# Supplementary material for: Modelling Spatial and Temporal Patterns of African Swine Fever in an Isolated Wild Boar Population to Support Decision-Making
Source: Front Vet Sci. 2020 Apr 8;7:154. doi: 10.3389/fvets.2020.00154 (PMC7156605; doi:10.3389/fvets.2020.00154)
Supplement: Supplementary file 1 [file Data_Sheet_1.ZIP]

Archive with 19 entries (16 files):
- simBoar v4.2 (ASF)/resources/
- simBoar v4.2 (ASF)/resources/landscape/
- simBoar v4.2 (ASF)/resources/landscape/thiessens_1.txt
- simBoar v4.2 (ASF)/resources/landscape/thiessens_10.txt
- simBoar v4.2 (ASF)/resources/landscape/thiessens_2.txt
- simBoar v4.2 (ASF)/resources/landscape/thiessens_3.txt
- simBoar v4.2 (ASF)/resources/landscape/thiessens_4.txt
- simBoar v4.2 (ASF)/resources/landscape/thiessens_5.txt
- simBoar v4.2 (ASF)/resources/landscape/thiessens_6.txt
- simBoar v4.2 (ASF)/resources/landscape/thiessens_7.txt
- simBoar v4.2 (ASF)/resources/landscape/thiessens_8.txt
- simBoar v4.2 (ASF)/resources/landscape/thiessens_9.txt
- simBoar v4.2 (ASF)/resources/parameters.txt
- simBoar v4.2 (ASF)/src/
- simBoar v4.2 (ASF)/src/boar.py
- simBoar v4.2 (ASF)/src/carcass.py
- simBoar v4.2 (ASF)/src/model.py
- simBoar v4.2 (ASF)/src/patch.py
- simBoar v4.2 (ASF)/src/simBoar.py
