# Supplementary material for: Modelling Spatial and Temporal Patterns of African Swine Fever in an Isolated Wild Boar Population to Support Decision-Making
Source: Front Vet Sci. 2020 Apr 8;7:154. doi: 10.3389/fvets.2020.00154 (PMC7156605; doi:10.3389/fvets.2020.00154)
Supplement: Supplementary file 1 [file Data_Sheet_1.ZIP › simBoar v4.2 (ASF)/resources/landscape/thiessens_1.txt]

parameters.patches=[
		{'area':3.949,'action':1.36,'capacity':104.8,'local':{'p':[12,16,146,501,503,512],'w':[1.922,1.934,2.482,0.539,0.735,0.633]},'dispersal':{'p':[1,12,16,146,501,503,512],'w':[3.949,0.789,0.813,1.154,0.299,0.372,0.369]},'initial':0,'monitored':1,'temp':[4.89,3.93,6.44,9.6,10.88,14.16,15.72,15.51,12.49,10.85,9.68,10.07]},
		{'area':3.308,'action':6,'capacity':110.65,'local':{'p':[13,14,15,16,19,20,499],'w':[0.821,0.371,1.968,0.367,1.678,1.59,0.375]},'dispersal':{'p':[2,13,14,15,16,19,20,499],'w':[3.308,0.369,0.274,0.821,0.27,0.65,0.6,0.385]},'initial':0,'monitored':1,'temp':[5.27,4.46,6.99,10.07,11.48,14.78,16.35,16.06,12.97,11.33,10.1,10.5]},
		{'area':2.477,'action':3.25,'capacity':76.75,'local':{'p':[23,25,26,27,606],'w':[2.412,0.388,2.697,1.277,0.726]},'dispersal':{'p':[3,23,25,26,27,50,157,605,606],'w':[2.477,0.919,0.347,1.039,0.595,0.032,0.004,0.011,0.564]},'initial':10,'monitored':1,'temp':[4.88,4.19,6.71,9.67,11.24,14.5,16.14,15.75,12.65,11.02,9.74,10.2]},
		{'area':1.881,'action':5.09,'capacity':72.43,'local':{'p':[29,30,31,34,35],'w':[0.841,2.04,0.535,1.002,1.193]},'dispersal':{'p':[4,29,30,31,33,34,35,38],'w':[1.881,0.48,0.896,0.352,0.002,0.502,0.516,0.01]},'initial':7,'monitored':1,'temp':[4.67,3.86,6.35,9.47,10.86,14.18,15.75,15.5,12.39,10.73,9.5,9.93]},
		{'area':6.98,'action':10.13,'capacity':216.73,'local':{'p':[6,29,39,158,601,665],'w':[2.451,0.704,1.802,2.14,3.012,0.253]},'dispersal':{'p':[5,6,29,39,40,158,601,665],'w':[6.98,1.052,0.261,0.791,0.006,1.059,1.252,0.186]},'initial':0,'monitored':1,'temp':[4.63,3.76,6.22,9.42,10.72,14.04,15.56,15.37,12.26,10.62,9.37,9.79]},
		{'area':9.763,'action':12.8,'capacity':289.83,'local':{'p':[5,29,39,40,41,42,43,57,169,745],'w':[2.451,1.283,0.306,1.16,2.609,0.375,2.919,0.524,0.576,6.062]},'dispersal':{'p':[5,6,7,29,39,40,41,42,43,57,158,169,745],'w':[1.059,9.763,0.012,0.559,0.223,0.443,0.998,0.433,1.191,0.3,0.038,0.517,1.557]},'initial':177,'monitored':1,'temp':[4.51,3.67,6.11,9.29,10.64,13.97,15.48,15.3,12.18,10.54,9.3,9.74]…
		{'area':6.455,'action':14.27,'capacity':227.74,'local':{'p':[43,44,45,46,53,54,57],'w':[0.198,2.748,1.703,3.176,1.26,0.512,0.84]},'dispersal':{'p':[6,7,43,44,45,46,53,54,57],'w':[0.023,6.455,0.27,1.083,0.74,1.184,0.55,0.291,0.5]},'initial':71,'monitored':1,'temp':[4.41,3.61,6.09,9.2,10.64,13.95,15.51,15.3,12.17,10.51,9.29,9.75]},
		{'area':5.926,'action':9.18,'capacity':192.47,'local':{'p':[47,52,53,660,753],'w':[4.718,4.608,0.942,1.041,0.594]},'dispersal':{'p':[8,47,49,52,53,660,749,753],'w':[5.926,1.917,0.17,1.601,0.507,0.572,0.176,0.311]},'initial':4,'monitored':1,'temp':[4.48,3.75,6.25,9.32,10.8,14.11,15.72,15.47,12.33,10.65,9.42,9.88]},
		{'area':1.796,'action':0.86,'capacity':49.23,'local':{'p':[47,170,750,753],'w':[2.459,2,0.744,0.666]},'dispersal':{'p':[9,47,170,750,753],'w':[1.796,1.077,0.91,0.433,0.429]},'initial':0,'monitored':1,'temp':[4.78,4.12,6.65,9.74,11.21,14.56,16.17,15.89,12.74,11,9.73,10.19]},
		{'area':6.501,'action':5.35,'capacity':183.63,'local':{'p':[49,55,56,180,749,809,816,818],'w':[1.73,2.007,1.099,1.621,0.142,0.721,0.509,2.26]},'dispersal':{'p':[10,49,55,56,180,749,809,816,818,822],'w':[6.501,0.731,0.851,0.506,0.562,0.247,0.539,0.276,0.775,0.032]},'initial':0,'monitored':1,'temp':[4.5,3.77,6.3,9.4,10.9,14.2,15.77,15.57,12.38,10.69,9.45,9.94]},
		{'area':7.659,'action':6.2,'capacity':214.28,'local':{'p':[55,56,57,181,819],'w':[0.613,2.868,2.553,4.543,0.131]},'dispersal':{'p':[11,55,56,57,181,743,819],'w':[7.659,0.346,1.112,1.527,1.86,0.051,0.209]},'initial':13,'monitored':1,'temp':[4.79,4.04,6.59,9.71,11.23,14.52,16.03,15.83,12.62,10.95,9.71,10.19]},
		{'area':3.199,'action':2.55,'capacity':92.28,'local':{'p':[1,15,16,146],'w':[1.922,2.272,1.785,1.326]},'dispersal':{'p':[1,12,15,16,21,146],'w':[0.819,3.199,0.991,0.814,0.162,0.619]},'initial':0,'monitored':1,'temp':[4.89,3.98,6.49,9.62,10.94,14.23,15.8,15.57,12.52,10.88,9.7,10.09]},
		{'area':1.944,'action':1.28,'capacity':39.21,'local':{'p':[2,14,17,18,19,61],'w':[0.821,0.821,0.364,1.573,1.805,0.54]},'dispersal':{'p':[2,13,14,15,17,18,19,61,499],'w':[0.462,1.944,0.445,0.001,0.248,0.569,0.626,0.423,0.101]},'initial':0,'monitored':1,'temp':[5.29,4.53,7.06,10.1,11.58,14.87,16.46,16.13,13.01,11.38,10.13,10.54]},
		{'area':2.671,'action':5.7,'capacity':93.93,'local':{'p':[2,13,15,18,21,33],'w':[0.371,0.821,0.999,1.657,1.442,1.016]},'dispersal':{'p':[2,13,14,15,17,18,21,33],'w':[0.246,0.388,2.671,0.473,0.029,0.687,0.648,0.555]},'initial':2,'monitored':1,'temp':[5.1,4.32,6.83,9.91,11.34,14.64,16.22,15.92,12.82,11.17,9.94,10.35]},
		{'area':3.867,'action':7.28,'capacity':132.58,'local':{'p':[2,12,14,16,21,146],'w':[1.968,2.272,0.999,0.548,2.217,0.166]},'dispersal':{'p':[2,12,13,14,15,16,20,21,146],'w':[0.864,0.895,0.001,0.5,3.867,0.35,0.001,1.002,0.12]},'initial':0,'monitored':1,'temp':[5.03,4.18,6.69,9.8,11.17,14.47,16.04,15.77,12.7,11.06,9.84,10.25]},
		{'area':4.564,'action':3.63,'capacity':130.39,'local':{'p':[1,2,12,15,20,135,501],'w':[1.934,0.367,1.785,0.548,2.25,0.205,1.687]},'dispersal':{'p':[1,2,12,15,16,20,135,501],'w':[0.844,0.255,0.695,0.309,4.564,0.875,0.228,0.84]},'initial':0,'monitored':1,'temp':[5.1,4.19,6.71,9.84,11.16,14.45,16.01,15.78,12.74,11.1,9.91,10.3]},
		{'area':2.753,'action':1.09,'capacity':68.5,'local':{'p':[13,18,24,33,61],'w':[0.364,2.445,1.784,0.623,1.807]},'dispersal':{'p':[13,14,17,18,24,27,33,61],'w':[0.269,0.022,2.753,0.895,0.768,0.003,0.422,0.932]},'initial':2,'monitored':1,'temp':[5.14,4.41,6.93,9.94,11.45,14.73,16.33,15.99,12.87,11.25,9.99,10.41]},
		{'area':1.602,'action':3.41,'capacity':53.96,'local':{'p':[13,14,17,33],'w':[1.573,1.657,2.445,0.258]},'dispersal':{'p':[13,14,17,18,33,61],'w':[0.781,0.715,1.076,1.602,0.293,0.006]},'initial':6,'monitored':1,'temp':[5.18,4.43,6.95,9.99,11.46,14.76,16.35,16.02,12.91,11.27,10.02,10.44]},
		{'area':1.808,'action':0.24,'capacity':32.71,'local':{'p':[2,13,61,499],'w':[1.678,1.805,0.155,2.532]},'dispersal':{'p':[2,13,19,20,61,499],'w':[0.773,0.819,1.808,0.001,0.202,1.136]},'initial':0,'monitored':1,'temp':[5.4,4.64,7.18,10.22,11.69,14.99,16.57,16.24,13.13,11.49,10.24,10.64]},
		{'area':2.433,'action':1.1,'capacity':61.11,'local':{'p':[2,16,135,499],'w':[1.59,2.25,1.985,1.168]},'dispersal':{'p':[2,15,16,19,20,135,499,501],'w':[0.75,0.001,0.981,0.001,2.433,0.915,0.598,0.043]},'initial':0,'monitored':1,'temp':[5.29,4.45,6.98,10.07,11.46,14.75,16.31,16.04,12.98,11.34,10.12,10.52]},
		{'area':4.237,'action':1.83,'capacity':95.16,'local':{'p':[14,15,32,33,146],'w':[1.442,2.217,3.497,0.56,1.259]},'dispersal':{'p':[12,14,15,21,32,33,146],'w':[0.095,0.651,0.866,4.237,1.432,0.369,0.674]},'initial':0,'monitored':1,'temp':[4.88,4.03,6.55,9.67,11.03,14.34,15.91,15.64,12.56,10.91,9.69,10.1]},
		{'area':2.039,'action':3.23,'capacity':66.88,'local':{'p':[23,24,28,33,37],'w':[1.451,1.34,1.256,0.472,1.116]},'dispersal':{'p':[22,23,24,25,28,31,33,37],'w':[2.039,0.686,0.65,0.008,0.565,0.001,0.329,0.517]},'initial':37,'monitored':1,'temp':[4.88,4.14,6.65,9.68,11.17,14.46,16.07,15.74,12.63,10.98,9.73,10.17]},
		{'area':2.213,'action':8.18,'capacity':95.69,'local':{'p':[3,22,24,25,27,28],'w':[2.412,1.451,0.549,0.916,0.668,0.385]},'dispersal':{'p':[3,22,23,24,25,26,27,28],'w':[1.049,0.579,2.213,0.32,0.516,0.019,0.38,0.191]},'initial':42,'monitored':1,'temp':[4.87,4.15,6.67,9.66,11.19,14.46,16.09,15.73,12.63,10.99,9.72,10.17]},
		{'area':2.798,'action':2.48,'capacity':71.54,'local':{'p':[17,22,23,27,33,61],'w':[1.784,1.34,0.549,1.685,0.865,0.368]},'dispersal':{'p':[17,22,23,24,27,33,61,606],'w':[0.799,0.584,0.327,2.798,0.638,0.488,0.292,0.001]},'initial':14,'monitored':1,'temp':[5.01,4.28,6.8,9.8,11.32,14.6,16.21,15.86,12.75,11.12,9.86,10.29]},
		{'area':2.532,'action':5.03,'capacity':88.4,'local':{'p':[3,23,26,28,36,37,50,51],'w':[0.388,0.916,0.254,1.798,1.449,0.1,0.302,1.42]},'dispersal':{'p':[3,22,23,25,26,28,36,37,50,51],'w':[0.189,0.001,0.414,2.532,0.211,0.638,0.624,0.209,0.252,0.587]},'initial':39,'monitored':1,'temp':[4.72,3.98,6.48,9.51,11.01,14.3,15.91,15.6,12.49,10.84,9.59,10.04]},
		{'area':3.435,'action':2.56,'capacity':97.22,'local':{'p':[3,25,48,50,157,606],'w':[2.697,0.254,1.344,0.71,2.395,0.587]},'dispersal':{'p':[3,23,25,26,48,50,51,157,605,606],'w':[1.114,0.005,0.238,3.435,0.472,0.363,0.006,1.08,0.148,0.256]},'initial':4,'monitored':1,'temp':[4.8,4.11,6.63,9.58,11.15,14.41,16.06,15.69,12.58,10.95,9.67,10.13]},
		{'area':2,'action':1.6,'capacity':50.35,'local':{'p':[3,23,24,61,606],'w':[1.277,0.668,1.685,0.48,2.227]},'dispersal':{'p':[3,17,23,24,27,61,606],'w':[0.535,0.011,0.359,0.729,2,0.372,1.003]},'initial':0,'monitored':1,'temp':[5.02,4.32,6.84,9.79,11.37,14.63,16.26,15.87,12.76,11.15,9.86,10.31]},
		{'area':0.999,'action':1.09,'capacity':30.33,'local':{'p':[22,23,25,37],'w':[1.256,0.385,1.798,0.855]},'dispersal':{'p':[22,23,25,28,36,37],'w':[0.531,0.335,0.757,0.999,0.114,0.558]},'initial':11,'monitored':1,'temp':[4.79,4.04,6.55,9.58,11.07,14.36,15.97,15.66,12.54,10.9,9.65,10.09]},
		{'area':4.664,'action':1.54,'capacity':102.54,'local':{'p':[4,5,6,30,34,38,43,158],'w':[0.841,0.704,1.283,0.317,1.21,1.722,1.949,3.485]},'dispersal':{'p':[4,5,6,29,30,34,38,43,158,745],'w':[0.377,0.372,0.62,4.664,0.217,0.526,0.687,0.827,1.159,0.013]},'initial':6,'monitored':1,'temp':[4.48,3.62,6.09,9.24,10.61,13.93,15.47,15.27,12.16,10.52,9.28,9.72]},
		{'area':2.555,'action':6.74,'capacity':93.84,'local':{'p':[4,29,31,32,33,38],'w':[2.04,0.317,0.372,1.694,0.733,1.252]},'dispersal':{'p':[4,29,30,31,32,33,38],'w':[0.788,0.268,2.555,0.271,0.754,0.391,0.599]},'initial':6,'monitored':1,'temp':[4.71,3.89,6.39,9.51,10.9,14.21,15.78,15.52,12.42,10.77,9.53,9.96]},
		{'area':1.518,'action':3.59,'capacity':55.74,'local':{'p':[4,30,33,35,37],'w':[0.535,0.372,1.497,1.099,1.504]},'dispersal':{'p':[4,22,30,31,33,35,37],'w':[0.275,0.004,0.25,1.518,0.743,0.513,0.713]},'initial':34,'monitored':1,'temp':[4.81,4.03,6.53,9.62,11.05,14.36,15.95,15.66,12.55,10.89,9.66,10.09]},
		{'area':4.602,'action':5.04,'capacity':137.97,'local':{'p':[21,30,33,38,146],'w':[3.497,1.694,1.078,2.655,0.488]},'dispersal':{'p':[21,30,32,33,38,146],'w':[1.418,0.735,4.602,0.568,1.11,0.427]},'initial':0,'monitored':1,'temp':[4.77,3.92,6.43,9.56,10.93,14.23,15.8,15.54,12.45,10.8,9.57,9.98]},
		{'area':4.115,'action':4.52,'capacity':109.92,'local':{'p':[14,17,18,21,22,24,30,31,32,37],'w':[1.016,0.623,0.258,0.56,0.472,0.865,0.733,1.497,1.078,0.369]},'dispersal':{'p':[4,14,17,18,21,22,24,30,31,32,33,37],'w':[0.001,0.443,0.285,0.149,0.292,0.272,0.405,0.392,0.584,0.467,4.115,0.202]},'initial':49,'monitored':1,'temp':[4.93,4.16,6.66,9.74,11.17,14.48,16.07,15.77,12.66,11.01,9.78,10.2]},
		{'area':3.002,'action':3.74,'capacity':92.54,'local':{'p':[4,29,35,43,45,46],'w':[1.002,1.21,1.232,0.762,1.07,1.414]},'dispersal':{'p':[4,29,34,35,43,45,46],'w':[0.485,0.597,3.002,0.562,0.369,0.574,0.598]},'initial':11,'monitored':1,'temp':[4.56,3.75,6.24,9.36,10.76,14.07,15.64,15.41,12.29,10.63,9.4,9.84]},
		{'area':2.357,'action':2.67,'capacity':70.56,'local':{'p':[4,31,34,36,37,45],'w':[1.193,1.099,1.232,0.961,0.847,0.517]},'dispersal':{'p':[4,31,34,35,36,37,45],'w':[0.582,0.471,0.594,2.357,0.46,0.415,0.303]},'initial':15,'monitored':1,'temp':[4.7,3.91,6.41,9.51,10.93,14.24,15.83,15.56,12.44,10.78,9.55,9.98]},
		{'area':2.184,'action':1.97,'capacity':64.45,'local':{'p':[25,35,37,45,51],'w':[1.449,0.961,0.457,1.675,1.316]},'dispersal':{'p':[25,28,35,36,37,45,51],'w':[0.614,0.046,0.493,2.184,0.254,0.768,0.647]},'initial':27,'monitored':1,'temp':[4.65,3.89,6.39,9.46,10.91,14.22,15.82,15.54,12.42,10.76,9.52,9.97]},
		{'area':1.698,'action':2.43,'capacity':52.91,'local':{'p':[22,25,28,31,33,35,36],'w':[1.116,0.1,0.855,1.504,0.369,0.847,0.457]},'dispersal':{'p':[22,25,28,31,33,35,36,37],'w':[0.543,0.119,0.378,0.563,0.326,0.439,0.311,1.698]},'initial':27,'monitored':1,'temp':[4.8,4.04,6.54,9.61,11.06,14.37,15.96,15.66,12.55,10.9,9.66,10.09]},
		{'area':4.102,'action':3.67,'capacity':105.52,'local':{'p':[29,30,32,146,158,601],'w':[1.722,1.252,2.655,0.567,3.647,0.315]},'dispersal':{'p':[4,29,30,32,38,146,158,601],'w':[0.007,0.746,0.568,1.094,4.102,0.37,1.489,0.242]},'initial':1,'monitored':1,'temp':[4.62,3.75,6.25,9.4,10.75,14.06,15.61,15.38,12.29,10.63,9.4,9.82]},
		{'area':4.623,'action':6.62,'capacity':146.23,'local':{'p':[5,6,40,665],'w':[1.802,0.306,2.705,2.397]},'dispersal':{'p':[5,6,39,40,42,168,601,665,736],'w':[0.726,0.266,4.623,1.101,0.109,0.059,0.066,1.031,0.386]},'initial':59,'monitored':1,'temp':[4.84,4.02,6.44,9.7,10.92,14.29,15.78,15.6,12.46,10.82,9.55,9.98]},
		{'area':2.087,'action':3.64,'capacity':69.92,'local':{'p':[6,39,42],'w':[1.16,2.705,2.677]},'dispersal':{'p':[5,6,39,40,42,168,736],'w':[0.013,0.677,1.091,2.087,1.132,0.193,0.046]},'initial':60,'monitored':1,'temp':[4.77,3.96,6.36,9.62,10.85,14.23,15.72,15.55,12.4,10.76,9.5,9.94]},
		{'area':3.83,'action':6.17,'capacity':123.7,'local':{'p':[6,169],'w':[2.609,0.901]},'dispersal':{'p':[6,41,42,169,743,744,745],'w':[1.056,3.83,1.201,0.521,1.874,0.124,0.001]},'initial':32,'monitored':1,'temp':[4.75,3.98,6.42,9.61,10.98,14.32,15.81,15.63,12.47,10.81,9.56,10.02]},
		{'area':6.568,'action':16.05,'capacity':232.61,'local':{'p':[6,40,736,743],'w':[0.375,2.677,0.136,3.235]},'dispersal':{'p':[6,39,40,41,42,168,665,736,743,744],'w':[0.514,0.551,1.093,1.217,6.568,0.876,0.048,0.53,0.846,0.271]},'initial':37,'monitored':1,'temp':[4.79,4.01,6.39,9.65,10.89,14.28,15.77,15.6,12.43,10.79,9.53,9.99]},
		{'area':4.679,'action':6.42,'capacity':144.88,'local':{'p':[6,7,29,34,46,57],'w':[2.919,0.198,1.949,0.762,3.176,0.27]},'dispersal':{'p':[6,7,29,34,43,46,57,158,745],'w':[0.882,0.226,0.877,0.422,4.679,1.134,0.262,0.003,0.402]},'initial':9,'monitored':1,'temp':[4.42,3.58,6.05,9.19,10.58,13.9,15.43,15.24,12.13,10.48,9.25,9.69]},
		{'area':6.345,'action':5.08,'capacity':170.09,'local':{'p':[7,49,54,55,57],'w':[2.748,0.037,2.464,2.109,3.19]},'dispersal':{'p':[7,44,49,54,55,57],'w':[1.23,6.345,0.157,1.005,0.944,1.382]},'initial':23,'monitored':1,'temp':[4.26,3.45,5.92,9.03,10.5,13.8,15.35,15.17,12.03,10.38,9.17,9.65]},
		{'area':4.038,'action':3.72,'capacity':118.52,'local':{'p':[7,34,35,36,46,51,53],'w':[1.703,1.07,0.517,1.675,0.475,1.047,1.111]},'dispersal':{'p':[7,34,35,36,45,46,51,53],'w':[0.737,0.468,0.319,0.671,4.038,0.276,0.532,0.563]},'initial':28,'monitored':1,'temp':[4.55,3.76,6.26,9.36,10.79,14.1,15.69,15.44,12.31,10.65,9.41,9.86]},
		{'area':2.855,'action':5.44,'capacity':98.42,'local':{'p':[7,34,43,45],'w':[3.176,1.414,3.176,0.475]},'dispersal':{'p':[7,34,43,45,46,57],'w':[1.339,0.673,1.365,0.335,2.855,0.09]},'initial':12,'monitored':1,'temp':[4.45,3.64,6.11,9.24,10.65,13.97,15.52,15.31,12.19,10.53,9.3,9.75]},
		{'area':6.127,'action':3.73,'capacity':164.03,'local':{'p':[8,9,49,52,749,750,753],'w':[4.718,2.459,0.06,0.092,1.916,1.212,1.273]},'dispersal':{'p':[8,9,47,49,52,749,750,753],'w':[1.753,0.929,6.127,0.072,0.093,1.08,0.485,0.736]},'initial':3,'monitored':1,'temp':[4.61,3.92,6.44,9.53,10.99,14.33,15.94,15.68,12.52,10.81,9.56,10.02]},
		{'area':2.459,'action':0.97,'capacity':65.93,'local':{'p':[26,50,157,660],'w':[1.344,2.711,1.24,2.147]},'dispersal':{'p':[26,48,50,157,660],'w':[0.666,2.459,1.132,0.614,1.06]},'initial':0,'monitored':1,'temp':[4.65,3.94,6.44,9.44,10.96,14.25,15.89,15.56,12.46,10.8,9.55,10.01]},
		{'area':6.508,'action':3.32,'capacity':150.77,'local':{'p':[10,44,47,52,54,55,749,751],'w':[1.73,0.037,0.06,4.008,2.384,2.001,1.531,0.174]},'dispersal':{'p':[8,10,44,47,49,52,54,55,749,751,809],'w':[0.146,0.739,0.122,0.192,6.508,1.403,1.034,0.844,0.584,0.003,0.029]},'initial':5,'monitored':1,'temp':[4.34,3.58,6.08,9.17,10.65,13.96,15.54,15.33,12.18,10.5,9.28,9.76]},
		{'area':4.59,'action':3.59,'capacity':128.93,'local':{'p':[25,26,48,51,53,660],'w':[0.302,0.71,2.711,2.704,0.461,2.241]},'dispersal':{'p':[3,25,26,48,50,51,53,660],'w':[0.012,0.227,0.409,1.059,4.59,1.051,0.42,0.913]},'initial':14,'monitored':1,'temp':[4.55,3.81,6.3,9.33,10.82,14.12,15.74,15.46,12.34,10.69,9.45,9.91]},
		{'area':3.823,'action':5.99,'capacity':106.13,'local':{'p':[25,36,45,50,53],'w':[1.42,1.316,1.047,2.704,1.341]},'dispersal':{'p':[25,26,36,45,50,51,53,660],'w':[0.697,0.014,0.527,0.538,1.191,3.823,0.68,0.007]},'initial':33,'monitored':1,'temp':[4.57,3.81,6.31,9.36,10.83,14.13,15.74,15.47,12.35,10.69,9.45,9.91]},
		{'area':2.851,'action':1.53,'capacity':75.95,'local':{'p':[8,47,49,53,54],'w':[4.608,0.092,4.008,0.525,0.931]},'dispersal':{'p':[8,47,49,52,53,54,749],'w':[1.75,0.256,1.416,2.851,0.39,0.439,0.313]},'initial':11,'monitored':1,'temp':[4.39,3.65,6.14,9.22,10.7,14.01,15.61,15.38,12.23,10.56,9.33,9.8]},
		{'area':5.497,'action':4.17,'capacity':108.28,'local':{'p':[7,8,45,50,51,52,54,660],'w':[1.26,0.942,1.111,0.461,1.341,0.525,2.935,1.747]},'dispersal':{'p':[7,8,45,50,51,52,53,54,660],'w':[0.634,0.504,0.51,0.24,0.573,0.279,5.497,1.169,0.711]},'initial':53,'monitored':1,'temp':[4.44,3.67,6.15,9.23,10.69,14,15.6,15.36,12.23,10.57,9.34,9.8]},
		{'area':4.532,'action':3.2,'capacity':116.12,'local':{'p':[7,44,49,52,53],'w':[0.512,2.464,2.384,0.931,2.935]},'dispersal':{'p':[7,44,49,52,53,54,55],'w':[0.342,1.012,0.955,0.511,1.242,4.532,0.134]},'initial':34,'monitored':1,'temp':[4.33,3.54,6.03,9.12,10.59,13.9,15.47,15.26,12.12,10.46,9.25,9.72]},
		{'area':8.383,'action':6.19,'capacity':233.86,'local':{'p':[10,11,44,49,56,57],'w':[2.007,0.613,2.109,2.001,2.814,1.694]},'dispersal':{'p':[10,11,44,49,54,55,56,57],'w':[0.926,0.375,0.856,0.876,0.079,8.383,1.108,0.759]},'initial':6,'monitored':1,'temp':[4.34,3.56,6.06,9.16,10.67,13.96,15.51,15.33,12.15,10.49,9.28,9.77]},
		{'area':5.021,'action':3.59,'capacity':141.73,'local':{'p':[10,11,55,816,819],'w':[1.099,2.868,2.814,1.89,0.616]},'dispersal':{'p':[10,11,55,56,181,816,819],'w':[0.466,1.198,1.235,5.021,0.068,0.842,0.407]},'initial':4,'monitored':1,'temp':[4.58,3.81,6.36,9.46,11,14.28,15.81,15.62,12.42,10.74,9.52,10.01]},
		{'area':11.57,'action':14.59,'capacity':343.93,'local':{'p':[6,7,11,43,44,55,169,743],'w':[0.524,0.84,2.553,0.27,3.19,1.694,3.459,3.339]},'dispersal':{'p':[6,7,11,43,44,46,55,57,169,181,743,745],'w':[0.22,0.402,1.363,0.188,1.254,0.012,0.764,11.57,1.307,0.169,1.431,0.046]},'initial':15,'monitored':1,'temp':[4.59,3.81,6.3,9.43,10.91,14.21,15.72,15.53,12.36,10.71,9.48,9.95]},
		{'area':4.884,'action':6.43,'capacity':136.66,'local':{'p':[243,244,246,247,248,249,288],'w':[1.489,0.336,1.799,1.019,1.78,1.971,0.189]},'dispersal':{'p':[58,243,244,246,247,248,249,288],'w':[4.884,0.66,0.177,0.821,0.558,0.73,0.853,0.166]},'initial':0,'monitored':0,'temp':[5.43,4.37,6.93,10.02,11.48,14.69,16.12,15.97,13.24,11.51,10.26,10.74]},
		{'area':0.007,'action':0,'capacity':0.13,'local':{'p':[],'w':[]},'dispersal':{'p':[59,60,496],'w':[0.007,0.006,0.357]},'initial':0,'monitored':0,'temp':[5.28,4.61,7.13,9.97,11.69,14.91,16.53,16.12,12.97,11.43,10.12,10.55]},
		{'area':0.063,'action':0,'capacity':1.55,'local':{'p':[],'w':[]},'dispersal':{'p':[59,60,147,496],'w':[0.007,0.063,0.363,0.31]},'initial':0,'monitored':0,'temp':[5.22,4.56,7.09,9.93,11.65,14.86,16.5,16.08,12.94,11.38,10.06,10.5]},
		{'area':5.986,'action':1.07,'capacity':147.7,'local':{'p':[13,17,19,24,27,499,606,607],'w':[0.54,1.807,0.155,0.368,0.48,2.142,1.426,0.638]},'dispersal':{'p':[13,17,18,19,24,27,61,499,606,607],'w':[0.285,0.733,0.001,0.089,0.246,0.244,5.986,0.899,0.563,0.23]},'initial':0,'monitored':0,'temp':[5.23,4.52,7.05,9.99,11.58,14.84,16.45,16.08,12.95,11.35,10.07,10.5]},
		{'area':2.097,'action':0.52,'capacity':53.51,'local':{'p':[573,575,576,577,579,580],'w':[1.512,0.915,0.879,1.36,0.41,0.379]},'dispersal':{'p':[62,573,575,576,577,579,580],'w':[2.097,0.66,0.398,0.513,0.732,0.222,0.253]},'initial':0,'monitored':0,'temp':[4.67,3.85,6.22,9.47,10.7,14.02,15.44,15.25,12.2,10.61,9.45,9.78]},
		{'area':3.672,'action':0.53,'capacity':42.77,'local':{'p':[990,1025,1028,1030,1031,1119],'w':[1.247,1.161,1.562,1.603,0.216,0.558]},'dispersal':{'p':[63,990,1022,1025,1028,1029,1030,1031,1119],'w':[3.672,0.647,0.206,0.886,0.646,0.029,1.022,0.122,0.325]},'initial':0,'monitored':0,'temp':[4.9,4.3,6.74,9.89,11.53,14.83,16.38,16.12,12.8,10.92,9.74,10.05]},
		{'area':3.294,'action':0.09,'capacity':79.64,'local':{'p':[1067,1070,1071,1083],'w':[2.449,0.987,2.119,0.191]},'dispersal':{'p':[64,1067,1068,1069,1070,1071,1072,1083],'w':[3.294,1.047,0.052,0.37,0.491,0.797,0.953,0.206]},'initial':0,'monitored':0,'temp':[5.11,4.62,7.27,10.32,11.89,15.17,16.9,16.7,13.32,11.46,10.11,10.55]},
		{'area':6.223,'action':1.92,'capacity':113.3,'local':{'p':[216,1085,1089,1091,1141,1143],'w':[1.558,1.608,0.423,1.385,0.734,1.034]},'dispersal':{'p':[65,216,1085,1089,1091,1096,1141,1143],'w':[6.223,0.752,0.701,0.223,0.527,0.006,0.349,0.453]},'initial':0,'monitored':0,'temp':[5.06,4.49,7.15,10.3,11.86,15.24,16.87,16.73,13.28,11.38,10,10.42]},
		{'area':1.961,'action':0.35,'capacity':50.75,'local':{'p':[1128,1130,1131,1132,1134],'w':[1.035,1.166,1.518,1.708,0.464]},'dispersal':{'p':[66,1127,1128,1130,1131,1132,1134],'w':[1.961,0.002,0.577,0.635,0.525,0.749,0.364]},'initial':0,'monitored':0,'temp':[4.35,3.78,6.22,9.43,10.82,14.11,15.57,15.51,12.27,10.66,9.25,9.62]},
		{'area':5.456,'action':2.57,'capacity':148.28,'local':{'p':[188,1006,1007,1008,1009],'w':[2.042,3.183,1.354,1.59,1.203]},'dispersal':{'p':[67,188,1006,1007,1008,1009],'w':[5.456,0.976,1.359,0.66,0.71,0.547]},'initial':0,'monitored':0,'temp':[4.57,3.85,6.28,9.36,10.6,14.05,15.43,15.29,12.12,10.46,9.34,9.79]},
		{'area':8.261,'action':5.94,'capacity':235.08,'local':{'p':[987,988,989,990,991,996,1030],'w':[2.07,2.356,0.924,1.414,1.3,1.857,0.871]},'dispersal':{'p':[68,987,988,989,990,991,996,1030],'w':[8.261,0.788,1.031,0.439,0.643,0.61,0.857,0.446]},'initial':0,'monitored':0,'temp':[4.53,3.83,6.24,9.37,10.92,14.23,15.77,15.57,12.33,10.54,9.37,9.74]},
		{'area':6.18,'action':0.38,'capacity':154.44,'local':{'p':[900,965,966,967,969,971],'w':[1.995,0.515,1.963,1.56,0.441,2.64]},'dispersal':{'p':[69,900,901,964,965,966,967,969,970,971],'w':[6.18,0.759,0.088,0.001,0.309,0.831,0.686,0.282,0.872,0.986]},'initial':0,'monitored':0,'temp':[4.93,4.37,6.96,10.09,11.58,14.92,16.51,16.28,12.99,11.22,9.89,10.33]},
		{'area':4.2,'action':0.74,'capacity':107.63,'local':{'p':[940,941,942,944,946],'w':[1.909,0.463,0.039,0.557,3.102]},'dispersal':{'p':[70,916,937,940,941,942,943,944,945,946],'w':[4.2,0.18,0.01,0.599,0.252,0.131,0.974,0.321,0.122,1.221]},'initial':0,'monitored':0,'temp':[5.1,4.6,7.23,10.25,11.82,15.1,16.83,16.57,13.29,11.45,10.09,10.53]},
		{'area':6.107,'action':2.98,'capacity':166.06,'local':{'p':[634,635,779,783],'w':[1.224,0.902,1.404,2.64]},'dispersal':{'p':[71,634,635,779,782,783],'w':[6.107,0.525,0.44,0.608,0.062,1.084]},'initial':0,'monitored':0,'temp':[3.96,3.22,5.81,8.95,10.62,13.93,15.65,15.27,12.13,10.39,8.96,9.44]},
		{'area':4.037,'action':0.02,'capacity':34.49,'local':{'p':[651,767,769,770,772],'w':[0.618,2.081,2.638,1.982,0.451]},'dispersal':{'p':[72,651,767,769,770,772],'w':[4.037,0.346,1.323,1.079,0.902,0.308]},'initial':0,'monitored':0,'temp':[5.2,4.6,7.19,10.4,11.97,15.34,16.91,16.61,13.44,11.56,10.19,10.66]},
		{'area':6.58,'action':2.44,'capacity':175.23,'local':{'p':[730,732,737,738,740,741],'w':[1.692,1.957,0.889,2.861,0.716,1.844]},'dispersal':{'p':[73,730,732,737,738,740,741,742],'w':[6.58,0.745,0.885,0.479,1.17,0.368,0.744,0.091]},'initial':0,'monitored':0,'temp':[5.38,4.78,6.76,10.42,10.9,14.64,16.1,16.01,12.74,11.07,9.82,10.31]},
		{'area':4.051,'action':0.85,'capacity':71.62,'local':{'p':[711,712,714,715,716,717,718],'w':[1.472,0.278,1.568,0.294,1.648,0.841,1.835]},'dispersal':{'p':[74,711,712,714,715,716,717,718],'w':[4.051,0.716,0.256,0.708,0.2,0.611,0.391,0.791]},'initial':0,'monitored':0,'temp':[4.2,3.3,5.46,8.68,9.84,13.11,14.51,14.41,11.32,9.94,8.94,9.19]},
		{'area':8.234,'action':4.45,'capacity':178.68,'local':{'p':[139,549,550,552,555,556,559,561,571],'w':[0.55,2.011,0.29,1.023,3.205,0.703,1.953,1.345,0.136]},'dispersal':{'p':[75,139,549,550,552,554,555,556,557,559,561,563,571],'w':[8.234,0.28,0.794,0.166,0.468,0.034,1.321,0.392,0.023,0.743,0.728,0.01,0.156]},'initial':0,'monitored':0,'temp':[3.87,2.97,5.26,8.73,9.95,13.3,14.56,14.47,11.56,9.99,8.7…
		{'area':5.324,'action':4.19,'capacity':153.18,'local':{'p':[428,535,536,537,539,540,587],'w':[0.182,2.469,2.073,2.956,0.258,1.393,0.189]},'dispersal':{'p':[76,428,535,536,537,538,539,540,587],'w':[5.324,0.189,0.92,1.01,1.151,0.025,0.151,0.675,0.153]},'initial':0,'monitored':0,'temp':[5.05,4.29,6.68,9.9,11.29,14.5,15.91,15.72,12.68,11.06,9.85,10.22]},
		{'area':3.269,'action':7.58,'capacity':113.99,'local':{'p':[508,509,511,515],'w':[0.037,0.69,2.869,0.009]},'dispersal':{'p':[77,446,502,504,505,508,509,511,515,516],'w':[3.269,0.003,0.846,0.003,0.702,0.153,0.353,1.096,0.067,0.548]},'initial':0,'monitored':0,'temp':[5.02,4.01,6.54,9.72,10.97,14.25,15.77,15.59,12.61,10.98,9.81,10.17]},
		{'area':2.879,'action':0.27,'capacity':66.69,'local':{'p':[491,493,494,495],'w':[2.048,2.198,2.317,0.656]},'dispersal':{'p':[78,490,491,492,493,494,495],'w':[2.879,0.101,0.899,0.012,0.996,0.967,0.412]},'initial':0,'monitored':0,'temp':[5.45,4.72,7.14,9.96,11.82,15.04,16.59,16.31,13.03,11.61,10.31,10.65]},
		{'area':12.781,'action':9.44,'capacity':358.2,'local':{'p':[131,473,474,476,477,480,625,629],'w':[0.429,1.365,1.766,2.167,4.258,1.058,0.573,0.322]},'dispersal':{'p':[79,131,473,474,476,477,480,625,626,629],'w':[12.781,0.186,0.572,0.699,0.896,1.601,0.556,0.336,0.01,0.192]},'initial':0,'monitored':0,'temp':[4.43,3.77,6.39,9.56,11.08,14.37,15.97,15.6,12.54,10.78,9.4,9.87]},
		{'area':1.089,'action':0.22,'capacity':28.34,'local':{'p':[331,336,337,338],'w':[0.987,0.907,0.823,0.031]},'dispersal':{'p':[80,331,336,337,338],'w':[1.089,0.468,0.434,0.35,0.108]},'initial':0,'monitored':0,'temp':[4.46,3.58,6.22,9.26,10.81,14.12,15.63,15.37,12.38,10.67,9.37,9.9]},
		{'area':0.922,'action':0.27,'capacity':9.14,'local':{'p':[323,324],'w':[1.715,1.368]},'dispersal':{'p':[81,319,320,321,323,324],'w':[0.922,0.048,0.539,0.079,0.757,0.722]},'initial':0,'monitored':0,'temp':[5.28,4.46,7.12,10.35,11.87,15.18,16.72,16.41,13.38,11.56,10.22,10.69]},
		{'area':8.663,'action':11.66,'capacity':225.89,'local':{'p':[230,234,241],'w':[1.859,1.049,2.074]},'dispersal':{'p':[82,229,230,231,234,241],'w':[8.663,0.27,0.738,0.815,0.376,0.866]},'initial':0,'monitored':0,'temp':[5.98,4.87,7.22,10.27,11.66,14.86,16.17,16.36,13.72,12.14,10.95,11.31]},
		{'area':3.786,'action':0.47,'capacity':47.57,'local':{'p':[229,231,233,235,236,238,239],'w':[0.121,1.601,0.689,0.349,0.702,1.991,2.349]},'dispersal':{'p':[83,229,231,233,235,236,238,239,240],'w':[3.786,0.172,0.707,0.343,0.23,0.391,0.769,0.967,0.041]},'initial':0,'monitored':0,'temp':[5.64,4.54,7.02,10.12,11.56,14.78,16.13,16.23,13.48,11.81,10.54,10.97]},
		{'area':3.814,'action':0.13,'capacity':2.32,'local':{'p':[87,250,251,265],'w':[1.062,2.612,0.609,1.559]},'dispersal':{'p':[84,87,250,251,265],'w':[3.814,0.578,1.096,1.31,0.699]},'initial':0,'monitored':0,'temp':[5.7,4.78,7.46,10.63,12.18,15.45,16.9,16.64,13.72,11.89,10.55,11.05]},
		{'area':6.352,'action':0.83,'capacity':149.24,'local':{'p':[101,252,320,328,335],'w':[0.45,2.952,0.463,3.167,0.497]},'dispersal':{'p':[85,101,252,320,328,335],'w':[6.352,0.304,1.154,0.314,1.215,0.216]},'initial':0,'monitored':0,'temp':[5.07,4.22,6.91,10.04,11.62,14.92,16.43,16.14,13.12,11.33,9.98,10.47]},
		{'area':3.198,'action':0.65,'capacity':27.75,'local':{'p':[253,255,256,258,323],'w':[1.41,0.572,1.457,0.71,0.607]},'dispersal':{'p':[86,253,255,256,257,258,270,319,323,325],'w':[3.198,0.667,0.306,0.8,0.035,0.282,0.261,0.305,0.281,0.38]},'initial':0,'monitored':0,'temp':[5.29,4.45,7.15,10.38,11.96,15.27,16.78,16.45,13.41,11.56,10.2,10.69]},
		{'area':5.862,'action':0.31,'capacity':21.79,'local':{'p':[84,263,265,267,269,271,274],'w':[1.062,0.891,0.792,1.912,0.464,0.719,2.112]},'dispersal':{'p':[84,87,251,254,255,259,263,265,267,269,271,273,274],'w':[0.375,5.862,0.305,0.234,0.037,0.093,0.422,0.361,0.742,0.305,0.336,0.028,0.777]},'initial':0,'monitored':0,'temp':[5.55,4.66,7.34,10.56,12.11,15.4,16.9,16.62,13.63,11.79,10.44,10.93]},
		{'area':1.715,'action':0.28,'capacity':22.02,'local':{'p':[284,287,288,290],'w':[1.186,0.602,0.078,1.858]},'dispersal':{'p':[88,268,280,284,286,287,288,289,290],'w':[1.715,0.904,0.344,0.427,0.035,0.336,0.099,0.002,0.804]},'initial':0,'monitored':0,'temp':[5.74,4.65,7.26,10.42,12.03,15.28,16.61,16.86,13.83,12.09,10.67,11.22]},
		{'area':4.342,'action':0.85,'capacity':45.8,'local':{'p':[280,291,293],'w':[0.665,2.254,2.083]},'dispersal':{'p':[89,280,291,293],'w':[4.342,0.374,0.924,0.997]},'initial':0,'monitored':0,'temp':[5.99,4.82,7.3,10.45,12,15.24,16.52,16.98,14.01,12.36,10.99,11.5]},
		{'area':4.305,'action':0.02,'capacity':74.61,'local':{'p':[294,300,302],'w':[1.488,2.693,1.695]},'dispersal':{'p':[90,294,300,302],'w':[4.305,0.632,1.217,0.691]},'initial':0,'monitored':0,'temp':[5.96,4.95,7.42,10.83,12.05,15.29,16.52,16.53,13.85,12.09,10.89,11.22]},
		{'area':5.454,'action':1.34,'capacity':107.49,'local':{'p':[300,401,402,404,406],'w':[2.564,0.974,0.433,0.17,1.513]},'dispersal':{'p':[91,297,298,300,401,402,404,406],'w':[5.454,0.096,0.008,1.025,0.423,0.175,0.12,0.799]},'initial':0,'monitored':0,'temp':[5.42,4.51,7.06,10.6,11.87,15.19,16.4,16.3,13.46,11.58,10.27,10.61]},
		{'area':0.014,'action':0.07,'capacity':0.65,'local':{'p':[],'w':[]},'dispersal':{'p':[92,93,94,297,298,400],'w':[0.014,0.021,0.303,0.005,0.085,0.227]},'initial':0,'monitored':0,'temp':[5.56,4.66,7.17,10.6,11.82,15.15,16.38,16.3,13.46,11.79,10.44,10.81]},
		{'area':0.024,'action':0,'capacity':0.56,'local':{'p':[],'w':[]},'dispersal':{'p':[92,93,94,295,298,400],'w':[0.014,0.024,0.359,0.002,0.023,0.45]},'initial':0,'monitored':0,'temp':[5.55,4.65,7.16,10.58,11.8,15.13,16.37,16.28,13.44,11.78,10.43,10.8]},
		{'area':2.97,'action':0.51,'capacity':66.08,'local':{'p':[295,296,302],'w':[0.851,1.749,1.627]},'dispersal':{'p':[92,93,94,295,296,297,298,302,400],'w':[0.014,0.024,2.97,0.452,0.702,0.003,0.764,0.734,0.439]},'initial':0,'monitored':0,'temp':[5.65,4.73,7.23,10.64,11.86,15.17,16.4,16.34,13.54,11.87,10.55,10.91]},
		{'area':0.005,'action':0,'capacity':0.1,'local':{'p':[],'w':[]},'dispersal':{'p':[95,96,305,311],'w':[0.005,0.073,0.109,0.28]},'initial':0,'monitored':0,'temp':[6.17,5.14,7.41,10.6,11.84,15.03,16.36,16.43,13.84,12.35,11.17,11.47]},
		{'area':2.623,'action':0.2,'capacity':58.65,'local':{'p':[304,306,311],'w':[1.454,1.791,0.319]},'dispersal':{'p':[95,96,304,305,306,311],'w':[0.005,2.623,0.668,0.006,0.662,0.568]},'initial':0,'monitored':0,'temp':[6.08,5.07,7.39,10.58,11.82,15.03,16.34,16.39,13.76,12.27,11.06,11.37]},
		{'area':5.518,'action':0,'capacity':134.84,'local':{'p':[112,309,370,375,378],'w':[0.563,0.505,0.789,1.426,2.919]},'dispersal':{'p':[97,112,309,370,375,378],'w':[5.518,0.324,0.286,0.37,0.56,1.153]},'initial':0,'monitored':0,'temp':[6.02,5.07,7.39,10.64,11.97,15.19,16.55,16.56,13.87,12.29,11.04,11.27]},
		{'area':8.695,'action':0.6,'capacity':148.73,'local':{'p':[279,312,318],'w':[2.486,3.137,0.786]},'dispersal':{'p':[98,99,279,312,313,318],'w':[8.695,0.264,0.982,1.006,1.128,0.542]},'initial':0,'monitored':0,'temp':[5.9,4.9,7.47,10.65,12.19,15.45,16.83,17.02,13.98,12.27,10.88,11.38]},
		{'area':10.051,'action':0.38,'capacity':232.52,'local':{'p':[],'w':[]},'dispersal':{'p':[98,99,107,108,109,314,318,364],'w':[0.198,10.051,0.006,0.008,0.552,0.929,0.31,1.636]},'initial':0,'monitored':0,'temp':[5.76,4.86,7.38,10.53,11.95,15.21,16.68,16.6,13.68,12.01,10.72,11.15]},
		{'area':6.253,'action':2.25,'capacity':132.19,'local':{'p':[109,314,318],'w':[2.256,1.519,2.476]},'dispersal':{'p':[100,109,314,316,317,318,321,324,360,364],'w':[6.253,0.872,0.696,0.793,0.135,1.019,0.067,0.503,0.479,0.125]},'initial':0,'monitored':0,'temp':[5.58,4.71,7.29,10.46,11.91,15.2,16.73,16.51,13.57,11.83,10.53,10.98]},
		{'area':7.135,'action':0.7,'capacity':112.44,'local':{'p':[85,320,322,326,327,328,329,350,352],'w':[0.45,1.385,0.382,2.527,0.646,0.761,2.407,0.673,1.474]},'dispersal':{'p':[85,101,320,322,326,327,328,329,350,352],'w':[0.3,7.135,0.641,0.231,0.979,0.265,0.349,0.929,0.421,0.642]},'initial':0,'monitored':0,'temp':[5.05,4.23,6.9,10.02,11.59,14.89,16.41,16.13,13.09,11.31,9.96,10.44]},
		{'area':5.118,'action':0.99,'capacity':131.62,'local':{'p':[329,331,332,333,334,347,350],'w':[1.423,2.062,0.932,2.528,0.742,0.391,0.782]},'dispersal':{'p':[102,327,329,331,332,333,334,347,350],'w':[5.118,0.01,0.634,0.855,0.482,0.985,0.412,0.249,0.369]},'initial':0,'monitored':0,'temp':[4.66,3.78,6.43,9.49,11.05,14.35,15.87,15.61,12.6,10.87,9.56,10.07]},
		{'area':6.97,'action':6.63,'capacity':206.85,'local':{'p':[339,340,341,343,344,346,348],'w':[1.662,1.128,2.948,0.629,2.665,0.786,0.946]},'dispersal':{'p':[103,338,339,340,341,343,344,345,346,348],'w':[6.97,0.066,0.682,0.541,1.161,0.369,1.008,0.058,0.417,0.503]},'initial':0,'monitored':0,'temp':[4.39,3.58,6.19,9.22,10.74,14.05,15.52,15.3,12.3,10.64,9.32,9.84]},
		{'area':4.078,'action':1.3,'capacity':108.2,'local':{'p':[332,345,346,347,351],'w':[0.266,2.881,3.16,2.758,0.007]},'dispersal':{'p':[103,104,332,345,346,347,348,349,351],'w':[0.001,4.078,0.277,1.167,1.33,1.177,0.029,0.038,0.121]},'initial':0,'monitored':0,'temp':[4.52,3.68,6.28,9.32,10.9,14.19,15.69,15.45,12.43,10.75,9.43,9.93]},
		{'area':5.068,'action':0.04,'capacity':125.46,'local':{'p':[326,350,353,354,356,363],'w':[1.362,0.696,2.841,3.311,0.951,0.159]},'dispersal':{'p':[105,326,350,353,354,356,363],'w':[5.068,0.637,0.401,1.083,1.433,0.474,0.198]},'initial':0,'monitored':0,'temp':[5.09,4.3,6.91,9.99,11.59,14.87,16.38,16.13,13.06,11.34,9.98,10.44]},
		{'area':5.419,'action':0.72,'capacity':113.37,'local':{'p':[359,360,361,364,452],'w':[1.37,2.313,3.321,3.285,0.058]},'dispersal':{'p':[106,359,360,361,364,452],'w':[5.419,0.717,0.944,1.318,1.445,0.214]},'initial':0,'monitored':0,'temp':[5.36,4.52,7.07,10.17,11.65,14.92,16.44,16.26,13.28,11.59,10.28,10.72]},
		{'area':0.015,'action':0,'capacity':0.24,'local':{'p':[],'w':[]},'dispersal':{'p':[99,107,108,109,364],'w':[0.016,0.015,0.008,0.361,0.286]},'initial':0,'monitored':0,'temp':[5.54,4.67,7.22,10.37,11.81,15.08,16.6,16.43,13.5,11.79,10.49,10.94]},
		{'area':0.008,'action':0,'capacity':0.2,'local':{'p':[],'w':[]},'dispersal':{'p':[99,107,108,109,364],'w':[0.078,0.015,0.008,0.216,0.315]},'initial':0,'monitored':0,'temp':[5.56,4.68,7.23,10.37,11.82,15.08,16.59,16.44,13.51,11.8,10.51,10.95]},
		{'area':3.583,'action':0.73,'capacity':91.83,'local':{'p':[100,314],'w':[2.256,2.199]},'dispersal':{'p':[99,100,107,108,109,314,360,364],'w':[0.627,1.048,0.015,0.008,3.583,0.901,0.093,0.766]},'initial':0,'monitored':0,'temp':[5.57,4.7,7.26,10.41,11.86,15.13,16.65,16.47,13.54,11.82,10.52,10.97]},
		{'area':7.921,'action':1.48,'capacity':186.56,'local':{'p':[367,369],'w':[1.74,1.266]},'dispersal':{'p':[110,123,367,369,445,447,448,449,451],'w':[7.921,0.383,0.676,0.51,0.478,0.015,0.64,0.685,0.022]},'initial':0,'monitored':0,'temp':[5.64,4.7,7.18,10.38,11.74,15,16.44,16.37,13.47,11.84,10.58,10.94]},
		{'area':5.328,'action':0.58,'capacity':69.54,'local':{'p':[367],'w':[2.31]},'dispersal':{'p':[111,123,365,366,367,369,370,371,375,379],'w':[5.328,0.072,0.395,1.173,0.952,0.027,1.377,0.02,0.133,0.121]},'initial':0,'monitored':0,'temp':[5.82,4.91,7.31,10.57,11.93,15.17,16.56,16.52,13.7,12.1,10.8,11.09]},
		{'area':2.189,'action':0.27,'capacity':30.72,'local':{'p':[97,372,375,378],'w':[0.563,1.027,1.754,1.186]},'dispersal':{'p':[97,112,372,373,375,377,378,379],'w':[0.347,2.189,0.503,0.021,0.744,0.138,0.509,0.649]},'initial':0,'monitored':0,'temp':[5.84,4.99,7.33,10.67,11.99,15.26,16.62,16.49,13.77,12.15,10.85,11]},
		{'area':6.246,'action':3.39,'capacity':84.25,'local':{'p':[310,380,381,383,392,398],'w':[0.679,1.643,1.238,2.342,0.864,0.459]},'dispersal':{'p':[113,310,380,381,382,383,384,392,398],'w':[6.246,0.396,0.612,0.543,0.24,0.895,0.843,0.352,0.269]},'initial':0,'monitored':0,'temp':[5.68,4.88,7.31,10.67,11.96,15.27,16.6,16.43,13.59,11.96,10.61,10.84]},
		{'area':11.993,'action':4.19,'capacity':108.02,'local':{'p':[295,301,387,388],'w':[2.292,0.944,0.506,1.64]},'dispersal':{'p':[114,295,301,304,387,388,389,390,393,394,395,396,399,400,426],'w':[11.993,0.985,0.846,0.042,0.395,0.679,0.009,0.381,0.006,0.063,0.541,0.345,0.939,0.148,0.343]},'initial':0,'monitored':0,'temp':[5.49,4.65,7.15,10.5,11.75,15.1,16.36,16.23,13.34,11.76,10.38,10.73]},
		{'area':18.032,'action':7.59,'capacity':411.77,'local':{'p':[116,118,119,297,395,399,400,402,406,412,417],'w':[1.476,1.713,0.926,2.263,0.176,1.153,3.4,0.552,0.913,0.31,1.012]},'dispersal':{'p':[115,116,117,118,119,297,395,399,400,402,403,404,406,412,417],'w':[18.032,0.847,0.001,0.747,0.696,0.958,0.127,1.483,1.544,0.226,0.007,0.022,0.392,0.189,0.461]},'initial':0,'monitored':0,'temp':[5.01,4.19,6.…
		{'area':6.496,'action':7.81,'capacity':177.17,'local':{'p':[115,401,402,403,404,405,412],'w':[1.476,0.865,0.085,2.655,2.62,1.8,0.26]},'dispersal':{'p':[115,116,118,401,402,403,404,405,412],'w':[0.998,6.496,0.014,0.425,0.218,1.051,0.905,0.766,0.264]},'initial':0,'monitored':0,'temp':[4.99,4.15,6.67,10.22,11.47,14.84,16.06,15.92,12.96,11.17,9.8,10.15]},
		{'area':0.007,'action':0.04,'capacity':0.36,'local':{'p':[],'w':[]},'dispersal':{'p':[115,117,118,119],'w':[0.003,0.007,0.612,0.01]},'initial':0,'monitored':0,'temp':[4.56,3.7,6.16,9.69,10.95,14.32,15.57,15.42,12.44,10.73,9.38,9.73]},
		{'area':9.796,'action':5.44,'capacity':230.72,'local':{'p':[115,119,408,409,412,413],'w':[1.713,0.826,2.695,1.967,4.02,1.388]},'dispersal':{'p':[115,116,117,118,119,408,409,412,413],'w':[0.912,0.007,0.007,9.796,0.696,1.094,0.841,1.634,0.678]},'initial':0,'monitored':0,'temp':[4.41,3.53,5.93,9.46,10.71,14.06,15.29,15.19,12.24,10.56,9.23,9.58]},
		{'area':9.701,'action':5.59,'capacity':242.08,'local':{'p':[115,118,408,414,416,417,425],'w':[0.926,0.826,1.312,0.885,3.493,4.397,0.213]},'dispersal':{'p':[115,117,118,119,408,414,416,417,425],'w':[0.741,0.001,0.528,9.701,0.574,0.433,1.325,1.756,0.266]},'initial':0,'monitored':0,'temp':[4.54,3.71,6.15,9.65,10.92,14.29,15.55,15.38,12.39,10.72,9.38,9.71]},
		{'area':5.822,'action':2.46,'capacity':131.42,'local':{'p':[424,429],'w':[1.023,1.653]},'dispersal':{'p':[120,384,394,424,426,429],'w':[5.822,1.13,0.018,1.605,1.077,0.614]},'initial':0,'monitored':0,'temp':[5.33,4.58,7.09,10.48,11.79,15.15,16.45,16.22,13.23,11.58,10.2,10.48]},
		{'area':3.773,'action':1.27,'capacity':95.87,'local':{'p':[428,429,431],'w':[0.344,2.282,1.893]},'dispersal':{'p':[121,384,428,429,430,431,433,438],'w':[3.773,0.808,0.214,1.048,0.004,1.265,0.461,0.016]},'initial':0,'monitored':0,'temp':[5.42,4.74,7.21,10.64,11.99,15.34,16.69,16.38,13.41,11.71,10.32,10.49]},
		{'area':2.456,'action':1.52,'capacity':68.5,'local':{'p':[435,436,437,438,440,441],'w':[1.334,1.549,0.902,0.515,0.754,0.835]},'dispersal':{'p':[122,435,436,437,438,440,441],'w':[2.456,0.648,0.643,0.469,0.289,0.421,0.48]},'initial':0,'monitored':0,'temp':[4.8,4.03,6.43,9.83,11.2,14.51,15.89,15.65,12.76,11.12,9.75,9.9]},
		{'area':7.734,'action':7.65,'capacity':205.28,'local':{'p':[366,442,443,444,449],'w':[0.451,3.356,2.671,1.664,2.355]},'dispersal':{'p':[110,111,123,366,367,442,443,444,449],'w':[0.384,0.092,7.734,0.423,0.34,1.33,1.151,0.807,0.845]},'initial':0,'monitored':0,'temp':[5.34,4.44,6.89,10.16,11.49,14.77,16.2,16.05,13.15,11.54,10.27,10.55]},
		{'area':5.105,'action':3.89,'capacity':99.12,'local':{'p':[443,445,448,449,450],'w':[1.178,2.024,2.166,0.407,2.122]},'dispersal':{'p':[124,443,445,448,449,450,451],'w':[5.105,0.59,0.761,0.777,0.291,0.892,0.605]},'initial':0,'monitored':0,'temp':[5.37,4.42,6.91,10.11,11.42,14.7,16.17,16.03,13.1,11.48,10.26,10.61]},
		{'area':5.248,'action':0.29,'capacity':113.22,'local':{'p':[364,452],'w':[2.649,5.043]},'dispersal':{'p':[125,364,452],'w':[5.248,1.291,2.106]},'initial':0,'monitored':0,'temp':[5.68,4.83,7.37,10.48,11.9,15.16,16.67,16.5,13.51,11.85,10.58,10.98]},
		{'area':7.191,'action':2.03,'capacity':188.13,'local':{'p':[362,452,453,454,455,458],'w':[1.408,1.878,2.067,2.023,1.593,1.369]},'dispersal':{'p':[126,361,362,452,453,454,455,458],'w':[7.191,0.107,0.585,0.896,0.852,0.868,0.674,0.655]},'initial':0,'monitored':0,'temp':[5.5,4.7,7.19,10.2,11.79,15.03,16.54,16.34,13.27,11.68,10.39,10.78]},
		{'area':4.859,'action':3.42,'capacity':131.66,'local':{'p':[354,456,457],'w':[1.203,1.619,2.932]},'dispersal':{'p':[127,354,357,453,456,457,458,490],'w':[4.859,0.552,0.078,0.425,0.732,1.194,1.166,0.121]},'initial':0,'monitored':0,'temp':[5.37,4.6,7.08,10.05,11.76,15.01,16.52,16.29,13.13,11.57,10.24,10.62]},
		{'area':4.298,'action':4.36,'capacity':122.67,'local':{'p':[459,462,463,486],'w':[1.923,2.011,2.82,2.054]},'dispersal':{'p':[128,456,459,462,463,486],'w':[4.298,0.094,0.866,0.921,1.165,0.972]},'initial':0,'monitored':0,'temp':[4.97,4.21,6.68,9.59,11.39,14.67,16.19,15.95,12.68,11.19,9.85,10.22]},
		{'area':2.963,'action':3.21,'capacity':89.52,'local':{'p':[341,464,465,467,468],'w':[0.615,0.609,3.143,1.097,2.456]},'dispersal':{'p':[129,341,464,465,466,467,468],'w':[2.963,0.428,0.333,1.158,0.192,0.566,0.99]},'initial':0,'monitored':0,'temp':[4.31,3.54,6.08,9.1,10.67,13.95,15.44,15.23,12.2,10.58,9.25,9.74]},
		{'area':4.894,'action':1.01,'capacity':126.58,'local':{'p':[342,466,471,473,474],'w':[0.909,0.833,2.801,1.783,0.522]},'dispersal':{'p':[130,342,466,471,473,474],'w':[4.894,0.43,0.433,1.06,0.679,0.349]},'initial':0,'monitored':0,'temp':[4.41,3.68,6.31,9.38,10.85,14.18,15.67,15.4,12.4,10.71,9.36,9.88]},
		{'area':4.331,'action':0.74,'capacity':110.36,'local':{'p':[79,628,629],'w':[0.429,1.579,4.294]},'dispersal':{'p':[79,131,477,628,629],'w':[0.318,4.331,0.006,0.717,1.734]},'initial':0,'monitored':0,'temp':[4.26,3.61,6.24,9.45,11,14.24,15.88,15.48,12.46,10.67,9.23,9.7]},
		{'area':5.032,'action':2.38,'capacity':131.22,'local':{'p':[470,478,480,481,482,487],'w':[0.34,1,0.389,2.929,2.704,1.854]},'dispersal':{'p':[132,470,478,480,481,482,484,487],'w':[5.032,0.283,0.472,0.251,1.16,1.138,0.033,0.838]},'initial':0,'monitored':0,'temp':[4.7,3.98,6.48,9.46,11.21,14.47,16.04,15.76,12.53,10.97,9.62,10]},
		{'area':7.154,'action':4.78,'capacity':137.29,'local':{'p':[484,485,486,487,489,608],'w':[1.793,2.814,0.895,1.78,0.833,1.013]},'dispersal':{'p':[133,484,485,486,487,489,490,492,603,608,610],'w':[7.154,0.758,1.02,0.489,0.773,0.365,0.078,0.959,0.152,0.43,0.052]},'initial':0,'monitored':0,'temp':[5.27,4.56,6.98,9.77,11.72,14.96,16.52,16.25,12.86,11.47,10.14,10.46]},
		{'area':2.836,'action':0.05,'capacity':70.55,'local':{'p':[454,498,500],'w':[2.576,1.209,1.81]},'dispersal':{'p':[134,454,497,498,500],'w':[2.836,1.151,0.021,0.556,0.799]},'initial':0,'monitored':0,'temp':[5.54,4.77,7.24,10.2,11.85,15.09,16.63,16.37,13.21,11.68,10.4,10.77]},
		{'area':5.753,'action':0.14,'capacity':139.77,'local':{'p':[16,20,451,499,501,506],'w':[0.205,1.985,0.017,1.253,2.4,0.707]},'dispersal':{'p':[16,20,135,451,499,501,506],'w':[0.239,0.816,5.753,0.045,0.541,0.928,0.353]},'initial':0,'monitored':0,'temp':[5.46,4.6,7.14,10.26,11.62,14.91,16.46,16.21,13.16,11.51,10.29,10.67]},
		{'area':2.513,'action':1.99,'capacity':72.4,'local':{'p':[504,513,518,519,520,521,522,524],'w':[0.467,0.153,0.535,0.287,1.302,0.712,2.279,0.983]},'dispersal':{'p':[136,504,513,518,519,520,521,522,524],'w':[2.513,0.281,0.143,0.218,0.182,0.551,0.464,0.924,0.421]},'initial':0,'monitored':0,'temp':[4.61,3.63,6.16,9.44,10.74,14.05,15.5,15.31,12.27,10.71,9.49,9.78]},
		{'area':1.727,'action':0.16,'capacity':43.3,'local':{'p':[526,527,528,529,530],'w':[0.875,0.538,1.099,1.02,2.2]},'dispersal':{'p':[137,526,527,528,529,530],'w':[1.727,0.527,0.308,0.428,0.548,0.984]},'initial':0,'monitored':0,'temp':[4.71,3.86,6.29,9.56,10.91,14.16,15.56,15.38,12.38,10.83,9.57,9.84]},
		{'area':6.284,'action':2.31,'capacity':132.32,'local':{'p':[537,540,541,542,543],'w':[0.08,1.177,2.508,0.557,2.881]},'dispersal':{'p':[138,537,540,541,542,543,544,583],'w':[6.284,0.182,0.507,1.023,0.712,1.168,0.224,0.015]},'initial':0,'monitored':0,'temp':[4.76,3.96,6.34,9.63,10.94,14.22,15.61,15.41,12.4,10.78,9.57,9.9]},
		{'area':6.557,'action':4.62,'capacity':173.25,'local':{'p':[75,542,545,546,548,549,550],'w':[0.55,0.238,0.761,1.529,0.944,3.674,2.89]},'dispersal':{'p':[75,139,542,545,546,548,549,550,559,565],'w':[0.369,6.557,0.207,0.356,0.6,0.474,1.469,1.132,0.011,0.098]},'initial':0,'monitored':0,'temp':[3.93,3.03,5.35,8.76,9.98,13.34,14.65,14.53,11.58,10,8.77,9.07]},
		{'area':1.951,'action':1.52,'capacity':46.92,'local':{'p':[560,561,563,572],'w':[2.974,1.041,2.608,0.365]},'dispersal':{'p':[140,560,561,563,572],'w':[1.951,1.259,0.629,1.048,0.375]},'initial':0,'monitored':0,'temp':[3.61,2.7,4.97,8.37,9.52,12.91,14.19,14.13,11.25,9.73,8.48,8.73]},
		{'area':4.244,'action':0.63,'capacity':87.26,'local':{'p':[564,565,569,570,572,581,706],'w':[0.904,1.579,1.873,1.7,1.178,0.119,0.689]},'dispersal':{'p':[141,564,565,568,569,570,572,581,706],'w':[4.244,0.402,0.687,0.053,0.709,0.781,0.556,0.165,0.391]},'initial':0,'monitored':0,'temp':[3.64,2.69,4.96,8.25,9.4,12.78,14.15,14.06,11.13,9.62,8.48,8.74]},
		{'area':6.237,'action':3.59,'capacity':171.92,'local':{'p':[536,588,589,590],'w':[0.101,1.574,4.103,2.312]},'dispersal':{'p':[142,536,586,587,588,589,590,597],'w':[6.237,0.326,0.287,0.675,0.629,1.874,0.895,0.118]},'initial':0,'monitored':0,'temp':[4.82,4.04,6.41,9.6,10.96,14.17,15.61,15.44,12.38,10.78,9.61,9.99]},
		{'area':7.09,'action':0.56,'capacity':178.16,'local':{'p':[594,595,599,672,681],'w':[0.797,1.879,1.885,1.33,1.774]},'dispersal':{'p':[143,525,592,593,594,595,597,599,672,681],'w':[7.09,0.066,0.577,0.087,0.345,0.774,0.644,0.847,0.635,0.701]},'initial':0,'monitored':0,'temp':[5.27,4.45,6.97,10.24,11.53,14.81,16.23,16,12.91,11.34,10.06,10.34]},
		{'area':5.679,'action':5.99,'capacity':169.44,'local':{'p':[598,599,670,672],'w':[3.073,3.25,2.251,1.379]},'dispersal':{'p':[144,598,599,600,670,672],'w':[5.679,1.321,1.434,0.067,0.966,0.706]},'initial':0,'monitored':0,'temp':[4.91,3.98,6.54,9.8,11.1,14.39,15.84,15.63,12.54,10.98,9.71,10]},
		{'area':6.604,'action':9.15,'capacity':203.5,'local':{'p':[600,602,662],'w':[1.472,3.433,2.426]},'dispersal':{'p':[145,146,598,600,601,602,662],'w':[6.604,0.627,0.108,0.687,0.894,1.307,0.939]},'initial':0,'monitored':0,'temp':[4.92,3.94,6.53,9.7,10.99,14.23,15.76,15.55,12.48,10.83,9.6,9.95]},
		{'area':11.416,'action':10.63,'capacity':327.11,'local':{'p':[1,12,15,21,32,38,512,601],'w':[2.482,1.326,0.166,1.259,0.488,0.567,3.993,3.961]},'dispersal':{'p':[1,12,15,21,32,38,145,146,158,508,512,601,602],'w':[1.013,0.55,0.142,0.559,0.24,0.296,0.634,11.416,0.004,0.041,1.588,1.53,0.779]},'initial':0,'monitored':0,'temp':[4.83,3.88,6.42,9.58,10.87,14.15,15.7,15.48,12.43,10.78,9.58,9.96]},
		{'area':5.01,'action':0.57,'capacity':123.18,'local':{'p':[488,496,603,604],'w':[2.944,0.39,1.459,1.639]},'dispersal':{'p':[60,147,488,496,603,604],'w':[0.059,5.01,1.227,0.203,0.686,0.689]},'initial':0,'monitored':0,'temp':[5.21,4.58,7.13,9.93,11.7,14.89,16.54,16.09,12.97,11.4,10.04,10.5]},
		{'area':0.767,'action':0.02,'capacity':19.05,'local':{'p':[611,612,613],'w':[1.048,1.545,0.781]},'dispersal':{'p':[148,608,611,612,613,618],'w':[0.767,0.143,0.38,0.713,0.504,0.247]},'initial':0,'monitored':0,'temp':[5.23,4.62,7.17,10.09,11.84,15.05,16.67,16.29,13.11,11.5,10.12,10.54]},
		{'area':13.666,'action':0.44,'capacity':289.64,'local':{'p':[155,614,615,617,618,650],'w':[1.301,1.324,2.564,1.397,2.63,1.792]},'dispersal':{'p':[149,155,609,612,614,615,617,618,648,650,652],'w':[13.666,0.607,0.649,0.14,0.689,1.097,0.651,1.197,0.742,0.658,0.18]},'initial':0,'monitored':0,'temp':[4.81,4.24,6.79,9.96,11.53,14.73,16.35,16.02,12.91,11.2,9.82,10.23]},
		{'area':3.872,'action':2.66,'capacity':99.14,'local':{'p':[621,622,623,624,627,646],'w':[3.192,1.916,0.791,0.679,1.795,0.132]},'dispersal':{'p':[150,620,621,622,623,624,626,627,646],'w':[3.872,0.024,1.298,0.747,0.461,0.381,0.009,0.749,0.215]},'initial':0,'monitored':0,'temp':[4.54,3.98,6.58,9.86,11.38,14.6,16.24,15.86,12.77,10.99,9.57,9.99]},
		{'area':5.422,'action':4.55,'capacity':158.31,'local':{'p':[628,630,631,632,633,638],'w':[2.408,1.866,0.312,1.308,1.307,1.771]},'dispersal':{'p':[151,628,629,630,631,632,633,637,638],'w':[5.422,1.048,0.066,0.821,0.225,0.551,0.577,0.08,0.722]},'initial':0,'monitored':0,'temp':[4.14,3.49,6.07,9.3,10.86,14.1,15.75,15.37,12.34,10.57,9.13,9.59]},
		{'area':4.69,'action':0.99,'capacity':121.01,'local':{'p':[631,632,635,639],'w':[0.615,1.64,1.09,2.549]},'dispersal':{'p':[152,631,632,635,639],'w':[4.69,0.228,0.728,0.488,1.08]},'initial':0,'monitored':0,'temp':[3.99,3.29,5.89,9.07,10.65,13.92,15.61,15.23,12.19,10.4,8.98,9.44]},
		{'area':1.929,'action':0.73,'capacity':51.39,'local':{'p':[636,637,640,641,642,647],'w':[1.556,0.097,2.264,0.484,1.641,0.429]},'dispersal':{'p':[153,636,637,639,640,641,642,647],'w':[1.929,0.742,0.222,0.004,0.851,0.226,0.678,0.364]},'initial':0,'monitored':0,'temp':[4.04,3.34,5.87,9.06,10.67,13.94,15.59,15.26,12.21,10.43,9.04,9.51]},
		{'area':8.893,'action':10.36,'capacity':271.38,'local':{'p':[645,646,647,649,773],'w':[1.624,1.196,1.859,3.146,1.987]},'dispersal':{'p':[154,645,646,647,649,651,769,773],'w':[8.893,0.663,0.612,0.859,1.225,0.082,0.808,0.812]},'initial':0,'monitored':0,'temp':[4.54,3.87,6.39,9.61,11.24,14.5,16.09,15.81,12.72,10.92,9.53,10]},
		{'area':5.02,'action':1.48,'capacity':127.67,'local':{'p':[149,615,646,649,650],'w':[1.301,0.541,1.106,2.876,2.601]},'dispersal':{'p':[149,155,615,646,649,650,651],'w':[0.749,5.02,0.295,0.508,1.12,0.925,0.484]},'initial':0,'monitored':0,'temp':[4.81,4.24,6.78,10.03,11.58,14.81,16.41,16.1,13,11.23,9.83,10.27]},
		{'area':2.925,'action':0.08,'capacity':72.46,'local':{'p':[612,648,652,653,657],'w':[0.486,1.494,0.422,0.488,1.646]},'dispersal':{'p':[156,609,612,648,652,653,655,657],'w':[2.925,0.028,0.265,0.64,0.245,1.119,0.078,0.693]},'initial':0,'monitored':0,'temp':[5.19,4.6,7.16,10.27,11.84,15.1,16.71,16.36,13.25,11.51,10.15,10.59]},
		{'area':4.74,'action':0.3,'capacity':117.54,'local':{'p':[26,48,605,606,660],'w':[2.395,1.24,4.863,0.014,0.61]},'dispersal':{'p':[3,26,48,157,605,606,659,660],'w':[0.014,1.08,0.62,4.74,1.915,0.055,0.029,0.253]},'initial':0,'monitored':0,'temp':[4.93,4.29,6.85,9.78,11.38,14.63,16.29,15.87,12.78,11.12,9.81,10.28]},
		{'area':6.979,'action':3.9,'capacity':166.67,'local':{'p':[5,29,38,601],'w':[2.14,3.485,3.647,3.375]},'dispersal':{'p':[5,6,29,38,43,146,158,601],'w':[0.98,0.145,1.369,1.555,0.023,0.006,6.979,1.484]},'initial':0,'monitored':0,'temp':[4.55,3.66,6.15,9.32,10.65,13.96,15.5,15.29,12.2,10.55,9.31,9.73]},
		{'area':2.32,'action':3.92,'capacity':77.1,'local':{'p':[661,662,663],'w':[1.064,1.099,1.109]},'dispersal':{'p':[159,601,661,662,663,665],'w':[2.32,1.241,0.565,0.48,0.447,0.085]},'initial':0,'monitored':0,'temp':[4.86,3.95,6.46,9.67,10.94,14.24,15.75,15.55,12.45,10.8,9.54,9.93]},
		{'area':1.211,'action':0.88,'capacity':34.63,'local':{'p':[668,669,671,673],'w':[0.871,1.532,0.054,1.203]},'dispersal':{'p':[160,666,668,669,671,673,674,675,676],'w':[1.211,0.283,0.38,0.614,0.16,0.54,0.07,0.112,0.094]},'initial':0,'monitored':0,'temp':[5.06,4.23,6.58,9.93,10.98,14.39,15.86,15.68,12.55,10.93,9.67,10.05]},
		{'area':4.051,'action':1.08,'capacity':105.91,'local':{'p':[678,679,680,683,685,687,688,731],'w':[1.575,2.048,0.459,0.059,1.991,0.666,0.53,0.503]},'dispersal':{'p':[161,678,679,680,683,685,687,688,731],'w':[4.051,0.611,0.854,0.284,0.093,0.84,0.352,0.277,0.32]},'initial':0,'monitored':0,'temp':[5.22,4.51,6.74,10.18,11.1,14.57,15.99,15.85,12.69,11.09,9.84,10.2]},
		{'area':6.634,'action':1.17,'capacity':170.34,'local':{'p':[685,688,690,692,694,720],'w':[0.225,1.115,2.772,1.766,3.848,0.264]},'dispersal':{'p':[162,591,685,688,689,690,691,692,693,694,720],'w':[6.634,0.004,0.208,0.448,0.153,1.11,0.097,0.768,0.954,1.394,0.288]},'initial':0,'monitored':0,'temp':[4.91,4.16,6.46,9.76,10.86,14.22,15.65,15.5,12.38,10.81,9.63,9.97]},
		{'area':12.95,'action':3.9,'capacity':335.63,'local':{'p':[574,575,579,582,591,689,695,698,699],'w':[1.789,1.89,0.268,0.846,2.356,1.143,1.667,0.255,2.109]},'dispersal':{'p':[163,573,574,575,579,582,591,689,692,695,698,699,700],'w':[12.95,0.054,0.847,0.738,0.122,0.335,1.121,0.377,0.21,0.605,0.275,0.836,1.197]},'initial':0,'monitored':0,'temp':[4.56,3.73,6.05,9.29,10.45,13.81,15.23,15.05,11.97,10.4…
		{'area':3.185,'action':0.26,'capacity':40.67,'local':{'p':[566,701,703,704,707,709],'w':[0.506,1.372,0.595,0.834,1.575,1.949]},'dispersal':{'p':[164,566,701,703,704,706,707,709],'w':[3.185,0.398,0.607,0.39,0.456,0.004,0.58,0.86]},'initial':0,'monitored':0,'temp':[3.59,2.6,4.8,8.06,9.16,12.54,13.91,13.82,10.86,9.43,8.38,8.61]},
		{'area':3.851,'action':1.46,'capacity':101.51,'local':{'p':[710,714,715],'w':[0.576,2.132,1.019]},'dispersal':{'p':[165,703,710,714,715,718],'w':[3.851,0.938,0.303,0.909,0.393,0.179]},'initial':0,'monitored':0,'temp':[3.91,2.91,5.02,8.25,9.42,12.67,14.06,13.95,10.87,9.57,8.62,8.84]},
		{'area':2.59,'action':0.35,'capacity':66.5,'local':{'p':[719,721,724,850,851],'w':[1.926,0.881,2.597,0.353,1.122]},'dispersal':{'p':[166,719,721,723,724,728,850,851],'w':[2.59,0.798,0.455,0.001,1.204,0.008,0.305,0.571]},'initial':0,'monitored':0,'temp':[4.97,4.28,6.4,9.81,10.7,14.13,15.53,15.47,12.32,10.76,9.61,9.96]},
		{'area':1.581,'action':1.45,'capacity':46.66,'local':{'p':[727,730,731,733,734],'w':[1.644,0.572,0.653,1.516,0.778]},'dispersal':{'p':[167,725,726,727,730,731,733,734],'w':[1.581,0.023,0.025,0.753,0.345,0.405,0.595,0.427]},'initial':0,'monitored':0,'temp':[5.19,4.57,6.51,10.17,10.67,14.34,15.77,15.74,12.51,10.87,9.66,10.11]},
		{'area':7.326,'action':5.36,'capacity':207.75,'local':{'p':[736,742,744,829],'w':[2.768,1.675,1.837,1.896]},'dispersal':{'p':[39,40,42,168,736,742,743,744,829],'w':[0.083,0.131,0.584,7.326,1.197,0.761,0.346,0.829,0.838]},'initial':0,'monitored':0,'temp':[4.92,4.18,6.45,9.82,10.86,14.35,15.83,15.68,12.48,10.83,9.58,10.04]},
		{'area':2.79,'action':2.25,'capacity':77.51,'local':{'p':[6,41,57,745],'w':[0.576,0.901,3.459,0.731]},'dispersal':{'p':[6,41,57,169,743,745],'w':[0.387,0.352,1.596,2.79,0.576,0.293]},'initial':0,'monitored':0,'temp':[4.58,3.79,6.26,9.41,10.85,14.16,15.67,15.48,12.33,10.68,9.44,9.91]},
		{'area':3.234,'action':0.24,'capacity':81.4,'local':{'p':[9,658,746,750,752,753],'w':[2,0.508,2.307,0.504,1.504,1.164]},'dispersal':{'p':[9,170,658,746,750,752,753,764],'w':[0.917,3.234,0.342,0.95,0.28,0.665,0.489,0.049]},'initial':0,'monitored':0,'temp':[4.93,4.3,6.85,9.94,11.41,14.77,16.38,16.08,12.92,11.16,9.88,10.34]},
		{'area':2.385,'action':0.06,'capacity':58.44,'local':{'p':[757,758,759,766],'w':[1.741,1.479,0.83,0.631]},'dispersal':{'p':[171,757,758,759,760,761,766],'w':[2.385,0.896,0.528,0.455,0.036,0.613,0.443]},'initial':0,'monitored':0,'temp':[5.09,4.51,7.08,10.25,11.72,15.13,16.72,16.4,13.23,11.39,10.09,10.56]},
		{'area':3.781,'action':1.88,'capacity':73.26,'local':{'p':[773,774,778],'w':[2.142,1.789,1.279]},'dispersal':{'p':[172,769,773,774,775,776,778,792,795],'w':[3.781,0.976,0.926,0.803,0.15,0.051,0.641,0.01,0.013]},'initial':0,'monitored':0,'temp':[4.98,4.33,6.91,10.08,11.76,15.08,16.69,16.39,13.23,11.35,9.93,10.42]},
		{'area':5.695,'action':2.79,'capacity':148.19,'local':{'p':[774,777,778,780,781,783,786],'w':[0.014,2.885,0.955,0.135,4.209,0.88,0.78]},'dispersal':{'p':[173,774,777,778,780,781,782,783,786],'w':[5.695,0.12,1.096,0.476,0.171,1.656,0.033,0.436,0.434]},'initial':0,'monitored':0,'temp':[4.68,4.01,6.64,9.77,11.48,14.79,16.48,16.1,12.93,11.13,9.67,10.14]},
		{'area':4.001,'action':0.23,'capacity':37.37,'local':{'p':[199,785,787],'w':[1.102,3.202,1.167]},'dispersal':{'p':[174,199,784,785,787,789,791],'w':[4.001,0.493,0.067,1.315,0.573,0.011,0.004]},'initial':0,'monitored':0,'temp':[4.78,4.11,6.82,9.89,11.66,14.97,16.75,16.33,13.03,11.28,9.79,10.26]},
		{'area':5.302,'action':0.25,'capacity':22.49,'local':{'p':[781,786,787,789,790,791],'w':[2.489,0.314,0.317,0.711,2.974,2.569]},'dispersal':{'p':[175,781,786,787,789,790,791,928],'w':[5.302,1.218,0.22,0.288,0.372,1.299,0.869,0.016]},'initial':0,'monitored':0,'temp':[5.07,4.47,7.17,10.26,12.01,15.35,17.06,16.64,13.37,11.59,10.09,10.55]},
		{'area':6.935,'action':0.09,'capacity':124.99,'local':{'p':[793,794,796],'w':[4.135,2.806,1.93]},'dispersal':{'p':[176,781,788,792,793,794,795,796,798,918],'w':[6.935,0.117,0.494,0.008,1.647,1.146,0.108,0.781,0.724,0.107]},'initial':0,'monitored':0,'temp':[5.22,4.74,7.35,10.34,11.99,15.24,16.93,16.54,13.46,11.57,10.17,10.66]},
		{'area':14.486,'action':1.81,'capacity':350.92,'local':{'p':[196,765,801,803,904,906,913],'w':[0.686,1.988,0.512,2.218,1.477,1.71,0.19]},'dispersal':{'p':[177,196,765,770,771,800,801,802,803,904,906,913],'w':[14.486,0.335,0.751,0.515,0.104,0.697,0.362,1.124,0.955,0.618,0.687,0.114]},'initial':0,'monitored':0,'temp':[5.18,4.68,7.29,10.39,11.91,15.29,16.92,16.58,13.41,11.52,10.18,10.66]},
		{'area':3.952,'action':0.18,'capacity':98.69,'local':{'p':[759,803,806,807,808],'w':[0.025,3.286,1.813,1.65,1.759]},'dispersal':{'p':[178,759,803,806,807,808,904],'w':[3.952,0.178,1.399,0.788,0.658,0.873,0.016]},'initial':0,'monitored':0,'temp':[5.04,4.5,7.08,10.22,11.69,15.08,16.69,16.39,13.19,11.35,10.04,10.51]},
		{'area':3.975,'action':3.41,'capacity':115.04,'local':{'p':[809,810,811,812,813,815,902],'w':[2.438,0.936,0.607,1.255,1.005,0.704,0.765]},'dispersal':{'p':[179,809,810,811,812,813,815,902],'w':[3.975,1.034,0.394,0.317,0.521,0.532,0.413,0.419]},'initial':0,'monitored':0,'temp':[4.78,4.17,6.73,9.85,11.32,14.67,16.26,16.02,12.81,11.05,9.76,10.23]},
		{'area':1.144,'action':0.03,'capacity':28.12,'local':{'p':[10,816,818,820],'w':[1.621,1.1,1.34,0.825]},'dispersal':{'p':[10,56,180,816,818,820],'w':[0.92,0.001,1.144,0.423,0.649,0.472]},'initial':0,'monitored':0,'temp':[4.63,3.91,6.47,9.56,11.09,14.38,15.93,15.74,12.52,10.83,9.58,10.07]},
		{'area':8.434,'action':3.82,'capacity':216.05,'local':{'p':[11,819,823,824],'w':[4.543,0.696,1.544,2.052]},'dispersal':{'p':[11,56,57,181,743,819,823,824,825,826,827],'w':[1.736,0.083,0.198,8.434,0.788,0.408,0.517,1.217,0.391,0.268,0.285]},'initial':0,'monitored':0,'temp':[5.08,4.38,6.96,10.08,11.61,14.9,16.39,16.17,12.93,11.25,10,10.47]},
		{'area':6.244,'action':0.59,'capacity':157.23,'local':{'p':[744,827,828,829,830,835,837],'w':[1.523,1.02,2.62,2.76,1.497,0.547,0.13]},'dispersal':{'p':[182,744,827,828,829,830,835,837],'w':[6.244,0.727,0.562,1.012,1.083,0.672,0.32,0.139]},'initial':0,'monitored':0,'temp':[5.13,4.46,6.84,10.12,11.32,14.77,16.25,16.06,12.81,11.13,9.88,10.35]},
		{'area':3.061,'action':1.49,'capacity':83.26,'local':{'p':[832,833,834,836,840],'w':[1.065,1.415,2.385,0.129,2.413]},'dispersal':{'p':[183,832,833,834,835,836,837,840],'w':[3.061,0.531,0.645,0.957,0.09,0.224,0.055,0.958]},'initial':0,'monitored':0,'temp':[4.92,4.28,6.26,9.83,10.4,14.11,15.58,15.54,12.27,10.6,9.41,9.92]},
		{'area':5.193,'action':2.81,'capacity':142.65,'local':{'p':[839,846,848,849,855],'w':[0.497,2.177,1.947,2.512,0.577]},'dispersal':{'p':[184,836,839,841,843,845,846,848,849,855,870],'w':[5.193,0.086,0.219,0.01,0.869,0.02,0.856,0.842,1.061,0.389,0.015]},'initial':0,'monitored':0,'temp':[4.36,3.67,5.53,9.11,9.66,13.31,14.75,14.81,11.6,9.99,8.87,9.36]},
		{'area':6.697,'action':2.09,'capacity':176.06,'local':{'p':[847,850,851,852,853,854,863],'w':[0.527,0.332,1.692,0.808,3.181,3.106,0.58]},'dispersal':{'p':[185,847,850,851,852,853,854,859,863],'w':[6.697,0.265,0.23,0.741,0.395,1.252,1.423,0.005,0.43]},'initial':0,'monitored':0,'temp':[4.5,3.76,5.86,9.2,10.15,13.57,14.98,14.95,11.79,10.24,9.17,9.54]},
		{'area':7.368,'action':6.72,'capacity':214.1,'local':{'p':[852,854,856,857,858],'w':[0.748,0.869,4.124,2.705,1.64]},'dispersal':{'p':[186,852,854,856,857,858],'w':[7.368,0.54,0.413,1.645,1.132,0.666]},'initial':0,'monitored':0,'temp':[4.2,3.35,5.49,8.69,9.91,13.14,14.5,14.44,11.33,9.94,8.95,9.24]},
		{'area':2.98,'action':0.28,'capacity':72.49,'local':{'p':[859,860,861,1006],'w':[2.984,0.269,1.51,0.257]},'dispersal':{'p':[187,188,859,860,861,1006],'w':[2.98,0.026,1.248,0.249,0.517,0.179]},'initial':0,'monitored':0,'temp':[4.38,3.61,5.93,9.08,10.28,13.65,15.07,14.93,11.75,10.16,9.15,9.52]},
		{'area':12.206,'action':3.53,'capacity':315.13,'local':{'p':[67,859,862,863,1006,1008],'w':[2.042,3.881,2.303,2.24,2.047,0.922]},'dispersal':{'p':[67,187,188,859,862,863,864,1006,1008],'w':[0.824,0.051,12.206,1.751,0.942,0.993,0.011,0.939,0.463]},'initial':0,'monitored':0,'temp':[4.57,3.85,6.19,9.36,10.51,13.95,15.36,15.23,12.04,10.41,9.32,9.74]},
		{'area':2.419,'action':1.33,'capacity':66.69,'local':{'p':[866,868,870,871],'w':[2.381,0.933,2.297,1.236]},'dispersal':{'p':[189,862,865,866,868,869,870,871],'w':[2.419,0.053,0.087,0.972,0.522,0.003,0.959,0.643]},'initial':0,'monitored':0,'temp':[4.6,3.9,6.15,9.4,10.47,13.93,15.34,15.29,12.09,10.46,9.3,9.75]},
		{'area':7.073,'action':0.52,'capacity':178,'local':{'p':[191,832,872,873,874,876,878,880,883],'w':[1.078,0.972,0.642,0.556,2.44,1.764,0.688,1.542,0.684]},'dispersal':{'p':[190,191,832,872,873,874,876,878,880,883],'w':[7.073,0.483,0.487,0.324,0.356,0.984,0.656,0.363,0.624,0.365]},'initial':0,'monitored':0,'temp':[4.68,3.99,6.24,9.51,10.62,14.09,15.55,15.46,12.25,10.59,9.38,9.84]},
		{'area':4.72,'action':0.35,'capacity':113.26,'local':{'p':[190,878,882,883,885],'w':[1.078,1.289,1.36,2.662,2.327]},'dispersal':{'p':[190,191,878,882,883,885,886],'w':[0.59,4.72,0.631,0.654,1.062,1.003,0.066]},'initial':0,'monitored':0,'temp':[4.77,4.07,6.46,9.65,10.95,14.35,15.83,15.68,12.46,10.78,9.56,10.01]},
		{'area':3.018,'action':0.48,'capacity':76.73,'local':{'p':[886,888,892],'w':[0.676,1.243,1.482]},'dispersal':{'p':[192,884,886,888,891,892,893,986],'w':[3.018,1.252,0.277,0.506,0.099,0.59,0.491,0.089]},'initial':0,'monitored':0,'temp':[5.01,4.34,6.9,10.01,11.52,14.83,16.34,16.13,12.86,11.17,9.92,10.38]},
		{'area':3.693,'action':0.49,'capacity':92.74,'local':{'p':[894,896,898,899,973],'w':[0.744,3.08,0.654,2.062,1.088]},'dispersal':{'p':[193,894,896,898,899,973],'w':[3.693,0.359,1.331,0.359,0.882,0.612]},'initial':0,'monitored':0,'temp':[4.82,4.16,6.74,9.84,11.35,14.66,16.21,16.01,12.75,11.04,9.76,10.23]},
		{'area':7.698,'action':3.8,'capacity':207.46,'local':{'p':[815,895,901,902],'w':[3.247,0.365,2.744,1.398]},'dispersal':{'p':[194,815,895,896,900,901,902,973],'w':[7.698,1.331,0.204,0.119,0.136,1.157,0.67,1.255]},'initial':0,'monitored':0,'temp':[4.85,4.24,6.82,9.92,11.41,14.74,16.32,16.1,12.85,11.1,9.81,10.27]},
		{'area':6.699,'action':2.8,'capacity':180.21,'local':{'p':[808,903,904,905,906,909,911,915,962],'w':[0.853,1.835,1.46,0.511,0.73,2.958,0.273,0.739,0.452]},'dispersal':{'p':[195,808,903,904,905,906,908,909,911,915,962],'w':[6.699,0.432,0.798,0.611,0.28,0.346,0.06,1.147,0.13,0.342,0.325]},'initial':0,'monitored':0,'temp':[4.98,4.48,7.07,10.18,11.67,15.03,16.64,16.37,13.13,11.31,9.98,10.44]},
		{'area':7.442,'action':1.73,'capacity':188.26,'local':{'p':[177,906,913,914,915],'w':[0.686,3.088,3.601,1.504,2.158]},'dispersal':{'p':[177,196,802,906,913,914,915],'w':[0.403,7.442,0.075,1.287,1.429,0.726,0.968]},'initial':0,'monitored':0,'temp':[5.06,4.58,7.18,10.24,11.75,15.1,16.75,16.46,13.26,11.4,10.06,10.52]},
		{'area':1.108,'action':0.02,'capacity':27.8,'local':{'p':[917,918,920],'w':[1.005,0.22,2.458]},'dispersal':{'p':[197,917,918,920],'w':[1.108,1.274,0.275,1.113]},'initial':0,'monitored':0,'temp':[5.2,4.73,7.34,10.34,11.95,15.22,16.92,16.57,13.41,11.55,10.17,10.64]},
		{'area':2.928,'action':0.09,'capacity':72.46,'local':{'p':[923,925,928,929],'w':[0.584,0.897,2.22,2.231]},'dispersal':{'p':[198,787,920,923,925,926,928,929],'w':[2.928,0.056,0.095,0.302,0.402,0.483,0.969,0.938]},'initial':0,'monitored':0,'temp':[5.15,4.59,7.27,10.32,12.03,15.31,17.05,16.69,13.39,11.58,10.14,10.59]},
		{'area':5.129,'action':0,'capacity':108.03,'local':{'p':[174,787,929,930],'w':[1.102,2.658,1.231,1.317]},'dispersal':{'p':[174,199,787,929,930],'w':[0.53,5.129,1.112,0.606,0.565]},'initial':0,'monitored':0,'temp':[4.89,4.25,6.95,10,11.74,15.02,16.79,16.42,13.11,11.34,9.89,10.35]},
		{'area':3.724,'action':0.12,'capacity':85.08,'local':{'p':[927,932,935,936],'w':[1.311,2.007,1.889,0.075]},'dispersal':{'p':[200,926,927,931,932,933,934,935,936,1075],'w':[3.724,0.095,0.559,0.535,0.833,0.513,0.019,0.895,0.077,0.095]},'initial':0,'monitored':0,'temp':[5.09,4.56,7.22,10.23,11.86,15.11,16.87,16.6,13.29,11.47,10.07,10.52]},
		{'area':5.722,'action':0.12,'capacity':143.14,'local':{'p':[954,956,958,959],'w':[2.328,1.69,1.312,1.545]},'dispersal':{'p':[201,944,951,953,954,956,957,958,959,1074],'w':[5.722,0.028,0.414,0.569,0.976,0.74,0.131,0.57,0.695,0.046]},'initial':0,'monitored':0,'temp':[5.02,4.52,7.14,10.2,11.72,15.06,16.73,16.48,13.21,11.37,10.02,10.46]},
		{'area':2.78,'action':0.5,'capacity':69.3,'local':{'p':[960,961,971],'w':[2.614,1.605,0.774]},'dispersal':{'p':[202,959,960,961,963,970,971],'w':[2.78,0.14,1.083,0.772,1.039,0.079,0.421]},'initial':0,'monitored':0,'temp':[4.91,4.38,6.98,10.11,11.62,14.96,16.58,16.35,13.05,11.24,9.9,10.34]},
		{'area':3.493,'action':0.85,'capacity':86.76,'local':{'p':[965,968,972,974,976,977,978,980],'w':[0.67,0.964,0.181,0.789,0.279,1.527,2.166,0.939]},'dispersal':{'p':[203,965,968,972,974,976,977,978,979,980],'w':[3.493,0.417,0.426,0.131,0.326,0.242,0.726,0.843,0.001,0.407]},'initial':0,'monitored':0,'temp':[4.78,4.17,6.7,9.82,11.32,14.63,16.19,16,12.73,11,9.7,10.14]},
		{'area':1.697,'action':0.81,'capacity':45.01,'local':{'p':[983],'w':[1.965]},'dispersal':{'p':[204,884,982,983,984,991],'w':[1.697,0.114,1.541,0.848,0.049,0.031]},'initial':0,'monitored':0,'temp':[4.87,4.22,6.72,9.85,11.35,14.67,16.21,16,12.73,10.97,9.74,10.16]},
		{'area':4.587,'action':0.07,'capacity':112.74,'local':{'p':[993,994,996,1001,1002,1005],'w':[3.371,2.373,1.293,0.047,0.77,1.291]},'dispersal':{'p':[205,993,994,995,996,1001,1002,1005],'w':[4.587,1.436,0.967,0.025,0.692,0.142,0.408,0.492]},'initial':0,'monitored':0,'temp':[4.75,4.06,6.53,9.6,11.05,14.41,15.82,15.67,12.47,10.78,9.56,9.99]},
		{'area':5.14,'action':3.41,'capacity':142.95,'local':{'p':[997,998,1000,1003,1008,1009],'w':[0.893,1.646,1.939,2.036,0.209,2.135]},'dispersal':{'p':[206,997,998,1000,1003,1004,1008,1009,1017],'w':[5.14,0.463,0.628,0.893,0.918,0.007,0.208,0.902,0.017]},'initial':0,'monitored':0,'temp':[4.59,3.88,6.36,9.38,10.73,14.14,15.47,15.37,12.21,10.58,9.39,9.88]},
		{'area':4.083,'action':0.31,'capacity':96.2,'local':{'p':[1011,1013,1015,1016],'w':[0.891,1.608,1.687,1.043]},'dispersal':{'p':[207,223,1011,1013,1015,1016,1018],'w':[4.083,0.033,0.394,0.718,0.733,0.424,0.037]},'initial':0,'monitored':0,'temp':[4.69,4.03,6.55,9.52,10.97,14.36,15.65,15.55,12.34,10.75,9.51,10]},
		{'area':5.979,'action':0.79,'capacity':151.22,'local':{'p':[994,1015,1022,1023,1024],'w':[0.905,1.557,0.781,2.73,2.822]},'dispersal':{'p':[208,994,1014,1015,1019,1020,1021,1022,1023,1024],'w':[5.979,0.498,0.042,0.586,0.204,0.065,0.52,0.332,1.114,1.121]},'initial':0,'monitored':0,'temp':[4.74,4.09,6.57,9.62,11.19,14.53,15.94,15.77,12.5,10.8,9.58,9.98]},
		{'area':5.247,'action':3.28,'capacity':145.66,'local':{'p':[1026,1029,1032,1033,1034,1035,1036],'w':[0.406,1.195,2.062,2.111,0.308,1.661,0.207]},'dispersal':{'p':[209,1025,1026,1029,1032,1033,1034,1035,1036],'w':[5.247,0.002,0.282,0.573,0.877,1.206,0.233,0.736,0.138]},'initial':0,'monitored':0,'temp':[4.78,4.18,6.62,9.76,11.31,14.59,16.13,15.94,12.65,10.86,9.63,9.99]},
		{'area':4.149,'action':2.57,'capacity':114.45,'local':{'p':[977,1037,1038,1039,1040,1041,1042],'w':[0.18,1.832,1.544,0.406,1.714,2.041,0.418]},'dispersal':{'p':[210,977,1037,1038,1039,1040,1041,1042],'w':[4.149,0.202,0.712,0.72,0.193,0.747,0.861,0.306]},'initial':0,'monitored':0,'temp':[4.5,3.88,6.35,9.48,10.98,14.26,15.8,15.66,12.41,10.7,9.41,9.82]},
		{'area':4.635,'action':1.62,'capacity':98.35,'local':{'p':[1041,1043,1044,1045,1046,1047],'w':[1.054,2.021,0.15,2.226,2.748,0.858]},'dispersal':{'p':[211,1041,1043,1044,1045,1046,1047],'w':[4.635,0.593,0.954,0.12,0.947,1.026,0.494]},'initial':0,'monitored':0,'temp':[4.71,4.13,6.66,9.81,11.31,14.63,16.2,16.02,12.73,10.99,9.65,10.07]},
		{'area':3.407,'action':9.44,'capacity':129.57,'local':{'p':[1048,1051,1054,1055,1095],'w':[2.411,0.897,1.382,1.849,0.897]},'dispersal':{'p':[212,1048,1049,1051,1052,1054,1055,1066,1095],'w':[3.407,1,0.078,0.482,0.074,0.579,0.742,0.019,0.499]},'initial':0,'monitored':0,'temp':[4.78,4.19,6.78,9.94,11.48,14.81,16.43,16.26,12.92,11.1,9.76,10.19]},
		{'area':5.09,'action':0.23,'capacity':127.86,'local':{'p':[953,1056,1057,1058,1060,1061,1062,1069,1074],'w':[0.104,0.534,0.927,1.742,1.173,1.145,0.566,1.797,0.77]},'dispersal':{'p':[213,953,1056,1057,1058,1060,1061,1062,1069,1072,1074],'w':[5.09,0.162,0.242,0.446,0.692,0.49,0.536,0.235,0.737,0.085,0.369]},'initial':0,'monitored':0,'temp':[5.15,4.62,7.3,10.39,11.94,15.27,16.94,16.73,13.36,11.5,10.…
		{'area':1.852,'action':0.23,'capacity':46.4,'local':{'p':[947,1067,1073,1078],'w':[0.083,0.201,1.945,1.299]},'dispersal':{'p':[214,947,1067,1070,1073,1075,1077,1078],'w':[1.852,0.13,0.178,0.004,0.72,0.484,0.104,0.99]},'initial':0,'monitored':0,'temp':[5.04,4.54,7.18,10.2,11.8,15.06,16.82,16.63,13.26,11.41,10.04,10.48]},
		{'area':4.385,'action':0.67,'capacity':108.36,'local':{'p':[1080,1081,1083],'w':[0.701,0.578,1.413]},'dispersal':{'p':[215,216,1079,1080,1081,1082,1083,1088],'w':[4.385,0.311,0.319,0.303,0.257,0.826,0.679,0.46]},'initial':0,'monitored':0,'temp':[5.15,4.64,7.31,10.39,11.96,15.27,17,16.82,13.37,11.47,10.13,10.56]},
		{'area':7.536,'action':2.19,'capacity':197.99,'local':{'p':[65,1059,1085,1086,1087,1088],'w':[1.558,0.823,0.838,0.846,1.571,3.636]},'dispersal':{'p':[65,215,216,1059,1085,1086,1087,1088],'w':[0.617,0.163,7.536,0.455,0.372,0.4,0.631,1.323]},'initial':0,'monitored':0,'temp':[5.21,4.66,7.35,10.48,12.05,15.4,17.07,16.9,13.44,11.53,10.17,10.6]},
		{'area':3.279,'action':4.78,'capacity':101.65,'local':{'p':[1089,1090,1091,1092,1094,1096],'w':[0.278,1.793,0.271,1.818,1.687,1.198]},'dispersal':{'p':[217,1085,1089,1090,1091,1092,1094,1096],'w':[3.279,0.052,0.221,0.834,0.179,0.825,0.811,0.434]},'initial':0,'monitored':0,'temp':[4.78,4.17,6.77,9.93,11.48,14.84,16.44,16.32,12.93,11.1,9.74,10.17]},
		{'area':8.371,'action':2.61,'capacity':221.57,'local':{'p':[1097,1098,1099,1103,1136,1142],'w':[1.328,1.745,2.512,2.02,1.595,1.793]},'dispersal':{'p':[218,225,1097,1098,1099,1103,1136,1142,1146],'w':[8.371,0.07,0.64,0.734,1.068,0.841,0.686,0.788,0.082]},'initial':0,'monitored':0,'temp':[4.62,4.04,6.56,9.74,11.25,14.57,16.12,15.99,12.68,10.93,9.55,9.95]},
		{'area':3.519,'action':0.85,'capacity':91.97,'local':{'p':[1106,1107,1110,1112,1114,1115,1116],'w':[2.125,2.643,0.171,0.962,0.652,1.017,0.015]},'dispersal':{'p':[219,1106,1107,1110,1112,1114,1115,1116],'w':[3.519,0.972,1.111,0.23,0.484,0.265,0.422,0.135]},'initial':0,'monitored':0,'temp':[4.68,4.13,6.59,9.74,11.2,14.46,15.94,15.86,12.57,10.91,9.56,9.94]},
		{'area':4.975,'action':2.2,'capacity':131.86,'local':{'p':[1112,1113,1114,1115,1116,1124,1126],'w':[1.369,3.008,0.697,1.366,0.91,0.892,0.778]},'dispersal':{'p':[220,1035,1112,1113,1114,1115,1116,1124,1126],'w':[4.975,0.053,0.626,1.285,0.275,0.527,0.481,0.443,0.406]},'initial':0,'monitored':0,'temp':[4.65,4.11,6.54,9.66,11.11,14.37,15.82,15.76,12.46,10.83,9.51,9.88]},
		{'area':9.581,'action':1.37,'capacity':225.67,'local':{'p':[1117,1118,1119,1120,1123],'w':[0.389,3.03,1.335,4.141,1.444]},'dispersal':{'p':[221,222,1026,1117,1118,1119,1120,1123],'w':[9.581,0.007,0.003,0.313,1.55,0.634,1.662,0.68]},'initial':0,'monitored':0,'temp':[4.76,4.21,6.62,9.71,11.24,14.52,15.96,15.85,12.52,10.87,9.61,9.95]},
		{'area':2.476,'action':0,'capacity':58.11,'local':{'p':[1118,1121,1122,1123],'w':[1.335,0.209,3.102,3.442]},'dispersal':{'p':[221,222,1118,1121,1122,1123],'w':[0.016,2.476,0.757,0.262,1.239,1.414]},'initial':0,'monitored':0,'temp':[4.79,4.22,6.65,9.72,11.31,14.62,16.05,15.89,12.57,10.92,9.65,9.99]},
		{'area':2.031,'action':0.21,'capacity':50.85,'local':{'p':[1020,1121],'w':[1.228,1.165]},'dispersal':{'p':[207,223,1015,1020,1121],'w':[0.109,2.031,1.163,0.61,0.485]},'initial':0,'monitored':0,'temp':[4.76,4.15,6.63,9.63,11.17,14.53,15.87,15.74,12.47,10.88,9.6,10.03]},
		{'area':6.185,'action':1.25,'capacity':160.4,'local':{'p':[1112,1125,1126,1128],'w':[0.052,1.279,3.369,3.788]},'dispersal':{'p':[224,1112,1124,1125,1126,1128],'w':[6.185,0.203,0.017,0.535,1.3,1.496]},'initial':0,'monitored':0,'temp':[4.45,3.9,6.31,9.46,10.85,14.1,15.52,15.5,12.24,10.67,9.31,9.68]},
		{'area':2.906,'action':0.43,'capacity':74.81,'local':{'p':[1136,1137,1138,1139,1146],'w':[3.225,0.237,2.365,1.414,0.666]},'dispersal':{'p':[218,225,1136,1137,1138,1139,1142,1146],'w':[0.103,2.906,1.263,0.245,1.015,0.592,0.099,0.347]},'initial':0,'monitored':0,'temp':[4.56,3.98,6.49,9.69,11.16,14.49,16.04,15.92,12.61,10.87,9.47,9.87]},
		{'area':3.501,'action':3.74,'capacity':105.09,'local':{'p':[1140,1141,1143,1144,1145,1146],'w':[1.241,0.352,1.38,1.037,0.074,1.556]},'dispersal':{'p':[226,1140,1141,1143,1144,1145,1146],'w':[3.501,0.494,0.215,0.554,0.483,0.063,0.702]},'initial':0,'monitored':0,'temp':[4.9,4.32,6.94,10.11,11.64,15.03,16.63,16.47,13.08,11.22,9.81,10.22]},
		{'area':8.154,'action':0.45,'capacity':204.72,'local':{'p':[229,242],'w':[2.821,2.049]},'dispersal':{'p':[227,228,229,230,242],'w':[8.154,0.609,1.321,0.306,0.863]},'initial':0,'monitored':0,'temp':[5.85,4.84,7.34,10.4,11.86,15.13,16.43,16.43,13.68,11.99,10.74,11.05]},
		{'area':1.997,'action':0.29,'capacity':50.4,'local':{'p':[230],'w':[2.904]},'dispersal':{'p':[227,228,230],'w':[0.698,1.997,1.31]},'initial':0,'monitored':0,'temp':[5.97,4.95,7.4,10.42,11.87,15.16,16.42,16.44,13.72,12.07,10.85,11.11]},
		{'area':5.505,'action':0.1,'capacity':136.36,'local':{'p':[83,227,231,239,242],'w':[0.121,2.821,3.987,0.879,1.134]},'dispersal':{'p':[82,83,227,229,230,231,232,239,242],'w':[0.254,0.167,1.264,5.505,0.339,1.507,0.054,0.384,0.455]},'initial':0,'monitored':0,'temp':[5.85,4.78,7.23,10.3,11.73,14.96,16.28,16.36,13.65,12,10.77,11.13]},
		{'area':5.949,'action':0.27,'capacity':79.09,'local':{'p':[82,228],'w':[1.859,2.904]},'dispersal':{'p':[82,227,228,229,230,231],'w':[0.786,0.272,0.976,0.27,5.949,0.05]},'initial':0,'monitored':0,'temp':[5.99,4.94,7.36,10.38,11.81,15.08,16.35,16.42,13.72,12.09,10.89,11.17]},
		{'area':4.574,'action':4.02,'capacity':124.86,'local':{'p':[83,229,238],'w':[1.601,3.987,0.811]},'dispersal':{'p':[82,83,229,230,231,234,238,239,293],'w':[0.998,0.673,1.825,0.111,4.574,0.848,0.375,0.075,0.05]},'initial':0,'monitored':0,'temp':[5.82,4.71,7.12,10.2,11.62,14.83,16.15,16.31,13.61,11.98,10.76,11.15]},
		{'area':4.172,'action':0.85,'capacity':103.79,'local':{'p':[236,239,242],'w':[1.072,2.894,2.309]},'dispersal':{'p':[229,232,236,239,242],'w':[0.137,4.172,0.556,1.139,0.922]},'initial':0,'monitored':0,'temp':[5.65,4.62,7.19,10.3,11.74,14.98,16.35,16.29,13.54,11.79,10.5,10.89]},
		{'area':4.245,'action':3.36,'capacity':117.61,'local':{'p':[83,235,236,240,247,249,287],'w':[0.689,0.138,1.689,2.938,2.152,1.141,0.13]},'dispersal':{'p':[83,233,235,236,238,240,247,249,287],'w':[0.405,4.245,0.158,0.729,0.001,1.124,0.917,0.576,0.145]},'initial':0,'monitored':0,'temp':[5.46,4.35,6.85,9.93,11.38,14.58,15.97,15.97,13.25,11.57,10.32,10.78]},
		{'area':1.672,'action':1.42,'capacity':45.94,'local':{'p':[82,237,241,293],'w':[1.049,1.288,1.125,0.425]},'dispersal':{'p':[82,231,234,237,238,241,293],'w':[0.567,0.908,1.672,0.466,0.179,0.501,0.242]},'initial':0,'monitored':0,'temp':[5.83,4.7,7.1,10.18,11.6,14.81,16.13,16.35,13.63,12.02,10.79,11.21]},
		{'area':2.035,'action':2.1,'capacity':57.09,'local':{'p':[83,233,238,240,292],'w':[0.349,0.138,2.046,1.593,1.005]},'dispersal':{'p':[83,233,235,238,240,292,293],'w':[0.308,0.2,2.035,0.741,0.658,0.409,0.507]},'initial':0,'monitored':0,'temp':[5.62,4.48,6.95,10.06,11.52,14.73,16.08,16.26,13.48,11.82,10.54,11.01]},
		{'area':7.118,'action':3.45,'capacity':147.42,'local':{'p':[83,232,233,239,247],'w':[0.702,1.072,1.689,1.625,2.708]},'dispersal':{'p':[83,232,233,236,239,247],'w':[0.388,0.478,0.772,7.118,0.627,1.174]},'initial':0,'monitored':0,'temp':[5.48,4.41,6.96,10.05,11.49,14.71,16.11,16.04,13.32,11.6,10.32,10.76]},
		{'area':0.94,'action':0.19,'capacity':23.63,'local':{'p':[234,241,291,293],'w':[1.288,1.302,0.276,1.26]},'dispersal':{'p':[234,237,238,241,291,293],'w':[0.596,0.94,0.011,0.585,0.268,0.657]},'initial':0,'monitored':0,'temp':[5.82,4.68,7.11,10.21,11.66,14.87,16.19,16.46,13.67,12.05,10.78,11.23]},
		{'area':1.779,'action':3.9,'capacity':60.42,'local':{'p':[83,231,235],'w':[1.991,0.811,2.046]},'dispersal':{'p':[83,231,233,234,235,237,238,293],'w':[0.885,0.414,0.007,0.15,0.869,0.003,1.779,0.386]},'initial':0,'monitored':0,'temp':[5.66,4.53,6.98,10.07,11.52,14.73,16.07,16.26,13.5,11.85,10.59,11.04]},
		{'area':3.181,'action':0.19,'capacity':31.35,'local':{'p':[83,229,232,236,242],'w':[2.349,0.879,2.894,1.625,0.062]},'dispersal':{'p':[83,229,231,232,236,239,242],'w':[0.976,0.435,0.06,1.138,0.85,3.181,0.152]},'initial':0,'monitored':0,'temp':[5.64,4.58,7.11,10.21,11.65,14.88,16.24,16.26,13.51,11.8,10.52,10.93]},
		{'area':3.912,'action':3.19,'capacity':112.34,'local':{'p':[233,235,287,289,292],'w':[2.938,1.593,1.277,0.854,1.411]},'dispersal':{'p':[83,233,235,240,249,287,289,292],'w':[0.084,1.266,0.706,3.912,0.085,0.553,0.434,0.627]},'initial':0,'monitored':0,'temp':[5.54,4.42,6.9,10,11.46,14.67,16.04,16.14,13.37,11.7,10.43,10.91]},
		{'area':3.485,'action':2.08,'capacity':75.27,'local':{'p':[82,234,237,291],'w':[2.074,1.125,1.302,2.067]},'dispersal':{'p':[82,234,237,241,291,293],'w':[0.856,0.559,0.486,3.485,0.904,0.017]},'initial':0,'monitored':0,'temp':[5.89,4.75,7.16,10.24,11.68,14.89,16.2,16.46,13.72,12.11,10.86,11.29]},
		{'area':2.381,'action':0.38,'capacity':60.81,'local':{'p':[227,229,232,239],'w':[2.049,1.134,2.309,0.062]},'dispersal':{'p':[227,229,232,239,242],'w':[0.88,0.583,0.911,0.16,2.381]},'initial':0,'monitored':0,'temp':[5.73,4.71,7.25,10.34,11.8,15.05,16.38,16.36,13.6,11.88,10.6,10.96]},
		{'area':3.796,'action':1.86,'capacity':90.51,'local':{'p':[58,244,247],'w':[1.489,1.504,2.285]},'dispersal':{'p':[58,243,244,247,248],'w':[0.715,3.796,0.595,1.024,0.005]},'initial':0,'monitored':0,'temp':[5.31,4.23,6.78,9.85,11.3,14.5,15.94,15.78,13.09,11.37,10.12,10.59]},
		{'area':1.19,'action':0.3,'capacity':27.62,'local':{'p':[58,243,248],'w':[0.336,1.504,1.993]},'dispersal':{'p':[58,243,244,248],'w':[0.316,0.601,1.19,0.821]},'initial':0,'monitored':0,'temp':[5.41,4.36,6.94,10.03,11.51,14.72,16.16,15.98,13.24,11.49,10.23,10.7]},
		{'area':0.006,'action':0,'capacity':0,'local':{'p':[],'w':[]},'dispersal':{'p':[245,246,250],'w':[0.006,0.196,0.268]},'initial':0,'monitored':0,'temp':[5.73,4.77,7.42,10.56,12.08,15.32,16.75,16.53,13.67,11.87,10.56,11.06]},
		{'area':4.211,'action':7.17,'capacity':129.41,'local':{'p':[58,248,288,290],'w':[1.799,0.913,0.914,1.79]},'dispersal':{'p':[58,245,246,248,249,250,265,275,283,288,290],'w':[0.753,0.006,4.211,0.477,0.042,0.736,0.046,0.349,0.04,0.409,0.671]},'initial':0,'monitored':0,'temp':[5.64,4.64,7.25,10.38,11.89,15.12,16.55,16.39,13.55,11.78,10.48,10.97]},
		{'area':6.346,'action':6.22,'capacity':177.69,'local':{'p':[58,233,236,243,249],'w':[1.019,2.152,2.708,2.285,0.389]},'dispersal':{'p':[58,233,236,243,247,249],'w':[0.466,0.924,1.169,0.892,6.346,0.277]},'initial':0,'monitored':0,'temp':[5.34,4.25,6.78,9.85,11.29,14.49,15.91,15.81,13.12,11.42,10.17,10.63]},
		{'area':3.759,'action':0.5,'capacity':55.37,'local':{'p':[58,244,246,250],'w':[1.78,1.993,0.913,1.37]},'dispersal':{'p':[58,243,244,246,248,250],'w':[0.785,0.02,0.728,0.501,3.759,0.665]},'initial':0,'monitored':0,'temp':[5.53,4.52,7.13,10.24,11.74,14.96,16.4,16.2,13.41,11.64,10.36,10.84]},
		{'area':4.055,'action':4.21,'capacity':120.9,'local':{'p':[58,233,247,287,288],'w':[1.971,1.141,0.389,2.315,2.145]},'dispersal':{'p':[58,233,240,246,247,249,287,288],'w':[0.93,0.503,0.052,0.042,0.268,4.055,0.986,0.964]},'initial':0,'monitored':0,'temp':[5.43,4.34,6.86,9.95,11.41,14.62,16.02,15.97,13.23,11.53,10.28,10.77]},
		{'area':3.853,'action':1.11,'capacity':15.73,'local':{'p':[84,248,265,275],'w':[2.612,1.37,2.086,0.178]},'dispersal':{'p':[84,245,246,248,250,265,272,275],'w':[1.064,0.006,0.865,0.588,3.853,0.844,0.012,0.123]},'initial':0,'monitored':0,'temp':[5.72,4.77,7.43,10.58,12.11,15.35,16.79,16.56,13.69,11.88,10.56,11.05]},
		{'area':4.334,'action':0.02,'capacity':2.19,'local':{'p':[84,254],'w':[0.609,2.039]},'dispersal':{'p':[84,87,251,254,259],'w':[1.255,0.456,4.334,0.836,0.025]},'initial':0,'monitored':0,'temp':[5.65,4.75,7.44,10.64,12.21,15.49,16.95,16.67,13.71,11.86,10.51,11.01]},
		{'area':4.767,'action':0.94,'capacity':116.18,'local':{'p':[85,320,325],'w':[2.952,1.222,2.038]},'dispersal':{'p':[85,252,257,320,325],'w':[1.253,4.767,0.463,0.627,0.825]},'initial':0,'monitored':0,'temp':[5.17,4.33,7.02,10.2,11.78,15.08,16.59,16.28,13.26,11.44,10.09,10.57]},
		{'area':1.278,'action':0.08,'capacity':4.39,'local':{'p':[86,257],'w':[1.41,0.424]},'dispersal':{'p':[86,253,257,319,325],'w':[0.651,1.278,0.497,0.037,0.325]},'initial':0,'monitored':0,'temp':[5.26,4.42,7.12,10.33,11.92,15.22,16.73,16.41,13.37,11.53,10.17,10.66]},
		{'area':3.012,'action':0.11,'capacity':13.58,'local':{'p':[251,258,259],'w':[2.039,0.509,2.065]},'dispersal':{'p':[87,251,254,255,258,259,273,274],'w':[0.249,0.756,3.012,0.005,0.207,0.835,0.017,0.002]},'initial':0,'monitored':0,'temp':[5.52,4.64,7.35,10.58,12.17,15.46,16.95,16.63,13.62,11.77,10.4,10.89]},
		{'area':3.291,'action':1.54,'capacity':40.85,'local':{'p':[86,256,258,259],'w':[0.572,1.385,1.095,1.715]},'dispersal':{'p':[86,87,254,255,256,258,259,270,273,274],'w':[0.366,0.06,0.015,3.291,0.506,0.553,0.918,0.089,0.028,0.885]},'initial':0,'monitored':0,'temp':[5.38,4.53,7.24,10.48,12.06,15.37,16.88,16.55,13.51,11.65,10.29,10.77]},
		{'area':1.678,'action':0.53,'capacity':19.41,'local':{'p':[86,255],'w':[1.457,1.385]},'dispersal':{'p':[86,255,256,270,274],'w':[1.057,0.688,1.678,0.593,0.118]},'initial':0,'monitored':0,'temp':[5.29,4.46,7.16,10.41,11.98,15.29,16.82,16.47,13.43,11.57,10.21,10.69]},
		{'area':1.05,'action':0.04,'capacity':19.26,'local':{'p':[253],'w':[0.424]},'dispersal':{'p':[86,252,253,257,325],'w':[0.012,0.538,0.498,1.05,0.553]},'initial':0,'monitored':0,'temp':[5.24,4.39,7.09,10.29,11.88,15.18,16.68,16.37,13.34,11.51,10.15,10.64]},
		{'area':1.152,'action':0.02,'capacity':0.9,'local':{'p':[86,254,255,259],'w':[0.71,0.509,1.095,0.666]},'dispersal':{'p':[86,254,255,258,259],'w':[0.393,0.274,0.502,1.152,0.267]},'initial':0,'monitored':0,'temp':[5.39,4.54,7.25,10.47,12.07,15.37,16.87,16.54,13.51,11.66,10.3,10.79]},
		{'area':1.246,'action':0.36,'capacity':9.58,'local':{'p':[254,255,258],'w':[2.065,1.715,0.666]},'dispersal':{'p':[87,251,254,255,258,259,273,274],'w':[0.174,0.006,0.964,1.042,0.398,1.246,0.028,0.091]},'initial':0,'monitored':0,'temp':[5.45,4.59,7.3,10.53,12.12,15.42,16.92,16.59,13.57,11.71,10.34,10.83]},
		{'area':1.344,'action':0.18,'capacity':3.69,'local':{'p':[268,271,272,275,283],'w':[1.722,0.641,0.64,0.687,1.114]},'dispersal':{'p':[260,268,271,272,275,283],'w':[1.344,0.959,0.385,0.313,0.287,0.406]},'initial':0,'monitored':0,'temp':[5.69,4.72,7.37,10.55,12.1,15.38,16.81,16.74,13.75,11.95,10.59,11.09]},
		{'area':1.83,'action':0.34,'capacity':11.19,'local':{'p':[262,264,267,268,269,271],'w':[1.568,0.096,1.746,1.569,0.604,0.113]},'dispersal':{'p':[261,262,264,267,268,269,271],'w':[1.83,0.655,0.097,0.697,0.74,0.371,0.184]},'initial':0,'monitored':0,'temp':[5.62,4.7,7.35,10.56,12.09,15.38,16.87,16.7,13.7,11.88,10.54,11.02]},
		{'area':4.361,'action':3.33,'capacity':72.07,'local':{'p':[261,264,268,317],'w':[1.568,1.74,2.506,1.203]},'dispersal':{'p':[261,262,264,268,269,313,315,317,318],'w':[0.674,4.361,0.619,1.107,0.122,0.944,0.011,0.495,0.055]},'initial':0,'monitored':0,'temp':[5.73,4.78,7.41,10.6,12.14,15.43,16.88,16.84,13.82,12.04,10.67,11.17]},
		{'area':2.453,'action':0.09,'capacity':9.71,'local':{'p':[87,266,269,270,274],'w':[0.891,0.672,0.945,1.392,2.02]},'dispersal':{'p':[87,263,266,269,270,274],'w':[0.483,2.453,0.382,0.457,0.878,0.818]},'initial':0,'monitored':0,'temp':[5.43,4.57,7.24,10.48,12.01,15.32,16.85,16.55,13.53,11.69,10.35,10.83]},
		{'area':0.927,'action':0.1,'capacity':6.27,'local':{'p':[261,262,269,315,317],'w':[0.096,1.74,1.307,0.965,0.293]},'dispersal':{'p':[261,262,264,266,269,315,317],'w':[0.227,0.665,0.927,0.04,0.59,0.392,0.277]},'initial':0,'monitored':0,'temp':[5.64,4.74,7.36,10.56,12.05,15.35,16.86,16.64,13.68,11.89,10.57,11.04]},
		{'area':3.057,'action':0.53,'capacity':10.22,'local':{'p':[84,87,250,271,272,275],'w':[1.559,0.792,2.086,1.133,1.378,0.257]},'dispersal':{'p':[84,87,246,250,265,271,272,275],'w':[0.713,0.485,0.071,0.839,3.057,0.501,0.488,0.166]},'initial':0,'monitored':0,'temp':[5.71,4.78,7.45,10.63,12.16,15.43,16.89,16.66,13.73,11.9,10.57,11.06]},
		{'area':2.281,'action':0.06,'capacity':22.91,'local':{'p':[263,269,315,316],'w':[0.672,1.373,0.971,0.843]},'dispersal':{'p':[263,264,266,269,270,315,316,317,324],'w':[0.355,0.036,2.281,0.606,0.527,0.422,0.548,0.144,0.093]},'initial':0,'monitored':0,'temp':[5.52,4.65,7.29,10.5,12,15.3,16.83,16.57,13.59,11.78,10.45,10.92]},
		{'area':1.956,'action':0,'capacity':5.01,'local':{'p':[87,261,269,271],'w':[1.912,1.746,0.549,1.765]},'dispersal':{'p':[87,261,267,268,269,271],'w':[0.901,0.691,1.956,0.094,0.384,0.808]},'initial':0,'monitored':0,'temp':[5.59,4.68,7.35,10.56,12.09,15.38,16.88,16.64,13.66,11.83,10.49,10.97]},
		{'area':9.011,'action':5.22,'capacity':124.1,'local':{'p':[260,261,262,271,283],'w':[1.722,1.569,2.506,0.393,0.279]},'dispersal':{'p':[88,260,261,262,267,268,271,276,277,278,279,280,282,283,285,286,290,313],'w':[0.713,0.661,0.595,1.037,0.053,9.011,0.249,0.026,0.139,0.007,0.294,0.063,0.007,0.315,0.065,0.316,0.469,0.254]},'initial':0,'monitored':0,'temp':[5.78,4.76,7.41,10.61,12.22,15.5,16.88,17.02…
		{'area':2.018,'action':0,'capacity':12.61,'local':{'p':[87,261,263,264,266,267,315],'w':[0.464,0.604,0.945,1.307,1.373,0.549,0.206]},'dispersal':{'p':[87,261,262,263,264,266,267,269,315],'w':[0.291,0.295,0.068,0.475,0.476,0.558,0.274,2.018,0.212]},'initial':0,'monitored':0,'temp':[5.55,4.66,7.31,10.52,12.04,15.34,16.85,16.61,13.62,11.8,10.47,10.95]},
		{'area':4.67,'action':0.86,'capacity':65.91,'local':{'p':[263,274,323,324],'w':[1.392,1.152,2.964,0.871]},'dispersal':{'p':[86,255,256,263,266,270,274,316,323,324],'w':[0.189,0.109,0.599,0.815,0.5,4.67,0.485,0.119,1.257,0.391]},'initial':0,'monitored':0,'temp':[5.34,4.51,7.19,10.43,11.97,15.28,16.81,16.49,13.46,11.62,10.27,10.75]},
		{'area':2.024,'action':0.12,'capacity':7.33,'local':{'p':[87,260,261,265,267,268,272],'w':[0.719,0.641,0.113,1.133,1.765,0.393,1.071]},'dispersal':{'p':[87,260,261,265,267,268,271,272],'w':[0.456,0.313,0.146,0.589,0.649,0.254,2.024,0.422]},'initial':0,'monitored':0,'temp':[5.66,4.74,7.4,10.6,12.13,15.41,16.88,16.67,13.71,11.89,10.54,11.03]},
		{'area':1.043,'action':0.15,'capacity':20.15,'local':{'p':[260,265,271,275],'w':[0.64,1.378,1.071,1.172]},'dispersal':{'p':[250,260,265,271,272,275],'w':[0.029,0.358,0.702,0.565,1.043,0.522]},'initial':0,'monitored':0,'temp':[5.7,4.75,7.4,10.58,12.11,15.38,16.84,16.66,13.72,11.91,10.57,11.07]},
		{'area':0.028,'action':0,'capacity':0.18,'local':{'p':[],'w':[]},'dispersal':{'p':[87,254,255,259,273,274],'w':[0.277,0.048,0.138,0.114,0.028,0.128]},'initial':0,'monitored':0,'temp':[5.5,4.63,7.33,10.55,12.12,15.42,16.91,16.61,13.6,11.75,10.4,10.88]},
		{'area':3.052,'action':1.4,'capacity':53.05,'local':{'p':[87,263,270],'w':[2.112,2.02,1.152]},'dispersal':{'p':[87,254,255,256,259,263,270,273,274],'w':[1.02,0.004,0.787,0.112,0.078,0.813,0.527,0.028,3.052]},'initial':0,'monitored':0,'temp':[5.39,4.54,7.24,10.48,12.04,15.35,16.87,16.55,13.52,11.66,10.31,10.79]},
		{'area':0.76,'action':0.53,'capacity':12.28,'local':{'p':[250,260,265,272,283],'w':[0.178,0.687,0.257,1.172,0.674]},'dispersal':{'p':[246,250,260,265,272,275,283,290],'w':[0.289,0.094,0.392,0.243,0.47,0.76,0.318,0.09]},'initial':0,'monitored':0,'temp':[5.69,4.72,7.36,10.53,12.06,15.33,16.76,16.64,13.7,11.91,10.56,11.07]},
		{'area':0.026,'action':0,'capacity':0.59,'local':{'p':[],'w':[]},'dispersal':{'p':[268,276,277,279,286],'w':[0.282,0.026,0.106,0.221,0.016]},'initial':0,'monitored':0,'temp':[5.89,4.82,7.48,10.68,12.35,15.64,16.95,17.29,14.13,12.35,10.86,11.43]},
		{'area':0.139,'action':0,'capacity':3.3,'local':{'p':[],'w':[]},'dispersal':{'p':[268,276,277,278,279,313],'w':[0.616,0.026,0.139,0.007,0.346,0.029]},'initial':0,'monitored':0,'temp':[5.87,4.82,7.47,10.67,12.32,15.61,16.94,17.24,14.09,12.32,10.84,11.4]},
		{'area':0.007,'action':0,'capacity':0.18,'local':{'p':[],'w':[]},'dispersal':{'p':[268,277,278,279,313],'w':[0.169,0.117,0.007,0.317,0.076]},'initial':0,'monitored':0,'temp':[5.87,4.83,7.47,10.67,12.3,15.59,16.93,17.2,14.07,12.3,10.83,11.39]},
		{'area':4.382,'action':0,'capacity':41.38,'local':{'p':[98,286],'w':[2.486,2.256]},'dispersal':{'p':[98,268,276,277,278,279,286,313],'w':[0.953,0.301,0.026,0.139,0.007,4.382,0.893,0.299]},'initial':0,'monitored':0,'temp':[5.93,4.86,7.49,10.68,12.32,15.6,16.91,17.28,14.14,12.39,10.91,11.47]},
		{'area':5.12,'action':0.82,'capacity':46.36,'local':{'p':[89,293],'w':[0.665,1.428]},'dispersal':{'p':[88,89,268,280,281,284,286,289,292,293],'w':[0.247,0.324,0.073,5.12,0.005,0.394,0.288,0.399,0.075,0.544]},'initial':0,'monitored':0,'temp':[5.92,4.78,7.35,10.52,12.13,15.39,16.68,17.1,14.03,12.33,10.89,11.44]},
		{'area':0.005,'action':0,'capacity':0,'local':{'p':[],'w':[]},'dispersal':{'p':[280,281],'w':[0.064,0.005]},'initial':0,'monitored':0,'temp':[6.02,4.88,7.44,10.62,12.23,15.49,16.76,17.26,14.16,12.47,11.02,11.57]},
		{'area':0.007,'action':0,'capacity':0.14,'local':{'p':[],'w':[]},'dispersal':{'p':[268,282,283,290],'w':[0.019,0.007,0.229,0.254]},'initial':0,'monitored':0,'temp':[5.68,4.67,7.3,10.47,12.02,15.28,16.69,16.68,13.72,11.94,10.58,11.09]},
		{'area':0.615,'action':0.62,'capacity':10.97,'local':{'p':[260,268,275],'w':[1.114,0.279,0.674]},'dispersal':{'p':[246,260,268,275,282,283,290],'w':[0.038,0.455,0.498,0.291,0.007,0.615,0.461]},'initial':0,'monitored':0,'temp':[5.69,4.69,7.33,10.5,12.06,15.32,16.73,16.71,13.74,11.95,10.59,11.1]},
		{'area':0.816,'action':0.13,'capacity':11.85,'local':{'p':[88,287,289],'w':[1.186,0.348,1.311]},'dispersal':{'p':[88,280,284,287,289],'w':[0.561,0.596,0.816,0.307,0.641]},'initial':0,'monitored':0,'temp':[5.74,4.63,7.2,10.36,11.94,15.18,16.51,16.78,13.79,12.07,10.67,11.21]},
		{'area':0.065,'action':0,'capacity':0,'local':{'p':[],'w':[]},'dispersal':{'p':[268,285,286],'w':[0.3,0.065,0.5]},'initial':0,'monitored':0,'temp':[5.94,4.83,7.5,10.7,12.4,15.68,16.96,17.4,14.2,12.43,10.91,11.49]},
		{'area':2.929,'action':0.13,'capacity':2.05,'local':{'p':[279],'w':[2.256]},'dispersal':{'p':[88,268,276,279,280,285,286],'w':[0.028,0.493,0.024,0.999,0.362,0.065,2.929]},'initial':0,'monitored':0,'temp':[5.96,4.85,7.48,10.68,12.34,15.61,16.9,17.34,14.18,12.43,10.94,11.51]},
		{'area':2.877,'action':0.43,'capacity':71.5,'local':{'p':[88,233,240,249,284,288,289],'w':[0.602,0.13,1.277,2.315,0.348,0.635,1.791]},'dispersal':{'p':[88,233,240,249,284,287,288,289,290],'w':[0.35,0.205,0.573,0.925,0.201,2.877,0.297,0.702,0.085]},'initial':0,'monitored':0,'temp':[5.56,4.45,6.99,10.1,11.62,14.84,16.21,16.31,13.46,11.76,10.45,10.96]},
		{'area':1.863,'action':1.12,'capacity':45.65,'local':{'p':[58,88,246,249,287,290],'w':[0.189,0.078,0.914,2.145,0.635,2.452]},'dispersal':{'p':[58,88,246,249,287,288,290],'w':[0.227,0.209,0.489,0.853,0.348,1.863,0.958]},'initial':0,'monitored':0,'temp':[5.57,4.51,7.08,10.2,11.72,14.95,16.34,16.34,13.48,11.75,10.44,10.94]},
		{'area':2.498,'action':1.63,'capacity':66.58,'local':{'p':[240,284,287,292],'w':[0.854,1.311,1.791,1.32]},'dispersal':{'p':[88,240,280,284,287,289,292,293],'w':[0.009,0.478,0.432,0.511,0.829,2.498,0.525,0.132]},'initial':0,'monitored':0,'temp':[5.69,4.57,7.1,10.23,11.77,15,16.34,16.56,13.66,11.96,10.62,11.13]},
		{'area':4.099,'action':4.98,'capacity':121.07,'local':{'p':[88,246,288],'w':[1.858,1.79,2.452]},'dispersal':{'p':[88,246,268,275,282,283,287,288,290],'w':[0.613,0.836,0.493,0.103,0.007,0.308,0.104,0.96,4.099]},'initial':0,'monitored':0,'temp':[5.66,4.63,7.24,10.39,11.95,15.2,16.59,16.62,13.68,11.91,10.56,11.07]},
		{'area':3.24,'action':2.38,'capacity':53.18,'local':{'p':[89,237,241,293],'w':[2.254,0.276,2.067,1.448]},'dispersal':{'p':[89,237,241,291,293],'w':[0.88,0.182,0.839,3.24,0.684]},'initial':0,'monitored':0,'temp':[5.92,4.76,7.22,10.34,11.84,15.06,16.36,16.73,13.86,12.22,10.9,11.38]},
		{'area':2.02,'action':3.34,'capacity':66.9,'local':{'p':[235,240,289],'w':[1.005,1.411,1.32]},'dispersal':{'p':[235,240,280,289,292,293],'w':[0.468,0.665,0.089,0.597,2.02,0.918]},'initial':0,'monitored':0,'temp':[5.71,4.57,7.06,10.18,11.69,14.91,16.24,16.49,13.63,11.96,10.64,11.13]},
		{'area':5.304,'action':0.46,'capacity':132.25,'local':{'p':[89,234,237,280,291],'w':[2.083,0.425,1.26,1.428,1.448]},'dispersal':{'p':[89,231,234,235,237,238,241,280,289,291,292,293],'w':[0.864,0.067,0.197,0.345,0.503,0.389,0.023,0.688,0.119,0.587,0.748,5.304]},'initial':0,'monitored':0,'temp':[5.82,4.67,7.15,10.28,11.78,15.01,16.32,16.65,13.76,12.11,10.78,11.27]},
		{'area':2.624,'action':0,'capacity':57.41,'local':{'p':[90,296,302,303],'w':[1.488,1.243,0.744,0.51]},'dispersal':{'p':[90,294,296,302,303],'w':[0.593,2.624,0.529,0.411,0.339]},'initial':0,'monitored':0,'temp':[5.8,4.84,7.31,10.67,11.87,15.16,16.39,16.37,13.62,12.01,10.71,11.07]},
		{'area':6.098,'action':0.74,'capacity':120.79,'local':{'p':[94,114,296,301,303],'w':[0.851,2.292,1.609,3.176,0.175]},'dispersal':{'p':[94,114,295,296,301,303,399,400],'w':[0.385,1.062,6.098,0.681,1.429,0.12,0.036,1.091]},'initial':0,'monitored':0,'temp':[5.64,4.73,7.21,10.56,11.76,15.08,16.33,16.26,13.45,11.89,10.54,10.91]},
		{'area':3.013,'action':0,'capacity':65.11,'local':{'p':[94,294,295,302,303],'w':[1.749,1.243,1.609,1.168,1.342]},'dispersal':{'p':[94,294,295,296,301,302,303],'w':[0.848,0.639,0.701,3.013,0.056,0.562,0.526]},'initial':0,'monitored':0,'temp':[5.76,4.81,7.28,10.65,11.84,15.14,16.38,16.35,13.58,11.98,10.66,11.03]},
		{'area':8.133,'action':2.91,'capacity':212.44,'local':{'p':[115,400,406],'w':[2.263,2.31,3.465]},'dispersal':{'p':[91,92,94,115,297,298,300,400,406],'w':[0.098,0.002,0.006,1.002,8.133,1.219,0.1,0.971,1.446]},'initial':0,'monitored':0,'temp':[5.43,4.55,7.1,10.6,11.84,15.19,16.42,16.29,13.41,11.64,10.29,10.64]},
		{'area':3.43,'action':1.49,'capacity':85.05,'local':{'p':[],'w':[]},'dispersal':{'p':[91,92,93,94,297,298,299,300,302,400,406],'w':[0.016,0.014,0.012,0.715,1.239,3.43,0.025,1.105,0.335,0.186,0.004]},'initial':0,'monitored':0,'temp':[5.63,4.7,7.23,10.7,11.95,15.26,16.49,16.41,13.6,11.82,10.52,10.86]},
		{'area':0.025,'action':0,'capacity':0.65,'local':{'p':[],'w':[]},'dispersal':{'p':[298,299,300],'w':[0.112,0.025,0.583]},'initial':0,'monitored':0,'temp':[5.68,4.73,7.26,10.75,12,15.3,16.52,16.45,13.68,11.83,10.57,10.9]},
		{'area':10.503,'action':2.74,'capacity':112.03,'local':{'p':[90,91,302],'w':[2.693,2.564,2.011]},'dispersal':{'p':[90,91,297,298,299,300,302,406],'w':[1.065,0.944,0.15,0.843,0.025,10.503,0.813,0.103]},'initial':0,'monitored':0,'temp':[5.82,4.84,7.34,10.8,12.04,15.3,16.53,16.49,13.77,11.96,10.72,11.06]},
		{'area':8.1,'action':0.07,'capacity':191.26,'local':{'p':[114,295,303],'w':[0.944,3.176,1.883]},'dispersal':{'p':[114,295,296,301,303],'w':[0.937,1.267,0.088,8.1,0.68]},'initial':0,'monitored':0,'temp':[5.82,4.87,7.3,10.58,11.78,15.07,16.33,16.31,13.57,12.05,10.75,11.11]},
		{'area':4.457,'action':0.45,'capacity':64.72,'local':{'p':[90,94,294,296,300],'w':[1.695,1.627,0.744,1.168,2.011]},'dispersal':{'p':[90,94,294,296,298,300,302],'w':[0.727,0.642,0.394,0.56,0.463,0.886,4.457]},'initial':0,'monitored':0,'temp':[5.77,4.81,7.31,10.73,11.95,15.24,16.47,16.43,13.68,11.96,10.68,11.03]},
		{'area':1.08,'action':0,'capacity':25.4,'local':{'p':[294,295,296,301],'w':[0.51,0.175,1.342,1.883]},'dispersal':{'p':[294,295,296,301,303],'w':[0.353,0.181,0.601,0.756,1.08]},'initial':0,'monitored':0,'temp':[5.79,4.85,7.29,10.62,11.8,15.1,16.34,16.32,13.57,12.03,10.7,11.08]},
		{'area':4.779,'action':0.63,'capacity':101.2,'local':{'p':[96,306,383,391,396],'w':[1.454,2.074,1.229,1.079,0.4]},'dispersal':{'p':[96,114,304,306,383,391,396],'w':[0.698,0.064,4.779,0.878,0.62,0.438,0.122]},'initial':0,'monitored':0,'temp':[5.92,4.98,7.35,10.59,11.82,15.08,16.38,16.37,13.66,12.14,10.88,11.2]},
		{'area':2.04,'action':0,'capacity':48.9,'local':{'p':[308,309,311],'w':[1.907,1.087,1.067]},'dispersal':{'p':[95,96,305,308,309,311],'w':[0.005,0.006,2.04,0.675,0.596,0.451]},'initial':0,'monitored':0,'temp':[6.18,5.15,7.42,10.61,11.87,15.06,16.39,16.48,13.88,12.37,11.19,11.48]},
		{'area':2.377,'action':0,'capacity':58.33,'local':{'p':[96,304,311,383],'w':[1.791,2.074,2.415,0.479]},'dispersal':{'p':[96,304,306,310,311,383],'w':[0.835,0.861,2.377,0.031,1.092,0.376]},'initial':0,'monitored':0,'temp':[5.99,5.04,7.37,10.61,11.87,15.1,16.42,16.42,13.74,12.21,10.97,11.25]},
		{'area':0.628,'action':0,'capacity':15.7,'local':{'p':[308,309,310,311],'w':[1.131,0.249,1.083,0.989]},'dispersal':{'p':[307,308,309,310,311],'w':[0.628,0.551,0.27,0.522,0.554]},'initial':0,'monitored':0,'temp':[6.06,5.1,7.39,10.64,11.91,15.13,16.46,16.47,13.82,12.28,11.06,11.31]},
		{'area':1.32,'action':0.4,'capacity':33.92,'local':{'p':[305,307,309,311],'w':[1.907,1.131,1.359,0.647]},'dispersal':{'p':[305,307,308,309,310,311],'w':[0.93,0.446,1.32,0.685,0.046,0.427]},'initial':0,'monitored':0,'temp':[6.12,5.12,7.4,10.62,11.9,15.1,16.44,16.48,13.85,12.32,11.12,11.39]},
		{'area':3.299,'action':0,'capacity':82.08,'local':{'p':[97,305,307,308,310,376,378],'w':[0.505,1.087,0.249,1.359,0.454,1.253,1.653]},'dispersal':{'p':[97,305,307,308,309,310,376,378],'w':[0.281,0.355,0.154,0.493,3.299,0.228,0.541,0.676]},'initial':0,'monitored':0,'temp':[6.08,5.1,7.4,10.63,11.93,15.14,16.48,16.52,13.86,12.31,11.09,11.35]},
		{'area':3.274,'action':0.03,'capacity':46.17,'local':{'p':[113,307,309,311,376,381,383],'w':[0.679,1.083,0.454,1.767,1.005,0.682,0.563]},'dispersal':{'p':[113,306,307,308,309,310,311,372,376,381,383],'w':[0.349,0.012,0.397,0.022,0.296,3.274,0.745,0.074,0.693,0.366,0.325]},'initial':0,'monitored':0,'temp':[5.93,5.03,7.37,10.66,11.94,15.19,16.53,16.47,13.76,12.18,10.91,11.13]},
		{'area':2.94,'action':0.03,'capacity':68.93,'local':{'p':[96,305,306,307,308,310,383],'w':[0.319,1.067,2.415,0.989,0.647,1.767,0.289]},'dispersal':{'p':[95,96,305,306,307,308,310,311,383],'w':[0.005,0.443,0.502,0.935,0.336,0.305,0.793,2.94,0.31]},'initial':0,'monitored':0,'temp':[6.06,5.09,7.39,10.62,11.88,15.1,16.43,16.44,13.79,12.26,11.04,11.31]},
		{'area':1.526,'action':0.06,'capacity':29.77,'local':{'p':[98],'w':[3.137]},'dispersal':{'p':[98,312,313,318],'w':[1.387,1.526,0.137,1.378]},'initial':0,'monitored':0,'temp':[5.86,4.91,7.46,10.62,12.11,15.38,16.81,16.85,13.88,12.17,10.83,11.31]},
		{'area':3.287,'action':1.54,'capacity':87.62,'local':{'p':[318],'w':[1.858]},'dispersal':{'p':[98,262,268,277,278,279,312,313,317,318],'w':[0.974,0.753,0.281,0.027,0.007,0.362,0.105,3.287,0.142,0.779]},'initial':0,'monitored':0,'temp':[5.83,4.85,7.45,10.63,12.18,15.46,16.87,16.95,13.92,12.17,10.79,11.3]},
		{'area':5.695,'action':0.58,'capacity':140.6,'local':{'p':[100,109,318],'w':[1.519,2.199,2.926]},'dispersal':{'p':[99,100,109,314,318],'w':[1.047,0.692,0.902,5.695,1.474]},'initial':0,'monitored':0,'temp':[5.76,4.86,7.4,10.56,11.99,15.25,16.75,16.63,13.71,12.01,10.72,11.16]},
		{'area':0.909,'action':0,'capacity':18.38,'local':{'p':[264,266,269,317],'w':[0.965,0.971,0.206,1.305]},'dispersal':{'p':[262,264,266,269,315,316,317],'w':[0.042,0.443,0.439,0.176,0.909,0.058,0.838]},'initial':0,'monitored':0,'temp':[5.63,4.75,7.36,10.55,12.03,15.32,16.84,16.62,13.66,11.88,10.57,11.03]},
		{'area':3.431,'action':0.2,'capacity':21.09,'local':{'p':[266,317,324],'w':[0.843,1.271,0.8]},'dispersal':{'p':[100,266,270,315,316,317,318,324],'w':[0.923,0.66,0.118,0.094,3.431,0.412,0.09,1.019]},'initial':0,'monitored':0,'temp':[5.53,4.67,7.28,10.48,11.95,15.25,16.79,16.53,13.57,11.78,10.47,10.93]},
		{'area':2.234,'action':0.3,'capacity':29.55,'local':{'p':[262,264,315,316],'w':[1.203,0.293,1.305,1.271]},'dispersal':{'p':[100,262,264,266,313,315,316,317,318],'w':[0.111,0.606,0.179,0.144,0.152,0.575,0.51,2.234,0.853]},'initial':0,'monitored':0,'temp':[5.69,4.79,7.39,10.57,12.05,15.34,16.85,16.66,13.71,11.95,10.64,11.1]},
		{'area':8.652,'action':2.81,'capacity':219.3,'local':{'p':[98,100,313,314],'w':[0.786,2.476,1.858,2.926]},'dispersal':{'p':[98,99,100,262,312,313,314,316,317,318],'w':[0.61,0.563,0.979,0.054,0.99,0.743,1.274,0.066,0.844,8.652]},'initial':0,'monitored':0,'temp':[5.8,4.88,7.44,10.6,12.05,15.33,16.81,16.72,13.79,12.07,10.76,11.22]},
		{'area':2.474,'action':0.57,'capacity':57.03,'local':{'p':[320,325],'w':[1.324,3.135]},'dispersal':{'p':[81,86,253,319,320,323,325],'w':[0.047,0.46,0.065,2.474,0.695,0.768,1.257]},'initial':0,'monitored':0,'temp':[5.25,4.43,7.11,10.33,11.88,15.19,16.72,16.4,13.36,11.53,10.17,10.65]},
		{'area':10.356,'action':0.92,'capacity':210.21,'local':{'p':[85,101,252,319,321,322,325],'w':[0.463,1.385,1.222,1.324,2.01,4.136,3.454]},'dispersal':{'p':[81,85,101,252,319,320,321,322,323,324,325],'w':[0.401,0.296,0.676,0.568,0.505,10.356,0.909,1.6,0.163,0.123,1.292]},'initial':0,'monitored':0,'temp':[5.2,4.38,7.05,10.25,11.8,15.1,16.63,16.32,13.29,11.47,10.12,10.6]},
		{'area':7.933,'action':0.59,'capacity':198.01,'local':{'p':[320,322,358,363],'w':[2.01,2.129,1.546,0.788]},'dispersal':{'p':[81,100,320,321,322,324,358,359,360,363],'w':[0.086,0.073,0.86,7.933,0.911,0.602,0.642,0.049,1.741,0.359]},'initial':0,'monitored':0,'temp':[5.24,4.41,7.04,10.2,11.72,15.01,16.54,16.28,13.28,11.5,10.17,10.63]},
		{'area':6.084,'action':0.28,'capacity':148.56,'local':{'p':[101,320,321,352,358],'w':[0.382,4.136,2.129,1.713,1.922]},'dispersal':{'p':[101,320,321,322,352,358],'w':[0.316,1.846,0.939,6.084,0.715,0.802]},'initial':0,'monitored':0,'temp':[5.18,4.38,7.03,10.2,11.75,15.05,16.57,16.29,13.25,11.46,10.11,10.58]},
		{'area':3.787,'action':0.17,'capacity':31.34,'local':{'p':[81,86,270,324],'w':[1.715,0.607,2.964,0.725]},'dispersal':{'p':[81,86,270,319,320,323,324],'w':[0.553,0.349,1.21,0.824,0.163,3.787,0.509]},'initial':0,'monitored':0,'temp':[5.29,4.46,7.14,10.37,11.91,15.22,16.76,16.43,13.4,11.56,10.22,10.69]},
		{'area':4.09,'action':0.42,'capacity':12.63,'local':{'p':[81,270,316,323],'w':[1.368,0.871,0.8,0.725]},'dispersal':{'p':[81,100,266,270,316,320,321,323,324,360],'w':[0.472,0.645,0.091,0.396,1.015,0.117,0.514,0.345,4.09,0.102]},'initial':0,'monitored':0,'temp':[5.38,4.55,7.18,10.39,11.88,15.19,16.73,16.44,13.45,11.65,10.32,10.79]},
		{'area':5.877,'action':1.36,'capacity':112.78,'local':{'p':[252,319,320],'w':[2.038,3.135,3.454]},'dispersal':{'p':[86,252,253,257,319,320,325],'w':[0.148,0.903,0.241,0.408,1.171,1.646,5.877]},'initial':0,'monitored':0,'temp':[5.23,4.4,7.09,10.29,11.86,15.16,16.68,16.37,13.33,11.5,10.15,10.63]},
		{'area':3.898,'action':0.58,'capacity':97.19,'local':{'p':[101,105,350,352,353],'w':[2.527,1.362,1.691,1.594,0.735]},'dispersal':{'p':[101,105,326,350,352,353],'w':[1.109,0.638,3.898,0.867,0.732,0.344]},'initial':0,'monitored':0,'temp':[5.04,4.23,6.88,9.98,11.56,14.85,16.37,16.1,13.05,11.29,9.94,10.41]},
		{'area':1.96,'action':0.2,'capacity':9.82,'local':{'p':[101,328,329,334],'w':[0.646,2.859,3.132,0.987]},'dispersal':{'p':[101,102,327,328,329,334],'w':[0.481,0.041,1.96,1.217,1.254,0.581]},'initial':0,'monitored':0,'temp':[4.95,4.11,6.78,9.88,11.45,14.75,16.27,15.99,12.97,11.2,9.86,10.35]},
		{'area':4.172,'action':0.22,'capacity':62.38,'local':{'p':[85,101,327,334,335],'w':[3.167,0.761,2.859,1.079,1.004]},'dispersal':{'p':[85,101,327,328,334,335],'w':[1.418,0.525,1.089,4.172,0.506,0.496]},'initial':0,'monitored':0,'temp':[5,4.15,6.83,9.93,11.51,14.81,16.32,16.04,13.03,11.24,9.9,10.39]},
		{'area':5.075,'action':0.66,'capacity':82.87,'local':{'p':[101,102,327,334,350],'w':[2.407,1.423,3.132,0.263,2.188]},'dispersal':{'p':[101,102,327,329,334,350],'w':[1.088,0.696,1.245,5.075,0.216,1.027]},'initial':0,'monitored':0,'temp':[4.91,4.07,6.73,9.81,11.39,14.68,16.2,15.93,12.91,11.15,9.81,10.3]},
		{'area':0.571,'action':0.12,'capacity':14.41,'local':{'p':[333,334,335],'w':[0.357,1.545,0.558]},'dispersal':{'p':[330,333,334,335],'w':[0.571,0.277,0.69,0.284]},'initial':0,'monitored':0,'temp':[4.77,3.89,6.55,9.62,11.2,14.5,16.01,15.74,12.75,10.99,9.68,10.18]},
		{'area':2.518,'action':0.54,'capacity':65.3,'local':{'p':[80,102,332,333,336],'w':[0.987,2.062,0.432,0.312,1.634]},'dispersal':{'p':[80,102,331,332,333,336],'w':[0.421,0.882,2.518,0.393,0.159,0.589]},'initial':0,'monitored':0,'temp':[4.47,3.58,6.21,9.25,10.81,14.11,15.63,15.38,12.39,10.68,9.37,9.9]},
		{'area':4.412,'action':1.96,'capacity':117.04,'local':{'p':[102,104,331,336,337,344,346,347],'w':[0.932,0.266,0.432,2.196,1.008,0.415,1.873,1.214]},'dispersal':{'p':[102,104,331,332,336,337,344,346,347],'w':[0.524,0.181,0.289,4.412,0.757,0.525,0.251,0.723,0.593]},'initial':0,'monitored':0,'temp':[4.46,3.6,6.21,9.25,10.82,14.11,15.62,15.38,12.38,10.68,9.37,9.89]},
		{'area':1.77,'action':0.99,'capacity':48.16,'local':{'p':[102,330,331,334],'w':[2.528,0.357,0.312,0.968]},'dispersal':{'p':[102,330,331,333,334],'w':[1.02,0.159,0.193,1.77,0.501]},'initial':0,'monitored':0,'temp':[4.64,3.75,6.4,9.45,11.02,14.32,15.84,15.58,12.58,10.85,9.54,10.05]},
		{'area':2.358,'action':0,'capacity':52.6,'local':{'p':[102,327,328,329,330,333,335],'w':[0.742,0.987,1.079,0.263,1.545,0.968,0.688]},'dispersal':{'p':[102,327,328,329,330,333,334,335],'w':[0.409,0.372,0.518,0.254,0.533,0.455,2.358,0.433]},'initial':0,'monitored':0,'temp':[4.82,3.95,6.62,9.69,11.26,14.56,16.08,15.81,12.81,11.05,9.72,10.23]},
		{'area':1.166,'action':0.13,'capacity':29.81,'local':{'p':[85,328,330,334],'w':[0.497,1.004,0.558,0.688]},'dispersal':{'p':[85,328,330,334,335],'w':[0.28,0.504,0.187,0.357,1.166]},'initial':0,'monitored':0,'temp':[4.92,4.05,6.72,9.81,11.38,14.68,16.2,15.92,12.92,11.15,9.82,10.32]},
		{'area':1.241,'action':0.14,'capacity':31.72,'local':{'p':[80,331,332,337],'w':[0.907,1.634,2.196,0.692]},'dispersal':{'p':[80,102,331,332,336,337],'w':[0.446,0.002,0.787,0.988,1.241,0.447]},'initial':0,'monitored':0,'temp':[4.43,3.55,6.18,9.21,10.77,14.07,15.58,15.33,12.34,10.64,9.34,9.86]},
		{'area':1.748,'action':0.72,'capacity':47.29,'local':{'p':[80,332,336,338,344],'w':[0.823,1.008,0.692,2.377,0.973]},'dispersal':{'p':[80,332,336,337,338,344],'w':[0.31,0.451,0.291,1.748,0.956,0.57]},'initial':0,'monitored':0,'temp':[4.44,3.59,6.21,9.25,10.79,14.1,15.6,15.35,12.36,10.66,9.35,9.88]},
		{'area':3.322,'action':3.09,'capacity':98.31,'local':{'p':[80,337,340,344],'w':[0.031,2.377,2.145,1.316]},'dispersal':{'p':[80,103,337,338,340,344],'w':[0.065,0.104,0.877,3.322,0.866,0.637]},'initial':0,'monitored':0,'temp':[4.48,3.64,6.28,9.32,10.84,14.16,15.65,15.4,12.4,10.71,9.39,9.93]},
		{'area':4.954,'action':0.57,'capacity':126.13,'local':{'p':[103,340,343],'w':[1.662,1.988,3.319]},'dispersal':{'p':[103,339,340,343],'w':[0.828,4.954,0.777,1.342]},'initial':0,'monitored':0,'temp':[4.5,3.73,6.37,9.41,10.88,14.21,15.67,15.44,12.45,10.77,9.43,9.97]},
		{'area':4.03,'action':4.01,'capacity':120.53,'local':{'p':[103,338,339,344],'w':[1.128,2.145,1.988,0.083]},'dispersal':{'p':[103,338,339,340,344],'w':[0.537,0.905,0.87,4.03,0.128]},'initial':0,'monitored':0,'temp':[4.51,3.71,6.36,9.4,10.9,14.22,15.69,15.45,12.46,10.76,9.44,9.97]},
		{'area':6.408,'action':2.39,'capacity':171.88,'local':{'p':[103,129,342,343,348,465,466,468],'w':[2.948,0.615,1.153,0.585,3.243,0.009,0.74,0.899]},'dispersal':{'p':[103,129,341,342,343,348,465,466,468],'w':[1.269,0.267,6.408,0.494,0.32,1.367,0.044,0.357,0.455]},'initial':0,'monitored':0,'temp':[4.31,3.52,6.09,9.1,10.64,13.94,15.41,15.21,12.21,10.57,9.25,9.76]},
		{'area':8.511,'action':7.77,'capacity':250.68,'local':{'p':[130,341,343,466],'w':[0.909,1.153,3.75,4.039]},'dispersal':{'p':[130,341,342,343,466],'w':[0.41,0.641,8.511,1.431,1.636]},'initial':0,'monitored':0,'temp':[4.38,3.62,6.24,9.28,10.75,14.07,15.53,15.31,12.33,10.66,9.32,9.86]},
		{'area':3.052,'action':2.4,'capacity':87.97,'local':{'p':[103,339,341,342],'w':[0.629,3.319,0.585,3.75]},'dispersal':{'p':[103,339,341,342,343],'w':[0.359,1.238,0.376,1.526,3.052]},'initial':0,'monitored':0,'temp':[4.42,3.65,6.27,9.31,10.79,14.11,15.57,15.34,12.37,10.69,9.36,9.89]},
		{'area':3.525,'action':2.28,'capacity':98.61,'local':{'p':[103,332,337,338,340,346],'w':[2.665,0.415,0.973,1.316,0.083,2.607]},'dispersal':{'p':[103,332,337,338,340,344,346],'w':[1.204,0.303,0.387,0.538,0.188,3.525,1.105]},'initial':0,'monitored':0,'temp':[4.39,3.55,6.17,9.2,10.74,14.04,15.53,15.3,12.3,10.63,9.31,9.84]},
		{'area':4.161,'action':2.97,'capacity':118.12,'local':{'p':[104,346,348,351,460],'w':[2.881,0.266,1.488,2.197,1.619]},'dispersal':{'p':[103,104,345,346,347,348,349,351,460],'w':[0.039,1.074,4.161,0.241,0.155,0.694,0.04,0.887,0.75]},'initial':0,'monitored':0,'temp':[4.56,3.74,6.32,9.33,10.94,14.23,15.73,15.5,12.44,10.79,9.46,9.95]},
		{'area':4.131,'action':2.95,'capacity':113.57,'local':{'p':[103,104,332,344,345,348],'w':[0.786,3.16,1.873,2.607,0.266,0.166]},'dispersal':{'p':[103,104,332,344,345,346,347,348],'w':[0.409,1.262,0.928,1.011,0.213,4.131,0.035,0.194]},'initial':0,'monitored':0,'temp':[4.37,3.52,6.11,9.14,10.71,14,15.5,15.27,12.26,10.59,9.28,9.8]},
		{'area':5.483,'action':8.38,'capacity':178.31,'local':{'p':[102,104,332,349,350,351],'w':[0.391,2.758,1.214,1.677,3.796,0.192]},'dispersal':{'p':[102,104,332,345,346,347,349,350,351,356],'w':[0.301,1.072,0.582,0.084,0.012,5.483,0.655,1.557,0.13,0.109]},'initial':0,'monitored':0,'temp':[4.71,3.88,6.5,9.55,11.14,14.42,15.94,15.69,12.65,10.94,9.61,10.1]},
		{'area':5.709,'action':6.76,'capacity':175.62,'local':{'p':[103,341,345,346,460,461,468],'w':[0.946,3.243,1.488,0.166,1.039,2.665,0.435]},'dispersal':{'p':[103,104,341,345,346,348,460,461,468],'w':[0.449,0.009,1.278,0.659,0.182,5.709,0.497,1.094,0.352]},'initial':0,'monitored':0,'temp':[4.35,3.53,6.08,9.08,10.67,13.96,15.46,15.24,12.2,10.58,9.26,9.75]},
		{'area':2.296,'action':2.3,'capacity':68.48,'local':{'p':[347,350,351,355,356],'w':[1.677,0.087,2.203,0.782,1.848]},'dispersal':{'p':[104,345,347,349,350,351,355,356],'w':[0.034,0.034,0.718,2.296,0.192,0.926,0.454,0.778]},'initial':0,'monitored':0,'temp':[4.9,4.1,6.7,9.74,11.37,14.65,16.16,15.91,12.81,11.13,9.79,10.25]},
		{'area':7.88,'action':2.01,'capacity':198.57,'local':{'p':[101,102,105,326,329,347,349,356],'w':[0.673,0.782,0.696,1.691,2.188,3.796,0.087,1.228]},'dispersal':{'p':[101,102,105,326,329,347,349,350,356],'w':[0.325,0.477,0.377,0.702,0.942,1.513,0.127,7.88,0.55]},'initial':0,'monitored':0,'temp':[4.9,4.07,6.71,9.78,11.37,14.66,16.18,15.92,12.86,11.14,9.79,10.27]},
		{'area':2.456,'action':1.8,'capacity':70.02,'local':{'p':[104,345,347,349,355,460],'w':[0.007,2.197,0.192,2.203,0.861,1.361]},'dispersal':{'p':[104,345,347,349,351,355,460],'w':[0.11,0.856,0.222,0.83,2.456,0.505,0.704]},'initial':0,'monitored':0,'temp':[4.82,4.03,6.61,9.62,11.27,14.54,16.06,15.81,12.7,11.06,9.71,10.17]},
		{'area':4.048,'action':0.18,'capacity':96.6,'local':{'p':[101,322,326,353,358],'w':[1.474,1.713,1.594,1.672,1.734]},'dispersal':{'p':[101,320,322,326,352,353,358],'w':[0.733,0.002,0.824,0.668,4.048,0.786,0.753]},'initial':0,'monitored':0,'temp':[5.13,4.33,6.98,10.11,11.68,14.97,16.49,16.21,13.17,11.39,10.04,10.5]},
		{'area':3.271,'action':0.25,'capacity':80.57,'local':{'p':[105,326,352,358,363],'w':[2.841,0.735,1.672,0.507,1.87]},'dispersal':{'p':[105,326,352,353,354,358,363],'w':[1.208,0.443,0.678,3.271,0.074,0.306,0.842]},'initial':0,'monitored':0,'temp':[5.13,4.34,6.97,10.08,11.65,14.93,16.45,16.19,13.14,11.39,10.03,10.49]},
		{'area':8.798,'action':3.5,'capacity':234,'local':{'p':[105,127,355,356,363,457],'w':[3.311,1.203,0.665,1.795,1.26,2.113]},'dispersal':{'p':[105,127,353,354,355,356,357,359,363,453,457],'w':[1.333,0.49,0.032,8.798,0.335,0.777,0.66,0.129,0.557,0.136,0.869]},'initial':0,'monitored':0,'temp':[5.21,4.43,6.99,10.04,11.66,14.93,16.44,16.2,13.11,11.44,10.1,10.52]},
		{'area':4.183,'action':0.46,'capacity':102.21,'local':{'p':[349,351,354,356,457,460],'w':[0.782,0.861,0.665,1.653,2.657,1.414]},'dispersal':{'p':[349,351,354,355,356,457,460,462],'w':[0.356,0.401,0.407,4.183,0.672,1.171,0.708,0.015]},'initial':0,'monitored':0,'temp':[5.12,4.36,6.93,9.94,11.63,14.9,16.41,16.15,12.99,11.35,10,10.42]},
		{'area':3.739,'action':0.5,'capacity':84.37,'local':{'p':[105,349,350,354,355],'w':[0.951,1.848,1.228,1.795,1.653]},'dispersal':{'p':[105,347,349,350,354,355,356],'w':[0.497,0.062,0.794,0.595,0.797,0.749,3.739]},'initial':0,'monitored':0,'temp':[5.05,4.26,6.86,9.91,11.55,14.82,16.34,16.08,12.97,11.29,9.93,10.38]},
		{'area':1.508,'action':0.56,'capacity':40.17,'local':{'p':[359,362,453],'w':[0.774,0.817,1.302]},'dispersal':{'p':[127,354,357,359,362,363,453],'w':[0.075,0.847,1.508,0.378,0.389,0.077,0.576]},'initial':0,'monitored':0,'temp':[5.3,4.51,7.04,10.09,11.69,14.94,16.45,16.23,13.18,11.52,10.19,10.61]},
		{'area':4.009,'action':0.06,'capacity':99.11,'local':{'p':[321,322,352,353,363],'w':[1.546,1.922,1.734,0.507,2.165]},'dispersal':{'p':[321,322,352,353,358,363],'w':[0.817,0.874,0.762,0.319,4.009,0.898]},'initial':0,'monitored':0,'temp':[5.19,4.38,7.02,10.15,11.7,14.99,16.51,16.25,13.22,11.45,10.1,10.56]},
		{'area':2.877,'action':1.11,'capacity':64.08,'local':{'p':[106,357,360,361,362],'w':[1.37,0.774,0.665,1.493,0.756]},'dispersal':{'p':[106,321,354,357,359,360,361,362,363],'w':[0.583,0.058,0.127,0.361,2.877,0.315,0.611,0.368,1.043]},'initial':0,'monitored':0,'temp':[5.28,4.47,7.04,10.12,11.67,14.93,16.44,16.23,13.21,11.52,10.19,10.62]},
		{'area':6.783,'action':1.61,'capacity':167.45,'local':{'p':[106,359,364],'w':[2.313,0.665,3.583]},'dispersal':{'p':[100,106,109,321,324,359,360,363,364],'w':[0.434,0.961,0.09,1.672,0.104,0.291,6.783,0.171,1.481]},'initial':0,'monitored':0,'temp':[5.27,4.43,7.01,10.15,11.64,14.92,16.44,16.23,13.26,11.52,10.2,10.66]},
		{'area':5.69,'action':0.92,'capacity':88.49,'local':{'p':[106,359,362,452],'w':[3.321,1.493,3.077,2.097]},'dispersal':{'p':[106,126,359,361,362,364,452],'w':[1.362,0.102,0.668,5.69,1.234,0.125,0.987]},'initial':0,'monitored':0,'temp':[5.46,4.63,7.17,10.24,11.75,15,16.52,16.33,13.33,11.67,10.36,10.78]},
		{'area':3.179,'action':0.41,'capacity':79.92,'local':{'p':[126,357,359,361,452,453],'w':[1.408,0.817,0.756,3.077,0.063,2.058]},'dispersal':{'p':[126,357,359,361,362,452,453],'w':[0.657,0.434,0.4,1.239,3.179,0.21,0.832]},'initial':0,'monitored':0,'temp':[5.43,4.62,7.14,10.19,11.74,14.99,16.5,16.31,13.28,11.64,10.33,10.74]},
		{'area':4.697,'action':0.82,'capacity':114.4,'local':{'p':[105,321,353,354,358],'w':[0.159,0.788,1.87,1.26,2.165]},'dispersal':{'p':[105,321,353,354,357,358,359,360,363],'w':[0.182,0.392,0.754,0.517,0.073,0.897,0.85,0.161,4.697]},'initial':0,'monitored':0,'temp':[5.2,4.41,7.01,10.11,11.67,14.94,16.46,16.22,13.19,11.46,10.11,10.56]},
		{'area':22.817,'action':6.34,'capacity':575.95,'local':{'p':[106,125,360,452],'w':[3.285,2.649,3.583,1.271]},'dispersal':{'p':[99,100,106,107,108,109,125,360,361,364,452],'w':[1.464,0.116,1.282,0.015,0.008,0.726,0.982,1.493,0.097,22.817,0.579]},'initial':0,'monitored':0,'temp':[5.52,4.66,7.2,10.32,11.76,15.03,16.54,16.39,13.44,11.75,10.46,10.89]},
		{'area':0.395,'action':0.22,'capacity':10.82,'local':{'p':[366],'w':[2.071]},'dispersal':{'p':[111,365,366],'w':[0.817,0.395,1.018]},'initial':0,'monitored':0,'temp':[5.76,4.86,7.26,10.54,11.89,15.14,16.53,16.46,13.65,12.04,10.74,11]},
		{'area':4.188,'action':0.82,'capacity':107.04,'local':{'p':[123,365,368,379,442],'w':[0.451,2.071,2.831,1.287,0.47]},'dispersal':{'p':[111,123,365,366,367,368,370,371,375,379,442],'w':[1.264,0.439,0.395,4.188,0.146,1.082,0.019,0.02,0.035,0.607,0.359]},'initial':0,'monitored':0,'temp':[5.66,4.77,7.17,10.46,11.81,15.07,16.46,16.37,13.55,11.94,10.64,10.89]},
		{'area':3.069,'action':1.18,'capacity':66.9,'local':{'p':[110,111,369],'w':[1.74,2.31,2.487]},'dispersal':{'p':[110,111,123,366,367,369,370],'w':[0.827,0.917,0.304,0.122,3.069,0.961,0.093]},'initial':0,'monitored':0,'temp':[5.74,4.82,7.25,10.49,11.85,15.1,16.51,16.47,13.61,11.99,10.71,11.04]},
		{'area':4.664,'action':1.89,'capacity':125.38,'local':{'p':[366,379,435,440,442],'w':[2.831,2.076,0.923,0.072,3.192]},'dispersal':{'p':[366,368,379,435,440,442],'w':[1.316,4.664,0.895,0.459,0.128,1.337]},'initial':0,'monitored':0,'temp':[5.42,4.58,6.98,10.31,11.66,14.94,16.33,16.18,13.34,11.72,10.4,10.6]},
		{'area':2.845,'action':1.02,'capacity':61.81,'local':{'p':[110,367],'w':[1.266,2.487]},'dispersal':{'p':[110,111,367,369,370],'w':[0.631,0.045,0.993,2.845,0.067]},'initial':0,'monitored':0,'temp':[5.83,4.89,7.34,10.55,11.94,15.18,16.58,16.59,13.71,12.09,10.8,11.16]},
		{'area':4.754,'action':0.08,'capacity':113.76,'local':{'p':[97,375],'w':[0.789,2.203]},'dispersal':{'p':[97,111,366,367,369,370,371,375,379],'w':[0.394,1.442,0.021,0.119,0.225,4.754,0.02,0.869,0.052]},'initial':0,'monitored':0,'temp':[5.9,5,7.36,10.64,11.98,15.23,16.6,16.56,13.8,12.19,10.91,11.15]},
		{'area':0.02,'action':0,'capacity':0.46,'local':{'p':[],'w':[]},'dispersal':{'p':[111,366,370,371,375,379],'w':[0.131,0.134,0.043,0.02,0.193,0.252]},'initial':0,'monitored':0,'temp':[5.78,4.92,7.29,10.6,11.94,15.2,16.58,16.47,13.71,12.09,10.78,10.98]},
		{'area':4.543,'action':0.87,'capacity':83.12,'local':{'p':[112,376,378,381,385],'w':[1.027,2.101,1.35,0.935,2.953]},'dispersal':{'p':[112,310,372,373,374,376,377,378,379,381,385],'w':[0.403,0.178,4.543,0.561,0.054,0.841,0.194,0.656,0.061,0.517,1.025]},'initial':0,'monitored':0,'temp':[5.81,4.97,7.32,10.67,11.98,15.26,16.61,16.47,13.74,12.1,10.79,10.96]},
		{'area':1.058,'action':0.08,'capacity':25.76,'local':{'p':[374,377],'w':[1.286,1.83]},'dispersal':{'p':[112,372,373,374,377,379,385],'w':[0.024,0.609,1.058,0.67,0.836,0.017,0.17]},'initial':0,'monitored':0,'temp':[5.59,4.8,7.18,10.57,11.89,15.19,16.55,16.35,13.57,11.92,10.57,10.71]},
		{'area':4.485,'action':0.2,'capacity':108.48,'local':{'p':[373,377,382,430,433,436,440],'w':[1.286,1.148,0.904,0.43,1.877,1.284,0.802]},'dispersal':{'p':[372,373,374,377,380,381,382,385,430,433,436,440],'w':[0.048,0.445,4.485,0.509,0.091,0.004,0.35,0.421,0.207,0.775,0.607,0.417]},'initial':0,'monitored':0,'temp':[5.43,4.68,7.09,10.5,11.84,15.17,16.52,16.28,13.44,11.77,10.39,10.53]},
		{'area':2.594,'action':0.07,'capacity':49.8,'local':{'p':[97,112,370],'w':[1.426,1.754,2.203]},'dispersal':{'p':[97,111,112,366,370,371,375,379],'w':[0.76,0.101,0.648,0.02,0.898,0.02,2.594,0.487]},'initial':0,'monitored':0,'temp':[5.87,5,7.35,10.66,11.99,15.24,16.61,16.52,13.79,12.18,10.88,11.07]},
		{'area':2.208,'action':0.24,'capacity':38.19,'local':{'p':[309,310,372,378,381],'w':[1.253,1.005,2.101,1.249,0.023]},'dispersal':{'p':[309,310,372,376,378,381],'w':[0.583,0.819,0.885,2.208,0.624,0.205]},'initial':0,'monitored':0,'temp':[5.94,5.04,7.37,10.67,11.96,15.21,16.56,16.49,13.79,12.2,10.93,11.14]},
		{'area':2.745,'action':1.04,'capacity':73.4,'local':{'p':[373,374,379,440],'w':[1.83,1.148,2.507,0.783]},'dispersal':{'p':[112,372,373,374,377,379,440],'w':[0.118,0.211,0.616,0.592,2.745,1.066,0.446]},'initial':0,'monitored':0,'temp':[5.5,4.71,7.08,10.47,11.81,15.11,16.47,16.27,13.48,11.83,10.49,10.62]},
		{'area':4.148,'action':0.05,'capacity':97.54,'local':{'p':[97,112,309,372,376],'w':[2.919,1.186,1.653,1.35,1.249]},'dispersal':{'p':[97,112,309,372,376,378],'w':[1.267,0.589,0.788,0.707,0.489,4.148]},'initial':0,'monitored':0,'temp':[5.96,5.05,7.37,10.66,11.97,15.21,16.56,16.52,13.83,12.24,10.97,11.18]},
		{'area':6.666,'action':3.58,'capacity':181.82,'local':{'p':[366,368,377,440],'w':[1.287,2.076,2.507,1.969]},'dispersal':{'p':[111,112,366,368,370,371,372,373,375,377,379,435,440],'w':[0.099,0.619,0.529,0.878,0.019,0.02,0.091,0.006,0.371,0.978,6.666,0.091,0.847]},'initial':0,'monitored':0,'temp':[5.52,4.7,7.07,10.43,11.78,15.06,16.44,16.26,13.48,11.85,10.52,10.67]},
		{'area':2.381,'action':0.62,'capacity':57.72,'local':{'p':[113,381,385],'w':[1.643,2.277,0.26]},'dispersal':{'p':[113,374,380,381,382,385],'w':[0.774,0.116,2.381,0.865,0.964,0.179]},'initial':0,'monitored':0,'temp':[5.68,4.91,7.31,10.71,12.01,15.33,16.68,16.47,13.64,11.98,10.63,10.79]},
		{'area':2.721,'action':3.54,'capacity':71.3,'local':{'p':[113,310,372,376,380,385],'w':[1.238,0.682,0.935,0.023,2.277,1.653]},'dispersal':{'p':[113,310,372,374,376,380,381,382,385],'w':[0.651,0.398,0.405,0.015,0.082,0.93,2.721,0.019,0.643]},'initial':0,'monitored':0,'temp':[5.77,4.95,7.33,10.7,12,15.29,16.64,16.47,13.7,12.05,10.73,10.9]},
		{'area':2.035,'action':0.44,'capacity':36.11,'local':{'p':[374,430],'w':[0.904,1.756]},'dispersal':{'p':[113,374,380,381,382,384,385,430],'w':[0.208,0.495,0.838,0.004,2.035,0.698,0.106,0.732]},'initial':0,'monitored':0,'temp':[5.61,4.87,7.29,10.7,12.02,15.36,16.7,16.46,13.6,11.92,10.55,10.7]},
		{'area':3.584,'action':0.74,'capacity':48.05,'local':{'p':[113,304,306,310,311,391,398],'w':[2.342,1.229,0.479,0.563,0.289,1.619,0.927]},'dispersal':{'p':[113,304,306,310,311,383,391,398],'w':[1.061,0.534,0.243,0.338,0.141,3.584,0.705,0.446]},'initial':0,'monitored':0,'temp':[5.79,4.92,7.33,10.64,11.9,15.2,16.51,16.41,13.63,12.04,10.73,11]},
		{'area':6.894,'action':5.55,'capacity':172.4,'local':{'p':[],'w':[]},'dispersal':{'p':[113,120,121,382,384,390,392,394,426,429,430,431,433],'w':[0.763,1.043,1.045,0.538,6.894,0.046,0.35,0.649,0.153,1.188,0.404,0.096,0.46]},'initial':0,'monitored':0,'temp':[5.52,4.78,7.26,10.65,11.97,15.32,16.64,16.4,13.48,11.81,10.43,10.64]},
		{'area':2.02,'action':1.38,'capacity':54.99,'local':{'p':[372,380,381],'w':[2.953,0.26,1.653]},'dispersal':{'p':[372,373,374,380,381,382,385],'w':[1.333,0.171,0.324,0.176,0.71,0.105,2.02]},'initial':0,'monitored':0,'temp':[5.72,4.92,7.29,10.67,11.97,15.27,16.63,16.44,13.67,12.02,10.69,10.84]},
		{'area':0.038,'action':0,'capacity':0,'local':{'p':[],'w':[]},'dispersal':{'p':[386,387,391,396,397,398],'w':[0.038,0.247,0.064,0.107,0.038,0.018]},'initial':0,'monitored':0,'temp':[5.62,4.79,7.29,10.59,11.85,15.19,16.47,16.34,13.47,11.89,10.53,10.86]},
		{'area':0.791,'action':0,'capacity':1.06,'local':{'p':[114,388],'w':[0.506,1.36]},'dispersal':{'p':[114,386,387,388,391,394,396,397,398],'w':[0.741,0.038,0.791,0.51,0.051,0.051,0.086,0.038,0.127]},'initial':0,'monitored':0,'temp':[5.59,4.75,7.25,10.57,11.82,15.16,16.44,16.31,13.43,11.86,10.49,10.82]},
		{'area':1.226,'action':0,'capacity':0.75,'local':{'p':[114,387],'w':[1.64,1.36]},'dispersal':{'p':[114,387,388,389,390,392,394,398],'w':[1.033,0.64,1.226,0.01,0.022,0.022,0.347,0.055]},'initial':0,'monitored':0,'temp':[5.5,4.68,7.2,10.55,11.81,15.17,16.44,16.29,13.37,11.78,10.39,10.72]},
		{'area':0.01,'action':0,'capacity':0,'local':{'p':[],'w':[]},'dispersal':{'p':[114,388,389,390,394],'w':[0.084,0.256,0.01,0.026,0.183]},'initial':0,'monitored':0,'temp':[5.44,4.64,7.17,10.53,11.8,15.16,16.44,16.27,13.32,11.72,10.33,10.65]},
		{'area':0.456,'action':0,'capacity':1.94,'local':{'p':[],'w':[]},'dispersal':{'p':[114,384,388,389,390,394,426],'w':[0.5,0.051,0.024,0.005,0.456,0.483,0.153]},'initial':0,'monitored':0,'temp':[5.39,4.6,7.13,10.5,11.78,15.14,16.42,16.23,13.27,11.65,10.27,10.58]},
		{'area':1.859,'action':0.31,'capacity':20.1,'local':{'p':[304,383,396],'w':[1.079,1.619,2.303]},'dispersal':{'p':[304,383,386,387,391,396,397,398],'w':[0.644,0.682,0.027,0.028,1.859,0.758,0.038,0.361]},'initial':0,'monitored':0,'temp':[5.76,4.88,7.32,10.61,11.86,15.16,16.46,16.37,13.57,12.01,10.69,11]},
		{'area':1.701,'action':0.05,'capacity':4.69,'local':{'p':[113,394,398],'w':[0.864,2.133,1.72]},'dispersal':{'p':[113,384,388,392,394,398],'w':[0.468,0.382,0.006,1.701,0.921,0.724]},'initial':0,'monitored':0,'temp':[5.56,4.77,7.27,10.61,11.89,15.23,16.53,16.36,13.45,11.84,10.47,10.76]},
		{'area':0.006,'action':0,'capacity':0,'local':{'p':[],'w':[]},'dispersal':{'p':[114,393,395,426],'w':[0.343,0.006,0.159,0.101]},'initial':0,'monitored':0,'temp':[5.31,4.53,7.05,10.44,11.72,15.09,16.37,16.17,13.2,11.58,10.19,10.5]},
		{'area':2.325,'action':0.21,'capacity':6.83,'local':{'p':[392,398],'w':[2.133,0.305]},'dispersal':{'p':[114,120,384,387,388,389,390,392,394,398,426],'w':[0.121,0.013,0.814,0.075,0.322,0.01,0.311,0.747,2.325,0.181,0.029]},'initial':0,'monitored':0,'temp':[5.48,4.69,7.21,10.56,11.84,15.2,16.48,16.3,13.36,11.74,10.36,10.67]},
		{'area':5.164,'action':2.87,'capacity':126.67,'local':{'p':[115,399,417,418,426],'w':[0.176,3.875,0.424,4.087,0.475]},'dispersal':{'p':[114,115,393,395,399,417,418,426],'w':[0.691,0.274,0.006,5.164,1.32,0.349,1.502,0.565]},'initial':0,'monitored':0,'temp':[5.13,4.34,6.87,10.31,11.58,14.96,16.22,16.02,13.02,11.39,9.99,10.32]},
		{'area':1.249,'action':0.11,'capacity':5.86,'local':{'p':[304,391],'w':[0.4,2.303]},'dispersal':{'p':[114,304,386,387,391,396,397,398],'w':[0.344,0.429,0.038,0.085,0.926,1.249,0.022,0.011]},'initial':0,'monitored':0,'temp':[5.73,4.85,7.31,10.59,11.84,15.15,16.43,16.35,13.53,11.98,10.65,10.98]},
		{'area':0.038,'action':0.11,'capacity':1.06,'local':{'p':[],'w':[]},'dispersal':{'p':[386,387,391,396,397,398],'w':[0.021,0.062,0.138,0.017,0.038,0.399]},'initial':0,'monitored':0,'temp':[5.62,4.8,7.3,10.61,11.87,15.21,16.49,16.36,13.48,11.9,10.53,10.85]},
		{'area':1.514,'action':0.08,'capacity':4.14,'local':{'p':[113,383,392,394],'w':[0.459,0.927,1.72,0.305]},'dispersal':{'p':[113,383,386,387,388,391,392,394,396,397,398],'w':[0.368,0.42,0.004,0.133,0.067,0.363,0.739,0.11,0.008,0.038,1.514]},'initial':0,'monitored':0,'temp':[5.63,4.81,7.3,10.62,11.89,15.23,16.52,16.38,13.5,11.9,10.54,10.83]},
		{'area':4.658,'action':1.77,'capacity':65.03,'local':{'p':[115,395,400],'w':[1.153,3.875,0.157]},'dispersal':{'p':[114,115,295,395,399,400,417,418],'w':[1.07,1.433,0.028,1.618,4.658,0.536,0.09,0.001]},'initial':0,'monitored':0,'temp':[5.13,4.33,6.87,10.32,11.57,14.96,16.21,16.03,13.03,11.41,9.99,10.35]},
		{'area':8.231,'action':2.58,'capacity':191.5,'local':{'p':[115,297,399],'w':[3.4,2.31,0.157]},'dispersal':{'p':[92,93,94,114,115,295,297,298,399,400],'w':[0.014,0.024,0.391,0.216,1.546,0.938,0.934,0.17,0.474,8.231]},'initial':0,'monitored':0,'temp':[5.37,4.51,7.05,10.48,11.71,15.07,16.31,16.18,13.26,11.63,10.24,10.6]},
		{'area':2.274,'action':3.22,'capacity':71.58,'local':{'p':[91,116,404,405],'w':[0.974,0.865,1.46,0.975]},'dispersal':{'p':[91,116,401,402,404,405],'w':[0.467,0.423,2.274,0.062,0.61,0.381]},'initial':0,'monitored':0,'temp':[5.17,4.29,6.83,10.39,11.65,14.99,16.21,16.08,13.18,11.32,9.98,10.33]},
		{'area':1.706,'action':3.27,'capacity':58.08,'local':{'p':[91,115,116,404,406],'w':[0.433,0.552,0.085,3.543,3.452]},'dispersal':{'p':[91,115,116,401,402,404,406],'w':[0.376,0.421,0.282,0.054,1.706,1.205,1.369]},'initial':0,'monitored':0,'temp':[5.2,4.35,6.91,10.46,11.72,15.08,16.3,16.15,13.22,11.4,10.03,10.38]},
		{'area':5.611,'action':3.4,'capacity':135.67,'local':{'p':[116,405,412],'w':[2.655,1.543,4.664]},'dispersal':{'p':[115,116,403,405,412,413],'w':[0.046,1.147,5.611,0.573,1.984,0.022]},'initial':0,'monitored':0,'temp':[4.71,3.83,6.27,9.82,11.06,14.41,15.62,15.53,12.6,10.85,9.52,9.86]},
		{'area':1.961,'action':2.93,'capacity':63.67,'local':{'p':[91,116,401,402],'w':[0.17,2.62,1.46,3.543]},'dispersal':{'p':[91,115,116,401,402,404],'w':[0.255,0.158,1.151,0.627,1.426,1.961]},'initial':0,'monitored':0,'temp':[5.18,4.32,6.87,10.43,11.68,15.04,16.26,16.11,13.19,11.36,10,10.35]},
		{'area':2.47,'action':1.35,'capacity':53.64,'local':{'p':[116,401,403],'w':[1.8,0.975,1.543]},'dispersal':{'p':[116,401,403,405],'w':[0.791,0.444,0.738,2.47]},'initial':0,'monitored':0,'temp':[4.99,4.12,6.62,10.18,11.43,14.77,15.99,15.88,12.95,11.13,9.79,10.14]},
		{'area':5.038,'action':4.42,'capacity':147.27,'local':{'p':[91,115,297,402],'w':[1.513,0.913,3.465,3.452]},'dispersal':{'p':[91,115,297,298,300,402,406],'w':[0.944,0.543,1.389,0.003,0.071,1.404,5.038]},'initial':0,'monitored':0,'temp':[5.32,4.45,7.01,10.55,11.81,15.15,16.38,16.24,13.34,11.51,10.17,10.51]},
		{'area':2.549,'action':0.99,'capacity':32.57,'local':{'p':[410,413,554,556],'w':[1.829,1.117,0.784,0.724]},'dispersal':{'p':[407,410,413,554,556],'w':[2.549,0.762,0.534,0.351,0.33]},'initial':0,'monitored':0,'temp':[4.38,3.51,5.8,9.36,10.59,13.92,15.09,15.06,12.14,10.52,9.19,9.51]},
		{'area':5.374,'action':5.8,'capacity':138.14,'local':{'p':[118,119,409,411,414],'w':[2.695,1.312,1.936,1.943,1.769]},'dispersal':{'p':[118,119,408,409,411,414],'w':[1.215,0.695,5.374,0.854,0.857,0.739]},'initial':0,'monitored':0,'temp':[4.27,3.39,5.77,9.29,10.54,13.9,15.14,15.03,12.07,10.41,9.1,9.43]},
		{'area':4.22,'action':1.26,'capacity':109,'local':{'p':[118,408,410,411,413],'w':[1.967,1.936,2.225,0.653,0.741]},'dispersal':{'p':[118,408,409,410,411,413,552],'w':[0.849,0.799,4.22,1.092,0.336,0.442,0.127]},'initial':0,'monitored':0,'temp':[4.3,3.42,5.75,9.28,10.52,13.86,15.08,15.01,12.07,10.43,9.12,9.44]},
		{'area':3.043,'action':2.22,'capacity':50.67,'local':{'p':[407,409,413,552,556],'w':[1.829,2.225,0.595,0.82,1.878]},'dispersal':{'p':[407,409,410,411,413,552,556],'w':[0.767,1.153,3.043,0.098,0.427,0.415,0.819]},'initial':0,'monitored':0,'temp':[4.36,3.49,5.8,9.35,10.58,13.91,15.11,15.05,12.12,10.49,9.17,9.49]},
		{'area':2.611,'action':4.2,'capacity':73.96,'local':{'p':[408,409,414,547,552,559],'w':[1.943,0.653,0.98,0.882,1.16,0.006]},'dispersal':{'p':[408,409,410,411,414,547,552,559],'w':[0.794,0.325,0.09,2.611,0.503,0.421,0.887,0.119]},'initial':0,'monitored':0,'temp':[4.15,3.27,5.62,9.13,10.37,13.72,14.97,14.86,11.91,10.28,8.98,9.3]},
		{'area':5.552,'action':2.23,'capacity':128.02,'local':{'p':[115,116,118,403,413],'w':[0.31,0.26,4.02,4.664,2.048]},'dispersal':{'p':[115,116,118,403,412,413],'w':[0.297,0.235,1.673,1.75,5.552,0.818]},'initial':0,'monitored':0,'temp':[4.53,3.63,6.03,9.57,10.82,14.16,15.38,15.3,12.37,10.66,9.34,9.68]},
		{'area':4.924,'action':4.62,'capacity':137.83,'local':{'p':[118,407,409,410,412],'w':[1.388,1.117,0.741,0.595,2.048]},'dispersal':{'p':[118,403,407,409,410,412,413],'w':[0.608,0.016,0.47,0.361,0.268,0.87,4.924]},'initial':0,'monitored':0,'temp':[4.28,3.36,5.66,9.21,10.45,13.77,14.96,14.95,12.03,10.39,9.09,9.43]},
		{'area':3.058,'action':2.22,'capacity':85.61,'local':{'p':[119,408,411,415,416,547],'w':[0.885,1.769,0.98,1.185,1.46,0.75]},'dispersal':{'p':[119,408,411,414,415,416,547],'w':[0.523,0.842,0.458,3.058,0.508,0.586,0.391]},'initial':0,'monitored':0,'temp':[4.21,3.34,5.72,9.22,10.47,13.83,15.09,14.96,12,10.35,9.05,9.37]},
		{'area':1.824,'action':0.54,'capacity':47.44,'local':{'p':[414,416,547,548],'w':[1.185,1.631,0.986,1.925]},'dispersal':{'p':[414,415,416,547,548],'w':[0.544,1.824,0.819,0.511,0.918]},'initial':0,'monitored':0,'temp':[4.16,3.29,5.65,9.12,10.38,13.73,15.01,14.87,11.9,10.29,9,9.32]},
		{'area':3.724,'action':0.88,'capacity':86.35,'local':{'p':[119,414,415,425,548],'w':[3.493,1.46,1.631,1.201,0.948]},'dispersal':{'p':[119,414,415,416,417,425,544,548],'w':[1.471,0.707,0.619,3.724,0.034,0.602,0.097,0.462]},'initial':0,'monitored':0,'temp':[4.34,3.49,5.88,9.35,10.62,13.97,15.25,15.09,12.11,10.49,9.19,9.5]},
		{'area':6.763,'action':3.49,'capacity':165.69,'local':{'p':[115,119,395,418,423,425],'w':[1.012,4.397,0.424,3.046,1.96,0.513]},'dispersal':{'p':[115,119,395,399,416,417,418,423,425],'w':[0.548,1.803,0.263,0.033,0.039,6.763,1.127,0.827,0.364]},'initial':0,'monitored':0,'temp':[4.81,4.01,6.5,9.97,11.25,14.63,15.89,15.69,12.68,11.03,9.66,9.98]},
		{'area':4.071,'action':0.92,'capacity':87.29,'local':{'p':[395,417,421,423,426],'w':[4.087,3.046,0.223,1.787,0.508]},'dispersal':{'p':[395,399,417,418,421,423,426],'w':[1.801,0.009,1.337,4.071,0.142,0.694,0.376]},'initial':0,'monitored':0,'temp':[5.04,4.26,6.77,10.23,11.51,14.89,16.15,15.94,12.93,11.28,9.89,10.21]},
		{'area':5.403,'action':2.38,'capacity':123.05,'local':{'p':[422,424,425,427,540,541],'w':[0.612,1.711,0.667,2.775,1.184,2.198]},'dispersal':{'p':[419,420,422,424,425,427,432,540,541],'w':[5.403,0.218,0.264,0.675,0.362,1.158,0.037,0.652,0.889]},'initial':0,'monitored':0,'temp':[5,4.24,6.67,10.02,11.34,14.65,16,15.77,12.76,11.12,9.84,10.14]},
		{'area':1.617,'action':0.4,'capacity':17.38,'local':{'p':[421,424,425,426],'w':[2.268,0.564,1.31,1.607]},'dispersal':{'p':[419,420,421,423,424,425,426],'w':[0.173,1.617,0.84,0.147,0.363,0.631,0.67]},'initial':0,'monitored':0,'temp':[4.97,4.2,6.68,10.09,11.4,14.76,16.05,15.83,12.82,11.17,9.82,10.12]},
		{'area':1.039,'action':0.27,'capacity':23.7,'local':{'p':[418,420,423,425,426],'w':[0.223,2.268,2.913,0.211,0.934]},'dispersal':{'p':[418,420,421,423,425,426],'w':[0.327,0.789,1.039,1.091,0.305,0.586]},'initial':0,'monitored':0,'temp':[5.03,4.27,6.76,10.19,11.49,14.86,16.15,15.92,12.9,11.26,9.89,10.18]},
		{'area':2.193,'action':0.34,'capacity':13.03,'local':{'p':[419,425,541,544],'w':[0.612,2.412,1.66,1.485]},'dispersal':{'p':[419,422,425,541,544],'w':[0.421,2.193,1.063,0.823,0.787]},'initial':0,'monitored':0,'temp':[4.54,3.72,6.11,9.49,10.79,14.11,15.43,15.25,12.26,10.65,9.38,9.69]},
		{'area':2.864,'action':0.72,'capacity':59.21,'local':{'p':[417,418,421,425],'w':[1.96,1.787,2.913,1.361]},'dispersal':{'p':[417,418,420,421,423,425,426],'w':[0.881,0.836,0.132,0.977,2.864,0.735,0.106]},'initial':0,'monitored':0,'temp':[4.91,4.13,6.62,10.06,11.35,14.72,16,15.78,12.77,11.12,9.76,10.06]},
		{'area':5.844,'action':2.72,'capacity':132.47,'local':{'p':[120,419,420,426,427,429,432],'w':[1.023,1.711,0.564,0.91,2.775,3.456,0.284]},'dispersal':{'p':[120,419,420,424,425,426,427,429,432],'w':[1.443,0.688,0.423,5.844,0.1,0.321,1.008,1.499,0.252]},'initial':0,'monitored':0,'temp':[5.25,4.51,7,10.39,11.71,15.06,16.38,16.13,13.12,11.46,10.11,10.37]},
		{'area':5.634,'action':2.82,'capacity':49.12,'local':{'p':[119,416,417,419,420,421,422,423,544,548],'w':[0.213,1.201,0.513,0.667,1.31,0.211,2.412,1.361,1.392,0.024]},'dispersal':{'p':[119,416,417,419,420,421,422,423,424,425,544,548],'w':[0.148,0.498,0.282,0.465,0.479,0.092,0.936,0.535,0.091,5.634,0.644,0.118]},'initial':0,'monitored':0,'temp':[4.58,3.76,6.17,9.59,10.88,14.22,15.52,15.34,12.34,10.…
		{'area':3.352,'action':2.23,'capacity':44.71,'local':{'p':[395,418,420,421,424],'w':[0.475,0.508,1.607,0.934,0.91]},'dispersal':{'p':[114,120,384,390,393,394,395,418,420,421,423,424,426],'w':[0.264,0.99,0.109,0.101,0.006,0.053,0.471,0.281,0.64,0.385,0.035,0.362,3.352]},'initial':0,'monitored':0,'temp':[5.22,4.46,6.97,10.38,11.67,15.04,16.33,16.1,13.11,11.46,10.08,10.38]},
		{'area':3.074,'action':0.68,'capacity':79.42,'local':{'p':[419,424,432,540],'w':[2.775,2.775,1.938,0.215]},'dispersal':{'p':[419,424,427,429,432,540],'w':[1.143,1.295,3.074,0.014,0.863,0.267]},'initial':0,'monitored':0,'temp':[5.19,4.45,6.91,10.25,11.58,14.9,16.25,16.01,12.99,11.34,10.03,10.32]},
		{'area':5.63,'action':4.44,'capacity':160.33,'local':{'p':[76,121,429,431,432,538,539,540],'w':[0.182,0.344,0.836,2.296,2.593,2.279,0.104,1.243]},'dispersal':{'p':[76,121,428,429,431,432,535,538,539,540],'w':[0.195,0.298,5.63,0.413,0.909,1.025,0.013,0.809,0.186,0.605]},'initial':0,'monitored':0,'temp':[5.28,4.55,6.98,10.29,11.66,14.93,16.31,16.06,13.06,11.4,10.11,10.4]},
		{'area':7.757,'action':1.45,'capacity':180.57,'local':{'p':[120,121,424,428,432],'w':[1.653,2.282,3.456,0.836,1.86]},'dispersal':{'p':[120,121,384,424,427,428,429,431,432],'w':[0.86,0.843,1.299,1.332,0.026,0.469,7.757,0.003,0.756]},'initial':0,'monitored':0,'temp':[5.4,4.68,7.16,10.56,11.89,15.25,16.58,16.31,13.33,11.65,10.28,10.49]},
		{'area':1.62,'action':0.21,'capacity':34.98,'local':{'p':[374,382,433],'w':[0.43,1.756,2.096]},'dispersal':{'p':[121,374,382,384,430,433],'w':[0.004,0.354,0.778,0.566,1.62,0.818]},'initial':0,'monitored':0,'temp':[5.55,4.83,7.28,10.7,12.04,15.39,16.73,16.46,13.57,11.87,10.49,10.62]},
		{'area':4.17,'action':0.32,'capacity':103.44,'local':{'p':[121,428,538],'w':[1.893,2.296,1.024]},'dispersal':{'p':[121,384,428,429,431,433,434,438,531,538],'w':[1.449,0.019,1.002,0.005,4.17,0.549,0.405,0.38,0.255,0.518]},'initial':0,'monitored':0,'temp':[5.3,4.59,7.04,10.4,11.77,15.07,16.44,16.17,13.19,11.52,10.18,10.4]},
		{'area':4.148,'action':2.8,'capacity':117.04,'local':{'p':[424,427,428,429,540],'w':[0.284,1.938,2.593,1.86,1.578]},'dispersal':{'p':[419,424,427,428,429,432,540],'w':[0.033,0.188,0.795,1.187,0.795,4.148,0.801]},'initial':0,'monitored':0,'temp':[5.23,4.49,6.93,10.26,11.61,14.9,16.27,16.02,13.01,11.36,10.06,10.35]},
		{'area':3.838,'action':3.71,'capacity':112.43,'local':{'p':[374,430,436,438],'w':[1.877,2.096,0.893,0.986]},'dispersal':{'p':[121,374,384,430,431,433,436,438],'w':[0.236,0.851,0.36,0.84,0.384,3.838,0.444,0.45]},'initial':0,'monitored':0,'temp':[5.37,4.67,7.12,10.56,11.91,15.27,16.62,16.32,13.41,11.71,10.31,10.44]},
		{'area':2.497,'action':1.33,'capacity':68.02,'local':{'p':[438,439,529],'w':[1.309,1.737,0.98]},'dispersal':{'p':[431,434,438,439,529,531,538],'w':[0.478,2.497,0.655,0.705,0.439,0.588,0.007]},'initial':0,'monitored':0,'temp':[5.01,4.25,6.67,9.99,11.37,14.64,16.02,15.79,12.82,11.19,9.89,10.13]},
		{'area':3.625,'action':2.4,'capacity':101.49,'local':{'p':[122,368,440,441,442],'w':[1.334,0.923,1.622,2.208,1.187]},'dispersal':{'p':[122,368,379,435,440,441,442],'w':[0.665,0.438,0.089,3.625,0.71,1.013,0.562]},'initial':0,'monitored':0,'temp':[4.99,4.2,6.61,9.99,11.35,14.67,16.05,15.83,12.95,11.31,9.95,10.11]},
		{'area':3.702,'action':2.37,'capacity':100.36,'local':{'p':[122,374,433,438,440],'w':[1.549,1.284,0.893,2.307,1.552]},'dispersal':{'p':[122,374,433,436,438,440],'w':[0.704,0.6,0.501,3.702,1.034,0.704]},'initial':0,'monitored':0,'temp':[5.07,4.34,6.76,10.19,11.56,14.9,16.26,15.99,13.09,11.42,10.02,10.15]},
		{'area':3.183,'action':2.03,'capacity':89.24,'local':{'p':[122,438,439,441,527,529,533,534],'w':[0.902,1.356,1.803,0.511,0.22,0.253,0.852,1.073]},'dispersal':{'p':[122,437,438,439,441,527,529,533,534],'w':[0.461,3.183,0.631,0.71,0.317,0.15,0.241,0.392,0.386]},'initial':0,'monitored':0,'temp':[4.69,3.89,6.28,9.62,10.99,14.27,15.66,15.45,12.51,10.91,9.6,9.81]},
		{'area':3.802,'action':3.12,'capacity':107.86,'local':{'p':[122,433,434,436,437,439],'w':[0.515,0.986,1.309,2.307,1.356,0.435]},'dispersal':{'p':[121,122,431,433,434,436,437,438,439],'w':[0.007,0.346,0.413,0.479,0.533,0.913,0.609,3.802,0.208]},'initial':0,'monitored':0,'temp':[5.03,4.28,6.71,10.09,11.46,14.78,16.15,15.89,12.96,11.3,9.95,10.12]},
		{'area':1.383,'action':0.65,'capacity':37.38,'local':{'p':[434,437,438,529],'w':[1.737,1.803,0.435,1.168]},'dispersal':{'p':[434,437,438,439,527,529],'w':[0.768,0.769,0.338,1.383,0.026,0.657]},'initial':0,'monitored':0,'temp':[4.82,4.03,6.43,9.75,11.12,14.38,15.78,15.57,12.6,11,9.71,9.95]},
		{'area':3.775,'action':0.67,'capacity':96.49,'local':{'p':[122,368,374,377,379,435,436],'w':[0.754,0.072,0.802,0.783,1.969,1.622,1.552]},'dispersal':{'p':[122,368,374,377,379,435,436,440],'w':[0.343,0.178,0.433,0.39,0.807,0.698,0.681,3.775]},'initial':0,'monitored':0,'temp':[5.13,4.37,6.77,10.17,11.54,14.85,16.22,15.99,13.15,11.49,10.11,10.24]},
		{'area':5.097,'action':4.95,'capacity':151.23,'local':{'p':[122,435,437,442,444,523,533],'w':[0.835,2.208,0.511,0.631,2.46,1.01,1.273]},'dispersal':{'p':[122,435,437,441,442,444,523,533],'w':[0.405,0.869,0.32,5.097,0.412,1.018,0.487,0.56]},'initial':0,'monitored':0,'temp':[4.81,3.97,6.39,9.73,11.08,14.38,15.78,15.57,12.65,11.04,9.73,9.94]},
		{'area':6.321,'action':4.04,'capacity':149.62,'local':{'p':[123,366,368,435,441,444],'w':[3.356,0.47,3.192,1.187,0.631,1.305]},'dispersal':{'p':[123,366,368,435,441,442,444],'w':[1.404,0.382,1.283,0.579,0.313,6.321,0.595]},'initial':0,'monitored':0,'temp':[5.28,4.43,6.86,10.17,11.51,14.8,16.21,16.04,13.17,11.54,10.24,10.46]},
		{'area':6.013,'action':7.03,'capacity':184.2,'local':{'p':[123,124,444,446,449,450,514],'w':[2.671,1.178,1.714,0.909,0.423,1.513,1.307]},'dispersal':{'p':[123,124,443,444,446,449,450,514,522],'w':[1.098,0.523,6.013,0.825,0.395,0.29,0.589,0.606,0.067]},'initial':0,'monitored':0,'temp':[5.1,4.16,6.64,9.89,11.2,14.48,15.94,15.77,12.83,11.22,9.98,10.28]},
		{'area':7.91,'action':3.82,'capacity':214.69,'local':{'p':[123,441,442,443,514,522,523],'w':[1.664,2.46,1.305,1.714,0.14,0.861,2.752]},'dispersal':{'p':[123,441,442,443,444,514,522,523],'w':[0.699,1.041,0.636,0.726,7.91,0.137,0.437,1.171]},'initial':0,'monitored':0,'temp':[4.91,4.01,6.48,9.78,11.1,14.39,15.82,15.63,12.67,11.07,9.81,10.06]},
		{'area':1.793,'action':0.16,'capacity':43.03,'local':{'p':[124,448,449],'w':[2.024,0.659,1.691]},'dispersal':{'p':[110,124,445,448,449],'w':[0.707,0.948,1.793,0.305,0.696]},'initial':0,'monitored':0,'temp':[5.5,4.57,7.05,10.26,11.59,14.86,16.31,16.2,13.29,11.66,10.42,10.77]},
		{'area':3.972,'action':3.31,'capacity':112.38,'local':{'p':[443,450,509,514],'w':[0.909,3.388,1.779,1.536]},'dispersal':{'p':[77,443,446,450,451,502,509,514],'w':[0.003,0.551,3.972,1.244,0.409,0.686,0.759,0.711]},'initial':0,'monitored':0,'temp':[5.03,4.03,6.53,9.74,11.01,14.29,15.78,15.62,12.67,11.06,9.87,10.21]},
		{'area':0.336,'action':0,'capacity':6.51,'local':{'p':[],'w':[]},'dispersal':{'p':[110,447,448,451],'w':[0.037,0.336,0.026,0.293]},'initial':0,'monitored':0,'temp':[5.68,4.77,7.28,10.45,11.82,15.08,16.55,16.45,13.52,11.87,10.61,11]},
		{'area':2.195,'action':0.59,'capacity':27.16,'local':{'p':[124,445],'w':[2.166,0.659]},'dispersal':{'p':[110,124,445,447,448,451],'w':[0.658,0.947,0.32,0.009,2.195,0.818]},'initial':0,'monitored':0,'temp':[5.55,4.62,7.12,10.3,11.64,14.91,16.38,16.26,13.33,11.69,10.46,10.83]},
		{'area':2.242,'action':2.96,'capacity':70.21,'local':{'p':[123,124,443,445],'w':[2.355,0.407,0.423,1.691]},'dispersal':{'p':[110,123,124,443,445,449],'w':[0.771,1.031,0.288,0.276,0.647,2.242]},'initial':0,'monitored':0,'temp':[5.46,4.54,7,10.24,11.57,14.84,16.29,16.16,13.26,11.64,10.38,10.7]},
		{'area':3.117,'action':5.49,'capacity':101.47,'local':{'p':[124,443,446],'w':[2.122,1.513,3.388]},'dispersal':{'p':[124,443,446,450,451],'w':[0.933,0.753,1.466,3.117,0.371]},'initial':0,'monitored':0,'temp':[5.16,4.18,6.68,9.89,11.17,14.45,15.94,15.79,12.84,11.23,10.03,10.37]},
		{'area':12.808,'action':3.65,'capacity':294.98,'local':{'p':[135,502,506],'w':[0.017,1.816,2.627]},'dispersal':{'p':[110,124,135,446,447,448,450,451,502,506],'w':[0.026,0.466,0.115,0.275,0.272,0.623,0.322,12.808,0.781,0.999]},'initial':0,'monitored':0,'temp':[5.49,4.57,7.1,10.27,11.58,14.86,16.36,16.19,13.22,11.57,10.35,10.73]},
		{'area':13.527,'action':0.51,'capacity':332.97,'local':{'p':[106,125,126,361,362,364,454],'w':[0.058,5.043,1.878,2.097,0.063,1.271,3.241]},'dispersal':{'p':[106,125,126,361,362,364,452,454],'w':[0.081,1.781,0.79,0.824,0.089,0.634,13.527,1.303]},'initial':0,'monitored':0,'temp':[5.64,4.82,7.35,10.42,11.89,15.15,16.67,16.47,13.45,11.81,10.53,10.92]},
		{'area':3.969,'action':1.52,'capacity':105.21,'local':{'p':[126,357,362,458],'w':[2.067,1.302,2.058,1.301]},'dispersal':{'p':[126,127,354,357,362,453,458],'w':[0.948,0.415,0.134,0.519,0.944,3.969,0.564]},'initial':0,'monitored':0,'temp':[5.39,4.59,7.08,10.1,11.71,14.94,16.46,16.25,13.2,11.59,10.28,10.68]},
		{'area':7.679,'action':1.46,'capacity':196.07,'local':{'p':[126,134,452,455,498],'w':[2.023,2.576,3.241,1.113,0.593]},'dispersal':{'p':[126,134,452,454,455,498],'w':[0.897,0.97,1.367,7.679,0.495,0.294]},'initial':0,'monitored':0,'temp':[5.58,4.79,7.28,10.29,11.86,15.12,16.65,16.4,13.3,11.73,10.45,10.82]},
		{'area':3.275,'action':0.27,'capacity':82.91,'local':{'p':[126,454,458,491,497,498],'w':[1.593,1.113,2.01,0.445,1.496,0.655]},'dispersal':{'p':[126,454,455,458,491,497,498],'w':[0.719,0.556,3.275,0.93,0.348,0.537,0.318]},'initial':0,'monitored':0,'temp':[5.47,4.69,7.13,10.07,11.78,15.01,16.53,16.3,13.14,11.63,10.34,10.71]},
		{'area':6.894,'action':1.9,'capacity':177.77,'local':{'p':[127,457,462,463,489],'w':[1.619,2.533,0.531,3.153,1.731]},'dispersal':{'p':[127,128,456,457,458,460,462,463,489,490],'w':[0.667,0.039,6.894,1.137,0.085,0.072,0.308,1.231,0.667,0.702]},'initial':0,'monitored':0,'temp':[5.38,4.63,7.1,9.99,11.83,15.09,16.61,16.37,13.05,11.58,10.25,10.58]},
		{'area':7.304,'action':2.47,'capacity':175.24,'local':{'p':[127,354,355,456,460,462],'w':[2.932,2.113,2.657,2.533,0.327,0.106]},'dispersal':{'p':[127,354,355,456,457,460,462],'w':[1.202,1.02,1.079,1.152,7.304,0.207,0.134]},'initial':0,'monitored':0,'temp':[5.29,4.54,7.07,10.06,11.77,15.03,16.55,16.29,13.11,11.51,10.16,10.55]},
		{'area':5.738,'action':0.33,'capacity':137.75,'local':{'p':[126,453,455,490,491],'w':[1.369,1.301,2.01,1.177,0.56]},'dispersal':{'p':[126,127,453,455,456,458,490,491],'w':[0.616,1.287,0.605,0.803,0.081,5.738,0.538,0.32]},'initial':0,'monitored':0,'temp':[5.42,4.64,7.09,10.03,11.76,14.99,16.51,16.29,13.12,11.6,10.29,10.66]},
		{'area':4.406,'action':2.38,'capacity':111.24,'local':{'p':[128,461,462,468,470,486],'w':[1.923,2.167,1.185,0.994,0.991,0.916]},'dispersal':{'p':[128,459,461,462,468,470,486],'w':[0.808,4.406,0.911,0.585,0.481,0.493,0.494]},'initial':0,'monitored':0,'temp':[4.63,3.85,6.33,9.27,11.01,14.29,15.81,15.59,12.39,10.86,9.53,9.94]},
		{'area':5.574,'action':0.45,'capacity':133.98,'local':{'p':[345,348,351,355,457,461,462],'w':[1.619,1.039,1.361,1.414,0.327,0.72,3.298]},'dispersal':{'p':[345,348,351,355,456,457,460,461,462],'w':[0.713,0.533,0.563,0.601,0.079,0.248,5.574,0.378,1.286]},'initial':0,'monitored':0,'temp':[4.75,3.97,6.52,9.5,11.17,14.45,15.96,15.72,12.6,10.98,9.65,10.09]},
		{'area':4.17,'action':3.94,'capacity':123.46,'local':{'p':[348,459,460,462,468],'w':[2.665,2.167,0.72,0.934,1.724]},'dispersal':{'p':[348,459,460,461,462,468],'w':[1.206,0.902,0.406,4.17,0.425,0.86]},'initial':0,'monitored':0,'temp':[4.4,3.6,6.11,9.09,10.73,14.02,15.52,15.31,12.22,10.64,9.31,9.77]},
		{'area':3.554,'action':0.28,'capacity':73.64,'local':{'p':[128,456,457,459,460,461,463],'w':[2.011,0.531,0.106,1.185,3.298,0.934,0.183]},'dispersal':{'p':[128,355,456,457,459,460,461,462,463],'w':[0.812,0.005,0.272,0.194,0.515,1.367,0.501,3.554,0.125]},'initial':0,'monitored':0,'temp':[4.83,4.05,6.58,9.54,11.25,14.52,16.04,15.8,12.63,11.05,9.71,10.13]},
		{'area':3.716,'action':0.43,'capacity':92.38,'local':{'p':[128,456,462,485,486,489],'w':[2.82,3.153,0.183,0.755,0.577,1.064]},'dispersal':{'p':[128,456,462,463,485,486,489],'w':[1.084,1.327,0.27,3.716,0.376,0.309,0.554]},'initial':0,'monitored':0,'temp':[5.25,4.5,6.94,9.81,11.69,14.95,16.47,16.24,12.89,11.45,10.13,10.45]},
		{'area':1.293,'action':0.16,'capacity':33.13,'local':{'p':[129,467,468,470],'w':[0.609,1.008,1.448,1.924]},'dispersal':{'p':[129,464,467,468,470,481],'w':[0.353,1.293,0.497,0.697,0.862,0.089]},'initial':0,'monitored':0,'temp':[4.48,3.72,6.23,9.22,10.88,14.16,15.68,15.45,12.32,10.74,9.4,9.84]},
		{'area':2.79,'action':1.86,'capacity':78.69,'local':{'p':[129,341,466,467,469,475],'w':[3.143,0.009,2.935,0.818,0.789,0.437]},'dispersal':{'p':[129,341,465,466,467,469,475],'w':[1.229,0.215,2.79,1.211,0.46,0.392,0.241]},'initial':0,'monitored':0,'temp':[4.26,3.5,6.06,9.09,10.62,13.92,15.4,15.19,12.18,10.54,9.21,9.71]},
		{'area':7.506,'action':2.2,'capacity':198.5,'local':{'p':[130,341,342,465,471,475],'w':[0.833,0.74,4.039,2.935,0.958,1.92]},'dispersal':{'p':[129,130,341,342,465,466,471,475],'w':[0.163,0.486,0.45,1.699,1.085,7.506,0.399,0.788]},'initial':0,'monitored':0,'temp':[4.26,3.49,6.08,9.12,10.6,13.91,15.38,15.17,12.2,10.54,9.21,9.74]},
		{'area':2.617,'action':0.61,'capacity':68.28,'local':{'p':[129,464,465,469,470,479,481],'w':[1.097,1.008,0.818,0.852,0.127,1.923,0.601]},'dispersal':{'p':[129,464,465,467,469,470,479,481],'w':[0.461,0.427,0.386,2.617,0.495,0.159,0.788,0.354]},'initial':0,'monitored':0,'temp':[4.4,3.66,6.2,9.23,10.84,14.12,15.64,15.39,12.31,10.69,9.34,9.8]},
		{'area':5.093,'action':6.95,'capacity':159.96,'local':{'p':[129,341,348,459,461,464,470],'w':[2.456,0.899,0.435,0.994,1.724,1.448,1.128]},'dispersal':{'p':[129,341,348,459,461,464,468,470],'w':[1.101,0.483,0.227,0.517,0.684,0.542,5.093,0.58]},'initial':0,'monitored':0,'temp':[4.39,3.61,6.13,9.11,10.74,14.03,15.53,15.32,12.23,10.64,9.31,9.78]},
		{'area':2.654,'action':0.08,'capacity':66.4,'local':{'p':[465,467,472,475,476,479],'w':[0.789,0.852,0.699,1.588,1.482,0.863]},'dispersal':{'p':[465,467,469,472,475,476,479],'w':[0.434,0.384,2.654,0.384,0.648,0.704,0.452]},'initial':0,'monitored':0,'temp':[4.36,3.62,6.2,9.26,10.81,14.1,15.63,15.36,12.32,10.65,9.31,9.79]},
		{'area':5.027,'action':5.11,'capacity':149.24,'local':{'p':[132,459,464,467,468,481,486,487],'w':[0.34,0.991,1.924,0.127,1.128,1.757,0.762,1.577]},'dispersal':{'p':[132,459,464,467,468,470,481,486,487],'w':[0.232,0.513,0.666,0.19,0.554,5.027,0.708,0.394,0.672]},'initial':0,'monitored':0,'temp':[4.64,3.88,6.36,9.31,11.06,14.34,15.87,15.63,12.41,10.88,9.54,9.94]},
		{'area':1.95,'action':0.49,'capacity':50.29,'local':{'p':[130,466,472,474,475],'w':[2.801,0.958,1.506,0.457,0.856]},'dispersal':{'p':[130,466,471,472,474,475],'w':[1.213,0.578,1.95,0.581,0.355,0.403]},'initial':0,'monitored':0,'temp':[4.37,3.64,6.25,9.32,10.8,14.12,15.62,15.36,12.35,10.67,9.32,9.83]},
		{'area':1.485,'action':0.33,'capacity':38.66,'local':{'p':[469,471,474,475,476],'w':[0.699,1.506,0.779,1.06,0.876]},'dispersal':{'p':[469,471,472,474,475,476],'w':[0.361,0.7,1.485,0.425,0.516,0.467]},'initial':0,'monitored':0,'temp':[4.38,3.66,6.26,9.34,10.85,14.16,15.68,15.4,12.37,10.68,9.33,9.83]},
		{'area':3.893,'action':0.61,'capacity':99.18,'local':{'p':[79,130,474],'w':[1.365,1.783,2.229]},'dispersal':{'p':[79,130,473,474],'w':[0.67,0.795,3.893,0.917]},'initial':0,'monitored':0,'temp':[4.42,3.73,6.37,9.48,10.97,14.29,15.84,15.51,12.48,10.75,9.38,9.88]},
		{'area':3.696,'action':0.87,'capacity':96.7,'local':{'p':[79,130,471,472,473,476],'w':[1.766,0.522,0.457,0.779,2.229,1.852]},'dispersal':{'p':[79,130,471,472,473,474,476],'w':[0.89,0.269,0.212,0.37,0.991,3.696,0.817]},'initial':0,'monitored':0,'temp':[4.41,3.72,6.33,9.45,10.96,14.27,15.82,15.5,12.45,10.73,9.37,9.86]},
		{'area':1.979,'action':0,'capacity':48.04,'local':{'p':[465,466,469,471,472],'w':[0.437,1.92,1.588,0.856,1.06]},'dispersal':{'p':[465,466,469,471,472,475],'w':[0.327,0.869,0.685,0.496,0.47,1.979]},'initial':0,'monitored':0,'temp':[4.32,3.58,6.17,9.23,10.74,14.04,15.54,15.29,12.29,10.62,9.28,9.78]},
		{'area':6.322,'action':4.51,'capacity':180.06,'local':{'p':[79,469,472,474,479,480],'w':[2.167,1.482,0.876,1.852,1.258,1.838]},'dispersal':{'p':[79,469,472,474,476,479,480],'w':[1.003,0.641,0.406,0.787,6.322,0.593,0.853]},'initial':0,'monitored':0,'temp':[4.42,3.72,6.3,9.41,10.97,14.26,15.82,15.5,12.43,10.73,9.37,9.84]},
		{'area':6.561,'action':2.75,'capacity':161.59,'local':{'p':[79,619,623,625,629],'w':[4.258,1.133,0.454,2.825,2.422]},'dispersal':{'p':[79,131,477,619,623,625,629],'w':[1.877,0.029,6.561,0.503,0.265,1.178,1.07]},'initial':0,'monitored':0,'temp':[4.49,3.87,6.5,9.72,11.25,14.51,16.13,15.73,12.67,10.89,9.47,9.93]},
		{'area':4.938,'action':6.67,'capacity':153.22,'local':{'p':[132,480,482,617,626],'w':[1,3.308,1.633,1.654,1.719]},'dispersal':{'p':[132,478,480,482,616,617,626],'w':[0.525,4.938,1.38,0.703,0.072,0.729,0.816]},'initial':0,'monitored':0,'temp':[4.39,3.72,6.26,9.41,11,14.23,15.84,15.52,12.43,10.74,9.37,9.79]},
		{'area':4.017,'action':4.13,'capacity':118.29,'local':{'p':[467,469,476,480,481],'w':[1.923,0.863,1.258,1.692,2.117]},'dispersal':{'p':[467,469,476,479,480,481],'w':[0.836,0.438,0.606,4.017,0.815,0.939]},'initial':0,'monitored':0,'temp':[4.43,3.71,6.26,9.32,10.93,14.21,15.76,15.48,12.39,10.73,9.38,9.83]},
		{'area':6.423,'action':4.3,'capacity':148.13,'local':{'p':[79,132,476,478,479,481,625,626],'w':[1.058,0.389,1.838,3.308,1.692,0.562,0.28,0.982]},'dispersal':{'p':[79,132,476,478,479,480,481,625,626],'w':[0.512,0.289,0.805,1.275,0.706,6.423,0.27,0.209,0.487]},'initial':0,'monitored':0,'temp':[4.41,3.73,6.29,9.43,11,14.26,15.85,15.53,12.45,10.75,9.37,9.82]},
		{'area':3.473,'action':1.92,'capacity':95.98,'local':{'p':[132,467,470,479,480],'w':[2.929,0.601,1.757,2.117,0.562]},'dispersal':{'p':[132,464,467,470,479,480,481,487],'w':[1.252,0.046,0.33,0.808,0.843,0.4,3.473,0.006]},'initial':0,'monitored':0,'temp':[4.58,3.85,6.36,9.37,11.07,14.34,15.9,15.63,12.44,10.86,9.5,9.91]},
		{'area':5.003,'action':5.01,'capacity':146.85,'local':{'p':[132,478,483,484,487,616,617],'w':[2.704,1.633,1.76,0.937,0.201,1.777,0.095]},'dispersal':{'p':[132,478,482,483,484,487,616,617],'w':[1.104,0.731,5.003,0.689,0.441,0.212,0.768,0.18]},'initial':0,'monitored':0,'temp':[4.76,4.07,6.57,9.58,11.32,14.56,16.15,15.86,12.62,11.05,9.69,10.07]},
		{'area':2.936,'action':0.39,'capacity':70.7,'local':{'p':[482,484,608,616],'w':[1.76,1.587,1.508,2.131]},'dispersal':{'p':[482,483,484,608,616],'w':[0.831,2.936,0.74,0.745,0.98]},'initial':0,'monitored':0,'temp':[5.1,4.42,6.9,9.81,11.65,14.89,16.48,16.19,12.86,11.36,10,10.35]},
		{'area':5.517,'action':1.09,'capacity':131.79,'local':{'p':[133,482,483,487,608],'w':[1.793,0.937,1.587,2.513,2.907]},'dispersal':{'p':[132,133,482,483,484,487,608],'w':[0.042,0.915,0.478,0.664,5.517,1.033,1.265]},'initial':0,'monitored':0,'temp':[5.16,4.46,6.92,9.77,11.66,14.91,16.49,16.2,12.84,11.39,10.04,10.38]},
		{'area':3.098,'action':4.12,'capacity':96.66,'local':{'p':[133,463,486,489],'w':[2.814,0.755,1.656,2.16]},'dispersal':{'p':[133,463,485,486,489],'w':[1.355,0.438,3.098,0.758,0.901]},'initial':0,'monitored':0,'temp':[5.31,4.56,6.94,9.73,11.71,14.98,16.5,16.29,12.83,11.5,10.19,10.46]},
		{'area':4.937,'action':6.06,'capacity':148.3,'local':{'p':[128,133,459,463,470,485,487],'w':[2.054,0.895,0.916,0.577,0.762,1.656,1.839]},'dispersal':{'p':[128,133,459,463,470,485,486,487],'w':[0.806,0.409,0.456,0.37,0.438,0.68,4.937,0.82]},'initial':0,'monitored':0,'temp':[4.98,4.22,6.65,9.52,11.4,14.67,16.2,15.98,12.62,11.19,9.86,10.2]},
		{'area':6.206,'action':5.07,'capacity':172.59,'local':{'p':[132,133,470,482,484,486],'w':[1.854,1.78,1.577,0.201,2.513,1.839]},'dispersal':{'p':[132,133,470,481,482,484,486,487],'w':[0.785,0.791,0.763,0.002,0.186,1.071,0.815,6.206]},'initial':0,'monitored':0,'temp':[4.95,4.22,6.66,9.54,11.42,14.69,16.24,15.99,12.63,11.18,9.84,10.17]},
		{'area':6.542,'action':0.92,'capacity':166.38,'local':{'p':[147,492,493,496,603],'w':[2.944,0.608,2.86,2.61,1.066]},'dispersal':{'p':[147,488,492,493,495,496,603],'w':[1.294,6.542,0.357,1.137,0.073,1.157,0.504]},'initial':0,'monitored':0,'temp':[5.31,4.64,7.16,9.95,11.75,14.95,16.57,16.17,13,11.48,10.14,10.57]},
		{'area':3.714,'action':0.1,'capacity':91.65,'local':{'p':[133,456,463,485],'w':[0.833,1.731,1.064,2.16]},'dispersal':{'p':[133,456,463,485,489,490,492],'w':[0.377,0.751,0.489,0.949,3.714,0.892,0.135]},'initial':0,'monitored':0,'temp':[5.47,4.72,7.09,9.87,11.86,15.13,16.64,16.43,12.96,11.65,10.35,10.61]},
		{'area':5.259,'action':1.13,'capacity':133.74,'local':{'p':[458,491,492,494],'w':[1.177,1.315,0.443,2.846]},'dispersal':{'p':[78,127,133,456,458,489,490,491,492,494],'w':[0.052,0.108,0.077,0.542,0.518,0.954,5.259,0.625,0.268,1.055]},'initial':0,'monitored':0,'temp':[5.5,4.74,7.12,9.94,11.86,15.11,16.62,16.41,13.02,11.67,10.37,10.66]},
		{'area':4.124,'action':0.45,'capacity':103.95,'local':{'p':[78,455,458,490,494,495,497,500],'w':[2.048,0.445,0.56,1.315,0.126,0.774,2.038,0.79]},'dispersal':{'p':[78,455,458,490,491,494,495,497,498,500],'w':[0.844,0.265,0.353,0.613,4.124,0.112,0.429,0.753,0.002,0.371]},'initial':0,'monitored':0,'temp':[5.48,4.73,7.13,9.99,11.82,15.05,16.57,16.33,13.07,11.64,10.35,10.68]},
		{'area':4.918,'action':0.12,'capacity':118.49,'local':{'p':[488,490,493,494,603],'w':[0.608,0.443,1.396,1.548,2.332]},'dispersal':{'p':[78,133,488,489,490,492,493,494,603,608,610],'w':[0.005,0.933,0.345,0.132,0.207,4.918,0.575,0.657,1.014,0.054,0.016]},'initial':0,'monitored':0,'temp':[5.38,4.69,7.14,9.9,11.82,15.03,16.61,16.28,12.98,11.56,10.23,10.58]},
		{'area':3.213,'action':0.17,'capacity':79.93,'local':{'p':[78,488,492,494,495,496],'w':[2.198,2.86,1.396,0.313,0.795,0.129]},'dispersal':{'p':[78,488,492,493,494,495,496],'w':[0.857,1.184,0.694,3.213,0.232,0.423,0.183]},'initial':0,'monitored':0,'temp':[5.39,4.69,7.15,9.95,11.79,15.01,16.59,16.25,13.01,11.55,10.24,10.61]},
		{'area':2.725,'action':0.07,'capacity':67.71,'local':{'p':[78,490,491,492,493],'w':[2.317,2.846,0.126,1.548,0.313]},'dispersal':{'p':[78,490,491,492,493,494],'w':[0.857,1.279,0.238,0.73,0.253,2.725]},'initial':0,'monitored':0,'temp':[5.48,4.74,7.14,9.92,11.85,15.09,16.62,16.37,13,11.64,10.34,10.65]},
		{'area':3.667,'action':0.15,'capacity':83.87,'local':{'p':[78,491,493,496,500],'w':[0.656,0.774,0.795,1.846,2.21]},'dispersal':{'p':[78,488,491,493,495,496,500],'w':[0.327,0.058,0.392,0.379,3.667,0.712,0.911]},'initial':0,'monitored':0,'temp':[5.43,4.7,7.17,10.04,11.78,15.01,16.57,16.26,13.07,11.58,10.29,10.67]},
		{'area':4.118,'action':0.48,'capacity':89.49,'local':{'p':[147,488,493,495],'w':[0.39,2.61,0.129,1.846]},'dispersal':{'p':[59,60,147,488,493,495,496],'w':[0.007,0.04,0.164,1.067,0.166,0.76,4.118]},'initial':0,'monitored':0,'temp':[5.34,4.66,7.16,10,11.74,14.96,16.57,16.18,13.02,11.49,10.19,10.6]},
		{'area':1.369,'action':0.1,'capacity':34.72,'local':{'p':[455,491,498,500],'w':[1.496,2.038,1.344,0.35]},'dispersal':{'p':[134,455,491,497,498,500],'w':[0.008,0.793,0.943,1.369,0.544,0.303]},'initial':0,'monitored':0,'temp':[5.48,4.72,7.14,10.04,11.8,15.03,16.55,16.31,13.11,11.64,10.35,10.7]},
		{'area':1.001,'action':0.14,'capacity':25.69,'local':{'p':[134,454,455,497,500],'w':[1.209,0.593,0.655,1.344,0.314]},'dispersal':{'p':[134,454,455,491,497,498,500],'w':[0.503,0.379,0.398,0.006,0.587,1.001,0.289]},'initial':0,'monitored':0,'temp':[5.51,4.74,7.18,10.11,11.82,15.05,16.58,16.34,13.16,11.66,10.38,10.74]},
		{'area':7.412,'action':0.48,'capacity':161.9,'local':{'p':[2,19,20,61,135],'w':[0.375,2.532,1.168,2.142,1.253]},'dispersal':{'p':[2,13,19,20,61,135,499],'w':[0.255,0.17,0.896,0.508,0.805,0.552,7.412]},'initial':0,'monitored':0,'temp':[5.45,4.69,7.22,10.24,11.74,15.02,16.6,16.27,13.17,11.55,10.29,10.69]},
		{'area':1.867,'action':0.07,'capacity':46.84,'local':{'p':[134,491,495,497,498],'w':[1.81,0.79,2.21,0.35,0.314]},'dispersal':{'p':[134,491,495,497,498,500],'w':[0.762,0.445,0.891,0.188,0.173,1.867]},'initial':0,'monitored':0,'temp':[5.49,4.73,7.19,10.1,11.81,15.05,16.59,16.31,13.13,11.63,10.35,10.71]},
		{'area':3.535,'action':2.27,'capacity':99.05,'local':{'p':[1,16,135,503,506,510],'w':[0.539,1.687,2.4,1.52,0.906,1.009]},'dispersal':{'p':[1,16,20,135,501,503,506,510],'w':[0.307,0.769,0.025,1.034,3.535,0.707,0.502,0.407]},'initial':0,'monitored':0,'temp':[5.3,4.39,6.93,10.08,11.37,14.66,16.21,15.98,12.97,11.31,10.11,10.5]},
		{'area':2.902,'action':3.91,'capacity':91.13,'local':{'p':[451,505,506,510],'w':[1.816,0.877,1.265,1.011]},'dispersal':{'p':[77,446,451,502,505,506,509,510],'w':[0.59,0.721,0.878,2.902,0.406,0.515,0.171,0.507]},'initial':0,'monitored':0,'temp':[5.22,4.24,6.77,9.95,11.21,14.5,16.02,15.83,12.85,11.22,10.04,10.4]},
		{'area':3.155,'action':2.68,'capacity':92.14,'local':{'p':[1,501,505,510,512,516],'w':[0.735,1.52,0.238,1.811,2.179,0.921]},'dispersal':{'p':[1,501,503,505,510,512,516],'w':[0.49,0.61,3.155,0.222,0.774,0.956,0.408]},'initial':0,'monitored':0,'temp':[5.14,4.18,6.72,9.88,11.15,14.43,15.98,15.77,12.76,11.11,9.92,10.29]},
		{'area':3.974,'action':7.82,'capacity':137.03,'local':{'p':[136,508,511,513,524,602],'w':[0.467,1.646,1.074,1.79,2.005,0.791]},'dispersal':{'p':[77,136,504,508,511,513,519,524,602],'w':[0.001,0.282,3.974,0.741,0.536,0.698,0.051,0.843,0.457]},'initial':0,'monitored':0,'temp':[4.87,3.87,6.43,9.65,10.92,14.19,15.69,15.49,12.47,10.86,9.65,9.98]},
		{'area':1.552,'action':5.11,'capacity':63.8,'local':{'p':[502,503,510,516],'w':[0.877,0.238,0.606,0.957]},'dispersal':{'p':[77,502,503,505,510,516],'w':[0.959,0.459,0.198,1.552,0.275,0.401]},'initial':0,'monitored':0,'temp':[5.12,4.13,6.67,9.84,11.1,14.38,15.91,15.72,12.73,11.09,9.91,10.27]},
		{'area':2.74,'action':0.74,'capacity':71.73,'local':{'p':[135,451,501,502,510],'w':[0.707,2.627,0.906,1.265,1.433]},'dispersal':{'p':[135,451,501,502,506,510],'w':[0.337,1.049,0.439,0.546,2.74,0.63]},'initial':0,'monitored':0,'temp':[5.51,4.61,7.16,10.33,11.61,14.91,16.45,16.22,13.21,11.54,10.33,10.71]},
		{'area':0.701,'action':0.19,'capacity':18.48,'local':{'p':[509,513,514,515,517],'w':[0.806,0.327,0.353,1.203,0.841]},'dispersal':{'p':[507,509,513,514,515,517],'w':[0.701,0.42,0.287,0.231,0.521,0.447]},'initial':0,'monitored':0,'temp':[4.79,3.77,6.3,9.52,10.78,14.06,15.56,15.38,12.39,10.79,9.61,9.93]},
		{'area':3.114,'action':6.88,'capacity':109.31,'local':{'p':[77,504,511,602],'w':[0.037,1.646,0.358,1.848]},'dispersal':{'p':[77,146,504,508,511,512,516,602],'w':[0.089,0.11,0.751,3.114,0.213,1.058,0.421,0.797]},'initial':0,'monitored':0,'temp':[5.06,4.05,6.65,9.82,11.08,14.33,15.86,15.65,12.62,10.97,9.77,10.12]},
		{'area':2.283,'action':2.09,'capacity':65.39,'local':{'p':[77,446,507,514,515],'w':[0.69,1.779,0.806,1.339,1.133]},'dispersal':{'p':[77,446,502,507,509,511,514,515,517],'w':[0.356,0.782,0.191,0.346,2.283,0.098,0.606,0.441,0.004]},'initial':0,'monitored':0,'temp':[4.86,3.83,6.33,9.54,10.79,14.07,15.58,15.41,12.44,10.84,9.68,10.02]},
		{'area':1.882,'action':2.4,'capacity':57.22,'local':{'p':[501,502,503,505,506],'w':[1.009,1.011,1.811,0.606,1.433]},'dispersal':{'p':[501,502,503,505,506,510,516],'w':[0.59,0.414,0.766,0.398,0.656,1.882,0.024]},'initial':0,'monitored':0,'temp':[5.29,4.34,6.89,10.06,11.33,14.62,16.16,15.94,12.94,11.28,10.09,10.46]},
		{'area':2.381,'action':2.91,'capacity':73.55,'local':{'p':[77,504,508,513,515],'w':[2.869,1.074,0.358,0.659,1.793]},'dispersal':{'p':[77,504,508,509,511,513,515,516],'w':[1.169,0.506,0.222,0.188,2.381,0.292,0.656,0.109]},'initial':0,'monitored':0,'temp':[4.93,3.9,6.45,9.63,10.88,14.15,15.67,15.49,12.5,10.88,9.7,10.05]},
		{'area':7.073,'action':7.92,'capacity':213.4,'local':{'p':[1,146,503,516],'w':[0.633,3.993,2.179,0.976]},'dispersal':{'p':[1,146,503,508,512,516,602],'w':[0.49,1.661,0.878,0.971,7.073,0.441,0.126]},'initial':0,'monitored':0,'temp':[5.03,4.04,6.61,9.77,11.03,14.29,15.84,15.62,12.6,10.95,9.76,10.12]},
		{'area':1.337,'action':2.65,'capacity':46.24,'local':{'p':[136,504,507,511,515,517,519],'w':[0.153,1.79,0.327,0.659,0.75,0.434,0.6]},'dispersal':{'p':[136,504,507,511,513,515,517,519,522],'w':[0.223,0.764,0.189,0.411,1.337,0.326,0.214,0.269,0.008]},'initial':0,'monitored':0,'temp':[4.81,3.8,6.34,9.56,10.83,14.11,15.61,15.42,12.41,10.81,9.62,9.94]},
		{'area':3.274,'action':1.32,'capacity':88.03,'local':{'p':[443,444,446,507,509,517,522],'w':[1.307,0.14,1.536,0.353,1.339,1.963,0.907]},'dispersal':{'p':[443,444,446,507,509,514,517,519,522],'w':[0.601,0.22,0.683,0.256,0.531,3.274,0.69,0.03,0.505]},'initial':0,'monitored':0,'temp':[4.82,3.83,6.34,9.59,10.86,14.15,15.63,15.45,12.46,10.86,9.66,9.98]},
		{'area':1.148,'action':0.44,'capacity':30.9,'local':{'p':[77,507,509,511,513],'w':[0.009,1.203,1.133,1.793,0.75]},'dispersal':{'p':[77,507,509,511,513,515,517],'w':[0.203,0.468,0.607,0.726,0.463,1.148,0.012]},'initial':0,'monitored':0,'temp':[4.84,3.81,6.33,9.54,10.79,14.07,15.58,15.4,12.42,10.81,9.64,9.98]},
		{'area':1.32,'action':3.12,'capacity':47.87,'local':{'p':[503,505,512],'w':[0.921,0.957,0.976]},'dispersal':{'p':[77,503,505,508,510,511,512,516],'w':[0.473,0.476,0.416,0.613,0.028,0.135,0.444,1.32]},'initial':0,'monitored':0,'temp':[5.08,4.08,6.63,9.81,11.06,14.33,15.87,15.67,12.66,11.02,9.84,10.19]},
		{'area':1.266,'action':1.5,'capacity':38.01,'local':{'p':[507,513,514,519,522],'w':[0.841,0.434,1.963,2.328,0.303]},'dispersal':{'p':[507,509,513,514,515,517,519,522],'w':[0.372,0.002,0.341,0.93,0.004,1.266,0.686,0.508]},'initial':0,'monitored':0,'temp':[4.74,3.74,6.26,9.51,10.78,14.07,15.55,15.36,12.35,10.77,9.57,9.88]},
		{'area':1.144,'action':0.33,'capacity':30.25,'local':{'p':[136,520,524,598],'w':[0.535,1.87,2.07,0.646]},'dispersal':{'p':[136,518,520,524,598],'w':[0.38,1.144,0.821,0.853,0.48]},'initial':0,'monitored':0,'temp':[4.56,3.59,6.12,9.41,10.72,14.03,15.48,15.29,12.23,10.7,9.46,9.75]},
		{'area':0.873,'action':1.02,'capacity':26.91,'local':{'p':[136,513,517,522],'w':[0.287,0.6,2.328,2.44]},'dispersal':{'p':[136,504,513,514,517,519,522],'w':[0.276,0.057,0.359,0.144,0.881,0.873,1.043]},'initial':0,'monitored':0,'temp':[4.72,3.72,6.25,9.5,10.78,14.07,15.55,15.36,12.34,10.76,9.55,9.86]},
		{'area':3.5,'action':3.59,'capacity':103.91,'local':{'p':[136,518,521,598,599],'w':[1.302,1.87,2.32,0.829,1.261]},'dispersal':{'p':[136,518,520,521,525,598,599],'w':[0.642,0.773,3.5,0.985,0.1,0.466,0.566]},'initial':0,'monitored':0,'temp':[4.44,3.49,6.01,9.32,10.65,13.97,15.39,15.21,12.15,10.64,9.4,9.67]},
		{'area':5.881,'action':2.5,'capacity':159.26,'local':{'p':[136,520,522,523,525,526,599],'w':[0.712,2.32,1.052,1.27,2.512,1.783,0.017]},'dispersal':{'p':[136,520,521,522,523,525,526,599],'w':[0.326,0.917,5.881,0.532,0.629,1.019,0.786,0.163]},'initial':0,'monitored':0,'temp':[4.58,3.65,6.15,9.45,10.77,14.08,15.5,15.31,12.26,10.73,9.48,9.75]},
		{'area':5.172,'action':1.68,'capacity':135.93,'local':{'p':[136,444,514,517,519,521,523],'w':[2.279,0.861,0.907,0.303,2.44,1.052,1.432]},'dispersal':{'p':[136,443,444,513,514,517,519,521,522,523],'w':[0.983,0.056,0.448,0.025,0.501,0.284,0.743,0.527,5.172,0.637]},'initial':0,'monitored':0,'temp':[4.66,3.69,6.21,9.49,10.78,14.08,15.53,15.34,12.31,10.74,9.51,9.81]},
		{'area':7.055,'action':1.64,'capacity':182.12,'local':{'p':[441,444,521,522,526,528,533],'w':[1.01,2.752,1.27,1.432,1.725,0.114,1.951]},'dispersal':{'p':[441,444,521,522,523,526,528,533],'w':[0.511,1.156,0.591,0.708,7.055,0.713,0.123,0.8]},'initial':0,'monitored':0,'temp':[4.61,3.69,6.16,9.45,10.77,14.05,15.48,15.29,12.3,10.73,9.48,9.75]},
		{'area':3.04,'action':0.59,'capacity':77.23,'local':{'p':[136,504,518,598,602],'w':[0.983,2.005,2.07,0.972,0.944]},'dispersal':{'p':[136,504,518,524,598,602],'w':[0.527,0.908,0.801,3.04,0.533,0.514]},'initial':0,'monitored':0,'temp':[4.7,3.72,6.27,9.53,10.82,14.12,15.59,15.39,12.34,10.77,9.55,9.85]},
		{'area':5.75,'action':0.91,'capacity':146.92,'local':{'p':[521,526,595,599],'w':[2.512,1.68,2.735,2.818]},'dispersal':{'p':[143,520,521,525,526,595,599],'w':[0.097,0.136,1.003,5.75,0.808,1.151,1.206]},'initial':0,'monitored':0,'temp':[4.82,3.94,6.45,9.74,11.07,14.37,15.77,15.58,12.51,10.98,9.72,9.98]},
		{'area':5.463,'action':2.98,'capacity':150.63,'local':{'p':[137,521,523,525,528,530,595],'w':[0.875,1.783,1.725,1.68,1.92,0.625,0.49]},'dispersal':{'p':[137,521,523,525,526,528,530,533,595],'w':[0.369,0.804,0.808,0.708,5.463,0.732,0.338,0.059,0.333]},'initial':0,'monitored':0,'temp':[4.69,3.8,6.27,9.55,10.89,14.16,15.57,15.38,12.36,10.82,9.56,9.83]},
		{'area':1.241,'action':1.38,'capacity':37.6,'local':{'p':[137,437,528,529,534],'w':[0.538,0.22,1.106,1.141,1.658]},'dispersal':{'p':[137,437,439,527,528,529,533,534],'w':[0.325,0.245,0.019,1.241,0.527,0.528,0.09,0.639]},'initial':0,'monitored':0,'temp':[4.49,3.62,6.01,9.29,10.65,13.9,15.3,15.14,12.17,10.62,9.36,9.63]},
		{'area':1.564,'action':0.72,'capacity':42.54,'local':{'p':[137,523,526,527,533,534],'w':[1.099,0.114,1.92,1.106,0.846,0.195]},'dispersal':{'p':[137,523,526,527,528,533,534],'w':[0.606,0.212,0.86,0.44,1.564,0.375,0.121]},'initial':0,'monitored':0,'temp':[4.54,3.66,6.08,9.36,10.7,13.96,15.37,15.2,12.21,10.66,9.41,9.67]},
		{'area':3.4,'action':1.31,'capacity':91.13,'local':{'p':[137,434,437,439,527,530],'w':[1.02,0.98,0.253,1.168,1.141,2.355]},'dispersal':{'p':[137,434,437,439,527,529,530,531,534],'w':[0.416,0.415,0.195,0.433,0.524,3.4,0.942,0.533,0.029]},'initial':0,'monitored':0,'temp':[4.76,3.94,6.34,9.61,10.98,14.21,15.62,15.43,12.44,10.87,9.61,9.9]},
		{'area':6.652,'action':4.27,'capacity':187.09,'local':{'p':[137,526,529,595,596],'w':[2.2,0.625,2.355,1.281,1.809]},'dispersal':{'p':[137,526,529,530,531,532,536,588,595,596,597],'w':[0.816,0.413,0.996,6.652,1.202,0.007,0.226,0.016,0.605,0.662,0.03]},'initial':0,'monitored':0,'temp':[4.95,4.13,6.57,9.82,11.18,14.41,15.82,15.63,12.61,11.03,9.78,10.08]},
		{'area':2.865,'action':0.99,'capacity':73.82,'local':{'p':[536],'w':[1.83]},'dispersal':{'p':[431,434,529,530,531,532,535,536,538,539,596,597],'w':[0.445,0.665,0.313,1.103,2.865,0.007,0.601,0.857,0.326,0.613,0.02,0.001]},'initial':0,'monitored':0,'temp':[5.04,4.26,6.67,9.93,11.31,14.54,15.94,15.74,12.73,11.12,9.87,10.18]},
		{'area':0.007,'action':0,'capacity':0.19,'local':{'p':[],'w':[]},'dispersal':{'p':[530,531,532,536,588,596,597],'w':[0.265,0.026,0.007,0.17,0.01,0.062,0.013]},'initial':0,'monitored':0,'temp':[5.04,4.24,6.68,9.9,11.28,14.49,15.91,15.71,12.67,11.09,9.85,10.18]},
		{'area':2.731,'action':0.55,'capacity':70.5,'local':{'p':[437,441,523,528,534],'w':[0.852,1.273,1.951,0.846,1.851]},'dispersal':{'p':[437,441,523,526,527,528,533,534],'w':[0.504,0.646,0.856,0.09,0.043,0.418,2.731,0.655]},'initial':0,'monitored':0,'temp':[4.54,3.67,6.07,9.38,10.74,14,15.41,15.23,12.27,10.7,9.43,9.67]},
		{'area':1.051,'action':0.55,'capacity':28.86,'local':{'p':[437,527,528,533],'w':[1.073,1.658,0.195,1.851]},'dispersal':{'p':[437,527,528,529,533,534],'w':[0.638,0.642,0.265,0.039,0.834,1.051]},'initial':0,'monitored':0,'temp':[4.48,3.62,6.01,9.31,10.67,13.93,15.33,15.15,12.2,10.64,9.37,9.61]},
		{'area':3.154,'action':0.79,'capacity':82.1,'local':{'p':[76,539],'w':[2.469,2.249]},'dispersal':{'p':[76,428,531,535,536,538,539],'w':[1.112,0.049,0.655,3.154,0.604,0.029,1.027]},'initial':0,'monitored':0,'temp':[5.13,4.38,6.78,10.01,11.4,14.61,16.02,15.82,12.79,11.17,9.94,10.29]},
		{'area':4.981,'action':1.2,'capacity':111.06,'local':{'p':[76,142,531,587,588,597],'w':[2.073,0.101,1.83,0.436,3.206,0.094]},'dispersal':{'p':[76,142,530,531,532,535,536,537,587,588,596,597],'w':[0.894,0.385,0.226,0.592,0.007,0.634,4.981,0.037,0.234,1.232,0.125,0.09]},'initial':0,'monitored':0,'temp':[5.01,4.24,6.64,9.84,11.24,14.43,15.86,15.67,12.63,11.03,9.82,10.19]},
		{'area':5.659,'action':7.96,'capacity':172.82,'local':{'p':[76,138,540,543,578,587],'w':[2.956,0.08,1.541,0.774,1.583,1.76]},'dispersal':{'p':[76,138,536,537,540,543,578,587],'w':[1.265,0.096,0.075,5.659,0.674,0.384,0.677,0.763]},'initial':0,'monitored':0,'temp':[4.94,4.17,6.55,9.77,11.13,14.36,15.78,15.59,12.55,10.93,9.73,10.1]},
		{'area':1.784,'action':0.86,'capacity':48.09,'local':{'p':[428,431,539],'w':[2.279,1.024,2.848]},'dispersal':{'p':[76,428,431,434,531,535,538,539,540],'w':[0.131,1.022,0.446,0.039,0.545,0.026,1.784,1.101,0.023]},'initial':0,'monitored':0,'temp':[5.25,4.51,6.93,10.21,11.59,14.82,16.22,15.99,12.98,11.34,10.07,10.38]},
		{'area':2.196,'action':0.41,'capacity':56.95,'local':{'p':[76,428,535,538],'w':[0.258,0.104,2.249,2.848]},'dispersal':{'p':[76,428,531,535,538,539,540],'w':[0.26,0.277,0.893,0.833,0.982,2.196,0.054]},'initial':0,'monitored':0,'temp':[5.18,4.43,6.84,10.1,11.48,14.7,16.1,15.88,12.87,11.24,10,10.33]},
		{'area':7.579,'action':3.95,'capacity':206.25,'local':{'p':[76,138,419,427,428,432,537,541],'w':[1.393,1.177,1.184,0.215,1.243,1.578,1.541,0.415]},'dispersal':{'p':[76,138,419,427,428,432,537,538,539,540,541],'w':[0.632,0.547,0.524,0.145,0.574,0.642,0.699,0.005,0.029,7.579,0.263]},'initial':0,'monitored':0,'temp':[5.06,4.3,6.71,9.98,11.33,14.58,15.97,15.76,12.73,11.1,9.87,10.2]},
		{'area':4.493,'action':2.24,'capacity':90.31,'local':{'p':[138,419,422,540,544],'w':[2.508,2.198,1.66,0.415,1.469]},'dispersal':{'p':[138,419,422,540,541,542,544],'w':[1.053,0.981,0.836,0.299,4.493,0.03,0.708]},'initial':0,'monitored':0,'temp':[4.67,3.86,6.24,9.57,10.89,14.18,15.54,15.34,12.35,10.73,9.49,9.81]},
		{'area':7.103,'action':5.32,'capacity':121.33,'local':{'p':[138,139,543,544,546,549,565,583],'w':[0.557,0.238,0.207,0.526,3.418,0.044,1.693,3.202]},'dispersal':{'p':[138,139,541,542,543,544,546,549,564,565,583],'w':[0.745,0.197,0.018,7.103,0.2,0.373,1.289,0.106,0.012,0.758,1.285]},'initial':0,'monitored':0,'temp':[4.39,3.54,5.89,9.22,10.47,13.8,15.16,14.99,12,10.42,9.21,9.51]},
		{'area':4.965,'action':3.58,'capacity':133.61,'local':{'p':[138,537,542,576,577,578,583],'w':[2.881,0.774,0.207,0.108,1.894,1.105,1.921]},'dispersal':{'p':[138,537,542,543,576,577,578,583],'w':[1.17,0.412,0.185,4.965,0.164,0.745,0.512,0.706]},'initial':0,'monitored':0,'temp':[4.78,3.98,6.36,9.61,10.91,14.18,15.6,15.41,12.37,10.76,9.57,9.92]},
		{'area':5.211,'action':2.38,'capacity':103.15,'local':{'p':[422,425,541,542,545,546,548],'w':[1.485,1.392,1.469,0.526,1.904,1.289,0.954]},'dispersal':{'p':[138,416,422,425,541,542,544,545,546,548],'w':[0.172,0.129,0.57,0.636,0.648,0.389,5.211,0.767,0.522,0.474]},'initial':0,'monitored':0,'temp':[4.24,3.37,5.72,9.1,10.39,13.7,15.03,14.88,11.9,10.31,9.08,9.39]},
		{'area':2.802,'action':0.67,'capacity':51.65,'local':{'p':[139,544,546,548],'w':[0.761,1.904,2.239,2.071]},'dispersal':{'p':[139,544,545,546,548],'w':[0.465,0.978,2.802,0.966,0.944]},'initial':0,'monitored':0,'temp':[4.05,3.17,5.49,8.9,10.16,13.49,14.81,14.67,11.71,10.13,8.9,9.2]},
		{'area':3.589,'action':4.42,'capacity':108.63,'local':{'p':[139,542,544,545],'w':[1.529,3.418,1.289,2.239]},'dispersal':{'p':[139,542,544,545,546,549,565],'w':[0.785,1.508,0.685,0.859,3.589,0.032,0.014]},'initial':0,'monitored':0,'temp':[4.17,3.3,5.64,9.01,10.26,13.59,14.93,14.78,11.81,10.23,9.01,9.31]},
		{'area':2.008,'action':0.67,'capacity':49.97,'local':{'p':[411,414,415,548,550,559],'w':[0.882,0.75,0.986,0.677,1.087,0.964]},'dispersal':{'p':[411,414,415,547,548,550,552,559],'w':[0.427,0.392,0.417,2.008,0.382,0.521,0.076,0.421]},'initial':0,'monitored':0,'temp':[4.03,3.14,5.48,8.96,10.21,13.56,14.83,14.71,11.76,10.14,8.87,9.18]},
		{'area':4.697,'action':0.46,'capacity':63.84,'local':{'p':[139,415,416,425,544,545,547,550],'w':[0.944,1.925,0.948,0.024,0.954,2.071,0.677,1.09]},'dispersal':{'p':[139,415,416,425,544,545,547,548,550],'w':[0.482,0.725,0.497,0.152,0.419,0.848,0.348,4.697,0.469]},'initial':0,'monitored':0,'temp':[4.06,3.18,5.52,8.96,10.22,13.56,14.85,14.72,11.76,10.17,8.91,9.22]},
		{'area':6.139,'action':1.41,'capacity':132.65,'local':{'p':[75,139,542,565,567,571],'w':[2.011,3.674,0.044,1.645,1.918,1.708]},'dispersal':{'p':[75,139,542,546,549,561,565,567,571],'w':[0.898,1.502,0.167,0.017,6.139,0.12,0.759,0.587,0.831]},'initial':0,'monitored':0,'temp':[3.78,2.86,5.17,8.56,9.76,13.13,14.44,14.34,11.41,9.84,8.63,8.91]},
		{'area':2.948,'action':1.52,'capacity':71.04,'local':{'p':[75,139,547,548,559],'w':[0.29,2.89,1.087,1.09,2.13]},'dispersal':{'p':[75,139,547,548,550,559],'w':[0.289,1.243,0.499,0.566,2.948,0.881]},'initial':0,'monitored':0,'temp':[3.9,2.99,5.31,8.77,10,13.36,14.64,14.53,11.59,9.99,8.74,9.05]},
		{'area':0.252,'action':0.27,'capacity':6.01,'local':{'p':[553,558,562],'w':[0.24,1.396,0.102]},'dispersal':{'p':[551,553,558,562],'w':[0.252,0.109,0.599,0.177]},'initial':0,'monitored':0,'temp':[3.86,3.01,5.26,8.79,10,13.34,14.53,14.48,11.61,10.06,8.74,9]},
		{'area':3.444,'action':1.74,'capacity':65.07,'local':{'p':[75,410,411,556,559],'w':[1.023,0.82,1.16,1.085,2.456]},'dispersal':{'p':[75,409,410,411,547,552,556,559],'w':[0.563,0.105,0.358,0.865,0.168,3.444,0.512,0.955]},'initial':0,'monitored':0,'temp':[4.17,3.29,5.62,9.13,10.37,13.71,14.94,14.85,11.91,10.3,9,9.3]},
		{'area':0.751,'action':0.22,'capacity':18.99,'local':{'p':[551,555,557,558],'w':[0.24,0.322,0.841,1.142]},'dispersal':{'p':[551,553,555,557,558],'w':[0.112,0.751,0.3,0.418,0.435]},'initial':0,'monitored':0,'temp':[4.08,3.23,5.5,9.03,10.25,13.59,14.78,14.71,11.83,10.26,8.93,9.2]},
		{'area':1.936,'action':1.44,'capacity':19.78,'local':{'p':[407,555,556,557],'w':[0.784,0.064,2.297,2.096]},'dispersal':{'p':[75,407,554,555,556,557],'w':[0.079,0.425,1.936,0.167,0.94,0.783]},'initial':0,'monitored':0,'temp':[4.44,3.6,5.89,9.45,10.68,14.01,15.19,15.12,12.21,10.59,9.25,9.55]},
		{'area':4.342,'action':3.31,'capacity':113.73,'local':{'p':[75,553,554,556,557,558,561,562],'w':[3.205,0.322,0.064,0.142,1.457,1.945,0.946,0.59]},'dispersal':{'p':[75,553,554,555,556,557,558,561,562],'w':[1.359,0.215,0.073,4.342,0.193,0.616,0.715,0.483,0.315]},'initial':0,'monitored':0,'temp':[3.96,3.09,5.37,8.87,10.09,13.43,14.65,14.58,11.69,10.11,8.81,9.09]},
		{'area':2.886,'action':1.3,'capacity':55.64,'local':{'p':[75,407,410,552,554,555],'w':[0.703,0.724,1.878,1.085,2.297,0.142]},'dispersal':{'p':[75,407,410,552,554,555,556,557],'w':[0.353,0.383,0.809,0.564,0.889,0.148,2.886,0.097]},'initial':0,'monitored':0,'temp':[4.37,3.52,5.84,9.38,10.61,13.94,15.14,15.06,12.14,10.52,9.19,9.5]},
		{'area':2.258,'action':1.48,'capacity':55.88,'local':{'p':[553,554,555],'w':[0.841,2.096,1.457]},'dispersal':{'p':[75,553,554,555,556,557,558],'w':[0.055,0.367,0.832,0.657,0.156,2.258,0.003]},'initial':0,'monitored':0,'temp':[4.27,3.43,5.72,9.26,10.49,13.82,15,14.94,12.04,10.44,9.1,9.39]},
		{'area':1.423,'action':1.84,'capacity':43.21,'local':{'p':[551,553,555,562],'w':[1.396,1.142,1.945,0.945]},'dispersal':{'p':[551,553,555,557,558,562],'w':[0.252,0.488,0.927,0.016,1.423,0.504]},'initial':0,'monitored':0,'temp':[3.89,3.03,5.29,8.8,10.02,13.36,14.56,14.5,11.63,10.07,8.75,9.02]},
		{'area':3.191,'action':2.68,'capacity':71.76,'local':{'p':[75,411,547,550,552],'w':[1.953,0.006,0.964,2.13,2.456]},'dispersal':{'p':[75,139,411,547,550,552,559],'w':[0.953,0.025,0.146,0.469,0.925,0.964,3.191]},'initial':0,'monitored':0,'temp':[3.96,3.06,5.38,8.87,10.1,13.45,14.71,14.61,11.67,10.07,8.8,9.1]},
		{'area':6.601,'action':2.75,'capacity':143.91,'local':{'p':[140,561,562,566,572,704],'w':[2.974,0.508,0.322,2.197,0.584,0.182]},'dispersal':{'p':[140,560,561,562,566,572,704],'w':[1.145,6.601,0.27,0.175,0.873,0.319,0.14]},'initial':0,'monitored':0,'temp':[3.69,2.81,5.09,8.48,9.61,13.02,14.28,14.22,11.35,9.84,8.57,8.81]},
		{'area':5.177,'action':2.99,'capacity':134.05,'local':{'p':[75,140,555,560,562,563,571],'w':[1.345,1.041,0.946,0.508,2.62,2.116,0.271]},'dispersal':{'p':[75,140,549,555,560,561,562,563,571],'w':[0.651,0.397,0.055,0.476,0.349,5.177,1.305,0.836,0.22]},'initial':0,'monitored':0,'temp':[3.65,2.75,5.02,8.46,9.65,13.02,14.28,14.2,11.33,9.79,8.52,8.78]},
		{'area':3.085,'action':1.11,'capacity':76.75,'local':{'p':[551,555,558,560,561],'w':[0.102,0.59,0.945,0.322,2.62]},'dispersal':{'p':[551,555,558,560,561,562],'w':[0.04,0.373,0.371,0.235,1.248,3.085]},'initial':0,'monitored':0,'temp':[3.73,2.86,5.12,8.6,9.8,13.16,14.38,14.32,11.46,9.92,8.61,8.86]},
		{'area':4.496,'action':1.21,'capacity':77.62,'local':{'p':[140,561,570,571,572],'w':[2.608,2.116,2.242,0.763,1.035]},'dispersal':{'p':[75,140,561,563,570,571,572],'w':[0.005,1.069,1.005,4.496,0.895,0.443,0.565]},'initial':0,'monitored':0,'temp':[3.53,2.6,4.86,8.25,9.4,12.79,14.09,14.02,11.14,9.61,8.4,8.65]},
		{'area':4.328,'action':4.35,'capacity':105.6,'local':{'p':[141,565,576,581,583],'w':[0.904,2.825,1.832,2.916,0.468]},'dispersal':{'p':[141,542,564,565,576,581,583,706],'w':[0.485,0.023,4.328,1.17,0.767,1.213,0.316,0.073]},'initial':0,'monitored':0,'temp':[4.12,3.22,5.54,8.82,9.99,13.36,14.74,14.6,11.62,10.08,8.93,9.22]},
		{'area':6.569,'action':3.79,'capacity':141.96,'local':{'p':[141,542,549,564,567,570,571,583],'w':[1.579,1.693,1.645,2.825,0.902,0.956,0.173,0.23]},'dispersal':{'p':[139,141,542,546,549,564,565,567,570,571,583],'w':[0.107,0.745,0.756,0.01,0.682,1.168,6.569,0.321,0.438,0.105,0.196]},'initial':0,'monitored':0,'temp':[4.05,3.16,5.47,8.8,9.98,13.35,14.71,14.57,11.61,10.06,8.88,9.16]},
		{'area':5.039,'action':0.56,'capacity':100.55,'local':{'p':[164,560,568,572,701,704],'w':[0.506,2.197,1.143,1.282,0.776,2.713]},'dispersal':{'p':[164,560,566,568,572,701,704],'w':[0.351,0.989,5.039,0.439,0.612,0.401,1.135]},'initial':0,'monitored':0,'temp':[3.5,2.55,4.8,8.1,9.2,12.61,13.94,13.88,10.98,9.5,8.35,8.58]},
		{'area':0.815,'action':0.19,'capacity':18.8,'local':{'p':[549,565,571],'w':[1.918,0.902,1.823]},'dispersal':{'p':[549,565,567,570,571],'w':[0.938,0.577,0.815,0.075,0.771]},'initial':0,'monitored':0,'temp':[3.81,2.9,5.2,8.56,9.75,13.12,14.46,14.34,11.41,9.85,8.66,8.93]},
		{'area':0.899,'action':0,'capacity':11.26,'local':{'p':[566,569,572,701],'w':[1.143,1.253,1.195,0.511]},'dispersal':{'p':[141,566,568,569,572,701],'w':[0.131,0.583,0.899,0.506,0.562,0.362]},'initial':0,'monitored':0,'temp':[3.41,2.43,4.67,7.95,9.07,12.47,13.83,13.77,10.87,9.38,8.25,8.5]},
		{'area':1.695,'action':0,'capacity':21.18,'local':{'p':[141,568,572,701,706],'w':[1.873,1.253,0.073,1.164,1.108]},'dispersal':{'p':[141,568,569,572,701,706],'w':[0.889,0.512,1.695,0.172,0.52,0.603]},'initial':0,'monitored':0,'temp':[3.49,2.52,4.76,8.04,9.16,12.55,13.92,13.85,10.93,9.44,8.33,8.59]},
		{'area':4.011,'action':1.08,'capacity':85.36,'local':{'p':[141,563,565,571,572],'w':[1.7,2.242,0.956,2.661,0.594]},'dispersal':{'p':[141,563,565,567,570,571,572],'w':[0.719,1.027,0.513,0.066,4.011,1.095,0.347]},'initial':0,'monitored':0,'temp':[3.57,2.62,4.9,8.24,9.4,12.79,14.12,14.04,11.13,9.6,8.42,8.68]},
		{'area':2.319,'action':1.95,'capacity':55.47,'local':{'p':[75,549,561,563,565,567,570],'w':[0.136,1.708,0.271,0.763,0.173,1.823,2.661]},'dispersal':{'p':[75,549,561,563,565,567,570,571],'w':[0.164,0.836,0.239,0.392,0.273,0.566,1.05,2.319]},'initial':0,'monitored':0,'temp':[3.59,2.65,4.93,8.32,9.49,12.87,14.19,14.1,11.2,9.65,8.45,8.72]},
		{'area':2.856,'action':0.65,'capacity':59.97,'local':{'p':[140,141,560,563,566,568,569,570],'w':[0.365,1.178,0.584,1.035,1.282,1.195,0.073,0.594]},'dispersal':{'p':[140,141,560,563,566,568,569,570,572],'w':[0.18,0.524,0.355,0.451,0.642,0.424,0.145,0.347,2.856]},'initial':0,'monitored':0,'temp':[3.42,2.46,4.71,8.02,9.15,12.55,13.89,13.83,10.94,9.43,8.28,8.53]},
		{'area':2.842,'action':1.72,'capacity':77.64,'local':{'p':[62,574,575,576,581,584],'w':[1.512,0.423,2.196,0.67,0.617,2.001]},'dispersal':{'p':[62,163,573,574,575,576,581,584],'w':[0.638,0.116,2.842,0.273,0.953,0.425,0.318,0.742]},'initial':0,'monitored':0,'temp':[4.43,3.58,5.92,9.17,10.36,13.71,15.13,14.96,11.92,10.36,9.23,9.53]},
		{'area':5.613,'action':2.46,'capacity':126.22,'local':{'p':[163,573,575,581,584,699,705,706,709],'w':[1.789,0.423,0.086,0.259,3.035,1.048,0.403,2.294,0.372]},'dispersal':{'p':[163,573,574,575,581,584,699,705,706,709],'w':[0.796,0.218,5.613,0.164,0.264,1.101,0.437,0.234,0.995,0.219]},'initial':0,'monitored':0,'temp':[3.77,2.81,5.06,8.29,9.43,12.79,14.21,14.1,11.11,9.64,8.57,8.85]},
		{'area':3.55,'action':0.88,'capacity':91.26,'local':{'p':[62,163,573,574,579],'w':[0.915,1.89,2.196,0.086,2.841]},'dispersal':{'p':[62,163,573,574,575,579,580,582,584],'w':[0.45,0.963,0.872,0.156,3.55,1.188,0.003,0.047,0.001]},'initial':0,'monitored':0,'temp':[4.65,3.83,6.2,9.44,10.62,13.98,15.41,15.21,12.15,10.57,9.43,9.74]},
		{'area':3.606,'action':1.07,'capacity':92.98,'local':{'p':[62,543,564,573,577,581,583],'w':[0.879,0.108,1.832,0.67,0.89,0.636,2.869]},'dispersal':{'p':[62,543,564,573,576,577,581,583],'w':[0.382,0.166,0.835,0.324,3.606,0.411,0.332,1.202]},'initial':0,'monitored':0,'temp':[4.51,3.67,6.02,9.29,10.51,13.84,15.25,15.08,12.06,10.48,9.31,9.62]},
		{'area':2.795,'action':0.84,'capacity':69.99,'local':{'p':[62,543,576,578,580],'w':[1.36,1.894,0.89,1.911,0.419]},'dispersal':{'p':[62,543,576,577,578,580,583],'w':[0.664,0.851,0.435,2.795,0.837,0.298,0.066]},'initial':0,'monitored':0,'temp':[4.77,3.97,6.35,9.58,10.85,14.14,15.57,15.38,12.33,10.72,9.55,9.9]},
		{'area':4.047,'action':3.22,'capacity':112.76,'local':{'p':[537,543,577,580,585,587],'w':[1.583,1.105,1.911,0.811,1.098,1.299]},'dispersal':{'p':[537,543,577,578,580,585,587,589],'w':[0.752,0.569,0.77,4.047,0.435,0.465,0.585,0.026]},'initial':0,'monitored':0,'temp':[4.86,4.07,6.46,9.67,10.98,14.23,15.67,15.48,12.43,10.81,9.64,10.01]},
		{'area':1.564,'action':0.95,'capacity':42.5,'local':{'p':[62,163,575,580,582],'w':[0.41,0.268,2.841,0.939,2.557]},'dispersal':{'p':[62,163,575,577,579,580,582],'w':[0.325,0.336,1.144,0.001,1.564,0.53,0.972]},'initial':0,'monitored':0,'temp':[4.87,4.09,6.49,9.73,10.94,14.28,15.72,15.5,12.41,10.81,9.65,9.97]},
		{'area':1.528,'action':0.4,'capacity':33.13,'local':{'p':[62,577,578,579,582,585,591],'w':[0.379,0.419,0.811,0.939,0.812,1.052,0.531]},'dispersal':{'p':[62,577,578,579,580,582,585,591],'w':[0.275,0.261,0.41,0.39,1.528,0.326,0.472,0.331]},'initial':0,'monitored':0,'temp':[4.89,4.11,6.5,9.73,10.98,14.29,15.73,15.52,12.44,10.83,9.66,10.01]},
		{'area':2.582,'action':1.52,'capacity':63.91,'local':{'p':[141,564,573,574,576,584,706],'w':[0.119,2.916,0.617,0.259,0.636,2.689,0.393]},'dispersal':{'p':[141,564,573,574,576,581,584,706],'w':[0.19,1.138,0.393,0.194,0.392,2.582,0.992,0.258]},'initial':0,'monitored':0,'temp':[4.06,3.14,5.44,8.7,9.87,13.23,14.63,14.5,11.51,9.98,8.86,9.15]},
		{'area':1.818,'action':0.65,'capacity':47.73,'local':{'p':[163,579,580,591],'w':[0.846,2.557,0.812,2.074]},'dispersal':{'p':[163,575,579,580,582,591],'w':[0.561,0.056,1.046,0.4,1.818,0.947]},'initial':0,'monitored':0,'temp':[4.94,4.17,6.57,9.82,11.02,14.37,15.81,15.58,12.48,10.87,9.71,10.04]},
		{'area':3.859,'action':1.69,'capacity':88.36,'local':{'p':[542,543,564,565,576],'w':[3.202,1.921,0.468,0.23,2.869]},'dispersal':{'p':[138,542,543,564,565,576,577,583],'w':[0.022,1.348,0.809,0.283,0.234,1.107,0.087,3.859]},'initial':0,'monitored':0,'temp':[4.57,3.74,6.11,9.4,10.63,13.96,15.35,15.17,12.16,10.57,9.37,9.69]},
		{'area':2.721,'action':1.04,'capacity':46.06,'local':{'p':[573,574,581],'w':[2.001,3.035,2.689]},'dispersal':{'p':[573,574,575,581,584,706],'w':[0.989,1.359,0.007,1.193,2.721,0.05]},'initial':0,'monitored':0,'temp':[4.08,3.16,5.46,8.7,9.87,13.23,14.64,14.51,11.5,9.98,8.88,9.16]},
		{'area':1.274,'action':1.7,'capacity':39.75,'local':{'p':[578,580,587,591],'w':[1.098,1.052,0.276,1.089]},'dispersal':{'p':[578,580,585,587,589,591],'w':[0.566,0.535,1.274,0.188,0.695,0.515]},'initial':0,'monitored':0,'temp':[4.86,4.08,6.47,9.69,10.97,14.25,15.69,15.49,12.42,10.81,9.64,10]},
		{'area':0.287,'action':0.08,'capacity':7.5,'local':{'p':[587],'w':[1.019]},'dispersal':{'p':[142,586,587,589],'w':[0.814,0.287,0.437,0.141]},'initial':0,'monitored':0,'temp':[4.84,4.06,6.43,9.63,10.97,14.2,15.64,15.46,12.4,10.8,9.63,10.01]},
		{'area':2.618,'action':1.07,'capacity':69.18,'local':{'p':[76,536,537,578,585,586],'w':[0.189,0.436,1.76,1.299,0.276,1.019]},'dispersal':{'p':[76,142,536,537,578,585,586,587,589],'w':[0.178,0.592,0.212,0.736,0.615,0.144,0.287,2.618,0.521]},'initial':0,'monitored':0,'temp':[4.86,4.09,6.46,9.65,11,14.23,15.67,15.49,12.43,10.82,9.65,10.03]},
		{'area':3.569,'action':4.35,'capacity':110.72,'local':{'p':[142,536,590,597],'w':[1.574,3.206,1.805,1.553]},'dispersal':{'p':[142,530,532,536,588,590,596,597],'w':[0.792,0.029,0.006,1.3,3.569,0.737,0.113,0.653]},'initial':0,'monitored':0,'temp':[4.99,4.21,6.62,9.8,11.2,14.39,15.82,15.64,12.59,10.99,9.79,10.17]},
		{'area':9.162,'action':4.18,'capacity':246.12,'local':{'p':[142,590,597,686,689,691],'w':[4.103,0.104,1.137,0.184,3.39,0.591]},'dispersal':{'p':[142,578,585,586,587,589,590,591,592,597,686,689,691],'w':[1.483,0.016,0.635,0.074,0.582,9.162,0.1,1.023,0.004,0.514,0.186,1.23,0.316]},'initial':0,'monitored':0,'temp':[4.76,3.97,6.35,9.56,10.86,14.12,15.56,15.37,12.3,10.72,9.55,9.91]},
		{'area':2.697,'action':0.57,'capacity':67.18,'local':{'p':[142,588,589,597],'w':[2.312,1.805,0.104,3.214]},'dispersal':{'p':[142,588,589,590,597],'w':[0.941,0.823,0.234,2.697,1.48]},'initial':0,'monitored':0,'temp':[4.96,4.17,6.58,9.78,11.14,14.36,15.8,15.61,12.54,10.96,9.75,10.11]},
		{'area':6.286,'action':0.99,'capacity':161.09,'local':{'p':[163,580,582,585],'w':[2.356,0.531,2.074,1.089]},'dispersal':{'p':[162,163,580,582,585,589,591,689,692,693],'w':[0.003,1.07,0.281,0.878,0.386,0.997,6.286,1.14,0.006,0.114]},'initial':0,'monitored':0,'temp':[4.84,4.06,6.44,9.68,10.9,14.22,15.67,15.46,12.37,10.77,9.61,9.95]},
		{'area':2.702,'action':0.22,'capacity':68.47,'local':{'p':[593,597,686],'w':[0.812,2.81,1.561]},'dispersal':{'p':[143,589,592,593,597,681,686],'w':[0.63,0.012,2.702,0.256,1.274,0.125,0.78]},'initial':0,'monitored':0,'temp':[5.15,4.35,6.82,10.07,11.36,14.63,16.06,15.84,12.75,11.18,9.92,10.23]},
		{'area':0.376,'action':0,'capacity':8.92,'local':{'p':[592,684,686],'w':[0.812,0.469,0.733]},'dispersal':{'p':[143,592,593,681,684,686],'w':[0.088,0.425,0.376,0.32,0.247,0.44]},'initial':0,'monitored':0,'temp':[5.21,4.41,6.88,10.14,11.41,14.71,16.13,15.91,12.81,11.23,9.96,10.26]},
		{'area':0.97,'action':0.07,'capacity':24.63,'local':{'p':[143,595,596],'w':[0.797,1.741,1.64]},'dispersal':{'p':[143,594,595,596,597],'w':[0.388,0.97,0.841,0.704,0.349]},'initial':0,'monitored':0,'temp':[5.29,4.49,7,10.24,11.57,14.83,16.24,16.02,12.94,11.37,10.1,10.38]},
		{'area':4.849,'action':0.75,'capacity':124.28,'local':{'p':[143,525,526,530,594,596,599],'w':[1.879,2.735,0.49,1.281,1.741,0.654,0.095]},'dispersal':{'p':[143,525,526,530,594,595,596,599],'w':[0.856,1.079,0.306,0.629,0.582,4.849,0.417,0.197]},'initial':0,'monitored':0,'temp':[5.17,4.35,6.86,10.13,11.46,14.73,16.13,15.91,12.85,11.29,10.01,10.28]},
		{'area':2.282,'action':0.1,'capacity':56.71,'local':{'p':[530,594,595],'w':[1.809,1.64,0.654]},'dispersal':{'p':[530,531,532,536,588,594,595,596,597],'w':[0.85,0.011,0.007,0.154,0.051,0.587,0.415,2.282,1.008]},'initial':0,'monitored':0,'temp':[5.15,4.35,6.82,10.06,11.41,14.65,16.06,15.85,12.8,11.22,9.97,10.27]},
		{'area':8.244,'action':1.78,'capacity':213.75,'local':{'p':[536,588,589,590,592,686],'w':[0.094,1.553,1.137,3.214,2.81,0.296]},'dispersal':{'p':[142,143,530,532,536,588,589,590,592,594,596,597,686,691],'w':[0.065,0.734,0.067,0.007,0.126,0.617,0.571,1.164,1.017,0.213,0.915,8.244,0.229,0.035]},'initial':0,'monitored':0,'temp':[5.1,4.3,6.76,9.99,11.31,14.56,15.99,15.78,12.71,11.13,9.89,10.21]},
		{'area':6.831,'action':2.15,'capacity':178.57,'local':{'p':[144,518,520,524,599,600,602,670],'w':[3.073,0.646,0.829,0.972,0.546,1.548,2.568,0.15]},'dispersal':{'p':[144,145,518,520,524,598,599,600,602,670],'w':[1.173,0.067,0.252,0.406,0.458,6.831,0.34,0.668,1.083,0.183]},'initial':0,'monitored':0,'temp':[4.75,3.79,6.35,9.61,10.91,14.2,15.66,15.46,12.39,10.83,9.58,9.87]},
		{'area':7.22,'action':1.59,'capacity':186.37,'local':{'p':[143,144,520,521,525,595,598,672],'w':[1.885,3.25,1.261,0.017,2.818,0.095,0.546,0.955]},'dispersal':{'p':[143,144,520,521,525,595,598,599,672],'w':[0.807,1.264,0.586,0.101,1.089,0.126,0.33,7.22,0.535]},'initial':0,'monitored':0,'temp':[4.82,3.93,6.45,9.75,11.06,14.37,15.78,15.58,12.5,10.97,9.7,9.97]},
		{'area':5.765,'action':3.66,'capacity':160.91,'local':{'p':[145,598,602,661,662,663,666,670,674],'w':[1.472,1.548,0.075,0.173,1.673,1.376,0.156,2.796,0.139]},'dispersal':{'p':[144,145,598,600,602,661,662,663,666,670,674],'w':[0.05,0.63,0.692,5.765,0.136,0.151,0.683,0.539,0.121,1.11,0.137]},'initial':0,'monitored':0,'temp':[5.03,4.07,6.66,9.86,11.13,14.39,15.89,15.67,12.59,10.96,9.7,10.03]},
		{'area':12.062,'action':12.94,'capacity':353.65,'local':{'p':[5,38,146,158,665],'w':[3.012,0.315,3.961,3.375,0.973]},'dispersal':{'p':[5,38,39,145,146,158,159,601,661,662,665],'w':[1.334,0.335,0.074,0.696,1.647,1.243,0.968,12.062,0.125,0.553,0.327]},'initial':0,'monitored':0,'temp':[4.75,3.82,6.35,9.53,10.83,14.11,15.65,15.44,12.35,10.7,9.46,9.85]},
		{'area':7.305,'action':8.72,'capacity':216.04,'local':{'p':[145,504,508,524,598,600],'w':[3.433,0.791,1.848,0.944,2.568,0.075]},'dispersal':{'p':[145,146,504,508,512,524,598,600,602],'w':[1.346,0.744,0.391,0.659,0.186,0.455,1.078,0.175,7.305]},'initial':0,'monitored':0,'temp':[4.96,3.97,6.56,9.76,11.04,14.29,15.81,15.59,12.54,10.9,9.68,10.01]},
		{'area':5.059,'action':0.09,'capacity':125,'local':{'p':[147,488,492,604,610],'w':[1.459,1.066,2.332,1.26,2.439]},'dispersal':{'p':[133,147,488,492,603,604,608,610],'w':[0.16,0.649,0.544,0.9,5.059,0.563,0.145,0.958]},'initial':0,'monitored':0,'temp':[5.25,4.62,7.16,9.92,11.77,14.94,16.58,16.15,12.99,11.46,10.08,10.52]},
		{'area':4.661,'action':0.15,'capacity':113.85,'local':{'p':[147,603,610,613,654],'w':[1.639,1.26,0.83,0.715,1.025]},'dispersal':{'p':[147,603,604,610,613,654],'w':[0.612,0.586,4.661,0.404,0.796,0.355]},'initial':0,'monitored':0,'temp':[5.18,4.58,7.17,9.98,11.75,14.92,16.59,16.12,13.02,11.4,10.02,10.49]},
		{'area':5.782,'action':0.63,'capacity':143.12,'local':{'p':[157,606,607],'w':[4.863,1.712,0.821]},'dispersal':{'p':[3,26,157,605,606,607],'w':[0.017,0.309,1.787,5.782,0.607,0.315]},'initial':0,'monitored':0,'temp':[5.02,4.4,6.97,9.86,11.51,14.73,16.4,15.94,12.86,11.2,9.87,10.35]},
		{'area':2.766,'action':0.25,'capacity':68.06,'local':{'p':[3,26,27,61,157,605,607],'w':[0.726,0.587,2.227,1.426,0.014,1.712,2.183]},'dispersal':{'p':[3,24,26,27,61,157,605,606,607],'w':[0.369,0.007,0.282,0.959,0.7,0.084,0.757,2.766,0.878]},'initial':0,'monitored':0,'temp':[5.05,4.37,6.9,9.81,11.44,14.68,16.32,15.91,12.79,11.19,9.89,10.34]},
		{'area':1.412,'action':0.5,'capacity':37.14,'local':{'p':[61,605,606],'w':[0.638,0.821,2.183]},'dispersal':{'p':[61,605,606,607],'w':[0.407,0.436,0.916,1.412]},'initial':0,'monitored':0,'temp':[5.1,4.44,6.97,9.84,11.51,14.74,16.39,15.96,12.84,11.25,9.94,10.39]},
		{'area':8.413,'action':1,'capacity':202.34,'local':{'p':[133,483,484,614,616,618],'w':[1.013,1.508,2.907,1.087,0.579,1.302]},'dispersal':{'p':[133,148,483,484,492,603,608,610,611,613,614,616,618],'w':[0.522,0.143,0.617,1.172,0.019,0.132,8.413,1.014,0.549,0.002,0.445,0.29,0.59]},'initial':0,'monitored':0,'temp':[5.27,4.62,7.11,9.96,11.82,15.05,16.65,16.31,13.02,11.52,10.15,10.52]},
		{'area':1.356,'action':0.07,'capacity':32.49,'local':{'p':[648],'w':[0.722]},'dispersal':{'p':[149,156,609,612,618,648,657],'w':[0.858,0.036,1.356,0.975,0.065,0.354,0.042]},'initial':0,'monitored':0,'temp':[5.15,4.58,7.14,10.22,11.83,15.04,16.66,16.31,13.19,11.49,10.11,10.53]},
		{'area':3.959,'action':0.2,'capacity':97.65,'local':{'p':[603,604,611,613],'w':[2.439,0.83,0.365,2.074]},'dispersal':{'p':[133,492,603,604,608,610,611,613],'w':[0.073,0.015,1.029,0.458,1.279,3.959,0.182,0.808]},'initial':0,'monitored':0,'temp':[5.25,4.62,7.16,9.96,11.8,14.99,16.62,16.22,13.02,11.48,10.1,10.52]},
		{'area':1.007,'action':0.03,'capacity':24.6,'local':{'p':[148,610,613],'w':[1.048,0.365,1.455]},'dispersal':{'p':[148,608,610,611,613,618],'w':[0.48,0.683,0.236,1.007,0.665,0.074]},'initial':0,'monitored':0,'temp':[5.25,4.63,7.16,10.05,11.84,15.05,16.67,16.3,13.08,11.51,10.14,10.53]},
		{'area':3.801,'action':0.23,'capacity':89.04,'local':{'p':[148,156,613,648,654,657],'w':[1.545,0.486,0.895,0.21,0.599,3.35]},'dispersal':{'p':[148,149,156,609,612,613,618,648,654,657],'w':[0.552,0.135,0.309,0.787,3.801,0.511,0.509,0.206,0.33,1.18]},'initial':0,'monitored':0,'temp':[5.2,4.62,7.18,10.17,11.85,15.05,16.68,16.3,13.16,11.5,10.12,10.55]},
		{'area':3.593,'action':1.51,'capacity':95.36,'local':{'p':[148,604,610,611,612,654],'w':[0.781,0.715,2.074,1.455,0.895,0.52]},'dispersal':{'p':[148,604,608,610,611,612,613,654],'w':[0.294,0.808,0.006,0.982,0.573,0.439,3.593,0.381]},'initial':0,'monitored':0,'temp':[5.21,4.61,7.17,10.03,11.8,14.99,16.64,16.22,13.06,11.46,10.08,10.52]},
		{'area':3.75,'action':0.47,'capacity':91.82,'local':{'p':[149,608,616,617,618],'w':[1.324,1.087,3.125,0.632,2.088]},'dispersal':{'p':[149,608,614,616,617,618],'w':[0.695,0.682,3.75,1.262,0.4,0.797]},'initial':0,'monitored':0,'temp':[4.95,4.33,6.84,9.88,11.59,14.8,16.42,16.1,12.88,11.27,9.9,10.28]},
		{'area':7.466,'action':4.66,'capacity':165.03,'local':{'p':[149,155,617,621,646],'w':[2.564,0.541,1.866,2.451,3.555]},'dispersal':{'p':[149,155,615,617,621,646],'w':[1.122,0.368,7.466,0.836,1.07,1.469]},'initial':0,'monitored':0,'temp':[4.43,3.87,6.42,9.69,11.21,14.38,16.02,15.7,12.62,10.88,9.48,9.89]},
		{'area':5.319,'action':2.12,'capacity':135.44,'local':{'p':[482,483,608,614,617],'w':[1.777,2.131,0.579,3.125,1.977]},'dispersal':{'p':[478,482,483,608,614,616,617],'w':[0.077,0.785,0.823,0.408,1.325,5.319,0.918]},'initial':0,'monitored':0,'temp':[4.85,4.2,6.71,9.73,11.46,14.69,16.3,15.98,12.75,11.17,9.8,10.17]},
		{'area':8.339,'action':4.9,'capacity':192.47,'local':{'p':[149,478,482,614,615,616,621,626],'w':[1.397,1.654,0.095,0.632,1.866,1.977,0.606,2.737]},'dispersal':{'p':[149,478,482,614,615,616,617,621,626],'w':[0.647,0.722,0.143,0.28,0.809,0.792,8.339,0.339,1.114]},'initial':0,'monitored':0,'temp':[4.38,3.76,6.3,9.51,11.07,14.27,15.9,15.58,12.48,10.77,9.39,9.8]},
		{'area':3.36,'action':0.25,'capacity':73.05,'local':{'p':[149,608,614],'w':[2.63,1.302,2.088]},'dispersal':{'p':[148,149,608,609,611,612,614,618],'w':[0.191,1.411,0.524,0.069,0.074,0.513,0.931,3.36]},'initial':0,'monitored':0,'temp':[5.12,4.52,7.05,10.07,11.77,14.98,16.59,16.26,13.06,11.44,10.06,10.45]},
		{'area':3.16,'action':2.21,'capacity':66.4,'local':{'p':[477,620,623,629,630],'w':[1.133,1.542,0.56,2.223,1.627]},'dispersal':{'p':[477,619,620,623,629,630],'w':[0.576,3.16,0.638,0.32,1.005,0.786]},'initial':0,'monitored':0,'temp':[4.44,3.84,6.46,9.7,11.25,14.48,16.12,15.72,12.66,10.87,9.43,9.88]},
		{'area':1.704,'action':1.61,'capacity':38.94,'local':{'p':[619,622,623,627,630],'w':[1.542,1.784,0.755,0.398,1.069]},'dispersal':{'p':[150,619,620,622,623,627,630],'w':[0.017,0.705,1.704,0.7,0.464,0.323,0.514]},'initial':0,'monitored':0,'temp':[4.5,3.92,6.53,9.79,11.32,14.55,16.2,15.8,12.73,10.94,9.5,9.94]},
		{'area':5.179,'action':2.43,'capacity':84.36,'local':{'p':[150,615,617,623,626,646],'w':[3.192,2.451,0.606,0.278,1.729,1.195]},'dispersal':{'p':[150,615,617,621,623,624,625,626,646],'w':[1.256,0.984,0.344,5.179,0.234,0.085,0.015,0.736,0.612]},'initial':0,'monitored':0,'temp':[4.47,3.9,6.48,9.75,11.27,14.47,16.11,15.75,12.67,10.91,9.5,9.92]},
		{'area':1.363,'action':1.08,'capacity':39.01,'local':{'p':[150,620,623,627],'w':[1.916,1.784,1.264,0.278]},'dispersal':{'p':[150,620,622,623,627],'w':[0.854,0.76,1.363,0.668,0.302]},'initial':0,'monitored':0,'temp':[4.56,3.99,6.61,9.88,11.4,14.63,16.27,15.87,12.79,11,9.57,10]},
		{'area':2.564,'action':2.97,'capacity':72.82,'local':{'p':[150,477,619,620,621,622,625,626],'w':[0.791,0.454,0.56,0.755,0.278,1.264,2.438,0.249]},'dispersal':{'p':[150,477,619,620,621,622,623,625,626],'w':[0.372,0.307,0.346,0.321,0.232,0.461,2.564,0.917,0.24]},'initial':0,'monitored':0,'temp':[4.57,3.99,6.61,9.87,11.4,14.63,16.27,15.87,12.79,11,9.57,10.01]},
		{'area':6.9,'action':12.27,'capacity':233.11,'local':{'p':[150,627,633,638,640,646,647],'w':[0.679,2.443,1.149,0.543,0.327,2.184,2.977]},'dispersal':{'p':[150,621,624,627,633,638,640,646,647],'w':[0.372,0.044,6.9,0.918,0.518,0.288,0.222,0.997,1.262]},'initial':0,'monitored':0,'temp':[4.43,3.85,6.42,9.69,11.23,14.45,16.09,15.73,12.66,10.88,9.45,9.88]},
		{'area':4.537,'action':2.29,'capacity':104.04,'local':{'p':[79,477,480,623,626],'w':[0.573,2.825,0.28,2.438,3.145]},'dispersal':{'p':[79,477,480,621,623,625,626],'w':[0.366,1.155,0.259,0.027,1.079,4.537,1.313]},'initial':0,'monitored':0,'temp':[4.52,3.92,6.52,9.76,11.29,14.53,16.16,15.77,12.7,10.92,9.51,9.95]},
		{'area':6.736,'action':6.88,'capacity':174.22,'local':{'p':[478,480,617,621,623,625],'w':[1.719,0.982,2.737,1.729,0.249,3.145]},'dispersal':{'p':[79,150,478,480,617,621,623,625,626],'w':[0.02,0.004,0.723,0.512,1.176,0.798,0.187,1.268,6.736]},'initial':0,'monitored':0,'temp':[4.41,3.79,6.36,9.59,11.13,14.35,15.99,15.63,12.55,10.81,9.41,9.84]},
		{'area':2.951,'action':2.69,'capacity':86.33,'local':{'p':[150,620,622,624,630,633],'w':[1.795,0.398,0.278,2.443,0.823,1.321]},'dispersal':{'p':[150,620,622,624,627,630,633],'w':[0.826,0.216,0.154,1.092,2.951,0.415,0.626]},'initial':0,'monitored':0,'temp':[4.46,3.89,6.49,9.76,11.29,14.51,16.15,15.77,12.7,10.92,9.48,9.91]},
		{'area':5.458,'action':6.72,'capacity':169.85,'local':{'p':[131,151,629,630,631],'w':[1.579,2.408,0.681,0.135,1.609]},'dispersal':{'p':[131,151,628,629,630,631,632],'w':[0.619,0.993,5.458,0.343,0.154,0.682,0.006]},'initial':0,'monitored':0,'temp':[4.14,3.49,6.1,9.32,10.88,14.11,15.77,15.37,12.36,10.58,9.13,9.58]},
		{'area':6.132,'action':4.52,'capacity':167.8,'local':{'p':[79,131,477,619,628,630],'w':[0.322,4.294,2.422,2.223,0.681,1.121]},'dispersal':{'p':[79,131,151,477,619,628,629,630],'w':[0.316,1.742,0.056,0.997,0.881,0.406,6.132,0.529]},'initial':0,'monitored':0,'temp':[4.34,3.7,6.33,9.55,11.1,14.34,15.98,15.58,12.54,10.75,9.32,9.78]},
		{'area':4.057,'action':2.25,'capacity':111.64,'local':{'p':[151,619,620,627,628,629,633],'w':[1.866,1.627,1.069,0.823,0.135,1.121,1.307]},'dispersal':{'p':[151,619,620,627,628,629,630,633],'w':[0.789,0.646,0.516,0.446,0.2,0.538,4.057,0.55]},'initial':0,'monitored':0,'temp':[4.33,3.71,6.32,9.56,11.11,14.34,15.99,15.6,12.55,10.76,9.33,9.77]},
		{'area':4.088,'action':4.73,'capacity':124.27,'local':{'p':[151,152,628,632],'w':[0.312,0.615,1.609,3.434]},'dispersal':{'p':[151,152,628,631,632],'w':[0.264,0.348,0.643,4.088,1.346]},'initial':0,'monitored':0,'temp':[4.07,3.41,6.02,9.23,10.79,14.03,15.7,15.31,12.3,10.51,9.06,9.52]},
		{'area':5.221,'action':6.3,'capacity':158.06,'local':{'p':[151,152,631,637,638,639],'w':[1.308,1.64,3.434,2.732,0.043,0.466]},'dispersal':{'p':[151,152,628,631,632,637,638,639],'w':[0.649,0.751,0.01,1.451,5.221,1.074,0.101,0.306]},'initial':0,'monitored':0,'temp':[4.04,3.37,5.95,9.16,10.73,13.98,15.65,15.27,12.24,10.46,9.03,9.49]},
		{'area':2.928,'action':0.23,'capacity':72.52,'local':{'p':[151,624,627,630,638],'w':[1.307,1.149,1.321,1.307,1.745]},'dispersal':{'p':[151,624,627,630,633,638],'w':[0.609,0.586,0.572,0.645,2.928,0.821]},'initial':0,'monitored':0,'temp':[4.29,3.68,6.26,9.51,11.06,14.29,15.93,15.56,12.51,10.73,9.3,9.74]},
		{'area':3.457,'action':4.08,'capacity':105.86,'local':{'p':[71,635,639,643,779,780],'w':[1.224,1.764,1.425,0.299,1.532,1.069]},'dispersal':{'p':[71,634,635,639,643,779,780],'w':[0.638,3.457,0.782,0.669,0.215,0.654,0.458]},'initial':0,'monitored':0,'temp':[3.97,3.23,5.8,8.95,10.59,13.89,15.59,15.23,12.14,10.37,8.96,9.44]},
		{'area':3.583,'action':0.71,'capacity':91.9,'local':{'p':[71,152,634],'w':[0.902,1.09,1.764]},'dispersal':{'p':[71,152,634,635,639],'w':[0.407,0.496,0.79,3.583,0.467]},'initial':0,'monitored':0,'temp':[3.93,3.2,5.79,8.94,10.56,13.85,15.56,15.18,12.1,10.33,8.92,9.39]},
		{'area':2.997,'action':4.55,'capacity':97.67,'local':{'p':[153,637,639,642,643],'w':[1.556,0.353,1.523,1.692,2.23]},'dispersal':{'p':[153,636,637,639,641,642,643],'w':[0.627,2.997,0.27,0.721,0.044,0.798,1.006]},'initial':0,'monitored':0,'temp':[3.97,3.24,5.77,8.94,10.56,13.84,15.51,15.18,12.13,10.35,8.96,9.43]},
		{'area':3.524,'action':2.58,'capacity':99.04,'local':{'p':[153,632,636,638,639,641],'w':[0.097,2.732,0.353,1.449,1.082,2.104]},'dispersal':{'p':[151,153,632,636,637,638,639,640,641],'w':[0.135,0.128,1.165,0.221,3.524,0.635,0.556,0.002,0.774]},'initial':0,'monitored':0,'temp':[4.02,3.33,5.89,9.09,10.68,13.94,15.6,15.24,12.21,10.43,9.01,9.47]},
		{'area':3.354,'action':2.11,'capacity':94.06,'local':{'p':[151,624,632,633,637,640,641],'w':[1.771,0.543,0.043,1.745,1.449,1,1.197]},'dispersal':{'p':[151,624,632,633,637,638,640,641,647],'w':[0.778,0.375,0.186,0.709,0.581,3.354,0.525,0.441,0.006]},'initial':0,'monitored':0,'temp':[4.15,3.51,6.07,9.3,10.86,14.11,15.76,15.4,12.35,10.58,9.15,9.6]},
		{'area':5.421,'action':5.91,'capacity':163.99,'local':{'p':[152,632,634,636,637,643],'w':[2.549,0.466,1.425,1.523,1.082,1.094]},'dispersal':{'p':[152,153,632,634,635,636,637,639,643,780],'w':[1.043,0.002,0.298,0.612,0.579,0.659,0.515,5.421,0.496,0.008]},'initial':0,'monitored':0,'temp':[3.96,3.24,5.81,8.98,10.59,13.87,15.55,15.19,12.14,10.36,8.95,9.42]},
		{'area':2.796,'action':1.96,'capacity':79.04,'local':{'p':[153,624,638,641,647],'w':[2.264,0.327,1,2.058,1.562]},'dispersal':{'p':[153,624,637,638,640,641,647],'w':[1.008,0.277,0.011,0.49,2.796,0.861,0.739]},'initial':0,'monitored':0,'temp':[4.13,3.46,6,9.21,10.8,14.06,15.71,15.37,12.32,10.54,9.13,9.59]},
		{'area':1.452,'action':0.2,'capacity':36.93,'local':{'p':[153,637,638,640],'w':[0.484,2.104,1.197,2.058]},'dispersal':{'p':[153,636,637,638,640,641],'w':[0.286,0.138,0.933,0.654,0.827,1.452]},'initial':0,'monitored':0,'temp':[4.06,3.37,5.92,9.12,10.71,13.97,15.63,15.28,12.24,10.46,9.05,9.51]},
		{'area':2.817,'action':2.19,'capacity':81.09,'local':{'p':[153,636,643,644,647,778],'w':[1.641,1.692,0.613,2.362,0.607,0.098]},'dispersal':{'p':[153,636,642,643,644,647,778],'w':[0.727,0.703,2.817,0.398,0.916,0.393,0.198]},'initial':0,'monitored':0,'temp':[4.05,3.32,5.84,9.01,10.64,13.92,15.57,15.26,12.2,10.42,9.04,9.51]},
		{'area':3.367,'action':2.78,'capacity':95.56,'local':{'p':[634,636,639,642,778,780],'w':[0.299,2.23,1.094,0.613,0.784,3.026]},'dispersal':{'p':[634,636,639,642,643,644,778,780],'w':[0.244,0.867,0.547,0.32,3.367,0.049,0.469,1.214]},'initial':0,'monitored':0,'temp':[4.03,3.29,5.83,8.98,10.62,13.92,15.59,15.26,12.19,10.41,9.02,9.5]},
		{'area':3.718,'action':6.52,'capacity':124.77,'local':{'p':[642,645,647,778],'w':[2.362,1.591,1.694,2.356]},'dispersal':{'p':[642,643,644,645,647,778],'w':[1.003,0.112,3.718,0.75,0.797,1.038]},'initial':0,'monitored':0,'temp':[4.14,3.41,5.92,9.09,10.74,14.02,15.65,15.36,12.29,10.51,9.12,9.61]},
		{'area':3.054,'action':4.08,'capacity':95.94,'local':{'p':[154,644,647,773,778],'w':[1.624,1.591,1.095,1.912,0.789]},'dispersal':{'p':[154,644,645,647,773,778],'w':[0.793,0.658,3.054,0.581,0.81,0.457]},'initial':0,'monitored':0,'temp':[4.28,3.56,6.06,9.24,10.9,14.17,15.78,15.51,12.43,10.63,9.25,9.74]},
		{'area':10.515,'action':10.13,'capacity':304.48,'local':{'p':[150,154,155,615,621,624,647,649],'w':[0.132,1.196,1.106,3.555,1.195,2.184,0.568,2.924]},'dispersal':{'p':[150,154,155,615,621,624,646,647,649],'w':[0.141,0.557,0.592,1.45,0.517,0.909,10.515,0.32,1.151]},'initial':0,'monitored':0,'temp':[4.51,3.95,6.5,9.78,11.31,14.51,16.14,15.82,12.73,10.97,9.56,9.98]},
		{'area':7.972,'action':9.21,'capacity':239.11,'local':{'p':[153,154,624,640,642,644,645,646],'w':[0.429,1.859,2.977,1.562,0.607,1.694,1.095,0.568]},'dispersal':{'p':[153,154,624,638,640,642,644,645,646,647],'w':[0.204,0.814,1.251,0.005,0.68,0.305,0.696,0.488,0.368,7.972]},'initial':0,'monitored':0,'temp':[4.27,3.61,6.14,9.36,10.96,14.21,15.83,15.52,12.45,10.67,9.27,9.73]},
		{'area':1.726,'action':0,'capacity':39.65,'local':{'p':[156,609,612,652],'w':[1.494,0.722,0.21,1.273]},'dispersal':{'p':[149,156,609,612,648,650,652],'w':[0.892,0.694,0.298,0.169,1.726,0.087,0.59]},'initial':0,'monitored':0,'temp':[5.09,4.51,7.07,10.21,11.78,15.02,16.63,16.29,13.19,11.44,10.07,10.51]},
		{'area':7.545,'action':6.71,'capacity':218.9,'local':{'p':[154,155,646],'w':[3.146,2.876,2.924]},'dispersal':{'p':[154,155,646,649,651,769],'w':[1.339,1.193,1.313,7.545,0.974,0.13]},'initial':0,'monitored':0,'temp':[4.76,4.15,6.69,9.95,11.53,14.78,16.36,16.06,12.97,11.17,9.77,10.22]},
		{'area':1.901,'action':0.02,'capacity':43.74,'local':{'p':[149,155],'w':[1.792,2.601]},'dispersal':{'p':[149,155,648,650,651,652],'w':[0.791,1.146,0.049,1.901,0.43,0.453]},'initial':0,'monitored':0,'temp':[4.97,4.38,6.93,10.15,11.7,14.96,16.55,16.23,13.13,11.35,9.97,10.41]},
		{'area':6.455,'action':0.24,'capacity':125.99,'local':{'p':[72,769],'w':[0.618,2.606]},'dispersal':{'p':[72,154,155,649,650,651,652,767,769],'w':[0.273,0.098,0.343,0.902,0.349,6.455,0.661,0.735,1.062]},'initial':0,'monitored':0,'temp':[5.09,4.49,7.04,10.27,11.86,15.16,16.72,16.42,13.3,11.47,10.08,10.55]},
		{'area':4.113,'action':0.73,'capacity':100.34,'local':{'p':[156,648,653,755,767],'w':[0.422,1.273,2.843,0.131,1.155]},'dispersal':{'p':[149,156,648,650,651,652,653,755,761,767],'w':[0.131,0.304,0.484,0.415,0.578,4.113,1.177,0.231,0.002,0.488]},'initial':0,'monitored':0,'temp':[5.12,4.52,7.07,10.26,11.81,15.11,16.69,16.37,13.27,11.47,10.11,10.56]},
		{'area':6.807,'action':0.24,'capacity':167.17,'local':{'p':[156,652,655,656,657,754,755,760],'w':[0.488,2.843,0.998,0.095,0.166,0.44,1.741,1.515]},'dispersal':{'p':[156,652,653,655,656,657,658,754,755,760,764,767],'w':[0.975,1.348,6.807,0.397,0.12,0.136,0.042,0.2,0.808,0.582,0.287,0.062]},'initial':0,'monitored':0,'temp':[5.19,4.59,7.14,10.28,11.82,15.13,16.72,16.39,13.28,11.5,10.16,10.62]},
		{'area':2.179,'action':0.15,'capacity':47.37,'local':{'p':[604,612,613,655,657],'w':[1.025,0.599,0.52,1.351,0.677]},'dispersal':{'p':[604,612,613,654,655,656,657],'w':[0.453,0.314,0.285,2.179,0.579,0.008,0.373]},'initial':0,'monitored':0,'temp':[5.16,4.59,7.19,10.1,11.78,14.97,16.64,16.18,13.1,11.41,10.04,10.5]},
		{'area':2.348,'action':0.66,'capacity':53.98,'local':{'p':[653,654,656,657],'w':[0.998,1.351,2.378,1.313]},'dispersal':{'p':[156,653,654,655,656,657,658,764],'w':[0.034,0.459,0.513,2.348,0.921,0.661,0.008,0.016]},'initial':0,'monitored':0,'temp':[5.16,4.59,7.18,10.17,11.79,15.02,16.67,16.25,13.16,11.44,10.07,10.54]},
		{'area':2.04,'action':0.36,'capacity':51.66,'local':{'p':[653,655,659],'w':[0.095,2.378,2.291]},'dispersal':{'p':[653,654,655,656,658,659,764],'w':[0.148,0.016,0.954,2.04,0.076,0.889,0.05]},'initial':0,'monitored':0,'temp':[5.16,4.58,7.18,10.15,11.76,15.01,16.66,16.23,13.14,11.42,10.06,10.53]},
		{'area':3.609,'action':0.77,'capacity':91.22,'local':{'p':[156,612,653,654,655],'w':[1.646,3.35,0.166,0.677,1.313]},'dispersal':{'p':[156,609,612,653,654,655,657],'w':[0.703,0.016,1.501,0.185,0.448,0.691,3.609]},'initial':0,'monitored':0,'temp':[5.18,4.61,7.19,10.21,11.83,15.05,16.69,16.29,13.19,11.48,10.11,10.55]},
		{'area':6.549,'action':0.11,'capacity':160.78,'local':{'p':[170,746,753,764],'w':[0.508,0.134,1.363,5.328]},'dispersal':{'p':[170,653,655,656,658,659,660,746,753,764],'w':[0.273,0.038,0.002,0.093,6.549,0.192,0.036,0.121,0.612,2.145]},'initial':0,'monitored':0,'temp':[5.13,4.53,7.1,10.16,11.67,15,16.63,16.27,13.14,11.39,10.08,10.53]},
		{'area':10.061,'action':0.65,'capacity':247.46,'local':{'p':[656],'w':[2.291]},'dispersal':{'p':[157,656,658,659,660],'w':[0.03,0.96,0.215,10.061,0.013]},'initial':0,'monitored':0,'temp':[5.04,4.43,6.99,9.98,11.54,14.82,16.47,16.07,12.97,11.26,9.94,10.41]},
		{'area':4.967,'action':1.6,'capacity':120.17,'local':{'p':[8,48,50,53,157,753],'w':[1.041,2.147,2.241,1.747,0.61,2.199]},'dispersal':{'p':[8,48,50,51,53,157,658,659,660,753],'w':[0.631,0.862,0.909,0.012,0.794,0.223,0.022,0.025,4.967,0.836]},'initial':0,'monitored':0,'temp':[4.63,3.93,6.43,9.47,10.97,14.27,15.9,15.6,12.49,10.81,9.56,10.02]},
		{'area':5.447,'action':3.23,'capacity':149.97,'local':{'p':[159,600,663,674],'w':[1.064,0.173,2.703,1.932]},'dispersal':{'p':[159,600,601,661,663,664,665,666,667,668,670,674,736],'w':[0.452,0.23,0.105,5.447,1.001,0.053,0.888,0.054,0.017,0.809,0.009,0.707,0.017]},'initial':0,'monitored':0,'temp':[4.97,4.1,6.55,9.81,11.01,14.35,15.84,15.65,12.53,10.89,9.63,10.01]},
		{'area':4.104,'action':7.16,'capacity':138.01,'local':{'p':[145,159,600,663],'w':[2.426,1.099,1.673,1.604]},'dispersal':{'p':[145,159,600,601,662,663],'w':[1.051,0.499,0.783,0.572,4.104,0.713]},'initial':0,'monitored':0,'temp':[4.89,3.92,6.49,9.67,10.96,14.21,15.73,15.52,12.45,10.8,9.54,9.9]},
		{'area':2.381,'action':1.52,'capacity':65.99,'local':{'p':[159,600,661,662],'w':[1.109,1.376,2.703,1.604]},'dispersal':{'p':[159,600,661,662,663,666,674],'w':[0.621,0.686,1.134,0.702,2.381,0.011,0.063]},'initial':0,'monitored':0,'temp':[4.96,4.03,6.56,9.78,11.02,14.31,15.82,15.62,12.52,10.88,9.61,9.98]},
		{'area':0.053,'action':0,'capacity':1.33,'local':{'p':[],'w':[]},'dispersal':{'p':[661,664,665,668,736],'w':[0.246,0.053,0.215,0.224,0.117]},'initial':0,'monitored':0,'temp':[4.95,4.13,6.51,9.82,10.96,14.36,15.84,15.66,12.52,10.88,9.61,10.02]},
		{'area':2.455,'action':1.96,'capacity':54.11,'local':{'p':[5,39,601],'w':[0.253,2.397,0.973]},'dispersal':{'p':[5,39,42,159,601,661,664,665,668,736],'w':[0.25,0.974,0.021,0.101,0.361,0.807,0.053,2.455,0.053,0.538]},'initial':0,'monitored':0,'temp':[4.94,4.1,6.53,9.8,11,14.37,15.86,15.67,12.53,10.89,9.62,10.03]},
		{'area':2.388,'action':1.3,'capacity':63.53,'local':{'p':[600,670,674,675],'w':[0.156,2.297,2.239,1.623]},'dispersal':{'p':[160,600,661,663,666,668,670,673,674,675],'w':[0.311,0.213,0.06,0.007,2.388,0.082,0.965,0.101,0.794,0.667]},'initial':0,'monitored':0,'temp':[5.14,4.26,6.73,10.01,11.16,14.5,15.98,15.77,12.66,11.04,9.77,10.12]},
		{'area':0.017,'action':0.09,'capacity':0.87,'local':{'p':[],'w':[]},'dispersal':{'p':[661,667,668],'w':[0.301,0.017,0.399]},'initial':0,'monitored':0,'temp':[4.98,4.14,6.53,9.83,10.96,14.35,15.83,15.65,12.52,10.89,9.62,10.02]},
		{'area':4.04,'action':1.49,'capacity':81.77,'local':{'p':[160,671,736],'w':[0.871,2.21,1.78]},'dispersal':{'p':[160,661,664,665,666,667,668,669,671,674,736,737],'w':[0.391,0.695,0.053,0.052,0.126,0.017,4.04,0.071,0.944,0.588,0.779,0.011]},'initial':0,'monitored':0,'temp':[4.98,4.16,6.51,9.84,10.93,14.34,15.82,15.64,12.51,10.88,9.62,10.01]},
		{'area':1.63,'action':2.49,'capacity':53.06,'local':{'p':[160,671,673,676,739],'w':[1.532,1.964,0.182,1.881,0.172]},'dispersal':{'p':[160,668,669,671,673,676,737,739],'w':[0.573,0.128,1.63,0.874,0.222,0.742,0.002,0.25]},'initial':0,'monitored':0,'temp':[4.99,4.2,6.46,9.86,10.83,14.3,15.76,15.6,12.46,10.84,9.59,9.99]},
		{'area':6.294,'action':3.28,'capacity':171.56,'local':{'p':[144,598,600,666,672,675],'w':[2.251,0.15,2.796,2.297,1.613,0.79]},'dispersal':{'p':[144,598,600,661,666,670,672,674,675],'w':[0.94,0.182,1.201,0.013,0.89,6.294,0.751,0.076,0.4]},'initial':0,'monitored':0,'temp':[5.2,4.27,6.85,10.07,11.32,14.59,16.08,15.85,12.76,11.14,9.86,10.18]},
		{'area':2.961,'action':4,'capacity':91.9,'local':{'p':[160,668,669,736,737,739],'w':[0.054,2.21,1.964,0.275,1.849,0.368]},'dispersal':{'p':[160,668,669,671,676,736,737,739,741],'w':[0.135,1.099,0.717,2.961,0.028,0.251,0.741,0.223,0.069]},'initial':0,'monitored':0,'temp':[4.97,4.19,6.45,9.84,10.83,14.3,15.77,15.61,12.46,10.83,9.58,9.99]},
		{'area':6.623,'action':1.76,'capacity':172.31,'local':{'p':[143,144,599,670,675,681],'w':[1.33,1.379,0.955,1.613,1.464,3.182]},'dispersal':{'p':[143,144,599,670,672,675,677,680,681],'w':[0.669,0.604,0.449,0.723,6.623,0.637,0.065,0.098,1.166]},'initial':0,'monitored':0,'temp':[5.26,4.39,6.94,10.18,11.44,14.72,16.18,15.95,12.85,11.25,9.97,10.27]},
		{'area':1.257,'action':0.3,'capacity':32.85,'local':{'p':[160,669,676,677],'w':[1.203,0.182,0.419,1.654]},'dispersal':{'p':[160,666,669,673,675,676,677],'w':[0.481,0.094,0.166,1.257,0.571,0.295,0.76]},'initial':0,'monitored':0,'temp':[5.12,4.31,6.66,10.01,11.06,14.47,15.93,15.75,12.62,11.01,9.74,10.11]},
		{'area':1.724,'action':0.35,'capacity':41.53,'local':{'p':[600,661,666],'w':[0.139,1.932,2.239]},'dispersal':{'p':[160,600,661,663,666,668,670,674],'w':[0.132,0.195,0.823,0.029,0.919,0.629,0.049,1.724]},'initial':0,'monitored':0,'temp':[5.06,4.18,6.63,9.91,11.07,14.41,15.9,15.7,12.59,10.96,9.69,10.06]},
		{'area':2.361,'action':0.56,'capacity':60.38,'local':{'p':[666,670,672,681],'w':[1.623,0.79,1.464,0.145]},'dispersal':{'p':[160,666,670,672,673,675,677,680,681],'w':[0.115,0.668,0.445,0.624,0.429,2.361,0.345,0.128,0.079]},'initial':0,'monitored':0,'temp':[5.21,4.35,6.81,10.11,11.25,14.59,16.06,15.85,12.74,11.12,9.85,10.19]},
		{'area':2.042,'action':2.22,'capacity':61.99,'local':{'p':[669,673,677,679,729,739],'w':[1.881,0.419,0.863,0.146,0.925,1.696]},'dispersal':{'p':[160,669,671,673,676,677,679,729,739,740],'w':[0.032,0.725,0.091,0.239,2.042,0.444,0.176,0.435,0.736,0.003]},'initial':0,'monitored':0,'temp':[5.04,4.28,6.51,9.94,10.87,14.36,15.81,15.66,12.5,10.89,9.64,10.04]},
		{'area':2.452,'action':0.31,'capacity':62.01,'local':{'p':[673,676,679,680],'w':[1.654,0.863,0.726,2.464]},'dispersal':{'p':[672,673,675,676,677,679,680,681,729],'w':[0.081,0.624,0.366,0.449,2.452,0.417,1.011,0.078,0.038]},'initial':0,'monitored':0,'temp':[5.16,4.37,6.71,10.08,11.11,14.53,15.98,15.8,12.66,11.05,9.79,10.15]},
		{'area':1.547,'action':0.57,'capacity':41.22,'local':{'p':[161,687,726,731],'w':[1.575,1.011,1.315,1.167]},'dispersal':{'p':[161,678,687,726,731],'w':[0.718,1.547,0.534,0.641,0.634]},'initial':0,'monitored':0,'temp':[5.19,4.5,6.67,10.15,10.97,14.48,15.9,15.8,12.62,11.01,9.79,10.16]},
		{'area':4.761,'action':0.89,'capacity':122.12,'local':{'p':[161,676,677,680,729,731,735],'w':[2.048,0.146,0.726,2.03,1.727,0.733,1.15]},'dispersal':{'p':[161,676,677,679,680,729,731,735],'w':[0.941,0.186,0.351,4.761,0.88,0.692,0.385,0.479]},'initial':0,'monitored':0,'temp':[5.2,4.48,6.69,10.15,11.04,14.53,15.96,15.83,12.66,11.05,9.79,10.17]},
		{'area':5.337,'action':1.13,'capacity':137.3,'local':{'p':[161,677,679,683],'w':[0.459,2.464,2.03,2.267]},'dispersal':{'p':[161,672,675,677,679,680,681,683,688],'w':[0.309,0.113,0.071,0.951,0.899,5.337,0.792,0.82,0.084]},'initial':0,'monitored':0,'temp':[5.25,4.47,6.84,10.19,11.26,14.66,16.09,15.91,12.77,11.17,9.9,10.24]},
		{'area':3.926,'action':1.33,'capacity':102.63,'local':{'p':[143,672,675],'w':[1.774,3.182,0.145]},'dispersal':{'p':[143,592,593,672,675,677,680,681,682,683,684],'w':[0.736,0.13,0.234,1.337,0.136,0.083,0.706,3.926,0.008,0.4,0.254]},'initial':0,'monitored':0,'temp':[5.31,4.49,7,10.26,11.5,14.81,16.24,16.01,12.91,11.32,10.03,10.33]},
		{'area':0.008,'action':0,'capacity':0,'local':{'p':[],'w':[]},'dispersal':{'p':[681,682,683,684],'w':[0.329,0.008,0.134,0.087]},'initial':0,'monitored':0,'temp':[5.32,4.53,7,10.29,11.51,14.83,16.25,16.03,12.92,11.33,10.05,10.34]},
		{'area':2.245,'action':0.14,'capacity':55.9,'local':{'p':[161,680,688],'w':[0.059,2.267,2.53]},'dispersal':{'p':[161,680,681,682,683,684,686,688],'w':[0.205,0.965,0.45,0.008,2.245,0.29,0.114,0.996]},'initial':0,'monitored':0,'temp':[5.28,4.51,6.92,10.25,11.38,14.74,16.17,15.97,12.84,11.25,9.98,10.3]},
		{'area':0.395,'action':0,'capacity':9.13,'local':{'p':[593,686],'w':[0.469,0.426]},'dispersal':{'p':[593,681,682,683,684,686,688],'w':[0.202,0.409,0.008,0.347,0.395,0.242,0.132]},'initial':0,'monitored':0,'temp':[5.25,4.46,6.93,10.2,11.44,14.75,16.17,15.96,12.85,11.26,9.99,10.29]},
		{'area':4.209,'action':0.62,'capacity':107.67,'local':{'p':[161,162,687,688,694],'w':[1.991,0.225,1.146,3.075,1.65]},'dispersal':{'p':[161,162,685,687,688,694],'w':[0.904,0.21,4.209,0.507,1.384,0.73]},'initial':0,'monitored':0,'temp':[5.1,4.36,6.65,10.02,11.05,14.45,15.88,15.73,12.59,11,9.78,10.12]},
		{'area':2.398,'action':0.17,'capacity':52.68,'local':{'p':[589,592,593,597,684,688,691],'w':[0.184,1.561,0.733,0.296,0.426,1.368,1.686]},'dispersal':{'p':[589,592,593,597,683,684,686,688,691],'w':[0.203,0.662,0.295,0.252,0.059,0.203,2.398,0.656,0.679]},'initial':0,'monitored':0,'temp':[5.04,4.23,6.67,9.93,11.19,14.48,15.91,15.7,12.61,11.03,9.79,10.11]},
		{'area':2.213,'action':0.27,'capacity':56.44,'local':{'p':[161,678,685,694,720,726],'w':[0.666,1.011,1.146,1.327,0.974,0.615]},'dispersal':{'p':[161,678,685,687,694,720,726],'w':[0.364,0.41,0.545,2.213,0.638,0.499,0.328]},'initial':0,'monitored':0,'temp':[5.14,4.44,6.66,10.07,11,14.45,15.87,15.75,12.59,11,9.78,10.14]},
		{'area':5.331,'action':0.63,'capacity':134.93,'local':{'p':[161,162,683,685,686],'w':[0.53,1.115,2.53,3.075,1.368]},'dispersal':{'p':[161,162,680,683,684,685,686,688,691,693,694],'w':[0.334,0.47,0.123,0.91,0.139,1.225,0.554,5.331,0.624,0.11,0.035]},'initial':0,'monitored':0,'temp':[5.09,4.32,6.69,10,11.14,14.49,15.92,15.74,12.62,11.04,9.8,10.14]},
		{'area':4.761,'action':2.33,'capacity':127.83,'local':{'p':[163,589,691,693],'w':[1.143,3.39,1.057,3.192]},'dispersal':{'p':[162,163,589,591,689,691,692,693,700],'w':[0.087,0.519,1.499,1.019,4.761,0.584,0.532,1.096,0.038]},'initial':0,'monitored':0,'temp':[4.71,3.92,6.27,9.51,10.74,14.05,15.49,15.31,12.22,10.65,9.48,9.83]},
		{'area':4.588,'action':1.01,'capacity':118.42,'local':{'p':[162,692,712,720,721,724],'w':[2.772,1.791,0.781,0.631,1.37,1.154]},'dispersal':{'p':[162,690,692,694,712,720,721,724],'w':[1.154,4.588,0.823,0.019,0.421,0.389,0.592,0.501]},'initial':0,'monitored':0,'temp':[4.95,4.21,6.47,9.79,10.81,14.21,15.62,15.49,12.36,10.81,9.65,9.97]},
		{'area':2.459,'action':0.45,'capacity':62.6,'local':{'p':[589,686,689,693],'w':[0.591,1.686,1.057,1.053]},'dispersal':{'p':[162,589,597,686,688,689,691,693],'w':[0.098,0.368,0.049,0.732,0.765,0.456,2.459,0.409]},'initial':0,'monitored':0,'temp':[4.87,4.07,6.46,9.72,10.95,14.25,15.69,15.5,12.41,10.83,9.63,9.97]},
		{'area':6.224,'action':0.53,'capacity':156.86,'local':{'p':[162,690,700,712],'w':[1.766,1.791,2.902,2.437]},'dispersal':{'p':[162,163,591,689,690,692,693,700,712],'w':[0.769,0.21,0.004,0.393,0.758,6.224,0.076,1.145,1.12]},'initial':0,'monitored':0,'temp':[4.83,4.06,6.36,9.64,10.74,14.11,15.53,15.36,12.24,10.7,9.57,9.87]},
		{'area':1.839,'action':0.92,'capacity':50.23,'local':{'p':[689,691],'w':[3.192,1.053]},'dispersal':{'p':[162,591,688,689,691,692,693],'w':[0.993,0.061,0.111,1.364,0.487,0.138,1.839]},'initial':0,'monitored':0,'temp':[4.77,3.99,6.32,9.59,10.78,14.1,15.53,15.36,12.27,10.7,9.52,9.87]},
		{'area':3.344,'action':0.6,'capacity':86.28,'local':{'p':[162,685,687,720],'w':[3.848,1.65,1.327,0.672]},'dispersal':{'p':[162,685,687,688,690,694,720],'w':[1.73,0.704,0.57,0.028,0.025,3.344,0.43]},'initial':0,'monitored':0,'temp':[5.03,4.3,6.57,9.93,10.95,14.35,15.77,15.63,12.5,10.92,9.72,10.06]},
		{'area':2.298,'action':0.29,'capacity':56.61,'local':{'p':[163,696,699,705],'w':[1.667,1.9,1.507,0.248]},'dispersal':{'p':[163,695,696,698,699,700,705],'w':[0.839,2.298,0.91,0.633,0.59,0.053,0.257]},'initial':0,'monitored':0,'temp':[3.9,2.95,5.15,8.37,9.5,12.84,14.26,14.14,11.09,9.67,8.67,8.92]},
		{'area':2.786,'action':1.44,'capacity':68.73,'local':{'p':[695,697,705],'w':[1.9,2.357,0.623]},'dispersal':{'p':[695,696,697,698,699,705,715,718],'w':[0.754,2.786,0.95,0.603,0.023,0.421,0.018,0.544]},'initial':0,'monitored':0,'temp':[3.65,2.65,4.8,8.01,9.13,12.46,13.87,13.77,10.73,9.36,8.41,8.65]},
		{'area':4.939,'action':4.3,'capacity':130.38,'local':{'p':[696,703,705],'w':[2.357,3.077,1.828]},'dispersal':{'p':[696,697,703,705,715,718],'w':[0.968,4.939,1.48,0.831,0.092,0.519]},'initial':0,'monitored':0,'temp':[3.38,2.32,4.42,7.63,8.76,12.06,13.48,13.39,10.37,9.05,8.13,8.36]},
		{'area':3.047,'action':0.59,'capacity':74.93,'local':{'p':[163,700,712,718],'w':[0.255,0.99,0.914,1.561]},'dispersal':{'p':[163,695,696,698,700,712,718],'w':[0.185,0.779,0.564,3.047,0.474,0.506,0.71]},'initial':0,'monitored':0,'temp':[4.24,3.34,5.57,8.8,9.91,13.26,14.68,14.53,11.46,10.02,8.99,9.24]},
		{'area':2.509,'action':2.04,'capacity':70.01,'local':{'p':[163,574,695,705],'w':[2.109,1.048,1.507,1.857]},'dispersal':{'p':[163,574,695,696,699,705],'w':[0.905,0.596,0.719,0.025,2.509,0.858]},'initial':0,'monitored':0,'temp':[3.73,2.75,4.95,8.17,9.3,12.65,14.07,13.96,10.95,9.52,8.51,8.77]},
		{'area':3.359,'action':0.72,'capacity':85.71,'local':{'p':[692,698,712],'w':[2.902,0.99,0.476]},'dispersal':{'p':[163,689,692,695,698,700,712],'w':[1.294,0.034,1.201,0.021,0.553,3.359,0.312]},'initial':0,'monitored':0,'temp':[4.75,3.95,6.27,9.51,10.64,14,15.42,15.24,12.13,10.61,9.5,9.78]},
		{'area':2.077,'action':0.39,'capacity':37.37,'local':{'p':[164,566,568,569,706,709],'w':[1.372,0.776,0.511,1.164,1.468,0.339]},'dispersal':{'p':[164,566,568,569,701,706,709],'w':[0.653,0.415,0.251,0.523,2.077,0.658,0.255]},'initial':0,'monitored':0,'temp':[3.47,2.49,4.71,7.97,9.08,12.47,13.84,13.77,10.84,9.38,8.3,8.54]},
		{'area':1.76,'action':0.78,'capacity':39.64,'local':{'p':[703,707,708],'w':[2.768,0.473,0.79]},'dispersal':{'p':[702,703,707,708],'w':[1.76,1.228,0.258,0.37]},'initial':0,'monitored':0,'temp':[4.04,3.08,5.28,8.55,9.63,12.99,14.36,14.22,11.19,9.8,8.77,8.97]},
		{'area':8.42,'action':3.65,'capacity':194.04,'local':{'p':[164,697,702,705,707,709,718],'w':[0.595,3.077,2.768,0.912,1.551,0.543,0.555]},'dispersal':{'p':[164,165,697,702,703,705,707,709,715,718],'w':[0.309,0.99,1.213,0.989,8.42,0.412,0.634,0.263,0.059,0.237]},'initial':0,'monitored':0,'temp':[3.76,2.76,4.91,8.15,9.26,12.59,13.97,13.86,10.83,9.48,8.5,8.71]},
		{'area':4.154,'action':0.29,'capacity':53.12,'local':{'p':[164,560,566,707,708],'w':[0.834,0.182,2.713,0.854,1.917]},'dispersal':{'p':[164,560,566,704,707,708],'w':[0.446,0.13,1.105,4.154,0.427,0.693]},'initial':0,'monitored':0,'temp':[3.73,2.79,5.03,8.33,9.42,12.82,14.16,14.07,11.13,9.67,8.54,8.76]},
		{'area':4.562,'action':1.55,'capacity':81.72,'local':{'p':[574,695,696,697,699,703,709],'w':[0.403,0.248,0.623,1.828,1.857,0.912,2.857]},'dispersal':{'p':[574,695,696,697,699,703,705,706,709],'w':[0.318,0.176,0.27,0.786,0.755,0.529,4.562,0.001,1.148]},'initial':0,'monitored':0,'temp':[3.38,2.34,4.48,7.7,8.82,12.15,13.56,13.48,10.49,9.12,8.16,8.4]},
		{'area':3.792,'action':1.13,'capacity':72.81,'local':{'p':[141,569,574,581,701,709],'w':[0.689,1.108,2.294,0.393,1.468,1.838]},'dispersal':{'p':[141,164,564,569,574,581,584,701,705,706,709],'w':[0.383,0.005,0.051,0.462,0.972,0.238,0.014,0.619,0.002,3.792,0.869]},'initial':0,'monitored':0,'temp':[3.52,2.53,4.76,8,9.12,12.5,13.89,13.81,10.87,9.41,8.34,8.6]},
		{'area':1.578,'action':0.01,'capacity':12.5,'local':{'p':[164,702,703,704,708],'w':[1.575,0.473,1.551,0.854,0.713]},'dispersal':{'p':[164,702,703,704,707,708],'w':[0.787,0.324,0.715,0.386,1.578,0.325]},'initial':0,'monitored':0,'temp':[3.77,2.79,4.99,8.26,9.34,12.72,14.09,13.98,10.99,9.58,8.54,8.75]},
		{'area':1.291,'action':0,'capacity':11.53,'local':{'p':[702,704,707],'w':[0.79,1.917,0.713]},'dispersal':{'p':[702,704,707,708],'w':[0.34,0.867,0.416,1.291]},'initial':0,'monitored':0,'temp':[3.91,2.97,5.2,8.49,9.57,12.96,14.31,14.19,11.21,9.77,8.69,8.89]},
		{'area':3.528,'action':0.07,'capacity':15.36,'local':{'p':[164,574,701,703,705,706],'w':[1.949,0.372,0.339,0.543,2.857,1.838]},'dispersal':{'p':[164,574,701,703,705,706,709],'w':[0.786,0.311,0.24,0.38,1.212,0.724,3.528]},'initial':0,'monitored':0,'temp':[3.47,2.46,4.64,7.87,8.99,12.35,13.74,13.66,10.69,9.28,8.26,8.51]},
		{'area':3.984,'action':1.31,'capacity':92.44,'local':{'p':[165,714,857,858],'w':[0.576,2.206,0.091,2.052]},'dispersal':{'p':[165,710,714,857,858],'w':[0.328,3.984,0.921,0.174,0.845]},'initial':0,'monitored':0,'temp':[4.16,3.21,5.32,8.55,9.77,12.97,14.33,14.23,11.12,9.83,8.87,9.09]},
		{'area':6.205,'action':2.21,'capacity':163.21,'local':{'p':[74,713,714,716,723,852,857],'w':[1.472,1.162,1.372,0.798,0.963,0.756,3.195]},'dispersal':{'p':[74,711,713,714,716,723,852,857],'w':[0.617,6.205,0.49,0.69,0.35,0.434,0.434,1.372]},'initial':0,'monitored':0,'temp':[4.21,3.33,5.46,8.67,9.85,13.09,14.47,14.4,11.31,9.95,8.95,9.21]},
		{'area':6.715,'action':0.99,'capacity':171.77,'local':{'p':[74,690,692,698,700,717,718,721],'w':[0.278,0.781,2.437,0.914,0.476,2.368,1.148,1.54]},'dispersal':{'p':[74,690,692,698,700,712,717,718,719,721],'w':[0.207,0.417,0.962,0.438,0.305,6.715,0.938,0.497,0.03,0.683]},'initial':0,'monitored':0,'temp':[4.65,3.84,6.09,9.35,10.44,13.8,15.2,15.06,11.95,10.47,9.39,9.66]},
		{'area':1.766,'action':1.34,'capacity':43.69,'local':{'p':[711,716,717,722,723],'w':[1.162,0.98,1.023,1.941,0.697]},'dispersal':{'p':[711,713,716,717,719,722,723],'w':[0.619,1.766,0.427,0.532,0.007,0.784,0.454]},'initial':0,'monitored':0,'temp':[4.35,3.51,5.65,8.89,10.02,13.29,14.69,14.62,11.53,10.12,9.08,9.36]},
		{'area':5.842,'action':3.58,'capacity':158.53,'local':{'p':[74,165,710,711,715,857],'w':[1.568,2.132,2.206,1.372,1.401,0.662]},'dispersal':{'p':[74,165,710,711,714,715,718,857,858],'w':[0.708,0.908,0.977,0.597,5.842,0.646,0.012,0.344,0.049]},'initial':0,'monitored':0,'temp':[4.06,3.1,5.22,8.44,9.63,12.86,14.24,14.14,11.05,9.74,8.78,9]},
		{'area':1.936,'action':0.08,'capacity':20.98,'local':{'p':[74,165,714,718],'w':[0.294,1.019,1.401,1.27]},'dispersal':{'p':[74,165,696,697,703,714,715,718],'w':[0.271,0.469,0.007,0.136,0.063,0.635,1.936,1.09]},'initial':0,'monitored':0,'temp':[3.84,2.86,4.98,8.2,9.35,12.63,14.03,13.93,10.86,9.53,8.57,8.81]},
		{'area':1.322,'action':0.1,'capacity':33.24,'local':{'p':[74,711,713,717],'w':[1.648,0.798,0.98,1.475]},'dispersal':{'p':[74,711,713,716,717],'w':[0.777,0.476,0.52,1.322,0.686]},'initial':0,'monitored':0,'temp':[4.3,3.43,5.6,8.82,9.97,13.24,14.64,14.55,11.47,10.07,9.04,9.3]},
		{'area':2.622,'action':0.24,'capacity':66.15,'local':{'p':[74,712,713,716,719,721,722],'w':[0.841,2.368,1.023,1.475,0.413,0.21,0.367]},'dispersal':{'p':[74,712,713,716,717,718,719,721,722],'w':[0.499,1.052,0.429,0.547,2.622,0.023,0.223,0.188,0.215]},'initial':0,'monitored':0,'temp':[4.49,3.66,5.85,9.1,10.21,13.52,14.92,14.82,11.72,10.28,9.22,9.49]},
		{'area':3.959,'action':0.88,'capacity':67.86,'local':{'p':[74,698,703,712,715],'w':[1.835,1.561,0.555,1.148,1.27]},'dispersal':{'p':[74,165,696,697,698,703,712,714,715,717,718],'w':[0.828,0.174,0.416,0.574,0.693,0.275,0.616,0.012,1.073,0.009,3.959]},'initial':0,'monitored':0,'temp':[4.03,3.09,5.26,8.49,9.62,12.93,14.33,14.22,11.15,9.76,8.78,9.02]},
		{'area':2.621,'action':0.28,'capacity':66.58,'local':{'p':[166,717,721,722,723,851],'w':[1.926,0.413,1.602,1.687,1.078,0.387]},'dispersal':{'p':[166,712,713,717,719,721,722,723,851],'w':[0.852,0.041,0.001,0.309,2.621,0.696,0.651,0.459,0.327]},'initial':0,'monitored':0,'temp':[4.75,4,6.15,9.48,10.47,13.84,15.24,15.18,12.04,10.54,9.43,9.75]},
		{'area':4.982,'action':0.24,'capacity':125.71,'local':{'p':[162,687,690,694,724,726,727,728],'w':[0.264,0.974,0.631,0.672,2.837,2.052,1.102,0.229]},'dispersal':{'p':[162,687,690,694,720,724,726,727,728],'w':[0.158,0.457,0.329,0.333,4.982,1.184,0.844,0.498,0.23]},'initial':0,'monitored':0,'temp':[5.13,4.45,6.61,10.06,10.91,14.39,15.8,15.72,12.55,10.95,9.75,10.12]},
		{'area':2.896,'action':0.21,'capacity':73.1,'local':{'p':[166,690,712,717,719,724],'w':[0.881,1.37,1.54,0.21,1.602,0.933]},'dispersal':{'p':[166,690,712,717,719,721,724],'w':[0.366,0.68,0.693,0.22,0.678,2.896,0.487]},'initial':0,'monitored':0,'temp':[4.83,4.07,6.27,9.6,10.61,13.99,15.4,15.3,12.17,10.64,9.52,9.83]},
		{'area':1.612,'action':0.06,'capacity':40.1,'local':{'p':[713,717,719,723],'w':[1.941,0.367,1.687,1.66]},'dispersal':{'p':[713,717,719,722,723],'w':[0.781,0.333,0.825,1.612,0.824]},'initial':0,'monitored':0,'temp':[4.54,3.74,5.88,9.17,10.23,13.55,14.95,14.88,11.77,10.32,9.24,9.54]},
		{'area':3.726,'action':1.25,'capacity':97.85,'local':{'p':[711,713,719,722,851,852],'w':[0.963,0.697,1.078,1.66,2.123,1.621]},'dispersal':{'p':[166,711,713,719,722,723,851,852],'w':[0.006,0.546,0.339,0.588,0.597,3.726,0.913,0.765]},'initial':0,'monitored':0,'temp':[4.5,3.71,5.83,9.12,10.17,13.5,14.89,14.84,11.72,10.27,9.2,9.51]},
		{'area':4.903,'action':0.57,'capacity':124.89,'local':{'p':[166,690,720,721,728,850],'w':[2.597,1.154,2.837,0.933,1.258,0.309]},'dispersal':{'p':[166,690,720,721,724,727,728,850,851],'w':[1.116,0.608,1.181,0.473,4.903,0.02,0.562,0.269,0.002]},'initial':0,'monitored':0,'temp':[5.09,4.41,6.56,9.98,10.86,14.31,15.72,15.64,12.48,10.9,9.72,10.07]},
		{'area':2.835,'action':0.62,'capacity':72.69,'local':{'p':[732,733,734,845,848],'w':[1.741,0.767,1.443,1.821,0.933]},'dispersal':{'p':[167,725,732,733,734,845,848],'w':[0.01,2.835,0.756,0.425,0.585,0.874,0.532]},'initial':0,'monitored':0,'temp':[4.95,4.33,6.18,9.87,10.27,14,15.44,15.46,12.21,10.58,9.39,9.87]},
		{'area':3.194,'action':0.98,'capacity':83.29,'local':{'p':[678,687,720,727,731],'w':[1.315,0.615,2.052,1.74,1.292]},'dispersal':{'p':[167,678,687,720,726,727,731],'w':[0.024,0.543,0.365,0.937,3.194,0.829,0.629]},'initial':0,'monitored':0,'temp':[5.17,4.51,6.61,10.12,10.88,14.41,15.84,15.76,12.57,10.96,9.74,10.13]},
		{'area':3.68,'action':1.18,'capacity':97.9,'local':{'p':[167,720,726,728,731,734],'w':[1.644,1.102,1.74,2.345,0.243,0.709]},'dispersal':{'p':[167,720,724,726,727,728,731,734],'w':[0.691,0.552,0.043,0.694,3.68,1.034,0.235,0.369]},'initial':0,'monitored':0,'temp':[5.17,4.54,6.55,10.13,10.74,14.35,15.77,15.73,12.52,10.9,9.7,10.11]},
		{'area':4.094,'action':1.19,'capacity':107.28,'local':{'p':[720,724,727,734,845,850],'w':[0.229,1.258,2.345,0.807,1.142,2.421]},'dispersal':{'p':[166,720,724,727,728,734,844,845,850],'w':[0.017,0.198,0.615,0.936,4.094,0.428,0.042,0.515,1.028]},'initial':0,'monitored':0,'temp':[5.12,4.49,6.49,10.05,10.69,14.27,15.69,15.67,12.46,10.84,9.66,10.07]},
		{'area':1.701,'action':0.14,'capacity':43.21,'local':{'p':[676,679,735,739,740],'w':[0.925,1.727,0.943,0.342,1.55]},'dispersal':{'p':[676,677,679,729,735,739,740],'w':[0.467,0.076,0.781,1.701,0.498,0.218,0.647]},'initial':0,'monitored':0,'temp':[5.13,4.41,6.58,10.07,10.9,14.43,15.87,15.75,12.57,10.95,9.7,10.11]},
		{'area':4.033,'action':2.38,'capacity':111.43,'local':{'p':[73,167,731,732,733,735,740],'w':[1.692,0.572,1.173,0.674,1.603,1.285,0.743]},'dispersal':{'p':[73,167,730,731,732,733,735,740],'w':[0.761,0.34,4.033,0.575,0.384,0.605,0.526,0.407]},'initial':0,'monitored':0,'temp':[5.24,4.62,6.6,10.24,10.76,14.45,15.89,15.83,12.59,10.94,9.71,10.17]},
		{'area':3.642,'action':1.76,'capacity':99.57,'local':{'p':[161,167,678,679,726,727,730,735],'w':[0.503,0.653,1.167,0.733,1.292,0.243,1.173,1.519]},'dispersal':{'p':[161,167,678,679,726,727,730,731,735],'w':[0.305,0.318,0.459,0.406,0.572,0.197,0.536,3.642,0.621]},'initial':0,'monitored':0,'temp':[5.21,4.56,6.63,10.19,10.87,14.46,15.89,15.81,12.6,10.98,9.75,10.16]},
		{'area':4.851,'action':1,'capacity':125.78,'local':{'p':[73,725,730,733,738,838,848],'w':[1.957,1.741,0.674,0.909,0.451,0.767,1.942]},'dispersal':{'p':[73,725,730,732,733,738,838,848],'w':[0.818,0.771,0.365,4.851,0.409,0.305,0.384,0.837]},'initial':0,'monitored':0,'temp':[5.15,4.55,6.43,10.14,10.53,14.28,15.73,15.71,12.44,10.79,9.58,10.07]},
		{'area':1.575,'action':0.29,'capacity':40.51,'local':{'p':[167,725,730,732,734],'w':[1.516,0.767,1.603,0.909,0.3]},'dispersal':{'p':[167,725,730,732,733,734],'w':[0.649,0.369,0.802,0.506,1.575,0.215]},'initial':0,'monitored':0,'temp':[5.2,4.61,6.49,10.2,10.59,14.33,15.77,15.75,12.5,10.85,9.63,10.1]},
		{'area':1.301,'action':0.48,'capacity':34.79,'local':{'p':[167,725,727,728,733,845],'w':[0.778,1.443,0.709,0.807,0.3,0.453]},'dispersal':{'p':[167,725,727,728,733,734,845],'w':[0.326,0.637,0.376,0.395,0.239,1.301,0.322]},'initial':0,'monitored':0,'temp':[5.11,4.51,6.4,10.07,10.52,14.22,15.65,15.64,12.4,10.77,9.57,10.03]},
		{'area':2.089,'action':0.47,'capacity':53.84,'local':{'p':[679,729,730,731,740],'w':[1.15,0.943,1.285,1.519,0.852]},'dispersal':{'p':[679,729,730,731,735,740],'w':[0.578,0.391,0.66,0.716,2.089,0.455]},'initial':0,'monitored':0,'temp':[5.21,4.54,6.62,10.18,10.88,14.47,15.91,15.81,12.61,10.98,9.74,10.16]},
		{'area':8.83,'action':3.1,'capacity':208.56,'local':{'p':[42,168,668,671,737,742],'w':[0.136,2.768,1.78,0.275,2.585,1.591]},'dispersal':{'p':[39,40,42,168,661,664,665,668,671,736,737,742],'w':[0.419,0.054,0.108,1.065,0.069,0.053,0.449,0.677,0.206,8.83,1.158,0.734]},'initial':0,'monitored':0,'temp':[5.02,4.28,6.54,9.94,10.92,14.42,15.9,15.74,12.55,10.91,9.64,10.09]},
		{'area':4.936,'action':1.37,'capacity':128.73,'local':{'p':[73,671,736,738,739,741],'w':[0.889,1.849,2.585,0.359,0.093,2.332]},'dispersal':{'p':[73,668,669,671,736,737,738,739,741,742],'w':[0.423,0.022,0.001,0.815,1.188,4.936,0.226,0.144,0.908,0.739]},'initial':0,'monitored':0,'temp':[5.18,4.49,6.64,10.14,10.92,14.52,15.98,15.84,12.63,10.98,9.72,10.18]},
		{'area':6.541,'action':3.93,'capacity':180.01,'local':{'p':[73,732,737,742,834,837,838],'w':[2.861,0.451,0.359,2.398,1.247,1.02,1.768]},'dispersal':{'p':[73,732,737,738,742,834,836,837,838],'w':[1.226,0.31,0.11,6.541,1.08,0.893,0.13,0.527,0.639]},'initial':0,'monitored':0,'temp':[5.35,4.76,6.73,10.39,10.85,14.62,16.08,16,12.71,11.02,9.79,10.29]},
		{'area':1.378,'action':1.21,'capacity':40.46,'local':{'p':[669,671,676,729,737,740,741],'w':[0.172,0.368,1.696,0.342,0.093,0.804,1.621]},'dispersal':{'p':[669,671,676,729,737,739,740,741],'w':[0.146,0.235,0.661,0.283,0.174,1.378,0.371,0.657]},'initial':0,'monitored':0,'temp':[5.08,4.35,6.52,10,10.83,14.38,15.83,15.7,12.52,10.89,9.64,10.06]},
		{'area':2.372,'action':1.43,'capacity':66.18,'local':{'p':[73,729,730,735,739,741],'w':[0.716,1.55,0.743,0.852,0.804,1.478]},'dispersal':{'p':[73,676,729,730,735,739,740,741],'w':[0.419,0.017,0.639,0.4,0.422,0.423,2.372,0.631]},'initial':0,'monitored':0,'temp':[5.2,4.53,6.61,10.17,10.87,14.48,15.92,15.82,12.6,10.97,9.72,10.16]},
		{'area':3.264,'action':1.27,'capacity':87.47,'local':{'p':[73,737,739,740],'w':[1.844,2.332,1.621,1.478]},'dispersal':{'p':[73,671,737,739,740,741],'w':[0.92,0.093,1.048,0.666,0.698,3.264]},'initial':0,'monitored':0,'temp':[5.22,4.54,6.64,10.19,10.89,14.52,15.97,15.85,12.63,10.99,9.73,10.18]},
		{'area':7.635,'action':3.98,'capacity':209.52,'local':{'p':[168,736,738,829,837],'w':[1.675,1.591,2.398,1.232,1.898]},'dispersal':{'p':[73,168,736,737,738,742,829,837],'w':[0.123,0.757,0.721,0.563,1.117,7.635,0.571,0.825]},'initial':0,'monitored':0,'temp':[5.25,4.61,6.71,10.25,10.96,14.62,16.09,15.96,12.7,11.03,9.77,10.26]},
		{'area':5.859,'action':4.2,'capacity':161.14,'local':{'p':[42,57],'w':[3.235,3.339]},'dispersal':{'p':[11,41,42,57,168,169,181,743,744,825,827],'w':[0.038,1.916,1.306,1.332,0.528,0.573,0.904,5.859,1.689,0.021,0.664]},'initial':0,'monitored':0,'temp':[4.88,4.13,6.6,9.79,11.19,14.52,16.01,15.81,12.63,10.97,9.71,10.18]},
		{'area':9.365,'action':0.78,'capacity':231.64,'local':{'p':[168,182,827,829],'w':[1.837,1.523,1.616,1.916]},'dispersal':{'p':[41,42,168,182,743,744,827,829],'w':[0.081,0.253,0.744,0.678,1.702,9.365,0.597,0.822]},'initial':0,'monitored':0,'temp':[4.97,4.25,6.66,9.91,11.19,14.59,16.07,15.88,12.67,11.01,9.75,10.22]},
		{'area':1.56,'action':0.58,'capacity':41.01,'local':{'p':[6,169],'w':[6.062,0.731]},'dispersal':{'p':[6,29,41,43,57,169,745],'w':[2.203,0.065,0.003,0.525,0.09,0.318,1.56]},'initial':0,'monitored':0,'temp':[4.47,3.64,6.09,9.24,10.65,13.96,15.48,15.3,12.17,10.53,9.29,9.74]},
		{'area':3.038,'action':0.08,'capacity':75,'local':{'p':[170,658,748,752,756,764,766],'w':[2.307,0.134,0.767,0.419,0.182,2.01,1.42]},'dispersal':{'p':[170,658,746,748,752,756,764,766],'w':[0.967,0.232,3.038,0.354,0.241,0.182,0.827,0.586]},'initial':0,'monitored':0,'temp':[5.07,4.47,7.04,10.14,11.6,14.98,16.6,16.27,13.11,11.33,10.03,10.49]},
		{'area':1.236,'action':0.04,'capacity':28.34,'local':{'p':[748,749,752,804,813,814],'w':[0.969,0.149,1.066,0.988,0.486,0.775]},'dispersal':{'p':[747,748,749,752,804,813,814],'w':[1.236,0.461,0.194,0.494,0.472,0.281,0.367]},'initial':0,'monitored':0,'temp':[4.95,4.35,6.91,10.03,11.48,14.87,16.47,16.18,13,11.21,9.92,10.38]},
		{'area':1.619,'action':0.38,'capacity':42.16,'local':{'p':[746,747,752,756,804],'w':[0.767,0.969,1.229,1.334,0.657]},'dispersal':{'p':[746,747,748,752,756,766,804,807],'w':[0.436,0.408,1.619,0.593,0.623,0.035,0.373,0.022]},'initial':0,'monitored':0,'temp':[5.02,4.43,7,10.13,11.57,14.97,16.58,16.27,13.1,11.29,10,10.46]},
		{'area':4.361,'action':2.62,'capacity':118.83,'local':{'p':[10,47,49,747,750,752,809,813],'w':[0.142,1.916,1.531,0.149,1.665,0.528,2.597,2.348]},'dispersal':{'p':[8,10,47,49,52,747,749,750,751,752,809,813],'w':[0.034,0.208,0.779,0.62,0.107,0.166,4.361,0.62,0.003,0.303,1.079,0.954]},'initial':0,'monitored':0,'temp':[4.66,3.99,6.53,9.63,11.1,14.44,16.04,15.79,12.61,10.88,9.62,10.09]},
		{'area':1.602,'action':1.86,'capacity':48.26,'local':{'p':[9,47,170,749,752],'w':[0.744,1.212,0.504,1.665,1.107]},'dispersal':{'p':[9,47,170,749,750,752],'w':[0.363,0.708,0.231,0.743,1.602,0.55]},'initial':0,'monitored':0,'temp':[4.74,4.09,6.63,9.73,11.19,14.55,16.15,15.88,12.72,10.97,9.7,10.17]},
		{'area':0.003,'action':0.01,'capacity':0.14,'local':{'p':[49],'w':[0.174]},'dispersal':{'p':[49,749,751],'w':[0.495,0.094,0.003]},'initial':0,'monitored':0,'temp':[4.42,3.69,6.2,9.29,10.77,14.08,15.67,15.46,12.29,10.6,9.37,9.85]},
		{'area':2.147,'action':1.35,'capacity':60.19,'local':{'p':[170,746,747,748,749,750],'w':[1.504,0.419,1.066,1.229,0.528,1.107]},'dispersal':{'p':[170,746,747,748,749,750,752,813],'w':[0.666,0.313,0.49,0.524,0.298,0.495,2.147,0.063]},'initial':0,'monitored':0,'temp':[4.91,4.29,6.85,9.97,11.41,14.8,16.4,16.11,12.94,11.16,9.88,10.34]},
		{'area':3.018,'action':0.34,'capacity':75.72,'local':{'p':[8,9,47,170,658,660],'w':[0.594,0.666,1.273,1.164,1.363,2.199]},'dispersal':{'p':[8,9,47,170,658,660,753],'w':[0.367,0.328,0.506,0.514,0.523,0.898,3.018]},'initial':0,'monitored':0,'temp':[4.8,4.14,6.67,9.73,11.22,14.55,16.17,15.86,12.73,11.01,9.74,10.2]},
		{'area':1.841,'action':0,'capacity':43.6,'local':{'p':[653,760],'w':[0.44,2.402]},'dispersal':{'p':[653,754,760,764,766],'w':[0.332,1.841,0.938,0.75,0.086]},'initial':0,'monitored':0,'temp':[5.18,4.58,7.13,10.27,11.78,15.12,16.72,16.38,13.27,11.48,10.16,10.61]},
		{'area':4.916,'action':1.56,'capacity':126.38,'local':{'p':[652,653,760,761,767],'w':[0.131,1.741,3.325,4.592,1.203]},'dispersal':{'p':[652,653,755,760,761,766,767,768],'w':[0.178,0.705,4.916,1.357,2.01,0.03,0.667,0.001]},'initial':0,'monitored':0,'temp':[5.16,4.56,7.12,10.3,11.81,15.17,16.75,16.43,13.3,11.48,10.16,10.62]},
		{'area':1.725,'action':0.07,'capacity':43.46,'local':{'p':[746,748,758,759,766,804,807],'w':[0.182,1.334,0.842,1.002,1.115,0.26,0.353]},'dispersal':{'p':[746,748,756,758,759,766,804,807],'w':[0.202,0.565,1.725,0.396,0.423,0.512,0.187,0.248]},'initial':0,'monitored':0,'temp':[5.05,4.46,7.03,10.17,11.62,15.03,16.63,16.32,13.15,11.33,10.03,10.5]},
		{'area':3.512,'action':1.08,'capacity':89.87,'local':{'p':[171,759,765,771,803],'w':[1.741,0.505,2.543,0.727,1.657]},'dispersal':{'p':[171,757,759,761,765,771,803],'w':[0.736,3.512,0.315,0.317,0.978,0.39,0.814]},'initial':0,'monitored':0,'temp':[5.11,4.54,7.11,10.3,11.77,15.18,16.78,16.46,13.28,11.42,10.12,10.58]},
		{'area':0.932,'action':0,'capacity':23.15,'local':{'p':[171,756,759,766],'w':[1.479,0.842,0.915,0.817]},'dispersal':{'p':[171,756,758,759,766],'w':[0.735,0.41,0.932,0.473,0.5]},'initial':0,'monitored':0,'temp':[5.08,4.49,7.06,10.21,11.67,15.08,16.68,16.36,13.19,11.36,10.07,10.53]},
		{'area':2.013,'action':0,'capacity':49.59,'local':{'p':[171,178,756,757,758,803,807],'w':[0.83,0.025,1.002,0.505,0.915,0.539,1.742]},'dispersal':{'p':[171,178,756,757,758,759,803,804,807],'w':[0.397,0.097,0.505,0.327,0.359,2.013,0.305,0.004,0.744]},'initial':0,'monitored':0,'temp':[5.06,4.49,7.06,10.22,11.68,15.09,16.69,16.38,13.19,11.36,10.06,10.53]},
		{'area':3.197,'action':0.28,'capacity':80.39,'local':{'p':[653,754,755,761],'w':[1.515,2.402,3.325,0.315]},'dispersal':{'p':[171,653,754,755,760,761,764,766],'w':[0.035,0.81,1.003,1.349,3.197,0.191,0.164,0.429]},'initial':0,'monitored':0,'temp':[5.17,4.57,7.12,10.29,11.78,15.14,16.73,16.41,13.28,11.48,10.16,10.62]},
		{'area':5.285,'action':0.33,'capacity':132.03,'local':{'p':[755,760,767],'w':[4.592,0.315,0.357]},'dispersal':{'p':[171,652,755,757,760,761,766,767,768,771],'w':[0.59,0.008,1.943,0.247,0.17,5.285,0.156,0.403,0.521,0.564]},'initial':0,'monitored':0,'temp':[5.14,4.55,7.11,10.31,11.8,15.19,16.77,16.46,13.3,11.46,10.14,10.61]},
		{'area':0.015,'action':0,'capacity':0.36,'local':{'p':[],'w':[]},'dispersal':{'p':[762,763,764],'w':[0.015,0.033,0.676]},'initial':0,'monitored':0,'temp':[5.13,4.54,7.1,10.23,11.71,15.08,16.69,16.36,13.21,11.42,10.11,10.57]},
		{'area':0.033,'action':0,'capacity':0.81,'local':{'p':[],'w':[]},'dispersal':{'p':[762,763,764,766],'w':[0.015,0.033,0.705,0.095]},'initial':0,'monitored':0,'temp':[5.13,4.54,7.1,10.23,11.71,15.08,16.69,16.36,13.21,11.41,10.11,10.57]},
		{'area':8.388,'action':0.51,'capacity':207.65,'local':{'p':[658,746,766],'w':[5.328,2.01,2.568]},'dispersal':{'p':[170,653,655,656,658,746,754,760,762,763,764,766],'w':[0.087,0.431,0.002,0.055,2.118,0.829,0.556,0.183,0.015,0.033,8.388,0.946]},'initial':0,'monitored':0,'temp':[5.15,4.56,7.12,10.23,11.73,15.07,16.68,16.34,13.21,11.43,10.12,10.57]},
		{'area':3.633,'action':2.18,'capacity':98.95,'local':{'p':[177,757,771,803],'w':[1.988,2.543,2.501,1.052]},'dispersal':{'p':[177,757,765,770,771,803],'w':[0.937,1.066,3.633,0.088,1.349,0.551]},'initial':0,'monitored':0,'temp':[5.14,4.59,7.18,10.35,11.84,15.25,16.85,16.53,13.34,11.47,10.15,10.62]},
		{'area':3.085,'action':0.23,'capacity':76.74,'local':{'p':[171,746,756,758,764],'w':[0.631,1.42,1.115,0.817,2.568]},'dispersal':{'p':[171,746,748,754,755,756,758,760,761,763,764,766],'w':[0.276,0.65,0.053,0.095,0.007,0.5,0.329,0.573,0.14,0.033,0.941,3.085]},'initial':0,'monitored':0,'temp':[5.1,4.51,7.07,10.21,11.68,15.07,16.67,16.35,13.19,11.38,10.08,10.54]},
		{'area':4.759,'action':0.34,'capacity':49.85,'local':{'p':[72,652,755,761,770],'w':[2.081,1.155,1.203,0.357,0.822]},'dispersal':{'p':[72,651,652,653,755,761,767,768,770,771],'w':[1.189,0.835,0.477,0.016,0.293,0.388,4.759,0.963,0.464,0.126]},'initial':0,'monitored':0,'temp':[5.17,4.57,7.14,10.35,11.9,15.25,16.82,16.51,13.37,11.52,10.16,10.63]},
		{'area':2.222,'action':0,'capacity':53.8,'local':{'p':[771],'w':[1.676]},'dispersal':{'p':[761,767,768,770,771],'w':[0.638,1.182,2.222,0.07,0.689]},'initial':0,'monitored':0,'temp':[5.17,4.58,7.15,10.36,11.89,15.27,16.84,16.53,13.37,11.51,10.17,10.64]},
		{'area':12.066,'action':7.04,'capacity':181.02,'local':{'p':[72,651,772,795],'w':[2.638,2.606,3.694,1.247]},'dispersal':{'p':[72,154,172,649,651,769,772,773,775,776,792,795],'w':[1.143,0.691,0.836,0.114,1.075,12.066,1.464,0.482,0.099,0.06,0.087,0.448]},'initial':0,'monitored':0,'temp':[5.1,4.48,7.05,10.26,11.88,15.22,16.79,16.5,13.35,11.47,10.07,10.55]},
		{'area':4.489,'action':0.24,'capacity':72.53,'local':{'p':[72,767,771,772,801],'w':[1.982,0.822,1.269,1.594,0.757]},'dispersal':{'p':[72,177,765,767,768,770,771,772,799,801],'w':[0.852,0.531,0.069,0.288,0.071,4.489,0.825,0.727,0.027,0.752]},'initial':0,'monitored':0,'temp':[5.23,4.65,7.25,10.43,11.99,15.37,16.96,16.65,13.47,11.58,10.21,10.69]},
		{'area':4.345,'action':0.08,'capacity':105.94,'local':{'p':[757,765,768,770],'w':[0.727,2.501,1.676,1.269]},'dispersal':{'p':[177,757,761,765,767,768,770,771],'w':[0.18,0.389,0.708,1.15,0.123,0.676,0.77,4.345]},'initial':0,'monitored':0,'temp':[5.16,4.58,7.17,10.36,11.87,15.27,16.86,16.54,13.37,11.49,10.16,10.64]},
		{'area':6.344,'action':0.35,'capacity':20.09,'local':{'p':[72,769,770,795,797,799,801],'w':[0.451,3.694,1.594,1.314,1.174,1.222,0.151]},'dispersal':{'p':[72,769,770,772,795,796,797,799,801],'w':[0.286,1.676,0.645,6.344,0.61,0.023,0.825,0.475,0.154]},'initial':0,'monitored':0,'temp':[5.3,4.7,7.31,10.49,12.11,15.47,17.06,16.75,13.57,11.66,10.26,10.74]},
		{'area':4.258,'action':3.95,'capacity':117.88,'local':{'p':[154,172,645,778],'w':[1.987,2.142,1.912,0.756]},'dispersal':{'p':[154,172,645,769,773,778],'w':[0.879,0.856,0.789,0.666,4.258,0.436]},'initial':0,'monitored':0,'temp':[4.68,4,6.54,9.73,11.38,14.68,16.28,16,12.88,11.04,9.65,10.14]},
		{'area':3.023,'action':0.5,'capacity':47.8,'local':{'p':[172,173,778],'w':[1.789,0.014,1.855]},'dispersal':{'p':[172,173,774,775,778,781,792],'w':[0.808,0.219,3.023,0.161,0.859,1.129,0.001]},'initial':0,'monitored':0,'temp':[4.98,4.33,6.94,10.1,11.79,15.12,16.75,16.41,13.24,11.38,9.94,10.43]},
		{'area':0.167,'action':0.21,'capacity':5.06,'local':{'p':[],'w':[]},'dispersal':{'p':[172,769,774,775,776,781,792,795],'w':[0.268,0.082,0.27,0.167,0.054,0.174,0.122,0.012]},'initial':0,'monitored':0,'temp':[5.33,4.7,7.33,10.5,12.18,15.53,17.14,16.82,13.62,11.7,10.26,10.76]},
		{'area':0.06,'action':0,'capacity':1.38,'local':{'p':[],'w':[]},'dispersal':{'p':[172,769,775,776,781,792,795],'w':[0.069,0.126,0.138,0.06,0.052,0.32,0.176]},'initial':0,'monitored':0,'temp':[5.39,4.78,7.41,10.57,12.25,15.6,17.2,16.88,13.69,11.76,10.32,10.82]},
		{'area':3.995,'action':2.5,'capacity':108.08,'local':{'p':[173,779,780,783],'w':[2.885,1.85,1.977,1.738]},'dispersal':{'p':[173,777,778,779,780,783],'w':[1.277,3.995,0.09,0.785,0.906,0.824]},'initial':0,'monitored':0,'temp':[4.36,3.66,6.26,9.39,11.08,14.39,16.09,15.72,12.57,10.8,9.36,9.83]},
		{'area':6.952,'action':8.91,'capacity':211.88,'local':{'p':[172,173,642,643,644,645,773,774,780],'w':[1.279,0.955,0.098,0.784,2.356,0.789,0.756,1.855,1.221]},'dispersal':{'p':[172,173,642,643,644,645,773,774,777,778,780,781],'w':[0.556,0.454,0.138,0.351,0.915,0.368,0.367,0.732,0.035,6.952,0.52,0.038]},'initial':0,'monitored':0,'temp':[4.49,3.8,6.36,9.51,11.19,14.49,16.13,15.81,12.7,10.88,9.47,9.9…
		{'area':2.635,'action':0.23,'capacity':63.85,'local':{'p':[71,634,777,780,783],'w':[1.404,1.532,1.85,1.163,0.474]},'dispersal':{'p':[71,634,777,779,780,783],'w':[0.665,0.703,0.783,2.635,0.598,0.317]},'initial':0,'monitored':0,'temp':[4.12,3.39,5.97,9.11,10.78,14.09,15.79,15.42,12.3,10.53,9.11,9.59]},
		{'area':4.105,'action':2.47,'capacity':112.96,'local':{'p':[173,634,643,777,778,779],'w':[0.135,1.069,3.026,1.977,1.221,1.163]},'dispersal':{'p':[173,634,639,643,777,778,779,780],'w':[0.198,0.545,0.014,1.239,0.801,0.648,0.491,4.105]},'initial':0,'monitored':0,'temp':[4.2,3.49,6.05,9.2,10.86,14.16,15.84,15.49,12.39,10.61,9.19,9.67]},
		{'area':14.871,'action':0.97,'capacity':341.94,'local':{'p':[173,175,786,790],'w':[4.209,2.489,2.21,0.348]},'dispersal':{'p':[173,175,176,769,774,775,776,778,781,786,788,789,790,792,798],'w':[1.666,1.007,0.117,0.001,1.049,0.13,0.043,0.126,14.871,0.983,0.377,0.004,0.199,0.7,0.631]},'initial':0,'monitored':0,'temp':[5.05,4.44,7.09,10.2,11.92,15.24,16.92,16.53,13.33,11.5,10.03,10.51]},
		{'area':6.054,'action':4.43,'capacity':163.69,'local':{'p':[783,784,786],'w':[3.247,2.739,1.214]},'dispersal':{'p':[71,173,782,783,784,786],'w':[0.055,0.057,6.054,1.341,1.099,0.58]},'initial':0,'monitored':0,'temp':[4.23,3.5,6.13,9.24,10.98,14.29,16.04,15.65,12.43,10.7,9.25,9.72]},
		{'area':4.899,'action':2.37,'capacity':132.15,'local':{'p':[71,173,777,779,782,786],'w':[2.64,0.88,1.738,0.474,3.247,0.177]},'dispersal':{'p':[71,173,777,779,782,783,786],'w':[1.064,0.458,0.69,0.281,1.268,4.899,0.182]},'initial':0,'monitored':0,'temp':[4.19,3.46,6.07,9.19,10.91,14.22,15.94,15.56,12.39,10.64,9.2,9.67]},
		{'area':3.578,'action':0.28,'capacity':31.87,'local':{'p':[782,785,786,789],'w':[2.739,2.717,1.72,0.293]},'dispersal':{'p':[174,782,784,785,786,789],'w':[0.014,1.151,3.578,1.05,0.763,0.244]},'initial':0,'monitored':0,'temp':[4.52,3.83,6.49,9.59,11.34,14.66,16.42,16.01,12.75,11.01,9.54,10.01]},
		{'area':3.574,'action':0.11,'capacity':25.06,'local':{'p':[174,784,787,789],'w':[3.202,2.717,0.3,2.193]},'dispersal':{'p':[174,784,785,786,787,789,791],'w':[1.169,1.166,3.574,0.017,0.259,0.829,0.107]},'initial':0,'monitored':0,'temp':[4.73,4.06,6.75,9.85,11.61,14.93,16.69,16.27,12.99,11.24,9.75,10.22]},
		{'area':3.998,'action':1.51,'capacity':67.4,'local':{'p':[173,175,781,782,783,784,789],'w':[0.78,0.314,2.21,1.214,0.177,1.72,1.663]},'dispersal':{'p':[173,175,781,782,783,784,785,786,789],'w':[0.381,0.278,0.908,0.537,0.204,0.69,0.012,3.998,0.707]},'initial':0,'monitored':0,'temp':[4.7,4.04,6.7,9.81,11.55,14.88,16.6,16.2,12.96,11.2,9.71,10.18]},
		{'area':5.333,'action':0.15,'capacity':68.09,'local':{'p':[174,175,199,785,789,790,791,928,929],'w':[1.167,0.317,2.658,0.3,0.031,0.095,1.493,1.93,0.689]},'dispersal':{'p':[174,175,198,199,785,787,789,790,791,928,929],'w':[0.565,0.186,0.019,1.109,0.18,5.333,0.072,0.184,0.546,0.733,0.402]},'initial':0,'monitored':0,'temp':[4.99,4.37,7.07,10.15,11.89,15.2,16.95,16.56,13.25,11.48,10,10.46]},
		{'area':3.525,'action':0.06,'capacity':81.14,'local':{'p':[790,924,928],'w':[3.076,2.162,0.565]},'dispersal':{'p':[176,781,788,790,793,798,924,928],'w':[0.423,0.45,3.525,1.256,0.344,0.067,0.806,0.385]},'initial':0,'monitored':0,'temp':[5.16,4.62,7.29,10.33,12.04,15.34,17.05,16.64,13.44,11.61,10.15,10.62]},
		{'area':2.478,'action':0,'capacity':5.37,'local':{'p':[175,784,785,786,787,791],'w':[0.711,0.293,2.193,1.663,0.031,2.26]},'dispersal':{'p':[174,175,781,784,785,786,787,789,791],'w':[0.01,0.479,0.017,0.219,0.876,0.76,0.199,2.478,0.797]},'initial':0,'monitored':0,'temp':[4.88,4.24,6.93,10.03,11.79,15.12,16.86,16.44,13.16,11.4,9.9,10.37]},
		{'area':3.064,'action':0.01,'capacity':19.7,'local':{'p':[175,781,787,788,928],'w':[2.974,0.348,0.095,3.076,0.678]},'dispersal':{'p':[175,781,787,788,790,791,928],'w':[1.301,0.275,0.24,1.263,3.064,0.005,0.601]},'initial':0,'monitored':0,'temp':[5.14,4.57,7.26,10.33,12.07,15.39,17.11,16.7,13.43,11.64,10.15,10.61]},
		{'area':1.814,'action':0,'capacity':4.8,'local':{'p':[175,787,789],'w':[2.569,1.493,2.26]},'dispersal':{'p':[174,175,785,787,789,790,791],'w':[0.005,1.167,0.134,0.803,0.972,0.016,1.814]},'initial':0,'monitored':0,'temp':[5,4.38,7.09,10.18,11.94,15.28,17.02,16.59,13.29,11.53,10.02,10.49]},
		{'area':3.078,'action':1.48,'capacity':73.26,'local':{'p':[795,798],'w':[2.078,1.887]},'dispersal':{'p':[172,176,769,775,776,781,792,795,796,798],'w':[0.002,0.02,0.057,0.114,0.06,0.764,3.078,1.166,0.017,0.801]},'initial':0,'monitored':0,'temp':[5.32,4.74,7.36,10.47,12.15,15.47,17.1,16.75,13.6,11.69,10.25,10.75]},
		{'area':7.077,'action':0.6,'capacity':173.04,'local':{'p':[176,794,918,920,921],'w':[4.135,0.121,0.315,1.541,4.857]},'dispersal':{'p':[176,788,793,794,918,920,921,924,926,928],'w':[1.657,0.368,7.077,0.142,0.274,0.789,1.825,0.828,0.046,0.179]},'initial':0,'monitored':0,'temp':[5.2,4.71,7.33,10.33,11.99,15.25,16.95,16.56,13.43,11.57,10.16,10.64]},
		{'area':5.087,'action':0.01,'capacity':123.48,'local':{'p':[176,793,796,800,802,918],'w':[2.806,0.121,1.461,0.533,1.712,2.482]},'dispersal':{'p':[176,793,794,796,800,802,918,921],'w':[1.086,0.21,5.087,0.686,0.311,0.744,1.09,0.011]},'initial':0,'monitored':0,'temp':[5.22,4.76,7.36,10.36,11.96,15.24,16.92,16.54,13.45,11.55,10.18,10.67]},
		{'area':3.207,'action':0.07,'capacity':49.32,'local':{'p':[769,772,792,796,797,798],'w':[1.247,1.314,2.078,0.818,0.687,0.251]},'dispersal':{'p':[172,176,769,772,775,776,792,795,796,797,798],'w':[0.024,0.113,0.572,0.585,0.027,0.06,0.988,3.207,0.809,0.315,0.171]},'initial':0,'monitored':0,'temp':[5.36,4.79,7.4,10.51,12.17,15.5,17.11,16.78,13.63,11.7,10.29,10.78]},
		{'area':4.872,'action':0.12,'capacity':53.07,'local':{'p':[176,794,795,797,800,801],'w':[1.93,1.461,0.818,1.988,1.492,0.283]},'dispersal':{'p':[176,772,792,794,795,796,797,798,799,800,801],'w':[0.859,0.053,0.008,0.651,0.766,4.872,0.759,0.098,0.419,0.773,0.212]},'initial':0,'monitored':0,'temp':[5.28,4.76,7.37,10.43,12.05,15.36,17,16.65,13.53,11.62,10.23,10.72]},
		{'area':1.623,'action':0,'capacity':4.13,'local':{'p':[772,795,796,799],'w':[1.174,0.687,1.988,0.158]},'dispersal':{'p':[772,795,796,797,799],'w':[1.092,0.428,0.897,1.623,0.147]},'initial':0,'monitored':0,'temp':[5.32,4.75,7.36,10.49,12.11,15.46,17.07,16.74,13.58,11.67,10.27,10.76]},
		{'area':2.179,'action':0.07,'capacity':37.69,'local':{'p':[792,795],'w':[1.887,0.251]},'dispersal':{'p':[176,781,788,792,795,796,798],'w':[0.786,0.851,0.066,0.734,0.175,0.102,2.179]},'initial':0,'monitored':0,'temp':[5.23,4.68,7.31,10.37,12.05,15.35,17.02,16.64,13.5,11.61,10.18,10.67]},
		{'area':0.782,'action':0,'capacity':1.91,'local':{'p':[772,797,801],'w':[1.222,0.158,1]},'dispersal':{'p':[770,772,796,797,799,800,801],'w':[0.083,0.563,0.44,0.253,0.782,0.021,0.498]},'initial':0,'monitored':0,'temp':[5.28,4.72,7.33,10.47,12.06,15.42,17.02,16.7,13.54,11.63,10.24,10.73]},
		{'area':2.806,'action':0.09,'capacity':58.91,'local':{'p':[794,796,801,802],'w':[0.533,1.492,1.285,2.096]},'dispersal':{'p':[177,794,796,799,800,801,802],'w':[0.725,0.34,0.847,0.017,2.806,0.615,0.841]},'initial':0,'monitored':0,'temp':[5.25,4.75,7.35,10.43,12.01,15.34,16.98,16.64,13.5,11.59,10.22,10.71]},
		{'area':1.742,'action':0.26,'capacity':26.15,'local':{'p':[177,770,772,796,799,800],'w':[0.512,0.757,0.151,0.283,1,1.285]},'dispersal':{'p':[177,770,772,796,799,800,801],'w':[0.625,0.738,0.192,0.165,0.354,0.51,1.742]},'initial':0,'monitored':0,'temp':[5.25,4.71,7.31,10.45,12.01,15.38,16.99,16.67,13.5,11.6,10.23,10.71]},
		{'area':6.448,'action':0.26,'capacity':159.01,'local':{'p':[794,800,918],'w':[1.712,2.096,2.477]},'dispersal':{'p':[177,196,794,800,802,913,918],'w':[1.215,0.055,0.783,0.858,6.448,0.695,0.964]},'initial':0,'monitored':0,'temp':[5.2,4.74,7.34,10.38,11.94,15.27,16.93,16.58,13.44,11.54,10.18,10.67]},
		{'area':7.445,'action':6.12,'capacity':212.64,'local':{'p':[177,178,757,759,765,808,904],'w':[2.218,3.286,1.657,0.539,1.052,0.296,1.654]},'dispersal':{'p':[177,178,757,759,765,803,807,808,904],'w':[0.981,1.239,0.669,0.309,0.492,7.445,0.082,0.245,0.75]},'initial':0,'monitored':0,'temp':[5.1,4.58,7.17,10.31,11.79,15.2,16.81,16.49,13.29,11.43,10.11,10.58]},
		{'area':1.357,'action':0.68,'capacity':35.28,'local':{'p':[747,748,756,805,807,814],'w':[0.988,0.657,0.26,0.5,1.276,0.908]},'dispersal':{'p':[747,748,756,759,804,805,807,814],'w':[0.42,0.336,0.25,0.002,1.357,0.314,0.561,0.455]},'initial':0,'monitored':0,'temp':[5,4.42,6.99,10.12,11.57,14.97,16.57,16.27,13.09,11.28,9.99,10.45]},
		{'area':1.154,'action':0,'capacity':28.61,'local':{'p':[804,806,807,810,811,814],'w':[0.5,1.644,0.432,0.098,0.749,1.048]},'dispersal':{'p':[804,805,806,807,810,811,814],'w':[0.286,1.154,0.698,0.316,0.131,0.428,0.43]},'initial':0,'monitored':0,'temp':[4.97,4.41,6.98,10.1,11.56,14.95,16.56,16.27,13.07,11.26,9.96,10.42]},
		{'area':2.16,'action':0.25,'capacity':55.04,'local':{'p':[178,805,807,808,811],'w':[1.813,1.644,0.601,0.83,1.048]},'dispersal':{'p':[178,805,806,807,808,811,812],'w':[0.805,0.642,2.16,0.388,0.468,0.485,0.094]},'initial':0,'monitored':0,'temp':[4.98,4.43,7.01,10.14,11.6,14.99,16.6,16.3,13.1,11.29,9.98,10.44]},
		{'area':2.249,'action':0.06,'capacity':55.59,'local':{'p':[178,756,759,804,805,806],'w':[1.65,0.353,1.742,1.276,0.432,0.601]},'dispersal':{'p':[178,748,756,759,803,804,805,806,807],'w':[0.674,0.019,0.251,0.73,0.151,0.579,0.235,0.283,2.249]},'initial':0,'monitored':0,'temp':[5.03,4.46,7.04,10.18,11.64,15.04,16.64,16.34,13.15,11.33,10.02,10.49]},
		{'area':6.785,'action':0.38,'capacity':170.89,'local':{'p':[178,195,803,806,811,812,903,904],'w':[1.759,0.853,0.296,0.83,0.022,1.459,2.339,2.392]},'dispersal':{'p':[178,195,803,806,808,811,812,902,903,904],'w':[0.694,0.466,0.232,0.377,6.785,0.087,0.621,0.012,0.941,1.049]},'initial':0,'monitored':0,'temp':[4.99,4.47,7.06,10.18,11.65,15.03,16.65,16.36,13.14,11.32,10,10.46]},
		{'area':7.029,'action':4.47,'capacity':195.32,'local':{'p':[10,179,749,813,815,818,822],'w':[0.721,2.438,2.597,0.613,1.48,1.183,2.245]},'dispersal':{'p':[10,49,179,749,809,813,815,818,822],'w':[0.656,0.056,1.027,1.11,7.029,0.312,0.715,0.231,0.855]},'initial':0,'monitored':0,'temp':[4.63,3.96,6.5,9.6,11.09,14.41,16,15.78,12.58,10.86,9.6,10.07]},
		{'area':1.315,'action':1.08,'capacity':37.05,'local':{'p':[179,805,811,813,814],'w':[0.936,0.098,1.374,1.275,0.972]},'dispersal':{'p':[179,805,810,811,813,814],'w':[0.548,0.19,1.315,0.595,0.608,0.439]},'initial':0,'monitored':0,'temp':[4.87,4.28,6.84,9.96,11.42,14.79,16.39,16.12,12.93,11.14,9.85,10.32]},
		{'area':2.044,'action':0.68,'capacity':54.16,'local':{'p':[179,805,806,808,810,812],'w':[0.607,0.749,1.048,0.022,1.374,2.151]},'dispersal':{'p':[179,805,806,808,810,811,812,814],'w':[0.413,0.322,0.484,0.183,0.559,2.044,0.852,0.071]},'initial':0,'monitored':0,'temp':[4.9,4.34,6.91,10.03,11.49,14.87,16.47,16.2,13,11.2,9.9,10.36]},
		{'area':3.048,'action':1.18,'capacity':81.46,'local':{'p':[179,808,811,902,903],'w':[1.255,1.459,2.151,2.122,0.283]},'dispersal':{'p':[179,806,808,811,812,902,903],'w':[0.656,0.145,0.661,0.826,3.048,0.928,0.21]},'initial':0,'monitored':0,'temp':[4.88,4.33,6.9,10.02,11.49,14.85,16.46,16.19,12.98,11.18,9.88,10.34]},
		{'area':2.865,'action':1.97,'capacity':80.49,'local':{'p':[179,747,749,809,810,814],'w':[1.005,0.486,2.348,0.613,1.275,1.054]},'dispersal':{'p':[179,747,749,752,809,810,813,814],'w':[0.47,0.293,1.015,0.05,0.402,0.522,2.865,0.459]},'initial':0,'monitored':0,'temp':[4.8,4.18,6.73,9.84,11.31,14.67,16.27,16,12.82,11.05,9.77,10.24]},
		{'area':1.434,'action':0.87,'capacity':37.72,'local':{'p':[747,804,805,810,813],'w':[0.775,0.908,1.048,0.972,1.054]},'dispersal':{'p':[747,804,805,810,811,813,814],'w':[0.433,0.411,0.525,0.423,0.088,0.526,1.434]},'initial':0,'monitored':0,'temp':[4.94,4.36,6.92,10.04,11.5,14.88,16.48,16.2,13.01,11.21,9.92,10.38]},
		{'area':6.638,'action':3.46,'capacity':179.26,'local':{'p':[179,194,809,822,895,902],'w':[0.704,3.247,1.48,2.427,1.117,1.249]},'dispersal':{'p':[179,194,809,815,820,822,895,902],'w':[0.371,1.363,0.633,6.638,0.01,0.992,0.596,0.613]},'initial':0,'monitored':0,'temp':[4.75,4.11,6.68,9.78,11.27,14.59,16.17,15.95,12.73,10.99,9.71,10.19]},
		{'area':1.844,'action':0.01,'capacity':44.95,'local':{'p':[10,56,180,819,820,821],'w':[0.509,1.89,1.1,1.281,1.158,0.088]},'dispersal':{'p':[10,56,180,816,817,819,820,821],'w':[0.372,0.911,0.423,1.844,0.028,0.549,0.514,0.108]},'initial':0,'monitored':0,'temp':[4.66,3.92,6.49,9.58,11.13,14.42,15.95,15.76,12.53,10.85,9.61,10.11]},
		{'area':2.163,'action':0,'capacity':51.82,'local':{'p':[820,821,895],'w':[1.585,2.429,1.421]},'dispersal':{'p':[816,817,819,820,821,895,896],'w':[0.064,2.163,0.043,0.724,1.012,0.581,0.539]},'initial':0,'monitored':0,'temp':[4.72,4,6.58,9.67,11.21,14.5,16.04,15.85,12.6,10.91,9.67,10.15]},
		{'area':2.265,'action':0.16,'capacity':55.49,'local':{'p':[10,180,809,820,822],'w':[2.26,1.34,1.183,1.058,2.835]},'dispersal':{'p':[10,180,809,818,820,822],'w':[1.082,0.467,0.69,2.265,0.644,1.155]},'initial':0,'monitored':0,'temp':[4.62,3.91,6.47,9.56,11.08,14.38,15.94,15.74,12.53,10.83,9.58,10.06]},
		{'area':2.673,'action':1.1,'capacity':70.11,'local':{'p':[11,56,181,816,821,823,824,891],'w':[0.131,0.616,0.696,1.281,2.58,1.31,0.079,0.252]},'dispersal':{'p':[11,56,181,816,817,819,820,821,823,824,891],'w':[0.147,0.35,0.305,0.519,0.026,2.673,0.094,1.014,0.455,0.089,0.264]},'initial':0,'monitored':0,'temp':[4.76,4.03,6.61,9.7,11.26,14.54,16.06,15.86,12.62,10.94,9.71,10.2]},
		{'area':3.432,'action':0,'capacity':83.72,'local':{'p':[180,816,817,818,821,822,895],'w':[0.825,1.158,1.585,1.058,0.173,0.803,1.741]},'dispersal':{'p':[180,815,816,817,818,819,820,821,822,895],'w':[0.375,0.022,0.549,0.596,0.445,0.066,3.432,0.141,0.455,0.819]},'initial':0,'monitored':0,'temp':[4.69,3.98,6.55,9.65,11.18,14.48,16.02,15.82,12.59,10.9,9.64,10.13]},
		{'area':2.438,'action':0.2,'capacity':60.49,'local':{'p':[816,817,819,820,891],'w':[0.088,2.429,2.58,0.173,0.913]},'dispersal':{'p':[816,817,819,820,821,823,824,891,893,896],'w':[0.193,0.915,0.992,0.193,2.438,0.004,0.016,0.599,0.001,0.37]},'initial':0,'monitored':0,'temp':[4.74,4.02,6.59,9.69,11.24,14.52,16.05,15.86,12.61,10.93,9.69,10.18]},
		{'area':3.841,'action':0.52,'capacity':97,'local':{'p':[809,815,818,820,895],'w':[2.245,2.427,2.835,0.803,0.285]},'dispersal':{'p':[10,809,815,818,820,822,895],'w':[0.051,1.044,1.051,1.162,0.387,3.841,0.263]},'initial':0,'monitored':0,'temp':[4.65,3.96,6.52,9.62,11.12,14.43,15.99,15.79,12.58,10.87,9.61,10.09]},
		{'area':0.997,'action':0.05,'capacity':12.61,'local':{'p':[181,819,824],'w':[1.544,1.31,1.868]},'dispersal':{'p':[181,819,821,823,824,891],'w':[0.743,0.697,0.022,0.997,0.776,0.149]},'initial':0,'monitored':0,'temp':[4.9,4.18,6.76,9.86,11.41,14.7,16.21,16,12.76,11.08,9.83,10.32]},
		{'area':2.744,'action':0.17,'capacity':40.19,'local':{'p':[181,819,823,891],'w':[2.052,0.079,1.868,1.599]},'dispersal':{'p':[181,819,821,823,824,825,826,888,889,891],'w':[1.273,0.2,0.04,0.609,2.744,0.012,0.395,0.266,0.176,0.82]},'initial':0,'monitored':0,'temp':[5.04,4.35,6.93,10.04,11.58,14.87,16.37,16.15,12.9,11.22,9.97,10.44]},
		{'area':0.407,'action':0,'capacity':10.15,'local':{'p':[],'w':[]},'dispersal':{'p':[181,743,824,825,826,827],'w':[0.798,0.021,0.049,0.407,0.338,0.454]},'initial':0,'monitored':0,'temp':[5.26,4.58,7.17,10.3,11.82,15.11,16.6,16.37,13.11,11.43,10.17,10.63]},
		{'area':1.202,'action':0,'capacity':29.25,'local':{'p':[827,889,890],'w':[1.477,0.616,1.462]},'dispersal':{'p':[181,824,825,826,827,888,889,890],'w':[0.127,0.383,0.239,1.202,0.707,0.018,0.369,0.62]},'initial':0,'monitored':0,'temp':[5.22,4.54,7.12,10.25,11.77,15.07,16.55,16.32,13.06,11.38,10.13,10.59]},
		{'area':5.79,'action':0.83,'capacity':147.43,'local':{'p':[182,744,826,828,881,887,890],'w':[1.02,1.616,1.477,1.252,0.295,1.187,0.807]},'dispersal':{'p':[181,182,743,744,825,826,827,828,881,887,890],'w':[0.177,0.475,0.496,0.757,0.361,0.481,5.79,0.508,0.219,0.475,0.429]},'initial':0,'monitored':0,'temp':[5.2,4.52,7.04,10.21,11.63,14.98,16.46,16.24,12.99,11.31,10.05,10.51]},
		{'area':2.976,'action':0.35,'capacity':75.35,'local':{'p':[182,827,830,887],'w':[2.62,1.252,1.391,2.111]},'dispersal':{'p':[182,827,828,830,887],'w':[1.114,0.687,2.976,0.698,0.9]},'initial':0,'monitored':0,'temp':[5.15,4.48,6.92,10.15,11.44,14.86,16.34,16.14,12.88,11.2,9.95,10.41]},
		{'area':7.073,'action':0.88,'capacity':175.69,'local':{'p':[168,182,742,744,837],'w':[1.896,2.76,1.232,1.916,2.621]},'dispersal':{'p':[168,182,742,744,829,835,837],'w':[0.836,1.215,0.606,0.871,7.073,0.074,1.062]},'initial':0,'monitored':0,'temp':[5.03,4.34,6.62,9.98,11.02,14.54,16.02,15.86,12.62,10.95,9.71,10.18]},
		{'area':5.5,'action':0.08,'capacity':137.53,'local':{'p':[182,828,832,835,882,883,887],'w':[1.497,1.391,1.063,2.213,0.059,2.564,0.482]},'dispersal':{'p':[182,828,830,832,835,882,883,887],'w':[0.673,0.533,5.5,0.564,0.967,0.101,1.055,0.273]},'initial':0,'monitored':0,'temp':[5.01,4.34,6.65,9.96,11.07,14.56,16.04,15.89,12.63,10.95,9.72,10.19]},
		{'area':2.497,'action':0.27,'capacity':63.38,'local':{'p':[833,836,843,867],'w':[2.369,1.337,1.398,1.565]},'dispersal':{'p':[831,833,836,843,867],'w':[2.497,1.065,0.707,0.659,0.744]},'initial':0,'monitored':0,'temp':[4.61,3.94,5.91,9.42,10.07,13.72,15.17,15.18,11.94,10.31,9.14,9.63]},
		{'area':4.5,'action':0.93,'capacity':116.23,'local':{'p':[183,190,830,833,835,840,874,883],'w':[1.065,0.972,1.063,0.467,1.778,0.104,2.512,0.547]},'dispersal':{'p':[183,190,830,832,833,835,840,874,883],'w':[0.485,0.529,0.497,4.5,0.328,0.709,0.095,0.922,0.338]},'initial':0,'monitored':0,'temp':[4.84,4.18,6.33,9.73,10.62,14.2,15.67,15.58,12.33,10.67,9.47,9.94]},
		{'area':3.12,'action':0.24,'capacity':78.59,'local':{'p':[183,831,832,836,867,874],'w':[1.415,2.369,0.467,0.443,0.793,2.149]},'dispersal':{'p':[183,831,832,833,834,836,867,873,874],'w':[0.612,0.893,0.269,3.12,0.031,0.335,0.423,0.137,0.854]},'initial':0,'monitored':0,'temp':[4.71,4.05,6.07,9.56,10.26,13.9,15.36,15.33,12.09,10.44,9.26,9.75]},
		{'area':2.395,'action':2.35,'capacity':71.32,'local':{'p':[183,738,836,837,840],'w':[2.385,1.247,1.962,0.371,0.206]},'dispersal':{'p':[183,738,833,834,836,837,838,840],'w':[0.934,1.024,0.094,2.395,0.821,0.273,0.127,0.173]},'initial':0,'monitored':0,'temp':[5.05,4.43,6.39,10,10.51,14.25,15.72,15.67,12.39,10.72,9.52,10.02]},
		{'area':4.259,'action':0.26,'capacity':107.77,'local':{'p':[182,830,832,837,840],'w':[0.547,2.213,1.778,1.535,2.173]},'dispersal':{'p':[182,183,829,830,832,835,837,840],'w':[0.322,0.089,0.055,0.93,0.85,4.259,0.714,0.817]},'initial':0,'monitored':0,'temp':[5.01,4.36,6.53,9.96,10.83,14.42,15.9,15.78,12.52,10.85,9.63,10.11]},
		{'area':2.534,'action':0.84,'capacity':67.21,'local':{'p':[183,831,833,834,838,843],'w':[0.129,1.337,0.443,1.962,0.359,0.452]},'dispersal':{'p':[183,184,738,831,833,834,836,838,839,843],'w':[0.179,0.124,0.149,0.533,0.249,0.681,2.534,0.623,0.813,0.239]},'initial':0,'monitored':0,'temp':[4.75,4.1,6,9.61,10.11,13.82,15.28,15.29,12.03,10.39,9.22,9.72]},
		{'area':5.235,'action':0.92,'capacity':134.35,'local':{'p':[182,738,742,829,834,835,840],'w':[0.13,1.02,1.898,2.621,0.371,1.535,1.614]},'dispersal':{'p':[182,183,738,742,829,834,835,837,840],'w':[0.21,0.016,0.488,0.831,1.087,0.262,0.657,5.235,0.63]},'initial':0,'monitored':0,'temp':[5.13,4.49,6.62,10.11,10.88,14.52,15.99,15.87,12.61,10.93,9.7,10.19]},
		{'area':2.349,'action':1.97,'capacity':67.87,'local':{'p':[732,738,836,839,848],'w':[0.767,1.768,0.359,0.898,1.451]},'dispersal':{'p':[732,738,834,836,838,839,848],'w':[0.445,0.842,0.124,0.582,2.349,0.321,0.642]},'initial':0,'monitored':0,'temp':[5.02,4.4,6.31,9.96,10.41,14.15,15.61,15.59,12.32,10.66,9.46,9.96]},
		{'area':1.268,'action':0.73,'capacity':34.27,'local':{'p':[184,838,848],'w':[0.497,0.898,1.761]},'dispersal':{'p':[184,836,838,839,843,848],'w':[0.302,0.91,0.412,1.268,0.114,0.827]},'initial':0,'monitored':0,'temp':[4.66,4.01,5.88,9.5,9.98,13.69,15.15,15.17,11.92,10.29,9.13,9.63]},
		{'area':2.032,'action':0.1,'capacity':50.74,'local':{'p':[183,832,834,835,837],'w':[2.413,0.104,0.206,2.173,1.614]},'dispersal':{'p':[183,832,834,835,837,840],'w':[0.913,0.231,0.259,0.896,0.811,2.032]},'initial':0,'monitored':0,'temp':[5.04,4.4,6.45,9.98,10.66,14.33,15.8,15.73,12.45,10.78,9.57,10.07]},
		{'area':1.817,'action':0.43,'capacity':46.61,'local':{'p':[846,855,864,870],'w':[2.193,0.524,1.15,0.138]},'dispersal':{'p':[184,841,843,846,855,864,870,871],'w':[0.014,1.817,0.139,0.873,0.347,0.495,1.633,0.081]},'initial':0,'monitored':0,'temp':[4.43,3.73,5.76,9.19,9.97,13.53,14.95,14.97,11.77,10.16,9.03,9.49]},
		{'area':1.017,'action':0.04,'capacity':25.51,'local':{'p':[844,845,847,849],'w':[0.608,0.849,1.257,2.006]},'dispersal':{'p':[842,844,845,847,849],'w':[1.017,0.313,0.522,0.564,0.992]},'initial':0,'monitored':0,'temp':[4.66,3.99,5.93,9.47,10.1,13.7,15.13,15.14,11.94,10.34,9.2,9.64]},
		{'area':3.01,'action':2.53,'capacity':85.88,'local':{'p':[831,836,867,870],'w':[1.398,0.452,1.71,1.951]},'dispersal':{'p':[184,831,836,839,841,843,846,865,867,870],'w':[0.84,0.612,0.241,0.154,0.089,3.01,0.144,0.011,0.703,0.799]},'initial':0,'monitored':0,'temp':[4.47,3.79,5.74,9.25,9.9,13.53,14.97,15,11.78,10.16,9.01,9.5]},
		{'area':0.734,'action':0.14,'capacity':19.06,'local':{'p':[842,845,847,850],'w':[0.608,1.187,0.679,1.241]},'dispersal':{'p':[728,842,844,845,847,850],'w':[0.091,0.358,0.734,0.605,0.331,0.604]},'initial':0,'monitored':0,'temp':[4.81,4.15,6.11,9.66,10.29,13.88,15.31,15.31,12.11,10.5,9.35,9.78]},
		{'area':3.444,'action':1.38,'capacity':92.27,'local':{'p':[725,728,734,842,844,848,849,850],'w':[1.821,1.142,0.453,0.849,1.187,0.753,1.08,0.13]},'dispersal':{'p':[184,725,728,734,842,844,845,848,849,850],'w':[0.019,0.734,0.529,0.251,0.35,0.408,3.444,0.461,0.542,0.173]},'initial':0,'monitored':0,'temp':[4.81,4.16,6.06,9.67,10.19,13.85,15.28,15.3,12.08,10.46,9.3,9.76]},
		{'area':1.101,'action':0.04,'capacity':27.62,'local':{'p':[184,841,855],'w':[2.177,2.193,0.679]},'dispersal':{'p':[184,841,843,846,855,870],'w':[0.942,0.723,0.2,1.101,0.499,0.249]},'initial':0,'monitored':0,'temp':[4.38,3.68,5.64,9.12,9.81,13.4,14.83,14.87,11.67,10.06,8.94,9.41]},
		{'area':2.171,'action':0.09,'capacity':54.74,'local':{'p':[185,842,844,849,850,853],'w':[0.527,1.257,0.679,0.529,1.828,1.238]},'dispersal':{'p':[185,842,844,847,849,850,851,853],'w':[0.382,0.464,0.332,2.171,0.328,0.83,0.006,0.585]},'initial':0,'monitored':0,'temp':[4.66,3.98,5.99,9.46,10.21,13.74,15.16,15.16,11.97,10.38,9.26,9.67]},
		{'area':5.519,'action':2.56,'capacity':150.29,'local':{'p':[184,725,732,838,839,845,849],'w':[1.947,0.933,1.942,1.451,1.761,0.753,0.258]},'dispersal':{'p':[184,725,732,838,839,845,848,849],'w':[0.918,0.423,0.853,0.657,0.722,0.353,5.519,0.193]},'initial':0,'monitored':0,'temp':[4.72,4.07,5.92,9.57,10.01,13.73,15.18,15.21,11.97,10.34,9.17,9.67]},
		{'area':4.531,'action':1.95,'capacity':122.21,'local':{'p':[184,842,845,847,848,853,855],'w':[2.512,2.006,1.08,0.529,0.258,1.478,0.875]},'dispersal':{'p':[184,842,845,847,848,849,853,855],'w':[1.067,0.659,0.538,0.371,0.255,4.531,0.676,0.439]},'initial':0,'monitored':0,'temp':[4.47,3.78,5.7,9.24,9.86,13.46,14.9,14.94,11.73,10.13,9.01,9.47]},
		{'area':5.058,'action':0.53,'capacity':126.38,'local':{'p':[166,185,724,728,844,845,847,851],'w':[0.353,0.332,0.309,2.421,1.241,0.13,1.828,2.293]},'dispersal':{'p':[166,185,724,728,844,845,847,850,851],'w':[0.205,0.274,0.216,1.013,0.421,0.178,0.812,5.058,0.941]},'initial':0,'monitored':0,'temp':[4.92,4.26,6.31,9.79,10.54,14.06,15.47,15.45,12.26,10.67,9.51,9.91]},
		{'area':5.89,'action':0.73,'capacity':149.08,'local':{'p':[166,185,719,723,850,852],'w':[1.122,1.692,0.387,2.123,2.293,1.752]},'dispersal':{'p':[166,185,719,723,724,847,850,851,852],'w':[0.542,0.787,0.218,0.89,0.003,0.007,1.048,5.89,0.754]},'initial':0,'monitored':0,'temp':[4.74,4.02,6.12,9.49,10.41,13.83,15.23,15.19,12.04,10.5,9.39,9.74]},
		{'area':4.921,'action':1.65,'capacity':127.3,'local':{'p':[185,186,711,723,851,854,857],'w':[0.808,0.748,0.756,1.621,1.752,2.116,0.493]},'dispersal':{'p':[185,186,711,723,851,852,854,857],'w':[0.443,0.46,0.393,0.703,0.753,4.921,0.902,0.273]},'initial':0,'monitored':0,'temp':[4.43,3.63,5.77,9.02,10.12,13.43,14.82,14.77,11.64,10.19,9.14,9.46]},
		{'area':5.418,'action':1.82,'capacity':142.84,'local':{'p':[185,847,849,855,863],'w':[3.181,1.238,1.478,2.826,0.972]},'dispersal':{'p':[185,847,849,853,855,863],'w':[1.417,0.605,0.679,5.418,1.115,0.571]},'initial':0,'monitored':0,'temp':[4.43,3.71,5.76,9.15,10,13.49,14.91,14.91,11.73,10.15,9.06,9.47]},
		{'area':6.523,'action':0.68,'capacity':163.75,'local':{'p':[185,186,852,856,859,863],'w':[3.106,0.869,2.116,2.395,1.622,0.412]},'dispersal':{'p':[185,186,852,854,856,859,863],'w':[1.421,0.437,0.988,6.523,0.951,0.748,0.318]},'initial':0,'monitored':0,'temp':[4.45,3.68,5.84,9.09,10.17,13.52,14.91,14.85,11.71,10.21,9.16,9.51]},
		{'area':4.539,'action':0.6,'capacity':116.16,'local':{'p':[184,841,846,849,853,863,864],'w':[0.577,0.524,0.679,0.875,2.826,2.126,1.176]},'dispersal':{'p':[184,841,846,849,853,855,863,864],'w':[0.293,0.299,0.258,0.466,1.188,4.539,0.948,0.561]},'initial':0,'monitored':0,'temp':[4.41,3.69,5.74,9.14,9.97,13.49,14.91,14.91,11.73,10.13,9.03,9.46]},
		{'area':7.513,'action':1.47,'capacity':182.8,'local':{'p':[186,854,859,860],'w':[4.124,2.395,1.534,3.195]},'dispersal':{'p':[186,854,856,859,860],'w':[1.685,1.083,7.513,0.733,1.228]},'initial':0,'monitored':0,'temp':[4.33,3.52,5.71,8.91,10.1,13.38,14.76,14.68,11.55,10.09,9.08,9.4]},
		{'area':6.078,'action':1.65,'capacity':157.9,'local':{'p':[186,710,711,714,852,858],'w':[2.705,0.091,3.195,0.662,0.493,3.093]},'dispersal':{'p':[186,710,711,714,852,857,858],'w':[1.19,0.158,1.296,0.38,0.353,6.078,1.239]},'initial':0,'monitored':0,'temp':[4.19,3.3,5.43,8.64,9.84,13.07,14.44,14.37,11.26,9.91,8.92,9.19]},
		{'area':5.032,'action':4.31,'capacity':121.91,'local':{'p':[186,710,857],'w':[1.64,2.052,3.093]},'dispersal':{'p':[186,710,714,857,858],'w':[0.805,0.871,0.114,1.257,5.032]},'initial':0,'monitored':0,'temp':[4.05,3.14,5.24,8.45,9.69,12.88,14.23,14.17,11.07,9.75,8.79,9.05]},
		{'area':12.576,'action':1.57,'capacity':317.32,'local':{'p':[187,188,854,856,860,863,1006],'w':[2.984,3.881,1.622,1.534,2.124,1.822,0.206]},'dispersal':{'p':[185,187,188,854,856,859,860,861,863,1006],'w':[0.008,1.226,1.652,0.739,0.695,12.576,0.828,0.006,0.821,0.223]},'initial':0,'monitored':0,'temp':[4.6,3.86,6.16,9.35,10.49,13.89,15.3,15.17,11.98,10.39,9.34,9.71]},
		{'area':4.47,'action':2.83,'capacity':101.17,'local':{'p':[187,856,859,861],'w':[0.269,3.195,2.124,1.967]},'dispersal':{'p':[187,856,859,860,861],'w':[0.293,1.372,0.99,4.47,0.617]},'initial':0,'monitored':0,'temp':[4.23,3.41,5.64,8.81,10.03,13.33,14.72,14.63,11.48,9.98,8.99,9.33]},
		{'area':0.866,'action':0.08,'capacity':20.31,'local':{'p':[187,860],'w':[1.51,1.967]},'dispersal':{'p':[187,859,860,861],'w':[0.651,0.047,0.935,0.866]},'initial':0,'monitored':0,'temp':[4.1,3.27,5.51,8.67,9.89,13.21,14.6,14.51,11.37,9.85,8.86,9.22]},
		{'area':5.038,'action':2.56,'capacity':129.6,'local':{'p':[188,863,864,866,869,871,1004,1008],'w':[2.303,0.266,0.994,0.151,1.153,2.099,0.773,1.199]},'dispersal':{'p':[188,189,862,863,864,866,869,871,1004,1008],'w':[1.027,0.027,5.038,0.236,0.416,0.184,0.479,0.812,0.309,0.576]},'initial':0,'monitored':0,'temp':[4.58,3.87,6.18,9.37,10.5,13.95,15.35,15.25,12.07,10.44,9.31,9.75]},
		{'area':8.205,'action':2.19,'capacity':214.76,'local':{'p':[185,188,853,854,855,859,862,864],'w':[0.58,2.24,0.972,0.412,2.126,1.822,0.266,2.617]},'dispersal':{'p':[185,188,853,854,855,859,862,863,864],'w':[0.356,0.954,0.446,0.179,0.879,0.826,0.222,8.205,1.059]},'initial':0,'monitored':0,'temp':[4.5,3.77,5.97,9.24,10.26,13.71,15.12,15.06,11.88,10.28,9.19,9.6]},
		{'area':3.645,'action':0.52,'capacity':91.65,'local':{'p':[841,855,862,863,870,871],'w':[1.15,1.176,0.994,2.617,0.19,1.975]},'dispersal':{'p':[188,841,855,862,863,864,870,871],'w':[0.027,0.535,0.577,0.559,1.102,3.645,0.213,1.058]},'initial':0,'monitored':0,'temp':[4.5,3.79,5.96,9.26,10.23,13.72,15.13,15.09,11.9,10.29,9.17,9.61]},
		{'area':3.24,'action':1.24,'capacity':86.16,'local':{'p':[867,868,870,873],'w':[2.506,0.827,2.012,2.251]},'dispersal':{'p':[189,843,865,867,868,870,873],'w':[0.058,0.027,3.24,1.124,0.44,0.883,1.003]},'initial':0,'monitored':0,'temp':[4.59,3.9,6.06,9.39,10.35,13.86,15.29,15.26,12.05,10.41,9.24,9.7]},
		{'area':2.35,'action':1.81,'capacity':66.18,'local':{'p':[189,862,868,869,871,999],'w':[2.381,0.151,0.909,1.319,0.207,1.498]},'dispersal':{'p':[189,862,866,868,869,871,999],'w':[0.951,0.155,2.35,0.515,0.596,0.202,0.66]},'initial':0,'monitored':0,'temp':[4.59,3.89,6.19,9.39,10.52,13.97,15.36,15.3,12.12,10.49,9.32,9.77]},
		{'area':2.897,'action':0.77,'capacity':74.02,'local':{'p':[831,833,843,865,870,873,874],'w':[1.565,0.793,1.71,2.506,0.276,0.451,0.04]},'dispersal':{'p':[831,833,843,865,867,870,873,874],'w':[0.624,0.361,0.762,0.933,2.897,0.292,0.311,0.156]},'initial':0,'monitored':0,'temp':[4.58,3.9,5.97,9.38,10.2,13.77,15.21,15.2,11.98,10.35,9.18,9.65]},
		{'area':3.818,'action':1.13,'capacity':100.49,'local':{'p':[189,865,866,870,873,879,999],'w':[0.933,0.827,0.909,0.111,1.361,2.013,1.386]},'dispersal':{'p':[189,865,866,868,870,873,876,877,879,999,1002],'w':[0.383,0.395,0.381,3.818,0.145,0.595,0.018,0.057,0.848,0.655,0.031]},'initial':0,'monitored':0,'temp':[4.61,3.91,6.21,9.41,10.57,14.01,15.42,15.35,12.16,10.52,9.33,9.79]},
		{'area':2.272,'action':0.14,'capacity':56.46,'local':{'p':[862,866,997,998,999,1004],'w':[1.153,1.319,0.351,0.914,0.421,1.801]},'dispersal':{'p':[189,862,866,869,871,997,998,999,1004],'w':[0.004,0.579,0.614,2.272,0.056,0.19,0.426,0.247,0.75]},'initial':0,'monitored':0,'temp':[4.59,3.89,6.24,9.39,10.57,14.01,15.39,15.31,12.13,10.5,9.34,9.8]},
		{'area':6.073,'action':4.47,'capacity':172.11,'local':{'p':[189,841,843,864,865,867,868,871],'w':[2.297,0.138,1.951,0.19,2.012,0.276,0.111,1.274]},'dispersal':{'p':[184,189,841,843,846,864,865,867,868,870,871],'w':[0.01,0.917,1.648,0.835,0.393,0.109,0.807,0.182,0.189,6.073,0.619]},'initial':0,'monitored':0,'temp':[4.51,3.82,5.92,9.29,10.17,13.7,15.12,15.12,11.91,10.29,9.14,9.6]},
		{'area':3.714,'action':1.24,'capacity':93.48,'local':{'p':[189,862,864,866,870],'w':[1.236,2.099,1.975,0.207,1.274]},'dispersal':{'p':[189,841,862,864,866,869,870,871],'w':[0.483,0.077,0.937,1.219,0.183,0.055,0.618,3.714]},'initial':0,'monitored':0,'temp':[4.55,3.85,6.07,9.34,10.36,13.84,15.25,15.19,12,10.38,9.24,9.68]},
		{'area':2.639,'action':3.28,'capacity':80.4,'local':{'p':[190,876,877,880,993],'w':[0.642,1.662,1.705,2.131,0.426]},'dispersal':{'p':[190,872,876,877,880,993],'w':[0.402,2.639,0.734,0.771,0.946,0.328]},'initial':0,'monitored':0,'temp':[4.66,3.97,6.29,9.48,10.71,14.14,15.58,15.48,12.28,10.61,9.41,9.85]},
		{'area':3.416,'action':1.11,'capacity':90.73,'local':{'p':[190,865,867,868,874,876,877,879],'w':[0.556,2.251,0.451,1.361,0.401,2.541,0.124,0.122]},'dispersal':{'p':[190,833,865,867,868,873,874,876,877,879],'w':[0.319,0.07,0.893,0.257,0.628,3.416,0.244,0.937,0.14,0.133]},'initial':0,'monitored':0,'temp':[4.62,3.92,6.15,9.42,10.48,13.96,15.4,15.34,12.13,10.49,9.3,9.76]},
		{'area':2.959,'action':0.38,'capacity':75.41,'local':{'p':[190,832,833,867,873],'w':[2.44,2.512,2.149,0.04,0.401]},'dispersal':{'p':[190,832,833,867,873,874],'w':[1.08,1.118,0.917,0.133,0.266,2.959]},'initial':0,'monitored':0,'temp':[4.73,4.06,6.18,9.58,10.45,14.02,15.48,15.43,12.19,10.54,9.34,9.82]},
		{'area':1.104,'action':0,'capacity':26.76,'local':{'p':[878,885,988,995],'w':[1.768,0.422,1.768,0.908]},'dispersal':{'p':[875,878,885,988,995],'w':[1.104,0.827,0.377,0.795,0.455]},'initial':0,'monitored':0,'temp':[4.63,3.93,6.31,9.47,10.85,14.22,15.71,15.55,12.34,10.63,9.44,9.86]},
		{'area':2.276,'action':0.27,'capacity':57.78,'local':{'p':[190,872,873,877],'w':[1.764,1.662,2.541,0.685]},'dispersal':{'p':[190,868,872,873,876,877,879],'w':[0.881,0.026,0.705,1.114,2.276,0.353,0.086]},'initial':0,'monitored':0,'temp':[4.62,3.92,6.19,9.42,10.55,14.01,15.46,15.38,12.18,10.53,9.33,9.78]},
		{'area':1.941,'action':0.64,'capacity':51.06,'local':{'p':[872,873,876,879,993],'w':[1.705,0.124,0.685,2.031,1.35]},'dispersal':{'p':[868,872,873,876,877,879,993],'w':[0.075,0.782,0.174,0.319,1.941,0.848,0.707]},'initial':0,'monitored':0,'temp':[4.67,3.97,6.32,9.49,10.74,14.15,15.58,15.48,12.28,10.62,9.42,9.86]},
		{'area':3.243,'action':0.52,'capacity':83.05,'local':{'p':[190,191,875,880,885,995],'w':[0.688,1.289,1.768,2.158,0.504,0.736]},'dispersal':{'p':[190,191,875,878,880,885,995],'w':[0.42,0.64,0.688,3.243,0.929,0.325,0.386]},'initial':0,'monitored':0,'temp':[4.66,3.96,6.33,9.51,10.82,14.21,15.69,15.55,12.34,10.65,9.45,9.88]},
		{'area':2.829,'action':0.29,'capacity':71.41,'local':{'p':[868,873,877,993,999,1002],'w':[2.013,0.122,2.031,0.715,0.233,1.73]},'dispersal':{'p':[868,873,876,877,879,993,999,1002],'w':[0.816,0.174,0.048,0.789,2.829,0.417,0.23,0.789]},'initial':0,'monitored':0,'temp':[4.64,3.94,6.31,9.45,10.71,14.13,15.53,15.44,12.25,10.6,9.4,9.86]},
		{'area':4.45,'action':0.86,'capacity':113.04,'local':{'p':[190,872,878,993,995],'w':[1.542,2.131,2.158,1.554,1.747]},'dispersal':{'p':[190,872,878,880,993,995],'w':[0.784,0.864,0.907,4.45,0.791,0.805]},'initial':0,'monitored':0,'temp':[4.67,3.98,6.33,9.51,10.8,14.21,15.67,15.54,12.33,10.65,9.44,9.87]},
		{'area':3.064,'action':0.51,'capacity':77.28,'local':{'p':[827,882,886,887,890],'w':[0.295,1.5,1.702,1.979,1.49]},'dispersal':{'p':[827,881,882,886,887,890],'w':[0.252,3.064,0.711,0.81,0.828,0.678]},'initial':0,'monitored':0,'temp':[5.05,4.37,6.86,10.03,11.43,14.79,16.27,16.07,12.82,11.14,9.9,10.35]},
		{'area':2.408,'action':0.75,'capacity':63.81,'local':{'p':[191,830,881,883,885,886,887],'w':[1.36,0.059,1.5,1.43,0.106,1.01,1.1]},'dispersal':{'p':[191,830,881,882,883,885,886,887],'w':[0.582,0.194,0.603,2.408,0.573,0.182,0.512,0.493]},'initial':0,'monitored':0,'temp':[4.93,4.25,6.69,9.87,11.22,14.6,16.09,15.9,12.67,10.98,9.75,10.2]},
		{'area':3.508,'action':0.11,'capacity':86.68,'local':{'p':[190,191,830,832,882],'w':[0.684,2.662,2.564,0.547,1.43]},'dispersal':{'p':[190,191,830,832,882,883,887],'w':[0.409,1.109,1.079,0.33,0.627,3.508,0.106]},'initial':0,'monitored':0,'temp':[4.87,4.19,6.54,9.78,10.99,14.44,15.92,15.76,12.53,10.85,9.63,10.08]},
		{'area':10.48,'action':1.69,'capacity':265.9,'local':{'p':[885,886,982,984,986,992],'w':[1.52,0.801,0.723,0.935,0.63,0.139]},'dispersal':{'p':[192,204,884,885,886,892,982,983,984,986,987,992],'w':[1.131,0.115,10.48,0.739,1.422,0.132,0.232,0.405,0.442,0.246,0.029,0.799]},'initial':0,'monitored':0,'temp':[4.94,4.28,6.79,9.92,11.41,14.73,16.24,16.03,12.77,11.06,9.83,10.27]},
		{'area':6.014,'action':1.37,'capacity':154.82,'local':{'p':[191,875,878,882,884,886,987,988,989,992],'w':[2.327,0.422,0.504,0.106,1.52,1.312,0.264,0.715,2.431,0.207]},'dispersal':{'p':[191,875,878,882,884,885,886,987,988,989,992],'w':[0.983,0.191,0.309,0.151,0.584,6.014,0.544,0.192,0.323,0.89,0.172]},'initial':0,'monitored':0,'temp':[4.72,4.02,6.45,9.61,11.02,14.37,15.88,15.7,12.47,10.77,9.56,9.9…
		{'area':5.098,'action':1.41,'capacity':132.89,'local':{'p':[192,881,882,884,885,888,889,890],'w':[0.676,1.702,1.01,0.801,1.312,0.727,0.969,0.527]},'dispersal':{'p':[191,192,881,882,884,885,886,888,889,890],'w':[0.052,0.342,0.699,0.448,1.334,0.659,5.098,0.36,0.379,0.278]},'initial':0,'monitored':0,'temp':[5,4.32,6.83,9.97,11.41,14.75,16.24,16.04,12.79,11.11,9.87,10.32]},
		{'area':2.717,'action':0,'capacity':66.54,'local':{'p':[827,828,830,881,882],'w':[1.187,2.111,0.482,1.979,1.1]},'dispersal':{'p':[827,828,830,881,882,883,887,890],'w':[0.639,0.876,0.306,0.816,0.486,0.093,2.717,0.014]},'initial':0,'monitored':0,'temp':[5.08,4.41,6.87,10.07,11.41,14.8,16.28,16.08,12.83,11.15,9.9,10.36]},
		{'area':2.799,'action':0.17,'capacity':69.12,'local':{'p':[192,886,889],'w':[1.243,0.727,3.014]},'dispersal':{'p':[192,824,826,886,888,889,891,893],'w':[0.548,0.326,0.005,0.444,2.799,1.212,1.305,0.086]},'initial':0,'monitored':0,'temp':[5.11,4.44,7.01,10.13,11.65,14.95,16.44,16.22,12.96,11.28,10.03,10.49]},
		{'area':2.375,'action':0.03,'capacity':57.6,'local':{'p':[826,886,888,890],'w':[0.616,0.969,3.014,2.455]},'dispersal':{'p':[824,826,886,888,889,890],'w':[0.29,0.259,0.615,1.245,2.375,0.932]},'initial':0,'monitored':0,'temp':[5.16,4.49,7.05,10.18,11.69,15,16.48,16.26,13,11.32,10.07,10.53]},
		{'area':2.56,'action':0.55,'capacity':64.46,'local':{'p':[826,827,881,886,889],'w':[1.462,0.807,1.49,0.527,2.455]},'dispersal':{'p':[826,827,881,886,887,889,890],'w':[0.643,0.431,0.672,0.37,0.013,1.063,2.56]},'initial':0,'monitored':0,'temp':[5.16,4.48,7.03,10.17,11.65,14.97,16.45,16.24,12.98,11.3,10.04,10.5]},
		{'area':6.142,'action':0.09,'capacity':126.98,'local':{'p':[819,821,824,893,896],'w':[0.252,0.913,1.599,3.273,0.319]},'dispersal':{'p':[192,819,821,823,824,888,891,893,896],'w':[0.145,0.168,0.429,0.071,0.74,1.295,6.142,1.329,0.218]},'initial':0,'monitored':0,'temp':[4.96,4.26,6.84,9.95,11.48,14.77,16.28,16.07,12.81,11.13,9.88,10.36]},
		{'area':2.49,'action':0.25,'capacity':63.39,'local':{'p':[192],'w':[1.482]},'dispersal':{'p':[192,884,892,893,981,986],'w':[0.595,0.125,2.49,0.906,0.6,0.512]},'initial':0,'monitored':0,'temp':[4.85,4.18,6.73,9.84,11.35,14.66,16.19,15.99,12.72,11.02,9.77,10.23]},
		{'area':5.915,'action':1.8,'capacity':155.41,'local':{'p':[891,896,898,981],'w':[3.273,0.465,2.667,0.755]},'dispersal':{'p':[192,821,888,891,892,893,896,898,981],'w':[0.548,0.003,0.112,1.251,0.781,5.915,0.377,1.071,0.344]},'initial':0,'monitored':0,'temp':[4.86,4.17,6.74,9.84,11.37,14.67,16.19,15.99,12.72,11.04,9.79,10.26]},
		{'area':2.625,'action':2.68,'capacity':78.18,'local':{'p':[193,897,898,899,979,981],'w':[0.744,0.754,1.936,1.005,1.774,0.331]},'dispersal':{'p':[193,894,897,898,899,979,981],'w':[0.416,2.625,0.377,0.818,0.41,0.807,0.297]},'initial':0,'monitored':0,'temp':[4.78,4.12,6.68,9.78,11.29,14.6,16.15,15.96,12.69,10.98,9.72,10.18]},
		{'area':3.176,'action':0.29,'capacity':78.88,'local':{'p':[194,815,817,820,822],'w':[0.365,1.117,1.421,1.741,0.285]},'dispersal':{'p':[194,815,817,820,822,895,896,973],'w':[0.209,0.489,0.638,0.726,0.206,3.176,1.301,0.082]},'initial':0,'monitored':0,'temp':[4.75,4.06,6.63,9.73,11.25,14.55,16.1,15.9,12.66,10.96,9.69,10.17]},
		{'area':4.794,'action':1.06,'capacity':119.98,'local':{'p':[193,891,893,898,973],'w':[3.08,0.319,0.465,2.165,0.4]},'dispersal':{'p':[193,194,817,821,891,893,895,896,898,973],'w':[1.218,0.135,0.338,0.347,0.234,0.291,1.073,4.794,0.874,0.219]},'initial':0,'monitored':0,'temp':[4.77,4.08,6.65,9.75,11.27,14.58,16.12,15.92,12.66,10.97,9.71,10.19]},
		{'area':2.132,'action':0.17,'capacity':53.67,'local':{'p':[894,899,973,975,979],'w':[0.754,2.124,1.732,0.927,0.673]},'dispersal':{'p':[894,897,899,973,975,979],'w':[0.421,2.132,0.882,0.843,0.451,0.382]},'initial':0,'monitored':0,'temp':[4.84,4.21,6.78,9.88,11.38,14.7,16.26,16.06,12.79,11.06,9.78,10.24]},
		{'area':3.513,'action':0.44,'capacity':89.66,'local':{'p':[193,893,894,896,981],'w':[0.654,2.667,1.936,2.165,0.503]},'dispersal':{'p':[193,893,894,896,898,979,981],'w':[0.345,1.167,0.847,0.956,3.513,0.004,0.349]},'initial':0,'monitored':0,'temp':[4.76,4.07,6.64,9.74,11.26,14.56,16.1,15.91,12.64,10.95,9.7,10.17]},
		{'area':2.442,'action':1.16,'capacity':66.56,'local':{'p':[193,894,897,973],'w':[2.062,1.005,2.124,1.476]},'dispersal':{'p':[193,894,897,899,973],'w':[0.916,0.524,0.816,2.442,0.911]},'initial':0,'monitored':0,'temp':[4.85,4.21,6.79,9.89,11.39,14.7,16.26,16.06,12.8,11.08,9.79,10.25]},
		{'area':3.751,'action':1.48,'capacity':100.12,'local':{'p':[69,967,973],'w':[1.995,2.548,0.577]},'dispersal':{'p':[69,194,900,901,967,970,973],'w':[0.894,0.122,3.751,1.06,0.994,0.143,0.394]},'initial':0,'monitored':0,'temp':[4.92,4.34,6.94,10.05,11.54,14.88,16.47,16.24,12.97,11.2,9.87,10.33]},
		{'area':8.275,'action':0.77,'capacity':193.73,'local':{'p':[194,902,903,907,908,910,970],'w':[2.744,1.496,0.603,0.818,2.08,1.144,0.614]},'dispersal':{'p':[69,194,900,901,902,903,907,908,910,970,973],'w':[0.075,1.099,1.132,8.275,0.67,0.326,0.355,0.807,0.462,0.283,0.092]},'initial':0,'monitored':0,'temp':[4.89,4.33,6.92,10.03,11.52,14.86,16.46,16.22,12.96,11.18,9.86,10.32]},
		{'area':5.984,'action':0.97,'capacity':134.21,'local':{'p':[179,194,812,815,901,903],'w':[0.765,1.398,2.122,1.249,1.496,2.252]},'dispersal':{'p':[179,194,808,812,815,901,902,903],'w':[0.41,0.639,0.018,0.898,0.582,0.703,5.984,0.959]},'initial':0,'monitored':0,'temp':[4.85,4.28,6.86,9.97,11.45,14.8,16.4,16.15,12.92,11.14,9.84,10.3]},
		{'area':4.095,'action':0.66,'capacity':96.95,'local':{'p':[195,808,812,901,902,908,909],'w':[1.835,2.339,0.283,0.603,2.252,0.612,0.196]},'dispersal':{'p':[195,808,812,901,902,903,908,909],'w':[0.808,1.028,0.249,0.354,0.928,4.095,0.263,0.127]},'initial':0,'monitored':0,'temp':[4.92,4.39,6.97,10.08,11.56,14.93,16.53,16.27,13.04,11.23,9.92,10.38]},
		{'area':7.025,'action':0.49,'capacity':176.68,'local':{'p':[177,195,803,808,906],'w':[1.477,1.46,1.654,2.392,3.877]},'dispersal':{'p':[177,178,195,803,808,904,906],'w':[0.736,0.007,0.735,0.748,1.013,7.025,1.594]},'initial':0,'monitored':0,'temp':[5.08,4.59,7.19,10.3,11.79,15.18,16.8,16.49,13.27,11.43,10.09,10.56]},
		{'area':4.75,'action':0.74,'capacity':120.74,'local':{'p':[195,911,954,959,962],'w':[0.511,3.796,0.378,2.546,2.444]},'dispersal':{'p':[195,905,911,914,915,954,959,962],'w':[0.404,4.75,1.465,0.04,0.035,0.303,1.089,1.021]},'initial':0,'monitored':0,'temp':[5.01,4.52,7.12,10.23,11.73,15.08,16.71,16.44,13.19,11.36,10.02,10.47]},
		{'area':6.751,'action':1.44,'capacity':173.41,'local':{'p':[177,195,196,904,915],'w':[1.71,0.73,3.088,3.877,1.768]},'dispersal':{'p':[177,195,196,904,906,915],'w':[0.894,0.457,1.282,1.526,6.751,0.793]},'initial':0,'monitored':0,'temp':[5.08,4.61,7.2,10.3,11.8,15.17,16.8,16.5,13.29,11.43,10.09,10.56]},
		{'area':2.268,'action':0.47,'capacity':57.67,'local':{'p':[901,908,909,910,962],'w':[0.818,1.17,1.232,2.186,0.861]},'dispersal':{'p':[901,907,908,909,910,962,963],'w':[0.504,2.268,0.445,0.593,0.96,0.516,0.023]},'initial':0,'monitored':0,'temp':[4.92,4.39,6.99,10.1,11.6,14.95,16.55,16.3,13.04,11.24,9.91,10.36]},
		{'area':1.725,'action':0.42,'capacity':37.4,'local':{'p':[901,903,907,909],'w':[2.08,0.612,1.17,1.791]},'dispersal':{'p':[195,901,903,907,908,909],'w':[0.039,0.941,0.426,0.601,1.725,0.77]},'initial':0,'monitored':0,'temp':[4.89,4.36,6.95,10.06,11.55,14.91,16.51,16.26,13.01,11.21,9.89,10.35]},
		{'area':2.578,'action':1.85,'capacity':72,'local':{'p':[195,903,907,908,962],'w':[2.958,0.196,1.232,1.791,1.011]},'dispersal':{'p':[195,903,907,908,909,962],'w':[1.222,0.269,0.559,0.767,2.578,0.593]},'initial':0,'monitored':0,'temp':[4.93,4.42,7.01,10.12,11.61,14.97,16.58,16.32,13.07,11.26,9.93,10.39]},
		{'area':2.517,'action':0.96,'capacity':66.4,'local':{'p':[901,907,962,963,970],'w':[1.144,2.186,0.23,1.318,1.571]},'dispersal':{'p':[901,907,910,962,963,970],'w':[0.72,0.893,2.517,0.246,0.587,0.674]},'initial':0,'monitored':0,'temp':[4.92,4.38,6.99,10.1,11.59,14.94,16.55,16.3,13.03,11.23,9.9,10.35]},
		{'area':1.807,'action':0.12,'capacity':44.18,'local':{'p':[195,905,912,914,915,954],'w':[0.273,3.796,2.179,0.264,1.587,0.161]},'dispersal':{'p':[195,905,911,912,914,915,954,959],'w':[0.331,1.556,1.807,0.698,0.201,0.786,0.223,0.001]},'initial':0,'monitored':0,'temp':[5.02,4.54,7.14,10.23,11.73,15.08,16.72,16.45,13.2,11.37,10.03,10.48]},
		{'area':1.092,'action':0,'capacity':22.02,'local':{'p':[911,914,915],'w':[2.179,1.153,1.899]},'dispersal':{'p':[905,911,912,914,915,954],'w':[0.001,1.009,1.092,0.642,0.873,0.051]},'initial':0,'monitored':0,'temp':[5.02,4.54,7.14,10.22,11.72,15.07,16.72,16.44,13.21,11.37,10.02,10.48]},
		{'area':8.223,'action':1.06,'capacity':207.3,'local':{'p':[177,196,914,917,956],'w':[0.19,3.601,1.909,3.086,0.009]},'dispersal':{'p':[177,196,802,913,914,917,918,956],'w':[0.133,1.496,0.52,8.223,0.792,1.241,0.971,0.144]},'initial':0,'monitored':0,'temp':[5.07,4.6,7.19,10.22,11.76,15.09,16.76,16.46,13.28,11.41,10.06,10.53]},
		{'area':5.626,'action':0.85,'capacity':141.16,'local':{'p':[196,911,912,913,915,954,956],'w':[1.504,0.264,1.153,1.909,0.576,2.657,1.725]},'dispersal':{'p':[196,905,911,912,913,914,915,917,954,956],'w':[0.648,0.082,0.182,0.412,0.798,5.626,0.293,0.148,1.078,0.788]},'initial':0,'monitored':0,'temp':[5.02,4.53,7.13,10.18,11.7,15.04,16.71,16.43,13.21,11.36,10.02,10.47]},
		{'area':4.442,'action':0.07,'capacity':108.04,'local':{'p':[195,196,906,911,912,914],'w':[0.739,2.158,1.768,1.587,1.899,0.576]},'dispersal':{'p':[195,196,905,906,911,912,914,915],'w':[0.463,0.95,0.033,0.797,0.751,0.627,0.419,4.442]},'initial':0,'monitored':0,'temp':[5.02,4.55,7.15,10.24,11.73,15.09,16.73,16.45,13.22,11.38,10.04,10.49]},
		{'area':3.844,'action':0.39,'capacity':97.43,'local':{'p':[917,919,926,938,943],'w':[0.703,1.627,2.2,0.641,0.432]},'dispersal':{'p':[70,916,917,919,926,938,940,942,943],'w':[0.166,3.844,0.518,0.63,0.95,0.312,0.404,0.359,0.161]},'initial':0,'monitored':0,'temp':[5.16,4.67,7.29,10.31,11.9,15.18,16.9,16.6,13.36,11.51,10.14,10.59]},
		{'area':10.943,'action':0.31,'capacity':271.06,'local':{'p':[197,913,916,918,919,920,926,942,956],'w':[1.005,3.086,0.703,1.291,2.25,1.145,1.118,1.986,1.583]},'dispersal':{'p':[197,913,914,916,917,918,919,920,926,942,944,956],'w':[0.883,1.334,0.094,0.436,10.943,0.556,1.092,0.706,0.592,0.842,0.02,0.693]},'initial':0,'monitored':0,'temp':[5.14,4.66,7.27,10.29,11.87,15.17,16.86,16.54,13.35,11.49,10.1…
		{'area':6.223,'action':1.72,'capacity':162.59,'local':{'p':[197,793,794,802,917,920,921],'w':[0.22,0.315,2.482,2.477,1.291,0.458,0.482]},'dispersal':{'p':[176,197,793,794,802,913,917,918,920,921],'w':[0.038,0.14,0.198,0.984,1.094,0.862,0.609,6.223,0.199,0.232]},'initial':0,'monitored':0,'temp':[5.17,4.71,7.31,10.32,11.9,15.19,16.87,16.53,13.39,11.51,10.15,10.62]},
		{'area':1.671,'action':0.51,'capacity':42.1,'local':{'p':[916,917],'w':[1.627,2.25]},'dispersal':{'p':[916,917,919,942],'w':[0.688,1.646,1.671,0.102]},'initial':0,'monitored':0,'temp':[5.16,4.68,7.29,10.31,11.89,15.18,16.88,16.57,13.36,11.51,10.14,10.59]},
		{'area':4.503,'action':0.05,'capacity':110.18,'local':{'p':[197,793,917,918,921,926],'w':[2.458,1.541,1.145,0.458,3.79,2.478]},'dispersal':{'p':[197,198,793,917,918,920,921,924,926,928],'w':[0.804,0.102,0.498,0.617,0.382,4.503,1.468,0.022,1.064,0.511]},'initial':0,'monitored':0,'temp':[5.2,4.71,7.34,10.35,11.99,15.27,16.98,16.62,13.43,11.58,10.18,10.64]},
		{'area':3.98,'action':1.08,'capacity':99.19,'local':{'p':[793,918,920],'w':[4.857,0.482,3.79]},'dispersal':{'p':[793,794,918,920,921],'w':[2.135,0.007,0.381,1.666,3.98]},'initial':0,'monitored':0,'temp':[5.21,4.72,7.34,10.34,11.98,15.25,16.95,16.58,13.43,11.57,10.17,10.64]},
		{'area':2.555,'action':0.17,'capacity':63.52,'local':{'p':[923,927,929,930,935],'w':[1.866,0.065,0.485,2.125,2.507]},'dispersal':{'p':[922,923,925,927,929,930,935],'w':[2.555,0.678,0.055,0.171,0.325,0.968,1.103]},'initial':0,'monitored':0,'temp':[5.02,4.44,7.11,10.13,11.82,15.07,16.83,16.52,13.21,11.42,10,10.45]},
		{'area':1.711,'action':0.14,'capacity':43.38,'local':{'p':[198,922,925,927,929],'w':[0.584,1.866,1.793,0.043,1.292]},'dispersal':{'p':[198,922,923,925,927,929,935],'w':[0.344,0.814,1.711,0.7,0.183,0.579,0.115]},'initial':0,'monitored':0,'temp':[5.1,4.54,7.21,10.25,11.94,15.2,16.95,16.63,13.32,11.51,10.09,10.54]},
		{'area':1.917,'action':0.05,'capacity':47.6,'local':{'p':[788,928],'w':[2.162,0.941]},'dispersal':{'p':[788,793,920,924,928],'w':[0.979,1.142,0.012,1.917,0.617]},'initial':0,'monitored':0,'temp':[5.17,4.64,7.3,10.34,12.03,15.32,17.04,16.64,13.43,11.6,10.16,10.63]},
		{'area':1.684,'action':0.08,'capacity':39.77,'local':{'p':[198,923,927],'w':[0.897,1.793,1.74]},'dispersal':{'p':[198,922,923,925,926,927,935],'w':[0.446,0.099,0.691,1.684,0.675,0.691,0.089]},'initial':0,'monitored':0,'temp':[5.14,4.6,7.27,10.3,11.98,15.25,16.99,16.66,13.37,11.55,10.13,10.58]},
		{'area':10.221,'action':0.11,'capacity':251.44,'local':{'p':[916,917,920,931,938],'w':[2.2,1.118,2.478,1.313,1.735]},'dispersal':{'p':[198,200,793,916,917,920,925,926,927,928,931,938],'w':[0.471,0.094,0.019,0.993,0.476,1.017,0.466,10.221,0.474,0.11,0.505,0.745]},'initial':0,'monitored':0,'temp':[5.16,4.65,7.29,10.32,11.96,15.23,16.96,16.64,13.38,11.54,10.14,10.6]},
		{'area':1.595,'action':0,'capacity':39.4,'local':{'p':[200,922,923,925,935],'w':[1.311,0.065,0.043,1.74,0.628]},'dispersal':{'p':[200,922,923,925,926,927,931,935],'w':[0.537,0.103,0.113,0.646,0.603,1.595,0.113,0.354]},'initial':0,'monitored':0,'temp':[5.13,4.59,7.25,10.28,11.93,15.2,16.94,16.64,13.34,11.52,10.11,10.56]},
		{'area':4.835,'action':0.04,'capacity':113.99,'local':{'p':[198,787,788,790,924,929],'w':[2.22,1.93,0.565,0.678,0.941,0.206]},'dispersal':{'p':[175,198,787,788,790,793,920,924,926,928,929],'w':[0.047,0.83,0.877,0.26,0.539,0.196,0.376,0.525,0.104,4.835,0.207]},'initial':0,'monitored':0,'temp':[5.15,4.58,7.27,10.33,12.05,15.35,17.08,16.69,13.41,11.61,10.15,10.6]},
		{'area':3.818,'action':0.12,'capacity':92.23,'local':{'p':[198,199,787,922,923,928,930],'w':[2.231,1.231,0.689,0.485,1.292,0.206,1.486]},'dispersal':{'p':[198,199,787,922,923,928,929,930],'w':[0.89,0.573,0.357,0.284,0.558,0.219,3.818,0.671]},'initial':0,'monitored':0,'temp':[5.05,4.46,7.14,10.18,11.9,15.18,16.93,16.57,13.27,11.48,10.04,10.49]},
		{'area':3.971,'action':0.03,'capacity':64.59,'local':{'p':[199,922,929,935],'w':[1.317,2.125,1.486,0.395]},'dispersal':{'p':[199,922,929,930,935],'w':[0.609,0.801,0.701,3.971,0.281]},'initial':0,'monitored':0,'temp':[4.93,4.31,6.99,10.02,11.74,14.98,16.74,16.42,13.12,11.34,9.91,10.37]},
		{'area':1.568,'action':0,'capacity':33.11,'local':{'p':[926,933,938],'w':[1.313,1.165,1.001]},'dispersal':{'p':[200,926,927,931,933,938],'w':[0.644,0.632,0.113,1.568,0.508,0.49]},'initial':0,'monitored':0,'temp':[5.11,4.59,7.24,10.26,11.88,15.14,16.89,16.61,13.31,11.48,10.1,10.54]},
		{'area':2.209,'action':0.04,'capacity':34.37,'local':{'p':[200,934,935,936,1077],'w':[2.007,2.401,0.28,1.587,0.214]},'dispersal':{'p':[200,932,933,934,935,936,1075,1077],'w':[0.793,2.209,0.081,1.017,0.3,0.538,0.079,0.246]},'initial':0,'monitored':0,'temp':[5.05,4.52,7.17,10.17,11.8,15.04,16.81,16.57,13.24,11.42,10.03,10.48]},
		{'area':4.319,'action':0.08,'capacity':76.13,'local':{'p':[931,938,943,1075],'w':[1.165,1.263,0.674,2.97]},'dispersal':{'p':[200,931,932,933,936,937,938,943,947,1075],'w':[0.572,0.478,0.064,4.319,0.068,0.655,0.554,0.341,0.203,1.186]},'initial':0,'monitored':0,'temp':[5.08,4.57,7.21,10.23,11.83,15.09,16.84,16.6,13.28,11.45,10.07,10.51]},
		{'area':2.731,'action':0.11,'capacity':56.77,'local':{'p':[932,935,1077],'w':[2.401,1.139,0.698]},'dispersal':{'p':[200,932,934,935,936,1077],'w':[0.015,0.978,2.731,0.556,0.025,0.37]},'initial':0,'monitored':0,'temp':[4.98,4.43,7.08,10.07,11.71,14.94,16.71,16.49,13.16,11.35,9.96,10.41]},
		{'area':5.729,'action':0.18,'capacity':144.12,'local':{'p':[200,922,927,930,932,934],'w':[1.889,2.507,0.628,0.395,0.28,1.139]},'dispersal':{'p':[200,922,923,925,927,930,932,934,935],'w':[0.809,0.922,0.065,0.036,0.313,0.197,0.163,0.468,5.729]},'initial':0,'monitored':0,'temp':[5.01,4.45,7.11,10.12,11.78,15.01,16.77,16.5,13.19,11.39,9.99,10.44]},
		{'area':0.799,'action':0.03,'capacity':13.53,'local':{'p':[200,932,1077],'w':[0.075,1.587,0.975]},'dispersal':{'p':[200,932,933,934,936,1075,1077],'w':[0.11,0.651,0.11,0.044,0.799,0.624,0.509]},'initial':0,'monitored':0,'temp':[5.05,4.54,7.19,10.19,11.8,15.06,16.82,16.6,13.26,11.43,10.04,10.49]},
		{'area':0.949,'action':0,'capacity':23.7,'local':{'p':[943,945,947],'w':[0.448,1.151,1.204]},'dispersal':{'p':[70,933,937,943,945,946,947,1075],'w':[0.013,0.774,0.949,0.314,0.527,0.009,0.545,0.05]},'initial':0,'monitored':0,'temp':[5.08,4.57,7.22,10.24,11.83,15.09,16.84,16.61,13.28,11.44,10.07,10.51]},
		{'area':3.026,'action':0,'capacity':47.4,'local':{'p':[916,926,931,933,943],'w':[0.641,1.735,1.001,1.263,2.222]},'dispersal':{'p':[916,926,931,933,938,943],'w':[0.395,0.797,0.485,0.622,3.026,1.014]},'initial':0,'monitored':0,'temp':[5.11,4.6,7.24,10.26,11.86,15.13,16.87,16.59,13.31,11.47,10.1,10.54]},
		{'area':2.408,'action':0.57,'capacity':62.25,'local':{'p':[941,946,948,949,958],'w':[1.101,0.176,1.114,1.162,1.09]},'dispersal':{'p':[939,941,946,948,949,958,1069,1074],'w':[2.408,0.494,0.187,0.519,0.402,0.447,0.097,0.833]},'initial':0,'monitored':0,'temp':[5.1,4.59,7.24,10.29,11.84,15.14,16.85,16.61,13.3,11.45,10.09,10.53]},
		{'area':1.077,'action':0,'capacity':26.39,'local':{'p':[70,942],'w':[1.909,1.873]},'dispersal':{'p':[70,916,940,942,943,944],'w':[0.857,0.578,1.077,0.784,0.04,0.163]},'initial':0,'monitored':0,'temp':[5.11,4.62,7.24,10.26,11.83,15.12,16.84,16.56,13.31,11.46,10.1,10.54]},
		{'area':1.793,'action':0.18,'capacity':44.85,'local':{'p':[70,939,944,946,958],'w':[0.463,1.101,1.613,0.975,1.209]},'dispersal':{'p':[70,939,941,944,946,949,958],'w':[0.336,0.502,1.793,0.741,0.418,0.029,0.617]},'initial':0,'monitored':0,'temp':[5.07,4.57,7.2,10.24,11.79,15.1,16.8,16.56,13.27,11.42,10.07,10.51]},
		{'area':2.834,'action':0,'capacity':70.42,'local':{'p':[70,917,940,944,956],'w':[0.039,1.986,1.873,2.066,0.229]},'dispersal':{'p':[70,916,917,919,940,942,944,956],'w':[0.184,0.469,0.752,0.115,0.604,2.834,0.87,0.261]},'initial':0,'monitored':0,'temp':[5.1,4.61,7.23,10.26,11.82,15.12,16.82,16.54,13.3,11.45,10.09,10.54]},
		{'area':2.046,'action':0.1,'capacity':36.87,'local':{'p':[916,933,937,938,945],'w':[0.432,0.674,0.448,2.222,0.256]},'dispersal':{'p':[70,916,933,937,938,940,943,945,946],'w':[0.894,0.286,0.513,0.2,1,0.033,2.046,0.151,0.076]},'initial':0,'monitored':0,'temp':[5.1,4.59,7.23,10.25,11.83,15.11,16.84,16.58,13.29,11.46,10.09,10.53]},
		{'area':3.903,'action':0.23,'capacity':97.42,'local':{'p':[70,941,942,956,958],'w':[0.557,1.613,2.066,2.601,1.167]},'dispersal':{'p':[70,201,917,940,941,942,944,956,958],'w':[0.326,0.04,0.049,0.051,0.662,0.852,3.903,1.145,0.579]},'initial':0,'monitored':0,'temp':[5.06,4.56,7.18,10.22,11.76,15.07,16.77,16.51,13.25,11.41,10.05,10.5]},
		{'area':3.305,'action':0.35,'capacity':80.15,'local':{'p':[937,943,947,1073],'w':[1.151,0.256,1.513,1.483]},'dispersal':{'p':[70,937,943,945,946,947,948,1067,1069,1073],'w':[0.089,0.528,0.189,3.305,0.548,0.572,0.776,0.237,0.098,0.594]},'initial':0,'monitored':0,'temp':[5.09,4.6,7.24,10.27,11.84,15.12,16.85,16.63,13.3,11.45,10.09,10.53]},
		{'area':2.78,'action':0.99,'capacity':73.35,'local':{'p':[70,939,941,948,949],'w':[3.102,0.176,0.975,0.492,1.95]},'dispersal':{'p':[70,937,939,941,943,945,946,948,949],'w':[1.256,0.011,0.194,0.501,0.104,0.694,2.78,0.24,0.633]},'initial':0,'monitored':0,'temp':[5.09,4.59,7.23,10.26,11.83,15.11,16.84,16.59,13.29,11.45,10.09,10.53]},
		{'area':1.785,'action':0,'capacity':40.28,'local':{'p':[214,937,945,1073],'w':[0.083,1.204,1.513,2.091]},'dispersal':{'p':[214,933,937,945,947,1073,1075],'w':[0.024,0.192,0.43,0.755,1.785,0.958,0.329]},'initial':0,'monitored':0,'temp':[5.07,4.57,7.21,10.24,11.82,15.09,16.84,16.62,13.28,11.44,10.07,10.51]},
		{'area':2.457,'action':0.29,'capacity':61.74,'local':{'p':[939,946,949],'w':[1.114,0.492,1.462]},'dispersal':{'p':[939,945,946,948,949,1067,1069,1073,1074],'w':[0.483,0.639,0.33,2.457,0.567,0.085,0.514,0.001,0.118]},'initial':0,'monitored':0,'temp':[5.1,4.61,7.25,10.29,11.85,15.14,16.87,16.64,13.31,11.46,10.1,10.54]},
		{'area':0.996,'action':0.55,'capacity':27.12,'local':{'p':[939,946,948],'w':[1.162,1.95,1.462]},'dispersal':{'p':[939,941,946,948,949],'w':[0.569,0.074,1.027,0.677,0.996]},'initial':0,'monitored':0,'temp':[5.1,4.6,7.24,10.27,11.83,15.12,16.84,16.61,13.29,11.45,10.09,10.53]},
		{'area':0.537,'action':0.03,'capacity':13.38,'local':{'p':[951,952,953,955,957,1060],'w':[1.212,1.092,0.161,0.019,0.363,0.463]},'dispersal':{'p':[950,951,952,953,955,957,1060,1064],'w':[0.537,0.495,0.372,0.237,0.125,0.227,0.351,0.011]},'initial':0,'monitored':0,'temp':[5.04,4.52,7.16,10.26,11.79,15.12,16.78,16.55,13.24,11.39,10.04,10.48]},
		{'area':1.306,'action':0.05,'capacity':32.08,'local':{'p':[950,953,957],'w':[1.212,1.559,0.998]},'dispersal':{'p':[201,950,951,952,953,955,957,959,1060],'w':[0.548,0.499,1.306,0.004,0.703,0.002,0.468,0.077,0.084]},'initial':0,'monitored':0,'temp':[5.03,4.52,7.15,10.24,11.76,15.1,16.76,16.53,13.23,11.38,10.03,10.47]},
		{'area':0.627,'action':0.1,'capacity':15.65,'local':{'p':[950,955,1060,1064],'w':[1.092,1.109,0.299,0.992]},'dispersal':{'p':[950,951,952,955,957,1050,1060,1064],'w':[0.481,0.005,0.627,0.473,0.146,0.021,0.271,0.489]},'initial':0,'monitored':0,'temp':[5.03,4.51,7.15,10.25,11.78,15.11,16.77,16.54,13.23,11.38,10.03,10.47]},
		{'area':4.06,'action':0.04,'capacity':100.43,'local':{'p':[213,950,951,1060,1074],'w':[0.104,0.161,1.559,1.723,2.572]},'dispersal':{'p':[201,213,950,951,953,958,1060,1074],'w':[0.606,0.171,0.152,0.566,4.06,0.193,0.724,1.08]},'initial':0,'monitored':0,'temp':[5.08,4.56,7.21,10.29,11.81,15.14,16.82,16.59,13.28,11.43,10.07,10.51]},
		{'area':3.134,'action':0.17,'capacity':78.81,'local':{'p':[201,905,911,914,956,959],'w':[2.328,0.378,0.161,2.657,1.135,0.906]},'dispersal':{'p':[201,905,911,912,914,954,956,959],'w':[0.976,0.205,0.139,0.013,1.101,3.134,0.595,0.492]},'initial':0,'monitored':0,'temp':[5.01,4.52,7.13,10.2,11.71,15.05,16.71,16.45,13.2,11.36,10.01,10.46]},
		{'area':0.974,'action':0.12,'capacity':24.75,'local':{'p':[950,952,957,961,1050,1064],'w':[0.019,1.109,1.12,1.206,0.354,0.291]},'dispersal':{'p':[950,951,952,955,957,961,1050,1064],'w':[0.134,0.004,0.379,0.974,0.526,0.591,0.257,0.266]},'initial':0,'monitored':0,'temp':[5.01,4.49,7.12,10.23,11.76,15.09,16.74,16.51,13.2,11.36,10.01,10.45]},
		{'area':5.263,'action':0.04,'capacity':129.99,'local':{'p':[201,913,914,917,942,944,954,958],'w':[1.69,0.009,1.725,1.583,0.229,2.601,1.135,0.216]},'dispersal':{'p':[201,913,914,917,942,944,954,956,958],'w':[0.722,0.117,0.732,0.736,0.167,1.001,0.462,5.263,0.235]},'initial':0,'monitored':0,'temp':[5.04,4.55,7.16,10.19,11.73,15.05,16.74,16.47,13.23,11.38,10.03,10.48]},
		{'area':1.437,'action':0.73,'capacity':39.06,'local':{'p':[950,951,955,961],'w':[0.363,0.998,1.12,1.064]},'dispersal':{'p':[201,950,951,952,955,957,959,961],'w':[0.135,0.157,0.443,0.089,0.412,1.437,0.491,0.538]},'initial':0,'monitored':0,'temp':[5.01,4.5,7.12,10.23,11.75,15.08,16.73,16.49,13.2,11.36,10.01,10.45]},
		{'area':2.892,'action':0.88,'capacity':76.53,'local':{'p':[201,939,941,944,956],'w':[1.312,1.09,1.209,1.167,0.216]},'dispersal':{'p':[201,939,941,944,953,956,958,1074],'w':[0.578,0.528,0.482,0.521,0.168,0.176,2.892,0.668]},'initial':0,'monitored':0,'temp':[5.06,4.56,7.19,10.24,11.78,15.1,16.79,16.55,13.26,11.41,10.06,10.5]},
		{'area':7.537,'action':0.94,'capacity':191.13,'local':{'p':[201,905,954,962,963],'w':[1.545,2.546,0.906,1.64,0.937]},'dispersal':{'p':[201,202,905,911,951,954,957,959,961,962,963],'w':[0.649,0.13,1.061,0.001,0.081,0.445,0.454,7.537,0.779,0.739,0.401]},'initial':0,'monitored':0,'temp':[5,4.5,7.11,10.22,11.72,15.07,16.7,16.45,13.18,11.35,10,10.45]},
		{'area':5.024,'action':3.89,'capacity':144.24,'local':{'p':[202,961,969,971,1049,1053],'w':[2.614,0.396,1.815,0.55,1.917,1.509]},'dispersal':{'p':[202,960,961,969,971,1049,1053],'w':[1.09,5.024,0.297,0.824,0.326,0.871,0.658]},'initial':0,'monitored':0,'temp':[4.8,4.24,6.82,9.96,11.47,14.81,16.43,16.21,12.91,11.11,9.78,10.21]},
		{'area':5.309,'action':0.32,'capacity':133.7,'local':{'p':[202,955,957,960,1050,1053],'w':[1.605,1.206,1.064,0.396,2.17,0.564]},'dispersal':{'p':[202,955,957,959,960,961,963,1050,1053,1064],'w':[0.607,0.521,0.439,1.002,0.254,5.309,0.083,0.856,0.337,0.002]},'initial':0,'monitored':0,'temp':[4.97,4.45,7.07,10.19,11.71,15.05,16.68,16.45,13.15,11.32,9.97,10.41]},
		{'area':5.931,'action':0.61,'capacity':148.76,'local':{'p':[195,905,907,909,910,959,963],'w':[0.452,2.444,0.861,1.011,0.23,1.64,2.774]},'dispersal':{'p':[195,905,907,909,910,959,962,963],'w':[0.371,1.041,0.387,0.436,0.169,0.743,5.931,1.21]},'initial':0,'monitored':0,'temp':[4.97,4.47,7.07,10.19,11.68,15.03,16.65,16.4,13.13,11.31,9.97,10.42]},
		{'area':5.744,'action':1.58,'capacity':149.57,'local':{'p':[910,959,962,970],'w':[1.318,0.937,2.774,1.946]},'dispersal':{'p':[202,907,910,959,961,962,963,970,971],'w':[1.091,0.036,0.599,0.449,0.081,1.139,5.744,0.782,0.137]},'initial':0,'monitored':0,'temp':[4.96,4.43,7.04,10.16,11.66,15.01,16.63,16.38,13.09,11.28,9.94,10.39]},
		{'area':2.38,'action':0.05,'capacity':59.6,'local':{'p':[966,969,1041,1044,1046,1047],'w':[3.56,0.049,0.149,0.757,1.793,1.608]},'dispersal':{'p':[69,964,966,969,1041,1044,1046,1047],'w':[0.001,2.38,1.487,0.205,0.271,0.293,0.754,0.674]},'initial':0,'monitored':0,'temp':[4.8,4.22,6.78,9.92,11.41,14.74,16.31,16.12,12.83,11.08,9.74,10.17]},
		{'area':3.907,'action':0.38,'capacity':99.06,'local':{'p':[69,203,966,967,968,977,1041],'w':[0.515,0.67,3.201,0.456,2.831,0.602,0.485]},'dispersal':{'p':[69,203,965,966,967,968,977,1041],'w':[0.325,0.38,3.907,1.301,0.32,1.03,0.325,0.322]},'initial':0,'monitored':0,'temp':[4.89,4.31,6.88,10,11.49,14.81,16.38,16.18,12.9,11.15,9.83,10.26]},
		{'area':4.54,'action':0,'capacity':111.99,'local':{'p':[69,964,965,969,1041],'w':[1.963,3.56,3.201,0.367,0.442]},'dispersal':{'p':[69,964,965,966,969,1041,1046,1047],'w':[0.868,1.285,1.36,4.54,0.267,0.366,0.071,0.085]},'initial':0,'monitored':0,'temp':[4.87,4.29,6.86,9.99,11.48,14.81,16.38,16.18,12.89,11.14,9.81,10.24]},
		{'area':4.476,'action':1.1,'capacity':114.93,'local':{'p':[69,900,965,968,973],'w':[1.56,2.548,0.456,1.239,3.163]},'dispersal':{'p':[69,900,965,967,968,973,975],'w':[0.713,1.062,0.273,4.476,0.541,1.465,0.015]},'initial':0,'monitored':0,'temp':[4.93,4.34,6.93,10.04,11.53,14.86,16.44,16.22,12.95,11.19,9.87,10.32]},
		{'area':2.55,'action':2.02,'capacity':73.63,'local':{'p':[203,965,967,973,975,978],'w':[0.964,2.831,1.239,0.282,0.931,0.833]},'dispersal':{'p':[203,965,967,968,973,975,978],'w':[0.526,1.238,0.612,2.55,0.207,0.42,0.324]},'initial':0,'monitored':0,'temp':[4.92,4.32,6.89,10.01,11.5,14.82,16.39,16.19,12.91,11.16,9.85,10.29]},
		{'area':4.184,'action':3.65,'capacity':121.16,'local':{'p':[69,960,964,966,971,1047,1049],'w':[0.441,1.815,0.049,0.367,2.312,2.725,0.604]},'dispersal':{'p':[69,960,964,966,969,971,1047,1049],'w':[0.294,0.834,0.084,0.225,4.184,0.923,1.083,0.399]},'initial':0,'monitored':0,'temp':[4.72,4.15,6.72,9.86,11.36,14.7,16.3,16.09,12.8,11.02,9.69,10.13]},
		{'area':2.35,'action':0.58,'capacity':60.64,'local':{'p':[901,910,963],'w':[0.614,1.571,1.946]},'dispersal':{'p':[69,202,900,901,910,963,970,971],'w':[0.665,0.092,0.128,0.305,0.698,0.841,2.35,0.41]},'initial':0,'monitored':0,'temp':[4.93,4.39,7,10.12,11.61,14.96,16.57,16.33,13.04,11.24,9.91,10.35]},
		{'area':3.166,'action':0.76,'capacity':80.14,'local':{'p':[69,202,960,969],'w':[2.64,0.774,0.55,2.312]},'dispersal':{'p':[69,202,960,963,969,970,971],'w':[1.189,0.33,0.324,0.129,0.975,0.317,3.166]},'initial':0,'monitored':0,'temp':[4.88,4.32,6.92,10.05,11.55,14.89,16.5,16.27,12.97,11.18,9.85,10.28]},
		{'area':2.164,'action':1.08,'capacity':58.79,'local':{'p':[203,974,980,982,985],'w':[0.181,2.169,2.253,0.461,1.358]},'dispersal':{'p':[203,972,974,980,982,985],'w':[0.253,2.164,0.921,0.951,0.329,0.613]},'initial':0,'monitored':0,'temp':[4.6,3.95,6.44,9.55,11.05,14.35,15.9,15.74,12.48,10.77,9.5,9.94]},
		{'area':8.413,'action':9.36,'capacity':254.68,'local':{'p':[193,896,897,899,900,967,968,975],'w':[1.088,0.4,1.732,1.476,0.577,3.163,0.282,1.697]},'dispersal':{'p':[193,194,895,896,897,899,900,901,967,968,973,975],'w':[0.465,1.373,0.091,0.193,0.672,0.582,0.275,0.08,1.198,0.251,8.413,0.723]},'initial':0,'monitored':0,'temp':[4.9,4.28,6.86,9.97,11.46,14.78,16.35,16.14,12.88,11.14,9.83,10.3]},
		{'area':2.109,'action':0.39,'capacity':54.16,'local':{'p':[203,972,977,985,1039],'w':[0.789,2.169,1.59,0.738,1.127]},'dispersal':{'p':[203,972,974,977,980,985,1037,1039],'w':[0.496,0.835,2.109,0.671,0.046,0.457,0.097,0.458]},'initial':0,'monitored':0,'temp':[4.58,3.94,6.43,9.54,11.05,14.34,15.89,15.73,12.48,10.76,9.49,9.92]},
		{'area':3.038,'action':1.41,'capacity':82.48,'local':{'p':[897,968,973,978,979],'w':[0.927,0.931,1.697,1.855,1.404]},'dispersal':{'p':[897,967,968,973,975,976,978,979],'w':[0.48,0.014,0.509,0.751,3.038,0.046,0.798,0.637]},'initial':0,'monitored':0,'temp':[4.86,4.24,6.81,9.91,11.41,14.73,16.29,16.09,12.82,11.09,9.79,10.24]},
		{'area':2.41,'action':0.05,'capacity':59.79,'local':{'p':[203,978,979,980,981],'w':[0.279,0.374,2.342,2.48,1.365]},'dispersal':{'p':[203,975,976,978,979,980,981,984],'w':[0.212,0.034,2.41,0.216,0.982,1.055,0.719,0.025]},'initial':0,'monitored':0,'temp':[4.74,4.09,6.62,9.73,11.23,14.55,16.1,15.91,12.65,10.93,9.66,10.11]},
		{'area':3.847,'action':0.26,'capacity':95.86,'local':{'p':[203,210,965,974,1039,1041],'w':[1.527,0.18,0.602,1.59,1.674,2.108]},'dispersal':{'p':[203,210,965,974,977,1037,1039,1041],'w':[0.69,0.189,0.38,0.725,3.847,0.002,0.653,0.924]},'initial':0,'monitored':0,'temp':[4.67,4.05,6.56,9.68,11.18,14.49,16.04,15.87,12.6,10.88,9.59,10.01]},
		{'area':1.4,'action':0.18,'capacity':35.83,'local':{'p':[203,968,975,976,979],'w':[2.166,0.833,1.855,0.374,0.202]},'dispersal':{'p':[203,968,975,976,978,979,980],'w':[0.898,0.532,0.776,0.266,1.4,0.18,0.021]},'initial':0,'monitored':0,'temp':[4.85,4.23,6.78,9.89,11.39,14.71,16.27,16.07,12.8,11.06,9.77,10.21]},
		{'area':3.167,'action':0.66,'capacity':82.09,'local':{'p':[894,897,975,976,978,981],'w':[1.774,0.673,1.404,2.342,0.202,0.834]},'dispersal':{'p':[203,894,897,898,975,976,978,979,981],'w':[0.003,0.766,0.358,0.006,0.598,0.953,0.215,3.167,0.505]},'initial':0,'monitored':0,'temp':[4.78,4.13,6.67,9.78,11.29,14.6,16.15,15.96,12.69,10.97,9.7,10.16]},
		{'area':3.547,'action':1.39,'capacity':95.01,'local':{'p':[203,972,976,981,982,984],'w':[0.939,2.253,2.48,0.303,1.156,0.616]},'dispersal':{'p':[203,972,974,976,978,980,981,982,984],'w':[0.526,0.898,0.054,0.987,0.02,3.547,0.208,0.577,0.335]},'initial':0,'monitored':0,'temp':[4.7,4.06,6.57,9.68,11.18,14.49,16.04,15.86,12.6,10.88,9.61,10.05]},
		{'area':3.092,'action':3.27,'capacity':91.83,'local':{'p':[893,894,898,976,979,980,984,986],'w':[0.755,0.331,0.503,1.365,0.834,0.303,1.344,0.632]},'dispersal':{'p':[892,893,894,898,976,979,980,981,984,986],'w':[0.51,0.341,0.205,0.274,0.522,0.368,0.271,3.092,0.641,0.237]},'initial':0,'monitored':0,'temp':[4.75,4.08,6.62,9.73,11.24,14.54,16.08,15.9,12.63,10.92,9.67,10.12]},
		{'area':12.582,'action':6.77,'capacity':335.17,'local':{'p':[884,972,980,984,985,1033,1034],'w':[0.723,0.461,1.156,3.813,3.008,2.945,0.447]},'dispersal':{'p':[204,884,972,980,982,983,984,985,990,991,992,1033,1034],'w':[1.118,0.433,0.264,0.539,12.582,0.311,1.493,1.107,0.172,0.753,0.007,1.12,0.315]},'initial':0,'monitored':0,'temp':[4.76,4.11,6.6,9.72,11.23,14.54,16.09,15.89,12.63,10.87,9.64,10.05]…
		{'area':1.659,'action':0.39,'capacity':41.86,'local':{'p':[204,991,992],'w':[1.965,0.362,1.993]},'dispersal':{'p':[204,884,982,983,991,992],'w':[0.679,0.579,0.303,1.659,0.351,0.778]},'initial':0,'monitored':0,'temp':[4.87,4.22,6.71,9.84,11.35,14.66,16.2,15.99,12.72,10.97,9.75,10.16]},
		{'area':4.748,'action':1.36,'capacity':123.6,'local':{'p':[884,980,981,982,986],'w':[0.935,0.616,1.344,3.813,1.752]},'dispersal':{'p':[204,884,976,980,981,982,984,986],'w':[0.037,0.572,0.008,0.374,0.62,1.601,4.748,0.626]},'initial':0,'monitored':0,'temp':[4.81,4.16,6.68,9.79,11.3,14.61,16.15,15.95,12.69,10.95,9.71,10.15]},
		{'area':3.643,'action':1.47,'capacity':96.91,'local':{'p':[972,974,982,1034,1037,1039],'w':[1.358,0.738,3.008,2.458,0.515,0.113]},'dispersal':{'p':[972,974,982,985,1034,1037,1039],'w':[0.608,0.322,1.346,3.643,1.114,0.273,0.108]},'initial':0,'monitored':0,'temp':[4.53,3.87,6.34,9.46,10.97,14.26,15.81,15.64,12.39,10.67,9.42,9.84]},
		{'area':0.87,'action':0.12,'capacity':22.15,'local':{'p':[884,981,984],'w':[0.63,0.632,1.752]},'dispersal':{'p':[192,884,892,981,984,986],'w':[0.076,0.338,0.579,0.354,0.812,0.87]},'initial':0,'monitored':0,'temp':[4.84,4.18,6.71,9.83,11.34,14.65,16.18,15.98,12.71,11,9.75,10.2]},
		{'area':2.927,'action':1.43,'capacity':79.5,'local':{'p':[68,885,989,991,992],'w':[2.07,0.264,1.951,1.447,1.618]},'dispersal':{'p':[68,884,885,987,989,991,992],'w':[0.904,0.033,0.259,2.927,0.811,0.692,0.722]},'initial':0,'monitored':0,'temp':[4.6,3.91,6.33,9.47,10.97,14.29,15.83,15.63,12.39,10.64,9.45,9.85]},
		{'area':4.681,'action':3.25,'capacity':129.67,'local':{'p':[68,875,885,989,995,996],'w':[2.356,1.768,0.715,1.994,2.535,0.67]},'dispersal':{'p':[68,875,878,885,988,989,995,996],'w':[1.042,0.729,0.001,0.461,4.681,0.754,1.059,0.47]},'initial':0,'monitored':0,'temp':[4.56,3.86,6.26,9.4,10.86,14.2,15.7,15.53,12.31,10.58,9.39,9.79]},
		{'area':2.679,'action':0.27,'capacity':67.09,'local':{'p':[68,885,987,988],'w':[0.924,2.431,1.951,1.994]},'dispersal':{'p':[68,885,987,988,989,992],'w':[0.473,1.143,0.834,0.928,2.679,0.042]},'initial':0,'monitored':0,'temp':[4.57,3.87,6.28,9.42,10.89,14.23,15.75,15.56,12.34,10.6,9.42,9.82]},
		{'area':9.987,'action':3.61,'capacity':263.31,'local':{'p':[63,68,991,1030],'w':[1.247,1.414,3.467,2.803]},'dispersal':{'p':[63,68,982,990,991,1025,1027,1029,1030,1033],'w':[0.454,0.704,0.101,9.987,1.421,0.187,1.241,0.224,1.176,1.68]},'initial':0,'monitored':0,'temp':[4.79,4.15,6.6,9.75,11.33,14.63,16.19,15.95,12.67,10.82,9.64,9.99]},
		{'area':5.86,'action':4.6,'capacity':168.04,'local':{'p':[68,983,987,990,992],'w':[1.3,0.362,1.447,3.467,1.816]},'dispersal':{'p':[68,204,982,983,987,990,991,992,1033],'w':[0.646,0.003,0.851,0.17,0.623,1.488,5.86,0.749,0.05]},'initial':0,'monitored':0,'temp':[4.7,4.04,6.49,9.62,11.15,14.47,16.01,15.8,12.54,10.75,9.56,9.95]},
		{'area':3.6,'action':0.74,'capacity':90.81,'local':{'p':[884,885,983,987,991],'w':[0.139,0.207,1.993,1.618,1.816]},'dispersal':{'p':[884,885,982,983,987,989,991,992],'w':[0.937,0.187,0.013,0.818,0.718,0.009,0.798,3.6]},'initial':0,'monitored':0,'temp':[4.77,4.1,6.57,9.7,11.2,14.52,16.05,15.85,12.59,10.85,9.64,10.05]},
		{'area':5.053,'action':0.33,'capacity':126.68,'local':{'p':[205,872,877,879,880,995,996,1002],'w':[3.371,0.426,1.35,0.715,1.554,1.21,0.282,0.459]},'dispersal':{'p':[205,872,877,879,880,993,995,996,1002],'w':[1.305,0.244,0.512,0.351,0.639,5.053,0.599,0.289,0.304]},'initial':0,'monitored':0,'temp':[4.73,4.04,6.47,9.58,10.96,14.34,15.77,15.63,12.43,10.73,9.52,9.95]},
		{'area':5.207,'action':0.14,'capacity':128.06,'local':{'p':[205,208,996,1001,1014,1023,1024],'w':[2.373,0.905,1.487,1.335,1.412,0.192,1.172]},'dispersal':{'p':[205,208,994,996,1001,1003,1005,1014,1023,1024],'w':[1.033,0.413,5.207,0.711,0.578,0.003,0.063,0.619,0.158,0.492]},'initial':0,'monitored':0,'temp':[4.74,4.06,6.54,9.6,11.08,14.44,15.84,15.69,12.47,10.78,9.56,9.99]},
		{'area':4.107,'action':0.89,'capacity':99.83,'local':{'p':[875,878,880,988,993,996],'w':[0.908,0.736,1.747,2.535,1.21,0.946]},'dispersal':{'p':[205,875,878,880,988,993,995,996],'w':[0.008,0.339,0.35,0.76,1.143,0.582,4.107,0.551]},'initial':0,'monitored':0,'temp':[4.64,3.94,6.35,9.48,10.91,14.27,15.74,15.58,12.37,10.65,9.45,9.86]},
		{'area':11.197,'action':3.34,'capacity':293.05,'local':{'p':[68,205,988,993,994,995,1022,1024,1030],'w':[1.857,1.293,0.67,0.282,1.487,0.946,1.914,2.718,1.347]},'dispersal':{'p':[68,205,988,993,994,995,996,1022,1024,1030],'w':[0.826,0.544,0.299,0.187,0.657,0.428,11.197,0.831,1.09,0.64]},'initial':0,'monitored':0,'temp':[4.72,4.05,6.5,9.6,11.14,14.47,15.95,15.76,12.51,10.74,9.55,9.93]},
		{'area':2.363,'action':1.62,'capacity':66.97,'local':{'p':[206,869,998,999,1002,1003],'w':[0.893,0.351,1.87,2.335,0.498,0.56]},'dispersal':{'p':[206,869,997,998,999,1002,1003,1005],'w':[0.483,0.33,2.363,0.682,0.987,0.281,0.316,0.047]},'initial':0,'monitored':0,'temp':[4.57,3.85,6.29,9.36,10.66,14.06,15.41,15.33,12.17,10.54,9.35,9.83]},
		{'area':1.693,'action':0.82,'capacity':45.24,'local':{'p':[206,869,997,1004,1008],'w':[1.646,0.914,1.87,0.833,0.291]},'dispersal':{'p':[206,869,997,998,999,1004,1008,1009],'w':[0.8,0.451,0.855,1.693,0.01,0.337,0.247,0.034]},'initial':0,'monitored':0,'temp':[4.6,3.88,6.31,9.39,10.67,14.09,15.44,15.34,12.18,10.55,9.37,9.85]},
		{'area':3.332,'action':0.24,'capacity':83.95,'local':{'p':[866,868,869,879,997,1002],'w':[1.498,1.386,0.421,0.233,2.335,1.443]},'dispersal':{'p':[866,868,869,879,997,998,999,1002],'w':[0.669,0.598,0.313,0.195,0.967,0.002,3.332,0.678]},'initial':0,'monitored':0,'temp':[4.59,3.88,6.25,9.38,10.61,14.03,15.4,15.33,12.16,10.53,9.34,9.81]},
		{'area':5.598,'action':3.13,'capacity':155.46,'local':{'p':[206,1003,1009,1010,1013,1017],'w':[1.939,0.272,0.711,2.022,1.386,2.405]},'dispersal':{'p':[206,1000,1003,1009,1010,1013,1017],'w':[0.81,5.598,0.264,0.367,0.81,0.637,0.921]},'initial':0,'monitored':0,'temp':[4.52,3.8,6.3,9.29,10.66,14.07,15.39,15.29,12.12,10.5,9.32,9.82]},
		{'area':2.002,'action':1.04,'capacity':55.23,'local':{'p':[205,994,1003,1005,1014],'w':[0.047,1.335,2.46,2.316,0.346]},'dispersal':{'p':[205,994,1001,1003,1005,1014],'w':[0.156,0.615,2.002,1.058,0.988,0.29]},'initial':0,'monitored':0,'temp':[4.67,3.98,6.47,9.5,10.93,14.3,15.66,15.54,12.35,10.7,9.48,9.95]},
		{'area':3.367,'action':0.51,'capacity':85.63,'local':{'p':[205,879,993,997,999,1003,1005],'w':[0.77,1.73,0.459,0.498,1.443,0.046,2.382]},'dispersal':{'p':[205,868,879,993,997,999,1002,1003,1005],'w':[0.397,0.023,0.744,0.281,0.312,0.627,3.367,0.168,0.877]},'initial':0,'monitored':0,'temp':[4.63,3.93,6.36,9.44,10.78,14.17,15.55,15.45,12.28,10.63,9.42,9.89]},
		{'area':4.768,'action':2.54,'capacity':130.3,'local':{'p':[206,997,1000,1001,1002,1005,1012,1014,1017],'w':[2.036,0.56,0.272,2.46,0.046,0.494,0.247,1.658,0.869]},'dispersal':{'p':[206,994,997,1000,1001,1002,1003,1005,1012,1014,1017],'w':[0.833,0.004,0.338,0.193,0.917,0.151,4.768,0.276,0.163,0.747,0.372]},'initial':0,'monitored':0,'temp':[4.63,3.92,6.43,9.43,10.83,14.22,15.54,15.44,12.28,10.65,9.4…
		{'area':1.533,'action':2.37,'capacity':50.05,'local':{'p':[862,869,998,1008],'w':[0.773,1.801,0.833,2.153]},'dispersal':{'p':[206,862,869,998,1004,1008],'w':[0.023,0.509,0.716,0.508,1.533,0.972]},'initial':0,'monitored':0,'temp':[4.6,3.89,6.28,9.4,10.62,14.05,15.43,15.33,12.16,10.52,9.36,9.82]},
		{'area':1.79,'action':2.62,'capacity':57.68,'local':{'p':[205,1001,1002,1003],'w':[1.291,2.316,2.382,0.494]},'dispersal':{'p':[205,994,997,1001,1002,1003,1005],'w':[0.632,0.141,0.16,0.841,0.986,0.387,1.79]},'initial':0,'monitored':0,'temp':[4.65,3.95,6.43,9.46,10.87,14.25,15.61,15.5,12.33,10.67,9.46,9.93]},
		{'area':4.918,'action':0.75,'capacity':126.33,'local':{'p':[67,187,188,859,1007],'w':[3.183,0.257,2.047,0.206,0.633]},'dispersal':{'p':[67,187,188,859,1006,1007],'w':[1.249,0.133,0.912,0.147,4.918,0.296]},'initial':0,'monitored':0,'temp':[4.43,3.69,6.1,9.18,10.41,13.85,15.26,15.12,11.93,10.29,9.21,9.64]},
		{'area':2.203,'action':2.15,'capacity':65.16,'local':{'p':[67,1006,1009,1010],'w':[1.354,0.633,1,1.284]},'dispersal':{'p':[67,1006,1007,1009,1010],'w':[0.592,0.274,2.203,0.546,0.562]},'initial':0,'monitored':0,'temp':[4.5,3.78,6.24,9.27,10.57,14.01,15.37,15.24,12.07,10.42,9.29,9.76]},
		{'area':4.664,'action':1.31,'capacity':119.5,'local':{'p':[67,188,206,862,998,1004,1009],'w':[1.59,0.922,0.209,1.199,0.291,2.153,2.037]},'dispersal':{'p':[67,188,206,862,998,1004,1008,1009],'w':[0.736,0.48,0.194,0.569,0.209,0.825,4.664,0.841]},'initial':0,'monitored':0,'temp':[4.63,3.92,6.33,9.43,10.66,14.1,15.48,15.35,12.18,10.53,9.39,9.85]},
		{'area':4.808,'action':1.3,'capacity':125.51,'local':{'p':[67,206,1000,1007,1008,1010],'w':[1.203,2.135,0.711,1,2.037,1.385]},'dispersal':{'p':[67,206,998,1000,1007,1008,1009,1010],'w':[0.597,0.906,0.034,0.418,0.45,0.895,4.808,0.588]},'initial':0,'monitored':0,'temp':[4.62,3.91,6.39,9.42,10.73,14.16,15.51,15.38,12.22,10.57,9.4,9.88]},
		{'area':2.803,'action':1.89,'capacity':79.22,'local':{'p':[1000,1007,1009],'w':[2.022,1.284,1.385]},'dispersal':{'p':[1000,1007,1009,1010],'w':[0.919,0.527,0.69,2.803]},'initial':0,'monitored':0,'temp':[4.46,3.74,6.21,9.22,10.55,13.98,15.32,15.2,12.04,10.41,9.26,9.75]},
		{'area':1.174,'action':0.08,'capacity':28.71,'local':{'p':[207,1012,1013,1016,1017,1018],'w':[0.891,1.187,1.024,0.127,0.13,0.929]},'dispersal':{'p':[207,1011,1012,1013,1016,1017,1018],'w':[0.476,1.174,0.513,0.462,0.171,0.188,0.403]},'initial':0,'monitored':0,'temp':[4.73,4.05,6.6,9.57,11,14.4,15.69,15.58,12.38,10.78,9.54,10.06]},
		{'area':1.796,'action':0.03,'capacity':41.96,'local':{'p':[1003,1011,1014,1017,1018],'w':[0.247,1.187,1.751,1.688,0.649]},'dispersal':{'p':[1003,1011,1012,1013,1014,1017,1018],'w':[0.273,0.474,1.796,0.068,0.743,0.754,0.387]},'initial':0,'monitored':0,'temp':[4.72,4.04,6.57,9.55,10.98,14.37,15.67,15.56,12.38,10.77,9.53,10.04]},
		{'area':3.48,'action':0.03,'capacity':83.65,'local':{'p':[207,1000,1011,1017],'w':[1.608,1.386,1.024,1.506]},'dispersal':{'p':[207,1000,1011,1012,1013,1017],'w':[0.684,0.632,0.452,0.067,3.48,0.591]},'initial':0,'monitored':0,'temp':[4.53,3.83,6.34,9.31,10.71,14.12,15.42,15.32,12.14,10.54,9.34,9.85]},
		{'area':3.706,'action':0.34,'capacity':93.74,'local':{'p':[994,1001,1003,1012,1018,1023],'w':[1.412,0.346,1.658,1.751,0.618,1.815]},'dispersal':{'p':[208,994,1001,1003,1012,1014,1017,1018,1023],'w':[0.04,0.666,0.22,0.726,0.746,3.706,0.033,0.33,0.774]},'initial':0,'monitored':0,'temp':[4.72,4.04,6.55,9.56,11.02,14.39,15.73,15.61,12.4,10.76,9.53,10.01]},
		{'area':6.956,'action':1.31,'capacity':178.47,'local':{'p':[207,208,1016,1023],'w':[1.687,1.557,1.849,1.47]},'dispersal':{'p':[207,208,223,1015,1016,1020,1021,1023],'w':[0.705,0.694,1.009,6.956,0.72,1.184,0.199,0.624]},'initial':0,'monitored':0,'temp':[4.76,4.12,6.62,9.62,11.14,14.5,15.84,15.71,12.46,10.85,9.59,10.04]},
		{'area':1.63,'action':0.07,'capacity':40.67,'local':{'p':[207,1011,1015,1018,1023],'w':[1.043,0.127,1.849,1.589,0.765]},'dispersal':{'p':[207,1011,1015,1016,1018,1023],'w':[0.551,0.185,0.849,1.63,0.58,0.479]},'initial':0,'monitored':0,'temp':[4.76,4.11,6.64,9.62,11.1,14.48,15.79,15.67,12.45,10.83,9.58,10.07]},
		{'area':2.427,'action':0.27,'capacity':59.08,'local':{'p':[1000,1003,1011,1012,1013],'w':[2.405,0.869,0.13,1.688,1.506]},'dispersal':{'p':[206,1000,1003,1011,1012,1013,1014,1017],'w':[0.017,1.072,0.518,0.153,0.675,0.681,0.019,2.427]},'initial':0,'monitored':0,'temp':[4.62,3.92,6.44,9.42,10.83,14.23,15.53,15.43,12.26,10.64,9.43,9.94]},
		{'area':1.171,'action':0.35,'capacity':31.02,'local':{'p':[1011,1012,1014,1016,1023],'w':[0.929,0.649,0.618,1.589,0.698]},'dispersal':{'p':[207,1011,1012,1014,1016,1018,1023],'w':[0.097,0.419,0.322,0.353,0.695,1.171,0.411]},'initial':0,'monitored':0,'temp':[4.77,4.1,6.64,9.62,11.08,14.47,15.78,15.66,12.45,10.82,9.58,10.07]},
		{'area':6.574,'action':0.1,'capacity':82.62,'local':{'p':[1021,1028,1031,1118,1122],'w':[3.051,2.116,0.415,0.777,1.173]},'dispersal':{'p':[208,1019,1021,1022,1028,1031,1118,1122],'w':[0.177,6.574,1.22,0.977,0.727,0.246,0.423,0.552]},'initial':0,'monitored':0,'temp':[4.83,4.23,6.68,9.78,11.4,14.71,16.18,15.97,12.66,10.91,9.68,10.02]},
		{'area':3.599,'action':0.58,'capacity':90.39,'local':{'p':[223,1021,1121],'w':[1.228,2.644,0.484]},'dispersal':{'p':[208,223,1015,1020,1021,1121],'w':[0.053,0.402,1.487,3.599,1.141,0.286]},'initial':0,'monitored':0,'temp':[4.78,4.16,6.63,9.66,11.23,14.57,15.95,15.8,12.52,10.88,9.62,10.02]},
		{'area':6.332,'action':0.54,'capacity':148.1,'local':{'p':[1019,1020,1121,1122],'w':[3.051,2.644,0.981,2.456]},'dispersal':{'p':[208,1015,1019,1020,1021,1022,1121,1122],'w':[0.543,0.15,1.288,1.041,6.332,0.047,0.53,1.033]},'initial':0,'monitored':0,'temp':[4.8,4.2,6.66,9.72,11.32,14.65,16.07,15.89,12.59,10.92,9.65,10.02]},
		{'area':6.302,'action':0.41,'capacity':80.44,'local':{'p':[208,996,1024,1028,1030],'w':[0.781,1.914,1.392,0.606,3.001]},'dispersal':{'p':[63,208,996,1019,1021,1022,1024,1028,1030],'w':[0.215,0.393,0.877,0.978,0.045,6.302,0.552,0.348,1.166]},'initial':0,'monitored':0,'temp':[4.82,4.19,6.64,9.76,11.38,14.69,16.19,15.96,12.67,10.85,9.66,10]},
		{'area':3.539,'action':0.8,'capacity':84.42,'local':{'p':[208,994,1014,1015,1016,1018],'w':[2.73,0.192,1.815,1.47,0.765,0.698]},'dispersal':{'p':[208,994,1014,1015,1016,1018,1023],'w':[1.131,0.236,0.759,0.782,0.323,0.331,3.539]},'initial':0,'monitored':0,'temp':[4.75,4.09,6.6,9.61,11.13,14.49,15.85,15.7,12.47,10.81,9.57,10.02]},
		{'area':3.589,'action':0.76,'capacity':91.06,'local':{'p':[208,994,996,1022],'w':[2.822,1.172,2.718,1.392]},'dispersal':{'p':[208,994,996,1022,1024],'w':[1.219,0.637,1.142,0.724,3.589]},'initial':0,'monitored':0,'temp':[4.75,4.1,6.56,9.63,11.2,14.54,15.98,15.79,12.53,10.79,9.58,9.97]},
		{'area':2.849,'action':0.54,'capacity':69.8,'local':{'p':[63,1026,1029,1119],'w':[1.161,1.549,1.576,0.465]},'dispersal':{'p':[63,209,990,1025,1026,1029,1119],'w':[0.854,0.003,0.259,2.849,0.885,0.653,0.324]},'initial':0,'monitored':0,'temp':[4.87,4.27,6.71,9.86,11.47,14.76,16.3,16.07,12.76,10.91,9.71,10.04]},
		{'area':5.735,'action':0.26,'capacity':134.43,'local':{'p':[209,1025,1029,1032,1117,1119],'w':[0.406,1.549,0.454,2.738,1.423,3.186]},'dispersal':{'p':[209,221,1025,1026,1029,1032,1117,1119],'w':[0.281,0.013,0.869,5.735,0.235,1.045,0.751,1.421]},'initial':0,'monitored':0,'temp':[4.81,4.23,6.66,9.79,11.36,14.65,16.16,15.97,12.66,10.88,9.65,9.99]},
		{'area':2.285,'action':0.14,'capacity':56.21,'local':{'p':[1029,1033],'w':[1.255,1.335]},'dispersal':{'p':[990,1025,1027,1029,1033],'w':[1.755,0.003,2.285,0.552,0.541]},'initial':0,'monitored':0,'temp':[4.87,4.25,6.7,9.86,11.45,14.75,16.31,16.06,12.77,10.9,9.71,10.05]},
		{'area':2.616,'action':0,'capacity':3.91,'local':{'p':[63,1019,1022,1031],'w':[1.562,2.116,0.606,2.634]},'dispersal':{'p':[63,1019,1022,1028,1030,1031,1119],'w':[0.743,0.964,0.386,2.616,0.011,1.112,0.081]},'initial':0,'monitored':0,'temp':[4.88,4.28,6.72,9.86,11.49,14.79,16.31,16.07,12.75,10.93,9.72,10.04]},
		{'area':1.451,'action':0,'capacity':34.28,'local':{'p':[209,1025,1026,1027,1033],'w':[1.195,1.576,0.454,1.255,0.482]},'dispersal':{'p':[63,209,990,1025,1026,1027,1029,1033],'w':[0.032,0.546,0.224,0.679,0.295,0.515,1.451,0.314]},'initial':0,'monitored':0,'temp':[4.86,4.25,6.7,9.85,11.44,14.73,16.28,16.05,12.75,10.91,9.7,10.04]},
		{'area':7.005,'action':0.96,'capacity':151.45,'local':{'p':[63,68,990,996,1022],'w':[1.603,0.871,2.803,1.347,3.001]},'dispersal':{'p':[63,68,990,996,1022,1028,1030],'w':[1.021,0.48,1.261,0.662,1.233,0.022,7.005]},'initial':0,'monitored':0,'temp':[4.82,4.19,6.62,9.78,11.4,14.71,16.26,16,12.71,10.83,9.66,9.98]},
		{'area':2.16,'action':0,'capacity':10.04,'local':{'p':[63,1019,1028,1118,1119],'w':[0.216,0.415,2.634,1.301,2.562]},'dispersal':{'p':[63,1019,1028,1031,1118,1119],'w':[0.293,0.337,0.948,2.16,0.685,1.066]},'initial':0,'monitored':0,'temp':[4.88,4.3,6.74,9.87,11.51,14.8,16.32,16.08,12.75,10.94,9.73,10.05]},
		{'area':4.927,'action':0.2,'capacity':117.17,'local':{'p':[209,1026,1035,1117],'w':[2.062,2.738,1.357,3.016]},'dispersal':{'p':[209,1026,1032,1035,1117],'w':[0.965,1.202,4.927,0.707,1.332]},'initial':0,'monitored':0,'temp':[4.74,4.16,6.6,9.72,11.25,14.52,16.02,15.88,12.58,10.85,9.59,9.95]},
		{'area':8.179,'action':8.25,'capacity':242.16,'local':{'p':[209,982,1027,1029,1034],'w':[2.111,2.945,1.335,0.482,1.88]},'dispersal':{'p':[209,982,990,991,1027,1029,1033,1034,1036],'w':[1.256,1.226,1.523,0.123,0.601,0.281,8.179,0.859,0.012]},'initial':0,'monitored':0,'temp':[4.81,4.19,6.65,9.79,11.34,14.64,16.19,15.98,12.69,10.88,9.67,10.03]},
		{'area':6.175,'action':5.44,'capacity':180.11,'local':{'p':[209,982,985,1033,1036,1037,1040],'w':[0.308,0.447,2.458,1.88,2.29,1.405,1.178]},'dispersal':{'p':[209,982,985,1033,1034,1035,1036,1037,1040],'w':[0.245,0.302,0.971,0.821,6.175,0.034,0.916,0.683,0.512]},'initial':0,'monitored':0,'temp':[4.5,3.85,6.29,9.42,10.94,14.23,15.77,15.61,12.36,10.62,9.38,9.77]},
		{'area':6.682,'action':3.87,'capacity':181.17,'local':{'p':[209,1032,1036,1042,1113,1116,1117],'w':[1.661,1.357,2.432,1.162,0.477,2.076,0.691]},'dispersal':{'p':[209,220,1032,1034,1035,1036,1042,1113,1116,1117],'w':[0.776,0.033,0.59,0.049,6.682,1.034,0.548,0.266,0.872,0.31]},'initial':0,'monitored':0,'temp':[4.65,4.06,6.51,9.63,11.14,14.41,15.92,15.79,12.51,10.79,9.52,9.9]},
		{'area':2.915,'action':2.75,'capacity':86.24,'local':{'p':[209,1034,1035,1040,1042],'w':[0.207,2.29,2.432,1.621,0.83]},'dispersal':{'p':[209,1033,1034,1035,1036,1040,1042],'w':[0.263,0.01,1.033,1.004,2.915,0.687,0.468]},'initial':0,'monitored':0,'temp':[4.53,3.91,6.35,9.47,10.99,14.26,15.79,15.65,12.39,10.67,9.41,9.79]},
		{'area':2.326,'action':1.33,'capacity':64.57,'local':{'p':[210,985,1034,1039,1040],'w':[1.832,0.515,1.405,2.017,0.506]},'dispersal':{'p':[210,974,977,985,1034,1037,1039,1040],'w':[0.847,0.065,0.01,0.336,0.586,2.326,0.826,0.329]},'initial':0,'monitored':0,'temp':[4.38,3.72,6.17,9.29,10.8,14.08,15.62,15.49,12.25,10.55,9.28,9.7]},
		{'area':6.015,'action':1.74,'capacity':156.24,'local':{'p':[210,1041,1042,1045,1104,1106],'w':[1.544,1.915,0.386,1.76,2.061,1.785]},'dispersal':{'p':[210,1038,1041,1042,1045,1102,1104,1106],'w':[0.687,6.015,0.818,0.273,0.799,0.017,0.886,0.806]},'initial':0,'monitored':0,'temp':[4.71,4.14,6.64,9.78,11.28,14.57,16.1,15.95,12.67,10.96,9.63,10.03]},
		{'area':1.26,'action':0.1,'capacity':31.6,'local':{'p':[210,974,977,985,1037],'w':[0.406,1.127,1.674,0.113,2.017]},'dispersal':{'p':[210,974,977,985,1037,1039,1041],'w':[0.307,0.52,0.715,0.227,0.795,1.26,0.069]},'initial':0,'monitored':0,'temp':[4.5,3.86,6.33,9.45,10.95,14.24,15.79,15.64,12.39,10.68,9.41,9.83]},
		{'area':2.768,'action':1.09,'capacity':74.34,'local':{'p':[210,1034,1036,1037,1042],'w':[1.714,1.178,1.621,0.506,1.624]},'dispersal':{'p':[210,1034,1036,1037,1040,1042],'w':[0.791,0.582,0.678,0.294,2.768,0.827]},'initial':0,'monitored':0,'temp':[4.41,3.77,6.21,9.33,10.84,14.11,15.63,15.52,12.27,10.58,9.3,9.7]},
		{'area':6.707,'action':1.11,'capacity':171.69,'local':{'p':[210,211,964,965,966,977,1038,1045,1046],'w':[2.041,1.054,0.149,0.485,0.442,2.108,1.915,0.84,0.855]},'dispersal':{'p':[210,211,964,965,966,977,1038,1039,1041,1045,1046],'w':[0.871,0.452,0.095,0.291,0.218,0.893,0.816,0.028,6.707,0.399,0.347]},'initial':0,'monitored':0,'temp':[4.73,4.14,6.66,9.79,11.29,14.59,16.14,15.97,12.7,10.97,9.65,10.0…
		{'area':4.628,'action':0.67,'capacity':114.78,'local':{'p':[210,1035,1036,1038,1040,1106,1116],'w':[0.418,1.162,0.83,0.386,1.624,2.294,1.692]},'dispersal':{'p':[210,1035,1036,1038,1040,1042,1106,1116],'w':[0.266,0.576,0.384,0.266,0.641,4.628,0.99,0.751]},'initial':0,'monitored':0,'temp':[4.58,3.99,6.44,9.57,11.06,14.33,15.83,15.73,12.46,10.77,9.47,9.86]},
		{'area':7.433,'action':6.97,'capacity':200.78,'local':{'p':[211,1045,1047,1048,1049,1093,1101],'w':[2.021,1.588,0.806,1.236,1.166,0.787,2.802]},'dispersal':{'p':[211,1043,1045,1047,1048,1049,1093,1101,1102],'w':[0.836,7.433,0.741,0.43,0.547,0.54,0.417,1.16,0.008]},'initial':0,'monitored':0,'temp':[4.61,4.01,6.55,9.71,11.22,14.55,16.13,15.97,12.66,10.9,9.56,9.99]},
		{'area':0.636,'action':0.08,'capacity':14.15,'local':{'p':[211,964,1046,1047],'w':[0.15,0.757,1.663,1.388]},'dispersal':{'p':[211,964,1044,1046,1047],'w':[0.304,0.484,0.636,0.628,0.699]},'initial':0,'monitored':0,'temp':[4.7,4.12,6.66,9.8,11.3,14.63,16.21,16.02,12.73,10.98,9.65,10.08]},
		{'area':5.026,'action':1.79,'capacity':132.26,'local':{'p':[211,1038,1041,1043,1101,1102,1104],'w':[2.226,1.76,0.84,1.588,0.321,1.727,0.267]},'dispersal':{'p':[211,1038,1041,1043,1045,1097,1101,1102,1104],'w':[0.966,0.739,0.476,0.68,5.026,0.009,0.252,0.694,0.182]},'initial':0,'monitored':0,'temp':[4.79,4.22,6.76,9.91,11.41,14.72,16.27,16.1,12.81,11.07,9.72,10.13]},
		{'area':2.099,'action':0.13,'capacity':51.31,'local':{'p':[211,964,1041,1044],'w':[2.748,1.793,0.855,1.663]},'dispersal':{'p':[211,964,966,1041,1044,1046,1047],'w':[1.194,0.784,0.104,0.539,0.536,2.099,0.159]},'initial':0,'monitored':0,'temp':[4.78,4.2,6.75,9.88,11.38,14.71,16.27,16.09,12.8,11.05,9.72,10.14]},
		{'area':5.06,'action':3.58,'capacity':124.68,'local':{'p':[211,964,969,1043,1044,1049],'w':[0.858,1.608,2.725,0.806,1.388,1.557]},'dispersal':{'p':[211,964,966,969,1043,1044,1046,1047,1049],'w':[0.413,0.609,0.14,1.175,0.447,0.465,0.061,5.06,0.75]},'initial':0,'monitored':0,'temp':[4.62,4.03,6.58,9.72,11.22,14.56,16.15,15.96,12.67,10.91,9.58,10.01]},
		{'area':5.643,'action':2.15,'capacity':150.06,'local':{'p':[212,1043,1049,1054,1093,1095],'w':[2.411,1.236,2.582,0.127,2.056,0.938]},'dispersal':{'p':[212,1043,1048,1049,1054,1093,1095],'w':[0.974,0.644,5.643,1.079,0.175,0.864,0.518]},'initial':0,'monitored':0,'temp':[4.64,4.04,6.61,9.77,11.3,14.63,16.24,16.08,12.75,10.96,9.62,10.05]},
		{'area':6.831,'action':5.54,'capacity':197.02,'local':{'p':[960,969,1043,1047,1048,1053,1054],'w':[1.917,0.604,1.166,1.557,2.582,0.619,1.576]},'dispersal':{'p':[212,960,969,1043,1047,1048,1049,1053,1054],'w':[0.053,0.812,0.311,0.599,0.685,1.066,6.831,0.354,0.628]},'initial':0,'monitored':0,'temp':[4.59,3.99,6.55,9.7,11.22,14.55,16.16,15.98,12.68,10.9,9.57,10]},
		{'area':2.647,'action':0.51,'capacity':67.33,'local':{'p':[955,961,1052,1053,1064,1065],'w':[0.354,2.17,0.539,2.054,0.415,1.302]},'dispersal':{'p':[952,955,961,1050,1052,1053,1064,1065],'w':[0.007,0.245,0.951,2.647,0.332,0.883,0.224,0.569]},'initial':0,'monitored':0,'temp':[4.98,4.44,7.07,10.2,11.73,15.07,16.7,16.49,13.16,11.33,9.97,10.41]},
		{'area':4.272,'action':1.81,'capacity':102.35,'local':{'p':[212,1055,1066,1084,1092,1095],'w':[0.897,0.23,2.179,1.901,2.068,0.891]},'dispersal':{'p':[212,1051,1055,1066,1084,1092,1095],'w':[0.454,4.272,0.166,0.9,0.879,0.893,0.477]},'initial':0,'monitored':0,'temp':[4.85,4.25,6.87,10.02,11.58,14.91,16.53,16.39,13.01,11.17,9.84,10.27]},
		{'area':1.67,'action':0.07,'capacity':41.43,'local':{'p':[1050,1053,1054,1055,1065],'w':[0.539,1.196,1.134,1.829,0.569]},'dispersal':{'p':[212,1050,1052,1053,1054,1055,1063,1065],'w':[0.11,0.306,1.67,0.529,0.501,0.775,0.026,0.365]},'initial':0,'monitored':0,'temp':[4.94,4.37,7,10.15,11.68,15.01,16.64,16.45,13.11,11.27,9.93,10.36]},
		{'area':3.36,'action':4.92,'capacity':107.56,'local':{'p':[960,961,1049,1050,1052,1054],'w':[1.509,0.564,0.619,2.054,1.196,1.264]},'dispersal':{'p':[960,961,1049,1050,1052,1053,1054],'w':[0.73,0.361,0.365,0.844,0.557,3.36,0.545]},'initial':0,'monitored':0,'temp':[4.87,4.32,6.92,10.06,11.59,14.93,16.55,16.34,13.02,11.2,9.86,10.29]},
		{'area':1.914,'action':4.17,'capacity':67.45,'local':{'p':[212,1048,1049,1052,1053,1055],'w':[1.382,0.127,1.576,1.134,1.264,0.068]},'dispersal':{'p':[212,1048,1049,1052,1053,1054,1055],'w':[0.561,0.169,0.739,0.444,0.668,1.914,0.163]},'initial':0,'monitored':0,'temp':[4.79,4.21,6.8,9.95,11.48,14.82,16.44,16.25,12.92,11.11,9.77,10.2]},
		{'area':2.617,'action':0.69,'capacity':68.51,'local':{'p':[212,1051,1052,1054,1063,1065,1066],'w':[1.849,0.23,1.829,0.068,0.664,0.237,1.978]},'dispersal':{'p':[212,1051,1052,1054,1055,1056,1063,1065,1066],'w':[0.808,0.263,0.713,0.137,2.617,0.001,0.334,0.24,0.739]},'initial':0,'monitored':0,'temp':[4.91,4.33,6.95,10.1,11.65,14.98,16.61,16.43,13.08,11.24,9.9,10.33]},
		{'area':1.283,'action':0,'capacity':31.03,'local':{'p':[213,1061,1062,1063,1065],'w':[0.534,1.311,1.265,0.674,1.189]},'dispersal':{'p':[213,1055,1056,1061,1062,1063,1065],'w':[0.393,0.005,1.283,0.501,0.561,0.425,0.604]},'initial':0,'monitored':0,'temp':[5.07,4.52,7.18,10.3,11.84,15.17,16.82,16.62,13.26,11.41,10.06,10.49]},
		{'area':3.564,'action':0.96,'capacity':92.59,'local':{'p':[213,1058,1059,1069,1072,1083],'w':[0.927,1.91,2.164,0.087,2.1,0.511]},'dispersal':{'p':[213,1057,1058,1059,1069,1072,1083],'w':[0.479,3.564,0.76,0.969,0.168,0.854,0.345]},'initial':0,'monitored':0,'temp':[5.19,4.67,7.35,10.45,12.01,15.33,17.02,16.82,13.42,11.54,10.18,10.61]},
		{'area':2.615,'action':0.31,'capacity':66.13,'local':{'p':[213,1057,1059,1061,1063,1084,1086],'w':[1.742,1.91,0.834,0.999,0.214,0.445,0.456]},'dispersal':{'p':[213,1057,1058,1059,1061,1063,1066,1084,1086],'w':[0.806,0.812,2.615,0.415,0.423,0.182,0.006,0.264,0.236]},'initial':0,'monitored':0,'temp':[5.13,4.59,7.27,10.38,11.93,15.27,16.93,16.74,13.35,11.48,10.13,10.55]},
		{'area':4.96,'action':0.84,'capacity':126.56,'local':{'p':[216,1057,1058,1079,1082,1083,1086,1088],'w':[0.823,2.164,0.834,0.139,0.465,1.122,2.283,0.828]},'dispersal':{'p':[216,1057,1058,1059,1079,1082,1083,1086,1088],'w':[0.414,0.861,0.45,4.96,0.084,0.237,0.577,1.059,0.324]},'initial':0,'monitored':0,'temp':[5.2,4.66,7.35,10.47,12.03,15.37,17.04,16.86,13.43,11.54,10.19,10.62]},
		{'area':2.35,'action':0.06,'capacity':57.92,'local':{'p':[213,950,952,953,1062,1064],'w':[1.173,0.463,0.299,1.723,1.425,1.02]},'dispersal':{'p':[213,950,951,952,953,1060,1062,1064,1065,1074],'w':[0.612,0.211,0.029,0.186,0.763,2.35,0.585,0.438,0.016,0.091]},'initial':0,'monitored':0,'temp':[5.08,4.56,7.21,10.31,11.84,15.17,16.84,16.62,13.29,11.43,10.08,10.51]},
		{'area':1.695,'action':0.02,'capacity':41.44,'local':{'p':[213,1056,1058,1063],'w':[1.145,1.311,0.999,2.107]},'dispersal':{'p':[213,1056,1058,1061,1063,1084],'w':[0.55,0.657,0.542,1.695,0.935,0.048]},'initial':0,'monitored':0,'temp':[5.07,4.53,7.18,10.31,11.85,15.18,16.84,16.65,13.27,11.41,10.06,10.49]},
		{'area':0.832,'action':0.02,'capacity':20.92,'local':{'p':[213,1056,1060,1064,1065],'w':[0.566,1.265,1.425,0.299,0.417]},'dispersal':{'p':[213,1056,1060,1062,1064,1065],'w':[0.44,0.548,0.633,0.832,0.205,0.266]},'initial':0,'monitored':0,'temp':[5.08,4.55,7.2,10.31,11.85,15.18,16.84,16.63,13.28,11.43,10.07,10.5]},
		{'area':2.098,'action':0.05,'capacity':52.19,'local':{'p':[1055,1056,1058,1061,1065,1066,1084],'w':[0.664,0.674,0.214,2.107,0.354,2.281,0.312]},'dispersal':{'p':[1052,1055,1056,1058,1061,1063,1065,1066,1084],'w':[0.028,0.385,0.313,0.234,0.763,2.098,0.271,0.879,0.266]},'initial':0,'monitored':0,'temp':[5.02,4.46,7.11,10.24,11.79,15.12,16.76,16.58,13.21,11.36,10.01,10.44]},
		{'area':1.086,'action':0.03,'capacity':26.86,'local':{'p':[952,955,1050,1060,1062,1065],'w':[0.992,0.291,0.415,1.02,0.299,1.165]},'dispersal':{'p':[950,952,955,961,1050,1060,1062,1064,1065],'w':[0.036,0.402,0.194,0.002,0.327,0.464,0.218,1.086,0.516]},'initial':0,'monitored':0,'temp':[5.04,4.51,7.15,10.26,11.79,15.12,16.78,16.56,13.23,11.38,10.03,10.46]},
		{'area':1.849,'action':0.07,'capacity':45.28,'local':{'p':[1050,1052,1055,1056,1062,1063,1064],'w':[1.302,0.569,0.237,1.189,0.417,0.354,1.165]},'dispersal':{'p':[1050,1052,1055,1056,1060,1062,1063,1064,1065],'w':[0.627,0.294,0.185,0.474,0.011,0.228,0.252,0.531,1.849]},'initial':0,'monitored':0,'temp':[5.02,4.48,7.12,10.25,11.79,15.12,16.76,16.55,13.21,11.37,10.01,10.45]},
		{'area':2.756,'action':0.13,'capacity':64.38,'local':{'p':[1051,1055,1063,1084],'w':[2.179,1.978,2.281,0.727]},'dispersal':{'p':[212,1051,1055,1058,1063,1066,1084],'w':[0.05,0.93,0.905,0.01,1.014,2.756,0.45]},'initial':0,'monitored':0,'temp':[4.95,4.37,7.01,10.15,11.7,15.03,16.67,16.49,13.13,11.28,9.94,10.37]},
		{'area':2.884,'action':0.74,'capacity':73.99,'local':{'p':[64,214,1070,1078],'w':[2.449,0.201,0.777,0.354]},'dispersal':{'p':[64,214,945,948,1067,1069,1070,1073,1078],'w':[0.997,0.173,0.113,0.068,2.884,0.296,0.375,1.041,0.211]},'initial':0,'monitored':0,'temp':[5.09,4.6,7.24,10.28,11.86,15.13,16.87,16.67,13.3,11.45,10.09,10.53]},
		{'area':2.478,'action':0.35,'capacity':59.79,'local':{'p':[1070,1071,1076,1080,1081,1083],'w':[0.617,2.158,0.412,1.204,1.381,0.387]},'dispersal':{'p':[64,1068,1070,1071,1072,1076,1080,1081,1083],'w':[0.044,2.478,0.333,0.81,0.015,0.189,0.457,0.493,0.287]},'initial':0,'monitored':0,'temp':[5.1,4.61,7.25,10.3,11.88,15.16,16.91,16.72,13.31,11.45,10.1,10.53]},
		{'area':5.39,'action':0.4,'capacity':135.94,'local':{'p':[213,1057,1072,1074],'w':[1.797,0.087,2.484,2.86]},'dispersal':{'p':[64,213,939,945,948,1057,1067,1069,1072,1073,1074],'w':[0.261,0.813,0.042,0.063,0.511,0.145,0.233,5.39,0.902,0.001,1.093]},'initial':0,'monitored':0,'temp':[5.14,4.63,7.29,10.36,11.91,15.22,16.92,16.71,13.35,11.49,10.13,10.56]},
		{'area':2.127,'action':0.31,'capacity':54.44,'local':{'p':[64,1067,1068,1071,1076,1078],'w':[0.987,0.777,0.617,1.178,1.114,0.99]},'dispersal':{'p':[64,214,1067,1068,1070,1071,1076,1078],'w':[0.437,0.003,0.474,0.418,2.127,0.464,0.537,0.477]},'initial':0,'monitored':0,'temp':[5.08,4.59,7.23,10.27,11.85,15.13,16.88,16.69,13.3,11.44,10.08,10.52]},
		{'area':1.691,'action':0,'capacity':42,'local':{'p':[64,1068,1070,1083],'w':[2.119,2.158,1.178,0.124]},'dispersal':{'p':[64,1068,1070,1071,1072,1080,1083],'w':[0.796,0.914,0.588,1.691,0.154,0.001,0.183]},'initial':0,'monitored':0,'temp':[5.11,4.61,7.27,10.31,11.89,15.17,16.91,16.71,13.32,11.45,10.1,10.54]},
		{'area':5.3,'action':0.46,'capacity':124.09,'local':{'p':[1057,1069,1083],'w':[2.1,2.484,1.963]},'dispersal':{'p':[64,213,1057,1068,1069,1071,1072,1083],'w':[0.821,0.079,0.914,0.004,1.097,0.142,5.3,0.816]},'initial':0,'monitored':0,'temp':[5.15,4.64,7.31,10.38,11.94,15.25,16.96,16.76,13.37,11.5,10.14,10.58]},
		{'area':3.324,'action':0.5,'capacity':76.06,'local':{'p':[214,945,947],'w':[1.945,1.483,2.091]},'dispersal':{'p':[214,945,947,948,1067,1069,1073,1075,1078],'w':[0.788,0.628,0.766,0.002,1.133,0.003,3.324,0.204,0.049]},'initial':0,'monitored':0,'temp':[5.07,4.57,7.22,10.24,11.83,15.1,16.84,16.64,13.28,11.44,10.07,10.51]},
		{'area':4.143,'action':0.28,'capacity':101.25,'local':{'p':[213,953,1069],'w':[0.77,2.572,2.86]},'dispersal':{'p':[201,213,939,948,953,958,1060,1069,1074],'w':[0.063,0.435,0.601,0.205,1.081,0.76,0.057,1.169,4.143]},'initial':0,'monitored':0,'temp':[5.11,4.6,7.26,10.32,11.86,15.18,16.88,16.65,13.32,11.46,10.11,10.54]},
		{'area':2.854,'action':0,'capacity':63.23,'local':{'p':[933],'w':[2.97]},'dispersal':{'p':[200,214,932,933,936,937,947,1073,1075,1077,1078],'w':[0.077,0.304,0.078,1.179,0.478,0.033,0.327,0.199,2.854,0.618,0.072]},'initial':0,'monitored':0,'temp':[5.05,4.54,7.19,10.2,11.8,15.06,16.82,16.6,13.26,11.42,10.05,10.49]},
		{'area':1.077,'action':0,'capacity':22.87,'local':{'p':[1068,1070,1078],'w':[0.412,1.114,1.082]},'dispersal':{'p':[1068,1070,1076,1078],'w':[0.293,0.518,1.077,0.484]},'initial':0,'monitored':0,'temp':[5.07,4.58,7.21,10.24,11.84,15.11,16.88,16.69,13.29,11.43,10.07,10.51]},
		{'area':2.748,'action':0.21,'capacity':60.1,'local':{'p':[932,934,936],'w':[0.214,0.698,0.975]},'dispersal':{'p':[214,932,934,936,1075,1077,1078],'w':[0.091,0.163,0.308,0.342,0.642,2.748,0.149]},'initial':0,'monitored':0,'temp':[5.01,4.5,7.14,10.14,11.76,15.01,16.78,16.58,13.22,11.39,10.01,10.45]},
		{'area':1.775,'action':0.99,'capacity':45.02,'local':{'p':[214,1067,1070,1076],'w':[1.299,0.354,0.99,1.082]},'dispersal':{'p':[214,1067,1070,1073,1075,1076,1077,1078],'w':[1.011,0.299,0.557,0.03,0.093,0.441,0.347,1.775]},'initial':0,'monitored':0,'temp':[5.05,4.55,7.19,10.22,11.81,15.08,16.84,16.65,13.27,11.42,10.05,10.49]},
		{'area':1.34,'action':0.63,'capacity':35.43,'local':{'p':[1059,1082,1088],'w':[0.139,2.441,2.494]},'dispersal':{'p':[215,1059,1079,1082,1088],'w':[0.543,0.271,1.34,0.953,1.07]},'initial':0,'monitored':0,'temp':[5.2,4.67,7.36,10.46,12.03,15.36,17.06,16.88,13.43,11.53,10.18,10.61]},
		{'area':1.676,'action':0.07,'capacity':40.91,'local':{'p':[215,1068,1081,1083],'w':[0.701,1.204,1.914,1.754]},'dispersal':{'p':[215,1068,1071,1080,1081,1083],'w':[0.461,0.647,0.007,1.676,0.817,0.815]},'initial':0,'monitored':0,'temp':[5.12,4.63,7.28,10.34,11.92,15.21,16.95,16.76,13.34,11.46,10.12,10.55]},
		{'area':2.02,'action':0.2,'capacity':48.77,'local':{'p':[215,1068,1080],'w':[0.578,1.381,1.914]},'dispersal':{'p':[215,1068,1080,1081],'w':[0.315,0.679,0.739,2.02]},'initial':0,'monitored':0,'temp':[5.1,4.61,7.26,10.31,11.89,15.18,16.93,16.74,13.32,11.44,10.1,10.54]},
		{'area':2.319,'action':0.23,'capacity':58.02,'local':{'p':[1059,1079,1083],'w':[0.465,2.441,0.986]},'dispersal':{'p':[215,1059,1079,1082,1083,1088],'w':[1.043,0.354,0.868,2.319,0.523,0.101]},'initial':0,'monitored':0,'temp':[5.18,4.66,7.34,10.44,12.01,15.33,17.04,16.85,13.41,11.52,10.17,10.6]},
		{'area':4.909,'action':0.19,'capacity':114.05,'local':{'p':[64,215,1057,1059,1068,1071,1072,1080,1082],'w':[0.191,1.413,0.511,1.122,0.387,0.124,1.963,1.754,0.986]},'dispersal':{'p':[64,215,1057,1059,1068,1071,1072,1080,1082,1083],'w':[0.059,0.523,0.291,0.529,0.197,0.139,0.858,0.741,0.566,4.909]},'initial':0,'monitored':0,'temp':[5.16,4.65,7.32,10.41,11.97,15.28,17,16.81,13.39,11.5,10.16,10.59]},
		{'area':2.876,'action':0.45,'capacity':73.57,'local':{'p':[1051,1058,1063,1066,1086,1087,1092],'w':[1.901,0.445,0.312,0.727,2.573,0.737,0.461]},'dispersal':{'p':[1051,1058,1061,1063,1066,1084,1086,1087,1092],'w':[0.751,0.316,0.021,0.202,0.34,2.876,1.016,0.422,0.291]},'initial':0,'monitored':0,'temp':[4.98,4.41,7.05,10.19,11.75,15.08,16.73,16.57,13.17,11.31,9.98,10.4]},
		{'area':3.674,'action':0.03,'capacity':50.4,'local':{'p':[65,216,1087,1091,1092],'w':[1.608,0.838,2.936,2.425,0.704]},'dispersal':{'p':[65,216,217,1085,1087,1091,1092,1096],'w':[0.774,0.516,0.078,3.674,1.121,0.99,0.41,0.001]},'initial':0,'monitored':0,'temp':[4.99,4.41,7.06,10.21,11.77,15.13,16.76,16.62,13.19,11.31,9.95,10.37]},
		{'area':3.463,'action':0.38,'capacity':83.31,'local':{'p':[216,1058,1059,1084,1087],'w':[0.846,0.456,2.283,2.573,1.573]},'dispersal':{'p':[216,1058,1059,1084,1086,1087],'w':[0.489,0.354,0.965,1.078,3.463,0.75]},'initial':0,'monitored':0,'temp':[5.08,4.52,7.18,10.32,11.88,15.21,16.87,16.7,13.29,11.41,10.07,10.5]},
		{'area':4.251,'action':2.74,'capacity':117.07,'local':{'p':[216,1084,1085,1086,1092],'w':[1.571,0.737,2.936,1.573,1.648]},'dispersal':{'p':[216,1084,1085,1086,1087,1092],'w':[0.807,0.371,1.261,0.672,4.251,0.783]},'initial':0,'monitored':0,'temp':[5,4.42,7.07,10.22,11.78,15.12,16.77,16.62,13.2,11.33,9.98,10.4]},
		{'area':2.167,'action':0.28,'capacity':54.87,'local':{'p':[216,1059,1079],'w':[3.636,0.828,2.494]},'dispersal':{'p':[215,216,1059,1079,1082,1088],'w':[0.504,1.55,0.544,0.871,0.123,2.167]},'initial':0,'monitored':0,'temp':[5.22,4.69,7.38,10.5,12.06,15.4,17.09,16.91,13.46,11.55,10.2,10.62]},
		{'area':2.059,'action':1.76,'capacity':44.11,'local':{'p':[65,217,1091,1094,1096,1140,1141,1145],'w':[0.423,0.278,0.256,0.576,2.283,0.56,1.202,0.836]},'dispersal':{'p':[65,217,1089,1091,1094,1096,1140,1141,1145],'w':[0.333,0.24,2.059,0.264,0.362,0.749,0.328,0.511,0.29]},'initial':0,'monitored':0,'temp':[4.86,4.25,6.87,10.04,11.59,14.97,16.57,16.45,13.04,11.18,9.79,10.21]},
		{'area':2.175,'action':0.93,'capacity':54.02,'local':{'p':[217,1092,1093,1094,1095,1100],'w':[1.793,0.407,0.574,1.176,2.463,0.02]},'dispersal':{'p':[217,1090,1092,1093,1094,1095,1100],'w':[0.745,2.175,0.352,0.322,0.591,0.985,0.137]},'initial':0,'monitored':0,'temp':[4.73,4.12,6.71,9.88,11.43,14.77,16.37,16.24,12.87,11.05,9.71,10.13]},
		{'area':2.137,'action':0.42,'capacity':18.13,'local':{'p':[65,217,1085,1089,1092,1096],'w':[1.385,0.271,2.425,0.256,0.13,2.148]},'dispersal':{'p':[65,217,1085,1089,1091,1092,1096],'w':[0.731,0.236,1.023,0.283,2.137,0.172,0.715]},'initial':0,'monitored':0,'temp':[4.91,4.31,6.94,10.1,11.66,15.03,16.65,16.52,13.1,11.23,9.86,10.28]},
		{'area':4.258,'action':3.97,'capacity':113.52,'local':{'p':[217,1051,1084,1085,1087,1090,1091,1095],'w':[1.818,2.068,0.461,0.704,1.648,0.407,0.13,0.888]},'dispersal':{'p':[217,1051,1084,1085,1087,1090,1091,1092,1095,1096],'w':[0.737,0.887,0.3,0.311,0.649,0.197,0.164,4.258,0.462,0.015]},'initial':0,'monitored':0,'temp':[4.79,4.18,6.79,9.95,11.51,14.85,16.47,16.34,12.95,11.11,9.78,10.21]},
		{'area':5.76,'action':3.39,'capacity':159.86,'local':{'p':[1043,1048,1090,1095,1100,1101],'w':[0.787,2.056,0.574,2.174,2.397,1.495]},'dispersal':{'p':[1043,1048,1090,1093,1094,1095,1100,1101],'w':[0.431,0.938,0.287,5.76,0.128,0.865,0.982,0.656]},'initial':0,'monitored':0,'temp':[4.66,4.06,6.62,9.79,11.33,14.66,16.25,16.11,12.77,10.98,9.63,10.05]},
		{'area':6.414,'action':5.35,'capacity':185.9,'local':{'p':[217,1089,1090,1099,1100,1140,1142,1144],'w':[1.687,0.576,1.176,2.369,0.507,0.824,0.559,2.048]},'dispersal':{'p':[217,1089,1090,1093,1094,1096,1099,1100,1140,1142,1144],'w':[0.707,0.324,0.546,0.103,6.414,0.012,0.974,0.238,0.393,0.368,0.782]},'initial':0,'monitored':0,'temp':[4.76,4.16,6.75,9.92,11.46,14.82,16.4,16.27,12.9,11.08,9.71,10.12]…
		{'area':4.421,'action':2.33,'capacity':109.79,'local':{'p':[212,1048,1051,1090,1092,1093],'w':[0.897,0.938,0.891,2.463,0.888,2.174]},'dispersal':{'p':[212,1048,1051,1090,1092,1093,1095],'w':[0.429,0.47,0.448,1.022,0.454,0.98,4.421]},'initial':0,'monitored':0,'temp':[4.73,4.12,6.7,9.87,11.41,14.75,16.35,16.22,12.86,11.05,9.71,10.14]},
		{'area':1.271,'action':1.68,'capacity':29.35,'local':{'p':[217,1089,1091],'w':[1.198,2.283,2.148]},'dispersal':{'p':[65,217,1085,1089,1091,1092,1094,1096],'w':[0.049,0.664,0.001,1.019,0.97,0.021,0.026,1.271]},'initial':0,'monitored':0,'temp':[4.84,4.23,6.85,10.01,11.57,14.94,16.54,16.42,13.02,11.16,9.79,10.21]},
		{'area':4.872,'action':0.6,'capacity':123.54,'local':{'p':[218,1099,1100,1101,1102,1103,1105],'w':[1.328,1.099,0.353,2.585,0.954,0.653,1.729]},'dispersal':{'p':[218,1045,1097,1099,1100,1101,1102,1103,1105],'w':[0.602,0.017,4.872,0.494,0.216,1.09,0.499,0.347,0.703]},'initial':0,'monitored':0,'temp':[4.74,4.17,6.7,9.87,11.39,14.7,16.25,16.11,12.8,11.05,9.68,10.08]},
		{'area':2.808,'action':1.01,'capacity':74.85,'local':{'p':[218,1103,1111,1129,1136],'w':[1.745,1.188,1.372,1.341,0.994]},'dispersal':{'p':[218,1098,1103,1111,1129,1136],'w':[0.82,2.808,0.565,0.629,0.598,0.553]},'initial':0,'monitored':0,'temp':[4.46,3.87,6.34,9.53,11.01,14.31,15.83,15.73,12.46,10.75,9.37,9.77]},
		{'area':5.341,'action':2.86,'capacity':147.46,'local':{'p':[218,1094,1097,1100,1142],'w':[2.512,2.369,1.099,2.73,0.586]},'dispersal':{'p':[218,1094,1097,1099,1100,1101,1142],'w':[1.098,1.053,0.573,5.341,1.113,0.003,0.389]},'initial':0,'monitored':0,'temp':[4.71,4.11,6.67,9.85,11.38,14.72,16.29,16.15,12.81,11.03,9.65,10.06]},
		{'area':2.584,'action':1.06,'capacity':69.6,'local':{'p':[1090,1093,1094,1097,1099,1101],'w':[0.02,2.397,0.507,0.353,2.73,1.197]},'dispersal':{'p':[1090,1093,1094,1097,1099,1100,1101],'w':[0.129,0.983,0.332,0.291,1.075,2.584,0.557]},'initial':0,'monitored':0,'temp':[4.71,4.11,6.67,9.85,11.38,14.72,16.29,16.15,12.81,11.03,9.66,10.08]},
		{'area':4.482,'action':1.36,'capacity':116.86,'local':{'p':[1043,1045,1093,1097,1100,1102],'w':[2.802,0.321,1.495,2.585,1.197,0.294]},'dispersal':{'p':[1043,1045,1093,1097,1099,1100,1101,1102],'w':[1.173,0.235,0.71,1.05,0.007,0.566,4.482,0.228]},'initial':0,'monitored':0,'temp':[4.7,4.12,6.66,9.83,11.35,14.67,16.24,16.09,12.77,11.01,9.65,10.07]},
		{'area':2.233,'action':0.08,'capacity':55.3,'local':{'p':[1045,1097,1101,1104,1105],'w':[1.727,0.954,0.294,1.67,1.322]},'dispersal':{'p':[1038,1043,1045,1097,1101,1102,1104,1105],'w':[0.023,0.006,0.832,0.451,0.242,2.233,0.719,0.628]},'initial':0,'monitored':0,'temp':[4.8,4.25,6.77,9.94,11.45,14.75,16.28,16.13,12.83,11.1,9.73,10.14]},
		{'area':3.551,'action':0.83,'capacity':92.28,'local':{'p':[218,1097,1098,1105,1110,1111],'w':[2.02,0.653,1.188,0.814,1.76,0.931]},'dispersal':{'p':[218,1097,1098,1103,1105,1110,1111],'w':[0.879,0.392,0.524,3.551,0.393,0.766,0.48]},'initial':0,'monitored':0,'temp':[4.61,4.04,6.53,9.71,11.2,14.5,16.02,15.9,12.62,10.91,9.53,9.93]},
		{'area':2.797,'action':0.41,'capacity':71.76,'local':{'p':[1038,1045,1102,1105,1106,1110],'w':[2.061,0.267,1.67,1.353,0.955,0.39]},'dispersal':{'p':[1038,1045,1102,1104,1105,1106,1110],'w':[0.886,0.266,0.643,2.797,0.592,0.519,0.277]},'initial':0,'monitored':0,'temp':[4.8,4.25,6.76,9.91,11.42,14.71,16.23,16.08,12.79,11.08,9.71,10.12]},
		{'area':3.189,'action':0.24,'capacity':80.33,'local':{'p':[1097,1102,1103,1104,1110],'w':[1.729,1.322,0.814,1.353,2.28]},'dispersal':{'p':[1097,1102,1103,1104,1105,1110],'w':[0.825,0.562,0.459,0.645,3.189,1.005]},'initial':0,'monitored':0,'temp':[4.78,4.23,6.74,9.91,11.42,14.71,16.24,16.09,12.8,11.08,9.7,10.11]},
		{'area':7.033,'action':2.69,'capacity':186.47,'local':{'p':[219,1038,1042,1104,1110,1116],'w':[2.125,1.785,2.294,0.955,1.768,0.974]},'dispersal':{'p':[219,1038,1042,1104,1106,1107,1110,1115,1116],'w':[0.941,0.835,0.983,0.451,7.033,0.046,0.785,0.094,0.432]},'initial':0,'monitored':0,'temp':[4.73,4.17,6.65,9.79,11.28,14.55,16.05,15.94,12.65,10.97,9.62,10.01]},
		{'area':2.602,'action':0.72,'capacity':67.94,'local':{'p':[219,1108,1109,1110,1112],'w':[2.643,1.605,1.824,0.209,0.471]},'dispersal':{'p':[219,1106,1107,1108,1109,1110,1112],'w':[1.036,0.051,2.602,0.734,0.774,0.377,0.358]},'initial':0,'monitored':0,'temp':[4.62,4.07,6.52,9.68,11.14,14.4,15.88,15.8,12.52,10.87,9.5,9.88]},
		{'area':4.041,'action':0.83,'capacity':104.84,'local':{'p':[1107,1109,1112,1128,1132],'w':[1.605,1.859,1.448,0.711,2.84]},'dispersal':{'p':[1107,1108,1109,1111,1112,1128,1129,1132],'w':[0.668,4.041,0.85,0.004,0.718,0.432,0.012,1.2]},'initial':0,'monitored':0,'temp':[4.54,3.99,6.43,9.59,11.02,14.28,15.74,15.68,12.41,10.78,9.42,9.79]},
		{'area':3.657,'action':0.19,'capacity':92.18,'local':{'p':[1107,1108,1110,1111,1129,1132],'w':[1.824,1.859,1.252,2.546,0.097,0.313]},'dispersal':{'p':[1107,1108,1109,1110,1111,1129,1132,1134],'w':[0.815,0.735,3.657,0.689,0.999,0.168,0.261,0.024]},'initial':0,'monitored':0,'temp':[4.54,3.98,6.43,9.6,11.06,14.33,15.82,15.74,12.47,10.8,9.43,9.82]},
		{'area':5.295,'action':3.08,'capacity':146.77,'local':{'p':[219,1103,1104,1105,1106,1107,1109,1111],'w':[0.171,1.76,0.39,2.28,1.768,0.209,1.252,0.584]},'dispersal':{'p':[219,1103,1104,1105,1106,1107,1109,1110,1111],'w':[0.141,0.777,0.283,0.914,0.777,0.248,0.552,5.295,0.323]},'initial':0,'monitored':0,'temp':[4.69,4.14,6.62,9.79,11.28,14.56,16.07,15.95,12.67,10.97,9.6,9.99]},
		{'area':3.178,'action':1.16,'capacity':84.74,'local':{'p':[1098,1103,1109,1110,1129],'w':[1.372,0.931,2.546,0.584,1.891]},'dispersal':{'p':[1098,1103,1108,1109,1110,1111,1129,1132,1134],'w':[0.568,0.453,0.002,1.067,0.361,3.178,0.859,0.107,0.009]},'initial':0,'monitored':0,'temp':[4.47,3.9,6.35,9.53,11,14.28,15.78,15.69,12.43,10.75,9.38,9.77]},
		{'area':4.653,'action':0.93,'capacity':118.34,'local':{'p':[219,220,224,1107,1108,1114,1126,1128],'w':[0.962,1.369,0.052,0.471,1.448,1.681,1.436,0.704]},'dispersal':{'p':[219,220,224,1107,1108,1112,1114,1126,1128],'w':[0.464,0.657,0.089,0.243,0.622,4.653,0.653,0.643,0.376]},'initial':0,'monitored':0,'temp':[4.61,4.07,6.51,9.64,11.08,14.33,15.78,15.73,12.44,10.82,9.48,9.85]},
		{'area':5.487,'action':2.92,'capacity':149.86,'local':{'p':[220,1035,1116,1117,1120,1124],'w':[3.008,0.477,0.19,4.426,0.356,2.326]},'dispersal':{'p':[220,1035,1113,1116,1117,1120,1124],'w':[1.209,0.318,5.487,0.165,1.776,0.322,1.011]},'initial':0,'monitored':0,'temp':[4.66,4.11,6.53,9.64,11.1,14.36,15.81,15.74,12.44,10.8,9.51,9.88]},
		{'area':1.051,'action':0.06,'capacity':22.95,'local':{'p':[219,220,1112,1115],'w':[0.652,0.697,1.681,1.511]},'dispersal':{'p':[219,220,1112,1114,1115],'w':[0.461,0.454,0.743,1.051,0.661]},'initial':0,'monitored':0,'temp':[4.66,4.11,6.56,9.69,11.15,14.41,15.87,15.8,12.51,10.87,9.53,9.91]},
		{'area':2.146,'action':0.03,'capacity':53.15,'local':{'p':[219,220,1114,1116],'w':[1.017,1.366,1.511,2.328]},'dispersal':{'p':[219,220,1106,1114,1115,1116],'w':[0.505,0.694,0.141,0.625,2.146,1.009]},'initial':0,'monitored':0,'temp':[4.69,4.14,6.6,9.73,11.19,14.45,15.92,15.84,12.55,10.9,9.56,9.94]},
		{'area':3.914,'action':0.16,'capacity':98.3,'local':{'p':[219,220,1035,1042,1106,1113,1115],'w':[0.015,0.91,2.076,1.692,0.974,0.19,2.328]},'dispersal':{'p':[219,220,1035,1042,1106,1113,1115,1116],'w':[0.128,0.421,0.903,0.725,0.492,0.231,0.873,3.914]},'initial':0,'monitored':0,'temp':[4.7,4.14,6.59,9.72,11.2,14.46,15.94,15.85,12.56,10.89,9.57,9.95]},
		{'area':7.085,'action':0.62,'capacity':168.48,'local':{'p':[221,1026,1032,1035,1113,1119,1120],'w':[0.389,1.423,3.016,0.691,4.426,0.329,1.523]},'dispersal':{'p':[221,1026,1032,1035,1113,1117,1119,1120,1124],'w':[0.259,0.608,1.17,0.454,1.771,7.085,0.208,0.717,0.002]},'initial':0,'monitored':0,'temp':[4.7,4.14,6.57,9.68,11.18,14.44,15.91,15.81,12.5,10.82,9.55,9.91]},
		{'area':7.334,'action':0.21,'capacity':174.24,'local':{'p':[221,222,1019,1031,1119,1122,1123],'w':[3.03,1.335,0.777,1.301,1.764,1.008,0.311]},'dispersal':{'p':[221,222,1019,1031,1118,1119,1122,1123],'w':[1.691,0.508,0.417,0.53,7.334,0.824,0.464,0.239]},'initial':0,'monitored':0,'temp':[4.84,4.27,6.7,9.81,11.41,14.7,16.18,16,12.66,10.93,9.69,10.02]},
		{'area':5.601,'action':0.33,'capacity':126.05,'local':{'p':[63,221,1025,1026,1031,1117,1118],'w':[0.558,1.335,0.465,3.186,2.562,0.329,1.764]},'dispersal':{'p':[63,221,1025,1026,1028,1031,1117,1118,1119],'w':[0.342,0.554,0.273,1.238,0.042,0.982,0.277,0.851,5.601]},'initial':0,'monitored':0,'temp':[4.86,4.28,6.71,9.85,11.46,14.75,16.27,16.05,12.72,10.92,9.71,10.03]},
		{'area':9.343,'action':0.19,'capacity':229.23,'local':{'p':[221,1113,1117,1124,1125],'w':[4.141,0.356,1.523,1.188,2.675]},'dispersal':{'p':[221,1113,1117,1120,1124,1125],'w':[1.708,0.203,0.706,9.343,0.545,1.038]},'initial':0,'monitored':0,'temp':[4.68,4.15,6.56,9.64,11.1,14.36,15.78,15.73,12.41,10.82,9.52,9.89]},
		{'area':3.226,'action':0,'capacity':63.01,'local':{'p':[222,223,1020,1021,1122,1123],'w':[0.209,1.165,0.484,0.981,1.466,0.191]},'dispersal':{'p':[222,223,1020,1021,1121,1122,1123],'w':[0.107,0.6,0.276,0.454,3.226,0.598,0.129]},'initial':0,'monitored':0,'temp':[4.75,4.16,6.61,9.63,11.22,14.55,15.93,15.78,12.49,10.88,9.6,9.99]},
		{'area':5.039,'action':0.13,'capacity':118.13,'local':{'p':[222,1019,1021,1118,1121],'w':[3.102,1.173,2.456,1.008,1.466]},'dispersal':{'p':[222,1019,1021,1118,1121,1122,1123],'w':[1.196,0.581,1.019,0.545,0.747,5.039,0.075]},'initial':0,'monitored':0,'temp':[4.82,4.25,6.69,9.76,11.37,14.69,16.12,15.94,12.62,10.96,9.68,10.03]},
		{'area':3.987,'action':0.49,'capacity':97.46,'local':{'p':[221,222,1118,1121],'w':[1.444,3.442,0.311,0.191]},'dispersal':{'p':[221,222,1118,1121,1122,1123],'w':[0.636,1.293,0.253,0.212,0.056,3.987]},'initial':0,'monitored':0,'temp':[4.75,4.19,6.61,9.67,11.24,14.54,15.95,15.82,12.51,10.89,9.61,9.96]},
		{'area':6.076,'action':0.32,'capacity':152.59,'local':{'p':[220,1113,1120,1125,1126],'w':[0.892,2.326,1.188,2.609,2.938]},'dispersal':{'p':[220,224,1113,1117,1120,1124,1125,1126],'w':[0.483,0.04,1.011,0.005,0.621,6.076,1.116,1.227]},'initial':0,'monitored':0,'temp':[4.61,4.08,6.49,9.59,11,14.25,15.67,15.64,12.34,10.76,9.45,9.83]},
		{'area':5.792,'action':0.27,'capacity':144.7,'local':{'p':[224,1120,1124,1126],'w':[1.279,2.675,2.609,0.256]},'dispersal':{'p':[224,1120,1124,1125,1126],'w':[0.573,1.139,1.072,5.792,0.146]},'initial':0,'monitored':0,'temp':[4.55,4.02,6.41,9.52,10.92,14.17,15.57,15.56,12.27,10.71,9.39,9.76]},
		{'area':3.877,'action':0.22,'capacity':96.59,'local':{'p':[220,224,1112,1124,1125],'w':[0.778,3.369,1.436,2.938,0.256]},'dispersal':{'p':[220,224,1112,1124,1125,1126,1128],'w':[0.43,1.341,0.666,1.171,0.293,3.877,0.124]},'initial':0,'monitored':0,'temp':[4.57,4.04,6.46,9.57,10.98,14.23,15.65,15.63,12.34,10.75,9.42,9.8]},
		{'area':1.696,'action':0.11,'capacity':42.96,'local':{'p':[1130,1131,1133,1134,1135],'w':[0.382,1.02,1.117,1.216,0.527]},'dispersal':{'p':[66,1127,1130,1131,1133,1134,1135],'w':[0.012,1.696,0.206,0.47,0.476,0.53,0.302]},'initial':0,'monitored':0,'temp':[4.35,3.77,6.23,9.44,10.85,14.15,15.64,15.56,12.31,10.67,9.25,9.64]},
		{'area':7.507,'action':1.26,'capacity':192.91,'local':{'p':[66,224,1108,1112,1130,1132],'w':[1.035,3.788,0.711,0.704,0.742,2.155]},'dispersal':{'p':[66,224,1108,1112,1126,1128,1130,1132],'w':[0.442,1.407,0.36,0.403,0.09,7.507,0.278,0.844]},'initial':0,'monitored':0,'temp':[4.42,3.86,6.28,9.46,10.86,14.12,15.56,15.52,12.27,10.68,9.29,9.67]},
		{'area':3.485,'action':1.57,'capacity':93.6,'local':{'p':[1098,1109,1111,1132,1134,1135,1136,1137],'w':[1.341,0.097,1.891,0.228,1.211,0.695,1.334,0.7]},'dispersal':{'p':[1098,1108,1109,1111,1129,1132,1134,1135,1136,1137],'w':[0.638,0.004,0.153,0.742,3.485,0.207,0.513,0.305,0.614,0.322]},'initial':0,'monitored':0,'temp':[4.38,3.79,6.24,9.43,10.89,14.18,15.68,15.6,12.34,10.67,9.28,9.68]},
		{'area':1.857,'action':0.45,'capacity':48.52,'local':{'p':[66,1127,1128,1131],'w':[1.166,0.382,0.742,1.386]},'dispersal':{'p':[66,1127,1128,1130,1131],'w':[0.503,0.285,0.47,1.857,0.475]},'initial':0,'monitored':0,'temp':[4.29,3.71,6.15,9.38,10.76,14.05,15.51,15.46,12.23,10.62,9.19,9.57]},
		{'area':0.938,'action':0.17,'capacity':24.29,'local':{'p':[66,1127,1130,1134],'w':[1.518,1.02,1.386,0.373]},'dispersal':{'p':[66,1127,1130,1131,1134],'w':[0.692,0.504,0.727,0.938,0.297]},'initial':0,'monitored':0,'temp':[4.34,3.76,6.2,9.42,10.82,14.11,15.59,15.52,12.28,10.66,9.24,9.62]},
		{'area':4.601,'action':0.6,'capacity':117.61,'local':{'p':[66,1108,1109,1128,1129,1134],'w':[1.708,2.84,0.313,2.155,0.228,1.533]},'dispersal':{'p':[66,1108,1109,1111,1128,1129,1132,1134],'w':[0.746,1.167,0.21,0.048,1.001,0.187,4.601,0.66]},'initial':0,'monitored':0,'temp':[4.44,3.88,6.31,9.5,10.92,14.19,15.65,15.59,12.34,10.71,9.33,9.7]},
		{'area':1.898,'action':0.09,'capacity':47.89,'local':{'p':[1127,1135,1137,1139],'w':[1.117,0.847,0.823,0.625]},'dispersal':{'p':[1127,1133,1135,1137,1139],'w':[0.557,1.898,0.37,0.386,0.376]},'initial':0,'monitored':0,'temp':[4.38,3.8,6.28,9.49,10.9,14.21,15.72,15.63,12.37,10.7,9.28,9.67]},
		{'area':2.481,'action':0.29,'capacity':63.23,'local':{'p':[66,1127,1129,1131,1132,1135],'w':[0.464,1.216,1.211,0.373,1.533,1.311]},'dispersal':{'p':[66,1109,1111,1127,1129,1131,1132,1134,1135],'w':[0.23,0.03,0.008,0.526,0.629,0.221,0.721,2.481,0.59]},'initial':0,'monitored':0,'temp':[4.38,3.81,6.25,9.45,10.88,14.17,15.65,15.58,12.33,10.68,9.28,9.67]},
		{'area':1.375,'action':0.57,'capacity':37.2,'local':{'p':[1127,1129,1133,1134,1137],'w':[0.527,0.695,0.847,1.311,1.34]},'dispersal':{'p':[1127,1129,1133,1134,1135,1137],'w':[0.29,0.454,0.453,0.59,1.375,0.611]},'initial':0,'monitored':0,'temp':[4.37,3.8,6.25,9.46,10.88,14.18,15.69,15.6,12.35,10.68,9.28,9.67]},
		{'area':3.786,'action':0.75,'capacity':98.02,'local':{'p':[218,225,1098,1129,1137,1142,1146],'w':[1.595,3.225,0.994,1.334,1.141,0.039,0.047]},'dispersal':{'p':[218,225,1098,1129,1136,1137,1139,1142,1146],'w':[0.717,1.283,0.457,0.599,3.786,0.555,0.032,0.114,0.113]},'initial':0,'monitored':0,'temp':[4.49,3.9,6.39,9.59,11.06,14.38,15.91,15.81,12.52,10.79,9.4,9.8]},
		{'area':1.814,'action':0.26,'capacity':46.5,'local':{'p':[225,1129,1133,1135,1136,1139],'w':[0.237,0.7,0.823,1.34,1.141,1.067]},'dispersal':{'p':[225,1129,1133,1135,1136,1137,1139],'w':[0.168,0.431,0.454,0.582,0.486,1.814,0.508]},'initial':0,'monitored':0,'temp':[4.39,3.81,6.28,9.48,10.92,14.23,15.74,15.65,12.39,10.7,9.3,9.69]},
		{'area':5.21,'action':1.38,'capacity':136.22,'local':{'p':[225,1139,1146],'w':[2.365,1.08,2.79]},'dispersal':{'p':[225,1138,1139,1146],'w':[1.026,5.21,0.493,1.319]},'initial':0,'monitored':0,'temp':[4.67,4.1,6.64,9.84,11.31,14.67,16.23,16.08,12.76,10.99,9.58,9.97]},
		{'area':2.328,'action':0.59,'capacity':61.08,'local':{'p':[225,1133,1137,1138],'w':[1.414,0.625,1.067,1.08]},'dispersal':{'p':[225,1133,1136,1137,1138,1139],'w':[0.603,0.345,0.026,0.486,0.492,2.328]},'initial':0,'monitored':0,'temp':[4.49,3.92,6.42,9.62,11.05,14.38,15.92,15.8,12.52,10.81,9.39,9.79]},
		{'area':2.095,'action':3.82,'capacity':70.74,'local':{'p':[226,1089,1094,1144,1145],'w':[1.241,0.56,0.824,1.437,1.849]},'dispersal':{'p':[226,1089,1094,1140,1141,1144,1145],'w':[0.606,0.373,0.482,2.095,0.184,0.67,0.547]},'initial':0,'monitored':0,'temp':[4.84,4.24,6.85,10.03,11.57,14.95,16.54,16.41,13.01,11.16,9.77,10.18]},
		{'area':1.699,'action':0.15,'capacity':13.63,'local':{'p':[65,226,1089,1143,1145],'w':[0.734,0.352,1.202,1.431,1.452]},'dispersal':{'p':[65,226,1089,1140,1141,1143,1145],'w':[0.441,0.274,0.604,0.127,1.699,0.658,0.473]},'initial':0,'monitored':0,'temp':[4.91,4.31,6.94,10.11,11.66,15.05,16.66,16.53,13.11,11.23,9.83,10.25]},
		{'area':4.342,'action':1.04,'capacity':107.56,'local':{'p':[218,1094,1099,1136,1144,1146],'w':[1.793,0.559,0.586,0.039,2.56,3.325]},'dispersal':{'p':[218,225,1094,1099,1136,1142,1144,1146],'w':[0.788,0.08,0.325,0.33,0.098,4.342,1.063,1.389]},'initial':0,'monitored':0,'temp':[4.74,4.14,6.72,9.91,11.43,14.79,16.36,16.22,12.87,11.06,9.67,10.07]},
		{'area':2.242,'action':0.03,'capacity':37.27,'local':{'p':[65,226,1141],'w':[1.034,1.38,1.431]},'dispersal':{'p':[65,226,1141,1143,1145],'w':[0.485,0.631,0.634,2.242,0.002]},'initial':0,'monitored':0,'temp':[4.96,4.39,7.03,10.19,11.74,15.13,16.75,16.6,13.17,11.29,9.88,10.3]},
		{'area':3.193,'action':3.54,'capacity':96.6,'local':{'p':[226,1094,1140,1142,1146],'w':[1.037,2.048,1.437,2.56,0.592]},'dispersal':{'p':[226,1094,1140,1142,1144,1146],'w':[0.517,1,0.64,1.026,3.193,0.387]},'initial':0,'monitored':0,'temp':[4.8,4.21,6.81,9.99,11.52,14.89,16.47,16.34,12.96,11.13,9.73,10.14]},
		{'area':0.631,'action':0.54,'capacity':15.24,'local':{'p':[226,1089,1140,1141],'w':[0.074,0.836,1.849,1.452]},'dispersal':{'p':[226,1089,1140,1141,1143,1145],'w':[0.241,0.555,0.773,0.614,0.004,0.631]},'initial':0,'monitored':0,'temp':[4.86,4.27,6.88,10.06,11.6,14.99,16.59,16.46,13.05,11.19,9.79,10.21]},
		{'area':7.328,'action':7.63,'capacity':218.66,'local':{'p':[225,226,1136,1138,1142,1144],'w':[0.666,1.556,0.047,2.79,3.325,0.592]},'dispersal':{'p':[218,225,226,1136,1138,1142,1144,1146],'w':[0.124,0.289,0.664,0.101,1.094,1.242,0.324,7.328]},'initial':0,'monitored':0,'temp':[4.79,4.22,6.8,9.99,11.49,14.86,16.45,16.29,12.93,11.11,9.71,10.11]}
		]
