# Supplementary material for: Modelling Spatial and Temporal Patterns of African Swine Fever in an Isolated Wild Boar Population to Support Decision-Making
Source: Front Vet Sci. 2020 Apr 8;7:154. doi: 10.3389/fvets.2020.00154 (PMC7156605; doi:10.3389/fvets.2020.00154)
Supplement: Supplementary file 1 [file Data_Sheet_1.ZIP › simBoar v4.2 (ASF)/resources/landscape/thiessens_10.txt]

parameters.patches=[
		{'area':2.569,'action':2.45,'capacity':76.3,'local':{'p':[13,15,17,18,622,627],'w':[0.389,1.71,1.215,1.161,0.643,1.026]},'dispersal':{'p':[1,13,15,17,18,622,627],'w':[2.569,0.193,0.749,0.446,0.584,0.413,0.571]},'initial':0,'monitored':1,'temp':[4.83,3.87,6.38,9.53,10.82,14.11,15.67,15.46,12.43,10.79,9.62,10.01]},
		{'area':11.326,'action':15.43,'capacity':321.18,'local':{'p':[13,16,19,25,59,129,628],'w':[1.37,0.301,3.227,3.725,1.473,1.62,1.687]},'dispersal':{'p':[2,13,16,19,25,59,129,537,628],'w':[11.326,0.59,0.234,1.247,1.531,0.741,0.841,0.002,0.634]},'initial':9,'monitored':1,'temp':[5.22,4.46,6.98,10.03,11.49,14.79,16.37,16.05,12.94,11.31,10.06,10.47]},
		{'area':6.568,'action':5.66,'capacity':186.66,'local':{'p':[20,21,22,43,632,637,688],'w':[1.001,0.979,2.734,1.316,2.949,1.52,0.949]},'dispersal':{'p':[3,20,21,22,43,632,637,688],'w':[6.568,0.562,0.464,0.923,0.582,1.289,0.612,0.606]},'initial':10,'monitored':1,'temp':[4.84,4.16,6.67,9.63,11.2,14.46,16.11,15.72,12.62,10.99,9.71,10.17]},
		{'area':6.244,'action':9.35,'capacity':198.32,'local':{'p':[16,21,23,24,25,40,41,42],'w':[0.132,0.552,3.258,3.75,0.561,0.925,1.287,0.528]},'dispersal':{'p':[4,16,21,23,24,25,40,41,42],'w':[6.244,0.239,0.325,1.268,1.324,0.442,0.418,0.562,0.276]},'initial':45,'monitored':1,'temp':[4.74,3.95,6.45,9.55,10.96,14.28,15.86,15.59,12.47,10.82,9.58,10.01]},
		{'area':6.416,'action':8.48,'capacity':190.07,'local':{'p':[6,30,38,152,154],'w':[2.033,2.003,0.859,3.37,1.775]},'dispersal':{'p':[5,6,30,38,152,154],'w':[6.416,0.861,0.799,0.345,1.57,0.929]},'initial':8,'monitored':1,'temp':[4.59,3.71,6.18,9.37,10.68,14,15.52,15.33,12.22,10.58,9.34,9.76]},
		{'area':10.561,'action':24.5,'capacity':367.88,'local':{'p':[5,27,29,30,38,163,164],'w':[2.033,1.84,0.897,2.251,1.388,3.235,0.136]},'dispersal':{'p':[5,6,27,28,29,30,31,38,153,154,155,163,164,745],'w':[0.926,10.561,0.74,0.882,0.713,1.5,1.103,0.525,0.172,0.048,0.001,0.846,1.405,0.271]},'initial':161,'monitored':1,'temp':[4.65,3.84,6.25,9.47,10.76,14.12,15.62,15.45,12.31,10.66,9.41,9.86]},
		{'area':1.898,'action':3.28,'capacity':60.07,'local':{'p':[32,33,34,35,37,39],'w':[1.076,0.57,0.997,1.918,0.458,0.576]},'dispersal':{'p':[7,32,33,34,35,37,39,40],'w':[1.898,0.451,0.338,0.502,0.778,0.221,0.369,0.077]},'initial':13,'monitored':1,'temp':[4.42,3.61,6.08,9.21,10.64,13.95,15.5,15.3,12.16,10.51,9.28,9.75]},
		{'area':5.123,'action':6.27,'capacity':151.12,'local':{'p':[9,45,47,48,49,749,751],'w':[2.122,0.268,1.665,1.62,0.4,4.347,0.829]},'dispersal':{'p':[8,9,45,46,47,48,49,748,749,751],'w':[5.123,0.959,0.225,0.044,0.703,0.589,0.268,0.042,1.524,0.606]},'initial':1,'monitored':1,'temp':[4.55,3.83,6.33,9.4,10.88,14.2,15.81,15.54,12.41,10.72,9.48,9.95]},
		{'area':7.567,'action':4.95,'capacity':206.4,'local':{'p':[8,10,47,50,165,748,749,821,826],'w':[2.122,1.108,2.002,0.184,2.529,0.631,0.191,1.239,1.548]},'dispersal':{'p':[8,9,10,47,50,165,748,749,821,826],'w':[0.84,7.567,0.321,0.8,0.143,0.995,0.312,0.245,0.597,0.841]},'initial':4,'monitored':1,'temp':[4.61,3.92,6.44,9.54,11,14.34,15.95,15.69,12.53,10.81,9.56,10.03]},
		{'area':6.681,'action':5.58,'capacity':175.72,'local':{'p':[9,50,51,174,825,826,828],'w':[1.108,2.443,3.41,0.678,0.174,3.341,1.06]},'dispersal':{'p':[9,10,47,50,51,174,825,826,828],'w':[0.584,6.681,0.044,1.052,1.374,0.416,0.003,1.228,0.528]},'initial':0,'monitored':1,'temp':[4.47,3.73,6.26,9.35,10.85,14.15,15.72,15.52,12.34,10.65,9.42,9.9]},
		{'area':2.851,'action':2.8,'capacity':84.79,'local':{'p':[51,52,53,55,57],'w':[1.249,1.514,1.53,1.128,1.345]},'dispersal':{'p':[11,36,51,52,53,55,57],'w':[2.851,0.031,0.659,0.684,0.611,0.568,0.651]},'initial':8,'monitored':1,'temp':[4.38,3.58,6.08,9.19,10.69,13.98,15.51,15.34,12.16,10.51,9.3,9.79]},
		{'area':3.509,'action':4.82,'capacity':108.05,'local':{'p':[34,153,163],'w':[0.187,0.939,3.339]},'dispersal':{'p':[12,34,53,55,56,57,153,163,833],'w':[3.509,0.311,0.473,0.908,0.35,0.122,0.548,1.431,0.169]},'initial':0,'monitored':1,'temp':[4.77,4.01,6.52,9.66,11.13,14.43,15.93,15.74,12.55,10.89,9.65,10.12]},
		{'area':3.614,'action':2.19,'capacity':94.34,'local':{'p':[1,2,16,17,19,622],'w':[0.389,1.37,2.874,2.141,0.638,2.082]},'dispersal':{'p':[1,2,13,16,17,19,25,622],'w':[0.291,0.705,3.614,1.245,0.764,0.342,0.015,0.844]},'initial':0,'monitored':1,'temp':[4.91,4.04,6.56,9.68,11.04,14.33,15.9,15.65,12.57,10.93,9.72,10.12]},
		{'area':1.271,'action':0.73,'capacity':35.24,'local':{'p':[15,18,536,542],'w':[1.93,1.087,1.092,1.72]},'dispersal':{'p':[14,15,18,19,130,536,542],'w':[1.271,0.75,0.604,0.004,0.172,0.422,0.904]},'initial':0,'monitored':1,'temp':[5.12,4.18,6.71,9.86,11.15,14.44,15.99,15.77,12.75,11.11,9.92,10.31]},
		{'area':2.321,'action':0.61,'capacity':60.55,'local':{'p':[1,14,18,542,627],'w':[1.71,1.93,0.98,1.31,0.58]},'dispersal':{'p':[1,14,15,18,542,627],'w':[0.699,0.771,2.321,0.539,0.687,0.409]},'initial':0,'monitored':1,'temp':[4.95,3.98,6.5,9.66,10.94,14.21,15.77,15.56,12.55,10.91,9.74,10.12]},
		{'area':7.182,'action':4.08,'capacity':181.87,'local':{'p':[2,4,13,23,25,26,152,622],'w':[0.301,0.132,2.874,2.332,0.935,0.667,0.77,2.489]},'dispersal':{'p':[2,4,13,16,23,25,26,152,622],'w':[0.255,0.116,1.029,7.182,0.913,0.447,0.198,0.51,1.222]},'initial':0,'monitored':1,'temp':[4.76,3.9,6.41,9.55,10.9,14.21,15.77,15.52,12.43,10.78,9.56,9.97]},
		{'area':1.339,'action':1.14,'capacity':39.18,'local':{'p':[1,13,18,19],'w':[1.215,2.141,1.462,0.49]},'dispersal':{'p':[1,13,17,18,19,622],'w':[0.586,0.985,1.339,0.616,0.398,0.037]},'initial':0,'monitored':1,'temp':[4.93,4.03,6.54,9.67,11.01,14.3,15.86,15.62,12.57,10.93,9.73,10.13]},
		{'area':3.641,'action':3.18,'capacity':103.03,'local':{'p':[1,14,15,17,19,536],'w':[1.161,1.087,0.98,1.462,3.284,0.353]},'dispersal':{'p':[1,14,15,17,18,19,130,536],'w':[0.501,0.398,0.438,0.667,3.641,1.409,0.006,0.433]},'initial':0,'monitored':1,'temp':[5.07,4.17,6.68,9.81,11.14,14.43,15.99,15.75,12.71,11.07,9.88,10.27]},
		{'area':6.314,'action':7.42,'capacity':190.46,'local':{'p':[2,13,17,18,129,536,537],'w':[3.227,0.638,0.49,3.284,0.4,1.203,1.574]},'dispersal':{'p':[2,13,14,17,18,19,129,536,537],'w':[1.365,0.407,0.001,0.235,1.28,6.314,0.274,0.561,0.702]},'initial':0,'monitored':1,'temp':[5.23,4.39,6.91,10.01,11.4,14.69,16.26,15.98,12.91,11.27,10.05,10.45]},
		{'area':4.973,'action':8.97,'capacity':162.69,'local':{'p':[3,21,22,24,25,59,632],'w':[1.001,0.628,2.971,1.099,3.142,0.565,0.971]},'dispersal':{'p':[3,20,21,22,24,25,59,632],'w':[0.588,4.973,0.438,0.988,0.531,1.243,0.39,0.451]},'initial':54,'monitored':1,'temp':[4.92,4.21,6.72,9.71,11.25,14.52,16.14,15.78,12.68,11.04,9.78,10.22]},
		{'area':4.43,'action':8.09,'capacity':147.08,'local':{'p':[3,4,20,22,24,42,43,49],'w':[0.979,0.552,0.628,1.291,0.608,2.289,1.916,0.213]},'dispersal':{'p':[3,4,20,21,22,24,42,43,49],'w':[0.52,0.345,0.292,4.43,0.478,0.298,0.952,0.825,0.175]},'initial':56,'monitored':1,'temp':[4.67,3.92,6.42,9.46,10.95,14.24,15.86,15.55,12.44,10.79,9.54,9.99]},
		{'area':1.762,'action':5.77,'capacity':72.93,'local':{'p':[3,20,21],'w':[2.734,2.971,1.291]},'dispersal':{'p':[3,20,21,22],'w':[1.248,1.321,0.726,1.762]},'initial':32,'monitored':1,'temp':[4.81,4.1,6.61,9.6,11.13,14.41,16.04,15.69,12.58,10.94,9.68,10.13]},
		{'area':6.014,'action':12.93,'capacity':210.23,'local':{'p':[4,16,26,41],'w':[3.258,2.332,3.018,1.559]},'dispersal':{'p':[4,16,23,25,26,38,41,152],'w':[1.337,1.104,6.014,0.092,1.256,0.019,0.774,0.006]},'initial':13,'monitored':1,'temp':[4.66,3.83,6.33,9.46,10.84,14.15,15.71,15.47,12.36,10.71,9.48,9.9]},
		{'area':2.764,'action':5.38,'capacity':93.98,'local':{'p':[4,20,21,25],'w':[3.75,1.099,0.608,3.257]},'dispersal':{'p':[4,20,21,24,25],'w':[1.649,0.545,0.408,2.764,1.396]},'initial':51,'monitored':1,'temp':[4.82,4.05,6.56,9.62,11.07,14.38,15.97,15.68,12.56,10.91,9.67,10.1]},
		{'area':8.493,'action':7.47,'capacity':223.78,'local':{'p':[2,4,16,20,24,59],'w':[3.725,0.561,0.935,3.142,3.257,0.63]},'dispersal':{'p':[2,4,13,16,20,23,24,25,59],'w':[1.536,0.384,0.006,0.502,1.348,0.053,1.159,8.493,0.379]},'initial':74,'monitored':1,'temp':[4.98,4.23,6.74,9.78,11.25,14.55,16.14,15.82,12.71,11.07,9.83,10.25]},
		{'area':3.318,'action':1.96,'capacity':71.83,'local':{'p':[16,23,38,41,152],'w':[0.667,3.018,1.237,0.272,3.591]},'dispersal':{'p':[16,23,26,38,41,152],'w':[0.439,1.209,3.318,0.532,0.232,1.558]},'initial':2,'monitored':1,'temp':[4.52,3.67,6.15,9.3,10.66,13.97,15.52,15.3,12.2,10.55,9.32,9.75]},
		{'area':1.892,'action':0.19,'capacity':46.71,'local':{'p':[6,28,29,38,153],'w':[1.84,1.303,0.733,0.184,2.511]},'dispersal':{'p':[6,27,28,29,38,153],'w':[0.837,1.892,0.571,0.356,0.094,1.26]},'initial':2,'monitored':1,'temp':[4.53,3.7,6.15,9.32,10.71,14.02,15.53,15.36,12.23,10.58,9.34,9.79]},
		{'area':3.465,'action':4.93,'capacity':109.36,'local':{'p':[27,29,153],'w':[1.303,1.219,0.894]},'dispersal':{'p':[6,27,28,29,153,163,745,841],'w':[0.796,0.568,3.465,0.432,0.525,1.874,0.044,0.081]},'initial':16,'monitored':1,'temp':[4.76,3.98,6.43,9.62,10.99,14.33,15.83,15.64,12.48,10.82,9.57,10.03]},
		{'area':1.06,'action':1.99,'capacity':35.26,'local':{'p':[6,27,28],'w':[0.897,0.733,1.219]},'dispersal':{'p':[6,27,28,29,163],'w':[1.111,0.393,0.598,1.06,0.003]},'initial':32,'monitored':1,'temp':[4.66,3.85,6.28,9.48,10.82,14.16,15.66,15.49,12.34,10.7,9.45,9.9]},
		{'area':7.352,'action':11.46,'capacity':238.14,'local':{'p':[5,6,31,154],'w':[2.003,2.251,2.047,3.48]},'dispersal':{'p':[5,6,30,31,154,155,164],'w':[0.889,1.135,7.352,0.775,1.448,0.002,0.416]},'initial':112,'monitored':1,'temp':[4.8,3.98,6.4,9.65,10.89,14.25,15.75,15.57,12.43,10.78,9.52,9.95]},
		{'area':1.934,'action':3.18,'capacity':63.1,'local':{'p':[30],'w':[2.047]},'dispersal':{'p':[6,30,31,164],'w':[1.238,0.858,1.934,0.394]},'initial':34,'monitored':1,'temp':[4.82,4.03,6.4,9.68,10.88,14.28,15.77,15.6,12.44,10.79,9.53,9.98]},
		{'area':1.695,'action':3.33,'capacity':58.07,'local':{'p':[7,34,36,37,57],'w':[1.076,0.987,0.301,1.582,1.246]},'dispersal':{'p':[7,32,34,36,37,57],'w':[0.558,1.695,0.514,0.268,0.637,0.601]},'initial':9,'monitored':1,'temp':[4.35,3.54,6.02,9.13,10.59,13.89,15.44,15.25,12.11,10.46,9.24,9.71]},
		{'area':3.486,'action':6.19,'capacity':117.29,'local':{'p':[7,35,36,37,40,42,45],'w':[0.57,0.123,0.724,1.512,1.923,0.749,1.55]},'dispersal':{'p':[7,33,35,36,37,40,42,44,45],'w':[0.285,3.486,0.146,0.362,0.594,0.786,0.441,0.054,0.677]},'initial':56,'monitored':1,'temp':[4.4,3.6,6.09,9.2,10.64,13.95,15.53,15.31,12.17,10.51,9.29,9.75]},
		{'area':2.312,'action':2.47,'capacity':58.85,'local':{'p':[7,12,32,39,57,153],'w':[0.997,0.187,0.987,1.035,0.913,2.523]},'dispersal':{'p':[7,12,32,34,39,53,57,153],'w':[0.466,0.414,0.451,2.312,0.46,0.062,0.416,1.118]},'initial':0,'monitored':1,'temp':[4.46,3.65,6.13,9.26,10.7,14.01,15.54,15.35,12.21,10.56,9.33,9.8]},
		{'area':2.303,'action':5.13,'capacity':83.25,'local':{'p':[7,33,38,39,40,41],'w':[1.918,0.123,0.907,0.91,1.149,0.973]},'dispersal':{'p':[7,33,35,38,39,40,41],'w':[0.779,0.196,2.303,0.451,0.486,0.514,0.457]},'initial':14,'monitored':1,'temp':[4.43,3.61,6.09,9.22,10.63,13.94,15.49,15.29,12.17,10.51,9.28,9.73]},
		{'area':3.259,'action':0.98,'capacity':83.58,'local':{'p':[32,33,37,44,45,50,51,57],'w':[0.301,0.724,1.247,2.332,0.103,0.356,0.386,1.923]},'dispersal':{'p':[11,32,33,36,37,44,45,50,51,57],'w':[0.024,0.206,0.39,3.259,0.456,0.87,0.179,0.229,0.293,0.835]},'initial':18,'monitored':1,'temp':[4.23,3.42,5.9,9,10.47,13.77,15.33,15.15,12,10.35,9.15,9.63]},
		{'area':1.253,'action':2.58,'capacity':43.33,'local':{'p':[7,32,33,36],'w':[0.458,1.582,1.512,1.247]},'dispersal':{'p':[7,32,33,36,37,57],'w':[0.355,0.663,0.72,0.666,1.253,0.016]},'initial':18,'monitored':1,'temp':[4.33,3.51,6,9.1,10.56,13.86,15.42,15.23,12.09,10.43,9.22,9.69]},
		{'area':4.567,'action':4.11,'capacity':116.06,'local':{'p':[5,6,26,27,35,39,41,152,153],'w':[0.859,1.388,1.237,0.184,0.907,1.174,1.791,1.484,1.965]},'dispersal':{'p':[5,6,23,26,27,35,38,39,41,152,153],'w':[0.42,0.608,0.015,0.534,0.143,0.457,4.567,0.451,0.784,0.388,0.413]},'initial':5,'monitored':1,'temp':[4.39,3.54,5.99,9.14,10.52,13.83,15.37,15.18,12.08,10.43,9.2,9.64]},
		{'area':1.936,'action':1.79,'capacity':57.03,'local':{'p':[7,34,35,38,153],'w':[0.576,1.035,0.91,1.174,2.166]},'dispersal':{'p':[7,27,34,35,38,39,153],'w':[0.297,0.001,0.455,0.417,0.553,1.936,1.118]},'initial':1,'monitored':1,'temp':[4.45,3.63,6.1,9.24,10.65,13.96,15.49,15.3,12.18,10.53,9.29,9.75]},
		{'area':4.42,'action':8.24,'capacity':151.29,'local':{'p':[4,33,35,41,42],'w':[0.925,1.923,1.149,2.162,2.168]},'dispersal':{'p':[4,7,33,35,40,41,42],'w':[0.522,0.059,0.843,0.523,4.42,0.893,0.979]},'initial':27,'monitored':1,'temp':[4.53,3.73,6.23,9.34,10.76,14.08,15.65,15.42,12.29,10.62,9.39,9.84]},
		{'area':4.345,'action':4.85,'capacity':130.89,'local':{'p':[4,23,26,35,38,40],'w':[1.287,1.559,0.272,0.973,1.791,2.162]},'dispersal':{'p':[4,23,26,35,38,40,41],'w':[0.65,0.641,0.223,0.49,0.777,0.939,4.345]},'initial':15,'monitored':1,'temp':[4.52,3.7,6.18,9.31,10.71,14.02,15.59,15.36,12.25,10.59,9.36,9.8]},
		{'area':4.19,'action':5.83,'capacity':127.11,'local':{'p':[4,21,33,40,45,49],'w':[0.528,2.289,0.749,2.168,0.585,1.843]},'dispersal':{'p':[4,21,33,40,42,43,45,49],'w':[0.376,0.97,0.386,0.88,4.19,0.033,0.36,0.748]},'initial':54,'monitored':1,'temp':[4.55,3.78,6.27,9.35,10.8,14.11,15.71,15.45,12.32,10.66,9.43,9.88]},
		{'area':3.968,'action':2.83,'capacity':112.6,'local':{'p':[3,21,46,49,688,751],'w':[1.316,1.916,2.41,0.93,1.16,0.262]},'dispersal':{'p':[3,21,42,43,46,49,688,751],'w':[0.622,0.818,0.035,3.968,0.978,0.439,0.576,0.233]},'initial':12,'monitored':1,'temp':[4.6,3.88,6.37,9.39,10.9,14.19,15.82,15.51,12.4,10.75,9.51,9.96]},
		{'area':2.492,'action':1.8,'capacity':63.26,'local':{'p':[36,45,47,48,50],'w':[2.332,1.55,0.309,0.278,2.142]},'dispersal':{'p':[33,36,44,45,47,48,50,51],'w':[0.098,1.06,2.492,0.684,0.211,0.167,0.964,0.008]},'initial':8,'monitored':1,'temp':[4.29,3.51,5.99,9.08,10.56,13.86,15.43,15.23,12.09,10.43,9.22,9.69]},
		{'area':3.546,'action':1.68,'capacity':62.71,'local':{'p':[8,33,36,42,44,48,49],'w':[0.268,1.55,0.103,0.585,1.55,1.895,1.234]},'dispersal':{'p':[8,33,36,42,44,45,47,48,49],'w':[0.25,0.692,0.149,0.34,0.705,3.546,0.028,0.786,0.481]},'initial':28,'monitored':1,'temp':[4.4,3.63,6.11,9.2,10.66,13.97,15.56,15.33,12.2,10.53,9.31,9.78]},
		{'area':2.036,'action':0.6,'capacity':51.91,'local':{'p':[43,49,751],'w':[2.41,0.752,3.264]},'dispersal':{'p':[8,43,46,49,688,751],'w':[0.049,1.005,2.036,0.462,0.043,1.512]},'initial':0,'monitored':1,'temp':[4.52,3.78,6.27,9.31,10.79,14.09,15.72,15.44,12.33,10.67,9.44,9.89]},
		{'area':4.237,'action':4.08,'capacity':125.2,'local':{'p':[8,9,44,48,50],'w':[1.665,2.002,0.309,1.999,2.294]},'dispersal':{'p':[8,9,10,44,45,47,48,50],'w':[0.819,0.965,0.045,0.258,0.015,4.237,0.762,0.943]},'initial':12,'monitored':1,'temp':[4.41,3.67,6.16,9.24,10.72,14.03,15.63,15.4,12.25,10.58,9.35,9.82]},
		{'area':1.75,'action':1.14,'capacity':45.17,'local':{'p':[8,44,45,47],'w':[1.62,0.278,1.895,1.999]},'dispersal':{'p':[8,44,45,47,48,49,50],'w':[0.88,0.276,0.777,0.856,1.75,0.017,0.011]},'initial':8,'monitored':1,'temp':[4.41,3.65,6.14,9.21,10.69,14,15.6,15.36,12.22,10.56,9.33,9.8]},
		{'area':1.908,'action':0.87,'capacity':27.99,'local':{'p':[8,21,42,43,45,46,751],'w':[0.4,0.213,1.843,0.93,1.234,0.752,0.434]},'dispersal':{'p':[8,21,42,43,45,46,48,49,751],'w':[0.186,0.225,0.791,0.415,0.664,0.339,0.023,1.908,0.146]},'initial':2,'monitored':1,'temp':[4.49,3.73,6.22,9.28,10.74,14.05,15.66,15.4,12.28,10.62,9.39,9.85]},
		{'area':4.322,'action':1.67,'capacity':100.05,'local':{'p':[9,10,36,44,47,51],'w':[0.184,2.443,0.356,2.142,2.294,1.517]},'dispersal':{'p':[9,10,36,44,47,48,50,51],'w':[0.248,0.981,0.306,0.828,0.976,0.01,4.322,0.709]},'initial':0,'monitored':1,'temp':[4.3,3.54,6.03,9.12,10.6,13.91,15.48,15.28,12.13,10.46,9.25,9.72]},
		{'area':7.058,'action':5.06,'capacity':198.36,'local':{'p':[10,11,36,50,52,54,57,174],'w':[3.41,1.249,0.386,1.517,2.155,0.476,0.239,1.674]},'dispersal':{'p':[10,11,36,44,50,51,52,54,57,174],'w':[1.38,0.523,0.244,0.001,0.661,7.058,0.835,0.247,0.159,0.852]},'initial':0,'monitored':1,'temp':[4.42,3.65,6.18,9.27,10.78,14.08,15.63,15.44,12.26,10.58,9.36,9.85]},
		{'area':3.909,'action':2.94,'capacity':109.85,'local':{'p':[11,51,54,55],'w':[1.514,2.155,3.24,1.593]},'dispersal':{'p':[11,51,52,54,55,56],'w':[0.689,1.04,3.909,1.369,0.656,0.145]},'initial':7,'monitored':1,'temp':[4.54,3.77,6.31,9.41,10.94,14.22,15.75,15.56,12.36,10.7,9.48,9.97]},
		{'area':1.684,'action':1.86,'capacity':51.06,'local':{'p':[11,55,57],'w':[1.53,1.091,1.643]},'dispersal':{'p':[11,12,34,53,55,57],'w':[0.661,0.482,0.078,1.684,0.588,0.775]},'initial':5,'monitored':1,'temp':[4.46,3.67,6.16,9.28,10.76,14.06,15.58,15.4,12.23,10.58,9.36,9.85]},
		{'area':3.764,'action':2.6,'capacity':104.79,'local':{'p':[51,52,55,56,174,175,823],'w':[0.476,3.24,0.028,0.976,0.843,1.494,1.736]},'dispersal':{'p':[51,52,54,55,56,174,175,823],'w':[0.315,1.214,3.764,0.132,0.425,0.472,0.69,0.787]},'initial':1,'monitored':1,'temp':[4.71,3.97,6.53,9.63,11.18,14.46,15.98,15.79,12.56,10.89,9.66,10.15]},
		{'area':4.575,'action':5.98,'capacity':140.56,'local':{'p':[11,52,53,54,56],'w':[1.128,1.593,1.091,0.028,2.382]},'dispersal':{'p':[11,12,52,53,54,55,56],'w':[0.483,1.264,0.657,0.445,0.145,4.575,0.932]},'initial':15,'monitored':1,'temp':[4.73,3.97,6.49,9.62,11.12,14.41,15.92,15.72,12.53,10.87,9.63,10.11]},
		{'area':2.422,'action':1.41,'capacity':64.18,'local':{'p':[54,55,175,833],'w':[0.976,2.382,2.307,0.64]},'dispersal':{'p':[12,52,54,55,56,163,175,833],'w':[0.365,0.078,0.393,1.04,2.422,0.051,1.021,0.335]},'initial':0,'monitored':1,'temp':[4.91,4.18,6.74,9.86,11.38,14.67,16.17,15.96,12.74,11.07,9.82,10.3]},
		{'area':3.083,'action':1.46,'capacity':73.92,'local':{'p':[11,32,34,36,51,53],'w':[1.345,1.246,0.913,1.923,0.239,1.643]},'dispersal':{'p':[11,12,32,34,36,37,51,53,57],'w':[0.6,0.165,0.544,0.414,0.834,0.007,0.273,0.591,3.083]},'initial':0,'monitored':1,'temp':[4.27,3.45,5.93,9.04,10.52,13.81,15.36,15.18,12.03,10.39,9.18,9.66]},
		{'area':4.708,'action':3.26,'capacity':103.77,'local':{'p':[235,238,241,242],'w':[2.289,0.714,2.319,0.977]},'dispersal':{'p':[58,235,238,239,241,242],'w':[4.708,0.972,0.391,0.028,0.972,0.468]},'initial':0,'monitored':0,'temp':[5.38,4.32,6.89,9.97,11.43,14.65,16.08,15.92,13.19,11.46,10.2,10.68]},
		{'area':4.661,'action':1.01,'capacity':119.78,'local':{'p':[2,20,25,129,628,632],'w':[1.473,0.565,0.63,0.356,2.57,2.081]},'dispersal':{'p':[2,20,25,59,129,628,632],'w':[0.686,0.317,0.337,4.661,0.249,0.903,0.813]},'initial':0,'monitored':0,'temp':[5.21,4.51,7.03,9.96,11.56,14.82,16.44,16.05,12.93,11.33,10.05,10.48]},
		{'area':8.622,'action':3.67,'capacity':222.43,'local':{'p':[158,594,595,596,597,603,721,722],'w':[0.786,1.962,2.605,1.332,0.834,0.691,1.034,2.526]},'dispersal':{'p':[60,158,594,595,596,597,603,721,722],'w':[8.622,0.467,0.82,1.128,0.568,0.462,0.361,0.423,0.968]},'initial':0,'monitored':0,'temp':[4.69,3.87,6.24,9.48,10.7,14.03,15.46,15.27,12.2,10.62,9.47,9.79]},
		{'area':2.286,'action':0.28,'capacity':40.54,'local':{'p':[1025,1026,1110],'w':[2.259,1.931,0.096]},'dispersal':{'p':[61,987,1025,1026,1110,1113],'w':[2.286,0.614,1.06,0.866,0.224,0.283]},'initial':0,'monitored':0,'temp':[4.88,4.28,6.72,9.87,11.49,14.78,16.33,16.08,12.77,10.92,9.72,10.04]},
		{'area':3.278,'action':0.2,'capacity':80.27,'local':{'p':[1072,1073,1076,1077],'w':[0.477,1.679,1.875,1.384]},'dispersal':{'p':[62,950,1071,1072,1073,1074,1075,1076,1077],'w':[3.278,0.018,0.078,0.3,0.724,0.039,0.713,0.751,0.61]},'initial':0,'monitored':0,'temp':[5.1,4.61,7.26,10.3,11.87,15.15,16.89,16.68,13.31,11.46,10.1,10.54]},
		{'area':5.178,'action':0.77,'capacity':133.32,'local':{'p':[1099,1130,1136],'w':[1.407,2.227,2.382]},'dispersal':{'p':[63,1099,1130,1133,1136],'w':[5.178,0.695,1.005,0.003,1.018]},'initial':0,'monitored':0,'temp':[4.35,3.77,6.23,9.44,10.85,14.15,15.63,15.56,12.31,10.67,9.25,9.64]},
		{'area':3.24,'action':2.41,'capacity':92.92,'local':{'p':[1008,1009,1011,1012],'w':[1.871,1.093,0.805,0.628]},'dispersal':{'p':[64,1008,1009,1011,1012],'w':[3.24,0.832,0.491,0.395,0.313]},'initial':0,'monitored':0,'temp':[4.48,3.75,6.2,9.24,10.52,13.96,15.34,15.2,12.03,10.37,9.26,9.72]},
		{'area':4.517,'action':4.64,'capacity':135.57,'local':{'p':[978,979,980,983,985,986,995],'w':[0.822,1.309,1.253,2.222,0.663,1.522,0.383]},'dispersal':{'p':[65,896,978,979,980,983,985,986,988,989,995],'w':[4.517,0.098,0.34,0.623,0.558,0.896,0.313,0.67,0.05,0.001,0.214]},'initial':0,'monitored':0,'temp':[4.5,3.8,6.21,9.34,10.89,14.2,15.74,15.54,12.3,10.52,9.35,9.73]},
		{'area':5.598,'action':0.5,'capacity':138.98,'local':{'p':[965,966,967,969,971],'w':[3.281,0.923,1.461,2.264,1.469]},'dispersal':{'p':[66,909,912,961,965,966,967,969,971],'w':[5.598,0.183,0.138,0.133,1.175,0.439,0.663,0.872,0.656]},'initial':0,'monitored':0,'temp':[4.92,4.36,6.95,10.08,11.57,14.91,16.51,16.28,12.99,11.21,9.88,10.32]},
		{'area':6.795,'action':0.59,'capacity':171.01,'local':{'p':[929,948,950],'w':[1.052,4.938,0.7]},'dispersal':{'p':[67,929,933,935,948,949,950,1075],'w':[6.795,0.501,0.051,0.844,1.901,0.931,0.465,0.941]},'initial':0,'monitored':0,'temp':[5.1,4.6,7.24,10.26,11.83,15.12,16.84,16.59,13.3,11.45,10.09,10.53]},
		{'area':2.647,'action':1.73,'capacity':74.26,'local':{'p':[785,786,787,788,789],'w':[1.381,1.313,0.193,0.405,0.854]},'dispersal':{'p':[68,667,785,786,787,788,789,790],'w':[2.647,0.022,0.483,0.607,0.197,0.197,0.365,0.01]},'initial':0,'monitored':0,'temp':[3.92,3.18,5.78,8.91,10.58,13.88,15.61,15.23,12.09,10.34,8.92,9.4]},
		{'area':7.764,'action':0.36,'capacity':103.64,'local':{'p':[680,686,752,756,761,762,808],'w':[0.898,1.648,0.006,2.109,2.375,1.187,1.764]},'dispersal':{'p':[69,680,682,686,752,753,756,761,762,763,808],'w':[7.764,0.515,0.026,0.899,0.152,0.064,0.804,0.965,0.52,1.849,0.748]},'initial':0,'monitored':0,'temp':[5.2,4.6,7.18,10.39,11.95,15.32,16.89,16.59,13.42,11.55,10.18,10.66]},
		{'area':5.791,'action':2.7,'capacity':157.65,'local':{'p':[703,741,742,743],'w':[1.099,2.737,2.805,3.825]},'dispersal':{'p':[70,698,703,741,742,743],'w':[5.791,0.004,0.591,1.17,1.271,1.602]},'initial':0,'monitored':0,'temp':[5.32,4.68,6.73,10.33,10.93,14.61,16.07,15.96,12.71,11.05,9.8,10.27]},
		{'area':10.394,'action':3.07,'capacity':228.27,'local':{'p':[725,728,729,730,739,868,870],'w':[2.636,1.207,2.887,2.148,1.874,0.229,1.636]},'dispersal':{'p':[71,725,728,729,730,739,868,870],'w':[10.394,1.216,0.586,1.108,0.865,0.876,0.21,0.69]},'initial':0,'monitored':0,'temp':[4.21,3.31,5.46,8.68,9.84,13.1,14.5,14.41,11.32,9.95,8.94,9.2]},
		{'area':11.177,'action':7.72,'capacity':290.5,'local':{'p':[135,403,578,579,580,581,582,586],'w':[0.28,1.388,0.303,0.407,1.433,1.406,3.175,0.326]},'dispersal':{'p':[72,135,403,578,579,580,581,582,586],'w':[11.177,0.167,0.552,0.213,0.257,0.581,0.57,1.259,0.137]},'initial':0,'monitored':0,'temp':[3.96,3.09,5.37,8.88,10.09,13.44,14.65,14.58,11.69,10.12,8.82,9.09]},
		{'area':2.724,'action':1.11,'capacity':72.85,'local':{'p':[563,565,566,567,568],'w':[0.747,0.827,0.781,1.982,0.817]},'dispersal':{'p':[73,556,563,565,566,567,568],'w':[2.724,0.027,0.848,0.447,0.397,0.889,0.419]},'initial':0,'monitored':0,'temp':[5.1,4.35,6.75,9.96,11.36,14.56,15.98,15.77,12.74,11.12,9.9,10.27]},
		{'area':1.657,'action':4.2,'capacity':60.82,'local':{'p':[540,542,620],'w':[0.609,1.857,1.059]},'dispersal':{'p':[74,540,542,543,544,620,625],'w':[1.657,0.309,0.874,1.378,0.057,0.539,0.05]},'initial':0,'monitored':0,'temp':[5.06,4.06,6.63,9.8,11.05,14.32,15.86,15.65,12.64,10.99,9.81,10.16]},
		{'area':6.027,'action':0.22,'capacity':149.08,'local':{'p':[477,524,528,529,530,533],'w':[2.078,0.485,1.68,2.692,2.001,0.257]},'dispersal':{'p':[75,473,476,477,524,525,527,528,529,530,531,533],'w':[6.027,0.144,0.059,0.85,0.284,0.097,0.452,0.645,1.031,0.862,0.011,0.17]},'initial':0,'monitored':0,'temp':[5.49,4.74,7.13,9.93,11.85,15.09,16.62,16.38,13.01,11.65,10.36,10.66]},
		{'area':4.449,'action':3.57,'capacity':120.88,'local':{'p':[498,499,502,504,657],'w':[1.205,0.721,1.481,3.14,2.16]},'dispersal':{'p':[76,498,499,502,503,504,657],'w':[4.449,0.571,0.402,0.624,0.094,1.297,1.031]},'initial':0,'monitored':0,'temp':[4.49,3.86,6.48,9.69,11.21,14.48,16.1,15.71,12.64,10.87,9.47,9.93]},
		{'area':5.731,'action':0.92,'capacity':143.46,'local':{'p':[306,307,308,309,341],'w':[1.663,1.121,0.869,0.439,2.218]},'dispersal':{'p':[77,96,298,299,306,307,308,309,337,340,341,349],'w':[5.731,0.067,0.018,1.198,0.671,0.481,0.382,0.259,0.001,0.235,0.684,0.001]},'initial':0,'monitored':0,'temp':[5.24,4.43,7.08,10.28,11.8,15.11,16.65,16.35,13.33,11.52,10.18,10.65]},
		{'area':7.365,'action':0.55,'capacity':156.33,'local':{'p':[284,286,377],'w':[1.92,2.562,1.73]},'dispersal':{'p':[78,284,286,377],'w':[7.365,1.087,0.971,1.221]},'initial':0,'monitored':0,'temp':[5.75,4.82,7.27,10.56,11.77,15.07,16.33,16.29,13.52,11.99,10.67,11.03]},
		{'area':5.504,'action':0.49,'capacity':136.59,'local':{'p':[224,225],'w':[2.049,3.128]},'dispersal':{'p':[79,222,223,224,225],'w':[5.504,1.528,0.157,0.851,1.246]},'initial':0,'monitored':0,'temp':[5.91,4.87,7.32,10.37,11.81,15.07,16.36,16.42,13.71,12.06,10.83,11.14]},
		{'area':1.874,'action':0.15,'capacity':9.37,'local':{'p':[226,228,229,231,233],'w':[1.315,1.04,0.864,1.763,0.703]},'dispersal':{'p':[80,226,228,229,231,232,233,237],'w':[1.874,0.678,0.43,0.434,0.784,0.002,0.391,0.014]},'initial':0,'monitored':0,'temp':[5.58,4.5,7.02,10.12,11.57,14.79,16.16,16.19,13.44,11.74,10.46,10.9]},
		{'area':2.789,'action':0.39,'capacity':5.54,'local':{'p':[235,244,245],'w':[0.666,2.905,0.694]},'dispersal':{'p':[81,235,244,245],'w':[2.789,0.427,1.436,0.404]},'initial':0,'monitored':0,'temp':[5.65,4.7,7.36,10.51,12.04,15.29,16.73,16.49,13.62,11.8,10.49,10.98]},
		{'area':0.14,'action':0,'capacity':3.5,'local':{'p':[247],'w':[0.691]},'dispersal':{'p':[82,83,247,248,306],'w':[0.14,0.041,0.267,0.501,0.001]},'initial':0,'monitored':0,'temp':[5.21,4.37,7.06,10.25,11.84,15.14,16.64,16.33,13.31,11.48,10.13,10.62]},
		{'area':4.087,'action':0.34,'capacity':21.52,'local':{'p':[247,250,299],'w':[0.702,2.648,0.459]},'dispersal':{'p':[82,83,247,248,250,299,306],'w':[0.006,4.087,0.235,0.147,1.132,0.442,0.864]},'initial':0,'monitored':0,'temp':[5.27,4.43,7.13,10.35,11.94,15.24,16.75,16.42,13.39,11.54,10.19,10.67]},
		{'area':5.564,'action':0.16,'capacity':16.88,'local':{'p':[251,254,255],'w':[4.146,3.571,2.006]},'dispersal':{'p':[84,251,254,255,272],'w':[5.564,1.813,1.582,0.855,0.152]},'initial':0,'monitored':0,'temp':[5.55,4.66,7.33,10.55,12.09,15.39,16.89,16.62,13.63,11.79,10.45,10.93]},
		{'area':1.718,'action':1.24,'capacity':33.07,'local':{'p':[259,260,262],'w':[1.729,0.54,2.287]},'dispersal':{'p':[85,253,256,257,258,259,260,262],'w':[1.718,0.043,0.021,0.007,0.787,0.769,0.523,1.054]},'initial':0,'monitored':0,'temp':[5.78,4.74,7.39,10.59,12.21,15.49,16.86,17.03,13.94,12.15,10.72,11.26]},
		{'area':19.451,'action':5.56,'capacity':313.51,'local':{'p':[87],'w':[3.65]},'dispersal':{'p':[86,87,226,234,236,258,262,263,264,266],'w':[19.451,1.402,1.126,0.118,0.042,1.292,0.073,0.005,0.162,0.126]},'initial':0,'monitored':0,'temp':[5.9,4.75,7.25,10.39,11.93,15.17,16.46,16.85,13.9,12.24,10.88,11.39]},
		{'area':4.342,'action':2.1,'capacity':98.91,'local':{'p':[86,223],'w':[3.65,2.812]},'dispersal':{'p':[86,87,223,224,226,234],'w':[1.467,4.342,1.059,0.235,0.113,0.299]},'initial':0,'monitored':0,'temp':[5.87,4.74,7.14,10.22,11.65,14.86,16.18,16.42,13.69,12.08,10.84,11.26]},
		{'area':2.576,'action':0,'capacity':43.4,'local':{'p':[91,273,280],'w':[1.696,1.433,1.475]},'dispersal':{'p':[88,91,273,280],'w':[2.576,0.738,0.604,0.707]},'initial':0,'monitored':0,'temp':[5.95,4.94,7.41,10.83,12.04,15.29,16.52,16.52,13.85,12.09,10.88,11.21]},
		{'area':3.43,'action':1.49,'capacity':85.05,'local':{'p':[],'w':[]},'dispersal':{'p':[89,90,91,274,275,276,279,280,281,282,283],'w':[3.43,0.394,0.911,0.189,0.025,0.408,0.173,0.284,0.014,0.012,1.239]},'initial':0,'monitored':0,'temp':[5.63,4.7,7.23,10.7,11.95,15.26,16.49,16.41,13.6,11.82,10.52,10.86]},
		{'area':3.638,'action':0.97,'capacity':59.37,'local':{'p':[278,279],'w':[0.216,2.024]},'dispersal':{'p':[89,90,274,275,276,277,278,279],'w':[0.457,3.638,0.906,0.005,0.008,0.038,0.209,0.726]},'initial':0,'monitored':0,'temp':[5.49,4.56,7.12,10.65,11.92,15.23,16.45,16.35,13.53,11.64,10.35,10.68]},
		{'area':8.289,'action':0.91,'capacity':181.73,'local':{'p':[88,280,284],'w':[1.696,0.152,5.034]},'dispersal':{'p':[88,89,91,280,281,282,283,284,388],'w':[0.617,0.936,8.289,1.031,0.014,0.024,0.234,1.989,0.119]},'initial':0,'monitored':0,'temp':[5.73,4.79,7.28,10.68,11.9,15.2,16.43,16.39,13.62,11.94,10.64,10.99]},
		{'area':0.005,'action':0,'capacity':0.1,'local':{'p':[],'w':[]},'dispersal':{'p':[92,93,290],'w':[0.005,0.441,0.02]},'initial':0,'monitored':0,'temp':[6.17,5.14,7.41,10.6,11.84,15.03,16.36,16.43,13.84,12.35,11.17,11.47]},
		{'area':2.302,'action':0.02,'capacity':53,'local':{'p':[288,289,290,291,292],'w':[1.413,0.573,1.136,1.854,0.18]},'dispersal':{'p':[92,93,288,289,290,291,292],'w':[0.005,2.302,0.587,0.312,0.46,0.788,0.22]},'initial':0,'monitored':0,'temp':[6.11,5.11,7.4,10.6,11.85,15.06,16.38,16.43,13.81,12.3,11.11,11.4]},
		{'area':1.784,'action':0,'capacity':43.42,'local':{'p':[294,295,361],'w':[1.779,1.75,0.969]},'dispersal':{'p':[94,294,295,361],'w':[1.784,0.757,0.685,0.572]},'initial':0,'monitored':0,'temp':[6.08,5.1,7.4,10.63,11.95,15.16,16.5,16.55,13.88,12.32,11.1,11.35]},
		{'area':10.763,'action':0.52,'capacity':178.72,'local':{'p':[264,266,271,351],'w':[0.492,1.87,0.129,0.778]},'dispersal':{'p':[95,264,266,271,296,297,304,351],'w':[10.763,0.228,0.655,0.077,0.942,1.185,0.168,0.506]},'initial':0,'monitored':0,'temp':[5.9,4.9,7.47,10.65,12.19,15.46,16.84,17.03,13.99,12.27,10.88,11.39]},
		{'area':5.134,'action':2.43,'capacity':106.56,'local':{'p':[301,302],'w':[3.522,1.524]},'dispersal':{'p':[77,96,104,298,299,301,302,340,341,348,349,352],'w':[0.056,5.134,0.039,1.07,0.111,1.4,0.724,0.19,0.011,0.015,0.918,0.007]},'initial':0,'monitored':0,'temp':[5.52,4.66,7.24,10.41,11.87,15.15,16.68,16.46,13.52,11.77,10.46,10.92]},
		{'area':2.905,'action':0.43,'capacity':35.76,'local':{'p':[310,312,314,315],'w':[0.178,2.489,2.169,2.878]},'dispersal':{'p':[97,248,310,312,314,315,316,317,332],'w':[2.905,0.045,0.224,1.063,0.896,1.153,0.044,0.114,0.042]},'initial':0,'monitored':0,'temp':[5.06,4.23,6.91,10.04,11.61,14.91,16.43,16.14,13.11,11.32,9.97,10.45]},
		{'area':1.072,'action':0,'capacity':26.71,'local':{'p':[318,319,320,321],'w':[1.815,1.246,0.982,0.517]},'dispersal':{'p':[98,318,319,320,321],'w':[1.072,0.702,0.563,0.457,0.315]},'initial':0,'monitored':0,'temp':[4.53,3.64,6.28,9.33,10.89,14.19,15.71,15.45,12.46,10.74,9.43,9.95]},
		{'area':3.705,'action':5.5,'capacity':119.53,'local':{'p':[126,324,326,495],'w':[1.12,1.038,1.419,1.519]},'dispersal':{'p':[99,126,324,326,495],'w':[3.705,0.511,0.474,0.554,0.666]},'initial':0,'monitored':0,'temp':[4.44,3.69,6.33,9.37,10.83,14.17,15.63,15.39,12.41,10.72,9.38,9.92]},
		{'area':3.66,'action':0.48,'capacity':93.53,'local':{'p':[324,325,327],'w':[2.583,2.172,1.772]},'dispersal':{'p':[100,324,325,327],'w':[3.66,1.126,0.967,0.777]},'initial':0,'monitored':0,'temp':[4.5,3.73,6.37,9.41,10.89,14.22,15.67,15.44,12.46,10.77,9.44,9.97]},
		{'area':6.87,'action':6.95,'capacity':202.79,'local':{'p':[328,329,330,331,333,334],'w':[3.218,1.622,3.795,0.903,0.699,1.196]},'dispersal':{'p':[101,328,329,330,331,333,334],'w':[6.87,1.193,0.793,1.524,0.502,0.397,0.624]},'initial':0,'monitored':0,'temp':[4.78,3.97,6.56,9.59,11.22,14.5,16.01,15.76,12.68,11.01,9.67,10.14]},
		{'area':8.432,'action':2.57,'capacity':216.2,'local':{'p':[311,332,333,334,338,345,479],'w':[0.274,0.891,0.701,3.028,2.326,1.039,0.755]},'dispersal':{'p':[102,103,311,332,333,334,338,344,345,470,479],'w':[8.432,0.069,0.167,0.394,0.4,1.234,0.939,0.868,0.413,0.101,0.356]},'initial':0,'monitored':0,'temp':[5.18,4.39,6.98,10.06,11.65,14.92,16.43,16.19,13.13,11.42,10.07,10.51]},
		{'area':3.884,'action':0.32,'capacity':88.24,'local':{'p':[335,336,340,344,346],'w':[0.286,2.148,1.597,0.695,0.707]},'dispersal':{'p':[102,103,335,336,339,340,341,342,344,345,346],'w':[0.097,3.884,0.177,0.801,0.058,0.653,0.083,0.383,0.321,0.622,0.376]},'initial':0,'monitored':0,'temp':[5.26,4.42,7,10.1,11.61,14.88,16.4,16.2,13.21,11.5,10.18,10.62]},
		{'area':4.116,'action':0.37,'capacity':95.6,'local':{'p':[346,349,354,355],'w':[1.787,1.799,0.84,1.477]},'dispersal':{'p':[96,104,301,346,348,349,350,352,353,354,355],'w':[0.058,4.116,0.161,0.774,0.015,0.779,0.08,0.008,0.656,0.438,0.598]},'initial':0,'monitored':0,'temp':[5.55,4.67,7.21,10.34,11.78,15.04,16.54,16.41,13.48,11.79,10.5,10.93]},
		{'area':1.333,'action':0.11,'capacity':29.6,'local':{'p':[356,460],'w':[2.96,0.331]},'dispersal':{'p':[105,356,460],'w':[1.333,1.231,0.368]},'initial':0,'monitored':0,'temp':[5.8,4.86,7.32,10.52,11.91,15.16,16.56,16.57,13.68,12.05,10.76,11.14]},
		{'area':7.164,'action':1.02,'capacity':105.1,'local':{'p':[356],'w':[3.149]},'dispersal':{'p':[106,356,357,358,362,363,455],'w':[7.164,1.362,1.124,1.52,0.02,0.716,0.095]},'initial':0,'monitored':0,'temp':[5.81,4.89,7.3,10.55,11.91,15.16,16.55,16.51,13.69,12.08,10.79,11.08]},
		{'area':1.858,'action':0.1,'capacity':45.14,'local':{'p':[359,360,364],'w':[0.87,1.209,1.514]},'dispersal':{'p':[107,108,358,359,360,364],'w':[1.858,0.042,1.222,0.371,0.65,0.626]},'initial':0,'monitored':0,'temp':[5.64,4.84,7.2,10.57,11.89,15.18,16.55,16.36,13.61,11.97,10.64,10.77]},
		{'area':6.617,'action':5.44,'capacity':155.15,'local':{'p':[358,361,365,367,368],'w':[0.67,2.517,2.197,1.387,1.447]},'dispersal':{'p':[107,108,358,360,361,365,367,368,438],'w':[0.034,6.617,0.279,0.745,1.02,0.85,0.608,0.64,0.148]},'initial':0,'monitored':0,'temp':[5.75,4.94,7.32,10.69,11.99,15.29,16.64,16.47,13.69,12.04,10.71,10.88]},
		{'area':0.006,'action':0,'capacity':0,'local':{'p':[],'w':[]},'dispersal':{'p':[109,110,375,432],'w':[0.006,0.343,0.159,0.101]},'initial':0,'monitored':0,'temp':[5.31,4.53,7.05,10.44,11.72,15.09,16.37,16.17,13.2,11.58,10.19,10.5]},
		{'area':3.426,'action':2.64,'capacity':41.27,'local':{'p':[377],'w':[3.105]},'dispersal':{'p':[109,110,370,375,377,379,380,381,385,432],'w':[0.006,3.426,0.026,0.799,1.344,0.01,0.381,0.12,0.129,0.343]},'initial':0,'monitored':0,'temp':[5.34,4.54,7.07,10.46,11.73,15.1,16.37,16.19,13.23,11.62,10.22,10.55]},
		{'area':3.326,'action':0.45,'capacity':76.62,'local':{'p':[283,383,385,388,390],'w':[0.231,1.931,0.687,2.44,2.886]},'dispersal':{'p':[111,283,383,385,388,390],'w':[3.326,0.309,1.018,0.352,0.998,1.069]},'initial':0,'monitored':0,'temp':[5.25,4.43,6.98,10.44,11.68,15.06,16.3,16.14,13.18,11.52,10.11,10.48]},
		{'area':5.335,'action':5.72,'capacity':147.76,'local':{'p':[277,278,391,392,393,394,398],'w':[0.089,1.107,1.542,0.584,1.606,1.623,2.14]},'dispersal':{'p':[112,277,278,384,389,391,392,393,394,398],'w':[5.335,0.049,0.438,0.035,0.003,0.635,0.262,0.657,0.742,0.886]},'initial':0,'monitored':0,'temp':[5.01,4.16,6.68,10.24,11.49,14.84,16.07,15.93,12.99,11.18,9.81,10.17]},
		{'area':1.489,'action':0.61,'capacity':39.95,'local':{'p':[402,408,410,411,412,413],'w':[1.524,0.444,1.301,2.205,0.173,0.065]},'dispersal':{'p':[113,402,406,408,410,411,412,413],'w':[1.489,0.654,0.088,0.308,0.568,0.777,0.205,0.188]},'initial':0,'monitored':0,'temp':[4.31,3.41,5.74,9.28,10.52,13.85,15.06,15.01,12.08,10.43,9.13,9.46]},
		{'area':5.492,'action':2.79,'capacity':143.47,'local':{'p':[405,417,420,421,423],'w':[2.708,3.149,0.236,1.732,1.382]},'dispersal':{'p':[114,405,414,417,420,421,423],'w':[5.492,1.174,0.036,1.29,0.159,0.77,0.664]},'initial':0,'monitored':0,'temp':[4.57,3.73,6.18,9.68,10.95,14.32,15.58,15.41,12.42,10.75,9.41,9.73]},
		{'area':4.484,'action':1.47,'capacity':81.7,'local':{'p':[425,426,431,432,442],'w':[1.808,1.673,1.06,3.27,0.68]},'dispersal':{'p':[115,424,425,426,428,431,432,442],'w':[4.484,0.976,0.787,0.781,0.112,0.558,1.424,0.412]},'initial':0,'monitored':0,'temp':[5.11,4.35,6.83,10.23,11.54,14.9,16.21,15.97,12.96,11.3,9.96,10.24]},
		{'area':1.332,'action':0.68,'capacity':36.54,'local':{'p':[435,436,440,441,443],'w':[1.394,2.003,1.306,0.557,0.155]},'dispersal':{'p':[116,435,436,440,441,442,443],'w':[1.332,0.575,0.848,0.644,0.347,0.039,0.207]},'initial':0,'monitored':0,'temp':[5.38,4.69,7.15,10.54,11.9,15.23,16.58,16.29,13.31,11.62,10.26,10.47]},
		{'area':4.515,'action':2.3,'capacity':123.93,'local':{'p':[434,444,446,449,451,452,554],'w':[0.65,1.149,0.629,0.954,1.366,1.896,1.368]},'dispersal':{'p':[117,434,444,446,449,450,451,452,554],'w':[4.515,0.369,0.565,0.307,0.464,0.002,0.592,0.805,0.603]},'initial':0,'monitored':0,'temp':[4.78,4,6.4,9.77,11.14,14.44,15.82,15.59,12.67,11.05,9.71,9.89]},
		{'area':6.764,'action':4.71,'capacity':188.08,'local':{'p':[446,453,455,457,458,459,552],'w':[0.652,2.56,1.465,2.48,1.299,1.081,0.526]},'dispersal':{'p':[118,446,447,453,455,457,458,459,552],'w':[6.764,0.368,0.094,1.003,0.654,0.987,0.607,0.533,0.288]},'initial':0,'monitored':0,'temp':[5.13,4.23,6.69,9.98,11.3,14.59,16.02,15.85,12.92,11.31,10.04,10.3]},
		{'area':0.336,'action':0,'capacity':6.51,'local':{'p':[],'w':[]},'dispersal':{'p':[119,120,460,461],'w':[0.336,0.026,0.037,0.293]},'initial':0,'monitored':0,'temp':[5.68,4.77,7.28,10.45,11.82,15.08,16.55,16.45,13.52,11.87,10.61,11]},
		{'area':6.126,'action':1.37,'capacity':82.55,'local':{'p':[454,458,459],'w':[0.938,2.873,0.762]},'dispersal':{'p':[119,120,454,458,459,460,461],'w':[0.009,6.126,0.374,1.122,0.475,1.069,1.242]},'initial':0,'monitored':0,'temp':[5.46,4.51,7.01,10.2,11.52,14.79,16.27,16.14,13.21,11.58,10.36,10.72]},
		{'area':4.094,'action':0.27,'capacity':97.26,'local':{'p':[462,463,465,539],'w':[1.792,2.032,0.751,0.871]},'dispersal':{'p':[121,462,463,465,539],'w':[4.094,0.794,0.87,0.371,0.355]},'initial':0,'monitored':0,'temp':[5.67,4.84,7.38,10.47,11.9,15.17,16.69,16.49,13.48,11.83,10.55,10.95]},
		{'area':1.958,'action':0.08,'capacity':49.13,'local':{'p':[463,466,470,471],'w':[0.998,2.636,0.773,2.409]},'dispersal':{'p':[122,463,464,466,469,470,471],'w':[1.958,0.57,0.167,0.966,0.135,0.497,0.896]},'initial':0,'monitored':0,'temp':[5.51,4.71,7.2,10.2,11.8,15.04,16.56,16.35,13.27,11.69,10.39,10.78]},
		{'area':1.706,'action':0.96,'capacity':47.32,'local':{'p':[472,473,474,475,476],'w':[1.157,0.321,1.379,2.025,0.753]},'dispersal':{'p':[123,472,473,474,475,476],'w':[1.706,0.655,0.295,0.581,0.841,0.369]},'initial':0,'monitored':0,'temp':[5.4,4.65,7.11,10.02,11.83,15.09,16.6,16.36,13.09,11.6,10.27,10.61]},
		{'area':2.297,'action':1.21,'capacity':41.63,'local':{'p':[481,482,484,485,486],'w':[0.255,1.581,1.405,1.469,1.272]},'dispersal':{'p':[124,481,482,484,485,486],'w':[2.297,0.223,0.684,0.667,0.719,0.601]},'initial':0,'monitored':0,'temp':[4.81,4.03,6.53,9.47,11.21,14.49,16,15.77,12.57,11.03,9.7,10.1]},
		{'area':3.604,'action':5.47,'capacity':116.3,'local':{'p':[480,488,489,490,491,494,496],'w':[0.295,0.399,2.217,1.486,0.641,0.328,2.297]},'dispersal':{'p':[125,480,488,489,490,491,494,496],'w':[3.604,0.27,0.282,0.934,0.63,0.352,0.234,0.861]},'initial':0,'monitored':0,'temp':[4.27,3.5,6.05,9.06,10.62,13.91,15.39,15.18,12.17,10.55,9.22,9.71]},
		{'area':7.784,'action':2.32,'capacity':202.94,'local':{'p':[99,488,490,495,497],'w':[1.12,0.873,1.903,0.895,3.022]},'dispersal':{'p':[99,126,488,490,495,497],'w':[0.482,7.784,0.351,0.821,0.385,1.301]},'initial':0,'monitored':0,'temp':[4.39,3.66,6.28,9.34,10.81,14.14,15.63,15.37,12.37,10.68,9.34,9.86]},
		{'area':4.22,'action':2.74,'capacity':116.52,'local':{'p':[505,506,507,508,509,514,518,653],'w':[2.06,0.038,0.971,1.829,1.661,0.078,0.122,1.822]},'dispersal':{'p':[127,505,506,507,508,509,514,518,651,653],'w':[4.22,0.709,0.065,0.56,0.744,0.7,0.201,0.171,0.009,0.732]},'initial':0,'monitored':0,'temp':[4.58,3.9,6.42,9.48,11.16,14.39,15.99,15.69,12.52,10.9,9.53,9.93]},
		{'area':3.826,'action':0.09,'capacity':49.44,'local':{'p':[517,519,520,522,523,640],'w':[2.407,2.358,0.727,1.683,1.326,0.104]},'dispersal':{'p':[128,517,519,520,522,523,526,640,645],'w':[3.826,0.976,0.967,0.471,0.749,0.528,0.039,0.164,0.003]},'initial':0,'monitored':0,'temp':[5.22,4.52,6.97,9.78,11.7,14.94,16.51,16.22,12.86,11.44,10.09,10.43]},
		{'area':4.567,'action':0.33,'capacity':98.27,'local':{'p':[2,19,59,537,628],'w':[1.62,0.4,0.356,1.555,1.601]},'dispersal':{'p':[2,19,59,129,537,628],'w':[0.732,0.286,0.139,4.567,0.644,0.707]},'initial':0,'monitored':0,'temp':[5.46,4.7,7.23,10.24,11.76,15.04,16.62,16.29,13.18,11.56,10.3,10.7]},
		{'area':4.421,'action':0,'capacity':108.33,'local':{'p':[536,537,538,542],'w':[2.433,0.735,2.683,0.548]},'dispersal':{'p':[14,18,130,536,537,538,542],'w':[0.28,0.002,4.421,0.801,0.281,1.092,0.291]},'initial':0,'monitored':0,'temp':[5.46,4.58,7.13,10.26,11.59,14.88,16.43,16.19,13.16,11.5,10.28,10.67]},
		{'area':6.513,'action':4.52,'capacity':183.69,'local':{'p':[541,543,546,547,548,549,550,551,613,615],'w':[0.269,1.395,2.061,0.397,0.604,2.639,0.712,1.699,0.11,0.122]},'dispersal':{'p':[131,541,543,544,546,547,548,549,550,551,613,615],'w':[6.513,0.163,0.583,0.099,0.804,0.249,0.228,1.073,0.329,0.637,0.17,0.159]},'initial':0,'monitored':0,'temp':[4.58,3.61,6.13,9.42,10.72,14.03,15.48,15.29,12.25,10.…
		{'area':4.66,'action':1.84,'capacity':124.8,'local':{'p':[439,450,553,554,557,561],'w':[0.447,1.141,0.518,2.475,2.369,1.837]},'dispersal':{'p':[132,439,450,553,554,557,561,562],'w':[4.66,0.338,0.51,0.342,1.005,0.971,0.82,0.027]},'initial':0,'monitored':0,'temp':[4.58,3.71,6.12,9.4,10.75,14,15.41,15.23,12.25,10.7,9.44,9.71]},
		{'area':5.189,'action':1.53,'capacity':81.68,'local':{'p':[429,430,433,569,570,572,573,574,576],'w':[0.177,0.264,0.91,1.742,1.675,2.241,0.169,0.021,1.229]},'dispersal':{'p':[133,429,430,433,569,570,571,572,573,574,576],'w':[5.189,0.373,0.132,0.374,0.759,0.655,0.009,0.926,0.211,0.126,0.588]},'initial':0,'monitored':0,'temp':[4.63,3.82,6.18,9.5,10.8,14.09,15.46,15.28,12.27,10.66,9.45,9.77]},
		{'area':7.396,'action':7.76,'capacity':197.33,'local':{'p':[415,422,569,575,576,577,579,588],'w':[0.858,1.021,0.763,1.929,2.316,1.914,0.972,0.637]},'dispersal':{'p':[134,415,422,569,575,576,577,579,588],'w':[7.396,0.398,0.417,0.439,0.783,0.961,0.823,0.484,0.372]},'initial':0,'monitored':0,'temp':[4.07,3.18,5.51,8.9,10.15,13.48,14.81,14.67,11.71,10.13,8.91,9.21]},
		{'area':2.754,'action':1,'capacity':65.29,'local':{'p':[72,582,583,584,585,586],'w':[0.28,1.456,0.612,1.064,0.965,3.013]},'dispersal':{'p':[72,135,582,583,584,585,586],'w':[0.292,2.754,0.624,0.394,0.451,0.421,1.168]},'initial':0,'monitored':0,'temp':[3.72,2.85,5.12,8.57,9.74,13.12,14.36,14.3,11.43,9.9,8.6,8.85]},
		{'area':1.651,'action':0.58,'capacity':37.41,'local':{'p':[589,590,591,592,593],'w':[1.34,1.886,0.394,2.723,0.078]},'dispersal':{'p':[136,589,590,591,592,593],'w':[1.651,0.729,0.669,0.312,1.177,0.174]},'initial':0,'monitored':0,'temp':[3.76,2.83,5.11,8.41,9.56,12.94,14.31,14.2,11.26,9.74,8.6,8.86]},
		{'area':5.195,'action':2.43,'capacity':139.36,'local':{'p':[598,599,600,602],'w':[0.492,0.458,2.363,1.98]},'dispersal':{'p':[137,597,598,599,600,602,603,713],'w':[5.195,0.491,0.32,0.31,0.876,0.774,1.361,0.023]},'initial':0,'monitored':0,'temp':[4.8,4.02,6.39,9.6,10.91,14.17,15.61,15.42,12.35,10.76,9.59,9.96]},
		{'area':3.12,'action':0.24,'capacity':77.54,'local':{'p':[559,606,607,610,710],'w':[0.2,0.11,2.905,1.772,0.616]},'dispersal':{'p':[138,559,605,606,607,608,609,610,710],'w':[3.12,0.184,0.157,0.199,1.137,0.125,1.188,0.691,0.27]},'initial':0,'monitored':0,'temp':[5.31,4.5,7.01,10.28,11.56,14.85,16.26,16.04,12.94,11.37,10.08,10.36]},
		{'area':5.84,'action':5,'capacity':167.68,'local':{'p':[606,612,613,614,616,696,699],'w':[1.254,1.223,1.872,1.966,0.678,0.174,2.166]},'dispersal':{'p':[139,606,612,613,614,616,696,699],'w':[5.84,0.58,0.502,0.856,0.826,0.393,0.171,0.901]},'initial':0,'monitored':0,'temp':[5.04,4.1,6.69,9.92,11.2,14.47,15.94,15.72,12.64,11.05,9.78,10.07]},
		{'area':3.329,'action':4.82,'capacity':104.91,'local':{'p':[617,621,624,626],'w':[0.671,1.148,2.006,0.257]},'dispersal':{'p':[140,617,619,620,621,624,626,627,691],'w':[3.329,0.302,0.646,0.699,0.574,0.706,0.247,0.27,0.064]},'initial':0,'monitored':0,'temp':[4.94,3.95,6.54,9.71,10.99,14.24,15.78,15.56,12.5,10.85,9.62,9.98]},
		{'area':6.125,'action':0.27,'capacity':149.37,'local':{'p':[634,636,639,643,645],'w':[0.248,1.537,0.33,0.475,1.088]},'dispersal':{'p':[141,526,634,635,636,639,643,645],'w':[6.125,0.062,0.237,0.426,0.88,0.746,0.271,0.546]},'initial':0,'monitored':0,'temp':[5.18,4.58,7.17,9.97,11.74,14.92,16.59,16.11,13.01,11.4,10.02,10.49]},
		{'area':1.666,'action':0,'capacity':41.38,'local':{'p':[638,639,645,647],'w':[0.492,1.692,1.799,0.469]},'dispersal':{'p':[142,638,639,644,645,647,648,649],'w':[1.666,0.218,0.791,0.11,0.796,0.218,0.066,0.372]},'initial':0,'monitored':0,'temp':[5.23,4.62,7.17,10.09,11.84,15.04,16.67,16.29,13.11,11.5,10.12,10.54]},
		{'area':11.287,'action':3.61,'capacity':199.26,'local':{'p':[644,650,651,652,653,654,658,676],'w':[1.841,2.11,2.238,0.281,0.176,1.811,2.094,2.497]},'dispersal':{'p':[143,644,650,651,652,653,654,658,676],'w':[11.287,0.936,0.829,0.809,0.16,0.203,0.813,0.879,1.075]},'initial':0,'monitored':0,'temp':[4.41,3.84,6.39,9.65,11.17,14.36,16,15.67,12.59,10.85,9.45,9.87]},
		{'area':5.192,'action':4.55,'capacity':143.12,'local':{'p':[654,655,656,657,658,664,666],'w':[1.234,1.698,1.543,0.651,1.634,1.805,0.111]},'dispersal':{'p':[144,654,655,656,657,658,662,664,666],'w':[5.192,0.592,0.769,0.593,0.34,0.736,0.022,0.776,0.144]},'initial':0,'monitored':0,'temp':[4.51,3.94,6.55,9.81,11.34,14.57,16.21,15.82,12.74,10.96,9.52,9.96]},
		{'area':4.487,'action':3.31,'capacity':128.75,'local':{'p':[659,660,662,664,665],'w':[1.378,0.924,1.812,1.821,2.577]},'dispersal':{'p':[145,659,660,662,664,665],'w':[4.487,0.69,0.442,0.881,0.752,1.135]},'initial':0,'monitored':0,'temp':[4.14,3.49,6.07,9.3,10.86,14.1,15.75,15.37,12.34,10.57,9.13,9.58]},
		{'area':6.962,'action':1.88,'capacity':181.88,'local':{'p':[147,661,667,670,672],'w':[2.654,1.969,1.032,0.598,1.279]},'dispersal':{'p':[146,147,661,667,670,671,672,786],'w':[6.962,1.081,0.77,1.257,0.289,0.023,0.578,0.001]},'initial':0,'monitored':0,'temp':[3.98,3.27,5.86,9.04,10.63,13.91,15.59,15.22,12.17,10.39,8.97,9.43]},
		{'area':6.981,'action':8.44,'capacity':210.72,'local':{'p':[146,661,662,665,670,677],'w':[2.654,0.486,0.633,2.055,3.051,1.447]},'dispersal':{'p':[146,147,661,662,665,670,677],'w':[1.211,6.981,0.29,0.342,0.862,1.251,0.675]},'initial':0,'monitored':0,'temp':[4,3.3,5.86,9.05,10.64,13.91,15.58,15.22,12.18,10.41,8.99,9.46]},
		{'area':11.632,'action':14.46,'capacity':360.53,'local':{'p':[149,675,676,678,764,767,769,772,781],'w':[2.074,1.877,0.911,2.964,0.158,1.171,4.157,0.32,1.323]},'dispersal':{'p':[148,149,675,676,678,680,764,767,769,771,772,773,777,781],'w':[11.632,0.81,0.783,0.462,1.229,0.127,0.149,0.455,1.421,0.08,0.206,0.002,0.652,0.623]},'initial':0,'monitored':0,'temp':[4.4,3.71,6.22,9.43,11.06,14.33,15.93,15.6…
		{'area':12.895,'action':6.46,'capacity':342.43,'local':{'p':[148,644,676],'w':[2.074,3.081,4.56]},'dispersal':{'p':[148,149,644,676,680,681,682,683,777],'w':[0.881,12.895,1.262,1.961,0.677,0.526,0.839,0.111,0.084]},'initial':0,'monitored':0,'temp':[4.83,4.25,6.79,10.04,11.6,14.84,16.44,16.13,13.03,11.24,9.85,10.29]},
		{'area':2.634,'action':0,'capacity':64.17,'local':{'p':[684,689],'w':[2.009,0.081]},'dispersal':{'p':[150,684,685,687,689,752],'w':[2.634,0.855,0.592,0.059,0.062,0.03]},'initial':0,'monitored':0,'temp':[5.19,4.59,7.16,10.24,11.78,15.08,16.7,16.33,13.22,11.47,10.13,10.59]},
		{'area':6.546,'action':0.17,'capacity':158.84,'local':{'p':[687],'w':[2.593]},'dispersal':{'p':[151,687,688,689,751],'w':[6.546,0.978,0.039,0.018,0.004]},'initial':0,'monitored':0,'temp':[4.97,4.35,6.9,9.89,11.44,14.73,16.38,15.99,12.89,11.18,9.88,10.35]},
		{'area':7.835,'action':4.34,'capacity':188.59,'local':{'p':[5,16,26,38,154,622,623,691],'w':[3.37,0.77,3.591,1.484,0.458,1.157,1.125,1.11]},'dispersal':{'p':[5,16,23,26,38,152,154,622,623,691],'w':[1.385,0.483,0.03,1.38,0.782,7.835,0.221,0.459,0.484,0.505]},'initial':0,'monitored':0,'temp':[4.56,3.67,6.17,9.34,10.67,13.97,15.51,15.3,12.21,10.56,9.32,9.74]},
		{'area':4.35,'action':2.83,'capacity':118.53,'local':{'p':[12,27,28,34,38,39],'w':[0.939,2.511,0.894,2.523,1.965,2.166]},'dispersal':{'p':[6,12,27,28,34,38,39,153,163],'w':[0.124,0.581,0.941,0.369,0.992,0.923,0.817,4.35,0.576]},'initial':0,'monitored':0,'temp':[4.54,3.73,6.2,9.35,10.78,14.09,15.6,15.42,12.27,10.63,9.39,9.85]},
		{'area':4.193,'action':4.88,'capacity':110,'local':{'p':[5,30,152,691],'w':[1.775,3.48,0.458,1.408]},'dispersal':{'p':[5,6,30,152,154,155,164,617,691,692,693],'w':[0.796,0.021,1.382,0.251,4.193,0.363,0.229,0.112,0.584,1.467,0.053]},'initial':0,'monitored':0,'temp':[4.87,4.02,6.47,9.72,10.94,14.29,15.79,15.6,12.48,10.83,9.56,9.97]},
		{'area':5.03,'action':1.72,'capacity':99.99,'local':{'p':[164,697,743],'w':[1.096,4.056,0.498]},'dispersal':{'p':[6,30,154,155,164,692,693,695,697,699,700,701,702,743],'w':[0.002,0.007,0.326,5.03,0.657,0.349,0.053,0.002,1.635,0.497,0.003,0.017,0.736,0.335]},'initial':0,'monitored':0,'temp':[4.98,4.16,6.52,9.85,10.94,14.35,15.83,15.65,12.51,10.88,9.62,10.02]},
		{'area':2.398,'action':0.31,'capacity':61.27,'local':{'p':[703,704,705,706,707,712],'w':[0.477,0.29,1.997,0.955,2.679,0.439]},'dispersal':{'p':[156,703,704,705,706,707,712],'w':[2.398,0.389,0.169,0.751,0.512,1.18,0.23]},'initial':0,'monitored':0,'temp':[5.24,4.51,6.78,10.2,11.17,14.62,16.04,15.89,12.73,11.13,9.87,10.23]},
		{'area':7.204,'action':1.56,'capacity':185.98,'local':{'p':[711,714,715,718,724],'w':[2.321,2.095,1.098,2.374,1.352]},'dispersal':{'p':[157,711,714,715,716,717,718,724],'w':[7.204,0.967,0.858,0.535,0.13,0.983,0.955,0.601]},'initial':0,'monitored':0,'temp':[4.91,4.16,6.46,9.76,10.86,14.22,15.65,15.5,12.38,10.81,9.63,9.97]},
		{'area':6.35,'action':2.76,'capacity':169.1,'local':{'p':[60,592,595,719,720,721],'w':[0.786,0.293,1.286,1.505,4.5,2.433]},'dispersal':{'p':[60,158,159,592,595,719,720,721,725],'w':[0.396,6.35,0.013,0.267,0.579,0.681,1.849,0.956,0.045]},'initial':0,'monitored':0,'temp':[4.14,3.23,5.52,8.75,9.89,13.25,14.67,14.53,11.5,10,8.92,9.2]},
		{'area':13.59,'action':1.12,'capacity':149.82,'local':{'p':[591,592,720,726,727],'w':[1.492,3.559,4.624,4.403,1.34]},'dispersal':{'p':[158,159,591,592,720,726,727],'w':[0.026,13.59,0.718,1.484,2.004,1.745,0.671]},'initial':0,'monitored':0,'temp':[3.48,2.46,4.65,7.89,9,12.36,13.75,13.67,10.71,9.29,8.27,8.51]},
		{'area':6.159,'action':2.36,'capacity':143.89,'local':{'p':[720,725,726,727],'w':[0.739,0.804,3.76,0.473]},'dispersal':{'p':[160,720,725,726,727,728],'w':[6.159,0.406,0.331,1.503,0.253,1.219]},'initial':0,'monitored':0,'temp':[3.82,2.82,4.95,8.2,9.32,12.63,14.01,13.9,10.85,9.51,8.55,8.76]},
		{'area':5.608,'action':0.91,'capacity':144.21,'local':{'p':[731,733,736,737,738,739,866],'w':[1.393,0.437,1.748,1.204,1.949,0.882,1.404]},'dispersal':{'p':[161,715,731,733,736,737,738,739,866],'w':[5.608,0.031,0.664,0.263,0.771,0.487,0.827,0.393,0.674]},'initial':0,'monitored':0,'temp':[4.9,4.19,6.32,9.7,10.62,14.03,15.43,15.38,12.23,10.69,9.55,9.89]},
		{'area':8.366,'action':4.69,'capacity':231.99,'local':{'p':[708,731,732,741,853,854,855],'w':[3.06,1.592,2.089,2.306,1.461,0.488,0.474]},'dispersal':{'p':[162,708,714,731,732,734,741,853,854,855],'w':[8.366,1.301,0.088,0.682,0.836,0.009,1.003,0.637,0.246,0.286]},'initial':0,'monitored':0,'temp':[5.18,4.55,6.55,10.15,10.75,14.37,15.79,15.75,12.53,10.91,9.69,10.12]},
		{'area':5.859,'action':4.2,'capacity':161.14,'local':{'p':[6,12],'w':[3.235,3.339]},'dispersal':{'p':[6,12,28,29,56,153,163,164,745,831,832,833,840,841],'w':[1.306,1.332,1.911,0.005,0.038,0.573,5.859,0.467,0.862,0.582,0.021,0.904,0.413,0.555]},'initial':0,'monitored':0,'temp':[4.88,4.13,6.6,9.79,11.19,14.52,16.01,15.81,12.63,10.97,9.71,10.18]},
		{'area':10.739,'action':6.49,'capacity':288.06,'local':{'p':[6,155,742,743,744,745,834,844],'w':[0.136,1.096,0.495,2.683,3.087,0.708,0.197,0.573]},'dispersal':{'p':[6,30,31,154,155,163,164,693,742,743,744,745,834,844],'w':[0.54,0.395,0.253,0.415,0.634,0.322,10.739,0.003,0.272,1.13,1.195,0.355,0.146,0.281]},'initial':0,'monitored':0,'temp':[4.97,4.23,6.5,9.88,10.9,14.39,15.87,15.71,12.52,10.87,9.6…
		{'area':3.933,'action':2.51,'capacity':110.04,'local':{'p':[9,747,748,750,819,821],'w':[2.529,0.144,1.459,1.974,0.16,2.228]},'dispersal':{'p':[9,165,747,748,750,819,821],'w':[1.212,3.933,0.13,0.676,0.772,0.182,0.924]},'initial':0,'monitored':0,'temp':[4.86,4.23,6.78,9.88,11.34,14.71,16.32,16.03,12.87,11.1,9.82,10.29]},
		{'area':0.549,'action':0,'capacity':13.36,'local':{'p':[756,759],'w':[0.722,1.037]},'dispersal':{'p':[166,746,754,756,759,760],'w':[0.549,0.054,0.043,0.387,0.482,0.672]},'initial':0,'monitored':0,'temp':[5.12,4.53,7.09,10.26,11.74,15.13,16.73,16.41,13.25,11.42,10.11,10.58]},
		{'area':2.861,'action':0.12,'capacity':10.96,'local':{'p':[766,771],'w':[1.676,2.069]},'dispersal':{'p':[167,764,766,767,771,774,775,776],'w':[2.861,0.011,1.043,0.175,0.884,0.691,0.099,0.06]},'initial':0,'monitored':0,'temp':[5.28,4.65,7.26,10.44,12.1,15.45,17.04,16.73,13.55,11.64,10.21,10.71]},
		{'area':2.863,'action':2.2,'capacity':80.84,'local':{'p':[778,779,782,784],'w':[2.591,2.217,1.231,1.181]},'dispersal':{'p':[168,778,779,780,782,784],'w':[2.863,1.092,0.877,0.071,0.647,0.691]},'initial':0,'monitored':0,'temp':[4.58,3.91,6.53,9.65,11.36,14.67,16.36,15.98,12.82,11.03,9.57,10.05]},
		{'area':0.921,'action':0,'capacity':3.11,'local':{'p':[793,794,796,797],'w':[2.152,2.092,0.213,0.712]},'dispersal':{'p':[169,793,794,795,796,797],'w':[0.921,0.891,0.931,0.023,0.247,0.45]},'initial':0,'monitored':0,'temp':[5.05,4.44,7.15,10.25,12,15.35,17.07,16.65,13.36,11.59,10.07,10.54]},
		{'area':8.049,'action':0.19,'capacity':148.1,'local':{'p':[802,803,804,936,937],'w':[3.166,1.325,2.771,1.222,0.908]},'dispersal':{'p':[170,801,802,803,804,811,936,937],'w':[8.049,0.77,1.302,0.76,1.102,0.09,0.581,0.466]},'initial':0,'monitored':0,'temp':[5.24,4.76,7.36,10.36,11.99,15.25,16.93,16.54,13.47,11.57,10.18,10.67]},
		{'area':2.858,'action':0,'capacity':70.79,'local':{'p':[805,806,807,809,813],'w':[0.328,2.614,0.471,2.43,0.285]},'dispersal':{'p':[171,802,805,806,807,809,811,813],'w':[2.858,0.202,0.323,1.054,0.253,0.886,0.416,0.294]},'initial':0,'monitored':0,'temp':[5.2,4.71,7.32,10.4,11.93,15.3,16.94,16.6,13.43,11.54,10.19,10.67]},
		{'area':5.896,'action':0.47,'capacity':146.46,'local':{'p':[755,806,813,815,818,820],'w':[3.053,0.432,1.538,1.586,1.191,1.358]},'dispersal':{'p':[172,755,806,813,815,818,820,822],'w':[5.896,1.302,0.345,0.869,0.717,0.45,0.649,0.051]},'initial':0,'monitored':0,'temp':[5.08,4.56,7.15,10.29,11.76,15.17,16.78,16.46,13.26,11.41,10.09,10.56]},
		{'area':7.92,'action':7.29,'capacity':231.01,'local':{'p':[820,821,822,826,828,830,914,917,918],'w':[0.02,2.152,1.574,1.064,0.914,1.101,1.096,1.295,1.156]},'dispersal':{'p':[173,820,821,822,826,828,830,914,917,918],'w':[7.92,0.106,0.903,0.651,0.529,0.44,0.452,0.477,0.585,0.51]},'initial':0,'monitored':0,'temp':[4.74,4.11,6.67,9.78,11.26,14.59,16.18,15.95,12.74,10.99,9.71,10.19]},
		{'area':4.147,'action':0.03,'capacity':102,'local':{'p':[10,51,54,823,828,829],'w':[0.678,1.674,0.843,1.882,1.22,2.269]},'dispersal':{'p':[10,51,54,174,823,828,829],'w':[0.361,0.712,0.466,4.147,0.844,0.628,0.899]},'initial':0,'monitored':0,'temp':[4.65,3.93,6.49,9.59,11.12,14.41,15.95,15.76,12.54,10.85,9.6,10.1]},
		{'area':7.147,'action':2.97,'capacity':159.23,'local':{'p':[54,56,823,833],'w':[1.494,2.307,2.991,2.648]},'dispersal':{'p':[54,56,175,823,832,833,840,899,900],'w':[0.724,0.998,7.147,1.214,0.012,1.254,0.774,0.064,0.113]},'initial':0,'monitored':0,'temp':[5.04,4.34,6.92,10.03,11.58,14.86,16.36,16.14,12.9,11.22,9.97,10.44]},
		{'area':5.004,'action':0.51,'capacity':126.7,'local':{'p':[834,836,837,839,846],'w':[0.966,1.902,2.844,1.25,1.906]},'dispersal':{'p':[176,744,834,835,836,837,839,846],'w':[5.004,0.098,0.401,0.074,0.78,1.303,0.522,0.898]},'initial':0,'monitored':0,'temp':[5.11,4.44,6.78,10.09,11.22,14.71,16.19,16.01,12.76,11.08,9.83,10.3]},
		{'area':4.708,'action':2.07,'capacity':127.65,'local':{'p':[842,843,845,846,847,850,852],'w':[2.587,1.554,0.949,1.97,0.244,1.021,0.39]},'dispersal':{'p':[177,842,843,845,846,847,848,850,852],'w':[4.708,1.092,0.618,0.524,0.864,0.15,0.06,0.396,0.311]},'initial':0,'monitored':0,'temp':[4.93,4.29,6.3,9.85,10.48,14.16,15.63,15.58,12.31,10.64,9.45,9.95]},
		{'area':4.849,'action':2.12,'capacity':130.99,'local':{'p':[855,856,857,858],'w':[1.578,1.908,3.171,2.945]},'dispersal':{'p':[178,854,855,856,857,858],'w':[4.849,0.14,0.75,0.931,1.424,1.094]},'initial':0,'monitored':0,'temp':[4.52,3.85,5.7,9.32,9.81,13.48,14.92,14.98,11.76,10.15,9.01,9.49]},
		{'area':2.766,'action':0.48,'capacity':71.07,'local':{'p':[856,859,860,863,864,865],'w':[0.815,1.733,0.053,2.497,0.674,1.182]},'dispersal':{'p':[179,856,859,860,862,863,864,865,874],'w':[2.766,0.412,0.638,0.098,0.063,1.037,0.377,0.587,0.067]},'initial':0,'monitored':0,'temp':[4.44,3.71,5.77,9.16,10.02,13.5,14.92,14.91,11.74,10.16,9.08,9.48]},
		{'area':6.641,'action':5.51,'capacity':185.37,'local':{'p':[730,868,869,870,871],'w':[2.182,0.043,0.562,2.805,2.823]},'dispersal':{'p':[180,730,868,869,870,871],'w':[6.641,0.991,0.092,0.424,1.099,1.112]},'initial':0,'monitored':0,'temp':[4.12,3.23,5.34,8.55,9.78,12.99,14.35,14.29,11.18,9.83,8.86,9.13]},
		{'area':8.875,'action':1.52,'capacity':199.49,'local':{'p':[861,867,869,871,873,875,876,884],'w':[2.098,0.03,1.313,0.565,3.437,0.535,0.062,2.12]},'dispersal':{'p':[181,861,867,869,871,873,875,876,884],'w':[8.875,0.967,0.066,0.634,0.301,1.28,0.273,0.051,0.851]},'initial':0,'monitored':0,'temp':[4.43,3.66,5.93,9.1,10.29,13.63,15.03,14.92,11.75,10.21,9.19,9.54]},
		{'area':3.995,'action':1.92,'capacity':107.75,'local':{'p':[875,877,879,883,884,1008],'w':[0.905,1.171,1.032,2.191,1.638,0.905]},'dispersal':{'p':[182,875,877,878,879,882,883,884,1008],'w':[3.995,0.431,0.534,0.053,0.416,0.036,0.911,0.738,0.504]},'initial':0,'monitored':0,'temp':[4.58,3.86,6.19,9.36,10.5,13.95,15.35,15.24,12.05,10.42,9.32,9.74]},
		{'area':8.025,'action':5.28,'capacity':220.63,'local':{'p':[852,864,877,881,885,887,888,889],'w':[0.67,0.24,0.73,0.397,1.617,2.706,0.239,2.741]},'dispersal':{'p':[183,851,852,857,864,877,881,885,886,887,888,889],'w':[8.025,0.022,0.213,0.166,1.861,0.403,0.535,0.679,0.009,1.121,0.209,1.065]},'initial':0,'monitored':0,'temp':[4.55,3.85,6.06,9.34,10.34,13.83,15.24,15.2,12,10.38,9.23,9.68]},
		{'area':5.862,'action':4.19,'capacity':164.05,'local':{'p':[887,890,891,992,997,998],'w':[2.47,2.912,1.202,1.547,0.576,0.855]},'dispersal':{'p':[184,843,887,890,891,992,997,998],'w':[5.862,0.022,1.118,1.177,0.637,0.716,0.294,0.373]},'initial':0,'monitored':0,'temp':[4.65,3.96,6.27,9.47,10.69,14.12,15.57,15.47,12.26,10.6,9.39,9.84]},
		{'area':3.488,'action':0.5,'capacity':86.16,'local':{'p':[896,897,898,899],'w':[3.046,1.61,2.052,0.027]},'dispersal':{'p':[185,893,896,897,898,899,982],'w':[3.488,0.695,1.36,0.545,0.996,0.158,0.007]},'initial':0,'monitored':0,'temp':[4.84,4.15,6.61,9.76,11.17,14.52,16.02,15.83,12.6,10.91,9.69,10.13]},
		{'area':2.969,'action':0.57,'capacity':75.83,'local':{'p':[899,901],'w':[1.98,1.672]},'dispersal':{'p':[186,893,899,900,901,976],'w':[2.969,0.744,0.847,1.172,0.682,0.13]},'initial':0,'monitored':0,'temp':[5.02,4.35,6.91,10.03,11.54,14.85,16.35,16.14,12.87,11.18,9.93,10.39]},
		{'area':8.109,'action':3.65,'capacity':216.61,'local':{'p':[823,904,905,906,907,912,915],'w':[0.981,2.097,0.702,0.483,0.671,0.543,1.498]},'dispersal':{'p':[187,823,902,904,905,906,907,908,912,913,915],'w':[8.109,0.522,0.889,0.891,0.3,0.227,0.311,0.611,0.285,0.082,0.577]},'initial':0,'monitored':0,'temp':[4.82,4.16,6.74,9.84,11.34,14.65,16.21,16.01,12.75,11.04,9.76,10.23]},
		{'area':3.379,'action':1.01,'capacity':88.02,'local':{'p':[911,913,916,918],'w':[1.718,1.355,1.623,0.563]},'dispersal':{'p':[188,911,912,913,915,916,918,965],'w':[3.379,0.753,0.68,0.516,0.138,0.754,0.34,0.074]},'initial':0,'monitored':0,'temp':[4.89,4.31,6.9,10.01,11.5,14.84,16.43,16.2,12.94,11.17,9.86,10.32]},
		{'area':4.208,'action':1.53,'capacity':111.9,'local':{'p':[814,910,921,922,923,926],'w':[1.091,0.756,2.004,1.701,0.354,2.022]},'dispersal':{'p':[189,814,815,910,921,922,923,926],'w':[4.208,0.534,0.013,0.397,0.844,0.78,0.251,0.858]},'initial':0,'monitored':0,'temp':[4.98,4.49,7.08,10.19,11.68,15.04,16.66,16.38,13.14,11.32,9.99,10.45]},
		{'area':5.723,'action':1.24,'capacity':146.91,'local':{'p':[928,929,930,931,932,933,936],'w':[2.539,2.085,2.754,1.18,0.764,0.129,0.42]},'dispersal':{'p':[190,925,928,929,930,931,932,933,936],'w':[5.723,0.058,0.94,0.972,1.14,0.504,0.45,0.074,0.332]},'initial':0,'monitored':0,'temp':[5.04,4.56,7.15,10.19,11.72,15.05,16.72,16.43,13.23,11.38,10.03,10.49]},
		{'area':2.481,'action':0.01,'capacity':61.56,'local':{'p':[934,936,937],'w':[0.01,2.289,2.903]},'dispersal':{'p':[191,933,934,936,937],'w':[2.481,0.84,0.192,1.122,1.242]},'initial':0,'monitored':0,'temp':[5.21,4.74,7.35,10.35,11.96,15.23,16.93,16.58,13.43,11.56,10.18,10.65]},
		{'area':8.977,'action':0.36,'capacity':218.84,'local':{'p':[193,794,795,938,939,941,944],'w':[5.095,1.203,0.423,2.589,0.892,1.543,1.105]},'dispersal':{'p':[192,193,794,795,938,939,941,944],'w':[8.977,2.116,0.621,0.231,1.041,0.393,0.603,0.62]},'initial':0,'monitored':0,'temp':[5.03,4.44,7.12,10.17,11.88,15.15,16.9,16.56,13.25,11.46,10.02,10.48]},
		{'area':7.686,'action':0.01,'capacity':142.16,'local':{'p':[192,794,944],'w':[5.095,1.876,1.128]},'dispersal':{'p':[192,193,794,944],'w':[2.015,7.686,0.929,0.555]},'initial':0,'monitored':0,'temp':[4.9,4.28,6.96,9.99,11.72,14.98,16.74,16.41,13.1,11.33,9.89,10.35]},
		{'area':4.57,'action':0.14,'capacity':76.49,'local':{'p':[943,946,947],'w':[1.345,2.054,2.022]},'dispersal':{'p':[194,943,945,946,947,949],'w':[4.57,0.631,0.714,0.78,0.724,0.035]},'initial':0,'monitored':0,'temp':[5.01,4.47,7.12,10.12,11.75,14.99,16.76,16.53,13.2,11.38,9.99,10.44]},
		{'area':4.031,'action':0.19,'capacity':98.41,'local':{'p':[954,1066,1074],'w':[3.212,0.367,1.858]},'dispersal':{'p':[195,950,951,954,955,1066,1074],'w':[4.031,0.974,1.03,1.124,0.126,0.277,0.863]},'initial':0,'monitored':0,'temp':[5.09,4.59,7.23,10.3,11.84,15.16,16.85,16.62,13.3,11.44,10.09,10.52]},
		{'area':4.045,'action':0.04,'capacity':100.71,'local':{'p':[955,956,959,963],'w':[0.621,2.638,0.292,1.791]},'dispersal':{'p':[196,952,955,956,957,959,960,962,963],'w':[4.045,0.181,0.237,1.057,0.163,0.176,0.052,1.124,0.854]},'initial':0,'monitored':0,'temp':[4.97,4.45,7.06,10.19,11.7,15.04,16.67,16.44,13.14,11.31,9.97,10.41]},
		{'area':7.414,'action':1.52,'capacity':186.22,'local':{'p':[906,968,970,971,1038,1041],'w':[0.436,1.35,3.365,2.635,0.087,3.224]},'dispersal':{'p':[197,906,968,970,971,974,1033,1038,1041],'w':[7.414,0.304,0.621,1.41,1.06,0.065,0.03,0.111,1.342]},'initial':0,'monitored':0,'temp':[4.77,4.15,6.69,9.8,11.3,14.61,16.17,15.98,12.71,10.98,9.69,10.13]},
		{'area':1.284,'action':1.85,'capacity':40.19,'local':{'p':[893,972,973,974,976],'w':[0.052,1.018,0.562,0.515,3.731]},'dispersal':{'p':[198,893,972,973,974,976,988,989],'w':[1.284,0.074,0.432,0.299,0.392,1.635,0.041,1.026]},'initial':0,'monitored':0,'temp':[4.83,4.19,6.68,9.81,11.31,14.63,16.17,15.96,12.7,10.94,9.71,10.13]},
		{'area':2.053,'action':0.01,'capacity':51.25,'local':{'p':[991,993,998,999,1020,1023],'w':[1.45,2.585,0.793,1.649,0.056,0.084]},'dispersal':{'p':[199,990,991,993,997,998,999,1020,1023],'w':[2.053,0.056,0.636,1.041,0.033,0.461,0.635,0.138,0.133]},'initial':0,'monitored':0,'temp':[4.77,4.1,6.56,9.64,11.13,14.48,15.92,15.75,12.52,10.81,9.59,10]},
		{'area':4.964,'action':6.11,'capacity':151.99,'local':{'p':[994,1000,1002,1003,1005,1006],'w':[0.984,1.455,2.339,1.061,0.334,2.759]},'dispersal':{'p':[200,994,1000,1002,1003,1005,1006],'w':[4.964,0.54,0.631,0.971,0.492,0.287,1.14]},'initial':0,'monitored':0,'temp':[4.58,3.86,6.35,9.37,10.74,14.13,15.46,15.36,12.21,10.59,9.38,9.88]},
		{'area':2.764,'action':0.19,'capacity':68.96,'local':{'p':[1014,1015,1016],'w':[2.438,1.818,0.184]},'dispersal':{'p':[201,217,1014,1015,1016],'w':[2.764,0.058,1.087,0.697,0.207]},'initial':0,'monitored':0,'temp':[4.73,4.08,6.6,9.57,11.04,14.42,15.71,15.61,12.39,10.8,9.55,10.04]},
		{'area':3.41,'action':0.26,'capacity':84.43,'local':{'p':[1014,1018,1020,1022,1023,1024],'w':[0.814,1.272,1.881,2.087,0.162,0.638]},'dispersal':{'p':[202,1014,1018,1020,1021,1022,1023,1024],'w':[3.41,0.504,0.501,0.819,0.453,0.793,0.108,0.328]},'initial':0,'monitored':0,'temp':[4.74,4.1,6.57,9.63,11.2,14.54,15.96,15.78,12.51,10.8,9.58,9.97]},
		{'area':5.753,'action':6.3,'capacity':174.63,'local':{'p':[974,975,1027,1028,1029,1030,1031,1043],'w':[1.55,1.796,0.258,0.069,0.74,1.871,3.624,0.335]},'dispersal':{'p':[203,974,975,1027,1028,1029,1030,1031,1043],'w':[5.753,0.709,0.722,0.203,0.098,0.402,0.847,1.321,0.293]},'initial':0,'monitored':0,'temp':[4.65,4.01,6.46,9.6,11.13,14.42,15.97,15.79,12.52,10.75,9.52,9.9]},
		{'area':2.041,'action':0.51,'capacity':51.64,'local':{'p':[1034,1035,1036,1037,1039,1040],'w':[2.374,0.552,0.304,0.812,1.653,0.64]},'dispersal':{'p':[204,1034,1035,1036,1037,1039,1040,1046],'w':[2.041,0.924,0.289,0.216,0.397,0.668,0.441,0.086]},'initial':0,'monitored':0,'temp':[4.6,4.01,6.49,9.62,11.12,14.4,15.93,15.8,12.53,10.82,9.51,9.92]},
		{'area':3.611,'action':2.42,'capacity':48.64,'local':{'p':[967,1051,1053,1054,1055],'w':[1.649,0.031,2.701,2.557,1.068]},'dispersal':{'p':[205,967,1050,1051,1053,1054,1055],'w':[3.611,0.778,0.022,0.152,1.155,1.011,0.591]},'initial':0,'monitored':0,'temp':[4.59,3.99,6.53,9.68,11.19,14.52,16.1,15.93,12.63,10.88,9.54,9.97]},
		{'area':2.558,'action':4.39,'capacity':85.6,'local':{'p':[1057,1058,1060,1061],'w':[0.833,2.471,2.168,1.643]},'dispersal':{'p':[206,1057,1058,1059,1060,1061],'w':[2.558,0.488,0.984,0.12,0.944,0.774]},'initial':0,'monitored':0,'temp':[4.83,4.25,6.85,10.01,11.55,14.88,16.5,16.33,12.98,11.16,9.82,10.25]},
		{'area':3.107,'action':0.27,'capacity':78.51,'local':{'p':[1062,1064,1065,1066,1069,1074],'w':[1.165,0.236,1.459,0.836,1.536,1.722]},'dispersal':{'p':[207,1062,1064,1065,1066,1068,1069,1074],'w':[3.107,0.44,0.224,0.521,0.494,0.114,0.636,0.85]},'initial':0,'monitored':0,'temp':[5.16,4.64,7.31,10.41,11.96,15.29,16.96,16.76,13.38,11.51,10.15,10.58]},
		{'area':0.848,'action':0.23,'capacity':21.98,'local':{'p':[1071,1077,1079],'w':[1.014,0.078,1.175]},'dispersal':{'p':[208,945,1071,1077,1078,1079],'w':[0.848,0.17,0.457,0.62,0.104,0.373]},'initial':0,'monitored':0,'temp':[5.04,4.53,7.18,10.19,11.79,15.05,16.81,16.63,13.25,11.41,10.04,10.48]},
		{'area':3.662,'action':0.4,'capacity':89.05,'local':{'p':[1080],'w':[2.039]},'dispersal':{'p':[209,210,1064,1080,1081,1082],'w':[3.662,0.127,0.054,0.948,0.837,0.684]},'initial':0,'monitored':0,'temp':[5.15,4.63,7.31,10.39,11.96,15.27,17,16.82,13.37,11.47,10.13,10.56]},
		{'area':7.385,'action':2.73,'capacity':197.3,'local':{'p':[1081,1082,1083,1084,1147],'w':[2.549,0.671,2.734,0.676,2.332]},'dispersal':{'p':[209,210,1081,1082,1083,1084,1147],'w':[0.121,7.385,0.835,0.387,1.124,0.399,0.967]},'initial':0,'monitored':0,'temp':[5.2,4.65,7.34,10.47,12.04,15.39,17.06,16.89,13.43,11.52,10.16,10.58]},
		{'area':2.887,'action':3.5,'capacity':69.63,'local':{'p':[1089,1090,1091,1147],'w':[3.609,1.708,2.798,0.663]},'dispersal':{'p':[211,1089,1090,1091,1147],'w':[2.887,1.46,0.832,1.229,0.486]},'initial':0,'monitored':0,'temp':[4.83,4.23,6.84,10.01,11.56,14.92,16.53,16.41,13.01,11.15,9.79,10.22]},
		{'area':6.067,'action':2.07,'capacity':160.8,'local':{'p':[1052,1055,1093,1094,1095,1131],'w':[0.741,1.903,1.99,3.58,1.461,0.492]},'dispersal':{'p':[212,1052,1055,1093,1094,1095,1131,1142],'w':[6.067,0.43,0.851,0.847,1.449,0.626,0.352,0.011]},'initial':0,'monitored':0,'temp':[4.7,4.13,6.66,9.83,11.35,14.66,16.21,16.07,12.76,11.01,9.64,10.05]},
		{'area':4.899,'action':0.35,'capacity':122.59,'local':{'p':[1044,1047,1096,1097,1098,1101],'w':[1.233,0.321,2.358,1.33,0.845,2.877]},'dispersal':{'p':[213,1035,1044,1047,1096,1097,1098,1099,1101,1107],'w':[4.899,0.015,0.522,0.224,1.018,0.574,0.444,0.002,1.262,0.019]},'initial':0,'monitored':0,'temp':[4.71,4.16,6.64,9.79,11.27,14.54,16.03,15.92,12.64,10.96,9.6,9.99]},
		{'area':7.299,'action':1.59,'capacity':184.91,'local':{'p':[1100,1101,1103,1104,1105,1107,1108,1109],'w':[1.089,1.47,0.224,2.632,0.864,1.734,0.299,2.276]},'dispersal':{'p':[214,1100,1101,1103,1104,1105,1107,1108,1109],'w':[7.299,0.539,0.663,0.213,1.047,0.371,0.777,0.252,0.893]},'initial':0,'monitored':0,'temp':[4.64,4.1,6.53,9.65,11.09,14.35,15.8,15.74,12.45,10.82,9.5,9.87]},
		{'area':2.166,'action':1.12,'capacity':59.76,'local':{'p':[1110,1112,1113,1116,1118],'w':[0.372,1.231,0.255,1.194,0.263]},'dispersal':{'p':[215,1110,1112,1113,1114,1115,1116,1118],'w':[2.166,0.246,0.505,0.26,0.048,1.325,0.487,0.295]},'initial':0,'monitored':0,'temp':[4.8,4.25,6.67,9.78,11.34,14.62,16.09,15.94,12.61,10.9,9.65,9.99]},
		{'area':4.042,'action':0.07,'capacity':95.09,'local':{'p':[1119,1120,1121,1122,1123],'w':[0.94,1.321,1.56,1.509,0.66]},'dispersal':{'p':[216,1119,1120,1121,1122,1123],'w':[4.042,0.471,0.567,0.708,0.603,0.318]},'initial':0,'monitored':0,'temp':[4.78,4.21,6.64,9.7,11.3,14.61,16.02,15.87,12.55,10.92,9.64,9.99]},
		{'area':2.08,'action':0.21,'capacity':51.74,'local':{'p':[1017,1120],'w':[2.158,0.628]},'dispersal':{'p':[201,217,1014,1017,1120],'w':[0.225,2.08,1.312,0.847,0.287]},'initial':0,'monitored':0,'temp':[4.76,4.14,6.63,9.62,11.17,14.52,15.86,15.74,12.46,10.87,9.6,10.02]},
		{'area':1.623,'action':0,'capacity':39,'local':{'p':[1114,1117,1124],'w':[0.406,1.387,1.993]},'dispersal':{'p':[218,1114,1115,1117,1124],'w':[1.623,0.223,0.106,0.529,0.872]},'initial':0,'monitored':0,'temp':[4.64,4.12,6.52,9.6,11.03,14.29,15.69,15.67,12.35,10.8,9.49,9.85]},
		{'area':2.285,'action':0.44,'capacity':59.27,'local':{'p':[1125,1126,1128,1129],'w':[1.32,0.818,1.119,1.442]},'dispersal':{'p':[219,1125,1126,1127,1128,1129],'w':[2.285,0.573,0.39,0.05,0.508,0.58]},'initial':0,'monitored':0,'temp':[4.4,3.85,6.25,9.42,10.8,14.06,15.47,15.45,12.2,10.63,9.27,9.64]},
		{'area':1.42,'action':0.19,'capacity':36.19,'local':{'p':[1134,1135,1137,1138],'w':[0.75,1.055,1.191,1.166]},'dispersal':{'p':[220,1132,1134,1135,1137,1138,1141,1143],'w':[1.42,0.068,0.261,0.505,0.554,0.469,0.008,0.032]},'initial':0,'monitored':0,'temp':[4.62,4.05,6.59,9.79,11.25,14.6,16.15,16.01,12.7,10.94,9.53,9.93]},
		{'area':2.629,'action':4.97,'capacity':89.75,'local':{'p':[1140,1141,1144,1145,1148],'w':[0.287,0.563,0.192,1.184,2.044]},'dispersal':{'p':[221,1139,1140,1141,1144,1145,1148],'w':[2.629,0.018,0.114,0.29,0.171,0.544,0.83]},'initial':0,'monitored':0,'temp':[4.88,4.31,6.92,10.1,11.62,15,16.6,16.43,13.05,11.2,9.79,10.2]},
		{'area':10.648,'action':2.78,'capacity':164.78,'local':{'p':[223],'w':[2.289]},'dispersal':{'p':[79,222,223,224],'w':[1.435,10.648,0.942,0.071]},'initial':0,'monitored':0,'temp':[5.98,4.93,7.34,10.37,11.79,15.05,16.33,16.41,13.72,12.1,10.9,11.19]},
		{'area':6.271,'action':9.98,'capacity':200.68,'local':{'p':[87,222],'w':[2.812,2.289]},'dispersal':{'p':[79,87,222,223,224,234],'w':[0.123,1.163,0.858,6.271,0.941,0.018]},'initial':0,'monitored':0,'temp':[5.97,4.85,7.19,10.25,11.64,14.84,16.15,16.35,13.71,12.13,10.94,11.31]},
		{'area':4.743,'action':2.52,'capacity':123.7,'local':{'p':[79,225,230,234],'w':[2.049,0.573,0.853,2.762]},'dispersal':{'p':[79,87,222,223,224,225,227,230,234],'w':[0.814,0.296,0.063,0.873,4.743,0.324,0.044,0.398,1.04]},'initial':0,'monitored':0,'temp':[5.84,4.74,7.16,10.23,11.66,14.87,16.19,16.33,13.63,12,10.78,11.16]},
		{'area':4.834,'action':0.09,'capacity':121.28,'local':{'p':[79,224,227,230],'w':[3.128,0.573,2.416,0.091]},'dispersal':{'p':[79,224,225,227,230],'w':[1.316,0.323,4.834,0.93,0.156]},'initial':0,'monitored':0,'temp':[5.82,4.81,7.33,10.4,11.87,15.14,16.44,16.43,13.67,11.97,10.7,11.02]},
		{'area':7.671,'action':8.39,'capacity':217.74,'local':{'p':[80,228,231,234,236,237,258],'w':[1.315,0.987,0.328,1.502,2.229,1.295,0.098]},'dispersal':{'p':[80,86,87,226,228,231,234,236,237,258],'w':[0.521,1.208,0.079,7.671,0.397,0.209,0.667,0.906,0.573,0.111]},'initial':0,'monitored':0,'temp':[5.62,4.49,6.96,10.06,11.52,14.73,16.08,16.25,13.47,11.81,10.53,11]},
		{'area':2.397,'action':0.26,'capacity':60.74,'local':{'p':[225,230,232],'w':[2.416,1.499,1.539]},'dispersal':{'p':[224,225,227,230,232],'w':[0.122,0.944,2.397,0.681,0.628]},'initial':0,'monitored':0,'temp':[5.74,4.72,7.27,10.36,11.81,15.07,16.4,16.37,13.61,11.89,10.6,10.96]},
		{'area':1.169,'action':0,'capacity':3.54,'local':{'p':[80,226,233,234],'w':[1.04,0.987,1.038,1.302]},'dispersal':{'p':[80,226,228,230,233,234],'w':[0.533,0.528,1.169,0.086,0.457,0.623]},'initial':0,'monitored':0,'temp':[5.65,4.55,7.05,10.15,11.59,14.81,16.17,16.25,13.5,11.82,10.54,10.97]},
		{'area':4.444,'action':2.03,'capacity':83.38,'local':{'p':[80,231,232,233,241],'w':[0.864,2.683,1.761,0.366,0.364]},'dispersal':{'p':[80,229,231,232,233,241],'w':[0.399,4.444,1.046,0.676,0.248,0.222]},'initial':0,'monitored':0,'temp':[5.54,4.49,7.06,10.16,11.6,14.82,16.21,16.14,13.4,11.66,10.37,10.8]},
		{'area':2.106,'action':0,'capacity':41.65,'local':{'p':[224,225,227,232,233,234],'w':[0.853,0.091,1.499,0.828,1.39,1.131]},'dispersal':{'p':[224,225,227,228,230,232,233,234],'w':[0.479,0.185,0.591,0.06,2.106,0.443,0.551,0.505]},'initial':0,'monitored':0,'temp':[5.73,4.68,7.18,10.27,11.71,14.94,16.28,16.32,13.58,11.89,10.62,11.01]},
		{'area':3.705,'action':0.7,'capacity':86.88,'local':{'p':[80,226,229,237,241],'w':[1.763,0.328,2.683,2.712,0.953]},'dispersal':{'p':[80,226,229,231,237,241],'w':[0.709,0.299,1.185,3.705,1.117,0.548]},'initial':0,'monitored':0,'temp':[5.48,4.4,6.94,10.03,11.47,14.68,16.08,16.04,13.31,11.6,10.33,10.77]},
		{'area':2.831,'action':0.83,'capacity':74.8,'local':{'p':[227,229,230,233],'w':[1.539,1.761,0.828,0.69]},'dispersal':{'p':[80,227,229,230,232,233],'w':[0.001,0.695,0.777,0.388,2.831,0.337]},'initial':0,'monitored':0,'temp':[5.67,4.64,7.22,10.32,11.77,15.01,16.37,16.31,13.56,11.81,10.52,10.9]},
		{'area':1.119,'action':0.04,'capacity':13.39,'local':{'p':[80,228,229,230,232,234],'w':[0.703,1.038,0.366,1.39,0.69,0.132]},'dispersal':{'p':[80,228,229,230,232,233,234],'w':[0.354,0.411,0.245,0.572,0.399,1.119,0.217]},'initial':0,'monitored':0,'temp':[5.66,4.6,7.12,10.22,11.67,14.9,16.25,16.28,13.53,11.82,10.54,10.95]},
		{'area':3.151,'action':2.14,'capacity':82.01,'local':{'p':[224,226,228,230,233],'w':[2.762,1.502,1.302,1.131,0.132]},'dispersal':{'p':[86,87,223,224,226,228,230,233,234],'w':[0.112,0.439,0.025,1.108,0.675,0.5,0.537,0.124,3.151]},'initial':0,'monitored':0,'temp':[5.73,4.62,7.07,10.15,11.59,14.8,16.14,16.28,13.55,11.9,10.65,11.06]},
		{'area':4.364,'action':2.1,'capacity':93.35,'local':{'p':[58,81,242,244,267],'w':[2.289,0.666,1.807,0.891,0.773]},'dispersal':{'p':[58,81,235,242,243,244,267],'w':[0.959,0.285,4.364,0.789,0.006,0.683,0.331]},'initial':0,'monitored':0,'temp':[5.55,4.54,7.15,10.27,11.76,14.99,16.42,16.23,13.43,11.66,10.38,10.87]},
		{'area':6.303,'action':5.01,'capacity':178.8,'local':{'p':[226,237,238,239,240,258],'w':[2.229,1.119,1.611,0.414,1.218,3.608]},'dispersal':{'p':[86,226,236,237,238,239,240,258],'w':[0.134,0.97,6.303,0.493,0.624,0.218,0.596,1.497]},'initial':0,'monitored':0,'temp':[5.55,4.44,6.95,10.05,11.54,14.75,16.12,16.23,13.42,11.74,10.45,10.94]},
		{'area':4.042,'action':2.5,'capacity':109.92,'local':{'p':[226,231,236,239,241],'w':[1.295,2.712,1.119,2.55,0.991]},'dispersal':{'p':[80,226,231,236,237,239,241],'w':[0.003,0.658,1.157,0.615,4.042,0.952,0.585]},'initial':0,'monitored':0,'temp':[5.44,4.34,6.85,9.93,11.37,14.58,15.98,15.96,13.24,11.55,10.3,10.76]},
		{'area':2.8,'action':1.22,'capacity':69.63,'local':{'p':[58,236,239,240,241,242],'w':[0.714,1.611,2.155,1.699,0.198,0.425]},'dispersal':{'p':[58,236,237,238,239,240,241,242],'w':[0.38,0.762,0.003,2.8,0.921,0.696,0.184,0.274]},'initial':0,'monitored':0,'temp':[5.36,4.27,6.78,9.85,11.3,14.49,15.91,15.82,13.12,11.43,10.2,10.68]},
		{'area':2.412,'action':4.84,'capacity':81.3,'local':{'p':[236,237,238,241],'w':[0.414,2.55,2.155,1.868]},'dispersal':{'p':[58,236,237,238,239,241],'w':[0.05,0.339,1.11,0.887,2.412,0.903]},'initial':0,'monitored':0,'temp':[5.37,4.26,6.78,9.85,11.29,14.49,15.9,15.83,13.13,11.44,10.2,10.67]},
		{'area':3.669,'action':3.18,'capacity':101.96,'local':{'p':[236,238,242,256,258],'w':[1.218,1.699,2.47,0.807,1.605]},'dispersal':{'p':[236,238,240,242,256,258],'w':[0.546,0.764,3.669,1.055,0.414,0.836]},'initial':0,'monitored':0,'temp':[5.52,4.45,7.01,10.12,11.62,14.84,16.24,16.22,13.4,11.68,10.38,10.89]},
		{'area':5.895,'action':4.88,'capacity':162.84,'local':{'p':[58,229,231,237,238,239],'w':[2.319,0.364,0.953,0.991,0.198,1.868]},'dispersal':{'p':[58,229,231,237,238,239,241],'w':[0.935,0.251,0.413,0.419,0.217,0.69,5.895]},'initial':0,'monitored':0,'temp':[5.31,4.22,6.76,9.83,11.27,14.47,15.9,15.77,13.08,11.37,10.12,10.58]},
		{'area':3.664,'action':4,'capacity':102.92,'local':{'p':[58,235,238,240,256,267],'w':[0.977,1.807,0.425,2.47,0.502,1.691]},'dispersal':{'p':[58,235,238,240,242,256,267],'w':[0.511,0.784,0.308,0.993,3.664,0.341,0.704]},'initial':0,'monitored':0,'temp':[5.53,4.5,7.07,10.18,11.67,14.89,16.31,16.17,13.39,11.65,10.37,10.86]},
		{'area':0.006,'action':0,'capacity':0,'local':{'p':[],'w':[]},'dispersal':{'p':[235,243,244,267],'w':[0.151,0.006,0.268,0.044]},'initial':0,'monitored':0,'temp':[5.73,4.77,7.42,10.56,12.08,15.32,16.75,16.53,13.67,11.87,10.56,11.06]},
		{'area':5.086,'action':1.66,'capacity':25.57,'local':{'p':[81,235,253],'w':[2.905,0.891,2.927]},'dispersal':{'p':[81,235,243,244,245,251,253,256,267],'w':[1.31,0.856,0.006,5.086,0.495,0.23,1.304,0.075,0.532]},'initial':0,'monitored':0,'temp':[5.73,4.79,7.45,10.61,12.14,15.4,16.83,16.6,13.71,11.9,10.57,11.07]},
		{'area':5.116,'action':0.07,'capacity':5.46,'local':{'p':[81,250],'w':[0.694,2.252]},'dispersal':{'p':[81,244,245,250,251,254],'w':[0.464,0.35,5.116,0.864,0.637,0.14]},'initial':0,'monitored':0,'temp':[5.63,4.73,7.43,10.63,12.21,15.49,16.96,16.67,13.7,11.85,10.5,10.99]},
		{'area':3.316,'action':0.49,'capacity':81.12,'local':{'p':[248,313,315,316],'w':[1.531,0.365,1.036,1.776]},'dispersal':{'p':[246,248,313,315,316],'w':[3.316,0.69,0.261,0.517,0.673]},'initial':0,'monitored':0,'temp':[5.05,4.2,6.88,10,11.59,14.88,16.4,16.11,13.09,11.3,9.96,10.45]},
		{'area':0.289,'action':0,'capacity':7.23,'local':{'p':[82,83],'w':[0.691,0.702]},'dispersal':{'p':[82,83,247,248,306],'w':[0.139,0.303,0.289,0.305,0.064]},'initial':0,'monitored':0,'temp':[5.24,4.39,7.09,10.28,11.88,15.17,16.67,16.36,13.33,11.51,10.15,10.64]},
		{'area':6.511,'action':1.09,'capacity':155.31,'local':{'p':[246,306,309,312,315],'w':[1.531,1.251,1.612,1.101,1.536]},'dispersal':{'p':[82,83,97,246,247,248,306,309,312,315],'w':[0.14,0.128,0.012,0.643,0.199,6.511,0.514,0.686,0.507,0.642]},'initial':0,'monitored':0,'temp':[5.17,4.33,7.02,10.19,11.78,15.07,16.58,16.28,13.25,11.44,10.08,10.57]},
		{'area':0.028,'action':0,'capacity':0.18,'local':{'p':[],'w':[]},'dispersal':{'p':[249,250,254],'w':[0.028,0.3,0.405]},'initial':0,'monitored':0,'temp':[5.5,4.63,7.33,10.55,12.12,15.42,16.91,16.61,13.6,11.75,10.4,10.88]},
		{'area':9.764,'action':2.78,'capacity':84.83,'local':{'p':[83,245],'w':[2.648,2.252]},'dispersal':{'p':[83,245,249,250,251,254,299],'w':[0.919,0.893,0.028,9.764,0.066,1.438,0.532]},'initial':0,'monitored':0,'temp':[5.4,4.55,7.25,10.49,12.07,15.38,16.88,16.55,13.52,11.66,10.3,10.79]},
		{'area':4.796,'action':0.12,'capacity':8.14,'local':{'p':[84,253,254,255,260,272],'w':[4.146,3.565,0.552,0.006,0.6,0.893]},'dispersal':{'p':[84,244,245,250,251,253,254,255,260,272],'w':[1.532,0.252,0.658,0.068,4.796,1.374,0.266,0.142,0.322,0.413]},'initial':0,'monitored':0,'temp':[5.65,4.74,7.41,10.6,12.14,15.43,16.9,16.66,13.7,11.87,10.53,11.02]},
		{'area':2.31,'action':0.35,'capacity':18.87,'local':{'p':[255,265,272,298],'w':[2.234,1.731,0.686,1.759]},'dispersal':{'p':[252,255,265,272,298],'w':[2.31,0.948,0.816,0.434,0.849]},'initial':0,'monitored':0,'temp':[5.66,4.75,7.37,10.57,12.07,15.36,16.86,16.67,13.71,11.91,10.59,11.06]},
		{'area':4.87,'action':1.13,'capacity':42.62,'local':{'p':[244,251,260],'w':[2.927,3.565,1.891]},'dispersal':{'p':[85,244,251,253,256,257,258,260,267],'w':[0.017,1.251,1.527,4.87,0.486,0.007,0.043,0.753,0.079]},'initial':0,'monitored':0,'temp':[5.7,4.77,7.42,10.6,12.13,15.4,16.85,16.66,13.73,11.91,10.57,11.07]},
		{'area':7.964,'action':2.05,'capacity':88.49,'local':{'p':[84,251,255,298,299],'w':[3.571,0.552,1.23,1.692,2.025]},'dispersal':{'p':[84,245,249,250,251,254,255,298,299],'w':[1.436,0.158,0.028,1.601,0.223,7.964,0.55,0.748,1.621]},'initial':0,'monitored':0,'temp':[5.43,4.57,7.25,10.49,12.04,15.34,16.86,16.56,13.54,11.69,10.34,10.82]},
		{'area':2.763,'action':0.29,'capacity':18.38,'local':{'p':[84,251,252,254,272,298],'w':[2.006,0.006,2.234,1.23,0.647,0.684]},'dispersal':{'p':[84,251,252,254,255,272,298],'w':[0.811,0.116,0.844,0.617,2.763,0.403,0.413]},'initial':0,'monitored':0,'temp':[5.57,4.68,7.32,10.54,12.05,15.35,16.86,16.63,13.64,11.83,10.49,10.97]},
		{'area':1.741,'action':4.86,'capacity':64.82,'local':{'p':[240,242,258,267],'w':[0.807,0.502,1.14,1.41]},'dispersal':{'p':[85,240,242,244,253,256,257,258,260,267],'w':[0.031,0.443,0.287,0.089,0.459,1.741,0.007,0.552,0.05,0.529]},'initial':0,'monitored':0,'temp':[5.65,4.64,7.25,10.4,11.94,15.19,16.6,16.55,13.64,11.87,10.53,11.04]},
		{'area':0.007,'action':0,'capacity':0.14,'local':{'p':[],'w':[]},'dispersal':{'p':[85,253,256,257,258,260],'w':[0.019,0.138,0.176,0.007,0.078,0.091]},'initial':0,'monitored':0,'temp':[5.68,4.67,7.3,10.47,12.02,15.28,16.69,16.68,13.72,11.94,10.58,11.09]},
		{'area':7.422,'action':2.61,'capacity':160.13,'local':{'p':[226,236,240,256],'w':[0.098,3.608,1.605,1.14]},'dispersal':{'p':[85,86,226,236,240,253,256,257,258,260,262,266],'w':[0.684,1.416,0.133,1.404,0.683,0.019,0.42,0.007,7.422,0.095,0.418,0.035]},'initial':0,'monitored':0,'temp':[5.71,4.61,7.2,10.35,11.92,15.17,16.51,16.71,13.74,12.01,10.63,11.16]},
		{'area':1.968,'action':1.39,'capacity':25.67,'local':{'p':[85,260,262,265,272],'w':[1.729,0.791,0.533,1.249,1.432]},'dispersal':{'p':[85,259,260,262,265,272,297],'w':[0.724,1.968,0.434,0.374,0.642,0.601,0.001]},'initial':0,'monitored':0,'temp':[5.77,4.76,7.42,10.62,12.22,15.51,16.91,17.01,13.93,12.13,10.71,11.24]},
		{'area':2.128,'action':0.41,'capacity':10.83,'local':{'p':[85,251,253,259,272],'w':[0.54,0.6,1.891,0.791,1.044]},'dispersal':{'p':[85,251,253,256,257,258,259,260,272],'w':[0.342,0.367,0.8,0.07,0.007,0.087,0.342,2.128,0.492]},'initial':0,'monitored':0,'temp':[5.69,4.72,7.36,10.55,12.11,15.39,16.81,16.77,13.77,11.97,10.6,11.11]},
		{'area':0.065,'action':0,'capacity':0,'local':{'p':[],'w':[]},'dispersal':{'p':[261,262,266,271],'w':[0.065,0.3,0.492,0.008]},'initial':0,'monitored':0,'temp':[5.94,4.83,7.5,10.7,12.4,15.68,16.96,17.4,14.2,12.43,10.91,11.49]},
		{'area':2.651,'action':0.53,'capacity':24.11,'local':{'p':[85,259,265],'w':[2.287,0.533,0.366]},'dispersal':{'p':[85,86,258,259,261,262,265,266,268,269,270,271,297],'w':[0.758,0.063,0.588,0.271,0.065,2.651,0.218,0.303,0.026,0.139,0.007,0.307,0.195]},'initial':0,'monitored':0,'temp':[5.85,4.78,7.43,10.62,12.28,15.56,16.88,17.19,14.06,12.28,10.8,11.37]},
		{'area':0.005,'action':0,'capacity':0,'local':{'p':[],'w':[]},'dispersal':{'p':[86,263],'w':[0.064,0.005]},'initial':0,'monitored':0,'temp':[6.02,4.88,7.44,10.62,12.23,15.49,16.76,17.26,14.16,12.47,11.02,11.57]},
		{'area':2.541,'action':0.09,'capacity':1.83,'local':{'p':[95,266],'w':[0.492,2.808]},'dispersal':{'p':[86,95,264,266],'w':[0.258,0.293,2.541,1.134]},'initial':0,'monitored':0,'temp':[5.97,4.87,7.48,10.67,12.32,15.6,16.88,17.32,14.17,12.44,10.95,11.52]},
		{'area':4.311,'action':3.3,'capacity':86.68,'local':{'p':[252,259,262,272,298],'w':[1.731,1.249,0.366,1.171,0.157]},'dispersal':{'p':[252,259,262,265,272,297,298,302,304,305],'w':[0.781,0.544,0.193,4.311,0.503,1.434,0.447,0.109,0.122,0.001]},'initial':0,'monitored':0,'temp':[5.76,4.8,7.42,10.61,12.15,15.44,16.88,16.88,13.85,12.08,10.71,11.21]},
		{'area':2.982,'action':0.04,'capacity':21.6,'local':{'p':[95,264,271],'w':[1.87,2.808,2.169]},'dispersal':{'p':[86,95,258,261,262,264,266,268,271,297],'w':[0.173,0.863,0.028,0.065,0.493,1.086,2.982,0.024,0.685,0.182]},'initial':0,'monitored':0,'temp':[5.93,4.85,7.49,10.69,12.34,15.62,16.92,17.31,14.15,12.4,10.91,11.48]},
		{'area':1.691,'action':4.71,'capacity':59.82,'local':{'p':[235,242,256],'w':[0.773,1.691,1.41]},'dispersal':{'p':[235,242,243,244,253,256,267],'w':[0.391,0.777,0.006,0.567,0.093,0.609,1.691]},'initial':0,'monitored':0,'temp':[5.66,4.68,7.29,10.44,11.95,15.19,16.62,16.47,13.6,11.83,10.51,11.01]},
		{'area':0.026,'action':0,'capacity':0.59,'local':{'p':[],'w':[]},'dispersal':{'p':[262,266,268,269,271],'w':[0.282,0.016,0.026,0.106,0.221]},'initial':0,'monitored':0,'temp':[5.89,4.82,7.48,10.68,12.35,15.64,16.95,17.29,14.13,12.35,10.86,11.43]},
		{'area':0.139,'action':0,'capacity':3.3,'local':{'p':[],'w':[]},'dispersal':{'p':[262,268,269,270,271,297],'w':[0.616,0.026,0.139,0.007,0.346,0.029]},'initial':0,'monitored':0,'temp':[5.87,4.82,7.47,10.67,12.32,15.61,16.94,17.24,14.09,12.32,10.84,11.4]},
		{'area':0.007,'action':0,'capacity':0.18,'local':{'p':[],'w':[]},'dispersal':{'p':[262,269,270,271,297],'w':[0.169,0.117,0.007,0.317,0.076]},'initial':0,'monitored':0,'temp':[5.87,4.83,7.47,10.67,12.3,15.59,16.93,17.2,14.07,12.3,10.83,11.39]},
		{'area':0.731,'action':0,'capacity':10.76,'local':{'p':[95,266],'w':[0.129,2.169]},'dispersal':{'p':[95,261,262,266,268,269,270,271,297],'w':[0.142,0.01,0.301,1.074,0.026,0.139,0.007,0.731,0.319]},'initial':0,'monitored':0,'temp':[5.9,4.84,7.48,10.68,12.33,15.61,16.93,17.26,14.11,12.35,10.87,11.43]},
		{'area':2.293,'action':2.12,'capacity':38.45,'local':{'p':[251,252,255,259,260,265],'w':[0.893,0.686,0.647,1.432,1.044,1.171]},'dispersal':{'p':[84,251,252,255,259,260,265,272],'w':[0.093,0.429,0.316,0.296,0.617,0.507,0.595,2.293]},'initial':0,'monitored':0,'temp':[5.68,4.73,7.38,10.58,12.14,15.43,16.89,16.81,13.79,11.98,10.6,11.1]},
		{'area':2.717,'action':0,'capacity':31.82,'local':{'p':[88,276,280],'w':[1.433,1.079,0.771]},'dispersal':{'p':[88,273,276,280],'w':[0.575,2.717,0.49,0.371]},'initial':0,'monitored':0,'temp':[6.02,5,7.46,10.87,12.09,15.32,16.55,16.56,13.92,12.14,10.96,11.28]},
		{'area':4.317,'action':3.88,'capacity':124.6,'local':{'p':[277,278,283,386,392,397,399],'w':[0.51,0.276,1.454,1.118,1.235,1.27,0.674]},'dispersal':{'p':[89,90,274,277,278,283,386,387,392,397,399],'w':[0.198,0.974,4.317,0.192,0.237,0.553,0.418,0.058,0.477,0.505,0.315]},'initial':0,'monitored':0,'temp':[5.41,4.52,7.08,10.61,11.87,15.2,16.42,16.3,13.44,11.6,10.27,10.61]},
		{'area':0.025,'action':0,'capacity':0.65,'local':{'p':[],'w':[]},'dispersal':{'p':[89,90,275,276,279],'w':[0.112,0.009,0.025,0.336,0.238]},'initial':0,'monitored':0,'temp':[5.68,4.73,7.26,10.75,12,15.3,16.52,16.45,13.68,11.83,10.57,10.9]},
		{'area':3.673,'action':0.6,'capacity':26.13,'local':{'p':[273,279,280],'w':[1.079,1.22,2.551]},'dispersal':{'p':[89,90,273,275,276,279,280],'w':[0.49,0.005,0.487,0.025,3.673,0.721,1.036]},'initial':0,'monitored':0,'temp':[5.81,4.83,7.33,10.8,12.04,15.31,16.53,16.49,13.77,11.94,10.71,11.04]},
		{'area':0.835,'action':0.85,'capacity':24.83,'local':{'p':[112,274,278,392],'w':[0.089,0.51,2.877,2.83]},'dispersal':{'p':[90,112,274,277,278,392],'w':[0.094,0.274,0.305,0.835,1.224,1.1]},'initial':0,'monitored':0,'temp':[5.25,4.36,6.91,10.46,11.73,15.06,16.28,16.16,13.27,11.41,10.08,10.42]},
		{'area':2.685,'action':2.02,'capacity':71.34,'local':{'p':[90,112,274,277],'w':[0.216,1.107,0.276,2.877]},'dispersal':{'p':[90,112,274,277,278,392],'w':[0.218,0.593,0.124,0.799,2.685,0.321]},'initial':0,'monitored':0,'temp':[5.19,4.31,6.85,10.4,11.67,15,16.22,16.1,13.21,11.34,10.01,10.35]},
		{'area':2.229,'action':1.47,'capacity':28.82,'local':{'p':[90,276],'w':[2.024,1.22]},'dispersal':{'p':[89,90,275,276,279],'w':[0.168,0.898,0.025,0.882,2.229]},'initial':0,'monitored':0,'temp':[5.65,4.7,7.23,10.73,11.99,15.26,16.49,16.41,13.65,11.79,10.52,10.87]},
		{'area':4.378,'action':0.38,'capacity':40.14,'local':{'p':[88,91,273,276],'w':[1.475,0.152,0.771,2.551]},'dispersal':{'p':[88,89,91,273,276,280],'w':[0.619,0.356,1.153,0.433,1.042,4.378]},'initial':0,'monitored':0,'temp':[5.82,4.84,7.34,10.78,12.01,15.29,16.51,16.48,13.75,11.98,10.73,11.07]},
		{'area':0.014,'action':0.07,'capacity':0.65,'local':{'p':[],'w':[]},'dispersal':{'p':[89,91,281,282,283],'w':[0.085,0.303,0.014,0.021,0.232]},'initial':0,'monitored':0,'temp':[5.56,4.66,7.17,10.6,11.82,15.15,16.38,16.3,13.46,11.79,10.44,10.81]},
		{'area':0.024,'action':0,'capacity':0.56,'local':{'p':[],'w':[]},'dispersal':{'p':[89,91,281,282,283,284,388],'w':[0.023,0.29,0.014,0.024,0.318,0.072,0.132]},'initial':0,'monitored':0,'temp':[5.55,4.65,7.16,10.58,11.8,15.13,16.37,16.28,13.44,11.78,10.43,10.8]},
		{'area':4.508,'action':1.21,'capacity':115.76,'local':{'p':[111,274,386,387,388,390],'w':[0.231,1.454,0.338,0.438,0.553,1.594]},'dispersal':{'p':[89,90,91,111,274,281,282,283,284,386,387,388,390],'w':[1.21,0.001,0.269,0.136,0.68,0.014,0.024,4.508,0.061,0.584,0.453,0.31,0.562]},'initial':0,'monitored':0,'temp':[5.48,4.59,7.13,10.6,11.84,15.18,16.41,16.3,13.43,11.69,10.35,10.7]},
		{'area':8.793,'action':0.57,'capacity':189.33,'local':{'p':[78,91,286,377],'w':[1.92,5.034,3.126,0.845]},'dispersal':{'p':[78,91,282,283,284,286,377,385,388],'w':[0.911,2.031,0.013,0.054,8.793,1.145,0.687,0.247,0.973]},'initial':0,'monitored':0,'temp':[5.69,4.77,7.24,10.6,11.79,15.11,16.35,16.3,13.5,11.93,10.59,10.96]},
		{'area':1.539,'action':0.13,'capacity':25.54,'local':{'p':[287,292,293,374],'w':[1.741,0.78,0.326,0.618]},'dispersal':{'p':[285,287,292,293,374,377],'w':[1.539,0.497,0.396,0.275,0.278,0.091]},'initial':0,'monitored':0,'temp':[5.91,4.96,7.35,10.57,11.8,15.06,16.36,16.35,13.64,12.12,10.86,11.19]},
		{'area':4.136,'action':0,'capacity':97.04,'local':{'p':[78,284],'w':[2.562,3.126]},'dispersal':{'p':[78,284,286],'w':[1.147,1.462,4.136]},'initial':0,'monitored':0,'temp':[5.83,4.88,7.31,10.6,11.79,15.07,16.33,16.32,13.58,12.06,10.75,11.12]},
		{'area':0.728,'action':0.08,'capacity':15.05,'local':{'p':[285,293],'w':[1.741,1.147]},'dispersal':{'p':[285,287,292,293],'w':[0.817,0.728,0.01,0.569]},'initial':0,'monitored':0,'temp':[5.97,4.99,7.36,10.57,11.79,15.03,16.33,16.35,13.67,12.18,10.93,11.27]},
		{'area':1.354,'action':0.08,'capacity':29.37,'local':{'p':[93,292,293],'w':[1.413,0.38,1.588]},'dispersal':{'p':[93,288,291,292,293],'w':[0.611,1.354,0.042,0.31,0.645]},'initial':0,'monitored':0,'temp':[6.08,5.07,7.39,10.58,11.82,15.04,16.35,16.39,13.76,12.27,11.06,11.37]},
		{'area':2.699,'action':0.4,'capacity':68.33,'local':{'p':[93,290,291,295,361],'w':[0.573,1.898,1.625,1.8,0.663]},'dispersal':{'p':[93,289,290,291,295,361],'w':[0.337,2.699,0.617,0.729,0.688,0.385]},'initial':0,'monitored':0,'temp':[6.11,5.12,7.4,10.63,11.9,15.1,16.44,16.48,13.85,12.32,11.12,11.38]},
		{'area':1.151,'action':0,'capacity':27.67,'local':{'p':[93,289],'w':[1.136,1.898]},'dispersal':{'p':[92,93,289,290,295],'w':[0.004,0.489,0.769,1.151,0.068]},'initial':0,'monitored':0,'temp':[6.2,5.16,7.42,10.6,11.86,15.05,16.38,16.47,13.87,12.37,11.21,11.5]},
		{'area':3.03,'action':0.03,'capacity':74.47,'local':{'p':[93,289,292,361,367],'w':[1.854,1.625,0.739,0.381,2.763]},'dispersal':{'p':[93,288,289,291,292,361,367],'w':[0.756,0.049,0.736,3.03,0.44,0.337,1.109]},'initial':0,'monitored':0,'temp':[6.02,5.07,7.38,10.64,11.9,15.13,16.46,16.45,13.79,12.24,11.01,11.26]},
		{'area':2.445,'action':0.37,'capacity':59.04,'local':{'p':[93,285,288,291,293,367,369,374],'w':[0.18,0.78,0.38,0.739,0.935,0.531,1.187,1.125]},'dispersal':{'p':[93,285,287,288,291,292,293,367,369,374],'w':[0.164,0.408,0.004,0.213,0.329,2.445,0.381,0.299,0.52,0.518]},'initial':0,'monitored':0,'temp':[5.93,4.99,7.36,10.61,11.85,15.11,16.42,16.39,13.68,12.15,10.89,11.18]},
		{'area':1.336,'action':0.06,'capacity':31.84,'local':{'p':[285,287,288,292],'w':[0.326,1.147,1.588,0.935]},'dispersal':{'p':[93,285,287,288,292,293],'w':[0.001,0.216,0.333,0.641,0.541,1.336]},'initial':0,'monitored':0,'temp':[6.02,5.03,7.37,10.58,11.81,15.04,16.34,16.37,13.72,12.22,10.99,11.31]},
		{'area':3.984,'action':0,'capacity':95.73,'local':{'p':[94,358,361],'w':[1.779,3.305,0.785]},'dispersal':{'p':[94,294,358,361],'w':[0.717,3.984,1.423,0.453]},'initial':0,'monitored':0,'temp':[6.02,5.07,7.39,10.64,11.97,15.19,16.55,16.56,13.87,12.29,11.04,11.28]},
		{'area':2.326,'action':0,'capacity':56.82,'local':{'p':[94,289,361],'w':[1.75,1.8,1.002]},'dispersal':{'p':[94,289,290,295,361],'w':[0.718,0.768,0.034,2.326,0.565]},'initial':0,'monitored':0,'temp':[6.11,5.12,7.41,10.63,11.92,15.13,16.47,16.53,13.88,12.34,11.12,11.39]},
		{'area':1.53,'action':0.11,'capacity':37.54,'local':{'p':[300,303,304,351],'w':[0.699,1.218,0.966,1.226]},'dispersal':{'p':[95,296,297,300,303,304,305,351],'w':[1.143,1.53,0.041,0.328,0.457,0.474,0.036,0.677]},'initial':0,'monitored':0,'temp':[5.84,4.9,7.45,10.61,12.07,15.34,16.8,16.77,13.83,12.12,10.81,11.27]},
		{'area':4.263,'action':3.02,'capacity':119.34,'local':{'p':[302,304],'w':[0.02,2.052]},'dispersal':{'p':[95,262,265,266,269,270,271,296,297,298,302,304],'w':[1.099,0.191,1.305,0.102,0.027,0.007,0.286,0.007,4.263,0.113,0.055,0.832]},'initial':0,'monitored':0,'temp':[5.82,4.85,7.45,10.63,12.16,15.44,16.87,16.91,13.9,12.15,10.78,11.28]},
		{'area':8.19,'action':0.28,'capacity':62.48,'local':{'p':[252,254,255,265,299],'w':[1.759,1.692,0.684,0.157,2.419]},'dispersal':{'p':[77,96,252,254,255,265,297,298,299,302,304,305,340,341],'w':[0.021,1.138,0.65,0.613,0.341,0.505,0.077,8.19,1.654,0.519,0.073,0.001,0.034,0.003]},'initial':0,'monitored':0,'temp':[5.55,4.68,7.29,10.49,11.97,15.27,16.8,16.55,13.59,11.8,10.49,10.95]},
		{'area':12.457,'action':1.41,'capacity':122.86,'local':{'p':[83,254,298],'w':[0.459,2.025,2.419]},'dispersal':{'p':[77,83,96,250,254,298,299,306,340,341,349],'w':[1.06,0.515,0.169,0.358,1.816,1.439,12.457,1.036,0.1,0.013,0.002]},'initial':0,'monitored':0,'temp':[5.32,4.5,7.16,10.39,11.92,15.23,16.77,16.45,13.43,11.6,10.26,10.73]},
		{'area':1.877,'action':0.19,'capacity':46.11,'local':{'p':[296,301,302,303,305,351],'w':[0.699,1.12,0.643,1.246,0.015,2.032]},'dispersal':{'p':[296,300,301,302,303,305,351],'w':[0.458,1.877,0.571,0.326,0.416,0.073,0.956]},'initial':0,'monitored':0,'temp':[5.78,4.88,7.43,10.58,12.01,15.28,16.79,16.65,13.74,12.03,10.75,11.19]},
		{'area':4.473,'action':0.9,'capacity':115.08,'local':{'p':[96,300,302,351],'w':[3.522,1.12,0.55,2.075]},'dispersal':{'p':[96,104,300,301,302,348,349,350,351,352,353],'w':[1.459,0.136,0.47,4.473,0.332,0.015,0.092,0.108,0.809,0.008,0.608]},'initial':0,'monitored':0,'temp':[5.64,4.76,7.32,10.47,11.91,15.18,16.69,16.52,13.6,11.88,10.59,11.04]},
		{'area':2.432,'action':0.46,'capacity':60.2,'local':{'p':[96,297,300,301,304,305],'w':[1.524,0.02,0.643,0.55,0.43,1.856]},'dispersal':{'p':[96,265,297,298,300,301,302,303,304,305],'w':[0.578,0.06,0.079,0.707,0.34,0.303,2.432,0.105,0.236,0.565]},'initial':0,'monitored':0,'temp':[5.71,4.83,7.4,10.56,12,15.29,16.81,16.6,13.69,11.95,10.66,11.12]},
		{'area':0.744,'action':0,'capacity':18.01,'local':{'p':[296,300,304,305],'w':[1.218,1.246,0.222,1.085]},'dispersal':{'p':[296,300,302,303,304,305],'w':[0.596,0.643,0.156,0.744,0.235,0.378]},'initial':0,'monitored':0,'temp':[5.81,4.9,7.45,10.61,12.05,15.32,16.82,16.7,13.78,12.07,10.77,11.23]},
		{'area':1.488,'action':0.65,'capacity':39.17,'local':{'p':[296,297,302,303,305],'w':[0.966,2.052,0.43,0.222,1.39]},'dispersal':{'p':[95,265,296,297,298,302,303,304,305],'w':[0.268,0.06,0.314,0.819,0.093,0.29,0.162,1.488,0.455]},'initial':0,'monitored':0,'temp':[5.8,4.88,7.45,10.61,12.07,15.35,16.84,16.73,13.8,12.07,10.76,11.23]},
		{'area':0.763,'action':0.06,'capacity':17.75,'local':{'p':[300,302,303,304],'w':[0.015,1.856,1.085,1.39]},'dispersal':{'p':[265,296,298,300,302,303,304,305],'w':[0.002,0.035,0.009,0.19,0.894,0.408,0.662,0.763]},'initial':0,'monitored':0,'temp':[5.79,4.89,7.45,10.61,12.04,15.32,16.84,16.66,13.76,12.03,10.75,11.2]},
		{'area':6.404,'action':1.76,'capacity':134.87,'local':{'p':[77,248,309],'w':[1.663,1.251,3.032]},'dispersal':{'p':[77,83,247,248,299,306,309],'w':[0.751,0.75,0.06,0.581,1.07,6.404,1.209]},'initial':0,'monitored':0,'temp':[5.24,4.42,7.1,10.31,11.87,15.18,16.7,16.38,13.35,11.52,10.16,10.64]},
		{'area':3.756,'action':0.04,'capacity':91.97,'local':{'p':[77,308,309,312,317],'w':[1.121,2.44,1.861,0.876,1.393]},'dispersal':{'p':[77,307,308,309,312,317],'w':[0.602,3.756,1.024,0.819,0.454,0.679]},'initial':0,'monitored':0,'temp':[5.19,4.38,7.04,10.22,11.77,15.07,16.59,16.3,13.27,11.47,10.11,10.59]},
		{'area':2.361,'action':0,'capacity':58,'local':{'p':[77,307,317,337,338,341,345],'w':[0.869,2.44,0.403,1.997,0.156,0.359,0.498]},'dispersal':{'p':[77,307,308,317,337,338,341,345],'w':[0.513,0.977,2.361,0.276,0.701,0.158,0.283,0.29]},'initial':0,'monitored':0,'temp':[5.21,4.39,7.03,10.2,11.73,15.03,16.55,16.28,13.26,11.48,10.13,10.6]},
		{'area':4.666,'action':0.36,'capacity':69.97,'local':{'p':[77,248,306,307,312],'w':[0.439,1.612,3.032,1.861,1.792]},'dispersal':{'p':[77,248,306,307,309,312],'w':[0.32,0.683,1.355,0.818,4.666,0.801]},'initial':0,'monitored':0,'temp':[5.2,4.38,7.06,10.26,11.82,15.12,16.64,16.34,13.3,11.48,10.13,10.61]},
		{'area':6.704,'action':0.78,'capacity':113.87,'local':{'p':[97,311,313,314,315,316,319,321,331,333],'w':[0.178,0.678,1.582,1.616,0.172,1.06,1.739,1.183,0.403,1.155]},'dispersal':{'p':[97,310,311,313,314,315,316,319,321,328,331,333],'w':[0.141,6.704,0.294,0.67,0.647,0.126,0.461,0.75,0.529,0.001,0.257,0.527]},'initial':0,'monitored':0,'temp':[4.88,4.03,6.69,9.77,11.34,14.64,16.16,15.89,12.87,11.11,…
		{'area':4.398,'action':1.2,'capacity':112.24,'local':{'p':[102,310,314,332,333],'w':[0.274,0.678,2.481,2.263,3.843]},'dispersal':{'p':[102,310,311,314,332,333],'w':[0.295,0.455,4.398,0.969,0.982,1.601]},'initial':0,'monitored':0,'temp':[5.01,4.2,6.84,9.93,11.51,14.8,16.32,16.05,13,11.26,9.91,10.38]},
		{'area':4.602,'action':0.22,'capacity':102.07,'local':{'p':[97,248,307,309,314,315,317],'w':[2.489,1.101,0.876,1.792,0.004,0.237,1.997]},'dispersal':{'p':[97,248,307,309,312,314,315,317,332],'w':[0.918,0.56,0.445,0.777,4.602,0.138,0.206,0.805,0.044]},'initial':0,'monitored':0,'temp':[5.14,4.32,7,10.17,11.73,15.03,16.55,16.25,13.22,11.41,10.06,10.54]},
		{'area':3.376,'action':0.19,'capacity':80.74,'local':{'p':[246,310,316,319],'w':[0.365,1.582,2.053,1.233]},'dispersal':{'p':[246,310,313,316,319],'w':[0.196,0.674,3.376,0.826,0.576]},'initial':0,'monitored':0,'temp':[4.89,4.02,6.7,9.78,11.36,14.66,16.17,15.9,12.89,11.12,9.8,10.29]},
		{'area':3.896,'action':0.27,'capacity':46.72,'local':{'p':[97,310,311,312,317,332],'w':[2.169,1.616,2.481,0.004,0.112,1.639]},'dispersal':{'p':[97,310,311,312,314,315,316,317,332],'w':[0.855,0.808,1.044,0.1,3.896,0.044,0.002,0.141,0.698]},'initial':0,'monitored':0,'temp':[5.02,4.2,6.86,9.97,11.54,14.84,16.36,16.08,13.04,11.27,9.93,10.41]},
		{'area':3.23,'action':0.12,'capacity':49.76,'local':{'p':[97,246,248,310,312,316],'w':[2.878,1.036,1.536,0.172,0.237,1.976]},'dispersal':{'p':[97,246,248,310,312,314,315,316],'w':[1.082,0.516,0.738,0.233,0.249,0.05,3.23,0.766]},'initial':0,'monitored':0,'temp':[5.07,4.22,6.91,10.04,11.61,14.91,16.43,16.14,13.12,11.32,9.98,10.46]},
		{'area':2.714,'action':0.33,'capacity':39.6,'local':{'p':[246,310,313,315],'w':[1.776,1.06,2.053,1.976]},'dispersal':{'p':[97,246,310,313,314,315,316],'w':[0.073,0.799,0.563,0.881,0.003,0.859,2.714]},'initial':0,'monitored':0,'temp':[5,4.14,6.82,9.93,11.5,14.8,16.32,16.04,13.02,11.24,9.9,10.39]},
		{'area':3.543,'action':0.27,'capacity':85.07,'local':{'p':[307,308,312,314,332,338],'w':[1.393,0.403,1.997,0.112,2.08,1.528]},'dispersal':{'p':[97,307,308,312,314,317,332,338,345],'w':[0.108,0.601,0.246,0.82,0.173,3.543,0.832,0.686,0.042]},'initial':0,'monitored':0,'temp':[5.14,4.34,7,10.15,11.71,15,16.52,16.24,13.2,11.41,10.06,10.53]},
		{'area':3.368,'action':0.78,'capacity':87.94,'local':{'p':[98,319,320,322],'w':[1.815,0.058,2.37,1.103]},'dispersal':{'p':[98,318,319,320,322],'w':[0.615,3.368,0.125,1.049,0.546]},'initial':0,'monitored':0,'temp':[4.46,3.58,6.21,9.25,10.8,14.11,15.62,15.37,12.37,10.67,9.36,9.89]},
		{'area':4.097,'action':1.59,'capacity':107.87,'local':{'p':[98,310,313,318,321],'w':[1.246,1.739,1.233,0.058,1.557]},'dispersal':{'p':[98,310,313,318,319,321],'w':[0.467,0.786,0.503,0.065,4.097,0.695]},'initial':0,'monitored':0,'temp':[4.69,3.81,6.46,9.52,11.09,14.39,15.91,15.65,12.65,10.91,9.59,10.1]},
		{'area':4.008,'action':0.73,'capacity':102.24,'local':{'p':[98,318,321,322,331],'w':[0.982,2.37,1.822,1.167,2.049]},'dispersal':{'p':[98,318,320,321,322,331],'w':[0.423,1.044,4.008,0.775,0.681,0.95]},'initial':0,'monitored':0,'temp':[4.43,3.56,6.18,9.22,10.77,14.07,15.58,15.34,12.34,10.65,9.34,9.87]},
		{'area':3.462,'action':1.07,'capacity':90.15,'local':{'p':[98,310,319,320,331],'w':[0.517,1.183,1.557,1.822,2.485]},'dispersal':{'p':[98,310,319,320,321,331],'w':[0.309,0.63,0.692,0.746,3.462,1.15]},'initial':0,'monitored':0,'temp':[4.62,3.76,6.39,9.45,11.01,14.31,15.83,15.57,12.56,10.84,9.53,10.04]},
		{'area':7.206,'action':7.65,'capacity':218.22,'local':{'p':[318,320,323,325,327,331],'w':[1.103,1.167,0.82,1.605,1.969,0.605]},'dispersal':{'p':[318,320,322,323,325,327,331],'w':[0.453,0.498,7.206,0.445,0.696,0.69,0.345]},'initial':0,'monitored':0,'temp':[4.47,3.64,6.28,9.31,10.84,14.15,15.64,15.39,12.4,10.7,9.39,9.92]},
		{'area':7.76,'action':9.3,'capacity':237.2,'local':{'p':[322,325,329,331,483,489],'w':[0.82,3.777,3.104,1.223,0.855,1.929]},'dispersal':{'p':[322,323,324,325,329,331,483,489],'w':[0.468,7.76,0.04,1.477,1.235,0.656,0.42,0.883]},'initial':0,'monitored':0,'temp':[4.36,3.54,6.13,9.16,10.7,14,15.48,15.26,12.26,10.6,9.28,9.8]},
		{'area':4.148,'action':2.14,'capacity':114.08,'local':{'p':[99,100,325,326,489],'w':[1.038,2.583,0.901,2.86,0.337]},'dispersal':{'p':[99,100,323,324,325,326,489],'w':[0.445,1.021,0.024,4.148,0.435,1.08,0.311]},'initial':0,'monitored':0,'temp':[4.44,3.68,6.31,9.35,10.82,14.14,15.6,15.38,12.4,10.72,9.38,9.92]},
		{'area':4.162,'action':1.01,'capacity':108.84,'local':{'p':[100,322,323,324,327,489],'w':[2.172,1.605,3.777,0.901,0.607,0.217]},'dispersal':{'p':[100,322,323,324,325,326,327,489],'w':[0.834,0.788,1.585,0.492,4.162,0.005,0.272,0.236]},'initial':0,'monitored':0,'temp':[4.42,3.62,6.24,9.27,10.78,14.09,15.56,15.33,12.35,10.67,9.35,9.88]},
		{'area':2.727,'action':1.34,'capacity':74.87,'local':{'p':[99,324,489,495],'w':[1.419,2.86,1.046,1.941]},'dispersal':{'p':[99,324,325,326,489,495],'w':[0.697,1.222,0.006,2.727,0.616,0.868]},'initial':0,'monitored':0,'temp':[4.35,3.58,6.19,9.23,10.7,14.02,15.47,15.26,12.29,10.63,9.3,9.83]},
		{'area':1.525,'action':0.65,'capacity':41.16,'local':{'p':[100,322,325],'w':[1.772,1.969,0.607]},'dispersal':{'p':[100,322,325,327],'w':[0.764,0.864,0.402,1.525]},'initial':0,'monitored':0,'temp':[4.52,3.73,6.38,9.42,10.91,14.23,15.7,15.46,12.47,10.78,9.45,9.99]},
		{'area':4.684,'action':8.63,'capacity':159.87,'local':{'p':[101,331,333],'w':[3.218,3.016,3.796]},'dispersal':{'p':[101,310,328,331,333],'w':[1.457,0.003,4.684,1.355,1.682]},'initial':0,'monitored':0,'temp':[4.76,3.94,6.55,9.6,11.2,14.48,16,15.74,12.69,10.99,9.66,10.14]},
		{'area':5.808,'action':4.42,'capacity':165.68,'local':{'p':[101,323,330,331,483,485],'w':[1.622,3.104,1.471,1.171,2.039,0.294]},'dispersal':{'p':[101,323,329,330,331,483,485],'w':[0.686,1.344,5.808,0.598,0.634,0.875,0.245]},'initial':0,'monitored':0,'temp':[4.39,3.56,6.13,9.14,10.73,14.02,15.52,15.29,12.26,10.62,9.3,9.8]},
		{'area':6.025,'action':1,'capacity':154.26,'local':{'p':[101,329,334,485,486],'w':[3.795,1.471,0.998,2.694,1.43]},'dispersal':{'p':[101,329,330,334,472,483,485,486],'w':[1.553,0.732,6.025,0.539,0.048,0.007,1.095,0.669]},'initial':0,'monitored':0,'temp':[4.85,4.06,6.63,9.63,11.29,14.57,16.08,15.83,12.71,11.08,9.73,10.18]},
		{'area':9.148,'action':3.6,'capacity':244.08,'local':{'p':[101,310,320,321,322,323,328,329,333],'w':[0.903,0.403,2.049,2.485,0.605,1.223,3.016,1.171,0.354]},'dispersal':{'p':[101,310,320,321,322,323,328,329,331,333],'w':[0.438,0.292,0.882,0.953,0.373,0.538,1.127,0.515,9.148,0.259]},'initial':0,'monitored':0,'temp':[4.51,3.66,6.27,9.31,10.88,14.17,15.68,15.44,12.43,10.74,9.42,9.93]},
		{'area':4.306,'action':0.45,'capacity':104.17,'local':{'p':[102,311,314,317,338],'w':[0.891,2.263,1.639,2.08,2.148]},'dispersal':{'p':[97,102,311,312,314,317,332,333,338],'w':[0.063,0.538,0.964,0.063,0.69,0.874,4.306,0.025,0.905]},'initial':0,'monitored':0,'temp':[5.09,4.29,6.93,10.04,11.62,14.9,16.42,16.15,13.1,11.34,9.99,10.46]},
		{'area':8.242,'action':0.85,'capacity':195.72,'local':{'p':[101,102,310,311,328,331,334],'w':[0.699,0.701,1.155,3.843,3.796,0.354,1.575]},'dispersal':{'p':[101,102,310,311,328,331,332,333,334],'w':[0.415,0.385,0.594,1.529,1.39,0.274,0.013,8.242,0.712]},'initial':0,'monitored':0,'temp':[4.95,4.14,6.77,9.84,11.44,14.72,16.24,15.98,12.91,11.19,9.85,10.32]},
		{'area':8.171,'action':0.84,'capacity':201.31,'local':{'p':[101,102,330,333,472,479,486],'w':[1.196,3.028,0.998,1.575,2.28,1.939,0.114]},'dispersal':{'p':[101,102,330,333,334,472,479,486],'w':[0.513,1.274,0.447,0.745,8.171,0.924,0.805,0.166]},'initial':0,'monitored':0,'temp':[5.18,4.41,6.98,10.01,11.66,14.93,16.44,16.19,13.07,11.41,10.06,10.48]},
		{'area':3.747,'action':0.97,'capacity':95.79,'local':{'p':[103,336,339,346,347,354,462],'w':[0.286,0.066,3.391,2.494,0.074,0.42,2.03]},'dispersal':{'p':[103,335,336,339,346,347,354,462],'w':[0.268,3.747,0.104,1.366,1.051,0.083,0.215,0.916]},'initial':0,'monitored':0,'temp':[5.47,4.62,7.17,10.26,11.72,14.99,16.5,16.33,13.36,11.69,10.39,10.82]},
		{'area':2.286,'action':0.26,'capacity':37.53,'local':{'p':[103,335,339,343,344],'w':[2.148,0.066,2.35,1.207,0.806]},'dispersal':{'p':[103,335,336,339,343,344,346],'w':[0.956,0.197,2.286,0.956,0.557,0.404,0.027]},'initial':0,'monitored':0,'temp':[5.34,4.51,7.07,10.15,11.67,14.93,16.45,16.25,13.25,11.56,10.25,10.68]},
		{'area':1.3,'action':0,'capacity':32.26,'local':{'p':[308,341,342,345],'w':[1.997,1.341,1.013,0.703]},'dispersal':{'p':[77,308,337,341,342,345],'w':[0.004,0.959,1.3,0.705,0.419,0.42]},'initial':0,'monitored':0,'temp':[5.21,4.4,7.02,10.18,11.7,14.99,16.51,16.26,13.25,11.48,10.14,10.6]},
		{'area':4.967,'action':0.02,'capacity':122.81,'local':{'p':[102,308,317,332,345],'w':[2.326,0.156,1.528,2.148,2.875]},'dispersal':{'p':[102,308,317,332,338,345],'w':[1.126,0.206,0.649,0.949,4.967,1.175]},'initial':0,'monitored':0,'temp':[5.16,4.37,7,10.12,11.68,14.97,16.48,16.22,13.18,11.42,10.06,10.52]},
		{'area':5.041,'action':1.06,'capacity':85.15,'local':{'p':[335,336,343,462,463,464],'w':[3.391,2.35,0.611,0.418,1.12,1.696]},'dispersal':{'p':[103,335,336,339,343,346,462,463,464],'w':[0.156,1.354,0.88,5.041,0.307,0.011,0.292,0.581,0.749]},'initial':0,'monitored':0,'temp':[5.48,4.64,7.18,10.26,11.75,15.01,16.52,16.34,13.35,11.68,10.38,10.8]},
		{'area':4.612,'action':1.48,'capacity':118.13,'local':{'p':[103,346,349],'w':[1.597,0.698,3.294]},'dispersal':{'p':[77,96,103,298,299,340,341,342,346,349],'w':[0.223,0.207,0.698,0.014,0.09,4.612,1.055,0.122,0.416,1.199]},'initial':0,'monitored':0,'temp':[5.27,4.42,7.01,10.16,11.64,14.92,16.45,16.24,13.27,11.52,10.21,10.66]},
		{'area':2.664,'action':0.22,'capacity':67.42,'local':{'p':[77,308,337,342],'w':[2.218,0.359,1.341,0.893]},'dispersal':{'p':[77,96,103,298,299,308,337,340,341,342,349],'w':[0.906,0.073,0.088,0.017,0.111,0.254,0.492,1.297,2.664,0.41,0.001]},'initial':0,'monitored':0,'temp':[5.24,4.41,7.03,10.19,11.69,14.98,16.51,16.27,13.27,11.5,10.17,10.64]},
		{'area':1.307,'action':0.05,'capacity':32.6,'local':{'p':[337,341,345],'w':[1.013,0.893,1.741]},'dispersal':{'p':[103,337,340,341,342,345],'w':[0.403,0.488,0.126,0.413,1.307,0.767]},'initial':0,'monitored':0,'temp':[5.22,4.4,7,10.13,11.65,14.94,16.46,16.23,13.22,11.48,10.14,10.6]},
		{'area':2.459,'action':0.47,'capacity':58.14,'local':{'p':[336,339,344,464,470],'w':[1.207,0.611,2.17,2.33,0.354]},'dispersal':{'p':[336,339,343,344,464,470],'w':[0.528,0.396,2.459,0.994,0.971,0.276]},'initial':0,'monitored':0,'temp':[5.36,4.55,7.08,10.14,11.7,14.96,16.47,16.26,13.23,11.57,10.25,10.67]},
		{'area':2.016,'action':1.07,'capacity':46.46,'local':{'p':[103,336,343,470],'w':[0.695,0.806,2.17,0.458]},'dispersal':{'p':[102,103,336,343,344,345,464,470,479],'w':[0.992,0.273,0.4,0.867,2.016,0.115,0.002,0.263,0.1]},'initial':0,'monitored':0,'temp':[5.29,4.49,7.04,10.11,11.68,14.94,16.45,16.24,13.2,11.52,10.19,10.62]},
		{'area':3.736,'action':0.17,'capacity':92.85,'local':{'p':[102,308,337,338,342],'w':[1.039,0.498,0.703,2.875,1.741]},'dispersal':{'p':[102,103,308,317,337,338,342,344,345],'w':[0.48,0.682,0.348,0.062,0.315,1.181,0.625,0.112,3.736]},'initial':0,'monitored':0,'temp':[5.2,4.39,7,10.13,11.67,14.95,16.46,16.23,13.21,11.46,10.11,10.57]},
		{'area':4.821,'action':1.91,'capacity':119.69,'local':{'p':[103,104,335,340,349,354],'w':[0.707,1.787,2.494,0.698,1.435,1.416]},'dispersal':{'p':[103,104,335,336,339,340,346,349,354],'w':[0.407,0.785,1.038,0.009,0.002,0.368,4.821,0.638,0.665]},'initial':0,'monitored':0,'temp':[5.41,4.54,7.09,10.2,11.65,14.91,16.43,16.27,13.33,11.64,10.34,10.78]},
		{'area':2.433,'action':0.28,'capacity':57.83,'local':{'p':[335,354,355,462],'w':[0.074,2.256,1.151,2.568]},'dispersal':{'p':[335,347,354,355,462],'w':[0.222,2.433,0.87,0.564,1.032]},'initial':0,'monitored':0,'temp':[5.65,4.79,7.33,10.44,11.86,15.12,16.63,16.48,13.52,11.85,10.57,10.98]},
		{'area':0.015,'action':0,'capacity':0.24,'local':{'p':[],'w':[]},'dispersal':{'p':[96,104,301,348,349,352,353],'w':[0.155,0.104,0.206,0.015,0.182,0.008,0.016]},'initial':0,'monitored':0,'temp':[5.54,4.67,7.22,10.37,11.81,15.08,16.6,16.43,13.5,11.79,10.49,10.94]},
		{'area':4.675,'action':1.77,'capacity':117.17,'local':{'p':[104,340,346],'w':[1.799,3.294,1.435]},'dispersal':{'p':[77,96,104,299,301,340,341,346,348,349,352],'w':[0.003,0.993,0.74,0.012,0.097,1.428,0.003,0.703,0.015,4.675,0.008]},'initial':0,'monitored':0,'temp':[5.39,4.53,7.1,10.24,11.7,14.98,16.5,16.31,13.36,11.64,10.34,10.79]},
		{'area':8.059,'action':0.2,'capacity':182.65,'local':{'p':[353],'w':[2.361]},'dispersal':{'p':[104,301,350,351,353,355],'w':[0.118,0.08,8.059,1.353,0.817,0.844]},'initial':0,'monitored':0,'temp':[5.78,4.87,7.4,10.55,11.97,15.22,16.69,16.62,13.7,12.03,10.74,11.16]},
		{'area':5.28,'action':0.22,'capacity':120.73,'local':{'p':[95,296,300,301],'w':[0.778,1.226,2.032,2.075]},'dispersal':{'p':[95,296,300,301,350,351,353],'w':[0.426,0.454,0.768,0.952,1.294,5.28,0.101]},'initial':0,'monitored':0,'temp':[5.8,4.88,7.42,10.58,12.02,15.28,16.75,16.69,13.76,12.07,10.77,11.21]},
		{'area':0.008,'action':0,'capacity':0.2,'local':{'p':[],'w':[]},'dispersal':{'p':[96,104,301,348,349,352,353],'w':[0.024,0.225,0.192,0.015,0.089,0.008,0.078]},'initial':0,'monitored':0,'temp':[5.56,4.68,7.23,10.37,11.82,15.08,16.59,16.44,13.51,11.8,10.51,10.95]},
		{'area':1.993,'action':0.18,'capacity':49.86,'local':{'p':[350],'w':[2.361]},'dispersal':{'p':[104,301,348,350,351,352,353,355],'w':[0.792,0.635,0.006,1.04,0.126,0.008,1.993,0.091]},'initial':0,'monitored':0,'temp':[5.68,4.79,7.33,10.47,11.89,15.15,16.65,16.53,13.6,11.92,10.63,11.07]},
		{'area':1.874,'action':1.2,'capacity':52.05,'local':{'p':[104,335,346,347,355],'w':[0.84,0.42,1.416,2.256,0.909]},'dispersal':{'p':[104,335,346,347,354,355,462],'w':[0.425,0.306,0.599,0.87,1.874,0.522,0.113]},'initial':0,'monitored':0,'temp':[5.58,4.72,7.26,10.37,11.81,15.07,16.57,16.43,13.47,11.8,10.51,10.93]},
		{'area':3.717,'action':0.15,'capacity':87.07,'local':{'p':[104,347,354],'w':[1.477,1.151,0.909]},'dispersal':{'p':[104,347,350,353,354,355],'w':[0.647,0.504,0.807,0.134,0.395,3.717]},'initial':0,'monitored':0,'temp':[5.7,4.82,7.36,10.49,11.9,15.16,16.65,16.52,13.58,11.91,10.63,11.05]},
		{'area':6.206,'action':2.54,'capacity':153.29,'local':{'p':[105,106,460],'w':[2.96,3.149,2.05]},'dispersal':{'p':[105,106,356,357,358,454,455,456,460],'w':[1.126,1.156,6.206,0.094,0.015,0.164,0.307,0.36,0.803]},'initial':0,'monitored':0,'temp':[5.71,4.78,7.23,10.45,11.82,15.07,16.49,16.45,13.57,11.95,10.67,11.01]},
		{'area':3.962,'action':0.58,'capacity':93.59,'local':{'p':[363,455,457],'w':[1.71,1.589,1.957]},'dispersal':{'p':[106,356,357,363,455,457],'w':[1.347,0.12,3.962,0.776,0.655,0.853]},'initial':0,'monitored':0,'temp':[5.61,4.72,7.13,10.41,11.76,15.02,16.42,16.33,13.49,11.87,10.58,10.85]},
		{'area':13.246,'action':0.9,'capacity':288.36,'local':{'p':[108,294,361],'w':[0.67,3.305,3.248]},'dispersal':{'p':[106,107,108,294,356,358,359,360,361,362,363],'w':[1.686,0.903,0.343,1.274,0.099,13.246,0.384,0.225,1.3,0.02,0.248]},'initial':0,'monitored':0,'temp':[5.87,4.99,7.34,10.65,11.98,15.24,16.61,16.52,13.78,12.17,10.87,11.07]},
		{'area':1.234,'action':0.32,'capacity':32.3,'local':{'p':[107,363,364],'w':[0.87,1.404,0.988]},'dispersal':{'p':[107,358,359,363,364],'w':[0.375,0.555,1.234,0.7,0.468]},'initial':0,'monitored':0,'temp':[5.67,4.84,7.2,10.55,11.88,15.16,16.53,16.37,13.62,11.99,10.67,10.83]},
		{'area':6.079,'action':1.4,'capacity':154.26,'local':{'p':[107,364,438,444,448],'w':[1.209,1.938,0.958,3.805,1.247]},'dispersal':{'p':[107,108,358,360,364,365,438,444,448],'w':[0.455,0.703,0.185,6.079,0.778,0.064,0.459,1.524,0.634]},'initial':0,'monitored':0,'temp':[5.43,4.66,7.05,10.46,11.8,15.11,16.47,16.25,13.42,11.76,10.4,10.53]},
		{'area':7.665,'action':0.85,'capacity':153,'local':{'p':[94,108,289,291,294,295,358,367],'w':[0.969,2.517,0.663,0.381,0.785,1.002,3.248,0.184]},'dispersal':{'p':[94,108,289,291,294,295,358,361,367],'w':[0.392,1.105,0.334,0.281,0.377,0.438,1.436,7.665,0.4]},'initial':0,'monitored':0,'temp':[5.91,5.02,7.36,10.67,11.97,15.23,16.58,16.49,13.79,12.18,10.9,11.1]},
		{'area':0.02,'action':0,'capacity':0.46,'local':{'p':[],'w':[]},'dispersal':{'p':[106,358,362,363],'w':[0.131,0.235,0.02,0.386]},'initial':0,'monitored':0,'temp':[5.78,4.92,7.29,10.6,11.94,15.2,16.58,16.47,13.71,12.09,10.78,10.98]},
		{'area':6.247,'action':2.86,'capacity':169.46,'local':{'p':[357,359,364,445,447,448,457],'w':[1.71,1.404,1.334,1.061,0.94,0.456,0.724]},'dispersal':{'p':[106,357,358,359,362,363,364,445,447,448,457],'w':[0.718,0.693,0.327,0.518,0.02,6.247,0.595,0.387,0.407,0.288,0.368]},'initial':0,'monitored':0,'temp':[5.57,4.72,7.1,10.43,11.78,15.05,16.43,16.3,13.5,11.87,10.55,10.75]},
		{'area':2.453,'action':2.06,'capacity':70.97,'local':{'p':[107,359,360,363,448],'w':[1.514,0.988,1.938,1.334,0.533]},'dispersal':{'p':[107,359,360,363,364,448],'w':[0.72,0.455,0.895,0.609,2.453,0.341]},'initial':0,'monitored':0,'temp':[5.45,4.66,7.03,10.4,11.75,15.04,16.41,16.22,13.43,11.79,10.45,10.58]},
		{'area':2.566,'action':1.19,'capacity':49.85,'local':{'p':[108,368,378],'w':[2.197,1.602,0.259]},'dispersal':{'p':[108,360,365,366,368,378,438],'w':[0.941,0.067,2.566,0.587,0.706,0.14,0.735]},'initial':0,'monitored':0,'temp':[5.65,4.87,7.31,10.69,11.99,15.32,16.65,16.45,13.6,11.94,10.58,10.77]},
		{'area':6.894,'action':5.55,'capacity':172.4,'local':{'p':[],'w':[]},'dispersal':{'p':[365,366,368,378,380,381,428,432,435,438,440,443],'w':[0.462,6.894,0.014,0.85,0.046,0.435,1.36,0.153,0.893,1.402,0.097,1.021]},'initial':0,'monitored':0,'temp':[5.52,4.78,7.26,10.65,11.97,15.32,16.64,16.4,13.48,11.81,10.43,10.64]},
		{'area':3.881,'action':0.03,'capacity':56.16,'local':{'p':[108,291,292,361,368,369],'w':[1.387,2.763,0.531,0.184,1.135,1.291]},'dispersal':{'p':[108,291,292,361,367,368,369],'w':[0.632,1.136,0.341,0.446,3.881,0.511,0.533]},'initial':0,'monitored':0,'temp':[5.9,5.01,7.36,10.66,11.93,15.19,16.53,16.45,13.74,12.15,10.87,11.1]},
		{'area':3.952,'action':2.03,'capacity':48.91,'local':{'p':[108,365,367,369,370,378],'w':[1.447,1.602,1.135,1.625,0.462,1.403]},'dispersal':{'p':[108,365,366,367,368,369,370,373,378],'w':[0.658,0.704,0.042,0.528,3.952,0.611,0.209,0.086,0.572]},'initial':0,'monitored':0,'temp':[5.71,4.89,7.32,10.66,11.95,15.26,16.58,16.43,13.61,11.98,10.64,10.88]},
		{'area':2.398,'action':0.55,'capacity':36.54,'local':{'p':[292,367,368,370,373,374],'w':[1.187,1.291,1.625,0.029,0.723,1.227]},'dispersal':{'p':[292,367,368,369,370,373,374],'w':[0.556,0.628,0.767,2.398,0.141,0.328,0.524]},'initial':0,'monitored':0,'temp':[5.8,4.92,7.33,10.63,11.9,15.19,16.5,16.41,13.63,12.05,10.74,11.01]},
		{'area':2.098,'action':0,'capacity':3.15,'local':{'p':[368,369,373,378,381],'w':[0.462,0.029,1.584,2.044,0.937]},'dispersal':{'p':[110,368,369,370,371,372,373,377,378,379,381],'w':[0.037,0.306,0.11,2.098,0.002,0.038,0.52,0.338,0.831,0.007,0.462]},'initial':0,'monitored':0,'temp':[5.58,4.77,7.28,10.61,11.88,15.23,16.52,16.36,13.46,11.86,10.49,10.79]},
		{'area':0.038,'action':0,'capacity':0,'local':{'p':[],'w':[]},'dispersal':{'p':[370,371,372,373,376,377],'w':[0.002,0.038,0.038,0.152,0.035,0.247]},'initial':0,'monitored':0,'temp':[5.62,4.79,7.29,10.59,11.85,15.19,16.47,16.34,13.47,11.89,10.53,10.86]},
		{'area':0.038,'action':0.11,'capacity':1.06,'local':{'p':[],'w':[]},'dispersal':{'p':[370,371,372,373,377],'w':[0.245,0.021,0.038,0.309,0.062]},'initial':0,'monitored':0,'temp':[5.62,4.8,7.3,10.61,11.87,15.21,16.49,16.36,13.48,11.9,10.53,10.85]},
		{'area':1.444,'action':0.08,'capacity':2.68,'local':{'p':[369,370,374,376],'w':[0.723,1.584,1.135,0.87]},'dispersal':{'p':[368,369,370,371,372,373,374,376,377],'w':[0.134,0.336,0.769,0.038,0.038,1.444,0.511,0.414,0.045]},'initial':0,'monitored':0,'temp':[5.68,4.84,7.31,10.61,11.88,15.2,16.49,16.37,13.52,11.95,10.6,10.9]},
		{'area':1.945,'action':0.51,'capacity':24.88,'local':{'p':[285,292,369,373,376],'w':[0.618,1.125,1.227,1.135,0.477]},'dispersal':{'p':[285,292,369,373,374,376,377],'w':[0.294,0.508,0.583,0.526,1.945,0.238,0.11]},'initial':0,'monitored':0,'temp':[5.79,4.9,7.33,10.6,11.85,15.14,16.44,16.37,13.59,12.04,10.73,11.04]},
		{'area':4.673,'action':1.82,'capacity':97.55,'local':{'p':[382,385,416,432],'w':[0.807,0.879,2.067,1.446]},'dispersal':{'p':[109,110,375,377,382,385,416,432],'w':[0.006,0.847,4.673,0.045,0.437,0.422,0.834,1.24]},'initial':0,'monitored':0,'temp':[5.19,4.4,6.93,10.36,11.63,15.01,16.27,16.07,13.08,11.45,10.05,10.38]},
		{'area':0.616,'action':0.11,'capacity':4.29,'local':{'p':[373,374],'w':[0.87,0.477]},'dispersal':{'p':[371,373,374,376,377],'w':[0.027,0.335,0.313,0.616,0.346]},'initial':0,'monitored':0,'temp':[5.7,4.83,7.3,10.59,11.84,15.15,16.43,16.34,13.51,11.95,10.62,10.95]},
		{'area':9.424,'action':1.24,'capacity':48.4,'local':{'p':[78,110,284],'w':[1.73,3.105,0.845]},'dispersal':{'p':[78,110,284,285,370,371,372,373,374,375,376,377,379,381,385],'w':[1.307,1.133,0.51,0.06,0.34,0.038,0.038,0.1,0.115,0.076,0.243,9.424,0.008,0.064,0.797]},'initial':0,'monitored':0,'temp':[5.54,4.69,7.19,10.53,11.77,15.11,16.38,16.26,13.38,11.81,10.43,10.78]},
		{'area':2.125,'action':0.29,'capacity':11.16,'local':{'p':[365,368,370,381],'w':[0.259,1.403,2.044,1.036]},'dispersal':{'p':[365,366,368,370,378,381],'w':[0.184,0.97,0.655,0.882,2.125,0.48]},'initial':0,'monitored':0,'temp':[5.57,4.78,7.27,10.62,11.9,15.24,16.54,16.37,13.47,11.85,10.48,10.75]},
		{'area':0.01,'action':0,'capacity':0,'local':{'p':[],'w':[]},'dispersal':{'p':[110,370,377,379,380,381],'w':[0.26,0.018,0.08,0.01,0.026,0.166]},'initial':0,'monitored':0,'temp':[5.44,4.64,7.17,10.53,11.8,15.16,16.44,16.27,13.32,11.72,10.33,10.65]},
		{'area':0.456,'action':0,'capacity':1.94,'local':{'p':[],'w':[]},'dispersal':{'p':[110,366,379,380,381,432],'w':[0.524,0.051,0.005,0.456,0.483,0.153]},'initial':0,'monitored':0,'temp':[5.39,4.6,7.13,10.5,11.78,15.14,16.42,16.23,13.27,11.65,10.27,10.58]},
		{'area':1.603,'action':0.15,'capacity':5.38,'local':{'p':[370,378],'w':[0.937,1.036]},'dispersal':{'p':[110,366,370,377,378,379,380,381,428,432],'w':[0.238,0.558,0.366,0.078,0.402,0.01,0.311,1.603,0.013,0.029]},'initial':0,'monitored':0,'temp':[5.46,4.67,7.19,10.54,11.83,15.19,16.47,16.29,13.34,11.72,10.34,10.65]},
		{'area':4.083,'action':2.05,'capacity':59.89,'local':{'p':[375,385,416,417],'w':[0.807,0.936,1.931,1.934]},'dispersal':{'p':[375,382,383,385,416,417,423],'w':[0.415,4.083,1.063,0.506,0.788,0.916,0.05]},'initial':0,'monitored':0,'temp':[5.02,4.22,6.75,10.23,11.48,14.87,16.12,15.93,12.93,11.28,9.87,10.22]},
		{'area':5.032,'action':2.12,'capacity':129.29,'local':{'p':[111,385,389,390,400,417,418],'w':[1.931,0.486,2.61,1.392,0.023,0.464,0.743]},'dispersal':{'p':[111,382,383,384,385,387,389,390,400,417,418],'w':[0.742,1.013,5.032,0.085,0.351,0.262,0.922,0.541,0.131,0.244,0.348]},'initial':0,'monitored':0,'temp':[5.06,4.25,6.8,10.31,11.56,14.95,16.19,16,13.01,11.31,9.9,10.26]},
		{'area':1.602,'action':1.6,'capacity':46.43,'local':{'p':[387,389,394,397,398],'w':[1.241,1.201,0.136,0.842,1.061]},'dispersal':{'p':[112,383,384,387,389,394,397,398],'w':[0.024,0.044,1.602,0.624,0.837,0.217,0.41,0.487]},'initial':0,'monitored':0,'temp':[5.18,4.36,6.93,10.48,11.73,15.11,16.34,16.15,13.19,11.41,10,10.36]},
		{'area':3.036,'action':1.63,'capacity':38.8,'local':{'p':[111,375,382,383,388],'w':[0.687,0.879,0.936,0.486,1.448]},'dispersal':{'p':[110,111,284,375,377,382,383,385,388],'w':[0.158,0.397,0.216,0.468,0.685,0.408,0.24,3.036,0.823]},'initial':0,'monitored':0,'temp':[5.23,4.41,6.96,10.4,11.64,15.03,16.27,16.1,13.12,11.52,10.09,10.46]},
		{'area':0.941,'action':0.52,'capacity':25.09,'local':{'p':[274,283,387,397],'w':[1.118,0.338,1.112,0.159]},'dispersal':{'p':[274,283,386,387,397],'w':[0.515,0.956,0.941,0.572,0.195]},'initial':0,'monitored':0,'temp':[5.38,4.51,7.07,10.58,11.83,15.18,16.41,16.27,13.37,11.59,10.23,10.58]},
		{'area':1.627,'action':0.19,'capacity':38.53,'local':{'p':[283,384,386,397],'w':[0.438,1.241,1.112,0.482]},'dispersal':{'p':[274,283,383,384,386,387,389,390,397],'w':[0.053,0.372,0.216,0.482,0.431,1.627,0.132,0.632,0.324]},'initial':0,'monitored':0,'temp':[5.28,4.44,7,10.52,11.77,15.14,16.37,16.21,13.27,11.52,10.13,10.48]},
		{'area':4.107,'action':1.24,'capacity':104.36,'local':{'p':[111,283,385],'w':[2.44,0.553,1.448]},'dispersal':{'p':[91,111,282,283,284,385,388,390],'w':[0.114,1.026,0.017,0.264,1.042,0.802,4.107,0.022]},'initial':0,'monitored':0,'temp':[5.41,4.55,7.07,10.49,11.71,15.07,16.31,16.18,13.28,11.68,10.28,10.65]},
		{'area':2.324,'action':0.49,'capacity':60.49,'local':{'p':[383,384,394,400],'w':[2.61,1.201,0.835,1.313]},'dispersal':{'p':[112,383,384,387,389,390,394,398,400,418],'w':[0.004,1.008,0.817,0.228,2.324,0.033,0.417,0.079,0.534,0.151]},'initial':0,'monitored':0,'temp':[5.06,4.25,6.81,10.35,11.6,14.99,16.22,16.03,13.05,11.29,9.88,10.24]},
		{'area':2.088,'action':0.62,'capacity':54.56,'local':{'p':[111,283,383],'w':[2.886,1.594,1.392]},'dispersal':{'p':[111,283,383,387,388,389,390],'w':[1.242,0.826,0.672,0.558,0.059,0.038,2.088]},'initial':0,'monitored':0,'temp':[5.29,4.45,7,10.49,11.73,15.1,16.33,16.18,13.24,11.54,10.14,10.5]},
		{'area':2.786,'action':1.44,'capacity':70.05,'local':{'p':[112,393,394,396,404,407],'w':[1.542,2.197,0.897,0.683,0.187,1.153]},'dispersal':{'p':[112,391,393,394,396,400,404,407],'w':[0.703,2.786,0.968,0.421,0.331,0.011,0.208,0.467]},'initial':0,'monitored':0,'temp':[4.72,3.85,6.31,9.86,11.1,14.46,15.68,15.57,12.62,10.88,9.53,9.88]},
		{'area':2.26,'action':2.22,'capacity':67.47,'local':{'p':[112,274,277,398,399],'w':[0.584,1.235,2.83,1.018,1.244]},'dispersal':{'p':[112,274,277,278,392,398,399],'w':[0.421,0.764,0.796,0.384,2.26,0.431,0.465]},'initial':0,'monitored':0,'temp':[5.24,4.37,6.91,10.46,11.72,15.07,16.29,16.16,13.26,11.41,10.07,10.41]},
		{'area':5.175,'action':2.42,'capacity':117.15,'local':{'p':[112,391,404,412],'w':[1.606,2.197,1.198,1.238]},'dispersal':{'p':[112,391,393,404,407,412],'w':[0.743,0.864,5.175,0.543,0.036,0.507]},'initial':0,'monitored':0,'temp':[4.69,3.8,6.22,9.77,11.02,14.36,15.57,15.49,12.57,10.82,9.49,9.84]},
		{'area':2.1,'action':2.24,'capacity':51.72,'local':{'p':[112,384,389,391,396,398,400],'w':[1.623,0.136,0.835,0.897,0.269,0.221,2.002]},'dispersal':{'p':[112,384,389,391,394,396,398,400],'w':[0.674,0.125,0.418,0.459,2.1,0.252,0.195,0.769]},'initial':0,'monitored':0,'temp':[4.91,4.07,6.59,10.14,11.39,14.76,15.99,15.83,12.87,11.1,9.72,10.07]},
		{'area':1.56,'action':0.92,'capacity':37.25,'local':{'p':[396,400,401,407,417,418],'w':[1.301,1.027,0.564,0.664,0.431,0.91]},'dispersal':{'p':[395,396,400,401,407,417,418,419],'w':[1.56,0.472,0.571,0.354,0.394,0.232,0.42,0.007]},'initial':0,'monitored':0,'temp':[4.59,3.73,6.19,9.73,10.98,14.35,15.58,15.45,12.48,10.76,9.42,9.76]},
		{'area':0.865,'action':0.03,'capacity':18.66,'local':{'p':[391,394,395,400,407],'w':[0.683,0.269,1.301,0.473,1.14]},'dispersal':{'p':[391,394,395,396,400,407],'w':[0.405,0.199,0.559,0.865,0.276,0.592]},'initial':0,'monitored':0,'temp':[4.65,3.78,6.24,9.78,11.03,14.39,15.62,15.5,12.54,10.81,9.46,9.81]},
		{'area':1.253,'action':0.53,'capacity':33.99,'local':{'p':[274,384,386,387,398,399],'w':[1.27,0.842,0.159,0.482,0.689,1.031]},'dispersal':{'p':[274,384,386,387,397,398,399],'w':[0.605,0.441,0.17,0.233,1.253,0.398,0.441]},'initial':0,'monitored':0,'temp':[5.27,4.42,6.98,10.53,11.78,15.14,16.36,16.21,13.29,11.48,10.11,10.46]},
		{'area':2.462,'action':4.93,'capacity':86.05,'local':{'p':[112,384,392,394,397,399],'w':[2.14,1.061,1.018,0.221,0.689,1.218]},'dispersal':{'p':[112,384,389,392,394,397,398,399],'w':[0.916,0.494,0.05,0.574,0.214,0.349,2.462,0.44]},'initial':0,'monitored':0,'temp':[5.15,4.31,6.87,10.42,11.67,15.04,16.26,16.1,13.16,11.35,9.97,10.32]},
		{'area':0.995,'action':0.47,'capacity':26.99,'local':{'p':[274,392,397,398],'w':[0.674,1.244,1.031,1.218]},'dispersal':{'p':[274,392,397,398,399],'w':[0.43,0.673,0.457,0.609,0.995]},'initial':0,'monitored':0,'temp':[5.26,4.4,6.95,10.5,11.75,15.1,16.33,16.18,13.28,11.45,10.09,10.44]},
		{'area':2.334,'action':1.57,'capacity':57.41,'local':{'p':[383,389,394,395,396,418],'w':[0.023,1.313,2.002,1.027,0.473,1.472]},'dispersal':{'p':[383,389,391,394,395,396,400,418],'w':[0.144,0.589,0.027,0.814,0.415,0.29,2.334,0.708]},'initial':0,'monitored':0,'temp':[4.82,3.99,6.5,10.05,11.3,14.68,15.91,15.74,12.77,11.02,9.64,10]},
		{'area':1.96,'action':2.16,'capacity':48.2,'local':{'p':[395,405,406,407,413,417],'w':[0.564,1.47,1.444,0.559,1.045,0.448]},'dispersal':{'p':[395,401,405,406,407,413,417],'w':[0.277,1.96,0.707,0.663,0.257,0.506,0.315]},'initial':0,'monitored':0,'temp':[4.36,3.48,5.88,9.41,10.66,14.02,15.26,15.15,12.19,10.51,9.19,9.53]},
		{'area':4.251,'action':1.81,'capacity':108.65,'local':{'p':[113,406,410,413,414],'w':[1.524,1.958,1.703,0.086,1.904]},'dispersal':{'p':[113,402,406,410,411,413,414,578,580],'w':[0.572,4.251,0.795,0.74,0.068,0.171,0.728,0.633,0.218]},'initial':0,'monitored':0,'temp':[4.28,3.39,5.74,9.26,10.51,13.85,15.07,14.99,12.05,10.41,9.1,9.42]},
		{'area':5.544,'action':2.21,'capacity':54.44,'local':{'p':[72,409,410,578],'w':[1.388,1.047,1.704,1.991]},'dispersal':{'p':[72,403,408,409,410,578,580],'w':[0.666,5.544,0.191,0.277,0.675,1.064,0.004]},'initial':0,'monitored':0,'temp':[4.42,3.57,5.87,9.43,10.66,13.99,15.16,15.11,12.19,10.57,9.24,9.54]},
		{'area':2.467,'action':2,'capacity':54.43,'local':{'p':[391,393,407,411,412,413],'w':[0.187,1.198,0.587,1.582,0.951,1.376]},'dispersal':{'p':[391,393,404,407,411,412,413],'w':[0.175,0.558,2.467,0.307,0.722,0.632,0.577]},'initial':0,'monitored':0,'temp':[4.38,3.48,5.83,9.37,10.62,13.95,15.17,15.11,12.18,10.51,9.2,9.54]},
		{'area':4.34,'action':3.05,'capacity':111.71,'local':{'p':[114,401,406,414,417,421],'w':[2.708,1.47,1.023,2.459,0.672,0.225]},'dispersal':{'p':[114,401,405,406,414,417,421],'w':[1.086,0.597,4.34,0.466,1.078,0.395,0.263]},'initial':0,'monitored':0,'temp':[4.33,3.46,5.87,9.37,10.63,14,15.25,15.12,12.15,10.48,9.16,9.49]},
		{'area':2.025,'action':1.42,'capacity':45.01,'local':{'p':[401,402,405,413,414],'w':[1.444,1.958,1.023,0.442,0.912]},'dispersal':{'p':[113,401,402,405,406,411,413,414],'w':[0.052,0.561,0.824,0.512,2.025,0.032,0.308,0.521]},'initial':0,'monitored':0,'temp':[4.28,3.39,5.77,9.29,10.54,13.89,15.13,15.03,12.07,10.42,9.11,9.44]},
		{'area':1.829,'action':1.03,'capacity':44.31,'local':{'p':[391,395,396,401,404,413],'w':[1.153,0.664,1.14,0.559,0.587,1.648]},'dispersal':{'p':[391,393,395,396,401,404,407,413],'w':[0.575,0.05,0.365,0.425,0.403,0.37,1.829,0.609]},'initial':0,'monitored':0,'temp':[4.51,3.63,6.04,9.58,10.83,14.18,15.41,15.31,12.36,10.65,9.32,9.67]},
		{'area':1.562,'action':1.12,'capacity':43.57,'local':{'p':[113,409,410,412],'w':[0.444,1.079,1.052,1.031]},'dispersal':{'p':[113,403,408,409,410,411,412],'w':[0.209,0.186,1.562,0.412,0.438,0.022,0.499]},'initial':0,'monitored':0,'temp':[4.3,3.4,5.68,9.24,10.47,13.8,14.98,14.96,12.04,10.42,9.11,9.44]},
		{'area':0.608,'action':0.45,'capacity':11.88,'local':{'p':[403,408],'w':[1.047,1.079]},'dispersal':{'p':[403,408,409,410],'w':[0.53,0.519,0.608,0.023]},'initial':0,'monitored':0,'temp':[4.31,3.41,5.68,9.25,10.49,13.81,14.98,14.96,12.04,10.43,9.11,9.44]},
		{'area':2.388,'action':1.83,'capacity':52.07,'local':{'p':[113,402,403,408,578],'w':[1.301,1.703,1.704,1.052,0.392]},'dispersal':{'p':[113,402,403,408,409,410,578],'w':[0.615,0.773,0.733,0.527,0.017,2.388,0.286]},'initial':0,'monitored':0,'temp':[4.35,3.47,5.79,9.33,10.56,13.9,15.09,15.04,12.11,10.48,9.16,9.48]},
		{'area':1.367,'action':1.36,'capacity':38.51,'local':{'p':[113,404,412,413],'w':[2.205,1.582,0.135,0.579]},'dispersal':{'p':[113,402,404,406,408,411,412,413],'w':[0.857,0.117,0.631,0.061,0.094,1.367,0.545,0.36]},'initial':0,'monitored':0,'temp':[4.29,3.38,5.71,9.25,10.49,13.82,15.03,14.99,12.06,10.41,9.11,9.44]},
		{'area':3.032,'action':2,'capacity':82.87,'local':{'p':[113,393,404,408,411],'w':[0.173,1.238,0.951,1.031,0.135]},'dispersal':{'p':[113,393,404,408,411,412],'w':[0.172,0.568,0.526,0.479,0.396,3.032]},'initial':0,'monitored':0,'temp':[4.3,3.38,5.68,9.23,10.47,13.79,14.99,14.98,12.06,10.4,9.11,9.45]},
		{'area':1.654,'action':0.51,'capacity':39.59,'local':{'p':[113,401,402,404,406,407,411],'w':[0.065,1.045,0.086,1.376,0.442,1.648,0.579]},'dispersal':{'p':[113,401,402,404,406,407,411,413],'w':[0.092,0.492,0.135,0.615,0.23,0.776,0.259,1.654]},'initial':0,'monitored':0,'temp':[4.35,3.46,5.83,9.36,10.61,13.96,15.19,15.11,12.16,10.49,9.17,9.51]},
		{'area':5.872,'action':7.83,'capacity':164.13,'local':{'p':[402,405,406,421,577,580],'w':[1.904,2.459,0.912,0.493,3.201,0.835]},'dispersal':{'p':[114,402,405,406,414,415,421,577,578,580],'w':[0.026,0.818,1.009,0.405,5.872,0.022,0.346,1.317,0.046,0.623]},'initial':0,'monitored':0,'temp':[4.17,3.28,5.65,9.15,10.4,13.75,15.01,14.89,11.94,10.3,9,9.32]},
		{'area':4.221,'action':0.32,'capacity':63.53,'local':{'p':[134,421,422,577],'w':[0.858,2.619,2.388,2.697]},'dispersal':{'p':[134,414,415,420,421,422,577],'w':[0.509,0.055,4.221,0.025,1.148,1.041,1.181]},'initial':0,'monitored':0,'temp':[4.15,3.28,5.63,9.07,10.35,13.68,14.98,14.83,11.87,10.27,9,9.31]},
		{'area':3.337,'action':1.77,'capacity':82.49,'local':{'p':[375,382,417,423,432],'w':[2.067,1.931,0.159,2.328,1.049]},'dispersal':{'p':[375,382,416,417,423,432],'w':[0.93,0.865,3.337,0.222,0.939,0.552]},'initial':0,'monitored':0,'temp':[5.03,4.24,6.76,10.22,11.49,14.88,16.13,15.93,12.92,11.28,9.88,10.21]},
		{'area':5.154,'action':3.17,'capacity':92.74,'local':{'p':[114,382,383,395,401,405,416,418,423],'w':[3.149,1.934,0.464,0.431,0.448,0.672,0.159,0.44,0.949]},'dispersal':{'p':[114,382,383,395,401,405,416,417,418,419,423],'w':[1.216,0.737,0.397,0.299,0.247,0.346,0.149,5.154,1.001,0.007,0.472]},'initial':0,'monitored':0,'temp':[4.74,3.91,6.4,9.91,11.17,14.55,15.8,15.62,12.63,10.95,9.58,9.92]},
		{'area':2.288,'action':2.31,'capacity':66.42,'local':{'p':[383,395,400,417],'w':[0.743,0.91,1.472,0.44]},'dispersal':{'p':[383,389,395,400,417,418,419],'w':[0.41,0.077,0.478,0.62,1.155,2.288,0.007]},'initial':0,'monitored':0,'temp':[4.74,3.9,6.4,9.93,11.18,14.56,15.81,15.64,12.65,10.94,9.56,9.91]},
		{'area':0.007,'action':0.04,'capacity':0.36,'local':{'p':[],'w':[]},'dispersal':{'p':[395,417,418,419],'w':[0.156,0.252,0.216,0.007]},'initial':0,'monitored':0,'temp':[4.56,3.7,6.16,9.69,10.95,14.32,15.57,15.42,12.44,10.73,9.38,9.73]},
		{'area':4.056,'action':1.69,'capacity':42.72,'local':{'p':[114,421,422,423,426,427,432],'w':[0.236,2.603,0.979,2.105,1.394,0.279,0.701]},'dispersal':{'p':[114,415,420,421,422,423,426,427,432,569],'w':[0.271,0.007,4.056,1.021,0.491,0.858,0.582,0.208,0.372,0.008]},'initial':0,'monitored':0,'temp':[4.63,3.81,6.25,9.7,10.99,14.34,15.62,15.43,12.43,10.8,9.47,9.78]},
		{'area':3.81,'action':1.33,'capacity':87.57,'local':{'p':[114,405,414,415,420,422,577],'w':[1.732,0.225,0.493,2.619,2.603,0.313,0.217]},'dispersal':{'p':[114,405,414,415,420,421,422,423,577],'w':[0.784,0.16,0.256,0.989,1.093,3.81,0.276,0.027,0.193]},'initial':0,'monitored':0,'temp':[4.41,3.56,5.97,9.43,10.71,14.06,15.34,15.17,12.19,10.56,9.25,9.57]},
		{'area':3.212,'action':2.39,'capacity':62.35,'local':{'p':[134,415,420,421,427,569],'w':[1.021,2.388,0.979,0.313,0.307,2.66]},'dispersal':{'p':[134,415,420,421,422,426,427,569],'w':[0.609,0.996,0.467,0.191,3.212,0.017,0.248,1.076]},'initial':0,'monitored':0,'temp':[4.2,3.34,5.69,9.1,10.39,13.72,15.03,14.87,11.9,10.31,9.05,9.36]},
		{'area':4.511,'action':1.63,'capacity':119.26,'local':{'p':[114,416,417,420,432],'w':[1.382,2.328,0.949,2.105,1.66]},'dispersal':{'p':[114,382,416,417,420,421,423,432],'w':[0.63,0.057,0.963,0.403,0.948,0.031,4.511,0.775]},'initial':0,'monitored':0,'temp':[4.87,4.08,6.57,10.04,11.33,14.71,15.96,15.76,12.74,11.09,9.72,10.03]},
		{'area':1.37,'action':1.06,'capacity':38.07,'local':{'p':[428,431],'w':[0.034,1.554]},'dispersal':{'p':[115,424,428,431,432],'w':[1.378,1.37,0.134,0.672,0.152]},'initial':0,'monitored':0,'temp':[5.21,4.47,6.97,10.38,11.69,15.06,16.36,16.11,13.1,11.44,10.07,10.35]},
		{'area':2.927,'action':1.51,'capacity':67.82,'local':{'p':[115,426,429,430,433,441,442,574],'w':[1.808,0.741,1.125,0.418,1.231,0.175,0.415,0.599]},'dispersal':{'p':[115,425,426,427,429,430,433,441,442,574],'w':[0.781,2.927,0.421,0.298,0.493,0.16,0.478,0.171,0.253,0.347]},'initial':0,'monitored':0,'temp':[5.01,4.25,6.69,10.05,11.37,14.69,16.03,15.8,12.79,11.15,9.85,10.15]},
		{'area':2.618,'action':0.62,'capacity':16.93,'local':{'p':[115,420,425,427,432],'w':[1.673,1.394,0.741,1.543,0.64]},'dispersal':{'p':[115,420,422,425,426,427,432],'w':[0.739,0.687,0.019,0.519,2.618,0.641,0.385]},'initial':0,'monitored':0,'temp':[4.82,4.03,6.47,9.88,11.19,14.53,15.83,15.62,12.62,10.98,9.67,9.97]},
		{'area':1.212,'action':0.14,'capacity':6.06,'local':{'p':[420,422,426,429,569],'w':[0.279,0.307,1.543,0.735,0.943]},'dispersal':{'p':[420,422,425,426,427,429,569],'w':[0.242,0.213,0.235,0.769,1.212,0.412,0.45]},'initial':0,'monitored':0,'temp':[4.65,3.84,6.25,9.64,10.94,14.27,15.59,15.39,12.4,10.78,9.49,9.8]},
		{'area':4.444,'action':1.11,'capacity':72.86,'local':{'p':[424,431,442,443],'w':[0.034,2.668,0.285,1.436]},'dispersal':{'p':[115,366,381,424,428,431,432,442,443],'w':[0.131,1.457,0.018,0.098,4.444,1.004,0.38,0.196,0.529]},'initial':0,'monitored':0,'temp':[5.41,4.66,7.17,10.55,11.85,15.22,16.52,16.29,13.32,11.67,10.29,10.56]},
		{'area':1.949,'action':1.11,'capacity':23.55,'local':{'p':[133,425,427,430,569],'w':[0.177,1.125,0.735,0.573,1.248]},'dispersal':{'p':[133,425,427,429,430,433,569],'w':[0.733,0.537,0.393,1.949,0.602,0.029,0.827]},'initial':0,'monitored':0,'temp':[4.66,3.85,6.24,9.59,10.91,14.21,15.55,15.36,12.36,10.75,9.49,9.8]},
		{'area':0.657,'action':0.17,'capacity':16.18,'local':{'p':[133,425,429,433],'w':[0.264,0.418,0.573,1.714]},'dispersal':{'p':[133,425,429,430,433],'w':[0.282,0.358,0.637,0.657,0.748]},'initial':0,'monitored':0,'temp':[4.79,4,6.39,9.73,11.05,14.35,15.7,15.49,12.49,10.87,9.61,9.93]},
		{'area':2.888,'action':1.4,'capacity':64.1,'local':{'p':[115,424,428,442],'w':[1.06,1.554,2.668,1.651]},'dispersal':{'p':[115,424,428,431,432,442,443],'w':[0.626,0.581,1.161,2.888,0.063,1.074,0.003]},'initial':0,'monitored':0,'temp':[5.32,4.58,7.09,10.48,11.8,15.16,16.47,16.22,13.22,11.55,10.18,10.44]},
		{'area':5.956,'action':2.54,'capacity':122.33,'local':{'p':[115,375,416,420,423,426],'w':[3.27,1.446,1.049,0.701,1.66,0.64]},'dispersal':{'p':[109,110,115,366,375,380,381,416,420,423,424,426,428,431,432],'w':[0.006,0.264,1.041,0.109,1.04,0.101,0.053,0.454,0.404,0.686,0.118,0.339,0.338,0.048,5.956]},'initial':0,'monitored':0,'temp':[5.11,4.34,6.85,10.27,11.57,14.94,16.22,16,12.99,11.34,9.97,10.26]…
		{'area':1.93,'action':0.4,'capacity':49.9,'local':{'p':[133,425,430,574],'w':[0.91,1.231,1.714,2.586]},'dispersal':{'p':[133,425,429,430,433,572,574],'w':[0.499,0.664,0.034,0.639,1.93,0.115,1.131]},'initial':0,'monitored':0,'temp':[4.92,4.15,6.55,9.88,11.2,14.5,15.86,15.64,12.63,11,9.74,10.06]},
		{'area':2.369,'action':2.43,'capacity':68.46,'local':{'p':[117,438,439,444,452],'w':[0.65,1.468,0.065,1.03,1.576]},'dispersal':{'p':[117,434,438,439,440,444,452],'w':[0.374,2.369,0.604,0.1,0.721,0.559,0.616]},'initial':0,'monitored':0,'temp':[5.13,4.41,6.84,10.24,11.61,14.93,16.3,16.03,13.09,11.42,10.05,10.21]},
		{'area':2.101,'action':0.52,'capacity':50.8,'local':{'p':[116,440,443],'w':[1.394,1.113,1.131]},'dispersal':{'p':[116,366,435,438,440,441,442,443],'w':[0.617,0.705,2.101,0.315,0.636,0.072,0.007,0.51]},'initial':0,'monitored':0,'temp':[5.44,4.77,7.24,10.68,12.02,15.39,16.73,16.42,13.45,11.74,10.35,10.5]},
		{'area':3.58,'action':1.71,'capacity':96.58,'local':{'p':[116,437,440,441,565],'w':[2.003,1.352,0.582,2.261,1.47]},'dispersal':{'p':[116,436,437,440,441,565],'w':[0.776,3.58,0.673,0.36,1.026,0.73]},'initial':0,'monitored':0,'temp':[5.32,4.6,7.05,10.39,11.75,15.04,16.41,16.15,13.15,11.49,10.17,10.43]},
		{'area':2.584,'action':0.06,'capacity':63.38,'local':{'p':[436,440,564,565,567],'w':[1.352,1.162,1.637,0.464,0.012]},'dispersal':{'p':[436,437,439,440,556,564,565,567],'w':[0.597,2.584,0.213,0.777,0.741,0.564,0.315,0.124]},'initial':0,'monitored':0,'temp':[5.26,4.53,6.96,10.27,11.65,14.9,16.29,16.05,13.05,11.4,10.11,10.38]},
		{'area':6.823,'action':3.73,'capacity':164.45,'local':{'p':[360,434,444],'w':[0.958,1.468,2.954]},'dispersal':{'p':[108,360,365,366,434,435,438,440,444],'w':[0.146,0.392,0.7,1.223,0.596,0.155,6.823,0.338,1.256]},'initial':0,'monitored':0,'temp':[5.47,4.76,7.2,10.63,11.97,15.32,16.67,16.39,13.49,11.8,10.41,10.54]},
		{'area':3.657,'action':2.5,'capacity':103.11,'local':{'p':[132,434,452,554,561],'w':[0.447,0.065,2.778,0.808,1.693]},'dispersal':{'p':[132,434,437,439,440,452,554,556,561],'w':[0.253,0.077,0.079,3.657,0.262,1.06,0.384,1.363,0.775]},'initial':0,'monitored':0,'temp':[4.93,4.13,6.54,9.82,11.2,14.44,15.84,15.63,12.64,11.04,9.78,10.06]},
		{'area':3.751,'action':0.54,'capacity':93.85,'local':{'p':[116,435,436,437],'w':[1.306,1.113,0.582,1.162]},'dispersal':{'p':[116,366,434,435,436,437,438,439,440,452,556],'w':[0.479,0.019,0.604,0.631,0.376,0.663,0.419,0.212,3.751,0.094,0.065]},'initial':0,'monitored':0,'temp':[5.33,4.63,7.08,10.47,11.84,15.16,16.52,16.23,13.26,11.58,10.22,10.41]},
		{'area':5.013,'action':2.61,'capacity':137.1,'local':{'p':[116,425,436,442,443,565,574],'w':[0.557,0.175,2.261,2.845,0.18,0.954,2.126]},'dispersal':{'p':[116,425,435,436,441,442,443,565,574],'w':[0.282,0.213,0.037,0.877,5.013,1.146,0.199,0.52,0.869]},'initial':0,'monitored':0,'temp':[5.27,4.54,6.99,10.34,11.69,15,16.36,16.1,13.1,11.43,10.11,10.38]},
		{'area':3.952,'action':1.02,'capacity':102.73,'local':{'p':[115,425,428,431,441,443],'w':[0.68,0.415,0.285,1.651,2.845,1.882]},'dispersal':{'p':[115,116,425,428,431,435,441,442,443,574],'w':[0.358,0.047,0.288,0.259,0.861,0.005,1.174,3.952,0.854,0.04]},'initial':0,'monitored':0,'temp':[5.32,4.6,7.09,10.47,11.8,15.16,16.49,16.22,13.22,11.54,10.18,10.43]},
		{'area':2.76,'action':0.8,'capacity':72.24,'local':{'p':[116,428,435,441,442],'w':[0.155,1.436,1.131,0.18,1.882]},'dispersal':{'p':[116,366,428,431,435,441,442,443],'w':[0.148,1.185,0.605,0.003,0.491,0.173,0.753,2.76]},'initial':0,'monitored':0,'temp':[5.44,4.73,7.22,10.63,11.96,15.33,16.66,16.38,13.41,11.72,10.33,10.53]},
		{'area':6.054,'action':2.35,'capacity':157.27,'local':{'p':[117,360,434,438,448,451],'w':[1.149,3.805,1.03,2.954,0.993,0.653]},'dispersal':{'p':[117,360,434,438,444,448,451],'w':[0.554,1.62,0.47,1.263,6.054,0.479,0.344]},'initial':0,'monitored':0,'temp':[5.18,4.45,6.87,10.29,11.65,14.99,16.35,16.09,13.2,11.53,10.14,10.26]},
		{'area':1.175,'action':0.39,'capacity':31.34,'local':{'p':[363,447,448,451],'w':[1.061,1.978,1.948,0.17]},'dispersal':{'p':[363,445,447,448,451],'w':[0.629,1.175,0.848,0.818,0.269]},'initial':0,'monitored':0,'temp':[5.2,4.4,6.8,10.17,11.53,14.83,16.21,16.01,13.17,11.52,10.17,10.33]},
		{'area':3.679,'action':3.72,'capacity':109.62,'local':{'p':[117,118,447,449,451,453,457],'w':[0.629,0.652,0.353,1.833,2.701,1.695,0.027]},'dispersal':{'p':[117,118,446,447,449,451,453,457,553],'w':[0.407,0.338,3.679,0.237,0.788,1.038,0.748,0.102,0.002]},'initial':0,'monitored':0,'temp':[4.83,4,6.42,9.77,11.12,14.41,15.81,15.61,12.69,11.08,9.76,9.96]},
		{'area':3.168,'action':1.05,'capacity':84.29,'local':{'p':[363,445,446,451,457],'w':[0.94,1.978,0.353,1.493,2.828]},'dispersal':{'p':[118,363,445,446,447,448,451,457],'w':[0.132,0.55,0.728,0.262,3.168,0.072,0.622,1.172]},'initial':0,'monitored':0,'temp':[5.17,4.36,6.77,10.13,11.48,14.78,16.17,15.98,13.11,11.48,10.14,10.32]},
		{'area':2.772,'action':0.36,'capacity':69.9,'local':{'p':[360,363,364,444,445,451],'w':[1.247,0.456,0.533,0.993,1.948,1.487]},'dispersal':{'p':[360,363,364,444,445,447,448,451],'w':[0.52,0.296,0.301,0.511,0.717,0.069,2.772,0.741]},'initial':0,'monitored':0,'temp':[5.08,4.31,6.7,10.11,11.47,14.79,16.16,15.93,13.08,11.43,10.06,10.19]},
		{'area':2.131,'action':1.22,'capacity':59.2,'local':{'p':[117,446,450,453,553,554],'w':[0.954,1.833,1.917,0.358,0.561,0.363]},'dispersal':{'p':[117,446,449,450,453,553,554],'w':[0.482,0.811,2.131,0.71,0.272,0.343,0.278]},'initial':0,'monitored':0,'temp':[4.64,3.79,6.21,9.53,10.88,14.16,15.57,15.37,12.43,10.85,9.55,9.77]},
		{'area':1.723,'action':0.27,'capacity':43.01,'local':{'p':[132,449,553,554],'w':[1.141,1.917,1.429,0.975]},'dispersal':{'p':[117,132,449,450,553,554],'w':[0.003,0.576,0.831,1.723,0.751,0.529]},'initial':0,'monitored':0,'temp':[4.53,3.65,6.06,9.37,10.72,13.98,15.39,15.21,12.25,10.69,9.42,9.66]},
		{'area':3.246,'action':3.6,'capacity':97.85,'local':{'p':[117,444,445,446,447,448],'w':[1.366,0.653,0.17,2.701,1.493,1.487]},'dispersal':{'p':[117,118,444,445,446,447,448,451,457],'w':[0.686,0.001,0.398,0.105,1.152,0.698,0.593,3.246,0.013]},'initial':0,'monitored':0,'temp':[4.87,4.09,6.5,9.88,11.25,14.56,15.95,15.71,12.82,11.19,9.83,9.98]},
		{'area':3.337,'action':2.16,'capacity':93.25,'local':{'p':[117,434,439,554],'w':[1.896,1.576,2.778,1.654]},'dispersal':{'p':[117,434,439,440,452,554],'w':[0.837,0.656,1.159,0.174,3.337,0.801]},'initial':0,'monitored':0,'temp':[4.92,4.14,6.56,9.89,11.26,14.54,15.92,15.7,12.74,11.12,9.81,10.03]},
		{'area':4.674,'action':1.06,'capacity':120.48,'local':{'p':[118,446,449,552,553],'w':[2.56,1.695,0.358,2.283,1.743]},'dispersal':{'p':[118,446,449,453,552,553],'w':[1.159,0.765,0.245,4.674,1.035,0.745]},'initial':0,'monitored':0,'temp':[4.85,3.95,6.41,9.72,11.04,14.33,15.76,15.57,12.61,11.01,9.74,9.99]},
		{'area':1.608,'action':0.92,'capacity':44.33,'local':{'p':[120,456,458],'w':[0.938,1.344,2.261]},'dispersal':{'p':[120,356,454,455,456,458,460],'w':[0.433,0.143,1.608,0.146,0.473,1.015,0.462]},'initial':0,'monitored':0,'temp':[5.48,4.56,7.03,10.25,11.59,14.86,16.3,16.19,13.28,11.66,10.41,10.74]},
		{'area':3.557,'action':4.6,'capacity':92.73,'local':{'p':[118,357,456,457,458],'w':[1.465,1.589,1.74,1.255,0.822]},'dispersal':{'p':[106,118,356,357,454,455,456,457,458],'w':[0.111,0.7,0.314,0.626,0.049,3.557,0.541,0.584,0.461]},'initial':0,'monitored':0,'temp':[5.43,4.53,6.98,10.24,11.58,14.85,16.28,16.15,13.26,11.64,10.37,10.66]},
		{'area':0.804,'action':0.68,'capacity':23.18,'local':{'p':[454,455,458],'w':[1.344,1.74,0.112]},'dispersal':{'p':[356,454,455,456,458,460],'w':[0.504,0.512,0.847,0.804,0.25,0.052]},'initial':0,'monitored':0,'temp':[5.47,4.56,7.02,10.26,11.6,14.87,16.3,16.18,13.29,11.67,10.41,10.71]},
		{'area':5.207,'action':4,'capacity':124.31,'local':{'p':[118,357,363,446,447,455],'w':[2.48,1.957,0.724,0.027,2.828,1.255]},'dispersal':{'p':[118,357,363,446,447,451,455,457],'w':[1.047,0.87,0.433,0.17,1.091,0.002,0.597,5.207]},'initial':0,'monitored':0,'temp':[5.33,4.47,6.9,10.21,11.55,14.83,16.24,16.08,13.21,11.59,10.29,10.52]},
		{'area':6.913,'action':12.82,'capacity':229.21,'local':{'p':[118,120,454,455,456,459],'w':[1.299,2.873,2.261,0.822,0.112,2.992]},'dispersal':{'p':[118,120,454,455,456,458,459],'w':[0.63,1.275,0.812,0.397,0.116,6.913,1.405]},'initial':0,'monitored':0,'temp':[5.29,4.35,6.83,10.06,11.38,14.65,16.11,15.96,13.04,11.42,10.19,10.51]},
		{'area':9.938,'action':8.53,'capacity':288.56,'local':{'p':[118,120,458,544,545,546,552],'w':[1.081,0.762,2.992,3.908,1.069,0.37,1.458]},'dispersal':{'p':[118,120,458,459,461,544,545,546,552],'w':[0.542,0.314,1.21,9.938,1.312,1.587,0.42,0.229,0.643]},'initial':0,'monitored':0,'temp':[5.01,4.03,6.53,9.75,11.04,14.32,15.8,15.63,12.67,11.07,9.86,10.19]},
		{'area':4.46,'action':0.6,'capacity':96.8,'local':{'p':[105,356],'w':[0.331,2.05]},'dispersal':{'p':[105,119,120,356,454,456,460,461],'w':[0.22,0.015,0.994,0.884,0.467,0.069,4.46,0.022]},'initial':0,'monitored':0,'temp':[5.63,4.69,7.18,10.37,11.73,14.99,16.43,16.36,13.45,11.82,10.56,10.93]},
		{'area':13.501,'action':5.61,'capacity':323.61,'local':{'p':[538,540],'w':[1.796,1.162]},'dispersal':{'p':[119,120,459,460,461,538,540,544],'w':[0.272,1.17,0.949,0.026,13.501,0.803,0.41,0.834]},'initial':0,'monitored':0,'temp':[5.44,4.5,7.03,10.2,11.51,14.79,16.29,16.12,13.16,11.51,10.3,10.67]},
		{'area':6.086,'action':0.19,'capacity':141.47,'local':{'p':[121,335,339,347,463],'w':[1.792,2.03,0.418,2.568,1.226]},'dispersal':{'p':[121,335,339,347,354,462,463],'w':[0.717,0.824,0.295,0.983,0.101,6.086,0.593]},'initial':0,'monitored':0,'temp':[5.65,4.8,7.35,10.44,11.87,15.14,16.65,16.48,13.5,11.84,10.56,10.96]},
		{'area':5.747,'action':0.18,'capacity':143.63,'local':{'p':[121,122,339,462,464,465,466,468,469,471],'w':[2.032,0.998,1.12,1.226,0.695,1.067,0.052,0.753,0.874,0.028]},'dispersal':{'p':[121,122,339,462,463,464,465,466,468,469,471],'w':[0.895,0.387,0.523,0.606,5.747,0.345,0.453,0.077,0.338,0.372,0.052]},'initial':0,'monitored':0,'temp':[5.62,4.8,7.33,10.39,11.88,15.14,16.65,16.46,13.43,11.8,10.51,1…
		{'area':5.146,'action':1.47,'capacity':134.26,'local':{'p':[339,343,463,466,470],'w':[1.696,2.33,0.695,2.731,1.678]},'dispersal':{'p':[122,339,343,344,463,464,466,470],'w':[0.086,0.778,0.996,0.003,0.425,5.146,1.038,0.865]},'initial':0,'monitored':0,'temp':[5.45,4.64,7.15,10.18,11.75,14.99,16.5,16.31,13.27,11.65,10.34,10.75]},
		{'area':1.708,'action':0,'capacity':42.1,'local':{'p':[121,463,468,539],'w':[0.751,1.067,2.04,1.801]},'dispersal':{'p':[121,463,465,468,532,539],'w':[0.431,0.551,1.708,0.856,0.074,0.854]},'initial':0,'monitored':0,'temp':[5.64,4.83,7.36,10.42,11.9,15.18,16.7,16.47,13.42,11.79,10.51,10.9]},
		{'area':2.401,'action':0.76,'capacity':62.87,'local':{'p':[122,463,464,470],'w':[2.636,0.052,2.731,1.81]},'dispersal':{'p':[122,463,464,466,470],'w':[1.038,0.227,1.156,2.401,0.969]},'initial':0,'monitored':0,'temp':[5.47,4.67,7.15,10.16,11.76,15,16.51,16.31,13.24,11.66,10.36,10.75]},
		{'area':1.204,'action':1.16,'capacity':35.92,'local':{'p':[469,471,528,532,533,534],'w':[1.015,1.856,0.199,0.973,0.017,1.004]},'dispersal':{'p':[467,468,469,471,528,532,533,534],'w':[1.204,0.038,0.438,0.838,0.21,0.433,0.104,0.454]},'initial':0,'monitored':0,'temp':[5.53,4.74,7.21,10.19,11.82,15.07,16.59,16.36,13.24,11.69,10.4,10.77]},
		{'area':1.802,'action':0.06,'capacity':44.83,'local':{'p':[463,465,469,532,539],'w':[0.753,2.04,1.082,1.862,0.227]},'dispersal':{'p':[463,465,467,468,469,532,539],'w':[0.454,0.733,0.026,1.802,0.522,0.846,0.299]},'initial':0,'monitored':0,'temp':[5.6,4.81,7.32,10.35,11.88,15.14,16.67,16.43,13.36,11.75,10.47,10.86]},
		{'area':1.163,'action':0.07,'capacity':29.08,'local':{'p':[463,467,468,471,532],'w':[0.874,1.015,1.082,1.336,0.228]},'dispersal':{'p':[122,463,467,468,469,471,532],'w':[0.212,0.495,0.376,0.478,1.163,0.498,0.248]},'initial':0,'monitored':0,'temp':[5.56,4.76,7.26,10.27,11.84,15.09,16.61,16.39,13.32,11.73,10.44,10.82]},
		{'area':7.258,'action':0.96,'capacity':182.48,'local':{'p':[122,343,344,464,466,471,477,528],'w':[0.773,0.354,0.458,1.678,1.81,0.909,3.057,0.192]},'dispersal':{'p':[102,122,343,344,464,466,470,471,472,474,477,478,479,528],'w':[0.108,0.31,0.221,0.208,0.713,0.666,7.258,0.476,0.32,0.073,1.162,0.694,0.266,0.226]},'initial':0,'monitored':0,'temp':[5.4,4.61,7.08,10.06,11.73,14.96,16.47,16.26,13.15,11.5…
		{'area':1.742,'action':1.31,'capacity':49.81,'local':{'p':[122,463,467,469,470,528],'w':[2.409,0.028,1.856,1.336,0.909,0.397]},'dispersal':{'p':[122,463,467,469,470,471,477,528,533,534],'w':[0.98,0.227,0.71,0.513,0.457,1.742,0.024,0.296,0.039,0.039]},'initial':0,'monitored':0,'temp':[5.51,4.72,7.19,10.17,11.8,15.04,16.56,16.34,13.23,11.67,10.39,10.76]},
		{'area':5.592,'action':2.35,'capacity':137.35,'local':{'p':[123,334,474,475,478,479,486],'w':[1.157,2.28,0.822,1.566,1.112,1.202,0.906]},'dispersal':{'p':[123,330,334,470,472,474,475,477,478,479,486],'w':[0.442,0.092,1.008,0.306,5.592,0.331,0.622,0.113,0.41,0.44,0.479]},'initial':0,'monitored':0,'temp':[5.33,4.57,7.09,10.06,11.78,15.03,16.54,16.3,13.13,11.54,10.2,10.58]},
		{'area':2.276,'action':0.38,'capacity':56.76,'local':{'p':[123,475,476,481,487,527],'w':[0.321,1.316,0.769,0.765,0.921,1.703]},'dispersal':{'p':[75,123,473,475,476,477,481,486,487,527],'w':[0.128,0.186,2.276,0.553,0.282,0.123,0.377,0.063,0.452,0.639]},'initial':0,'monitored':0,'temp':[5.44,4.69,7.1,9.93,11.86,15.12,16.63,16.42,13.01,11.63,10.31,10.6]},
		{'area':1.201,'action':1.27,'capacity':36.26,'local':{'p':[123,472,476],'w':[1.379,0.822,0.654]},'dispersal':{'p':[123,470,472,474,476,477],'w':[0.637,0.09,0.457,1.201,0.264,0.732]},'initial':0,'monitored':0,'temp':[5.42,4.65,7.11,10.02,11.81,15.06,16.57,16.34,13.09,11.61,10.29,10.63]},
		{'area':3.311,'action':0.74,'capacity':83.2,'local':{'p':[123,472,473,481,486],'w':[2.025,1.566,1.316,0.133,2.589]},'dispersal':{'p':[123,472,473,475,476,481,486],'w':[0.817,0.814,0.618,3.311,0.009,0.173,1.143]},'initial':0,'monitored':0,'temp':[5.37,4.63,7.12,10.03,11.85,15.11,16.63,16.38,13.09,11.58,10.24,10.58]},
		{'area':0.641,'action':0.47,'capacity':17.11,'local':{'p':[123,473,474],'w':[0.753,0.769,0.654]},'dispersal':{'p':[75,123,473,474,475,476,477,527],'w':[0.082,0.407,0.4,0.292,0.007,0.641,0.567,0.031]},'initial':0,'monitored':0,'temp':[5.45,4.69,7.12,9.98,11.85,15.1,16.61,16.39,13.06,11.64,10.32,10.64]},
		{'area':6.066,'action':0.88,'capacity':149.14,'local':{'p':[75,470,528],'w':[2.078,3.057,2.768]},'dispersal':{'p':[75,470,471,472,473,474,476,477,527,528],'w':[0.92,1.264,0.062,0.145,0.125,0.572,0.401,6.066,0.035,1.156]},'initial':0,'monitored':0,'temp':[5.46,4.69,7.11,10,11.81,15.05,16.56,16.34,13.08,11.63,10.33,10.66]},
		{'area':1.11,'action':0.42,'capacity':28.63,'local':{'p':[472,479],'w':[1.112,1.532]},'dispersal':{'p':[470,472,478,479],'w':[1.053,0.556,1.11,0.714]},'initial':0,'monitored':0,'temp':[5.35,4.56,7.06,10.06,11.72,14.96,16.47,16.25,13.15,11.55,10.23,10.62]},
		{'area':2.087,'action':2.12,'capacity':60.74,'local':{'p':[102,334,472,478],'w':[0.755,1.939,1.202,1.532]},'dispersal':{'p':[102,334,344,470,472,478,479],'w':[0.391,0.825,0.09,0.289,0.62,0.609,2.087]},'initial':0,'monitored':0,'temp':[5.29,4.51,7.04,10.06,11.7,14.95,16.47,16.24,13.14,11.51,10.17,10.58]},
		{'area':3.535,'action':4.2,'capacity':108.13,'local':{'p':[125,483,484,489,492,496],'w':[0.295,1.919,1.92,1.654,0.519,1.05]},'dispersal':{'p':[125,480,483,484,485,489,492,496],'w':[0.193,3.535,0.884,0.863,0.008,0.75,0.327,0.426]},'initial':0,'monitored':0,'temp':[4.36,3.56,6.08,9.06,10.68,13.97,15.47,15.26,12.19,10.6,9.28,9.75]},
		{'area':2.509,'action':1.55,'capacity':69.64,'local':{'p':[124,473,475,482,486,487],'w':[0.255,0.765,0.133,1.47,1.837,2.068]},'dispersal':{'p':[124,473,475,481,482,486,487,520],'w':[0.214,0.397,0.176,2.509,0.648,0.766,0.872,0.038]},'initial':0,'monitored':0,'temp':[5.16,4.4,6.85,9.73,11.59,14.86,16.37,16.15,12.81,11.37,10.04,10.37]},
		{'area':2.904,'action':2.37,'capacity':82.77,'local':{'p':[124,481,484,487,492,520],'w':[1.581,1.47,1.377,0.236,0.088,2.299]},'dispersal':{'p':[124,481,482,484,486,487,492,520],'w':[0.667,0.628,2.904,0.615,0.026,0.22,0.197,0.968]},'initial':0,'monitored':0,'temp':[4.86,4.09,6.55,9.45,11.26,14.54,16.06,15.84,12.56,11.07,9.74,10.11]},
		{'area':3.805,'action':4.99,'capacity':119.36,'local':{'p':[323,329,480,484,485,489],'w':[0.855,2.039,1.919,0.319,1.598,0.946]},'dispersal':{'p':[323,329,330,480,483,484,485,489],'w':[0.466,0.86,0.008,0.768,3.805,0.252,0.72,0.493]},'initial':0,'monitored':0,'temp':[4.36,3.55,6.08,9.07,10.69,13.97,15.47,15.26,12.2,10.59,9.28,9.76]},
		{'area':3.511,'action':2.6,'capacity':97.24,'local':{'p':[124,480,482,483,485,492],'w':[1.405,1.92,1.377,0.319,0.916,1.414]},'dispersal':{'p':[124,480,482,483,484,485,492,520],'w':[0.565,0.796,0.597,0.234,3.511,0.471,0.692,0.086]},'initial':0,'monitored':0,'temp':[4.54,3.75,6.24,9.19,10.9,14.18,15.7,15.48,12.31,10.77,9.44,9.87]},
		{'area':4.748,'action':0.51,'capacity':108.79,'local':{'p':[124,329,330,483,484,486],'w':[1.469,0.294,2.694,1.598,0.916,1.672]},'dispersal':{'p':[124,329,330,480,483,484,485,486],'w':[0.603,0.237,1.162,0.006,0.692,0.45,4.748,0.818]},'initial':0,'monitored':0,'temp':[4.69,3.9,6.44,9.42,11.09,14.37,15.88,15.64,12.52,10.92,9.59,10.02]},
		{'area':6.299,'action':0.4,'capacity':150.09,'local':{'p':[124,330,334,472,475,481,485],'w':[1.272,1.43,0.114,0.906,2.589,1.837,1.672]},'dispersal':{'p':[124,330,334,472,473,475,481,482,485,486],'w':[0.572,0.68,0.177,0.419,0.062,1.07,0.786,0.018,0.692,6.299]},'initial':0,'monitored':0,'temp':[5.14,4.39,6.91,9.86,11.62,14.89,16.41,16.15,12.92,11.36,10.01,10.39]},
		{'area':3.535,'action':1.68,'capacity':94.19,'local':{'p':[473,481,482,520,522,525,527],'w':[0.921,2.068,0.236,1.436,1.54,0.271,0.83]},'dispersal':{'p':[473,481,482,487,520,522,525,527],'w':[0.457,0.835,0.21,3.535,0.676,0.702,0.185,0.352]},'initial':0,'monitored':0,'temp':[5.25,4.49,6.89,9.72,11.66,14.93,16.45,16.24,12.81,11.45,10.13,10.42]},
		{'area':2.261,'action':0.08,'capacity':56.94,'local':{'p':[125,126,489,490,495],'w':[0.399,0.873,0.578,2.281,2.775]},'dispersal':{'p':[125,126,488,489,490,495],'w':[0.271,0.52,2.261,0.378,0.936,1.16]},'initial':0,'monitored':0,'temp':[4.23,3.46,6.05,9.08,10.56,13.87,15.33,15.13,12.16,10.51,9.19,9.72]},
		{'area':6.548,'action':2.49,'capacity':175.55,'local':{'p':[125,323,324,325,326,480,483,488,495],'w':[2.217,1.929,0.337,0.217,1.046,1.654,0.946,0.578,0.693]},'dispersal':{'p':[125,323,324,325,326,480,483,488,489,495,496],'w':[0.951,0.807,0.188,0.181,0.426,0.699,0.461,0.311,6.548,0.302,0.016]},'initial':0,'monitored':0,'temp':[4.28,3.49,6.06,9.07,10.61,13.9,15.37,15.17,12.18,10.54,9.22,9.73]},
		{'area':4.814,'action':0.43,'capacity':122.5,'local':{'p':[125,126,488,491,493,497],'w':[1.486,1.903,2.281,1.057,1.642,0.396]},'dispersal':{'p':[125,126,488,490,491,493,497],'w':[0.737,0.837,0.984,4.814,0.477,0.666,0.305]},'initial':0,'monitored':0,'temp':[4.28,3.53,6.11,9.16,10.66,13.97,15.45,15.22,12.23,10.57,9.23,9.75]},
		{'area':4.653,'action':1.49,'capacity':121.08,'local':{'p':[125,490,493,494,507,514,515],'w':[0.641,1.057,3.026,2.728,0.137,0.904,1.025]},'dispersal':{'p':[125,490,491,493,494,496,507,514,515],'w':[0.378,0.564,4.653,1.148,1.027,0.003,0.206,0.514,0.464]},'initial':0,'monitored':0,'temp':[4.39,3.65,6.2,9.25,10.84,14.12,15.65,15.39,12.32,10.68,9.33,9.8]},
		{'area':4.428,'action':3.64,'capacity':128,'local':{'p':[480,482,484,494,496,515,520],'w':[0.519,0.088,1.414,1.17,1.46,1.776,1.503]},'dispersal':{'p':[480,482,484,492,494,496,513,515,520],'w':[0.312,0.119,0.591,4.428,0.541,0.633,0.046,0.763,0.672]},'initial':0,'monitored':0,'temp':[4.57,3.8,6.3,9.25,10.97,14.25,15.78,15.55,12.36,10.82,9.48,9.89]},
		{'area':4.162,'action':2.46,'capacity':115.61,'local':{'p':[490,491,497,514],'w':[1.642,3.026,1.694,2.365]},'dispersal':{'p':[490,491,493,497,514],'w':[0.812,1.313,4.162,0.791,1.075]},'initial':0,'monitored':0,'temp':[4.38,3.65,6.23,9.3,10.85,14.14,15.68,15.4,12.35,10.68,9.33,9.8]},
		{'area':3.256,'action':0.45,'capacity':83.64,'local':{'p':[125,491,492,496,515],'w':[0.328,2.728,1.17,1.455,1.886]},'dispersal':{'p':[125,491,492,494,496,515],'w':[0.28,1.235,0.55,3.256,0.567,0.894]},'initial':0,'monitored':0,'temp':[4.46,3.71,6.24,9.24,10.89,14.17,15.69,15.45,12.33,10.73,9.39,9.84]},
		{'area':3.085,'action':2.01,'capacity':86.82,'local':{'p':[99,126,326,488,489],'w':[1.519,0.895,1.941,2.775,0.693]},'dispersal':{'p':[99,126,326,488,489,495],'w':[0.701,0.536,0.835,1.083,0.476,3.085]},'initial':0,'monitored':0,'temp':[4.3,3.54,6.14,9.18,10.65,13.97,15.42,15.21,12.25,10.58,9.25,9.79]},
		{'area':2.105,'action':1.69,'capacity':60.9,'local':{'p':[125,480,492,494],'w':[2.297,1.05,1.46,1.455]},'dispersal':{'p':[125,480,489,491,492,494,496],'w':[0.989,0.589,0.012,0.02,0.688,0.703,2.105]},'initial':0,'monitored':0,'temp':[4.39,3.62,6.14,9.14,10.76,14.05,15.55,15.33,12.24,10.65,9.32,9.78]},
		{'area':7.288,'action':1.97,'capacity':190.68,'local':{'p':[126,490,493,499,503,514],'w':[3.022,0.396,1.694,2.394,1.899,0.933]},'dispersal':{'p':[126,490,493,497,499,503,514],'w':[1.153,0.245,0.725,7.288,0.928,0.702,0.479]},'initial':0,'monitored':0,'temp':[4.41,3.7,6.32,9.42,10.92,14.24,15.78,15.47,12.43,10.72,9.36,9.86]},
		{'area':2.166,'action':2.47,'capacity':65.65,'local':{'p':[76,499,501,502,511],'w':[1.205,0.888,1.968,1.586,0.365]},'dispersal':{'p':[76,498,499,501,502,511,514],'w':[0.602,2.166,0.525,0.798,0.685,0.31,0.011]},'initial':0,'monitored':0,'temp':[4.47,3.82,6.42,9.61,11.14,14.41,16.02,15.65,12.58,10.83,9.44,9.89]},
		{'area':4.004,'action':1.22,'capacity':106.06,'local':{'p':[76,497,498,501,503,504,514],'w':[0.721,2.394,0.888,0.296,2.33,0.005,1.362]},'dispersal':{'p':[76,497,498,499,501,503,504,514],'w':[0.319,1.059,0.37,4.004,0.192,0.997,0.094,0.629]},'initial':0,'monitored':0,'temp':[4.43,3.74,6.35,9.49,11.02,14.32,15.9,15.55,12.49,10.76,9.39,9.86]},
		{'area':1.67,'action':0.62,'capacity':43.78,'local':{'p':[503,504],'w':[2.241,1.828]},'dispersal':{'p':[500,503,504],'w':[1.67,1.015,0.838]},'initial':0,'monitored':0,'temp':[4.39,3.72,6.35,9.52,11.03,14.33,15.92,15.55,12.5,10.74,9.35,9.84]},
		{'area':2.638,'action':2.85,'capacity':58.03,'local':{'p':[498,499,508,511,514],'w':[1.968,0.296,0.076,2.246,2.487]},'dispersal':{'p':[498,499,501,502,508,511,514],'w':[0.877,0.278,2.638,0.006,0.246,0.879,1.085]},'initial':0,'monitored':0,'temp':[4.43,3.76,6.34,9.5,11.06,14.32,15.92,15.57,12.5,10.78,9.4,9.85]},
		{'area':3.234,'action':1.7,'capacity':76,'local':{'p':[76,498,511,654,656,657],'w':[1.481,1.586,1.156,1.158,1.043,0.475]},'dispersal':{'p':[76,498,501,502,511,650,654,656,657],'w':[0.693,0.665,0.001,3.234,0.593,0.054,0.552,0.413,0.29]},'initial':0,'monitored':0,'temp':[4.52,3.9,6.51,9.74,11.27,14.52,16.15,15.76,12.68,10.91,9.5,9.95]},
		{'area':4.072,'action':0.36,'capacity':98.82,'local':{'p':[497,499,500,504],'w':[1.899,2.33,2.241,0.902]},'dispersal':{'p':[76,497,499,500,503,504],'w':[0.156,0.853,0.935,0.783,4.072,0.439]},'initial':0,'monitored':0,'temp':[4.41,3.73,6.36,9.5,11.01,14.32,15.89,15.54,12.49,10.75,9.37,9.86]},
		{'area':6.234,'action':1.45,'capacity':160.98,'local':{'p':[76,499,500,503,657,663,666],'w':[3.14,0.005,1.828,0.902,0.706,0.878,0.537]},'dispersal':{'p':[76,499,500,503,504,657,663,666],'w':[1.241,0.164,0.644,0.4,6.234,0.359,0.399,0.279]},'initial':0,'monitored':0,'temp':[4.4,3.74,6.38,9.57,11.09,14.37,15.99,15.6,12.55,10.77,9.36,9.84]},
		{'area':1.408,'action':1.41,'capacity':42.25,'local':{'p':[127,507,510,518],'w':[2.06,2.179,0.43,1.14]},'dispersal':{'p':[127,505,507,509,510,518],'w':[0.963,1.408,0.891,0.061,0.341,0.568]},'initial':0,'monitored':0,'temp':[4.75,4.06,6.55,9.54,11.29,14.54,16.12,15.84,12.6,11.04,9.68,10.06]},
		{'area':1.214,'action':1.25,'capacity':36.49,'local':{'p':[127,508,650,651,652,653],'w':[0.038,2.157,0.557,0.892,1.084,0.335]},'dispersal':{'p':[127,506,508,650,651,652,653],'w':[0.202,1.214,0.965,0.382,0.443,0.393,0.132]},'initial':0,'monitored':0,'temp':[4.31,3.66,6.21,9.4,10.96,14.18,15.81,15.48,12.4,10.69,9.3,9.73]},
		{'area':2.782,'action':1.54,'capacity':76.87,'local':{'p':[127,491,505,510,513,514,515],'w':[0.971,0.137,2.179,1.576,0.053,0.664,1.734]},'dispersal':{'p':[127,491,505,507,508,510,513,514,515],'w':[0.54,0.157,0.819,2.782,0.078,0.631,0.11,0.367,0.731]},'initial':0,'monitored':0,'temp':[4.61,3.9,6.41,9.43,11.14,14.39,15.97,15.68,12.5,10.9,9.54,9.94]},
		{'area':3.734,'action':5.02,'capacity':114.86,'local':{'p':[127,501,506,511,514,650],'w':[1.829,0.076,2.157,2.643,1.179,0.429]},'dispersal':{'p':[127,501,506,507,508,511,514,650,651,653],'w':[0.778,0.136,0.75,0.103,3.734,1.013,0.604,0.341,0.005,0.085]},'initial':0,'monitored':0,'temp':[4.36,3.69,6.24,9.4,10.98,14.21,15.82,15.5,12.42,10.71,9.34,9.77]},
		{'area':2.02,'action':1.75,'capacity':58.46,'local':{'p':[127,512,518,653],'w':[1.661,2.682,0.603,1.788]},'dispersal':{'p':[127,505,509,512,516,518,646,653],'w':[0.693,0.074,2.02,1.006,0.001,0.369,0.169,0.883]},'initial':0,'monitored':0,'temp':[4.81,4.15,6.65,9.67,11.41,14.64,16.24,15.93,12.7,11.12,9.75,10.13]},
		{'area':1.988,'action':1.22,'capacity':53.99,'local':{'p':[505,507,513,518,519],'w':[0.43,1.576,2.805,1.204,0.614]},'dispersal':{'p':[505,507,510,513,515,518,519,520],'w':[0.25,0.624,1.988,1.162,0.178,0.537,0.43,0.012]},'initial':0,'monitored':0,'temp':[4.88,4.17,6.63,9.56,11.38,14.65,16.21,15.95,12.63,11.13,9.78,10.14]},
		{'area':2.684,'action':2.71,'capacity':64.53,'local':{'p':[498,501,502,508,650,654],'w':[0.365,2.246,1.156,2.643,0.951,0.158]},'dispersal':{'p':[498,501,502,508,511,514,650,654],'w':[0.206,0.869,0.535,1.093,2.684,0.164,0.47,0.212]},'initial':0,'monitored':0,'temp':[4.42,3.77,6.35,9.55,11.1,14.34,15.95,15.6,12.53,10.79,9.4,9.84]},
		{'area':2.105,'action':0.07,'capacity':49.13,'local':{'p':[509,516,518,646,653],'w':[2.682,1.371,0.378,2.244,0.078]},'dispersal':{'p':[509,512,516,518,646,653],'w':[1.01,2.105,0.591,0.286,1.058,0.255]},'initial':0,'monitored':0,'temp':[4.99,4.34,6.83,9.79,11.58,14.81,16.41,16.11,12.83,11.28,9.92,10.28]},
		{'area':3.077,'action':1.36,'capacity':76.5,'local':{'p':[507,510,515,519,520],'w':[0.053,2.805,2.428,0.321,2.222]},'dispersal':{'p':[492,507,510,513,515,519,520],'w':[0.053,0.229,1.033,3.077,1.046,0.307,1.013]},'initial':0,'monitored':0,'temp':[4.85,4.11,6.57,9.48,11.32,14.59,16.15,15.89,12.57,11.08,9.74,10.09]},
		{'area':6.316,'action':4.42,'capacity':178.19,'local':{'p':[127,491,493,497,499,501,507,508],'w':[0.078,0.904,2.365,0.933,1.362,2.487,0.664,1.179]},'dispersal':{'p':[127,491,493,497,498,499,501,507,508,511,514,515],'w':[0.109,0.442,0.926,0.457,0.015,0.62,0.991,0.333,0.521,0.041,6.316,0.041]},'initial':0,'monitored':0,'temp':[4.42,3.72,6.29,9.39,10.98,14.25,15.82,15.51,12.43,10.74,9.37,9.83]},
		{'area':4.256,'action':3.93,'capacity':123.63,'local':{'p':[491,492,494,507,513,520],'w':[1.025,1.776,1.886,1.734,2.428,0.171]},'dispersal':{'p':[491,492,494,507,510,513,514,515,520],'w':[0.519,0.754,0.753,0.804,0.051,0.889,0.086,4.256,0.238]},'initial':0,'monitored':0,'temp':[4.63,3.89,6.39,9.37,11.1,14.38,15.93,15.67,12.45,10.89,9.55,9.94]},
		{'area':1.722,'action':0,'capacity':42.71,'local':{'p':[512,518,519,521,523,646],'w':[1.371,1.471,0.171,1.504,0.407,0.579]},'dispersal':{'p':[509,512,516,518,519,521,523,646],'w':[0.003,0.625,1.722,0.686,0.239,0.494,0.267,0.387]},'initial':0,'monitored':0,'temp':[5.15,4.47,6.94,9.83,11.7,14.94,16.53,16.24,12.89,11.41,10.05,10.39]},
		{'area':2.636,'action':0.03,'capacity':51.22,'local':{'p':[128,522,640],'w':[2.407,1.801,0.263]},'dispersal':{'p':[128,517,522,523,526,529,531,640,645],'w':[0.971,2.636,0.812,0.049,0.661,0.077,0.361,0.164,0.072]},'initial':0,'monitored':0,'temp':[5.31,4.62,7.08,9.85,11.78,15,16.58,16.26,12.94,11.51,10.16,10.52]},
		{'area':1.998,'action':1.5,'capacity':56.06,'local':{'p':[127,505,509,510,512,516,519],'w':[0.122,1.14,0.603,1.204,0.378,1.471,0.871]},'dispersal':{'p':[127,505,509,510,512,516,518,519,521],'w':[0.167,0.459,0.27,0.605,0.217,0.561,1.998,0.503,0.031]},'initial':0,'monitored':0,'temp':[4.98,4.28,6.75,9.67,11.5,14.76,16.33,16.05,12.74,11.23,9.88,10.23]},
		{'area':2.991,'action':1.05,'capacity':79.7,'local':{'p':[128,510,513,516,518,520,521,523],'w':[2.358,0.614,0.321,0.171,0.871,0.465,1.392,0.685]},'dispersal':{'p':[128,510,513,516,518,519,520,521,523],'w':[1.038,0.285,0.193,0.152,0.383,2.991,0.322,0.465,0.413]},'initial':0,'monitored':0,'temp':[5.14,4.44,6.89,9.74,11.64,14.89,16.46,16.18,12.82,11.37,10.02,10.35]},
		{'area':6.815,'action':10.17,'capacity':202.83,'local':{'p':[128,482,487,492,513,515,519,522],'w':[0.727,2.299,1.436,1.503,2.222,0.171,0.465,1.077]},'dispersal':{'p':[128,481,482,484,487,492,510,513,515,519,520,522],'w':[0.334,0.018,0.918,0.08,0.637,0.666,0.004,0.887,0.141,0.282,6.815,0.488]},'initial':0,'monitored':0,'temp':[4.95,4.19,6.62,9.49,11.37,14.65,16.19,15.96,12.6,11.16,9.83,10.16]},
		{'area':0.844,'action':0,'capacity':20.06,'local':{'p':[516,519,523],'w':[1.504,1.392,1.314]},'dispersal':{'p':[516,518,519,521,523],'w':[0.718,0.102,0.672,0.844,0.693]},'initial':0,'monitored':0,'temp':[5.21,4.53,6.99,9.85,11.74,14.98,16.56,16.27,12.91,11.45,10.09,10.43]},
		{'area':4.64,'action':6.93,'capacity':137.39,'local':{'p':[128,487,517,520,525],'w':[1.683,1.54,1.801,1.077,1.961]},'dispersal':{'p':[128,487,517,520,522,525,527,529,531],'w':[0.763,0.693,0.687,0.578,4.64,0.711,0.013,0.587,0.137]},'initial':0,'monitored':0,'temp':[5.32,4.59,6.98,9.77,11.74,14.99,16.53,16.29,12.86,11.51,10.19,10.48]},
		{'area':2.426,'action':0.21,'capacity':60.49,'local':{'p':[128,516,519,521,640,646],'w':[1.326,0.407,0.685,1.314,2.421,0.512]},'dispersal':{'p':[128,516,517,519,521,523,640,646],'w':[0.619,0.297,0.112,0.332,0.444,2.426,0.992,0.342]},'initial':0,'monitored':0,'temp':[5.26,4.6,7.08,9.91,11.79,15.02,16.62,16.29,12.97,11.5,10.14,10.49]},
		{'area':5.276,'action':0.25,'capacity':117.39,'local':{'p':[75,530,533,534,535],'w':[0.485,1.88,3.308,0.126,2.242]},'dispersal':{'p':[75,524,528,530,533,534,535,633],'w':[0.324,5.276,0.016,0.812,1.293,0.142,0.853,0.048]},'initial':0,'monitored':0,'temp':[5.42,4.7,7.16,10.02,11.78,15.01,16.57,16.26,13.06,11.57,10.28,10.66]},
		{'area':1.297,'action':0,'capacity':31.99,'local':{'p':[487,522,527],'w':[0.271,1.961,1.318]},'dispersal':{'p':[75,487,522,525,527,529],'w':[0.085,0.264,0.881,1.297,0.529,0.461]},'initial':0,'monitored':0,'temp':[5.48,4.73,7.08,9.83,11.86,15.12,16.63,16.43,12.93,11.65,10.35,10.61]},
		{'area':4.135,'action':0.03,'capacity':100.33,'local':{'p':[531,636,645],'w':[2.112,2.665,1.614]},'dispersal':{'p':[128,141,517,526,531,635,636,640,645],'w':[0.017,0.069,0.677,4.135,0.902,0.081,1.069,0.12,0.704]},'initial':0,'monitored':0,'temp':[5.27,4.63,7.15,9.91,11.78,14.96,16.59,16.18,12.99,11.48,10.1,10.52]},
		{'area':1.44,'action':0,'capacity':35.01,'local':{'p':[473,487,525],'w':[1.703,0.83,1.318]},'dispersal':{'p':[75,473,476,477,487,522,525,527,529],'w':[0.461,0.72,0.042,0.084,0.493,0.023,0.559,1.44,0.112]},'initial':0,'monitored':0,'temp':[5.49,4.73,7.1,9.88,11.87,15.14,16.65,16.45,12.97,11.67,10.37,10.62]},
		{'area':3.515,'action':0.55,'capacity':90.64,'local':{'p':[75,467,470,471,477,533],'w':[1.68,0.199,0.192,0.397,2.768,3.072]},'dispersal':{'p':[75,467,470,471,477,524,528,533,534],'w':[0.836,0.123,0.178,0.207,1.114,0.028,3.515,1.225,0.107]},'initial':0,'monitored':0,'temp':[5.49,4.72,7.13,10.01,11.81,15.04,16.56,16.33,13.08,11.64,10.36,10.69]},
		{'area':2.678,'action':0.22,'capacity':67.47,'local':{'p':[75,530,531],'w':[2.692,0.3,1.63]},'dispersal':{'p':[75,517,522,525,527,529,530,531],'w':[1.161,0.135,0.441,0.367,0.12,2.678,0.248,0.687]},'initial':0,'monitored':0,'temp':[5.46,4.74,7.13,9.89,11.86,15.1,16.64,16.38,12.98,11.64,10.33,10.63]},
		{'area':5.443,'action':0.58,'capacity':137.54,'local':{'p':[75,524,529,531,535,633,634,635],'w':[2.001,1.88,0.3,1.958,0.173,0.904,1.25,0.392]},'dispersal':{'p':[75,524,529,530,531,535,633,634,635],'w':[0.863,0.821,0.226,5.443,0.807,0.152,0.382,0.524,0.262]},'initial':0,'monitored':0,'temp':[5.37,4.68,7.15,9.95,11.79,15,16.59,16.24,13.01,11.54,10.22,10.6]},
		{'area':3.339,'action':0.13,'capacity':80.27,'local':{'p':[526,529,530,635,636],'w':[2.112,1.63,1.958,0.501,0.177]},'dispersal':{'p':[75,517,522,526,529,530,531,635,636],'w':[0.01,0.421,0.077,0.825,0.66,0.889,3.339,0.291,0.147]},'initial':0,'monitored':0,'temp':[5.35,4.67,7.15,9.9,11.81,15,16.6,16.25,12.98,11.54,10.19,10.57]},
		{'area':1.965,'action':0.09,'capacity':49.2,'local':{'p':[467,468,469,534,539],'w':[0.973,1.862,0.228,2.751,0.513]},'dispersal':{'p':[465,467,468,469,532,534,539],'w':[0.023,0.48,0.737,0.167,1.965,1.132,0.226]},'initial':0,'monitored':0,'temp':[5.58,4.8,7.29,10.3,11.87,15.13,16.66,16.41,13.31,11.73,10.45,10.83]},
		{'area':4.57,'action':0.25,'capacity':114.43,'local':{'p':[75,467,524,528,534],'w':[0.257,0.017,3.308,3.072,2.83]},'dispersal':{'p':[75,467,471,524,528,533,534],'w':[0.274,0.118,0.044,1.353,1.216,4.57,1.14]},'initial':0,'monitored':0,'temp':[5.49,4.73,7.17,10.06,11.81,15.04,16.57,16.31,13.11,11.63,10.35,10.71]},
		{'area':4.529,'action':0.12,'capacity':112.56,'local':{'p':[467,524,532,533],'w':[1.004,0.126,2.751,2.83]},'dispersal':{'p':[467,471,524,528,532,533,534,539],'w':[0.51,0.046,0.124,0.128,1.051,1.078,4.529,0.012]},'initial':0,'monitored':0,'temp':[5.55,4.77,7.25,10.21,11.85,15.1,16.63,16.37,13.23,11.69,10.41,10.78]},
		{'area':2.512,'action':0.13,'capacity':53.68,'local':{'p':[524,530,630,633],'w':[2.242,0.173,0.283,1.888]},'dispersal':{'p':[524,530,535,630,633],'w':[0.932,0.228,2.512,0.261,0.796]},'initial':0,'monitored':0,'temp':[5.36,4.67,7.17,10.01,11.75,14.97,16.57,16.2,13.03,11.51,10.21,10.62]},
		{'area':1.27,'action':0.14,'capacity':30.26,'local':{'p':[14,18,19,130,537,542],'w':[1.092,0.353,1.203,2.433,1.29,0.1]},'dispersal':{'p':[14,18,19,130,536,537,542],'w':[0.517,0.228,0.559,1.034,1.27,0.642,0.138]},'initial':0,'monitored':0,'temp':[5.34,4.47,7.01,10.12,11.48,14.77,16.32,16.07,13.03,11.38,10.17,10.56]},
		{'area':3.183,'action':0.01,'capacity':77.86,'local':{'p':[19,129,130,536],'w':[1.574,1.555,0.735,1.29]},'dispersal':{'p':[2,19,129,130,536,537],'w':[0.002,0.876,0.614,0.39,0.437,3.183]},'initial':0,'monitored':0,'temp':[5.45,4.64,7.18,10.26,11.68,14.97,16.53,16.25,13.17,11.53,10.29,10.69]},
		{'area':6.553,'action':3.32,'capacity':176.82,'local':{'p':[130,461,540,542],'w':[2.683,1.796,1.629,2.485]},'dispersal':{'p':[130,461,538,540,542],'w':[1.11,0.756,6.553,0.718,1.088]},'initial':0,'monitored':0,'temp':[5.46,4.55,7.1,10.26,11.55,14.84,16.38,16.16,13.15,11.48,10.28,10.66]},
		{'area':1.726,'action':0.07,'capacity':39.82,'local':{'p':[121,465,468,532],'w':[0.871,1.801,0.227,0.513]},'dispersal':{'p':[121,465,468,532,534,539],'w':[0.427,0.678,0.152,0.302,0.021,1.726]},'initial':0,'monitored':0,'temp':[5.65,4.84,7.37,10.44,11.91,15.19,16.72,16.47,13.42,11.78,10.51,10.9]},
		{'area':3.35,'action':7.95,'capacity':121.99,'local':{'p':[74,461,538,542],'w':[0.609,1.162,1.629,1.282]},'dispersal':{'p':[74,461,538,540,542,543,544],'w':[0.275,0.618,0.737,3.35,0.603,0.118,0.903]},'initial':0,'monitored':0,'temp':[5.17,4.19,6.73,9.91,11.17,14.45,15.99,15.79,12.79,11.15,9.97,10.33]},
		{'area':2.177,'action':2.01,'capacity':63.52,'local':{'p':[131,543,548,621,625],'w':[0.269,2.467,2.076,0.592,0.705]},'dispersal':{'p':[131,541,543,548,551,621,625],'w':[0.288,2.177,1.124,0.771,0.072,0.34,0.345]},'initial':0,'monitored':0,'temp':[4.89,3.89,6.46,9.68,10.94,14.22,15.72,15.51,12.48,10.87,9.66,9.98]},
		{'area':6.868,'action':6.27,'capacity':201.98,'local':{'p':[14,15,74,130,536,538,540,620,627],'w':[1.72,1.31,1.857,0.548,0.1,2.485,1.282,0.855,1.186]},'dispersal':{'p':[14,15,74,130,536,538,540,542,620,627],'w':[0.685,0.642,0.773,0.292,0.075,0.993,0.623,6.868,0.427,0.539]},'initial':0,'monitored':0,'temp':[5.11,4.14,6.68,9.85,11.12,14.39,15.94,15.73,12.72,11.07,9.88,10.25]},
		{'area':7.474,'action':15.49,'capacity':258.44,'local':{'p':[131,541,544,546,625],'w':[1.395,2.467,4.227,0.04,1.466]},'dispersal':{'p':[74,131,540,541,543,544,546,548,620,625],'w':[0.973,0.637,0.131,0.974,7.474,1.707,0.126,0.021,0.184,0.53]},'initial':0,'monitored':0,'temp':[4.92,3.91,6.46,9.66,10.92,14.19,15.7,15.51,12.5,10.88,9.69,10.03]},
		{'area':8.681,'action':9.91,'capacity':257.51,'local':{'p':[459,543,546],'w':[3.908,4.227,1.621]},'dispersal':{'p':[74,131,459,461,540,543,544,545,546],'w':[0.06,0.111,1.479,0.752,0.963,1.653,8.681,0.001,0.7]},'initial':0,'monitored':0,'temp':[4.89,3.87,6.38,9.59,10.84,14.12,15.63,15.46,12.48,10.87,9.7,10.04]},
		{'area':1.498,'action':0.08,'capacity':37.82,'local':{'p':[459,546,550,552],'w':[1.069,1.837,1.174,1.14]},'dispersal':{'p':[459,544,545,546,550,552],'w':[0.608,0.001,1.498,0.833,0.582,0.566]},'initial':0,'monitored':0,'temp':[4.71,3.73,6.25,9.52,10.8,14.1,15.56,15.37,12.35,10.77,9.55,9.85]},
		{'area':2.419,'action':1.96,'capacity':68.92,'local':{'p':[131,459,543,544,545,550],'w':[2.061,0.37,0.04,1.621,1.837,0.564]},'dispersal':{'p':[131,459,543,544,545,546,550],'w':[0.91,0.291,0.148,0.671,0.677,2.419,0.395]},'initial':0,'monitored':0,'temp':[4.68,3.69,6.22,9.48,10.76,14.06,15.53,15.34,12.32,10.74,9.53,9.83]},
		{'area':4.067,'action':1.96,'capacity':110.9,'local':{'p':[131,549,550,552,553,557],'w':[0.397,1.821,2.261,0.326,2.046,1.162]},'dispersal':{'p':[131,547,549,550,552,553,557,560],'w':[0.302,4.067,0.801,0.852,0.27,0.886,0.576,0.016]},'initial':0,'monitored':0,'temp':[4.58,3.64,6.14,9.43,10.75,14.04,15.47,15.28,12.25,10.7,9.46,9.73]},
		{'area':0.893,'action':0.31,'capacity':23.73,'local':{'p':[131,541,551,621],'w':[0.604,2.076,2.149,0.249]},'dispersal':{'p':[131,541,543,548,551,621],'w':[0.464,0.853,0.019,0.893,0.873,0.313]},'initial':0,'monitored':0,'temp':[4.78,3.8,6.36,9.6,10.88,14.17,15.65,15.45,12.41,10.82,9.6,9.91]},
		{'area':6.257,'action':2.49,'capacity':167.95,'local':{'p':[131,547,557,558,560,613],'w':[2.639,1.821,0.246,1.772,1.271,2.067]},'dispersal':{'p':[131,547,549,551,557,558,560,613,615],'w':[1.128,0.806,6.257,0.019,0.211,0.724,0.53,0.935,0.073]},'initial':0,'monitored':0,'temp':[4.56,3.64,6.14,9.45,10.78,14.09,15.5,15.32,12.26,10.74,9.49,9.76]},
		{'area':2.02,'action':1.04,'capacity':54.84,'local':{'p':[131,545,546,547,552],'w':[0.712,1.174,0.564,2.261,1.312]},'dispersal':{'p':[131,545,546,547,550,552,553],'w':[0.456,0.473,0.293,1.029,2.02,0.653,0.011]},'initial':0,'monitored':0,'temp':[4.61,3.64,6.16,9.46,10.76,14.06,15.5,15.31,12.27,10.7,9.47,9.76]},
		{'area':2.402,'action':0.33,'capacity':59.87,'local':{'p':[131,548,615,621],'w':[1.699,2.149,2.813,0.491]},'dispersal':{'p':[131,541,548,549,551,613,615,621],'w':[0.845,0.073,0.779,0.031,2.402,0.086,1.183,0.364]},'initial':0,'monitored':0,'temp':[4.69,3.71,6.27,9.53,10.83,14.12,15.59,15.39,12.34,10.77,9.54,9.84]},
		{'area':3.476,'action':1.19,'capacity':92.84,'local':{'p':[118,453,459,545,547,550,553],'w':[0.526,2.283,1.458,1.14,0.326,1.312,0.386]},'dispersal':{'p':[118,453,459,545,547,550,552,553],'w':[0.365,0.904,0.708,0.506,0.223,0.506,3.476,0.261]},'initial':0,'monitored':0,'temp':[4.8,3.85,6.35,9.64,10.94,14.23,15.68,15.49,12.49,10.9,9.66,9.95]},
		{'area':3.737,'action':0.84,'capacity':97.06,'local':{'p':[132,449,450,453,547,552,557],'w':[0.518,0.561,1.429,1.743,2.046,0.386,0.884]},'dispersal':{'p':[132,446,449,450,453,547,550,552,553,557],'w':[0.292,0.002,0.33,0.548,0.774,0.856,0.004,0.27,3.737,0.455]},'initial':0,'monitored':0,'temp':[4.58,3.67,6.12,9.42,10.74,14.02,15.44,15.26,12.27,10.7,9.45,9.72]},
		{'area':3.517,'action':1.87,'capacity':97.01,'local':{'p':[117,132,439,449,450,452],'w':[1.368,2.475,0.808,0.363,0.975,1.654]},'dispersal':{'p':[117,132,439,449,450,452,554],'w':[0.619,1.087,0.537,0.236,0.415,0.661,3.517]},'initial':0,'monitored':0,'temp':[4.6,3.77,6.16,9.46,10.82,14.07,15.47,15.29,12.33,10.76,9.49,9.74]},
		{'area':0.007,'action':0,'capacity':0.19,'local':{'p':[],'w':[]},'dispersal':{'p':[555,556,561],'w':[0.007,0.218,0.327]},'initial':0,'monitored':0,'temp':[5.04,4.24,6.68,9.9,11.28,14.49,15.91,15.71,12.67,11.09,9.85,10.18]},
		{'area':5.636,'action':1.73,'capacity':146.03,'local':{'p':[563,599,605],'w':[2.868,0.997,1.395]},'dispersal':{'p':[73,437,439,440,555,556,559,561,563,564,567,599,605],'w':[0.041,0.686,1.486,0.133,0.007,5.636,0.188,1.076,1.083,0.483,0.745,0.476,0.614]},'initial':0,'monitored':0,'temp':[5.05,4.27,6.69,9.92,11.31,14.52,15.94,15.74,12.71,11.11,9.87,10.2]},
		{'area':3.764,'action':1.97,'capacity':103.31,'local':{'p':[132,547,549,553,560,561,562],'w':[2.369,1.162,0.246,0.884,2.003,0.203,0.914]},'dispersal':{'p':[132,547,549,553,557,560,561,562],'w':[1.004,0.534,0.229,0.451,3.764,0.774,0.221,0.4]},'initial':0,'monitored':0,'temp':[4.66,3.78,6.23,9.52,10.85,14.12,15.53,15.35,12.34,10.79,9.53,9.8]},
		{'area':4.77,'action':0.29,'capacity':119.83,'local':{'p':[549,559,560,562,607,613],'w':[1.772,0.897,1.674,0.656,1.437,2.015]},'dispersal':{'p':[549,558,559,560,562,607,613],'w':[0.813,4.77,0.464,0.695,0.3,0.708,0.898]},'initial':0,'monitored':0,'temp':[4.96,4.1,6.62,9.91,11.23,14.53,15.93,15.72,12.65,11.12,9.84,10.1]},
		{'area':4.692,'action':0.46,'capacity':118.07,'local':{'p':[138,558,561,562,607],'w':[0.2,0.897,2.347,1.846,1.227]},'dispersal':{'p':[138,556,558,559,561,562,605,607,609],'w':[0.103,0.108,0.479,4.692,0.942,0.748,0.772,0.53,0.055]},'initial':0,'monitored':0,'temp':[5.24,4.43,6.93,10.18,11.52,14.77,16.18,15.96,12.89,11.33,10.06,10.34]},
		{'area':2.516,'action':1.43,'capacity':69.53,'local':{'p':[549,557,558,562],'w':[1.271,2.003,1.674,1.666]},'dispersal':{'p':[547,549,557,558,560,562],'w':[0.031,0.642,0.918,0.751,2.516,0.8]},'initial':0,'monitored':0,'temp':[4.82,3.95,6.44,9.72,11.05,14.33,15.74,15.54,12.5,10.96,9.7,9.96]},
		{'area':6.152,'action':3.56,'capacity':170.9,'local':{'p':[132,439,557,559,562],'w':[1.837,1.693,0.203,2.347,1.327]},'dispersal':{'p':[132,439,555,556,557,559,561,562,563,605],'w':[0.802,0.649,0.007,1.332,0.182,0.947,6.152,0.557,0.026,0.132]},'initial':0,'monitored':0,'temp':[4.96,4.15,6.59,9.84,11.2,14.43,15.84,15.64,12.62,11.05,9.79,10.09]},
		{'area':2.162,'action':0.25,'capacity':55.31,'local':{'p':[557,558,559,560,561],'w':[0.914,0.656,1.846,1.666,1.327]},'dispersal':{'p':[132,557,558,559,560,561,562],'w':[0.053,0.479,0.44,0.813,0.642,0.637,2.162]},'initial':0,'monitored':0,'temp':[5.01,4.17,6.65,9.92,11.26,14.52,15.93,15.72,12.68,11.13,9.85,10.11]},
		{'area':3.404,'action':1.26,'capacity':73.96,'local':{'p':[73,556,566,599],'w':[0.747,2.868,1.591,1.466]},'dispersal':{'p':[73,556,561,563,566,567,599],'w':[0.77,1.111,0.074,3.404,0.779,0.204,0.687]},'initial':0,'monitored':0,'temp':[5.02,4.26,6.65,9.85,11.25,14.44,15.87,15.68,12.64,11.03,9.82,10.2]},
		{'area':1.136,'action':0,'capacity':28.41,'local':{'p':[437,567],'w':[1.637,1.847]},'dispersal':{'p':[437,556,564,565,567],'w':[0.657,0.825,1.136,0.195,0.727]},'initial':0,'monitored':0,'temp':[5.17,4.41,6.83,10.08,11.47,14.69,16.09,15.87,12.86,11.24,9.99,10.31]},
		{'area':7.019,'action':6.9,'capacity':208.56,'local':{'p':[73,436,437,441,567,568,572,574],'w':[0.827,1.47,0.464,0.954,1.666,2.441,0.113,2.089]},'dispersal':{'p':[73,436,437,441,564,565,567,568,572,574],'w':[0.421,0.63,0.272,0.461,0.051,7.019,0.64,0.996,0.167,0.878]},'initial':0,'monitored':0,'temp':[5.17,4.42,6.83,10.1,11.47,14.71,16.1,15.88,12.86,11.23,9.98,10.31]},
		{'area':2.993,'action':3.1,'capacity':86.65,'local':{'p':[73,563,568,601],'w':[0.781,1.591,1.349,1.787]},'dispersal':{'p':[73,563,566,568,599,601],'w':[0.435,0.665,2.993,0.675,0.598,0.752]},'initial':0,'monitored':0,'temp':[4.97,4.2,6.58,9.78,11.16,14.36,15.79,15.61,12.57,10.95,9.76,10.14]},
		{'area':2.741,'action':0.28,'capacity':69.64,'local':{'p':[73,437,564,565],'w':[1.982,0.012,1.847,1.666]},'dispersal':{'p':[73,437,556,563,564,565,567],'w':[0.762,0.204,0.671,0.194,0.702,0.823,2.741]},'initial':0,'monitored':0,'temp':[5.17,4.42,6.83,10.07,11.46,14.67,16.08,15.87,12.84,11.22,9.98,10.33]},
		{'area':5.453,'action':4.7,'capacity':156.3,'local':{'p':[73,565,566,572,594,601],'w':[0.817,2.441,1.349,1.478,0.449,1.663]},'dispersal':{'p':[73,565,566,568,572,574,594,601],'w':[0.44,1.036,0.571,5.453,0.629,0.077,0.316,0.692]},'initial':0,'monitored':0,'temp':[5.01,4.24,6.63,9.87,11.22,14.46,15.87,15.67,12.63,11.01,9.8,10.16]},
		{'area':4.846,'action':1.53,'capacity':74.45,'local':{'p':[133,134,422,427,429,576],'w':[1.742,0.763,2.66,0.943,1.248,0.746]},'dispersal':{'p':[133,134,420,422,427,429,569,576],'w':[0.647,0.408,0.013,1.143,0.476,0.835,4.846,0.379]},'initial':0,'monitored':0,'temp':[4.34,3.49,5.84,9.22,10.51,13.82,15.15,14.99,12.01,10.42,9.18,9.49]},
		{'area':2.735,'action':1.29,'capacity':66.68,'local':{'p':[133,572,573,594],'w':[1.675,1.48,1.23,1.111]},'dispersal':{'p':[133,570,572,573,576,594],'w':[0.775,2.735,0.681,1.124,0.001,0.618]},'initial':0,'monitored':0,'temp':[4.74,3.94,6.32,9.59,10.88,14.16,15.56,15.37,12.35,10.74,9.54,9.88]},
		{'area':3.594,'action':2.87,'capacity':80.75,'local':{'p':[573,575,576,587,595,596],'w':[2.111,0.534,1.815,1.723,0.162,1.002]},'dispersal':{'p':[133,571,573,575,576,587,595,596],'w':[0.015,3.594,0.938,0.348,0.756,0.719,0.176,0.452]},'initial':0,'monitored':0,'temp':[4.51,3.68,6.04,9.34,10.58,13.91,15.29,15.11,12.11,10.52,9.32,9.63]},
		{'area':3.732,'action':2.49,'capacity':103.15,'local':{'p':[133,565,568,570,574,594],'w':[2.241,0.113,1.478,1.48,1.935,0.642]},'dispersal':{'p':[133,433,565,568,570,572,574,594],'w':[0.918,0.114,0.169,0.744,0.664,3.732,0.787,0.391]},'initial':0,'monitored':0,'temp':[4.92,4.14,6.53,9.8,11.13,14.39,15.79,15.59,12.56,10.93,9.72,10.06]},
		{'area':3.129,'action':1.48,'capacity':67.29,'local':{'p':[133,570,571,576,594,596],'w':[0.169,1.23,2.111,0.048,0.915,1.679]},'dispersal':{'p':[133,570,571,573,576,594,596],'w':[0.273,1.03,0.861,3.129,0.197,0.531,0.75]},'initial':0,'monitored':0,'temp':[4.65,3.83,6.2,9.48,10.74,14.05,15.44,15.26,12.24,10.64,9.45,9.78]},
		{'area':5.372,'action':2.26,'capacity':144.52,'local':{'p':[133,425,433,441,565,572],'w':[0.021,0.599,2.586,2.126,2.089,1.935]},'dispersal':{'p':[133,425,433,441,442,565,568,572,574],'w':[0.14,0.388,0.953,0.94,0.056,0.907,0.063,0.79,5.372]},'initial':0,'monitored':0,'temp':[5.1,4.34,6.76,10.06,11.41,14.69,16.06,15.83,12.81,11.17,9.91,10.22]},
		{'area':3.337,'action':2.64,'capacity':81.3,'local':{'p':[134,571,576,587,588,589],'w':[1.929,0.534,1.245,0.994,1.926,0.512]},'dispersal':{'p':[134,571,575,576,587,588,589],'w':[0.892,0.355,3.337,0.519,0.448,0.896,0.283]},'initial':0,'monitored':0,'temp':[4.21,3.34,5.67,9.02,10.24,13.59,14.94,14.79,11.82,10.24,9.03,9.32]},
		{'area':3.717,'action':2.51,'capacity':70.53,'local':{'p':[133,134,569,571,573,575],'w':[1.229,2.316,0.746,1.815,0.048,1.245]},'dispersal':{'p':[133,134,569,570,571,573,575,576],'w':[0.503,0.991,0.439,0.001,0.794,0.194,0.586,3.717]},'initial':0,'monitored':0,'temp':[4.33,3.47,5.82,9.16,10.42,13.74,15.1,14.94,11.95,10.37,9.15,9.46]},
		{'area':8.734,'action':3.7,'capacity':210.44,'local':{'p':[134,414,415,421,579,580,581],'w':[1.914,3.201,2.697,0.217,1.318,0.507,1.755]},'dispersal':{'p':[134,414,415,421,577,579,580,581],'w':[0.889,1.328,1.074,0.228,8.734,0.612,0.316,0.693]},'initial':0,'monitored':0,'temp':[4.01,3.12,5.45,8.92,10.17,13.51,14.79,14.67,11.72,10.12,8.85,9.16]},
		{'area':3.363,'action':2.52,'capacity':77.1,'local':{'p':[72,403,410,580],'w':[0.303,1.991,0.392,2.988]},'dispersal':{'p':[72,402,403,410,414,578,580],'w':[0.369,0.628,1.026,0.27,0.031,3.363,1.236]},'initial':0,'monitored':0,'temp':[4.33,3.47,5.79,9.33,10.56,13.9,15.1,15.02,12.09,10.47,9.15,9.46]},
		{'area':7.291,'action':2.67,'capacity':164.11,'local':{'p':[72,134,577,581,582,588,593],'w':[0.407,0.972,1.318,3.176,2.18,2.178,0.441]},'dispersal':{'p':[72,134,577,579,581,582,588,593],'w':[0.312,0.51,0.649,7.291,1.24,0.912,0.872,0.266]},'initial':0,'monitored':0,'temp':[3.77,2.85,5.15,8.58,9.79,13.16,14.45,14.35,11.43,9.85,8.62,8.9]},
		{'area':4.639,'action':1.47,'capacity':71.74,'local':{'p':[72,414,577,578,581],'w':[1.433,0.835,0.507,2.988,2.639]},'dispersal':{'p':[72,402,403,414,577,578,580,581],'w':[0.755,0.186,0.001,0.55,0.311,1.182,4.639,1.07]},'initial':0,'monitored':0,'temp':[4.16,3.28,5.6,9.11,10.35,13.69,14.92,14.83,11.9,10.29,8.99,9.29]},
		{'area':4.482,'action':3.34,'capacity':107.17,'local':{'p':[72,577,579,580],'w':[1.406,1.755,3.176,2.639]},'dispersal':{'p':[72,577,579,580,581],'w':[0.741,0.863,1.336,1.151,4.482]},'initial':0,'monitored':0,'temp':[3.93,3.03,5.34,8.82,10.04,13.4,14.66,14.56,11.64,10.04,8.77,9.07]},
		{'area':6.649,'action':5.22,'capacity':180.46,'local':{'p':[72,135,579,584,593],'w':[3.175,1.456,2.18,2.482,1.197]},'dispersal':{'p':[72,135,579,582,584,586,593],'w':[1.379,0.685,0.987,6.649,0.982,0.042,0.615]},'initial':0,'monitored':0,'temp':[3.63,2.72,4.98,8.43,9.62,12.98,14.25,14.18,11.29,9.75,8.5,8.76]},
		{'area':6.902,'action':2.16,'capacity':142.97,'local':{'p':[135,585,586,591,727],'w':[0.612,1.996,0.474,2.246,1.415]},'dispersal':{'p':[135,583,585,586,591,727],'w':[0.292,6.902,0.804,0.173,1.008,0.68]},'initial':0,'monitored':0,'temp':[3.67,2.78,5.05,8.42,9.54,12.95,14.23,14.17,11.29,9.79,8.55,8.78]},
		{'area':3.308,'action':0.43,'capacity':56.04,'local':{'p':[135,582,585,591,593],'w':[1.064,2.482,1.961,0.715,1.155]},'dispersal':{'p':[135,582,584,585,591,593],'w':[0.574,1.104,3.308,0.778,0.402,0.593]},'initial':0,'monitored':0,'temp':[3.57,2.64,4.91,8.31,9.48,12.86,14.15,14.08,11.2,9.67,8.44,8.69]},
		{'area':2.68,'action':2.49,'capacity':66.71,'local':{'p':[135,583,584,591],'w':[0.965,1.996,1.961,1.84]},'dispersal':{'p':[135,583,584,585,591],'w':[0.507,0.919,0.857,2.68,0.912]},'initial':0,'monitored':0,'temp':[3.58,2.67,4.94,8.32,9.47,12.87,14.15,14.09,11.21,9.69,8.46,8.7]},
		{'area':1.262,'action':0.29,'capacity':26.36,'local':{'p':[72,135,583],'w':[0.326,3.013,0.474]},'dispersal':{'p':[72,135,582,583,586],'w':[0.259,1.177,0.014,0.339,1.262]},'initial':0,'monitored':0,'temp':[3.79,2.94,5.21,8.68,9.85,13.23,14.45,14.39,11.53,10,8.68,8.92]},
		{'area':3.33,'action':2.11,'capacity':75.6,'local':{'p':[571,575,589,595],'w':[1.723,0.994,2.669,2.182]},'dispersal':{'p':[571,575,587,589,595,596],'w':[0.744,0.558,3.33,1.188,1.028,0.052]},'initial':0,'monitored':0,'temp':[4.32,3.46,5.8,9.09,10.29,13.64,15.02,14.87,11.87,10.31,9.13,9.42]},
		{'area':5.478,'action':1.92,'capacity':119.21,'local':{'p':[134,575,579,589,590,593],'w':[0.637,1.926,2.178,1.221,0.723,2.469]},'dispersal':{'p':[134,575,579,588,589,590,593],'w':[0.375,0.792,1.028,5.478,0.556,0.361,1.047]},'initial':0,'monitored':0,'temp':[3.89,2.98,5.3,8.66,9.86,13.23,14.56,14.44,11.5,9.94,8.73,9.01]},
		{'area':3.433,'action':2.2,'capacity':60.78,'local':{'p':[136,575,587,588,590,592,595],'w':[1.34,0.512,2.669,1.221,1.125,0.59,0.511]},'dispersal':{'p':[136,575,587,588,589,590,592,595],'w':[0.494,0.347,1,0.586,3.433,0.449,0.404,0.383]},'initial':0,'monitored':0,'temp':[4.05,3.15,5.46,8.76,9.94,13.31,14.68,14.55,11.58,10.03,8.87,9.15]},
		{'area':1.447,'action':0.41,'capacity':35.34,'local':{'p':[136,588,589,593],'w':[1.886,0.723,1.125,1.46]},'dispersal':{'p':[136,588,589,590,591,593],'w':[0.817,0.404,0.582,1.447,0.131,0.644]},'initial':0,'monitored':0,'temp':[3.8,2.88,5.17,8.49,9.65,13.03,14.39,14.28,11.34,9.8,8.64,8.91]},
		{'area':9.608,'action':2.03,'capacity':188.75,'local':{'p':[136,159,583,584,585,592,593,727],'w':[0.394,1.492,2.246,0.715,1.84,2.841,1.782,0.854]},'dispersal':{'p':[136,159,583,584,585,590,591,592,593,727],'w':[0.195,0.667,0.984,0.384,0.699,0.046,9.608,1.129,0.77,0.472]},'initial':0,'monitored':0,'temp':[3.45,2.48,4.73,8.04,9.16,12.56,13.91,13.84,10.95,9.45,8.3,8.54]},
		{'area':9.532,'action':3.62,'capacity':202.03,'local':{'p':[136,158,159,589,591,595,720],'w':[2.723,0.293,3.559,0.59,2.841,1.973,0.278]},'dispersal':{'p':[136,158,159,589,591,592,595,720],'w':[1.031,0.206,1.496,0.341,1.275,9.532,0.878,0.173]},'initial':0,'monitored':0,'temp':[3.6,2.63,4.88,8.14,9.28,12.66,14.04,13.96,11.02,9.53,8.43,8.69]},
		{'area':4.822,'action':1.15,'capacity':97.94,'local':{'p':[136,579,582,584,588,590,591],'w':[0.078,0.441,1.197,1.155,2.469,1.46,1.782]},'dispersal':{'p':[136,579,582,584,588,590,591,593],'w':[0.159,0.321,0.539,0.529,1.026,0.571,0.788,4.822]},'initial':0,'monitored':0,'temp':[3.59,2.64,4.92,8.29,9.45,12.84,14.17,14.08,11.17,9.63,8.44,8.71]},
		{'area':6.553,'action':4.31,'capacity':179.3,'local':{'p':[60,568,570,572,573,596,601,603],'w':[1.962,0.449,1.111,0.642,0.915,1.286,1.513,2.048]},'dispersal':{'p':[60,568,570,572,573,594,596,601,603],'w':[0.903,0.263,0.468,0.34,0.379,6.553,0.572,0.622,0.894]},'initial':0,'monitored':0,'temp':[4.84,4.05,6.44,9.66,10.95,14.22,15.66,15.46,12.41,10.8,9.62,9.98]},
		{'area':7.765,'action':3,'capacity':170.17,'local':{'p':[60,158,571,587,589,592,596],'w':[2.605,1.286,0.162,2.182,0.511,1.973,2.15]},'dispersal':{'p':[60,158,571,587,589,592,595,596,720],'w':[1.105,0.656,0.195,0.855,0.268,0.891,7.765,0.88,0.014]},'initial':0,'monitored':0,'temp':[4.2,3.31,5.63,8.88,10.06,13.41,14.82,14.67,11.67,10.13,9,9.3]},
		{'area':3.641,'action':1.14,'capacity':92.65,'local':{'p':[60,571,573,594,595],'w':[1.332,1.002,1.679,1.286,2.15]},'dispersal':{'p':[60,571,573,587,594,595,596],'w':[0.663,0.508,0.709,0.05,0.6,0.908,3.641]},'initial':0,'monitored':0,'temp':[4.63,3.81,6.17,9.43,10.67,13.98,15.4,15.22,12.18,10.59,9.42,9.75]},
		{'area':4.818,'action':0.69,'capacity':123.52,'local':{'p':[60,603,717,722],'w':[0.834,0.579,1.853,2.68]},'dispersal':{'p':[60,137,597,602,603,717,722],'w':[0.447,0.572,4.818,0.918,0.245,0.852,1.137]},'initial':0,'monitored':0,'temp':[4.83,4.05,6.44,9.67,10.91,14.22,15.67,15.46,12.37,10.77,9.61,9.95]},
		{'area':3.577,'action':1.19,'capacity':95.03,'local':{'p':[137,600,602,604,605,608,713,716],'w':[0.492,2.306,0.247,2.342,0.224,0.026,2.227,0.02]},'dispersal':{'p':[137,598,600,602,604,605,608,713,716],'w':[0.289,3.577,0.895,0.214,0.908,0.247,0.143,0.818,0.13]},'initial':0,'monitored':0,'temp':[4.78,3.98,6.37,9.58,10.9,14.15,15.59,15.4,12.33,10.75,9.57,9.93]},
		{'area':5.016,'action':3.93,'capacity':144.06,'local':{'p':[137,556,563,600,605],'w':[0.458,0.997,1.466,2.194,1.728]},'dispersal':{'p':[137,556,563,566,599,600,601,603,605],'w':[0.242,0.506,0.576,0.474,5.016,0.9,0.247,0.484,0.788]},'initial':0,'monitored':0,'temp':[4.92,4.14,6.53,9.7,11.1,14.29,15.73,15.55,12.49,10.9,9.71,10.1]},
		{'area':3.051,'action':2.1,'capacity':85.06,'local':{'p':[137,598,599,605],'w':[2.363,2.306,2.194,0.632]},'dispersal':{'p':[137,598,599,600,603,604,605],'w':[0.999,1.005,1.056,3.051,0.006,0.03,0.389]},'initial':0,'monitored':0,'temp':[4.81,4.02,6.4,9.59,10.94,14.16,15.6,15.42,12.36,10.77,9.6,9.98]},
		{'area':3.399,'action':4.14,'capacity':100.72,'local':{'p':[566,568,594,603],'w':[1.787,1.663,1.513,1.961]},'dispersal':{'p':[566,568,594,599,601,603],'w':[0.747,0.802,0.76,0.284,3.399,0.825]},'initial':0,'monitored':0,'temp':[4.9,4.12,6.5,9.7,11.05,14.28,15.71,15.52,12.48,10.86,9.68,10.06]},
		{'area':2.631,'action':1.69,'capacity':72.54,'local':{'p':[137,598,713,717],'w':[1.98,0.247,1.632,0.524]},'dispersal':{'p':[137,597,598,602,713,717],'w':[0.878,1.013,0.221,2.631,0.708,0.364]},'initial':0,'monitored':0,'temp':[4.73,3.94,6.31,9.54,10.8,14.09,15.53,15.34,12.26,10.68,9.51,9.86]},
		{'area':3.67,'action':2.83,'capacity':102.92,'local':{'p':[60,594,597,601],'w':[0.691,2.048,0.579,1.961]},'dispersal':{'p':[60,137,594,597,599,600,601,603],'w':[0.398,1.324,0.891,0.305,0.424,0.003,0.84,3.67]},'initial':0,'monitored':0,'temp':[4.86,4.08,6.45,9.66,10.98,14.23,15.67,15.48,12.42,10.81,9.64,10.01]},
		{'area':4.156,'action':0.37,'capacity':105.47,'local':{'p':[598,605,608,609],'w':[2.342,2.343,2.018,1.845]},'dispersal':{'p':[598,600,604,605,608,609,713,716],'w':[0.951,0.031,4.156,1.045,0.827,0.903,0.054,0.098]},'initial':0,'monitored':0,'temp':[5.04,4.24,6.68,9.92,11.22,14.48,15.91,15.71,12.63,11.05,9.82,10.14]},
		{'area':5.407,'action':2.15,'capacity':142.96,'local':{'p':[556,598,599,600,604,609],'w':[1.395,0.224,1.728,0.632,2.343,0.663]},'dispersal':{'p':[138,556,559,561,598,599,600,604,605,607,609],'w':[0.116,0.594,0.701,0.058,0.171,0.736,0.317,0.938,5.407,0.058,0.282]},'initial':0,'monitored':0,'temp':[5.11,4.31,6.77,9.99,11.33,14.57,15.99,15.79,12.72,11.14,9.9,10.23]},
		{'area':5.233,'action':1.53,'capacity':137.06,'local':{'p':[138,139,607,610,611,613,696],'w':[0.11,1.254,1.834,0.654,1.462,2.338,1.25]},'dispersal':{'p':[138,139,606,607,610,611,613,696,699],'w':[0.134,0.611,5.233,0.75,0.297,0.597,1.028,0.604,0.035]},'initial':0,'monitored':0,'temp':[5.17,4.29,6.85,10.1,11.38,14.66,16.1,15.88,12.79,11.21,9.93,10.21]},
		{'area':3.886,'action':0.25,'capacity':98.3,'local':{'p':[138,558,559,606,613],'w':[2.905,1.437,1.227,1.834,0.697]},'dispersal':{'p':[138,558,559,605,606,607,609,610,613],'w':[1.073,0.631,0.629,0.067,0.784,3.886,0.032,0.096,0.382]},'initial':0,'monitored':0,'temp':[5.23,4.4,6.93,10.2,11.5,14.79,16.2,15.97,12.89,11.32,10.04,10.31]},
		{'area':4.944,'action':0.28,'capacity':115.31,'local':{'p':[598,604,609,706,707,711,716],'w':[0.026,2.018,1.834,0.44,1.008,1.002,1.593]},'dispersal':{'p':[138,598,604,608,609,706,707,709,710,711,713,716],'w':[0.102,0.118,0.831,4.944,0.637,0.283,0.7,0.008,0.33,0.491,0.058,0.655]},'initial':0,'monitored':0,'temp':[5.06,4.26,6.69,9.96,11.2,14.5,15.93,15.73,12.63,11.05,9.81,10.13]},
		{'area':2.105,'action':0.1,'capacity':52.85,'local':{'p':[604,605,608],'w':[1.845,0.663,1.834]},'dispersal':{'p':[138,559,604,605,607,608,609,710],'w':[1.214,0.066,0.763,0.354,0.066,0.876,2.105,0.097]},'initial':0,'monitored':0,'temp':[5.22,4.42,6.91,10.16,11.45,14.73,16.15,15.93,12.84,11.26,9.99,10.29]},
		{'area':1.257,'action':0.38,'capacity':33.13,'local':{'p':[138,606,611,710],'w':[1.772,0.654,1.411,0.597]},'dispersal':{'p':[138,606,607,610,611,710],'w':[0.856,0.405,0.055,1.257,0.579,0.382]},'initial':0,'monitored':0,'temp':[5.31,4.48,7,10.26,11.53,14.83,16.25,16.02,12.92,11.34,10.05,10.34]},
		{'area':2.395,'action':1.54,'capacity':66.98,'local':{'p':[606,610,696,710],'w':[1.462,1.411,1.492,1.463]},'dispersal':{'p':[606,610,611,696,707,710],'w':[0.738,0.574,2.395,0.646,0.288,0.629]},'initial':0,'monitored':0,'temp':[5.31,4.47,7,10.25,11.5,14.79,16.23,16,12.9,11.3,10.02,10.32]},
		{'area':1.984,'action':0.13,'capacity':49.87,'local':{'p':[139,614,615,616,626],'w':[1.223,1.774,0.345,0.994,1.947]},'dispersal':{'p':[139,612,614,615,616,626],'w':[0.633,1.984,0.677,0.333,0.544,0.827]},'initial':0,'monitored':0,'temp':[4.98,4.01,6.6,9.81,11.09,14.35,15.85,15.63,12.56,10.94,9.69,10]},
		{'area':8.303,'action':3.72,'capacity':222.83,'local':{'p':[131,139,549,558,606,607,614,615],'w':[0.11,1.872,2.067,2.015,2.338,0.697,0.919,1.18]},'dispersal':{'p':[131,139,549,551,558,606,607,613,614,615],'w':[0.154,0.805,0.847,0.036,0.856,0.973,0.393,8.303,0.396,0.518]},'initial':0,'monitored':0,'temp':[4.74,3.83,6.36,9.66,10.97,14.28,15.7,15.5,12.42,10.9,9.63,9.9]},
		{'area':2.947,'action':1.32,'capacity':79.33,'local':{'p':[139,612,613,615],'w':[1.966,1.774,0.919,2.642]},'dispersal':{'p':[139,612,613,614,615,626],'w':[0.851,0.796,0.552,2.947,1.205,0.014]},'initial':0,'monitored':0,'temp':[4.82,3.86,6.42,9.67,10.97,14.25,15.72,15.51,12.44,10.87,9.61,9.91]},
		{'area':5.16,'action':2.83,'capacity':136.8,'local':{'p':[131,551,612,613,614,621,626],'w':[0.122,2.813,0.345,1.18,2.642,1.873,0.679]},'dispersal':{'p':[131,549,551,612,613,614,615,621,626],'w':[0.178,0.058,1.094,0.182,0.582,1.014,5.16,0.849,0.407]},'initial':0,'monitored':0,'temp':[4.75,3.78,6.35,9.6,10.89,14.18,15.65,15.45,12.39,10.81,9.57,9.87]},
		{'area':3.504,'action':2.9,'capacity':101.32,'local':{'p':[139,612,617,626,694,695,699,700],'w':[0.678,0.994,0.646,1.78,1.996,0.683,0.463,0.3]},'dispersal':{'p':[139,612,616,617,624,626,694,695,699,700],'w':[0.373,0.432,3.504,0.453,0.013,0.693,0.78,0.311,0.283,0.172]},'initial':0,'monitored':0,'temp':[5.05,4.08,6.67,9.86,11.14,14.39,15.9,15.68,12.6,10.96,9.7,10.03]},
		{'area':3.895,'action':9.56,'capacity':144.24,'local':{'p':[140,616,624,626,692,694],'w':[0.671,0.646,1.897,0.25,1.22,1.267]},'dispersal':{'p':[140,154,616,617,619,624,626,691,692,694],'w':[0.435,0.06,0.305,3.895,0.115,0.673,0.212,0.872,0.61,0.54]},'initial':0,'monitored':0,'temp':[4.85,3.89,6.45,9.63,10.92,14.18,15.7,15.49,12.42,10.77,9.52,9.88]},
		{'area':0.893,'action':0.5,'capacity':24.74,'local':{'p':[619,622,623,627],'w':[0.614,0.996,1.021,1.335]},'dispersal':{'p':[618,619,622,623,627],'w':[0.893,0.305,0.558,0.435,0.788]},'initial':0,'monitored':0,'temp':[4.81,3.85,6.4,9.57,10.87,14.14,15.68,15.46,12.4,10.75,9.53,9.91]},
		{'area':1.235,'action':2.26,'capacity':41.42,'local':{'p':[618,623,627,691],'w':[0.614,1.844,0.409,1.396]},'dispersal':{'p':[140,617,618,619,623,627,691],'w':[0.479,0.157,0.322,1.235,0.77,0.275,0.669]},'initial':0,'monitored':0,'temp':[4.79,3.84,6.4,9.56,10.86,14.13,15.67,15.45,12.38,10.73,9.49,9.87]},
		{'area':5.17,'action':9.16,'capacity':170.52,'local':{'p':[74,542,627],'w':[1.059,0.855,3.222]},'dispersal':{'p':[74,140,542,543,620,621,625,627],'w':[0.357,0.689,0.491,0.162,5.17,0.329,0.689,1.368]},'initial':0,'monitored':0,'temp':[5.01,4.02,6.61,9.77,11.04,14.29,15.83,15.61,12.58,10.92,9.72,10.08]},
		{'area':3.167,'action':5.36,'capacity':103.01,'local':{'p':[140,541,548,551,615,625,626],'w':[1.148,0.592,0.249,0.491,1.873,1.682,0.426]},'dispersal':{'p':[140,541,548,551,615,620,621,624,625,626],'w':[0.494,0.328,0.113,0.231,0.783,0.298,3.167,0.011,0.691,0.302]},'initial':0,'monitored':0,'temp':[5,4.01,6.61,9.8,11.07,14.32,15.84,15.62,12.58,10.93,9.71,10.04]},
		{'area':6.209,'action':2.38,'capacity':163.57,'local':{'p':[1,13,16,152,618,623,627],'w':[0.643,2.082,2.489,1.157,0.996,1.545,1.888]},'dispersal':{'p':[1,13,16,17,152,618,622,623,627],'w':[0.422,0.861,1.079,0.009,0.596,0.367,6.209,0.689,0.821]},'initial':0,'monitored':0,'temp':[4.72,3.8,6.32,9.48,10.79,14.08,15.63,15.41,12.35,10.7,9.49,9.89]},
		{'area':2.375,'action':1.17,'capacity':61.5,'local':{'p':[152,618,619,622,691],'w':[1.125,1.021,1.844,1.545,0.622]},'dispersal':{'p':[152,618,619,622,623,691],'w':[0.621,0.449,0.761,0.733,2.375,0.443]},'initial':0,'monitored':0,'temp':[4.73,3.79,6.33,9.5,10.81,14.09,15.63,15.41,12.34,10.68,9.45,9.84]},
		{'area':1.675,'action':2.41,'capacity':48,'local':{'p':[140,617,626],'w':[2.006,1.897,2.003]},'dispersal':{'p':[140,616,617,621,624,626],'w':[1.011,0.043,0.817,0.026,1.675,0.959]},'initial':0,'monitored':0,'temp':[4.92,3.93,6.53,9.7,10.98,14.23,15.76,15.54,12.48,10.83,9.59,9.94]},
		{'area':1.679,'action':4.49,'capacity':64.04,'local':{'p':[541,543,621],'w':[0.705,1.466,1.682]},'dispersal':{'p':[74,541,543,620,621,625],'w':[0.069,0.414,0.669,0.91,0.696,1.679]},'initial':0,'monitored':0,'temp':[5.09,4.08,6.69,9.86,11.11,14.36,15.9,15.67,12.64,10.98,9.78,10.12]},
		{'area':3.28,'action':1.67,'capacity':89.77,'local':{'p':[140,612,615,616,617,621,624],'w':[0.257,1.947,0.679,1.78,0.25,0.426,2.003]},'dispersal':{'p':[140,612,614,615,616,617,621,624,626],'w':[0.237,0.826,0.003,0.356,0.824,0.238,0.248,0.705,3.28]},'initial':0,'monitored':0,'temp':[4.96,3.98,6.57,9.76,11.04,14.29,15.81,15.59,12.52,10.89,9.64,9.98]},
		{'area':5.54,'action':3.97,'capacity':150.87,'local':{'p':[1,15,542,618,619,620,622],'w':[1.026,0.58,1.186,1.335,0.409,3.222,1.888]},'dispersal':{'p':[1,15,140,542,618,619,620,622,627],'w':[0.506,0.316,0.559,0.512,0.48,0.181,1.247,0.833,5.54]},'initial':0,'monitored':0,'temp':[4.88,3.91,6.45,9.62,10.9,14.17,15.72,15.5,12.46,10.81,9.61,9.99]},
		{'area':2.218,'action':0.19,'capacity':43.71,'local':{'p':[2,59,129],'w':[1.687,2.57,1.601]},'dispersal':{'p':[2,59,129,628],'w':[0.914,0.995,0.812,2.218]},'initial':0,'monitored':0,'temp':[5.35,4.63,7.16,10.12,11.69,14.95,16.55,16.19,13.06,11.46,10.19,10.6]},
		{'area':0.007,'action':0,'capacity':0.13,'local':{'p':[],'w':[]},'dispersal':{'p':[629,630,631,633],'w':[0.007,0.216,0.006,0.141]},'initial':0,'monitored':0,'temp':[5.28,4.61,7.13,9.97,11.69,14.91,16.53,16.12,12.97,11.43,10.12,10.55]},
		{'area':0.448,'action':0.16,'capacity':6.85,'local':{'p':[535,633],'w':[0.283,0.784]},'dispersal':{'p':[535,629,630,631,633],'w':[0.352,0.007,0.448,0.015,0.441]},'initial':0,'monitored':0,'temp':[5.31,4.64,7.16,10,11.71,14.94,16.56,16.15,13,11.46,10.15,10.58]},
		{'area':0.063,'action':0,'capacity':1.55,'local':{'p':[],'w':[]},'dispersal':{'p':[629,630,631,633,634],'w':[0.007,0.05,0.063,0.351,0.271]},'initial':0,'monitored':0,'temp':[5.22,4.56,7.09,9.93,11.65,14.86,16.5,16.08,12.94,11.38,10.06,10.5]},
		{'area':4.576,'action':0.78,'capacity':115.27,'local':{'p':[3,20,59,637],'w':[2.949,0.971,2.081,2.696]},'dispersal':{'p':[3,20,59,632,637],'w':[1.253,0.553,0.859,4.576,1.087]},'initial':0,'monitored':0,'temp':[5.05,4.39,6.92,9.81,11.45,14.69,16.34,15.92,12.8,11.2,9.9,10.35]},
		{'area':2.598,'action':0.24,'capacity':64.09,'local':{'p':[530,535,630,634],'w':[0.904,1.888,0.784,2.367]},'dispersal':{'p':[524,530,535,629,630,631,633,634],'w':[0.049,0.517,0.765,0.007,0.214,0.058,2.598,1.009]},'initial':0,'monitored':0,'temp':[5.3,4.64,7.16,9.97,11.73,14.94,16.56,16.15,12.99,11.46,10.14,10.57]},
		{'area':4.36,'action':0.55,'capacity':107.86,'local':{'p':[141,530,633,635],'w':[0.248,1.25,2.367,2.076]},'dispersal':{'p':[141,530,631,633,634,635],'w':[0.12,0.662,0.046,0.931,4.36,0.913]},'initial':0,'monitored':0,'temp':[5.25,4.6,7.14,9.94,11.71,14.9,16.54,16.11,12.97,11.42,10.08,10.53]},
		{'area':2.122,'action':0.41,'capacity':55.12,'local':{'p':[530,531,634,636],'w':[0.392,0.501,2.076,1.954]},'dispersal':{'p':[141,526,530,531,634,635,636],'w':[0.518,0.039,0.282,0.308,0.964,2.122,0.742]},'initial':0,'monitored':0,'temp':[5.24,4.61,7.16,9.93,11.74,14.91,16.56,16.12,12.99,11.43,10.07,10.52]},
		{'area':2.623,'action':0.09,'capacity':65.92,'local':{'p':[141,526,531,635,645],'w':[1.537,2.665,0.177,1.954,0.135]},'dispersal':{'p':[141,526,531,635,636,645],'w':[1.007,1.034,0.236,0.825,2.623,0.248]},'initial':0,'monitored':0,'temp':[5.22,4.61,7.17,9.93,11.75,14.92,16.57,16.12,13,11.43,10.05,10.51]},
		{'area':4.655,'action':0.6,'capacity':115.7,'local':{'p':[3,632,688],'w':[1.52,2.696,3.181]},'dispersal':{'p':[3,632,637,688],'w':[0.75,1.097,4.655,1.346]},'initial':0,'monitored':0,'temp':[4.99,4.35,6.91,9.8,11.44,14.67,16.34,15.89,12.8,11.16,9.84,10.31]},
		{'area':0.483,'action':0,'capacity':11.59,'local':{'p':[142,639,642,643,647],'w':[0.492,0.536,0.441,0.347,1.021]},'dispersal':{'p':[142,638,639,642,643,647],'w':[0.346,0.483,0.283,0.306,0.205,0.494]},'initial':0,'monitored':0,'temp':[5.21,4.62,7.18,10.15,11.84,15.05,16.68,16.29,13.15,11.49,10.12,10.54]},
		{'area':2.801,'action':1.66,'capacity':77.42,'local':{'p':[141,142,638,643,645],'w':[0.33,1.692,0.536,1.68,0.848]},'dispersal':{'p':[141,142,638,639,642,643,645],'w':[0.844,0.658,0.305,2.801,0.004,0.762,0.476]},'initial':0,'monitored':0,'temp':[5.19,4.6,7.18,10.07,11.8,14.99,16.65,16.22,13.09,11.45,10.07,10.52]},
		{'area':1.694,'action':0.16,'capacity':40.52,'local':{'p':[128,517,523,646,648],'w':[0.104,0.263,2.421,0.424,0.887]},'dispersal':{'p':[128,517,523,526,640,645,646,648,649],'w':[0.131,0.138,0.985,0.138,1.694,0.77,0.317,0.351,0.013]},'initial':0,'monitored':0,'temp':[5.28,4.64,7.14,9.96,11.83,15.04,16.66,16.3,13.02,11.52,10.15,10.53]},
		{'area':0.998,'action':0.42,'capacity':26.43,'local':{'p':[642,643,685],'w':[1.137,1.108,2.31]},'dispersal':{'p':[641,642,643,647,683,685],'w':[0.998,0.57,0.667,0.005,0.049,1.181]},'initial':0,'monitored':0,'temp':[5.17,4.6,7.19,10.2,11.83,15.04,16.68,16.27,13.18,11.47,10.09,10.54]},
		{'area':0.679,'action':0,'capacity':15.14,'local':{'p':[638,641,643,647,685],'w':[0.441,1.137,0.692,0.513,0.233]},'dispersal':{'p':[638,639,641,642,643,647,683,685],'w':[0.224,0.004,0.545,0.679,0.366,0.291,0.251,0.39]},'initial':0,'monitored':0,'temp':[5.19,4.62,7.19,10.21,11.85,15.05,16.69,16.3,13.19,11.49,10.12,10.55]},
		{'area':2.32,'action':0.4,'capacity':52.38,'local':{'p':[141,638,639,641,642,685,687],'w':[0.475,0.347,1.68,1.108,0.692,0.438,0.376]},'dispersal':{'p':[141,638,639,641,642,643,685,687],'w':[0.183,0.265,0.712,0.414,0.256,2.32,0.337,0.214]},'initial':0,'monitored':0,'temp':[5.16,4.59,7.19,10.12,11.79,14.99,16.65,16.2,13.12,11.43,10.05,10.51]},
		{'area':13.841,'action':0.56,'capacity':296.36,'local':{'p':[143,149,646,649,653,676],'w':[1.841,3.081,1.497,1.581,1.134,0.717]},'dispersal':{'p':[142,143,149,644,646,647,649,651,653,676,681,683],'w':[0.111,0.782,1.224,13.841,0.742,0.427,0.616,0.015,0.5,0.399,0.096,1.331]},'initial':0,'monitored':0,'temp':[4.9,4.32,6.87,10.01,11.6,14.8,16.43,16.1,12.97,11.27,9.89,10.3]},
		{'area':4.871,'action':0.37,'capacity':119.96,'local':{'p':[141,142,526,636,639],'w':[1.088,1.799,1.614,0.135,0.848]},'dispersal':{'p':[128,141,142,517,526,636,639,640,645,648,649],'w':[0.003,0.511,0.671,0.059,0.665,0.116,0.439,0.777,4.871,0.417,0.169]},'initial':0,'monitored':0,'temp':[5.25,4.62,7.16,10,11.81,15.01,16.64,16.24,13.04,11.49,10.11,10.52]},
		{'area':5.15,'action':0.81,'capacity':128.6,'local':{'p':[512,516,523,640,644,648,649,653],'w':[2.244,0.579,0.512,0.424,1.497,0.254,2.284,1.234]},'dispersal':{'p':[509,512,516,523,640,644,646,648,649,653],'w':[0.058,0.823,0.29,0.287,0.24,0.843,5.15,0.177,0.808,0.648]},'initial':0,'monitored':0,'temp':[5.09,4.46,6.96,9.94,11.7,14.93,16.53,16.22,12.95,11.39,10.02,10.39]},
		{'area':0.98,'action':0,'capacity':23.16,'local':{'p':[142,638,642],'w':[0.469,1.021,0.513]},'dispersal':{'p':[142,638,641,642,644,647,649,683],'w':[0.3,0.368,0.013,0.387,0.483,0.98,0.095,0.317]},'initial':0,'monitored':0,'temp':[5.22,4.63,7.18,10.18,11.86,15.07,16.7,16.33,13.18,11.52,10.14,10.56]},
		{'area':0.742,'action':0.09,'capacity':18.82,'local':{'p':[640,646,649],'w':[0.887,0.254,1.563]},'dispersal':{'p':[142,640,645,646,648,649],'w':[0.157,0.437,0.528,0.281,0.742,0.637]},'initial':0,'monitored':0,'temp':[5.27,4.64,7.15,10.03,11.85,15.07,16.68,16.34,13.07,11.53,10.16,10.54]},
		{'area':1.958,'action':0.17,'capacity':48.77,'local':{'p':[644,646,648],'w':[1.581,2.284,1.563]},'dispersal':{'p':[142,640,644,645,646,647,648,649],'w':[0.384,0.058,0.718,0.078,1.049,0.09,0.554,1.958]},'initial':0,'monitored':0,'temp':[5.25,4.63,7.14,10.08,11.86,15.08,16.69,16.35,13.1,11.53,10.16,10.54]},
		{'area':2.688,'action':3.09,'capacity':72.48,'local':{'p':[143,506,508,511,652,654],'w':[2.11,0.557,0.429,0.951,1.729,1.046]},'dispersal':{'p':[143,502,506,508,511,650,651,652,654],'w':[0.961,0.051,0.255,0.228,0.464,2.688,0.047,0.681,0.54]},'initial':0,'monitored':0,'temp':[4.37,3.75,6.32,9.55,11.1,14.31,15.95,15.59,12.52,10.77,9.38,9.8]},
		{'area':2.947,'action':2.53,'capacity':79.76,'local':{'p':[143,506,652,653],'w':[2.238,0.892,1.737,4.085]},'dispersal':{'p':[127,143,506,508,644,650,651,652,653],'w':[0.025,1.071,0.471,0.023,0.092,0.015,2.947,0.644,1.842]},'initial':0,'monitored':0,'temp':[4.4,3.77,6.31,9.5,11.07,14.27,15.91,15.58,12.48,10.79,9.4,9.81]},
		{'area':1.101,'action':1.58,'capacity':34.99,'local':{'p':[143,506,650,651],'w':[0.281,1.084,1.729,1.737]},'dispersal':{'p':[143,506,650,651,652],'w':[0.322,0.539,0.709,0.862,1.101]},'initial':0,'monitored':0,'temp':[4.28,3.65,6.2,9.42,10.97,14.17,15.81,15.47,12.4,10.68,9.29,9.71]},
		{'area':5.115,'action':2.96,'capacity':114.12,'local':{'p':[127,143,506,509,512,644,646,651],'w':[1.822,0.176,0.335,1.788,0.078,1.134,1.234,4.085]},'dispersal':{'p':[127,143,506,508,509,512,644,646,651,653],'w':[0.794,0.296,0.178,0.146,0.659,0.108,0.591,0.554,1.543,5.115]},'initial':0,'monitored':0,'temp':[4.61,3.98,6.5,9.63,11.26,14.47,16.1,15.78,12.62,10.97,9.59,9.99]},
		{'area':4.671,'action':3.81,'capacity':108.59,'local':{'p':[143,144,502,511,650,656,658],'w':[1.811,1.234,1.158,0.158,1.046,1.612,1.092]},'dispersal':{'p':[143,144,502,511,650,654,656,658],'w':[0.773,0.57,0.539,0.158,0.475,4.671,0.709,0.554]},'initial':0,'monitored':0,'temp':[4.51,3.92,6.52,9.78,11.31,14.53,16.17,15.79,12.71,10.93,9.52,9.95]},
		{'area':4.74,'action':5.55,'capacity':145.86,'local':{'p':[144,658,662,664,673,674,675],'w':[1.698,1.492,0.814,0.241,0.593,1.749,1.948]},'dispersal':{'p':[144,655,658,662,664,673,674,675],'w':[0.743,4.74,0.683,0.395,0.233,0.358,0.643,0.859]},'initial':0,'monitored':0,'temp':[4.45,3.88,6.47,9.74,11.27,14.49,16.13,15.76,12.69,10.91,9.48,9.9]},
		{'area':2.447,'action':2.68,'capacity':61.31,'local':{'p':[144,502,654,657],'w':[1.543,1.043,1.612,2.291]},'dispersal':{'p':[144,502,654,656,657],'w':[0.755,0.588,0.763,2.447,1.021]},'initial':0,'monitored':0,'temp':[4.59,4,6.63,9.89,11.42,14.65,16.29,15.88,12.8,11.01,9.58,10.02]},
		{'area':5.345,'action':4.53,'capacity':136.27,'local':{'p':[76,144,502,504,656,666],'w':[2.16,0.651,0.475,0.706,2.291,3.21]},'dispersal':{'p':[76,144,502,504,656,657,664,666],'w':[0.845,0.396,0.309,0.445,0.891,5.345,0.072,1.349]},'initial':0,'monitored':0,'temp':[4.48,3.87,6.5,9.74,11.27,14.52,16.16,15.75,12.69,10.9,9.47,9.92]},
		{'area':5.974,'action':3.71,'capacity':139.57,'local':{'p':[143,144,654,655,675,676],'w':[2.094,1.634,1.092,1.492,0.767,2.341]},'dispersal':{'p':[143,144,654,655,658,675,676],'w':[0.947,0.722,0.504,0.67,5.974,0.381,1.029]},'initial':0,'monitored':0,'temp':[4.51,3.95,6.53,9.82,11.34,14.54,16.18,15.82,12.73,10.96,9.54,9.96]},
		{'area':3.579,'action':4.61,'capacity':112.34,'local':{'p':[145,660,663,665],'w':[1.378,0.74,1.46,1.521]},'dispersal':{'p':[145,659,660,661,663,665,666],'w':[0.585,3.579,0.397,0.01,0.587,0.667,0.008]},'initial':0,'monitored':0,'temp':[4.14,3.48,6.1,9.31,10.87,14.1,15.76,15.37,12.36,10.57,9.12,9.58]},
		{'area':1.709,'action':0.15,'capacity':42.8,'local':{'p':[145,659,663,664,666],'w':[0.924,0.74,0.312,1.625,2.028]},'dispersal':{'p':[145,659,660,663,664,666],'w':[0.493,0.397,1.709,0.238,0.723,0.898]},'initial':0,'monitored':0,'temp':[4.21,3.57,6.17,9.4,10.96,14.19,15.84,15.45,12.42,10.64,9.2,9.65]},
		{'area':3.459,'action':5.3,'capacity':111.7,'local':{'p':[146,147,665],'w':[1.969,0.486,2.957]},'dispersal':{'p':[146,147,659,661,665],'w':[0.78,0.32,0.046,3.459,1.256]},'initial':0,'monitored':0,'temp':[4.05,3.38,5.99,9.19,10.75,14,15.67,15.29,12.27,10.48,9.04,9.49]},
		{'area':5.108,'action':1.11,'capacity':132.73,'local':{'p':[145,147,655,664,665,674,677],'w':[1.812,0.633,0.814,1.118,1.243,2.385,1.221]},'dispersal':{'p':[144,145,147,655,662,664,665,674,677,679],'w':[0.026,0.722,0.392,0.476,5.108,0.554,0.564,0.847,0.606,0.005]},'initial':0,'monitored':0,'temp':[4.2,3.56,6.13,9.36,10.92,14.16,15.81,15.45,12.4,10.63,9.2,9.65]},
		{'area':4.118,'action':2.39,'capacity':113.26,'local':{'p':[504,659,660,666],'w':[0.878,1.46,0.312,2.939]},'dispersal':{'p':[504,659,660,663,666],'w':[0.424,0.586,0.239,4.118,1.165]},'initial':0,'monitored':0,'temp':[4.23,3.58,6.21,9.42,10.97,14.21,15.86,15.46,12.43,10.65,9.21,9.67]},
		{'area':3.678,'action':1.41,'capacity':97.34,'local':{'p':[144,145,655,660,662,666],'w':[1.805,1.821,0.241,1.625,1.118,0.944]},'dispersal':{'p':[144,145,655,657,660,662,664,666],'w':[0.791,0.821,0.201,0.074,0.621,0.529,3.678,0.489]},'initial':0,'monitored':0,'temp':[4.32,3.7,6.3,9.54,11.09,14.32,15.97,15.58,12.53,10.75,9.31,9.76]},
		{'area':6.923,'action':6.07,'capacity':202.66,'local':{'p':[145,147,659,661,662],'w':[2.577,2.055,1.521,2.957,1.243]},'dispersal':{'p':[145,147,659,661,662,665],'w':[1.034,0.934,0.663,1.157,0.631,6.923]},'initial':0,'monitored':0,'temp':[4.07,3.4,5.99,9.2,10.76,14.01,15.67,15.3,12.27,10.49,9.05,9.51]},
		{'area':5.315,'action':4.61,'capacity':141.54,'local':{'p':[144,504,657,660,663,664],'w':[0.111,0.537,3.21,2.028,2.939,0.944]},'dispersal':{'p':[144,504,657,659,660,663,664,666],'w':[0.19,0.387,1.274,0.012,0.762,1.301,0.484,5.315]},'initial':0,'monitored':0,'temp':[4.33,3.7,6.32,9.55,11.1,14.34,15.98,15.58,12.54,10.75,9.31,9.77]},
		{'area':3.132,'action':0.33,'capacity':78.3,'local':{'p':[146,672,786],'w':[1.032,0.345,2.693]},'dispersal':{'p':[68,146,667,672,786,790],'w':[0.008,1.235,3.132,0.323,1.053,0.08]},'initial':0,'monitored':0,'temp':[3.93,3.21,5.79,8.95,10.56,13.86,15.56,15.19,12.11,10.33,8.92,9.39]},
		{'area':1.325,'action':0.12,'capacity':33.47,'local':{'p':[669,670,671,672],'w':[2.186,0.739,0.887,1.536]},'dispersal':{'p':[668,669,670,671,672,778],'w':[1.325,0.977,0.493,0.286,0.718,0.165]},'initial':0,'monitored':0,'temp':[3.99,3.25,5.79,8.93,10.58,13.87,15.55,15.21,12.15,10.37,8.98,9.46]},
		{'area':4.249,'action':4.23,'capacity':126.98,'local':{'p':[668,670,672,677,678,778,781],'w':[2.186,1.218,0.031,0.212,0.909,1.365,2.919]},'dispersal':{'p':[668,669,670,672,677,678,778,781],'w':[0.741,4.249,0.587,0.163,0.202,0.453,0.687,1.204]},'initial':0,'monitored':0,'temp':[4.07,3.34,5.87,9.02,10.67,13.96,15.62,15.3,12.23,10.45,9.06,9.54]},
		{'area':3.719,'action':4.2,'capacity':113.62,'local':{'p':[146,147,668,669,671,672,677],'w':[0.598,3.051,0.739,1.218,1.709,0.116,0.824]},'dispersal':{'p':[146,147,668,669,670,671,672,677,678],'w':[0.403,1.28,0.368,0.612,3.719,0.435,0.195,0.474,0.032]},'initial':0,'monitored':0,'temp':[3.97,3.24,5.78,8.95,10.57,13.85,15.52,15.18,12.13,10.35,8.96,9.43]},
		{'area':0.471,'action':0.15,'capacity':12.45,'local':{'p':[668,670,672],'w':[0.887,1.709,1.154]},'dispersal':{'p':[146,668,670,671,672],'w':[0.141,0.465,0.841,0.471,0.552]},'initial':0,'monitored':0,'temp':[3.94,3.2,5.75,8.9,10.53,13.82,15.5,15.16,12.1,10.32,8.93,9.41]},
		{'area':3.219,'action':1.43,'capacity':85.02,'local':{'p':[146,667,668,669,670,671,778,786,788,790],'w':[1.279,0.345,1.536,0.031,0.116,1.154,1.21,0.175,0.637,0.747]},'dispersal':{'p':[146,667,668,669,670,671,672,778,782,786,788,790],'w':[0.543,0.184,0.548,0.14,0.267,0.347,3.219,0.585,0.016,0.112,0.346,0.302]},'initial':0,'monitored':0,'temp':[4.02,3.29,5.85,9,10.64,13.94,15.63,15.28,12.19,10.42,9…
		{'area':1.641,'action':2.72,'capacity':54.37,'local':{'p':[655,674,675,677,678,679],'w':[0.593,0.441,0.991,0.31,1.633,1.116]},'dispersal':{'p':[655,673,674,675,677,678,679],'w':[0.329,1.641,0.29,0.537,0.249,0.771,0.361]},'initial':0,'monitored':0,'temp':[4.3,3.67,6.22,9.46,11.03,14.27,15.91,15.57,12.5,10.72,9.31,9.76]},
		{'area':1.854,'action':3.98,'capacity':66.22,'local':{'p':[655,662,673,677,679],'w':[1.749,2.385,0.441,0.366,1.232]},'dispersal':{'p':[655,662,673,674,677,679],'w':[0.876,1.089,0.299,1.854,0.318,0.388]},'initial':0,'monitored':0,'temp':[4.29,3.68,6.25,9.49,11.05,14.28,15.93,15.57,12.51,10.73,9.31,9.74]},
		{'area':5.865,'action':5.54,'capacity':163.63,'local':{'p':[148,655,658,673,676,678],'w':[1.877,1.948,0.767,0.991,3.361,0.861]},'dispersal':{'p':[148,655,658,673,675,676,678],'w':[0.897,0.812,0.438,0.448,5.865,1.432,0.384]},'initial':0,'monitored':0,'temp':[4.45,3.85,6.4,9.66,11.22,14.44,16.07,15.74,12.66,10.88,9.47,9.91]},
		{'area':13.274,'action':13.14,'capacity':388.11,'local':{'p':[143,148,149,644,658,675],'w':[2.497,0.911,4.56,0.717,2.341,3.361]},'dispersal':{'p':[143,148,149,644,658,675,676],'w':[1.115,0.55,1.86,0.405,0.983,1.342,13.274]},'initial':0,'monitored':0,'temp':[4.52,3.95,6.5,9.78,11.32,14.51,16.14,15.82,12.74,10.97,9.57,9.99]},
		{'area':3.918,'action':1.93,'capacity':105.97,'local':{'p':[147,662,669,670,673,674,678,679],'w':[1.447,1.221,0.212,0.824,0.31,0.366,2.094,1.134]},'dispersal':{'p':[147,662,669,670,673,674,677,678,679],'w':[0.677,0.589,0.211,0.377,0.207,0.211,3.918,0.908,0.365]},'initial':0,'monitored':0,'temp':[4.11,3.43,5.97,9.17,10.77,14.03,15.67,15.34,12.29,10.51,9.11,9.57]},
		{'area':4.813,'action':6.07,'capacity':149.6,'local':{'p':[148,669,673,675,677,781],'w':[2.964,0.909,1.633,0.861,2.094,0.726]},'dispersal':{'p':[148,669,670,673,675,677,678,679,781],'w':[1.243,0.457,0.041,0.641,0.514,0.898,4.813,0.005,0.372]},'initial':0,'monitored':0,'temp':[4.18,3.49,6.02,9.22,10.83,14.09,15.72,15.42,12.35,10.57,9.18,9.64]},
		{'area':0.58,'action':1.08,'capacity':19.88,'local':{'p':[673,674,677],'w':[1.116,1.232,1.134]},'dispersal':{'p':[662,673,674,677,678,679],'w':[0.032,0.571,0.682,0.591,0.02,0.58]},'initial':0,'monitored':0,'temp':[4.24,3.6,6.15,9.38,10.96,14.2,15.84,15.5,12.44,10.66,9.25,9.7]},
		{'area':5.088,'action':0.24,'capacity':93.95,'local':{'p':[69,682,761,777],'w':[0.898,2.698,1.362,1.41]},'dispersal':{'p':[69,148,149,680,682,686,761,777],'w':[0.508,0.127,0.756,5.088,0.953,0.199,0.601,0.547]},'initial':0,'monitored':0,'temp':[5.08,4.48,7.03,10.27,11.86,15.17,16.73,16.43,13.31,11.46,10.07,10.54]},
		{'area':0.905,'action':0,'capacity':21.73,'local':{'p':[683,686],'w':[0.664,1.849]},'dispersal':{'p':[149,644,681,682,683,686],'w':[0.566,0.094,0.905,0.172,0.35,0.861]},'initial':0,'monitored':0,'temp':[5.06,4.47,7.02,10.22,11.77,15.04,16.63,16.31,13.21,11.43,10.06,10.51]},
		{'area':2.857,'action':0.15,'capacity':54.49,'local':{'p':[680],'w':[2.698]},'dispersal':{'p':[69,149,680,681,682,686],'w':[0.059,1.047,1.128,0.199,2.857,1.131]},'initial':0,'monitored':0,'temp':[5.1,4.5,7.05,10.28,11.85,15.15,16.71,16.41,13.3,11.47,10.09,10.56]},
		{'area':4.669,'action':0.1,'capacity':111.26,'local':{'p':[681,685,686],'w':[0.664,2.159,1.49]},'dispersal':{'p':[149,641,642,644,647,681,683,685,686],'w':[0.115,0.016,0.233,1.453,0.354,0.257,4.669,1.23,0.835]},'initial':0,'monitored':0,'temp':[5.14,4.56,7.11,10.23,11.81,15.06,16.66,16.32,13.21,11.48,10.11,10.54]},
		{'area':3.857,'action':0.21,'capacity':96.09,'local':{'p':[150,689,746],'w':[2.009,3.507,1.705]},'dispersal':{'p':[150,684,685,687,689,746,752,757,758,759],'w':[0.748,3.857,0.013,0.019,1.392,0.63,0.747,0.015,0.016,0.14]},'initial':0,'monitored':0,'temp':[5.17,4.58,7.14,10.24,11.75,15.09,16.7,16.35,13.22,11.45,10.13,10.59]},
		{'area':8.743,'action':0.79,'capacity':205.97,'local':{'p':[641,642,643,683,686,687,752],'w':[2.31,0.233,0.438,2.159,1.702,2.547,1.852]},'dispersal':{'p':[150,641,642,643,683,684,685,686,687,752],'w':[0.407,0.778,0.148,0.377,1.387,0.052,8.743,0.697,1.087,0.856]},'initial':0,'monitored':0,'temp':[5.18,4.6,7.17,10.23,11.82,15.08,16.7,16.32,13.22,11.48,10.13,10.58]},
		{'area':10.49,'action':1.17,'capacity':208.12,'local':{'p':[69,681,683,685,752],'w':[1.648,1.849,1.49,1.702,3.367]},'dispersal':{'p':[69,149,680,681,682,683,685,686,752,756,763],'w':[0.885,0.003,0.215,0.657,1.022,0.806,0.881,10.49,1.336,0.066,0.008]},'initial':0,'monitored':0,'temp':[5.16,4.56,7.11,10.3,11.84,15.16,16.74,16.42,13.31,11.5,10.15,10.61]},
		{'area':5.511,'action':0.84,'capacity':139.38,'local':{'p':[151,643,685],'w':[2.593,0.376,2.547]},'dispersal':{'p':[150,151,643,684,685,687,689],'w':[0.055,0.999,0.224,0.013,0.94,5.511,0.102]},'initial':0,'monitored':0,'temp':[5.15,4.58,7.17,10.14,11.74,15,16.65,16.22,13.13,11.4,10.06,10.53]},
		{'area':4.677,'action':0.3,'capacity':114.51,'local':{'p':[3,43,637,690,751],'w':[0.949,1.16,3.181,2.061,0.728]},'dispersal':{'p':[3,43,46,151,637,688,690,751],'w':[0.508,0.589,0.025,0.053,1.185,4.677,0.744,0.305]},'initial':0,'monitored':0,'temp':[4.94,4.31,6.87,9.79,11.41,14.65,16.31,15.88,12.8,11.13,9.81,10.29]},
		{'area':4.347,'action':0.11,'capacity':106.16,'local':{'p':[150,684,746,751],'w':[0.081,3.507,2.516,1.113]},'dispersal':{'p':[150,151,684,687,689,746,751,757],'w':[0.105,0.005,1.307,0.13,4.347,1.259,0.39,0.001]},'initial':0,'monitored':0,'temp':[5.16,4.56,7.13,10.2,11.7,15.04,16.66,16.31,13.17,11.41,10.1,10.56]},
		{'area':1.177,'action':0,'capacity':28.97,'local':{'p':[688],'w':[2.061]},'dispersal':{'p':[688,690],'w':[0.844,1.177]},'initial':0,'monitored':0,'temp':[5.07,4.48,7.08,9.97,11.61,14.84,16.51,16.04,12.97,11.28,9.93,10.41]},
		{'area':3.244,'action':5.21,'capacity':105.32,'local':{'p':[152,154,619,623],'w':[1.11,1.408,1.396,0.622]},'dispersal':{'p':[140,152,154,617,619,623,691,692],'w':[0.081,0.589,0.539,1.052,0.461,0.383,3.244,0.146]},'initial':0,'monitored':0,'temp':[4.76,3.82,6.36,9.54,10.84,14.12,15.65,15.44,12.35,10.7,9.46,9.84]},
		{'area':5.622,'action':5.61,'capacity':166.65,'local':{'p':[617,694,695,702],'w':[1.22,1.641,1.175,0.273]},'dispersal':{'p':[154,155,617,691,692,693,694,695,701,702],'w':[1.628,0.447,0.532,0.096,5.622,0.053,0.672,0.47,0.014,0.199]},'initial':0,'monitored':0,'temp':[4.92,4.04,6.51,9.76,10.98,14.31,15.81,15.61,12.5,10.86,9.59,9.98]},
		{'area':0.053,'action':0,'capacity':1.33,'local':{'p':[],'w':[]},'dispersal':{'p':[154,155,164,692,693],'w':[0.215,0.34,0.002,0.246,0.053]},'initial':0,'monitored':0,'temp':[4.95,4.13,6.51,9.82,10.96,14.36,15.84,15.66,12.52,10.88,9.61,10.02]},
		{'area':2.865,'action':1.19,'capacity':76.75,'local':{'p':[616,617,692,695],'w':[1.996,1.267,1.641,1.953]},'dispersal':{'p':[616,617,692,694,695],'w':[0.898,0.672,0.778,2.865,0.887]},'initial':0,'monitored':0,'temp':[4.97,4.03,6.57,9.78,11.03,14.31,15.82,15.62,12.52,10.88,9.62,9.98]},
		{'area':2.464,'action':1.5,'capacity':66.47,'local':{'p':[616,692,694,700,702],'w':[0.683,1.175,1.953,1.325,1.874]},'dispersal':{'p':[155,616,692,694,695,699,700,701,702],'w':[0.004,0.448,0.637,0.751,2.464,0.025,0.608,0.002,0.801]},'initial':0,'monitored':0,'temp':[5.03,4.13,6.62,9.87,11.07,14.39,15.89,15.68,12.58,10.94,9.68,10.04]},
		{'area':4.405,'action':0.91,'capacity':112.15,'local':{'p':[139,606,611,699],'w':[0.174,1.25,1.492,3.064]},'dispersal':{'p':[139,606,611,696,697,699,707,710],'w':[0.214,0.573,0.637,4.405,0.139,1.237,1.092,0.01]},'initial':0,'monitored':0,'temp':[5.27,4.4,6.91,10.17,11.37,14.68,16.14,15.92,12.81,11.2,9.92,10.24]},
		{'area':5.361,'action':5.42,'capacity':154.56,'local':{'p':[155,698,707,743],'w':[4.056,2.902,1.242,2.488]},'dispersal':{'p':[155,696,697,698,699,707,743],'w':[1.684,0.074,5.361,1.178,0.301,0.527,1.154]},'initial':0,'monitored':0,'temp':[5,4.2,6.5,9.88,10.89,14.34,15.8,15.64,12.49,10.88,9.62,10.01]},
		{'area':4.216,'action':4.68,'capacity':128.62,'local':{'p':[697,703,707,743],'w':[2.902,2.902,0.918,2.126]},'dispersal':{'p':[70,697,698,703,707,743],'w':[0.008,1.213,4.216,1.206,0.61,0.985]},'initial':0,'monitored':0,'temp':[5.05,4.29,6.52,9.95,10.88,14.37,15.82,15.67,12.51,10.9,9.65,10.05]},
		{'area':5.135,'action':1.57,'capacity':135.29,'local':{'p':[139,616,696,700,702],'w':[2.166,0.463,3.064,3.009,0.397]},'dispersal':{'p':[139,155,606,616,695,696,697,699,700,702,707],'w':[0.961,0.511,0.057,0.313,0.009,1.207,0.278,5.135,1.016,0.233,0.074]},'initial':0,'monitored':0,'temp':[5.21,4.31,6.84,10.09,11.28,14.58,16.07,15.85,12.75,11.12,9.85,10.18]},
		{'area':1.64,'action':1.34,'capacity':45.11,'local':{'p':[616,695,699,702],'w':[0.3,1.325,3.009,0.989]},'dispersal':{'p':[155,616,695,699,700,702],'w':[0.008,0.306,0.588,1.423,1.64,0.39]},'initial':0,'monitored':0,'temp':[5.12,4.22,6.71,9.97,11.15,14.47,15.96,15.75,12.65,11.02,9.75,10.1]},
		{'area':0.017,'action':0.09,'capacity':0.87,'local':{'p':[],'w':[]},'dispersal':{'p':[155,692,695,701,702],'w':[0.399,0.033,0.002,0.017,0.267]},'initial':0,'monitored':0,'temp':[4.98,4.14,6.53,9.83,10.96,14.35,15.83,15.65,12.52,10.89,9.62,10.02]},
		{'area':1.31,'action':0.35,'capacity':32.75,'local':{'p':[692,695,699,700],'w':[0.273,1.874,0.397,0.989]},'dispersal':{'p':[155,692,695,699,700,701,702],'w':[0.858,0.391,0.789,0.158,0.503,0.017,1.31]},'initial':0,'monitored':0,'temp':[5.03,4.16,6.59,9.88,11.03,14.39,15.87,15.68,12.56,10.93,9.66,10.04]},
		{'area':6.667,'action':1.13,'capacity':170.73,'local':{'p':[70,156,698,705,707,708,741,743],'w':[1.099,0.477,2.902,1.79,0.706,1.409,1.585,0.319]},'dispersal':{'p':[70,156,698,703,705,707,708,741,743],'w':[0.484,0.227,1.147,6.667,0.668,0.46,0.663,0.744,0.212]},'initial':0,'monitored':0,'temp':[5.16,4.46,6.61,10.11,10.92,14.46,15.9,15.78,12.6,10.98,9.73,10.13]},
		{'area':0.75,'action':0.12,'capacity':19.01,'local':{'p':[156,705,708,712],'w':[0.29,0.941,1.137,1.529]},'dispersal':{'p':[156,704,705,708,712],'w':[0.281,0.75,0.421,0.623,0.734]},'initial':0,'monitored':0,'temp':[5.22,4.52,6.73,10.18,11.07,14.55,15.97,15.85,12.68,11.07,9.83,10.2]},
		{'area':2.103,'action':1.32,'capacity':58.37,'local':{'p':[156,703,704,708],'w':[1.997,1.79,0.941,1.326]},'dispersal':{'p':[156,703,704,705,708,712],'w':[0.919,0.909,0.417,2.103,0.643,0.032]},'initial':0,'monitored':0,'temp':[5.22,4.52,6.72,10.19,11.06,14.56,15.98,15.86,12.68,11.07,9.82,10.2]},
		{'area':2.803,'action':0.52,'capacity':72.44,'local':{'p':[156,608,707,711,712],'w':[0.955,0.44,1.472,2.68,1.438]},'dispersal':{'p':[156,608,706,707,711,712,714],'w':[0.431,0.334,2.803,0.721,1.048,0.623,0.155]},'initial':0,'monitored':0,'temp':[5.16,4.41,6.74,10.1,11.16,14.55,15.97,15.81,12.67,11.08,9.84,10.18]},
		{'area':10.024,'action':1.39,'capacity':253.99,'local':{'p':[156,608,697,698,703,706],'w':[2.679,1.008,1.242,0.918,0.706,1.472]},'dispersal':{'p':[156,608,611,696,697,698,699,703,706,707,709,710],'w':[1.039,0.809,0.199,1.019,0.523,0.402,0.147,0.364,0.684,10.024,0.008,0.548]},'initial':0,'monitored':0,'temp':[5.24,4.46,6.84,10.18,11.27,14.66,16.09,15.9,12.77,11.17,9.9,10.24]},
		{'area':5.27,'action':1.36,'capacity':137.99,'local':{'p':[162,703,704,705,712,714,732,741],'w':[3.06,1.409,1.137,1.326,0.93,0.538,0.118,0.63]},'dispersal':{'p':[162,703,704,705,708,712,714,732,741],'w':[1.217,0.651,0.389,0.575,5.27,0.421,0.344,0.169,0.392]},'initial':0,'monitored':0,'temp':[5.21,4.54,6.65,10.18,10.93,14.48,15.9,15.81,12.62,11,9.77,10.17]},
		{'area':0.008,'action':0,'capacity':0,'local':{'p':[],'w':[]},'dispersal':{'p':[608,707,709,710],'w':[0.087,0.134,0.008,0.329]},'initial':0,'monitored':0,'temp':[5.32,4.53,7,10.29,11.51,14.83,16.25,16.03,12.92,11.33,10.05,10.34]},
		{'area':1.265,'action':0.34,'capacity':32.33,'local':{'p':[138,610,611],'w':[0.616,0.597,1.463]},'dispersal':{'p':[138,608,609,610,611,696,707,709,710],'w':[0.298,0.263,0.11,0.292,0.638,0.01,0.782,0.008,1.265]},'initial':0,'monitored':0,'temp':[5.32,4.51,7,10.28,11.51,14.82,16.25,16.02,12.91,11.32,10.04,10.34]},
		{'area':4.645,'action':0.73,'capacity':118.33,'local':{'p':[157,608,706,712,714],'w':[2.321,1.002,2.68,0.025,1.676]},'dispersal':{'p':[157,608,706,711,712,714,716,717],'w':[0.999,0.576,1.037,4.645,0.171,0.689,0.91,0.088]},'initial':0,'monitored':0,'temp':[5,4.24,6.57,9.89,11,14.36,15.79,15.62,12.51,10.92,9.71,10.05]},
		{'area':1.964,'action':0.24,'capacity':50.09,'local':{'p':[156,704,706,708,711,714],'w':[0.439,1.529,1.438,0.93,0.025,1.597]},'dispersal':{'p':[156,704,705,706,708,711,712,714],'w':[0.328,0.519,0.012,0.581,0.556,0.108,1.964,0.775]},'initial':0,'monitored':0,'temp':[5.18,4.47,6.7,10.13,11.06,14.51,15.93,15.8,12.64,11.04,9.81,10.17]},
		{'area':2.582,'action':1.41,'capacity':70.8,'local':{'p':[598,602,716,717],'w':[2.227,1.632,2.766,0.563]},'dispersal':{'p':[137,598,602,604,608,713,716,717],'w':[0.023,0.928,0.733,0.075,0.124,2.582,1.099,0.385]},'initial':0,'monitored':0,'temp':[4.66,3.86,6.22,9.45,10.72,14,15.44,15.26,12.19,10.61,9.44,9.8]},
		{'area':4.213,'action':0.77,'capacity':108.52,'local':{'p':[157,708,711,712,715,732],'w':[2.095,0.538,1.676,1.597,1.271,0.906]},'dispersal':{'p':[157,162,706,708,711,712,714,715,732],'w':[0.908,0.05,0.074,0.307,0.721,0.63,4.213,0.591,0.451]},'initial':0,'monitored':0,'temp':[5.1,4.39,6.63,10.03,10.99,14.42,15.84,15.71,12.56,10.97,9.76,10.11]},
		{'area':4.359,'action':0.31,'capacity':110.34,'local':{'p':[157,714,718,731,732,733,735],'w':[1.098,1.271,1.429,0.506,2.05,1.437,0.47]},'dispersal':{'p':[157,161,714,715,718,731,732,733,735],'w':[0.517,0.049,0.61,4.359,0.612,0.313,0.842,0.64,0.216]},'initial':0,'monitored':0,'temp':[5.07,4.37,6.59,9.97,10.92,14.35,15.76,15.65,12.5,10.92,9.74,10.08]},
		{'area':3.66,'action':1.22,'capacity':96.31,'local':{'p':[598,608,713,717],'w':[0.02,1.593,2.766,1.044]},'dispersal':{'p':[157,598,604,608,711,713,716,717],'w':[0.151,0.133,0.078,0.694,0.966,1.031,3.66,0.505]},'initial':0,'monitored':0,'temp':[4.78,3.99,6.35,9.61,10.83,14.13,15.57,15.39,12.3,10.73,9.54,9.89]},
		{'area':4.304,'action':1.59,'capacity':113.05,'local':{'p':[597,602,713,716,719,722],'w':[1.853,0.524,0.563,1.044,0.069,0.47]},'dispersal':{'p':[157,597,602,711,713,716,717,719,722,723,724],'w':[0.904,0.756,0.243,0.077,0.28,0.443,4.304,0.192,0.51,0.092,0.47]},'initial':0,'monitored':0,'temp':[4.8,4.02,6.37,9.62,10.8,14.14,15.57,15.39,12.29,10.72,9.56,9.89]},
		{'area':4.437,'action':0.31,'capacity':111.83,'local':{'p':[157,715,724,735],'w':[2.374,1.429,2.046,2.519]},'dispersal':{'p':[157,715,718,724,735],'w':[1.144,0.649,4.437,0.942,1.109]},'initial':0,'monitored':0,'temp':[4.92,4.16,6.44,9.75,10.8,14.19,15.61,15.46,12.33,10.78,9.63,9.94]},
		{'area':2.849,'action':0.4,'capacity':71.23,'local':{'p':[158,717,720,721,722,725],'w':[1.505,0.069,0.429,1.608,1.538,0.199]},'dispersal':{'p':[158,717,719,720,721,722,723,724,725],'w':[0.665,0.095,2.849,0.15,0.619,0.707,0.838,0.12,0.274]},'initial':0,'monitored':0,'temp':[4.7,3.89,6.23,9.47,10.61,13.98,15.4,15.21,12.11,10.58,9.47,9.75]},
		{'area':12.9,'action':8.22,'capacity':331.19,'local':{'p':[158,159,160,592,719,726],'w':[4.5,4.624,0.739,0.278,0.429,0.908]},'dispersal':{'p':[158,159,160,592,595,719,720,723,725,726],'w':[1.758,1.796,0.448,0.287,0.011,0.273,12.9,0.036,2.015,0.393]},'initial':0,'monitored':0,'temp':[3.64,2.64,4.81,8.03,9.15,12.49,13.9,13.8,10.78,9.39,8.41,8.66]},
		{'area':2.861,'action':0.91,'capacity':74.13,'local':{'p':[60,158,719,722],'w':[1.034,2.433,1.608,2.652]},'dispersal':{'p':[60,158,719,721,722],'w':[0.609,1.088,0.75,2.861,1.109]},'initial':0,'monitored':0,'temp':[4.62,3.8,6.15,9.4,10.56,13.92,15.35,15.16,12.08,10.52,9.4,9.69]},
		{'area':5.196,'action':1.99,'capacity':137.31,'local':{'p':[60,597,717,719,721],'w':[2.526,2.68,0.47,1.538,2.652]},'dispersal':{'p':[60,597,717,719,721,722,723,724],'w':[1.178,1.135,0.582,0.559,1.05,5.196,0.053,0.116]},'initial':0,'monitored':0,'temp':[4.89,4.12,6.5,9.75,10.94,14.29,15.73,15.51,12.41,10.81,9.66,9.97]},
		{'area':4.213,'action':0.57,'capacity':106.94,'local':{'p':[724,725,737],'w':[3.183,2.433,0.698]},'dispersal':{'p':[717,719,720,722,723,724,725,735,737,739],'w':[0.04,0.906,0.014,0.037,4.213,1.246,1.073,0.001,0.42,0.063]},'initial':0,'monitored':0,'temp':[4.72,3.92,6.22,9.47,10.58,13.95,15.37,15.19,12.08,10.57,9.48,9.75]},
		{'area':4.452,'action':0.44,'capacity':112.31,'local':{'p':[157,718,723,735,737],'w':[1.352,2.046,3.183,0.774,0.411]},'dispersal':{'p':[157,717,718,719,722,723,724,735,737],'w':[0.531,0.428,0.856,0.106,0.058,1.3,4.452,0.328,0.336]},'initial':0,'monitored':0,'temp':[4.82,4.04,6.35,9.62,10.72,14.09,15.51,15.34,12.23,10.69,9.57,9.86]},
		{'area':8.361,'action':2.19,'capacity':170.33,'local':{'p':[71,160,719,723,728,737,739],'w':[2.636,0.804,0.199,2.433,1.071,0.159,0.659]},'dispersal':{'p':[71,158,160,719,720,723,725,728,737,739],'w':[1.083,0.049,0.347,0.188,2.022,1.022,8.361,0.614,0.148,0.299]},'initial':0,'monitored':0,'temp':[4.14,3.22,5.42,8.64,9.77,13.1,14.5,14.38,11.3,9.89,8.89,9.14]},
		{'area':6.369,'action':2.92,'capacity':132.45,'local':{'p':[159,160,720,727],'w':[4.403,3.76,0.908,2.534]},'dispersal':{'p':[159,160,720,726,727],'w':[1.8,1.587,0.574,6.369,1.153]},'initial':0,'monitored':0,'temp':[3.6,2.57,4.72,7.96,9.06,12.41,13.8,13.7,10.69,9.32,8.35,8.56]},
		{'area':6.986,'action':0.67,'capacity':89.41,'local':{'p':[159,160,583,591,726],'w':[1.34,0.473,1.415,0.854,2.534]},'dispersal':{'p':[159,160,583,591,726,727],'w':[0.644,0.258,0.603,0.442,0.985,6.986]},'initial':0,'monitored':0,'temp':[3.81,2.87,5.09,8.38,9.47,12.86,14.21,14.1,11.13,9.69,8.6,8.81]},
		{'area':10.073,'action':3.59,'capacity':255.96,'local':{'p':[71,725,730],'w':[1.207,1.071,4.351]},'dispersal':{'p':[71,160,725,728,730],'w':[0.613,1.057,0.632,10.073,1.72]},'initial':0,'monitored':0,'temp':[4,3.02,5.14,8.36,9.55,12.78,14.16,14.06,10.96,9.67,8.71,8.93]},
		{'area':2.945,'action':2.41,'capacity':76.59,'local':{'p':[71,736,739,868],'w':[2.887,2.294,1.184,1.277]},'dispersal':{'p':[71,729,736,739,868,870],'w':[1.25,2.945,0.95,0.647,0.676,0.033]},'initial':0,'monitored':0,'temp':[4.32,3.47,5.61,8.84,9.98,13.25,14.64,14.58,11.49,10.08,9.05,9.33]},
		{'area':7.04,'action':3.32,'capacity':159.67,'local':{'p':[71,180,728,870],'w':[2.148,2.182,4.351,1.373]},'dispersal':{'p':[71,180,728,730,870],'w':[1.02,0.934,1.621,7.04,0.588]},'initial':0,'monitored':0,'temp':[4.11,3.18,5.29,8.51,9.72,12.93,14.29,14.21,11.1,9.8,8.83,9.07]},
		{'area':4.434,'action':0.45,'capacity':112.72,'local':{'p':[161,162,715,732,733,734,738,853],'w':[1.393,1.592,0.506,2.417,0.192,0.834,1.324,0.3]},'dispersal':{'p':[161,162,715,731,732,733,734,738,853],'w':[0.628,0.767,0.298,4.434,0.905,0.18,0.35,0.531,0.263]},'initial':0,'monitored':0,'temp':[5.15,4.5,6.59,10.08,10.84,14.36,15.77,15.72,12.53,10.93,9.74,10.12]},
		{'area':3.272,'action':0.33,'capacity':82.4,'local':{'p':[162,708,714,715,731],'w':[2.089,0.118,0.906,2.05,2.417]},'dispersal':{'p':[162,708,714,715,731,732],'w':[0.904,0.175,0.454,0.941,1.043,3.272]},'initial':0,'monitored':0,'temp':[5.14,4.47,6.61,10.07,10.9,14.39,15.81,15.73,12.55,10.95,9.75,10.12]},
		{'area':1.885,'action':0.05,'capacity':47.35,'local':{'p':[161,715,731,735,737],'w':[0.437,1.437,0.192,1.875,2.475]},'dispersal':{'p':[161,715,731,733,735,737],'w':[0.305,0.671,0.216,1.885,0.801,1.073]},'initial':0,'monitored':0,'temp':[4.94,4.21,6.42,9.77,10.74,14.15,15.56,15.46,12.32,10.77,9.62,9.94]},
		{'area':2.336,'action':0.16,'capacity':57.5,'local':{'p':[731,738,853,860,862],'w':[0.834,2.201,2.097,0.736,0.61]},'dispersal':{'p':[162,731,734,738,853,860,862],'w':[0.016,0.52,2.336,0.886,0.943,0.375,0.352]},'initial':0,'monitored':0,'temp':[5.02,4.37,6.4,9.91,10.61,14.16,15.57,15.55,12.36,10.75,9.58,9.98]},
		{'area':2.238,'action':0.69,'capacity':58.38,'local':{'p':[715,718,724,733,737],'w':[0.47,2.519,0.774,1.875,1.538]},'dispersal':{'p':[715,718,723,724,733,735,737],'w':[0.367,0.991,0.006,0.511,0.683,2.238,0.813]},'initial':0,'monitored':0,'temp':[4.85,4.09,6.34,9.64,10.68,14.06,15.47,15.34,12.21,10.69,9.56,9.86]},
		{'area':3.908,'action':0.67,'capacity':100.38,'local':{'p':[161,729,739,866,868],'w':[1.748,2.294,1.394,1.314,1.055]},'dispersal':{'p':[161,729,736,739,866,868],'w':[0.766,0.96,3.908,0.676,0.647,0.572]},'initial':0,'monitored':0,'temp':[4.52,3.73,5.86,9.15,10.2,13.52,14.92,14.87,11.75,10.29,9.22,9.53]},
		{'area':4.613,'action':0.24,'capacity':115.61,'local':{'p':[161,723,724,725,733,735,739],'w':[1.204,0.698,0.411,0.159,2.475,1.538,3.999]},'dispersal':{'p':[161,723,724,725,733,735,737,739],'w':[0.673,0.32,0.232,0.226,0.954,0.691,4.613,1.612]},'initial':0,'monitored':0,'temp':[4.75,3.98,6.19,9.49,10.53,13.9,15.3,15.19,12.07,10.57,9.46,9.76]},
		{'area':2.869,'action':0.32,'capacity':71.34,'local':{'p':[161,731,734,862,866],'w':[1.949,1.324,2.201,0.872,0.526]},'dispersal':{'p':[161,731,734,738,862,866],'w':[0.875,0.71,0.909,2.869,0.431,0.325]},'initial':0,'monitored':0,'temp':[5.06,4.41,6.49,9.95,10.74,14.24,15.64,15.6,12.42,10.83,9.66,10.04]},
		{'area':5.048,'action':0.32,'capacity':126.72,'local':{'p':[71,161,725,729,736,737],'w':[1.874,0.882,0.659,1.184,1.394,3.999]},'dispersal':{'p':[71,161,723,725,729,736,737,739],'w':[0.829,0.502,0.049,0.431,0.478,0.576,1.63,5.048]},'initial':0,'monitored':0,'temp':[4.58,3.77,5.96,9.23,10.31,13.64,15.04,14.94,11.83,10.37,9.3,9.58]},
		{'area':5.757,'action':2.92,'capacity':157.16,'local':{'p':[741,742,842,855,857],'w':[2.59,2.983,0.388,2.428,1.592]},'dispersal':{'p':[740,741,742,842,852,855,857],'w':[5.757,1.185,1.265,0.246,0.018,1.016,0.734]},'initial':0,'monitored':0,'temp':[5.18,4.58,6.48,10.17,10.58,14.34,15.8,15.76,12.49,10.82,9.61,10.11]},
		{'area':8.654,'action':3.83,'capacity':232.97,'local':{'p':[70,162,703,708,740,742,855],'w':[2.737,2.306,1.585,0.63,2.59,0.383,1.2]},'dispersal':{'p':[70,162,703,708,740,741,742,855],'w':[1.121,1.009,0.707,0.337,1.005,8.654,0.293,0.597]},'initial':0,'monitored':0,'temp':[5.27,4.66,6.61,10.28,10.76,14.47,15.92,15.86,12.61,10.95,9.72,10.19]},
		{'area':8.991,'action':5.06,'capacity':246.98,'local':{'p':[70,164,740,741,743,842,844,848],'w':[2.805,0.495,2.983,0.383,0.844,1.095,2.942,0.519]},'dispersal':{'p':[70,164,740,741,742,743,842,844,848],'w':[1.077,0.365,1.254,0.247,8.991,0.453,1.105,1.185,0.217]},'initial':0,'monitored':0,'temp':[5.38,4.78,6.78,10.42,10.93,14.68,16.14,16.04,12.75,11.07,9.83,10.33]},
		{'area':9.93,'action':4.27,'capacity':262.95,'local':{'p':[70,155,164,697,698,703,742],'w':[3.825,0.498,2.683,2.488,2.126,0.319,0.844]},'dispersal':{'p':[70,155,164,697,698,703,742,743],'w':[1.496,0.405,1.184,0.959,0.815,0.277,0.486,9.93]},'initial':0,'monitored':0,'temp':[5.12,4.41,6.58,10.06,10.89,14.46,15.92,15.78,12.58,10.94,9.68,10.13]},
		{'area':5.052,'action':1.41,'capacity':127.42,'local':{'p':[164,745,834,836],'w':[3.087,1.136,3.859,1.921]},'dispersal':{'p':[164,176,744,745,834,836,844],'w':[1.368,0.136,5.052,0.555,1.528,0.813,0.097]},'initial':0,'monitored':0,'temp':[4.95,4.23,6.52,9.87,10.94,14.43,15.91,15.75,12.53,10.88,9.63,10.1]},
		{'area':2.582,'action':0.24,'capacity':61.09,'local':{'p':[164,744,836,841],'w':[0.708,1.136,0.769,1.173]},'dispersal':{'p':[6,28,163,164,744,745,836,841],'w':[0.253,0.053,0.735,0.32,0.542,2.582,0.384,0.538]},'initial':0,'monitored':0,'temp':[4.88,4.14,6.51,9.78,11.02,14.43,15.91,15.74,12.54,10.89,9.63,10.1]},
		{'area':4.111,'action':0.53,'capacity':103.46,'local':{'p':[684,689,748,749,750,751,760],'w':[1.705,2.516,1.936,0.732,0.915,0.684,1.465]},'dispersal':{'p':[166,684,689,746,748,749,750,751,752,757,758,759,760],'w':[0.05,0.555,0.973,4.111,0.767,0.342,0.46,0.362,0.182,0.015,0.033,0.396,0.565]},'initial':0,'monitored':0,'temp':[5.11,4.51,7.07,10.18,11.66,15.03,16.64,16.3,13.16,11.37,10.07,10.53]},
		{'area':2.857,'action':0.42,'capacity':72.88,'local':{'p':[165,750,760,819],'w':[0.144,3.053,2.09,2.597]},'dispersal':{'p':[165,747,750,755,760,819,821],'w':[0.237,2.857,1.188,0.001,1.039,1.133,0.059]},'initial':0,'monitored':0,'temp':[5.03,4.44,7.01,10.15,11.6,15,16.6,16.29,13.12,11.31,10.01,10.48]},
		{'area':2.274,'action':0.07,'capacity':56.6,'local':{'p':[9,165,746,749,750],'w':[0.631,1.459,1.936,1.068,1.261]},'dispersal':{'p':[8,9,165,746,748,749,750],'w':[0.032,0.406,0.569,0.869,2.274,0.49,0.688]},'initial':0,'monitored':0,'temp':[5,4.38,6.94,10.03,11.5,14.87,16.48,16.16,13.01,11.24,9.95,10.41]},
		{'area':3.237,'action':1.07,'capacity':85.47,'local':{'p':[8,9,746,748,751],'w':[4.347,0.191,0.732,1.068,4.692]},'dispersal':{'p':[8,9,746,748,749,751],'w':[1.767,0.216,0.355,0.478,3.237,2.102]},'initial':0,'monitored':0,'temp':[4.77,4.1,6.63,9.69,11.17,14.51,16.13,15.83,12.69,10.98,9.71,10.17]},
		{'area':3.642,'action':0.15,'capacity':90.86,'local':{'p':[165,746,747,748,760],'w':[1.974,0.915,3.053,1.261,1.247]},'dispersal':{'p':[165,746,747,748,750,760,819,821],'w':[0.879,0.616,1.149,0.522,3.642,0.605,0.103,0.016]},'initial':0,'monitored':0,'temp':[5.06,4.46,7.03,10.15,11.6,14.99,16.6,16.29,13.12,11.32,10.03,10.49]},
		{'area':5.946,'action':0.88,'capacity':140.59,'local':{'p':[8,43,46,49,688,689,746,749],'w':[0.829,0.262,3.264,0.434,0.728,1.113,0.684,4.692]},'dispersal':{'p':[8,43,46,49,151,688,689,746,749,751],'w':[0.608,0.228,1.137,0.425,0.008,0.262,0.572,0.356,1.649,5.946]},'initial':0,'monitored':0,'temp':[4.73,4.04,6.56,9.61,11.1,14.42,16.04,15.74,12.61,10.92,9.66,10.12]},
		{'area':7.676,'action':1.72,'capacity':197.88,'local':{'p':[69,685,686,756,759],'w':[0.006,1.852,3.367,1.744,1.486]},'dispersal':{'p':[69,150,684,685,686,746,752,756,759],'w':[0.122,0.028,0.7,0.648,1.497,0.092,7.676,0.727,0.6]},'initial':0,'monitored':0,'temp':[5.17,4.57,7.12,10.29,11.8,15.15,16.74,16.42,13.29,11.49,10.16,10.62]},
		{'area':0.645,'action':0,'capacity':15.43,'local':{'p':[754,763],'w':[1.477,0.996]},'dispersal':{'p':[69,753,754,756,763],'w':[0.038,0.645,0.704,0.495,0.517]},'initial':0,'monitored':0,'temp':[5.14,4.55,7.13,10.33,11.82,15.22,16.81,16.49,13.32,11.46,10.14,10.61]},
		{'area':5.026,'action':1.53,'capacity':128.46,'local':{'p':[753,755,760,763,806,808],'w':[1.477,2.695,1.028,1.561,1.318,0.325]},'dispersal':{'p':[166,753,754,755,756,760,763,806,808],'w':[0.025,0.456,5.026,1.122,0.464,0.506,0.678,0.661,0.218]},'initial':0,'monitored':0,'temp':[5.13,4.57,7.14,10.33,11.82,15.23,16.82,16.5,13.32,11.45,10.14,10.61]},
		{'area':7.683,'action':7.19,'capacity':224.84,'local':{'p':[172,754,760,806,819,820],'w':[3.053,2.695,2.5,0.735,0.99,0.898]},'dispersal':{'p':[172,754,755,760,806,819,820],'w':[1.277,1.147,7.683,1.049,0.447,0.504,0.443]},'initial':0,'monitored':0,'temp':[5.09,4.54,7.12,10.28,11.75,15.15,16.76,16.44,13.25,11.4,10.09,10.56]},
		{'area':3.756,'action':0.23,'capacity':93.76,'local':{'p':[69,166,752,759],'w':[2.109,0.722,1.744,1.406]},'dispersal':{'p':[69,166,686,752,753,754,756,759,760,763],'w':[0.514,0.251,0.173,0.781,0.345,0.308,3.756,0.553,0.169,0.307]},'initial':0,'monitored':0,'temp':[5.15,4.55,7.12,10.31,11.81,15.19,16.78,16.46,13.31,11.46,10.15,10.61]},
		{'area':0.015,'action':0,'capacity':0.36,'local':{'p':[],'w':[]},'dispersal':{'p':[684,746,757,758],'w':[0.121,0.554,0.015,0.033]},'initial':0,'monitored':0,'temp':[5.13,4.54,7.1,10.23,11.71,15.08,16.69,16.36,13.21,11.42,10.11,10.57]},
		{'area':0.033,'action':0,'capacity':0.81,'local':{'p':[],'w':[]},'dispersal':{'p':[684,746,757,758],'w':[0.046,0.754,0.015,0.033]},'initial':0,'monitored':0,'temp':[5.13,4.54,7.1,10.23,11.71,15.08,16.69,16.36,13.21,11.41,10.11,10.57]},
		{'area':1.719,'action':0,'capacity':42.27,'local':{'p':[166,752,756],'w':[1.037,1.486,1.406]},'dispersal':{'p':[166,684,746,752,756,759,760],'w':[0.411,0.051,0.379,0.72,0.691,1.719,0.117]},'initial':0,'monitored':0,'temp':[5.14,4.54,7.1,10.27,11.76,15.14,16.73,16.41,13.26,11.44,10.13,10.59]},
		{'area':6.025,'action':0.14,'capacity':148.7,'local':{'p':[746,747,750,754,755,819],'w':[1.465,2.09,1.247,1.028,2.5,0.379]},'dispersal':{'p':[166,746,747,750,754,755,756,759,760,819],'w':[0.418,0.686,0.778,0.558,0.482,1.024,0.145,0.121,6.025,0.297]},'initial':0,'monitored':0,'temp':[5.08,4.5,7.07,10.23,11.69,15.09,16.69,16.38,13.2,11.38,10.08,10.54]},
		{'area':5.005,'action':5.43,'capacity':82.1,'local':{'p':[69,680,762,771,777],'w':[2.375,1.362,1.332,1.857,1.726]},'dispersal':{'p':[69,680,761,762,771,777],'w':[1.051,0.669,5.005,0.643,0.886,0.697]},'initial':0,'monitored':0,'temp':[5.16,4.54,7.13,10.34,11.94,15.29,16.86,16.56,13.4,11.52,10.13,10.61]},
		{'area':6.2,'action':0.26,'capacity':29.34,'local':{'p':[69,761,766,771,802,803,805,808],'w':[1.187,1.332,1.615,0.529,2.156,1.007,0.331,0.705]},'dispersal':{'p':[69,761,762,766,771,802,803,805,806,808],'w':[0.546,0.587,6.2,0.618,0.258,0.89,0.464,0.266,0.136,0.73]},'initial':0,'monitored':0,'temp':[5.28,4.7,7.31,10.47,12.06,15.43,17.02,16.71,13.54,11.63,10.24,10.73]},
		{'area':4.513,'action':0,'capacity':110.02,'local':{'p':[753,754,808],'w':[0.996,1.561,0.961]},'dispersal':{'p':[69,686,753,754,756,763,806,808],'w':[1.787,0.013,0.332,0.757,0.265,4.513,0.003,0.513]},'initial':0,'monitored':0,'temp':[5.17,4.58,7.16,10.36,11.88,15.27,16.85,16.54,13.37,11.5,10.17,10.64]},
		{'area':3.199,'action':3.7,'capacity':95.7,'local':{'p':[148,767,769,772,773,774],'w':[0.158,0.512,1.395,2.153,1.192,1.887]},'dispersal':{'p':[148,167,764,765,767,769,772,773,774,781],'w':[0.243,0.018,3.199,0.02,0.31,0.545,0.944,0.405,0.877,0.01]},'initial':0,'monitored':0,'temp':[4.73,4.05,6.6,9.78,11.45,14.75,16.36,16.07,12.94,11.09,9.69,10.18]},
		{'area':2.488,'action':0.05,'capacity':43.71,'local':{'p':[772,774,778],'w':[2.464,1.533,0.414]},'dispersal':{'p':[764,765,770,772,774,778,781,783,784],'w':[0.031,2.488,0.087,1.035,0.688,0.351,0.019,0.131,0.759]},'initial':0,'monitored':0,'temp':[4.86,4.2,6.8,9.95,11.64,14.96,16.61,16.27,13.11,11.26,9.82,10.31]},
		{'area':3.671,'action':0.1,'capacity':27.94,'local':{'p':[167,762,771,801,803],'w':[1.676,1.615,1.083,1.084,2.825]},'dispersal':{'p':[167,762,766,770,771,774,775,776,801,803],'w':[0.814,0.775,3.671,0.273,0.509,0.002,0.114,0.06,0.492,1.167]},'initial':0,'monitored':0,'temp':[5.36,4.76,7.38,10.54,12.18,15.53,17.13,16.81,13.64,11.71,10.3,10.79]},
		{'area':1.699,'action':0.93,'capacity':38.8,'local':{'p':[148,764,769,773,774],'w':[1.171,0.512,0.359,1.61,0.377]},'dispersal':{'p':[148,167,764,767,769,771,773,774,777],'w':[0.522,0.178,0.33,1.699,0.319,0.509,0.517,0.152,0.123]},'initial':0,'monitored':0,'temp':[4.82,4.16,6.71,9.9,11.55,14.86,16.45,16.17,13.04,11.18,9.79,10.27]},
		{'area':0.737,'action':0,'capacity':18.28,'local':{'p':[770,783,796,800],'w':[1.531,0.571,0.072,1.96]},'dispersal':{'p':[768,770,783,796,800,801],'w':[0.737,0.557,0.446,0.128,0.768,0.441]},'initial':0,'monitored':0,'temp':[5.17,4.58,7.22,10.32,12.02,15.34,17,16.63,13.45,11.59,10.13,10.61]},
		{'area':2.598,'action':4.2,'capacity':85.09,'local':{'p':[148,764,767,773],'w':[4.157,1.395,0.359,1.45]},'dispersal':{'p':[148,764,767,769,772,773],'w':[1.986,0.659,0.234,2.598,0.09,0.477]},'initial':0,'monitored':0,'temp':[4.45,3.75,6.26,9.45,11.11,14.39,15.98,15.72,12.62,10.81,9.43,9.91]},
		{'area':1.513,'action':0.1,'capacity':36.95,'local':{'p':[768,783,784],'w':[1.531,0.657,0.2]},'dispersal':{'p':[167,765,766,768,770,774,775,776,783,784,800,801],'w':[0.001,0.097,0.214,0.643,1.513,0.361,0.13,0.043,0.339,0.081,0.013,0.695]},'initial':0,'monitored':0,'temp':[5.24,4.63,7.27,10.4,12.09,15.43,17.06,16.71,13.52,11.64,10.19,10.67]},
		{'area':3.436,'action':0.34,'capacity':23.41,'local':{'p':[167,761,762,766,777],'w':[2.069,1.857,0.529,1.083,1.032]},'dispersal':{'p':[148,167,761,762,766,767,771,774,777],'w':[0.08,0.783,0.799,0.343,0.508,0.641,3.436,0.047,0.434]},'initial':0,'monitored':0,'temp':[5.14,4.51,7.09,10.29,11.92,15.27,16.85,16.55,13.39,11.5,10.09,10.58]},
		{'area':3.62,'action':4.08,'capacity':107.2,'local':{'p':[148,764,765,774,778,781],'w':[0.32,2.153,2.464,0.237,0.251,2.783]},'dispersal':{'p':[148,764,765,769,772,774,778,781],'w':[0.277,0.866,0.971,0.029,3.62,0.23,0.269,1.14]},'initial':0,'monitored':0,'temp':[4.58,3.89,6.45,9.61,11.28,14.59,16.22,15.91,12.79,10.96,9.55,10.03]},
		{'area':0.828,'action':0.42,'capacity':22.82,'local':{'p':[764,767,769],'w':[1.192,1.61,1.45]},'dispersal':{'p':[148,764,767,769,773],'w':[0.021,0.638,0.827,0.712,0.828]},'initial':0,'monitored':0,'temp':[4.69,4.01,6.54,9.73,11.39,14.69,16.28,16.01,12.89,11.04,9.65,10.14]},
		{'area':2.963,'action':1.57,'capacity':42.39,'local':{'p':[764,765,767,772],'w':[1.887,1.533,0.377,0.237]},'dispersal':{'p':[167,764,765,766,767,770,771,772,774,775,776,783,784],'w':[0.815,0.765,0.592,0.011,0.217,0.44,0.046,0.199,2.963,0.167,0.051,0.04,0.075]},'initial':0,'monitored':0,'temp':[5.11,4.47,7.07,10.24,11.92,15.25,16.86,16.55,13.37,11.48,10.05,10.55]},
		{'area':0.167,'action':0.21,'capacity':5.06,'local':{'p':[],'w':[]},'dispersal':{'p':[167,766,770,774,775,776],'w':[0.094,0.122,0.174,0.538,0.167,0.054]},'initial':0,'monitored':0,'temp':[5.33,4.7,7.33,10.5,12.18,15.53,17.14,16.82,13.62,11.7,10.26,10.76]},
		{'area':0.06,'action':0,'capacity':1.38,'local':{'p':[],'w':[]},'dispersal':{'p':[167,766,770,774,775,776],'w':[0.296,0.327,0.052,0.069,0.138,0.06]},'initial':0,'monitored':0,'temp':[5.39,4.78,7.41,10.57,12.25,15.6,17.2,16.88,13.69,11.76,10.32,10.82]},
		{'area':2.188,'action':1.26,'capacity':55.86,'local':{'p':[680,761,771],'w':[1.41,1.726,1.032]},'dispersal':{'p':[148,149,680,761,767,771,777],'w':[0.663,0.085,0.636,0.767,0.127,0.491,2.188]},'initial':0,'monitored':0,'temp':[4.95,4.31,6.87,10.08,11.7,15.01,16.59,16.3,13.17,11.32,9.92,10.41]},
		{'area':4.651,'action':2.87,'capacity':124.94,'local':{'p':[168,669,672,765,772,781,782,784,788],'w':[2.591,1.365,1.21,0.414,0.251,1.055,0.838,0.472,0.255]},'dispersal':{'p':[168,668,669,672,765,772,778,781,782,784,788],'w':[1.015,0.056,0.548,0.532,0.192,0.169,4.651,0.447,0.401,0.303,0.205]},'initial':0,'monitored':0,'temp':[4.38,3.69,6.27,9.41,11.09,14.4,16.08,15.72,12.59,10.8,9.37,9.85]},
		{'area':2.14,'action':1.25,'capacity':54.41,'local':{'p':[168,780,782,784,791],'w':[2.217,1.877,0.125,0.815,1.23]},'dispersal':{'p':[168,779,780,782,784,791],'w':[0.913,2.14,0.76,0.229,0.487,0.596]},'initial':0,'monitored':0,'temp':[4.72,4.06,6.71,9.82,11.55,14.87,16.57,16.17,12.98,11.19,9.72,10.19]},
		{'area':3.799,'action':2.72,'capacity':98.34,'local':{'p':[779,782,787,791,797],'w':[1.877,0.97,2.384,1.122,1.709]},'dispersal':{'p':[168,779,780,782,787,791,797],'w':[0.077,0.747,3.799,0.479,1.076,0.515,0.835]},'initial':0,'monitored':0,'temp':[4.53,3.84,6.48,9.59,11.33,14.65,16.37,15.97,12.76,11,9.53,10.01]},
		{'area':4.462,'action':8.21,'capacity':149.11,'local':{'p':[148,669,678,772,778],'w':[1.323,2.919,0.726,2.783,1.055]},'dispersal':{'p':[148,669,678,764,765,772,778,781],'w':[0.623,1.202,0.431,0.006,0.028,1.115,0.578,4.462]},'initial':0,'monitored':0,'temp':[4.24,3.52,6.06,9.22,10.88,14.17,15.82,15.5,12.42,10.62,9.23,9.71]},
		{'area':2.939,'action':0.81,'capacity':75.38,'local':{'p':[168,778,779,780,787,788,789],'w':[1.231,0.838,0.125,0.97,1.265,0.952,1.463]},'dispersal':{'p':[168,672,778,779,780,782,787,788,789],'w':[0.49,0.026,0.465,0.11,0.458,2.939,0.624,0.519,0.549]},'initial':0,'monitored':0,'temp':[4.26,3.55,6.15,9.28,10.98,14.29,16,15.62,12.47,10.7,9.26,9.74]},
		{'area':1.682,'action':0.03,'capacity':41.68,'local':{'p':[768,770,784,800],'w':[0.571,0.657,3.247,1.595]},'dispersal':{'p':[765,768,770,774,783,784,791,800],'w':[0.131,0.216,0.428,0.034,1.682,1.212,0.162,0.669]},'initial':0,'monitored':0,'temp':[5.1,4.48,7.12,10.25,11.96,15.29,16.95,16.58,13.38,11.53,10.07,10.55]},
		{'area':3.532,'action':0.06,'capacity':79.76,'local':{'p':[168,770,778,779,783,791,800],'w':[1.181,0.2,0.472,0.815,3.247,1.13,0.062]},'dispersal':{'p':[168,765,770,774,778,779,783,784,791,800],'w':[0.472,0.881,0.159,0.109,0.299,0.367,1.096,3.532,0.563,0.224]},'initial':0,'monitored':0,'temp':[4.94,4.3,6.94,10.07,11.77,15.1,16.77,16.39,13.21,11.38,9.91,10.39]},
		{'area':1.002,'action':0.52,'capacity':27.49,'local':{'p':[68,786,788,790],'w':[1.381,0.232,1.539,1.394]},'dispersal':{'p':[68,785,786,788,789,790],'w':[0.729,1.002,0.29,0.792,0.009,0.51]},'initial':0,'monitored':0,'temp':[3.97,3.24,5.83,8.96,10.63,13.93,15.65,15.27,12.15,10.39,8.97,9.45]},
		{'area':1.878,'action':1.38,'capacity':53.72,'local':{'p':[68,667,672,785,790],'w':[1.313,2.693,0.175,0.232,1.829]},'dispersal':{'p':[68,667,672,785,786,790],'w':[0.509,1.035,0.239,0.219,1.878,0.628]},'initial':0,'monitored':0,'temp':[3.94,3.2,5.79,8.93,10.57,13.87,15.58,15.2,12.11,10.34,8.93,9.4]},
		{'area':9.453,'action':6.23,'capacity':244.84,'local':{'p':[68,780,782,789,797],'w':[0.193,2.384,1.265,1.725,2.206]},'dispersal':{'p':[68,780,782,787,789,797],'w':[0.135,0.974,0.536,9.453,0.686,1]},'initial':0,'monitored':0,'temp':[4.19,3.45,6.08,9.19,10.92,14.24,15.98,15.59,12.38,10.65,9.2,9.68]},
		{'area':2.175,'action':0.42,'capacity':54.47,'local':{'p':[68,672,778,782,785,789,790],'w':[0.405,0.637,0.255,0.952,1.539,2.032,0.844]},'dispersal':{'p':[68,672,778,782,785,788,789,790],'w':[0.354,0.375,0.24,0.474,0.518,2.175,0.801,0.406]},'initial':0,'monitored':0,'temp':[4.08,3.34,5.93,9.07,10.74,14.05,15.76,15.39,12.26,10.5,9.08,9.55]},
		{'area':1.802,'action':0.31,'capacity':46.01,'local':{'p':[68,782,787,788],'w':[0.854,1.463,1.725,2.032]},'dispersal':{'p':[68,782,785,787,788,789],'w':[0.456,0.697,0.002,0.816,0.853,1.802]},'initial':0,'monitored':0,'temp':[4.04,3.3,5.9,9.03,10.72,14.03,15.76,15.38,12.23,10.48,9.05,9.53]},
		{'area':1.005,'action':2.6,'capacity':38.06,'local':{'p':[672,785,786,788],'w':[0.747,1.394,1.829,0.844]},'dispersal':{'p':[68,667,672,785,786,788,790],'w':[0.073,0.056,0.472,0.544,0.759,0.501,1.005]},'initial':0,'monitored':0,'temp':[4.01,3.28,5.86,9,10.65,13.95,15.66,15.29,12.18,10.42,9.01,9.48]},
		{'area':3.606,'action':0.07,'capacity':78.4,'local':{'p':[779,780,784,796,797,800],'w':[1.23,1.122,1.13,1.003,2.342,0.643]},'dispersal':{'p':[779,780,783,784,791,796,797,800],'w':[0.539,0.57,0.035,0.498,3.606,0.52,1.009,0.339]},'initial':0,'monitored':0,'temp':[4.9,4.27,6.94,10.05,11.78,15.11,16.82,16.41,13.18,11.39,9.91,10.37]},
		{'area':0.906,'action':0.03,'capacity':20.19,'local':{'p':[795,798,799],'w':[0.493,1.783,2.056]},'dispersal':{'p':[792,795,798,799,804,937],'w':[0.906,0.395,0.68,0.89,0.162,0.129]},'initial':0,'monitored':0,'temp':[5.16,4.63,7.29,10.33,12.04,15.34,17.05,16.63,13.44,11.62,10.16,10.63]},
		{'area':1.691,'action':0,'capacity':4.69,'local':{'p':[169,794,795,796,799],'w':[2.152,0.37,1.546,0.705,0.712]},'dispersal':{'p':[169,793,794,795,796,797,799],'w':[0.691,1.691,0.425,0.732,0.472,0.051,0.432]},'initial':0,'monitored':0,'temp':[5.11,4.52,7.23,10.32,12.08,15.42,17.14,16.72,13.42,11.65,10.14,10.6]},
		{'area':12.613,'action':0.28,'capacity':97.33,'local':{'p':[169,192,193,793,795,797],'w':[2.092,1.203,1.876,0.37,1.47,4.187]},'dispersal':{'p':[169,192,193,793,794,795,797],'w':[0.651,0.56,0.743,0.309,12.613,0.669,1.759]},'initial':0,'monitored':0,'temp':[4.9,4.26,6.96,10.04,11.8,15.12,16.88,16.46,13.16,11.4,9.91,10.38]},
		{'area':4.122,'action':0.03,'capacity':58.26,'local':{'p':[192,792,793,794,798,799,939],'w':[0.423,0.493,1.546,1.47,1.106,0.628,2.94]},'dispersal':{'p':[169,192,792,793,794,795,798,799,939],'w':[0.002,0.351,0.197,0.617,0.708,4.122,0.517,0.334,1.217]},'initial':0,'monitored':0,'temp':[5.13,4.56,7.25,10.32,12.05,15.37,17.09,16.69,13.41,11.62,10.14,10.6]},
		{'area':4.495,'action':0.26,'capacity':56.18,'local':{'p':[169,768,791,793,797,799,800],'w':[0.213,0.072,1.003,0.705,0.997,1.255,2.046]},'dispersal':{'p':[169,768,791,793,796,797,799,800,801,804],'w':[0.176,0.052,0.48,0.377,4.495,0.461,0.998,0.803,0.398,0.117]},'initial':0,'monitored':0,'temp':[5.1,4.52,7.19,10.28,12,15.33,17.03,16.62,13.4,11.58,10.1,10.57]},
		{'area':8.834,'action':0.26,'capacity':61.79,'local':{'p':[169,780,787,791,794,796],'w':[0.712,1.709,2.206,2.342,4.187,0.997]},'dispersal':{'p':[169,780,787,791,793,794,796,797],'w':[0.308,0.721,0.938,0.934,0.02,1.627,0.526,8.834]},'initial':0,'monitored':0,'temp':[4.73,4.07,6.75,9.85,11.6,14.93,16.67,16.25,12.99,11.23,9.75,10.22]},
		{'area':1.95,'action':0.03,'capacity':48.43,'local':{'p':[792,795,939],'w':[1.783,1.106,0.712]},'dispersal':{'p':[792,795,798,799,804,937,939],'w':[0.733,0.543,1.95,0.017,0.079,0.947,0.344]},'initial':0,'monitored':0,'temp':[5.17,4.64,7.3,10.34,12.03,15.32,17.03,16.63,13.43,11.61,10.16,10.63]},
		{'area':2.554,'action':0,'capacity':41.69,'local':{'p':[792,793,795,796],'w':[2.056,0.712,0.628,1.255]},'dispersal':{'p':[792,793,795,796,798,799,801,804,937],'w':[0.756,0.443,0.363,0.974,0.017,2.554,0.067,0.535,0.048]},'initial':0,'monitored':0,'temp':[5.15,4.61,7.27,10.33,12.05,15.36,17.07,16.65,13.44,11.62,10.15,10.62]},
		{'area':2.475,'action':0,'capacity':61.3,'local':{'p':[768,783,784,791,796],'w':[1.96,1.595,0.062,0.643,2.046]},'dispersal':{'p':[768,770,783,784,791,796,800,801],'w':[0.667,0.006,0.632,0.157,0.389,0.913,2.475,0.19]},'initial':0,'monitored':0,'temp':[5.11,4.51,7.16,10.26,11.97,15.3,16.97,16.58,13.39,11.55,10.08,10.56]},
		{'area':4.976,'action':1.59,'capacity':102.4,'local':{'p':[766,803],'w':[1.084,1.769]},'dispersal':{'p':[170,766,768,770,796,799,800,801,803,804],'w':[0.648,0.465,0.259,0.642,0.332,0.066,0.127,4.976,0.816,0.363]},'initial':0,'monitored':0,'temp':[5.27,4.71,7.34,10.42,12.09,15.4,17.05,16.69,13.54,11.65,10.21,10.7]},
		{'area':7.557,'action':0.16,'capacity':168.41,'local':{'p':[170,762,803,811,936],'w':[3.166,2.156,1.336,4.459,0.076]},'dispersal':{'p':[170,171,762,802,803,805,811,936],'w':[1.274,0.151,1.009,7.557,0.608,0.812,1.71,0.22]},'initial':0,'monitored':0,'temp':[5.24,4.75,7.36,10.41,11.99,15.31,16.96,16.61,13.49,11.58,10.21,10.7]},
		{'area':4.535,'action':0.09,'capacity':57.19,'local':{'p':[170,762,766,801,802],'w':[1.325,1.007,2.825,1.769,1.336]},'dispersal':{'p':[170,762,766,801,802,803],'w':[0.846,0.505,1.145,0.765,0.579,4.535]},'initial':0,'monitored':0,'temp':[5.31,4.77,7.38,10.47,12.11,15.43,17.06,16.71,13.58,11.66,10.26,10.75]},
		{'area':3.288,'action':0.01,'capacity':59.66,'local':{'p':[170,937],'w':[2.771,2.091]},'dispersal':{'p':[170,792,796,798,799,801,804,937],'w':[1.193,0.144,0.117,0.058,0.4,0.401,3.288,0.903]},'initial':0,'monitored':0,'temp':[5.2,4.7,7.32,10.32,11.99,15.25,16.95,16.54,13.45,11.57,10.16,10.64]},
		{'area':1.762,'action':0,'capacity':41.94,'local':{'p':[171,762,806],'w':[0.328,0.331,1.993]},'dispersal':{'p':[171,762,802,805,806,808,811],'w':[0.385,0.209,0.949,1.762,0.979,0.007,0.007]},'initial':0,'monitored':0,'temp':[5.23,4.71,7.32,10.43,11.97,15.34,16.96,16.63,13.47,11.57,10.21,10.7]},
		{'area':5.822,'action':1.2,'capacity':134.57,'local':{'p':[171,172,754,755,805,813],'w':[2.614,0.432,1.318,0.735,1.993,0.821]},'dispersal':{'p':[171,172,754,755,762,805,806,807,808,813],'w':[1.063,0.243,0.594,0.366,0.126,0.794,5.822,0.011,0.801,0.406]},'initial':0,'monitored':0,'temp':[5.18,4.66,7.25,10.39,11.9,15.29,16.91,16.58,13.4,11.52,10.18,10.65]},
		{'area':2.063,'action':1.08,'capacity':55.36,'local':{'p':[171,809,810,813,816,817],'w':[0.471,1.387,1.149,1.251,0.945,0.812]},'dispersal':{'p':[171,806,807,809,810,813,816,817],'w':[0.336,0.035,2.063,0.556,0.532,0.675,0.398,0.415]},'initial':0,'monitored':0,'temp':[5.14,4.66,7.26,10.36,11.86,15.24,16.88,16.55,13.36,11.49,10.15,10.62]},
		{'area':3.159,'action':0.25,'capacity':71.09,'local':{'p':[69,754,762,763],'w':[1.764,0.325,0.705,0.961]},'dispersal':{'p':[69,754,762,763,805,806,808],'w':[0.818,0.27,0.856,0.373,0.011,0.784,3.159]},'initial':0,'monitored':0,'temp':[5.21,4.65,7.24,10.42,11.96,15.35,16.94,16.62,13.45,11.56,10.2,10.68]},
		{'area':2.202,'action':0.15,'capacity':55.14,'local':{'p':[171,807,810,812],'w':[2.43,1.387,1.131,0.411]},'dispersal':{'p':[171,807,809,810,811,812,927],'w':[1.099,0.704,2.202,0.414,0.346,0.193,0.163]},'initial':0,'monitored':0,'temp':[5.17,4.7,7.31,10.38,11.9,15.27,16.91,16.58,13.4,11.52,10.17,10.65]},
		{'area':1.11,'action':0.58,'capacity':29.45,'local':{'p':[807,809,812,817,932],'w':[1.149,1.131,1.566,0.4,0.219]},'dispersal':{'p':[807,809,810,812,817,927,932],'w':[0.491,0.584,1.11,0.699,0.253,0.002,0.24]},'initial':0,'monitored':0,'temp':[5.13,4.66,7.26,10.33,11.85,15.21,16.85,16.53,13.35,11.47,10.13,10.6]},
		{'area':7.344,'action':0.86,'capacity':184.91,'local':{'p':[802,927,936],'w':[4.459,3.298,2.069]},'dispersal':{'p':[170,171,802,805,809,811,812,927,928,936],'w':[0.113,0.381,1.773,0.03,0.384,7.344,0.052,1.256,0.032,0.952]},'initial':0,'monitored':0,'temp':[5.2,4.74,7.34,10.36,11.93,15.25,16.91,16.56,13.43,11.54,10.18,10.66]},
		{'area':1.8,'action':0.29,'capacity':45.76,'local':{'p':[809,810,931,932],'w':[0.411,1.566,1.447,1.055]},'dispersal':{'p':[809,810,811,812,817,927,931,932],'w':[0.285,0.607,0.051,1.8,0.031,0.473,0.621,0.556]},'initial':0,'monitored':0,'temp':[5.11,4.65,7.24,10.3,11.83,15.18,16.83,16.51,13.33,11.46,10.11,10.58]},
		{'area':3.336,'action':0.08,'capacity':83.51,'local':{'p':[171,172,806,807,816,818,924],'w':[0.285,1.538,0.821,1.251,1.341,1.727,0.353]},'dispersal':{'p':[171,172,806,807,813,816,818,924,926],'w':[0.175,0.95,0.462,0.554,3.336,0.507,0.684,0.235,0.101]},'initial':0,'monitored':0,'temp':[5.12,4.63,7.23,10.35,11.84,15.24,16.86,16.54,13.33,11.47,10.14,10.61]},
		{'area':4.485,'action':0.15,'capacity':111.76,'local':{'p':[189,815,822,910,917,926],'w':[1.091,2.461,1.678,2.156,0.709,0.284]},'dispersal':{'p':[189,814,815,822,910,917,926],'w':[0.521,4.485,1.024,0.784,0.91,0.39,0.212]},'initial':0,'monitored':0,'temp':[4.95,4.43,7.01,10.13,11.61,14.98,16.59,16.31,13.09,11.27,9.96,10.42]},
		{'area':3.74,'action':0.17,'capacity':94.35,'local':{'p':[172,814,818,820,822,926],'w':[1.586,2.461,1.539,0.132,1.024,1.27]},'dispersal':{'p':[172,189,814,815,818,820,822,926],'w':[0.704,0.019,1.019,3.74,0.647,0.193,0.474,0.65]},'initial':0,'monitored':0,'temp':[5.01,4.5,7.09,10.21,11.69,15.07,16.69,16.39,13.17,11.34,10.02,10.49]},
		{'area':1.082,'action':0,'capacity':26.74,'local':{'p':[807,813,817,924],'w':[0.945,1.341,0.832,1.036]},'dispersal':{'p':[807,813,816,817,818,924],'w':[0.542,0.69,1.082,0.341,0.017,0.567]},'initial':0,'monitored':0,'temp':[5.1,4.63,7.23,10.33,11.82,15.21,16.84,16.52,13.31,11.46,10.12,10.59]},
		{'area':0.907,'action':0.15,'capacity':22.82,'local':{'p':[807,810,816,924,932],'w':[0.812,0.4,0.832,0.903,0.768]},'dispersal':{'p':[807,810,812,816,817,924,932],'w':[0.386,0.27,0.035,0.377,0.907,0.459,0.461]},'initial':0,'monitored':0,'temp':[5.1,4.62,7.22,10.31,11.81,15.18,16.82,16.51,13.31,11.45,10.11,10.57]},
		{'area':1.518,'action':0.22,'capacity':39.06,'local':{'p':[172,813,815,924,926],'w':[1.191,1.727,1.539,0.095,0.599]},'dispersal':{'p':[172,813,815,816,818,924,926],'w':[0.599,0.719,0.72,0.003,1.518,0.162,0.349]},'initial':0,'monitored':0,'temp':[5.07,4.57,7.17,10.29,11.77,15.17,16.79,16.48,13.26,11.41,10.08,10.55]},
		{'area':5.124,'action':1.61,'capacity':128.5,'local':{'p':[165,747,755,760,820,821],'w':[0.16,2.597,0.99,0.379,3.144,2.027]},'dispersal':{'p':[165,747,750,755,760,819,820,821],'w':[0.187,0.982,0.037,0.532,0.239,5.124,1.344,0.915]},'initial':0,'monitored':0,'temp':[4.98,4.4,6.97,10.1,11.55,14.94,16.55,16.25,13.07,11.26,9.97,10.43]},
		{'area':5.815,'action':1.23,'capacity':150.07,'local':{'p':[172,173,755,815,819,821,822],'w':[1.358,0.02,0.898,0.132,3.144,1.132,3.621]},'dispersal':{'p':[172,173,755,815,819,820,821,822],'w':[0.604,0.162,0.49,0.159,1.244,5.815,0.561,1.404]},'initial':0,'monitored':0,'temp':[4.96,4.4,6.98,10.1,11.56,14.95,16.56,16.27,13.07,11.26,9.96,10.42]},
		{'area':7.795,'action':5.91,'capacity':220.43,'local':{'p':[9,165,173,819,820,826],'w':[1.239,2.228,2.152,2.027,1.132,2.008]},'dispersal':{'p':[9,165,173,747,750,819,820,821,822,826],'w':[0.69,0.929,0.956,0.039,0.005,0.823,0.479,7.795,0.094,0.791]},'initial':0,'monitored':0,'temp':[4.76,4.13,6.68,9.79,11.25,14.61,16.21,15.95,12.76,11.01,9.73,10.2]},
		{'area':5.641,'action':2.3,'capacity':151.48,'local':{'p':[173,814,815,820,917],'w':[1.574,1.678,1.024,3.621,1.953]},'dispersal':{'p':[172,173,814,815,820,821,822,917],'w':[0.079,0.702,0.71,0.484,1.458,0.138,5.641,0.834]},'initial':0,'monitored':0,'temp':[4.91,4.35,6.93,10.05,11.51,14.88,16.49,16.22,13.01,11.21,9.9,10.37]},
		{'area':12.174,'action':1.5,'capacity':267.36,'local':{'p':[54,174,175,187,824,829,900,902,904],'w':[1.736,1.882,2.991,0.981,0.471,0.466,2.542,1.026,0.487]},'dispersal':{'p':[54,174,175,187,823,824,829,840,899,900,902,904],'w':[0.906,0.709,1.119,0.407,12.174,0.21,0.2,0.045,0.047,1.569,0.441,0.329]},'initial':0,'monitored':0,'temp':[4.78,4.06,6.64,9.74,11.28,14.57,16.09,15.89,12.65,10.97,9.72,10.2…
		{'area':1.91,'action':0,'capacity':45.59,'local':{'p':[823,827,828,829,830,902],'w':[0.471,0.667,0.339,2.297,0.214,2.253]},'dispersal':{'p':[823,824,827,828,829,830,902],'w':[0.396,1.91,0.33,0.239,0.905,0.136,0.971]},'initial':0,'monitored':0,'temp':[4.71,4.01,6.58,9.68,11.2,14.5,16.05,15.85,12.62,10.91,9.66,10.14]},
		{'area':0.003,'action':0.01,'capacity':0.14,'local':{'p':[10],'w':[0.174]},'dispersal':{'p':[10,825,826],'w':[0.495,0.003,0.094]},'initial':0,'monitored':0,'temp':[4.42,3.69,6.2,9.29,10.77,14.08,15.67,15.46,12.29,10.6,9.37,9.85]},
		{'area':4.653,'action':1.8,'capacity':121.74,'local':{'p':[9,10,173,821,828],'w':[1.548,3.341,1.064,2.008,1.376]},'dispersal':{'p':[9,10,173,821,825,826,828],'w':[0.759,1.484,0.533,0.885,0.003,4.653,0.615]},'initial':0,'monitored':0,'temp':[4.56,3.86,6.39,9.49,10.97,14.29,15.88,15.66,12.47,10.77,9.51,9.99]},
		{'area':1.213,'action':0.3,'capacity':31.18,'local':{'p':[824,830,902,903,908,914],'w':[0.667,1.437,0.629,0.78,0.186,0.696]},'dispersal':{'p':[824,827,828,830,902,903,908,914],'w':[0.373,1.213,0.037,0.611,0.349,0.301,0.168,0.409]},'initial':0,'monitored':0,'temp':[4.72,4.05,6.61,9.71,11.22,14.53,16.09,15.89,12.66,10.94,9.67,10.15]},
		{'area':3.797,'action':0.43,'capacity':94.66,'local':{'p':[10,173,174,824,826,829,830],'w':[1.06,0.914,1.22,0.339,1.376,0.531,2.142]},'dispersal':{'p':[10,173,174,824,826,827,828,829,830],'w':[0.622,0.509,0.485,0.239,0.589,0.038,3.797,0.21,0.824]},'initial':0,'monitored':0,'temp':[4.62,3.92,6.47,9.57,11.07,14.38,15.95,15.74,12.53,10.83,9.57,10.05]},
		{'area':1.161,'action':0,'capacity':28.86,'local':{'p':[174,823,824,828],'w':[2.269,0.466,2.297,0.531]},'dispersal':{'p':[174,823,824,828,829,830],'w':[0.932,0.423,0.975,0.391,1.161,0.007]},'initial':0,'monitored':0,'temp':[4.69,3.98,6.55,9.64,11.17,14.47,16.01,15.82,12.59,10.89,9.64,10.13]},
		{'area':1.821,'action':0.26,'capacity':46.18,'local':{'p':[173,824,827,828,914],'w':[1.101,0.214,1.437,2.142,0.861]},'dispersal':{'p':[173,824,827,828,829,830,914],'w':[0.617,0.249,0.557,0.917,0.004,1.821,0.452]},'initial':0,'monitored':0,'temp':[4.68,4,6.56,9.66,11.16,14.47,16.04,15.84,12.62,10.9,9.63,10.11]},
		{'area':0.871,'action':0.15,'capacity':22.53,'local':{'p':[835,840,841],'w':[1.074,0.356,1.119]},'dispersal':{'p':[163,831,833,835,840,841],'w':[0.791,0.871,0.025,0.542,0.192,0.525]},'initial':0,'monitored':0,'temp':[5.08,4.38,6.88,10.06,11.47,14.81,16.3,16.09,12.86,11.19,9.93,10.4]},
		{'area':0.407,'action':0,'capacity':10.15,'local':{'p':[],'w':[]},'dispersal':{'p':[163,175,832,833,840],'w':[0.021,0.049,0.407,0.798,0.793]},'initial':0,'monitored':0,'temp':[5.26,4.58,7.17,10.3,11.82,15.11,16.6,16.37,13.11,11.43,10.17,10.63]},
		{'area':3.446,'action':0.88,'capacity':89.46,'local':{'p':[56,175],'w':[0.64,2.648]},'dispersal':{'p':[12,56,163,175,831,832,833,840],'w':[0.198,0.306,0.788,1.267,0.062,0.391,3.446,0.491]},'initial':0,'monitored':0,'temp':[5.17,4.47,7.05,10.18,11.7,14.99,16.47,16.25,13.01,11.33,10.07,10.54]},
		{'area':3.359,'action':0.66,'capacity':86.42,'local':{'p':[164,176,744,836,839,844],'w':[0.197,0.966,3.859,0.012,2.377,1.697]},'dispersal':{'p':[164,176,744,834,836,839,844],'w':[0.296,0.5,1.446,3.359,0.155,0.889,0.861]},'initial':0,'monitored':0,'temp':[5.06,4.38,6.61,10.02,10.97,14.52,16,15.85,12.61,10.95,9.7,10.17]},
		{'area':2.684,'action':0.31,'capacity':67.81,'local':{'p':[831,836,837,840,841],'w':[1.074,2.233,0.495,1.746,0.964]},'dispersal':{'p':[163,176,831,835,836,837,840,841],'w':[0.001,0.067,0.456,2.684,0.926,0.315,0.823,0.48]},'initial':0,'monitored':0,'temp':[5.12,4.43,6.89,10.11,11.45,14.83,16.31,16.1,12.87,11.19,9.94,10.4]},
		{'area':3.635,'action':0.26,'capacity':91.48,'local':{'p':[176,744,745,834,835,837,841],'w':[1.902,1.921,0.769,0.012,2.233,0.106,0.834]},'dispersal':{'p':[176,744,745,834,835,836,837,841],'w':[0.753,0.786,0.436,0.105,0.9,3.635,0.206,0.398]},'initial':0,'monitored':0,'temp':[5.04,4.33,6.73,9.99,11.23,14.66,16.14,15.95,12.72,11.05,9.8,10.26]},
		{'area':5.196,'action':0.43,'capacity':131.14,'local':{'p':[176,835,836,838,840,845,846,892],'w':[2.844,0.495,0.106,1.359,0.673,0.732,0.434,2.523]},'dispersal':{'p':[176,835,836,837,838,840,845,846,892],'w':[1.146,0.259,0.124,5.196,0.562,0.354,0.434,0.261,1.068]},'initial':0,'monitored':0,'temp':[5.12,4.45,6.85,10.11,11.35,14.79,16.27,16.07,12.82,11.13,9.89,10.35]},
		{'area':1.856,'action':0.03,'capacity':45.51,'local':{'p':[837,840,892,894],'w':[1.359,1.698,1.05,1.535]},'dispersal':{'p':[837,838,840,892,894,898],'w':[0.664,1.856,0.821,0.485,0.694,0.072]},'initial':0,'monitored':0,'temp':[5.13,4.46,6.94,10.14,11.5,14.88,16.36,16.16,12.9,11.22,9.97,10.43]},
		{'area':2.651,'action':0.56,'capacity':68.72,'local':{'p':[176,834,844,846],'w':[1.25,2.377,1.982,1.261]},'dispersal':{'p':[176,834,839,844,846],'w':[0.638,1.049,2.651,0.937,0.622]},'initial':0,'monitored':0,'temp':[5.09,4.43,6.64,10.06,10.97,14.55,16.02,15.88,12.63,10.96,9.72,10.2]},
		{'area':6.623,'action':0.8,'capacity':165.79,'local':{'p':[831,835,837,838,894,899],'w':[0.356,1.746,0.673,1.698,2.888,0.779]},'dispersal':{'p':[163,175,823,831,832,833,835,837,838,840,894,899,900],'w':[0.256,0.638,0.046,0.17,0.378,0.279,0.754,0.399,0.638,6.623,1.182,0.339,0.093]},'initial':0,'monitored':0,'temp':[5.21,4.53,7.07,10.23,11.69,15.02,16.5,16.28,13.02,11.34,10.08,10.54]},
		{'area':2.211,'action':0.13,'capacity':55.01,'local':{'p':[745,831,835,836],'w':[1.173,1.119,0.964,0.834]},'dispersal':{'p':[28,163,745,831,835,836,841],'w':[0.068,0.726,0.515,0.42,0.425,0.442,2.211]},'initial':0,'monitored':0,'temp':[4.99,4.26,6.72,9.93,11.28,14.64,16.13,15.93,12.72,11.06,9.8,10.27]},
		{'area':3.815,'action':3,'capacity':109.6,'local':{'p':[177,740,742,846,848,852],'w':[2.587,0.388,1.095,0.133,2.156,0.655]},'dispersal':{'p':[177,740,742,842,846,848,852,857],'w':[1.053,0.261,1.062,3.815,0.205,0.863,0.347,0.19]},'initial':0,'monitored':0,'temp':[5.1,4.48,6.46,10.07,10.59,14.33,15.79,15.74,12.45,10.78,9.57,10.08]},
		{'area':4.452,'action':0.6,'capacity':113.73,'local':{'p':[177,845,849,850,887,891],'w':[1.554,1.152,1.061,2.523,0.761,2.339]},'dispersal':{'p':[177,184,843,845,849,850,887,891],'w':[0.767,0.041,4.452,0.493,0.496,0.97,0.471,1.015]},'initial':0,'monitored':0,'temp':[4.75,4.08,6.18,9.6,10.42,14.02,15.48,15.43,12.19,10.53,9.34,9.82]},
		{'area':4.991,'action':0.89,'capacity':128.38,'local':{'p':[164,742,834,839,846,848],'w':[0.573,2.942,1.697,1.982,0.416,2.149]},'dispersal':{'p':[164,742,744,834,839,844,846,848],'w':[0.412,1.322,0.029,0.698,0.762,4.991,0.322,0.859]},'initial':0,'monitored':0,'temp':[5.21,4.57,6.67,10.2,10.92,14.57,16.04,15.93,12.66,10.99,9.74,10.23]},
		{'area':4.058,'action':0.49,'capacity':103.4,'local':{'p':[177,837,843,846,891,892],'w':[0.949,0.732,1.152,1.82,3.159,0.538]},'dispersal':{'p':[177,837,843,845,846,891,892],'w':[0.462,0.363,0.594,4.058,0.781,1.31,0.345]},'initial':0,'monitored':0,'temp':[4.9,4.24,6.45,9.82,10.79,14.33,15.81,15.7,12.45,10.78,9.56,10.03]},
		{'area':5.098,'action':0.01,'capacity':127.02,'local':{'p':[176,177,837,839,842,844,845,848],'w':[1.906,1.97,0.434,1.261,0.133,0.416,1.82,0.787]},'dispersal':{'p':[176,177,837,839,842,844,845,846,848],'w':[0.779,0.814,0.317,0.554,0.144,0.235,0.832,5.098,0.305]},'initial':0,'monitored':0,'temp':[5.05,4.4,6.58,10,10.89,14.48,15.95,15.83,12.56,10.89,9.67,10.15]},
		{'area':1.502,'action':0.13,'capacity':37.81,'local':{'p':[177,849,850,851,852],'w':[0.244,0.629,2.458,0.873,1.74]},'dispersal':{'p':[177,842,847,849,850,851,852],'w':[0.314,0.001,1.502,0.355,0.981,0.37,0.853]},'initial':0,'monitored':0,'temp':[4.69,4.02,5.99,9.52,10.14,13.81,15.27,15.26,12.01,10.37,9.2,9.7]},
		{'area':1.4,'action':0.64,'capacity':37.93,'local':{'p':[742,842,844,846],'w':[0.519,2.156,2.149,0.787]},'dispersal':{'p':[177,742,842,844,846,848],'w':[0.07,0.41,0.87,0.914,0.48,1.4]},'initial':0,'monitored':0,'temp':[5.18,4.55,6.61,10.16,10.8,14.49,15.96,15.87,12.59,10.91,9.69,10.18]},
		{'area':2.893,'action':0.82,'capacity':75.32,'local':{'p':[843,847,850,851,887],'w':[1.061,0.629,0.96,2.014,2.67]},'dispersal':{'p':[843,847,849,850,851,887],'w':[0.616,0.289,2.893,0.374,0.876,1.277]},'initial':0,'monitored':0,'temp':[4.63,3.95,6.04,9.44,10.29,13.86,15.31,15.28,12.05,10.41,9.24,9.71]},
		{'area':1.739,'action':0,'capacity':43.03,'local':{'p':[177,843,847,849],'w':[1.021,2.523,2.458,0.96]},'dispersal':{'p':[177,843,847,849,850,852],'w':[0.621,1.082,0.929,0.589,1.739,0.069]},'initial':0,'monitored':0,'temp':[4.73,4.07,6.08,9.58,10.26,13.91,15.37,15.35,12.1,10.45,9.27,9.76]},
		{'area':3.242,'action':1.06,'capacity':83.18,'local':{'p':[847,849,852,887],'w':[0.873,2.014,3.459,2.009]},'dispersal':{'p':[183,847,849,851,852,864,887],'w':[0.044,0.486,0.769,3.242,1.512,0.028,0.992]},'initial':0,'monitored':0,'temp':[4.54,3.86,5.88,9.33,10.07,13.67,15.12,15.12,11.9,10.27,9.11,9.59]},
		{'area':5.573,'action':2.58,'capacity':151.48,'local':{'p':[177,183,842,847,851,887],'w':[0.39,0.67,0.655,1.74,3.459,0.165]},'dispersal':{'p':[177,183,740,842,847,850,851,852,857,864,887],'w':[0.238,0.225,0.016,0.358,0.685,0.023,1.294,5.573,2.394,0.214,0.218]},'initial':0,'monitored':0,'temp':[4.56,3.89,5.81,9.36,9.95,13.61,15.06,15.09,11.85,10.22,9.07,9.56]},
		{'area':3.81,'action':1.12,'capacity':99.72,'local':{'p':[162,731,734,854,859,860],'w':[1.461,0.3,2.097,3.495,0.024,1.262]},'dispersal':{'p':[162,731,734,853,854,856,858,859,860],'w':[0.724,0.216,0.861,3.81,1.451,0.004,0.01,0.171,0.52]},'initial':0,'monitored':0,'temp':[4.97,4.33,6.29,9.87,10.46,14.08,15.5,15.49,12.28,10.66,9.49,9.92]},
		{'area':2.673,'action':0.66,'capacity':69.72,'local':{'p':[162,853,855,858,859],'w':[0.488,3.495,1.155,2.977,0.34]},'dispersal':{'p':[162,178,853,854,855,856,858,859,860],'w':[0.386,0.071,1.322,2.673,0.613,0.121,1.073,0.199,0.098]},'initial':0,'monitored':0,'temp':[4.9,4.26,6.17,9.79,10.31,13.96,15.4,15.41,12.18,10.56,9.39,9.84]},
		{'area':4.943,'action':1.09,'capacity':127.43,'local':{'p':[162,178,740,741,854,857,858],'w':[0.474,1.578,2.428,1.2,1.155,1.907,0.158]},'dispersal':{'p':[162,178,740,741,854,855,857,858],'w':[0.329,0.653,1.025,0.579,0.529,4.943,0.847,0.101]},'initial':0,'monitored':0,'temp':[4.98,4.36,6.21,9.91,10.3,14.04,15.48,15.49,12.24,10.6,9.41,9.89]},
		{'area':5.668,'action':2.94,'capacity':155.21,'local':{'p':[178,179,857,858,859,864],'w':[1.908,0.815,0.562,1.309,1.956,3.25]},'dispersal':{'p':[178,179,853,854,856,857,858,859,860,864],'w':[0.784,0.439,0.003,0.116,5.668,0.4,0.495,0.786,0.001,1.397]},'initial':0,'monitored':0,'temp':[4.39,3.69,5.63,9.13,9.81,13.38,14.82,14.85,11.66,10.06,8.95,9.41]},
		{'area':8.31,'action':4.14,'capacity':227.07,'local':{'p':[178,740,855,856,864],'w':[3.171,1.592,1.907,0.562,0.669]},'dispersal':{'p':[178,183,740,842,852,855,856,857,864],'w':[1.273,0.162,0.694,0.318,2.38,0.765,0.287,8.31,0.286]},'initial':0,'monitored':0,'temp':[4.59,3.93,5.8,9.41,9.9,13.6,15.05,15.09,11.85,10.22,9.07,9.57]},
		{'area':2.086,'action':0.39,'capacity':54.11,'local':{'p':[178,854,855,856,859],'w':[2.945,2.977,0.158,1.309,0.011]},'dispersal':{'p':[178,853,854,855,856,858,859,860],'w':[1.162,0.007,1.24,0.284,0.627,2.086,0.141,0.001]},'initial':0,'monitored':0,'temp':[4.68,4.01,5.92,9.5,10.06,13.7,15.13,15.16,11.94,10.33,9.19,9.64]},
		{'area':2.059,'action':0,'capacity':51.28,'local':{'p':[179,853,854,856,858,860],'w':[1.733,0.024,0.34,1.956,0.011,2.257]},'dispersal':{'p':[179,853,854,856,858,859,860,862,865],'w':[0.794,0.095,0.157,0.846,0.118,2.059,0.844,0.064,0.114]},'initial':0,'monitored':0,'temp':[4.55,3.85,5.86,9.32,10.08,13.61,15.03,15.04,11.85,10.26,9.15,9.57]},
		{'area':2.034,'action':0.08,'capacity':51.07,'local':{'p':[179,734,853,859,862,865],'w':[0.053,0.736,1.262,2.257,1.821,0.04]},'dispersal':{'p':[179,734,853,854,856,858,859,860,862,865],'w':[0.164,0.403,0.527,0.134,0.001,0.004,0.898,2.034,0.676,0.163]},'initial':0,'monitored':0,'temp':[4.73,4.04,6.07,9.54,10.29,13.82,15.24,15.23,12.04,10.45,9.32,9.73]},
		{'area':6.69,'action':0.83,'capacity':169.73,'local':{'p':[181,863,869,875,880],'w':[2.098,1.845,2.218,2.023,1.544]},'dispersal':{'p':[181,861,863,869,875,880],'w':[1.075,6.69,0.862,1.023,0.912,0.661]},'initial':0,'monitored':0,'temp':[4.51,3.76,5.98,9.22,10.31,13.69,15.09,15.01,11.84,10.29,9.24,9.6]},
		{'area':1.712,'action':0.2,'capacity':42.93,'local':{'p':[734,738,860,865,866],'w':[0.61,0.872,1.821,1.159,1.132]},'dispersal':{'p':[179,734,738,859,860,862,865,866],'w':[0.123,0.32,0.439,0.066,0.73,1.712,0.518,0.533]},'initial':0,'monitored':0,'temp':[4.78,4.09,6.17,9.59,10.43,13.9,15.31,15.29,12.12,10.53,9.41,9.79]},
		{'area':4.641,'action':3.13,'capacity':129.91,'local':{'p':[179,861,864,865,869,874,880],'w':[2.497,1.845,0.099,1.353,0.492,1.164,1.049]},'dispersal':{'p':[179,861,863,864,865,869,874,880],'w':[0.999,0.781,4.641,0.181,0.655,0.333,0.481,0.46]},'initial':0,'monitored':0,'temp':[4.43,3.68,5.8,9.12,10.08,13.51,14.92,14.89,11.73,10.17,9.1,9.49]},
		{'area':6.296,'action':0.55,'capacity':158.78,'local':{'p':[179,183,856,857,863,874,881],'w':[0.674,0.24,3.25,0.669,0.099,1.227,2.236]},'dispersal':{'p':[179,183,851,852,856,857,863,864,874,881,887],'w':[0.324,1.243,0.009,0.149,1.319,0.407,0.148,6.296,0.532,0.843,0.159]},'initial':0,'monitored':0,'temp':[4.43,3.72,5.77,9.17,10,13.53,14.96,14.96,11.76,10.16,9.05,9.49]},
		{'area':4.407,'action':0.27,'capacity':111.17,'local':{'p':[179,860,862,863,866,868,869],'w':[1.182,0.04,1.159,1.353,2.517,0.425,1.643]},'dispersal':{'p':[179,859,860,862,863,865,866,868,869],'w':[0.481,0.063,0.097,0.494,0.62,4.407,1.019,0.309,0.741]},'initial':0,'monitored':0,'temp':[4.54,3.79,5.9,9.23,10.2,13.6,15,14.97,11.82,10.29,9.21,9.57]},
		{'area':3.729,'action':0.64,'capacity':95.93,'local':{'p':[161,736,738,862,865,868],'w':[1.404,1.314,0.526,1.132,2.517,0.797]},'dispersal':{'p':[161,736,738,862,865,866,868],'w':[0.617,0.597,0.313,0.518,1.047,3.729,0.483]},'initial':0,'monitored':0,'temp':[4.65,3.92,6.02,9.37,10.33,13.72,15.12,15.08,11.94,10.41,9.32,9.66]},
		{'area':1.409,'action':1.03,'capacity':39.82,'local':{'p':[181,871,872,873],'w':[0.03,2.742,1.137,0.872]},'dispersal':{'p':[181,867,871,872,873],'w':[0.218,1.409,1.144,0.428,0.366]},'initial':0,'monitored':0,'temp':[4.03,3.17,5.31,8.5,9.74,12.97,14.34,14.29,11.17,9.76,8.79,9.11]},
		{'area':5.441,'action':2.1,'capacity':141.79,'local':{'p':[71,180,729,736,865,866,869,870],'w':[0.229,0.043,1.277,1.055,0.425,0.797,2.832,2.584]},'dispersal':{'p':[71,180,729,736,865,866,868,869,870],'w':[0.213,0.176,0.502,0.478,0.264,0.372,5.441,1.213,1.065]},'initial':0,'monitored':0,'temp':[4.35,3.53,5.68,8.9,10.05,13.32,14.71,14.65,11.54,10.11,9.08,9.38]},
		{'area':8.025,'action':2.1,'capacity':208.68,'local':{'p':[180,181,861,863,865,868,871],'w':[0.562,1.313,2.218,0.492,1.643,2.832,1.405]},'dispersal':{'p':[180,181,861,863,865,868,869,870,871],'w':[0.361,0.607,0.931,0.293,0.757,1.114,8.025,0.077,0.624]},'initial':0,'monitored':0,'temp':[4.42,3.63,5.8,9.02,10.16,13.47,14.85,14.78,11.65,10.18,9.15,9.47]},
		{'area':4.193,'action':0.93,'capacity':108.36,'local':{'p':[71,180,730,868],'w':[1.636,2.805,1.373,2.584]},'dispersal':{'p':[71,180,729,730,868,869,870],'w':[0.77,1.184,0.028,0.695,1.093,0.157,4.193]},'initial':0,'monitored':0,'temp':[4.21,3.34,5.47,8.68,9.88,13.11,14.48,14.41,11.31,9.94,8.95,9.22]},
		{'area':3.99,'action':3.2,'capacity':112.66,'local':{'p':[180,181,867,869],'w':[2.823,0.565,2.742,1.405]},'dispersal':{'p':[180,181,867,869,871,873],'w':[1.197,0.344,0.925,0.687,3.99,0.102]},'initial':0,'monitored':0,'temp':[4.15,3.29,5.43,8.63,9.86,13.08,14.44,14.39,11.28,9.88,8.9,9.2]},
		{'area':0.886,'action':0.58,'capacity':21.77,'local':{'p':[867,873],'w':[1.137,1.421]},'dispersal':{'p':[867,872,873],'w':[0.614,0.886,0.66]},'initial':0,'monitored':0,'temp':[3.96,3.1,5.26,8.44,9.68,12.93,14.3,14.24,11.13,9.7,8.73,9.06]},
		{'area':2.382,'action':1.73,'capacity':60.59,'local':{'p':[181,867,872],'w':[3.437,0.872,1.421]},'dispersal':{'p':[181,867,871,872,873],'w':[1.526,0.356,0.188,0.485,2.382]},'initial':0,'monitored':0,'temp':[4.09,3.26,5.46,8.63,9.86,13.14,14.53,14.45,11.32,9.84,8.85,9.2]},
		{'area':1.965,'action':0.61,'capacity':51.77,'local':{'p':[863,864,878,879,880,881],'w':[1.164,1.227,0.377,0.246,1.192,1.269]},'dispersal':{'p':[179,863,864,874,877,878,879,880,881],'w':[0.081,0.562,0.594,1.965,0.007,0.202,0.224,0.517,0.519]},'initial':0,'monitored':0,'temp':[4.45,3.73,5.88,9.2,10.15,13.62,15.04,15,11.82,10.22,9.13,9.55]},
		{'area':4.214,'action':0.62,'capacity':106.89,'local':{'p':[181,182,861,878,879,880,884],'w':[0.535,0.905,2.023,1.44,0.126,0.41,2.936]},'dispersal':{'p':[181,182,861,875,878,879,880,884],'w':[0.383,0.46,0.855,4.214,0.522,0.135,0.245,1.268]},'initial':0,'monitored':0,'temp':[4.6,3.87,6.17,9.37,10.49,13.91,15.32,15.2,12.01,10.4,9.34,9.72]},
		{'area':3.245,'action':0.98,'capacity':84.42,'local':{'p':[181,884,1011],'w':[0.062,3.638,1.876]},'dispersal':{'p':[181,876,884,1011],'w':[0.127,3.245,1.528,0.816]},'initial':0,'monitored':0,'temp':[4.48,3.74,6.11,9.23,10.43,13.86,15.27,15.13,11.93,10.3,9.25,9.65]},
		{'area':2.401,'action':1.43,'capacity':65.51,'local':{'p':[182,183,879,881,882,883,889],'w':[1.171,0.73,1.434,1.637,0.331,0.286,0.403]},'dispersal':{'p':[182,183,874,877,879,881,882,883,889],'w':[0.554,0.388,0.01,2.401,0.607,0.774,0.167,0.175,0.192]},'initial':0,'monitored':0,'temp':[4.54,3.83,6.08,9.32,10.38,13.84,15.25,15.17,11.99,10.36,9.25,9.68]},
		{'area':1.439,'action':0.2,'capacity':36.83,'local':{'p':[874,875,879,880],'w':[0.377,1.44,1.642,1.713]},'dispersal':{'p':[182,874,875,878,879,880,881],'w':[0.083,0.29,0.735,1.439,0.696,0.732,0.025]},'initial':0,'monitored':0,'temp':[4.53,3.8,6.04,9.29,10.35,13.79,15.2,15.11,11.93,10.33,9.24,9.65]},
		{'area':1.29,'action':0.52,'capacity':34.87,'local':{'p':[182,874,875,877,878,881],'w':[1.032,0.246,0.126,1.434,1.642,0.333]},'dispersal':{'p':[182,874,875,877,878,879,880,881],'w':[0.541,0.194,0.209,0.584,0.653,1.29,0.001,0.237]},'initial':0,'monitored':0,'temp':[4.53,3.81,6.06,9.3,10.36,13.81,15.22,15.14,11.96,10.34,9.25,9.66]},
		{'area':2.277,'action':0.71,'capacity':59.97,'local':{'p':[861,863,874,875,878],'w':[1.544,1.049,1.192,0.41,1.713]},'dispersal':{'p':[861,863,874,875,878,879,880],'w':[0.723,0.553,0.615,0.312,0.685,0.001,2.277]},'initial':0,'monitored':0,'temp':[4.49,3.76,5.96,9.23,10.26,13.69,15.1,15.03,11.86,10.27,9.2,9.59]},
		{'area':2.735,'action':0.4,'capacity':69.75,'local':{'p':[183,864,874,877,879],'w':[0.397,2.236,1.269,1.637,0.333]},'dispersal':{'p':[183,864,874,877,878,879,881],'w':[0.719,1.056,0.569,0.667,0.026,0.226,2.735]},'initial':0,'monitored':0,'temp':[4.49,3.78,5.95,9.25,10.22,13.7,15.12,15.08,11.89,10.28,9.17,9.6]},
		{'area':1.362,'action':0.15,'capacity':28.05,'local':{'p':[877,883,886,889,1001],'w':[0.331,2.47,1.54,1.368,0.102]},'dispersal':{'p':[182,877,882,883,886,889,1001],'w':[0.013,0.325,1.362,0.984,0.593,0.639,0.24]},'initial':0,'monitored':0,'temp':[4.59,3.88,6.21,9.38,10.53,13.98,15.37,15.28,12.1,10.46,9.33,9.77]},
		{'area':2.803,'action':0.86,'capacity':70.9,'local':{'p':[182,877,882,1001,1008],'w':[2.191,0.286,2.47,0.675,1.529]},'dispersal':{'p':[182,877,882,883,886,889,1001,1008],'w':[0.911,0.286,0.925,2.803,0.087,0.011,0.391,0.74]},'initial':0,'monitored':0,'temp':[4.6,3.89,6.24,9.4,10.56,14.01,15.4,15.29,12.11,10.47,9.35,9.79]},
		{'area':7.563,'action':0.73,'capacity':187.28,'local':{'p':[181,182,875,876,1008,1011],'w':[2.12,1.638,2.936,3.638,0.42,0.771]},'dispersal':{'p':[181,182,875,876,884,1008,1011],'w':[0.946,0.742,1.213,1.309,7.563,0.3,0.362]},'initial':0,'monitored':0,'temp':[4.61,3.88,6.23,9.39,10.56,13.98,15.39,15.25,12.05,10.42,9.36,9.76]},
		{'area':5.519,'action':2.06,'capacity':147.03,'local':{'p':[183,887,888,992,994,1000],'w':[1.617,2.993,1.163,1.176,0.163,2.22]},'dispersal':{'p':[183,885,887,888,889,992,994,996,1000],'w':[0.772,5.519,1.307,0.541,0.023,0.549,0.172,0.014,0.888]},'initial':0,'monitored':0,'temp':[4.6,3.9,6.23,9.4,10.58,14.01,15.41,15.34,12.16,10.52,9.34,9.8]},
		{'area':2.23,'action':1.81,'capacity':63.86,'local':{'p':[882,888,889,1001,1003],'w':[1.54,0.665,1.501,1.426,0.865]},'dispersal':{'p':[183,882,883,886,888,889,1001,1003],'w':[0.021,0.6,0.128,2.23,0.374,0.689,0.693,0.392]},'initial':0,'monitored':0,'temp':[4.6,3.89,6.25,9.39,10.58,14.02,15.41,15.31,12.14,10.5,9.35,9.8]},
		{'area':13.559,'action':5.18,'capacity':361.12,'local':{'p':[183,184,843,849,851,852,885,891,992],'w':[2.706,2.47,0.761,2.67,2.009,0.165,2.993,0.217,0.851]},'dispersal':{'p':[183,184,843,849,851,852,864,885,887,891,992],'w':[1.118,1.054,0.348,0.982,0.766,0.189,0.119,1.215,13.559,0.204,0.428]},'initial':0,'monitored':0,'temp':[4.59,3.9,6.11,9.39,10.42,13.91,15.34,15.29,12.09,10.45,9.27,9.73]},
		{'area':1.411,'action':0,'capacity':34.62,'local':{'p':[183,885,886,889,1000,1003],'w':[0.239,1.163,0.665,0.323,0.993,1.638]},'dispersal':{'p':[183,885,886,888,889,1000,1003],'w':[0.217,0.562,0.362,1.411,0.163,0.482,0.722]},'initial':0,'monitored':0,'temp':[4.59,3.88,6.24,9.38,10.58,14.01,15.39,15.31,12.14,10.51,9.33,9.8]},
		{'area':1.719,'action':0.63,'capacity':44.09,'local':{'p':[183,877,882,886,888],'w':[2.741,0.403,1.368,1.501,0.323]},'dispersal':{'p':[183,877,882,883,885,886,888,889],'w':[1.13,0.358,0.594,0.006,0.039,0.605,0.293,1.719]},'initial':0,'monitored':0,'temp':[4.59,3.88,6.18,9.38,10.5,13.95,15.35,15.27,12.09,10.46,9.31,9.76]},
		{'area':6.773,'action':0.71,'capacity':170.37,'local':{'p':[184,891,896,980,990,997],'w':[2.912,2.235,1.287,1.807,0.325,1.509]},'dispersal':{'p':[184,890,891,896,980,990,997],'w':[1.218,6.773,1.088,0.636,0.764,0.221,0.627]},'initial':0,'monitored':0,'temp':[4.66,3.96,6.32,9.5,10.79,14.19,15.67,15.53,12.32,10.64,9.43,9.87]},
		{'area':10.03,'action':0.61,'capacity':251.38,'local':{'p':[184,843,845,887,890,892,896,898],'w':[1.202,2.339,3.159,0.217,2.235,1.342,0.513,1.238]},'dispersal':{'p':[184,843,845,887,890,891,892,896,898],'w':[0.524,1.024,1.255,0.218,0.928,10.03,0.644,0.303,0.524]},'initial':0,'monitored':0,'temp':[4.75,4.06,6.33,9.61,10.72,14.2,15.67,15.56,12.34,10.67,9.46,9.92]},
		{'area':4.449,'action':0.36,'capacity':112.01,'local':{'p':[837,838,845,891,894,898],'w':[2.523,1.05,0.538,1.342,0.14,3.25]},'dispersal':{'p':[837,838,845,891,892,894,898],'w':[1.091,0.459,0.313,0.647,4.449,0.177,1.369]},'initial':0,'monitored':0,'temp':[4.97,4.3,6.7,9.92,11.2,14.62,16.1,15.92,12.68,11,9.76,10.21]},
		{'area':7.008,'action':0.83,'capacity':177.29,'local':{'p':[198,976,982],'w':[0.052,2.452,2.514]},'dispersal':{'p':[185,186,198,893,896,897,899,901,976,982,989],'w':[0.668,0.766,0.048,7.008,0.189,0.073,0.931,0.085,0.912,0.865,0.524]},'initial':0,'monitored':0,'temp':[4.96,4.3,6.81,9.94,11.43,14.75,16.26,16.05,12.79,11.08,9.85,10.29]},
		{'area':3.429,'action':0.54,'capacity':85.59,'local':{'p':[838,840,892,895,898,899],'w':[1.535,2.888,0.14,2.865,0.468,1.057]},'dispersal':{'p':[838,840,892,894,895,898,899],'w':[0.59,1.321,0.174,3.429,0.999,0.278,0.711]},'initial':0,'monitored':0,'temp':[5.14,4.47,7,10.15,11.61,14.94,16.43,16.21,12.95,11.27,10.02,10.48]},
		{'area':1.952,'action':0.06,'capacity':48.55,'local':{'p':[894,897,898,899],'w':[2.865,0.782,0.755,2.568]},'dispersal':{'p':[894,895,897,898,899],'w':[1.289,1.952,0.388,0.43,1.162]},'initial':0,'monitored':0,'temp':[5.08,4.4,6.92,10.07,11.52,14.85,16.34,16.13,12.88,11.2,9.95,10.41]},
		{'area':9.3,'action':1.3,'capacity':235.39,'local':{'p':[185,890,891,898,980,982,983],'w':[3.046,1.287,0.513,1.02,2.771,1.177,2.086]},'dispersal':{'p':[65,185,890,891,893,896,898,980,982,983],'w':[0.086,1.046,0.601,0.334,0.328,9.3,0.49,1.126,0.507,0.796]},'initial':0,'monitored':0,'temp':[4.65,3.95,6.37,9.52,10.93,14.29,15.8,15.62,12.4,10.69,9.48,9.91]},
		{'area':0.96,'action':0.56,'capacity':26.49,'local':{'p':[185,895,898,899],'w':[1.61,0.782,0.919,0.926]},'dispersal':{'p':[185,893,895,897,898,899],'w':[0.639,0.164,0.393,0.96,0.529,0.427]},'initial':0,'monitored':0,'temp':[4.97,4.29,6.78,9.93,11.35,14.7,16.19,15.99,12.75,11.07,9.83,10.28]},
		{'area':5.178,'action':1.23,'capacity':130.38,'local':{'p':[185,891,892,894,895,896,897],'w':[2.052,1.238,3.25,0.468,0.755,1.02,0.919]},'dispersal':{'p':[185,838,891,892,894,895,896,897,898],'w':[0.808,0.051,0.662,1.276,0.272,0.349,0.569,0.357,5.178]},'initial':0,'monitored':0,'temp':[4.88,4.19,6.61,9.8,11.13,14.52,16.01,15.83,12.6,10.92,9.69,10.14]},
		{'area':6.071,'action':0.71,'capacity':153.06,'local':{'p':[185,186,840,894,895,897],'w':[0.027,1.98,0.779,1.057,2.568,0.926]},'dispersal':{'p':[175,185,186,823,840,893,894,895,897,899,900],'w':[0.124,0.076,0.711,0.038,0.35,1.03,0.511,0.913,0.372,6.071,0.915]},'initial':0,'monitored':0,'temp':[5.1,4.43,6.98,10.11,11.6,14.92,16.41,16.19,12.93,11.25,10,10.46]},
		{'area':10.403,'action':1.11,'capacity':252.6,'local':{'p':[823,904],'w':[2.542,2.717]},'dispersal':{'p':[175,186,823,840,899,900,901,904],'w':[0.13,1.019,1.617,0.07,0.9,10.403,0.552,1.173]},'initial':0,'monitored':0,'temp':[4.91,4.22,6.79,9.9,11.42,14.72,16.24,16.03,12.77,11.09,9.84,10.31]},
		{'area':2.753,'action':0.25,'capacity':69.98,'local':{'p':[186],'w':[1.672]},'dispersal':{'p':[186,893,900,901,904,976],'w':[0.577,0.111,0.593,2.753,0.64,1.03]},'initial':0,'monitored':0,'temp':[4.86,4.19,6.73,9.85,11.36,14.67,16.19,15.99,12.73,11.02,9.78,10.23]},
		{'area':2.896,'action':0.28,'capacity':71.93,'local':{'p':[823,824,827,908],'w':[1.026,2.253,0.629,0.848]},'dispersal':{'p':[187,823,824,827,902,903,908],'w':[1.079,0.601,0.929,0.341,2.896,0.028,0.366]},'initial':0,'monitored':0,'temp':[4.74,4.05,6.63,9.73,11.24,14.55,16.1,15.9,12.65,10.95,9.69,10.17]},
		{'area':0.762,'action':0.32,'capacity':19.05,'local':{'p':[827,908,913,914],'w':[0.78,1.534,0.754,0.776]},'dispersal':{'p':[827,902,903,908,913,914],'w':[0.452,0.061,0.762,0.704,0.449,0.366]},'initial':0,'monitored':0,'temp':[4.77,4.12,6.69,9.79,11.28,14.6,16.17,15.96,12.73,11,9.72,10.2]},
		{'area':8.921,'action':6.11,'capacity':250.26,'local':{'p':[187,823,900,907,970,976],'w':[2.097,0.487,2.717,3.08,1.504,1.332]},'dispersal':{'p':[187,823,900,901,904,907,970,976],'w':[0.997,0.295,1.064,0.524,8.921,1.162,0.723,0.66]},'initial':0,'monitored':0,'temp':[4.76,4.09,6.64,9.74,11.26,14.57,16.11,15.92,12.65,10.95,9.69,10.16]},
		{'area':2.785,'action':0.21,'capacity':69.05,'local':{'p':[187,906,912,971],'w':[0.702,2.841,2.821,1.372]},'dispersal':{'p':[187,905,906,912,971],'w':[0.477,2.785,1.156,1.202,0.748]},'initial':0,'monitored':0,'temp':[4.89,4.28,6.85,9.96,11.45,14.78,16.34,16.13,12.86,11.13,9.83,10.28]},
		{'area':2.888,'action':0.85,'capacity':76.14,'local':{'p':[187,197,905,907,970,971],'w':[0.483,0.436,2.841,1.858,1.106,0.773]},'dispersal':{'p':[187,197,905,906,907,970,971],'w':[0.391,0.269,1.116,2.888,0.799,0.487,0.431]},'initial':0,'monitored':0,'temp':[4.85,4.22,6.79,9.9,11.39,14.71,16.27,16.07,12.8,11.08,9.78,10.24]},
		{'area':3.037,'action':1.5,'capacity':82.99,'local':{'p':[187,904,906,970],'w':[0.671,3.08,1.858,2.189]},'dispersal':{'p':[187,904,906,907,970],'w':[0.448,1.346,0.833,3.037,0.997]},'initial':0,'monitored':0,'temp':[4.8,4.15,6.7,9.81,11.32,14.63,16.18,15.98,12.72,11,9.73,10.19]},
		{'area':1.471,'action':1.04,'capacity':41.2,'local':{'p':[827,902,903,913],'w':[0.186,0.848,1.534,1.047]},'dispersal':{'p':[187,827,902,903,908,913,915],'w':[0.683,0.222,0.374,0.52,1.471,0.572,0.102]},'initial':0,'monitored':0,'temp':[4.8,4.15,6.73,9.83,11.32,14.64,16.21,16,12.75,11.03,9.75,10.22]},
		{'area':2.714,'action':0.7,'capacity':70.24,'local':{'p':[911,919,961],'w':[2.055,2.173,1.186]},'dispersal':{'p':[66,909,911,919,921,957,961,965,969],'w':[0.155,2.714,0.861,0.833,0.163,0.002,0.575,0.815,0.072]},'initial':0,'monitored':0,'temp':[4.92,4.38,6.98,10.1,11.59,14.94,16.54,16.3,13.02,11.23,9.9,10.34]},
		{'area':3.893,'action':0.73,'capacity':88.88,'local':{'p':[189,814,916,917,921],'w':[0.756,2.156,2.456,0.731,1.799]},'dispersal':{'p':[189,814,910,916,917,921],'w':[0.419,0.931,3.893,1.04,0.441,0.876]},'initial':0,'monitored':0,'temp':[4.91,4.38,6.97,10.08,11.56,14.92,16.53,16.26,13.03,11.22,9.91,10.36]},
		{'area':2.288,'action':0.1,'capacity':51.98,'local':{'p':[188,909,916,919,921],'w':[1.718,2.055,0.843,0.035,0.663]},'dispersal':{'p':[188,909,911,912,916,919,921,965],'w':[0.66,0.769,2.288,0.129,0.467,0.123,0.357,0.39]},'initial':0,'monitored':0,'temp':[4.9,4.35,6.94,10.05,11.54,14.89,16.49,16.25,12.98,11.2,9.87,10.33]},
		{'area':7.606,'action':4.38,'capacity':210.01,'local':{'p':[187,905,915,965,971],'w':[0.543,2.821,2.457,2.382,1.303]},'dispersal':{'p':[66,187,188,905,911,912,913,915,965,971],'w':[0.107,0.373,0.693,1.144,0.144,7.606,0.078,0.884,0.885,0.635]},'initial':0,'monitored':0,'temp':[4.91,4.32,6.91,10.01,11.5,14.83,16.41,16.19,12.92,11.17,9.86,10.31]},
		{'area':3.76,'action':1.73,'capacity':101.12,'local':{'p':[188,903,908,914,918],'w':[1.355,0.754,1.047,1.107,2.469]},'dispersal':{'p':[187,188,903,908,912,913,914,915,918],'w':[0.131,0.621,0.303,0.415,0.076,3.76,0.521,0.763,1.083]},'initial':0,'monitored':0,'temp':[4.85,4.23,6.81,9.91,11.4,14.73,16.31,16.09,12.84,11.1,9.8,10.27]},
		{'area':1.905,'action':0.05,'capacity':46.94,'local':{'p':[173,827,830,903,913,918],'w':[1.096,0.696,0.861,0.776,1.107,0.745]},'dispersal':{'p':[173,827,830,903,913,914,918],'w':[0.58,0.318,0.435,0.394,0.47,1.905,0.413]},'initial':0,'monitored':0,'temp':[4.75,4.1,6.67,9.78,11.27,14.59,16.17,15.95,12.72,10.99,9.71,10.18]},
		{'area':2.2,'action':5.7,'capacity':83.35,'local':{'p':[187,912],'w':[1.498,2.457]},'dispersal':{'p':[187,188,908,912,913,915],'w':[0.701,0.137,0.12,1.111,0.754,2.2]},'initial':0,'monitored':0,'temp':[4.89,4.27,6.86,9.97,11.46,14.78,16.35,16.14,12.88,11.14,9.84,10.3]},
		{'area':4.494,'action':0.39,'capacity':87.44,'local':{'p':[188,910,911,917,918,921],'w':[1.623,2.456,0.843,1.58,1.233,0.549]},'dispersal':{'p':[188,910,911,916,917,918,921],'w':[0.719,1.028,0.419,4.494,0.719,0.6,0.354]},'initial':0,'monitored':0,'temp':[4.87,4.32,6.9,10.01,11.5,14.85,16.45,16.2,12.95,11.17,9.86,10.32]},
		{'area':4.516,'action':0.33,'capacity':107.81,'local':{'p':[173,814,822,910,916,918],'w':[1.295,0.709,1.953,0.731,1.58,1.899]},'dispersal':{'p':[173,814,822,910,916,917,918],'w':[0.651,0.385,0.861,0.35,0.68,4.516,0.845]},'initial':0,'monitored':0,'temp':[4.86,4.29,6.87,9.98,11.46,14.81,16.41,16.16,12.93,11.15,9.85,10.31]},
		{'area':4.229,'action':1.74,'capacity':112.62,'local':{'p':[173,188,913,914,916,917],'w':[1.156,0.563,2.469,0.745,1.233,1.899]},'dispersal':{'p':[173,188,913,914,916,917,918],'w':[0.592,0.335,1.045,0.383,0.578,0.798,4.229]},'initial':0,'monitored':0,'temp':[4.83,4.23,6.81,9.92,11.4,14.74,16.32,16.09,12.86,11.1,9.8,10.27]},
		{'area':3.133,'action':1.22,'capacity':82.61,'local':{'p':[909,911,921,961,964],'w':[2.173,0.035,2.351,1.644,1.02]},'dispersal':{'p':[909,911,919,921,923,961,964],'w':[0.938,0.169,3.133,1.068,0.039,0.675,0.511]},'initial':0,'monitored':0,'temp':[4.93,4.4,7,10.12,11.62,14.97,16.58,16.33,13.05,11.25,9.92,10.37]},
		{'area':2.103,'action':0,'capacity':51.94,'local':{'p':[922,924,926,932],'w':[2.01,1.256,0.95,1.877]},'dispersal':{'p':[920,922,924,926,932],'w':[2.103,0.948,0.581,0.503,0.911]},'initial':0,'monitored':0,'temp':[5.05,4.58,7.17,10.27,11.76,15.13,16.76,16.47,13.25,11.4,10.07,10.52]},
		{'area':5.561,'action':3.49,'capacity':153.85,'local':{'p':[189,910,911,916,919,923,964],'w':[2.004,1.799,0.663,0.549,2.351,1.464,0.211]},'dispersal':{'p':[189,909,910,911,916,919,921,922,923,964],'w':[0.895,0.059,0.769,0.336,0.315,0.893,5.561,0.005,0.675,0.183]},'initial':0,'monitored':0,'temp':[4.93,4.42,7.01,10.12,11.61,14.97,16.58,16.32,13.07,11.26,9.93,10.39]},
		{'area':4.255,'action':0.19,'capacity':106.18,'local':{'p':[189,920,923,925,926,932],'w':[1.701,2.01,1.284,2.132,0.381,0.617]},'dispersal':{'p':[189,920,921,922,923,925,926,932],'w':[0.777,0.766,0.005,4.255,0.647,0.946,0.25,0.415]},'initial':0,'monitored':0,'temp':[5.02,4.55,7.15,10.24,11.74,15.09,16.73,16.45,13.21,11.38,10.04,10.49]},
		{'area':3.864,'action':0.15,'capacity':96.43,'local':{'p':[189,921,922,925,958,962,964],'w':[0.354,1.464,1.284,1.466,0.232,1.534,1.082]},'dispersal':{'p':[189,919,921,922,923,925,958,962,964],'w':[0.235,0.025,0.67,0.612,3.864,0.599,0.204,0.649,0.506]},'initial':0,'monitored':0,'temp':[4.99,4.5,7.1,10.21,11.71,15.06,16.68,16.42,13.16,11.34,10,10.45]},
		{'area':1.636,'action':0.57,'capacity':43.76,'local':{'p':[813,816,817,818,920,926,932],'w':[0.353,1.036,0.903,0.095,1.256,1.21,0.404]},'dispersal':{'p':[813,816,817,818,920,924,926,932],'w':[0.206,0.413,0.388,0.157,0.532,1.636,0.585,0.315]},'initial':0,'monitored':0,'temp':[5.08,4.6,7.2,10.3,11.8,15.17,16.8,16.5,13.28,11.43,10.09,10.56]},
		{'area':4.544,'action':0.31,'capacity':105.69,'local':{'p':[922,923,930,932,952,958],'w':[2.132,1.466,1.294,0.825,0.4,2.469]},'dispersal':{'p':[190,922,923,925,930,932,952,958,962],'w':[0.044,0.903,0.694,4.544,0.619,0.445,0.291,0.901,0.037]},'initial':0,'monitored':0,'temp':[5.02,4.53,7.14,10.22,11.73,15.07,16.72,16.45,13.2,11.37,10.02,10.48]},
		{'area':2.957,'action':0.06,'capacity':73.7,'local':{'p':[189,814,815,818,920,922,924],'w':[2.022,0.284,1.27,0.599,0.95,0.381,1.21]},'dispersal':{'p':[189,813,814,815,818,920,922,924,926],'w':[0.834,0.058,0.251,0.517,0.293,0.419,0.272,0.531,2.957]},'initial':0,'monitored':0,'temp':[5.04,4.55,7.15,10.26,11.74,15.12,16.74,16.45,13.22,11.39,10.05,10.51]},
		{'area':2.134,'action':0.55,'capacity':55.69,'local':{'p':[811,936],'w':[3.298,0.35]},'dispersal':{'p':[809,811,812,927,928,931,936],'w':[0.161,1.348,0.456,2.134,0.429,0.622,0.22]},'initial':0,'monitored':0,'temp':[5.15,4.68,7.28,10.32,11.86,15.2,16.86,16.53,13.38,11.49,10.14,10.61]},
		{'area':3.663,'action':0.23,'capacity':90.28,'local':{'p':[190,931],'w':[2.539,2.68]},'dispersal':{'p':[190,811,927,928,931,936],'w':[1.12,0.025,0.307,3.663,1.096,0.939]},'initial':0,'monitored':0,'temp':[5.09,4.62,7.21,10.24,11.79,15.11,16.78,16.47,13.3,11.43,10.08,10.54]},
		{'area':8.053,'action':0,'capacity':200.01,'local':{'p':[67,190,930,948,953],'w':[1.052,2.085,1.382,1.249,2.414]},'dispersal':{'p':[67,190,929,930,933,935,936,948,953],'w':[0.344,0.901,8.053,0.628,0.944,0.165,0.094,0.625,0.99]},'initial':0,'monitored':0,'temp':[5.08,4.6,7.21,10.23,11.79,15.1,16.79,16.51,13.28,11.43,10.07,10.52]},
		{'area':5.591,'action':0.52,'capacity':140.05,'local':{'p':[190,925,929,932,951,952,953],'w':[2.754,1.294,1.382,0.154,1.335,1.73,0.593]},'dispersal':{'p':[190,925,929,930,932,951,952,953],'w':[1.113,0.58,0.62,5.591,0.209,0.602,0.746,0.295]},'initial':0,'monitored':0,'temp':[5.02,4.53,7.13,10.18,11.7,15.04,16.71,16.44,13.21,11.36,10.02,10.47]},
		{'area':3.516,'action':0.1,'capacity':86.28,'local':{'p':[190,812,928,932],'w':[1.18,1.447,2.68,1.82]},'dispersal':{'p':[190,812,927,928,931,932],'w':[0.647,0.591,0.876,1.037,3.516,0.869]},'initial':0,'monitored':0,'temp':[5.07,4.6,7.19,10.24,11.76,15.1,16.76,16.46,13.28,11.41,10.07,10.53]},
		{'area':4.949,'action':1.46,'capacity':125.95,'local':{'p':[190,810,812,817,920,922,924,925,930,931],'w':[0.764,0.219,1.055,0.768,1.877,0.617,0.404,0.825,0.154,1.82]},'dispersal':{'p':[190,810,812,817,920,922,924,925,930,931,932],'w':[0.361,0.17,0.449,0.351,0.707,0.327,0.213,0.419,0.161,0.745,4.949]},'initial':0,'monitored':0,'temp':[5.05,4.58,7.17,10.24,11.75,15.1,16.75,16.45,13.25,11.4,10.06,10…
		{'area':5.413,'action':0.7,'capacity':135.3,'local':{'p':[190,934,935,936],'w':[0.129,0.674,2.761,2.128]},'dispersal':{'p':[67,190,191,929,933,934,935,936,937],'w':[0.04,0.203,0.773,1.011,5.413,0.38,1.136,0.909,0.109]},'initial':0,'monitored':0,'temp':[5.18,4.7,7.31,10.33,11.92,15.21,16.91,16.58,13.38,11.53,10.16,10.61]},
		{'area':3.926,'action':0,'capacity':94.83,'local':{'p':[191,933,935,937,940,942],'w':[0.01,0.674,1.416,1.998,2.262,1.443]},'dispersal':{'p':[191,933,934,935,937,940,942],'w':[0.077,0.305,3.926,0.686,0.889,0.906,0.747]},'initial':0,'monitored':0,'temp':[5.19,4.68,7.33,10.35,12,15.28,17,16.65,13.42,11.58,10.17,10.63]},
		{'area':7.305,'action':0.44,'capacity':182.26,'local':{'p':[933,934,942,949],'w':[2.761,1.416,1.868,2.033]},'dispersal':{'p':[67,929,933,934,935,942,949],'w':[0.751,0.149,1.157,0.643,7.305,0.823,1.05]},'initial':0,'monitored':0,'temp':[5.16,4.66,7.29,10.31,11.91,15.19,16.91,16.61,13.36,11.52,10.14,10.59]},
		{'area':7.443,'action':0.76,'capacity':186.6,'local':{'p':[170,190,191,802,811,927,933,937],'w':[1.222,0.42,2.289,0.076,2.069,0.35,2.128,0.702]},'dispersal':{'p':[170,190,191,802,811,927,928,929,933,936,937],'w':[0.578,0.328,0.826,0.089,0.849,0.13,0.754,0.091,0.847,7.443,0.429]},'initial':0,'monitored':0,'temp':[5.17,4.7,7.3,10.31,11.9,15.18,16.87,16.53,13.39,11.51,10.14,10.61]},
		{'area':8.607,'action':1.52,'capacity':213.05,'local':{'p':[170,191,804,934,936,940],'w':[0.908,2.903,2.091,1.998,0.702,0.043]},'dispersal':{'p':[170,191,792,798,799,804,933,934,936,937,939,940],'w':[0.485,1.02,0.129,0.741,0.022,0.832,0.124,0.837,0.392,8.607,0.269,0.22]},'initial':0,'monitored':0,'temp':[5.2,4.71,7.34,10.34,11.99,15.25,16.96,16.58,13.43,11.57,10.17,10.64]},
		{'area':4.975,'action':0.17,'capacity':121.13,'local':{'p':[192,941,944],'w':[2.589,1.139,2.4]},'dispersal':{'p':[192,938,940,941,942,944,949],'w':[1.152,4.975,0.126,0.487,1.133,1.056,0.071]},'initial':0,'monitored':0,'temp':[5.13,4.59,7.26,10.29,11.97,15.23,16.98,16.65,13.35,11.54,10.12,10.57]},
		{'area':3.556,'action':0.08,'capacity':87.8,'local':{'p':[192,795,798,941],'w':[0.892,2.94,0.712,2.127]},'dispersal':{'p':[192,795,798,937,939,940,941],'w':[0.555,1.23,0.345,0.345,3.556,0.545,0.762]},'initial':0,'monitored':0,'temp':[5.15,4.6,7.27,10.33,12.04,15.34,17.07,16.68,13.41,11.6,10.15,10.61]},
		{'area':1.796,'action':0.08,'capacity':44.13,'local':{'p':[934,937,942],'w':[2.262,0.043,0.859]},'dispersal':{'p':[934,937,938,939,940,941,942],'w':[0.894,0.313,0.121,0.516,1.796,0.41,0.413]},'initial':0,'monitored':0,'temp':[5.18,4.65,7.31,10.34,12.02,15.31,17.03,16.67,13.42,11.59,10.17,10.62]},
		{'area':1.894,'action':0.03,'capacity':47.03,'local':{'p':[192,938,939],'w':[1.543,1.139,2.127]},'dispersal':{'p':[192,938,939,940,941,942],'w':[0.786,0.493,0.918,0.454,1.894,0.074]},'initial':0,'monitored':0,'temp':[5.16,4.6,7.28,10.33,12.04,15.32,17.06,16.69,13.4,11.59,10.15,10.6]},
		{'area':4.822,'action':0.06,'capacity':119.8,'local':{'p':[934,935,940,949],'w':[1.443,1.868,0.859,1.909]},'dispersal':{'p':[934,935,938,940,941,942,944,949],'w':[0.616,0.778,1.097,0.363,0.095,4.822,0.138,0.851]},'initial':0,'monitored':0,'temp':[5.15,4.63,7.28,10.3,11.94,15.22,16.95,16.64,13.36,11.53,10.13,10.58]},
		{'area':1.989,'action':0.07,'capacity':49.97,'local':{'p':[194,944,947],'w':[1.345,2.963,1.41]},'dispersal':{'p':[194,943,944,947],'w':[0.614,1.989,1.341,0.573]},'initial':0,'monitored':0,'temp':[5.02,4.46,7.13,10.12,11.76,14.99,16.76,16.51,13.19,11.39,10,10.44]},
		{'area':7.045,'action':0.29,'capacity':176.4,'local':{'p':[192,193,938,943,947],'w':[1.105,1.128,2.4,2.963,0.811]},'dispersal':{'p':[192,193,938,942,943,944,947,949],'w':[0.483,0.511,0.936,0.139,1.033,7.045,0.404,0.57]},'initial':0,'monitored':0,'temp':[5.05,4.5,7.16,10.17,11.83,15.07,16.83,16.55,13.24,11.44,10.03,10.48]},
		{'area':5.18,'action':0.04,'capacity':106.1,'local':{'p':[949],'w':[2.243]},'dispersal':{'p':[194,208,945,946,947,949,1071,1075,1077,1078,1079],'w':[0.445,0.079,5.18,0.468,0.21,1.077,0.018,0.547,0.072,0.356,0.675]},'initial':0,'monitored':0,'temp':[5.06,4.55,7.2,10.21,11.81,15.07,16.83,16.6,13.27,11.43,10.05,10.5]},
		{'area':2.039,'action':0.06,'capacity':50.19,'local':{'p':[194,1078],'w':[2.054,1.203]},'dispersal':{'p':[194,945,946,1078],'w':[0.884,0.587,2.039,0.469]},'initial':0,'monitored':0,'temp':[5.02,4.5,7.15,10.15,11.76,15.01,16.78,16.57,13.22,11.39,10.01,10.46]},
		{'area':1.522,'action':0,'capacity':29.7,'local':{'p':[194,943,944],'w':[2.022,1.41,0.811]},'dispersal':{'p':[194,943,944,945,947,949],'w':[0.929,0.54,0.459,0.189,1.522,0.331]},'initial':0,'monitored':0,'temp':[5.08,4.55,7.21,10.21,11.83,15.08,16.84,16.59,13.27,11.45,10.06,10.51]},
		{'area':5.638,'action':1.94,'capacity':148.16,'local':{'p':[67,929,950,953],'w':[4.938,1.249,3.621,0.897]},'dispersal':{'p':[67,929,948,950,953],'w':[2.146,0.632,5.638,1.603,0.435]},'initial':0,'monitored':0,'temp':[5.09,4.59,7.22,10.25,11.81,15.1,16.82,16.56,13.28,11.44,10.08,10.52]},
		{'area':8.249,'action':0.1,'capacity':140.07,'local':{'p':[935,942,945,1075],'w':[2.033,1.909,2.243,1.438]},'dispersal':{'p':[67,194,935,938,942,944,945,947,949,1075],'w':[0.961,0.017,0.917,0.072,0.763,0.526,0.906,0.334,8.249,0.641]},'initial':0,'monitored':0,'temp':[5.1,4.59,7.23,10.25,11.85,15.11,16.86,16.59,13.3,11.46,10.09,10.53]},
		{'area':6.605,'action':1.02,'capacity':167.72,'local':{'p':[67,948,951,953],'w':[0.7,3.621,1.742,1.332]},'dispersal':{'p':[62,67,195,948,950,951,953,1074,1075,1076],'w':[0.016,0.248,0.884,1.503,6.605,0.618,0.648,0.585,0.214,0.069]},'initial':0,'monitored':0,'temp':[5.09,4.59,7.23,10.27,11.82,15.13,16.83,16.6,13.29,11.44,10.08,10.52]},
		{'area':6.368,'action':0.9,'capacity':162.96,'local':{'p':[930,950,952,953],'w':[1.335,1.742,2.396,2.421]},'dispersal':{'p':[195,930,950,951,952,953,954,955],'w':[0.971,0.66,0.825,6.368,1.009,0.962,0.081,0.54]},'initial':0,'monitored':0,'temp':[5.03,4.53,7.15,10.21,11.73,15.06,16.74,16.49,13.22,11.38,10.03,10.47]},
		{'area':6.793,'action':0.63,'capacity':172.02,'local':{'p':[925,930,951,958,962],'w':[0.4,1.73,2.396,2.901,1.241]},'dispersal':{'p':[196,925,930,951,952,955,958,962],'w':[0.175,0.337,0.798,0.98,6.793,0.604,1.005,0.579]},'initial':0,'monitored':0,'temp':[5.01,4.51,7.12,10.21,11.72,15.06,16.71,16.46,13.19,11.36,10.01,10.46]},
		{'area':3.462,'action':0.16,'capacity':85.36,'local':{'p':[929,930,948,950,951],'w':[2.414,0.593,0.897,1.332,2.421]},'dispersal':{'p':[929,930,948,950,951,953],'w':[1.033,0.385,0.494,0.561,1.086,3.462]},'initial':0,'monitored':0,'temp':[5.04,4.55,7.16,10.2,11.74,15.06,16.75,16.49,13.23,11.39,10.04,10.48]},
		{'area':1.957,'action':0.07,'capacity':48.75,'local':{'p':[195,955,1066],'w':[3.212,2.212,1.764]},'dispersal':{'p':[195,951,954,955,1066,1074],'w':[1.304,0.251,1.957,0.882,0.921,0.003]},'initial':0,'monitored':0,'temp':[5.09,4.58,7.22,10.3,11.83,15.16,16.84,16.61,13.29,11.44,10.08,10.52]},
		{'area':4.034,'action':0.53,'capacity':101.27,'local':{'p':[196,954,963,1066],'w':[0.621,2.212,2.479,1.484]},'dispersal':{'p':[195,196,951,952,954,955,962,963,1066],'w':[0.067,0.305,0.434,0.677,0.828,4.034,0.057,1.034,0.719]},'initial':0,'monitored':0,'temp':[5.04,4.53,7.16,10.25,11.78,15.11,16.77,16.54,13.23,11.39,10.04,10.47]},
		{'area':4.129,'action':3.48,'capacity':119.48,'local':{'p':[196,959,960,963,1060,1061],'w':[2.638,0.137,3.094,1.36,0.015,1.385]},'dispersal':{'p':[196,956,957,959,960,962,963,1060,1061],'w':[1.119,4.129,0.008,0.21,1.214,0.002,0.65,0.148,0.593]},'initial':0,'monitored':0,'temp':[4.91,4.36,6.97,10.11,11.63,14.96,16.59,16.37,13.06,11.24,9.89,10.33]},
		{'area':3.05,'action':0.65,'capacity':78.32,'local':{'p':[961,962,964],'w':[2.753,1.512,1.322]},'dispersal':{'p':[196,909,956,957,959,961,962,964,969],'w':[0.145,0.005,0.003,3.05,0.683,1.135,0.663,0.558,0.156]},'initial':0,'monitored':0,'temp':[4.96,4.43,7.04,10.17,11.67,15.01,16.63,16.39,13.1,11.29,9.94,10.39]},
		{'area':2.188,'action':0.21,'capacity':54.8,'local':{'p':[923,925,952,962],'w':[0.232,2.469,2.901,1.507]},'dispersal':{'p':[923,925,952,958,962],'w':[0.214,1.064,1.299,2.188,0.761]},'initial':0,'monitored':0,'temp':[5.01,4.52,7.12,10.22,11.73,15.07,16.71,16.45,13.19,11.36,10.01,10.46]},
		{'area':2.041,'action':0.56,'capacity':50.92,'local':{'p':[196,956,960,969],'w':[0.292,0.137,1.936,1.948]},'dispersal':{'p':[196,956,957,959,960,961,962,969],'w':[0.171,0.123,0.726,2.041,0.878,0.067,0.039,0.879]},'initial':0,'monitored':0,'temp':[4.87,4.33,6.92,10.06,11.56,14.9,16.52,16.29,12.99,11.19,9.85,10.29]},
		{'area':5.99,'action':6.01,'capacity':178.78,'local':{'p':[956,959,967,969,1053,1060],'w':[3.094,1.936,0.745,0.62,1.063,2.059]},'dispersal':{'p':[196,956,959,960,967,969,1053,1060,1061],'w':[0.077,1.208,0.825,5.99,0.394,0.32,0.506,0.857,0.13]},'initial':0,'monitored':0,'temp':[4.76,4.2,6.78,9.92,11.43,14.77,16.39,16.18,12.88,11.08,9.74,10.18]},
		{'area':2.222,'action':1.01,'capacity':60.12,'local':{'p':[909,919,957,964],'w':[1.186,1.644,2.753,0.598]},'dispersal':{'p':[66,909,919,957,959,961,964,965,969],'w':[0.113,0.471,0.739,1.001,0.087,2.222,0.368,0.02,0.389]},'initial':0,'monitored':0,'temp':[4.95,4.42,7.03,10.15,11.64,14.99,16.6,16.36,13.07,11.27,9.93,10.37]},
		{'area':5.302,'action':0.53,'capacity':132.96,'local':{'p':[923,952,957,958,964],'w':[1.534,1.241,1.512,1.507,1.446]},'dispersal':{'p':[196,923,925,952,955,956,957,958,959,962,964],'w':[1.282,0.689,0.024,0.569,0.053,0.003,0.661,0.613,0.095,5.302,0.597]},'initial':0,'monitored':0,'temp':[4.99,4.48,7.09,10.21,11.71,15.06,16.69,16.43,13.16,11.33,9.98,10.43]},
		{'area':6.981,'action':0.9,'capacity':176.27,'local':{'p':[196,955,956,1061,1063,1066],'w':[1.791,2.479,1.36,1.93,1.535,0.933]},'dispersal':{'p':[196,955,956,963,1061,1063,1065,1066,1068],'w':[0.76,1.184,0.619,6.981,0.848,0.64,0.049,0.389,0.023]},'initial':0,'monitored':0,'temp':[5.01,4.48,7.11,10.23,11.76,15.09,16.74,16.51,13.2,11.35,10,10.44]},
		{'area':1.984,'action':0.47,'capacity':50.44,'local':{'p':[919,921,923,957,961,962],'w':[1.02,0.211,1.082,1.322,0.598,1.446]},'dispersal':{'p':[919,921,923,957,961,962,964],'w':[0.458,0.222,0.521,0.597,0.297,0.676,1.984]},'initial':0,'monitored':0,'temp':[4.97,4.45,7.06,10.18,11.67,15.02,16.64,16.39,13.12,11.3,9.96,10.41]},
		{'area':3.268,'action':0,'capacity':80.14,'local':{'p':[66,912,971],'w':[3.281,2.382,0.006]},'dispersal':{'p':[66,188,909,911,912,961,965,969,971],'w':[1.319,0.085,0.823,0.321,0.995,0.058,3.268,0.035,0.159]},'initial':0,'monitored':0,'temp':[4.93,4.37,6.96,10.08,11.57,14.91,16.51,16.28,13,11.22,9.89,10.34]},
		{'area':4.318,'action':0,'capacity':106.7,'local':{'p':[66,967,968,971,1049,1051],'w':[0.923,1.908,1.914,1.914,0.291,1.098]},'dispersal':{'p':[66,966,967,968,971,1049,1051],'w':[0.515,4.318,0.847,0.753,0.908,0.193,0.489]},'initial':0,'monitored':0,'temp':[4.87,4.29,6.86,9.98,11.48,14.81,16.38,16.18,12.89,11.14,9.81,10.24]},
		{'area':7.925,'action':3.45,'capacity':209.85,'local':{'p':[66,205,960,966,969,1051,1053],'w':[1.461,1.649,0.745,1.908,1.969,1.426,1.688]},'dispersal':{'p':[66,205,960,966,967,969,1051,1053,1054],'w':[0.685,0.666,0.424,0.842,7.925,0.804,0.585,0.736,0.096]},'initial':0,'monitored':0,'temp':[4.71,4.13,6.69,9.83,11.33,14.66,16.25,16.06,12.76,11,9.67,10.1]},
		{'area':3.111,'action':0.06,'capacity':77.2,'local':{'p':[197,966,971,1032,1033,1038,1049],'w':[1.35,1.914,1.08,1.281,0.615,0.116,0.748]},'dispersal':{'p':[197,966,968,971,1032,1033,1038,1041,1049,1051],'w':[0.618,0.819,3.111,0.54,0.509,0.267,0.15,0.084,0.321,0.029]},'initial':0,'monitored':0,'temp':[4.85,4.26,6.81,9.94,11.43,14.75,16.31,16.12,12.84,11.1,9.77,10.2]},
		{'area':3.522,'action':1.43,'capacity':93.75,'local':{'p':[66,959,960,967],'w':[2.264,1.948,0.62,1.969]},'dispersal':{'p':[66,909,957,959,960,961,965,967,969],'w':[0.937,0.093,0.131,0.712,0.412,0.288,0.02,0.94,3.522]},'initial':0,'monitored':0,'temp':[4.83,4.27,6.86,9.99,11.49,14.83,16.44,16.22,12.92,11.13,9.8,10.23]},
		{'area':7.264,'action':1.36,'capacity':187.11,'local':{'p':[197,904,906,907,974,976,1041],'w':[3.365,1.504,1.106,2.189,0.945,1.507,0.17]},'dispersal':{'p':[197,904,906,907,970,974,976,1041,1043],'w':[1.359,0.723,0.579,0.822,7.264,0.442,0.701,0.184,0.002]},'initial':0,'monitored':0,'temp':[4.75,4.1,6.63,9.74,11.24,14.56,16.11,15.92,12.66,10.94,9.67,10.11]},
		{'area':7.339,'action':2.62,'capacity':195.51,'local':{'p':[66,197,905,906,912,965,966,968],'w':[1.469,2.635,1.372,0.773,1.303,0.006,1.914,1.08]},'dispersal':{'p':[66,197,905,906,912,965,966,968,971],'w':[0.65,1.14,0.527,0.387,0.605,0.096,0.797,0.52,7.339]},'initial':0,'monitored':0,'temp':[4.92,4.33,6.91,10.02,11.51,14.84,16.41,16.2,12.92,11.17,9.85,10.29]},
		{'area':1.623,'action':0.02,'capacity':40.13,'local':{'p':[198,973],'w':[1.018,1.488]},'dispersal':{'p':[198,972,973,977,988,989],'w':[0.428,1.623,0.563,0.184,1.051,0.223]},'initial':0,'monitored':0,'temp':[4.84,4.2,6.69,9.82,11.33,14.64,16.2,15.98,12.71,10.93,9.71,10.11]},
		{'area':1.545,'action':0.03,'capacity':32.07,'local':{'p':[198,972,974,975,1030],'w':[0.562,1.488,0.451,1.608,0.076]},'dispersal':{'p':[198,972,973,974,975,977,988,1030],'w':[0.37,0.615,1.545,0.305,0.668,0.505,0.046,0.06]},'initial':0,'monitored':0,'temp':[4.83,4.2,6.68,9.81,11.33,14.64,16.19,15.97,12.7,10.92,9.7,10.09]},
		{'area':6.657,'action':3.16,'capacity':179.55,'local':{'p':[198,203,970,973,975,976,1041,1043],'w':[0.515,1.55,0.945,0.451,1.542,2.566,0.338,2.233]},'dispersal':{'p':[197,198,203,970,973,974,975,976,1031,1041,1043],'w':[0.033,0.233,0.686,0.513,0.275,6.657,0.652,1.034,0.003,0.235,0.889]},'initial':0,'monitored':0,'temp':[4.66,4.01,6.49,9.62,11.13,14.43,15.98,15.79,12.53,10.79,9.55,9.97]},
		{'area':3.353,'action':5.58,'capacity':109.48,'local':{'p':[203,973,974,1030],'w':[1.796,1.608,1.542,2.342]},'dispersal':{'p':[203,973,974,975,977,1030],'w':[0.851,0.729,0.708,3.353,0.114,0.963]},'initial':0,'monitored':0,'temp':[4.78,4.15,6.62,9.76,11.29,14.59,16.14,15.93,12.66,10.87,9.65,10.03]},
		{'area':10.814,'action':3.27,'capacity':281.59,'local':{'p':[198,893,904,970,974],'w':[3.731,2.452,1.332,1.507,2.566]},'dispersal':{'p':[186,198,893,901,904,970,974,976,989],'w':[0.099,0.849,1.039,0.948,0.533,0.707,1.168,10.814,0.526]},'initial':0,'monitored':0,'temp':[4.83,4.18,6.69,9.81,11.32,14.63,16.17,15.97,12.7,10.97,9.73,10.16]},
		{'area':3.646,'action':0.41,'capacity':91.01,'local':{'p':[979,986,987,988],'w':[0.194,1.717,0.853,0.683]},'dispersal':{'p':[972,973,975,977,979,986,987,988,1030],'w':[0.194,0.481,0.113,3.646,0.163,0.796,0.399,0.203,1.929]},'initial':0,'monitored':0,'temp':[4.82,4.19,6.65,9.79,11.34,14.65,16.21,15.98,12.7,10.87,9.67,10.04]},
		{'area':2.339,'action':1.21,'capacity':64.28,'local':{'p':[65,985,991,995],'w':[0.822,2.691,1.474,1.852]},'dispersal':{'p':[65,978,980,981,985,991,995],'w':[0.514,2.339,0.001,0.066,1.079,0.762,0.816]},'initial':0,'monitored':0,'temp':[4.61,3.92,6.35,9.47,11.02,14.34,15.85,15.65,12.41,10.62,9.45,9.82]},
		{'area':3.039,'action':1.49,'capacity':82.79,'local':{'p':[65,977,981,984,985,986,987],'w':[1.309,0.194,0.828,1.409,0.708,1.344,1.121]},'dispersal':{'p':[65,977,979,981,984,985,986,987],'w':[0.596,0.228,3.039,0.432,0.494,0.372,0.607,0.536]},'initial':0,'monitored':0,'temp':[4.69,4.03,6.45,9.6,11.18,14.49,16.05,15.81,12.54,10.71,9.53,9.89]},
		{'area':5.149,'action':1.95,'capacity':132.93,'local':{'p':[65,890,896,983,990,995],'w':[1.253,1.807,2.771,0.072,1.255,1.902]},'dispersal':{'p':[65,890,896,980,983,990,995,997],'w':[0.595,0.899,1.194,5.149,0.11,0.564,0.774,0.004]},'initial':0,'monitored':0,'temp':[4.56,3.86,6.26,9.39,10.84,14.19,15.69,15.52,12.3,10.57,9.39,9.79]},
		{'area':5.31,'action':0.44,'capacity':131.28,'local':{'p':[979,984,985,987,991,1018,1024,1026],'w':[0.828,1.627,2.489,0.548,0.589,0.177,2.904,0.288]},'dispersal':{'p':[978,979,981,984,985,987,991,1018,1024,1026],'w':[0.03,0.419,5.31,0.558,0.988,0.378,0.341,0.178,1.157,0.226]},'initial':0,'monitored':0,'temp':[4.77,4.13,6.57,9.71,11.32,14.63,16.16,15.92,12.64,10.78,9.61,9.95]},
		{'area':3.02,'action':0.94,'capacity':79.17,'local':{'p':[893,896,983,989],'w':[2.514,1.177,1.492,2.151]},'dispersal':{'p':[185,893,896,982,983,989],'w':[0.008,1.144,0.619,3.02,0.666,1.008]},'initial':0,'monitored':0,'temp':[4.77,4.1,6.56,9.7,11.18,14.51,16.03,15.83,12.58,10.85,9.64,10.06]},
		{'area':2.617,'action':0.91,'capacity':68.73,'local':{'p':[65,896,980,982,986,988,989],'w':[2.222,2.086,0.072,1.492,0.145,0.217,0.536]},'dispersal':{'p':[65,896,980,982,983,986,988,989],'w':[0.905,0.927,0.195,0.628,2.617,0.159,0.137,0.256]},'initial':0,'monitored':0,'temp':[4.57,3.88,6.3,9.44,10.94,14.26,15.79,15.6,12.37,10.61,9.43,9.83]},
		{'area':1.136,'action':0.15,'capacity':29.14,'local':{'p':[979,981,987],'w':[1.409,1.627,2.294]},'dispersal':{'p':[979,981,984,987],'w':[0.666,0.873,1.136,1.088]},'initial':0,'monitored':0,'temp':[4.79,4.15,6.58,9.74,11.36,14.66,16.22,15.96,12.68,10.8,9.63,9.96]},
		{'area':1.926,'action':0.44,'capacity':50.32,'local':{'p':[65,978,979,981,991],'w':[0.663,2.691,0.708,2.489,0.259]},'dispersal':{'p':[65,978,979,981,985,991],'w':[0.433,1.013,0.403,1.051,1.926,0.322]},'initial':0,'monitored':0,'temp':[4.63,3.96,6.38,9.52,11.09,14.4,15.93,15.71,12.46,10.65,9.48,9.83]},
		{'area':3.567,'action':3.23,'capacity':104.99,'local':{'p':[65,977,979,983,988],'w':[1.522,1.717,1.344,0.145,2.669]},'dispersal':{'p':[65,977,979,983,986,987,988,989],'w':[0.658,0.874,0.614,0.19,3.567,0.033,1.095,0.03]},'initial':0,'monitored':0,'temp':[4.7,4.04,6.48,9.62,11.16,14.47,16.02,15.81,12.55,10.75,9.56,9.94]},
		{'area':6.009,'action':1.56,'capacity':129.56,'local':{'p':[977,979,981,984,1026],'w':[0.853,1.121,0.548,2.294,1.347]},'dispersal':{'p':[61,977,979,981,984,986,987,1024,1025,1026,1030],'w':[0.514,0.435,0.572,0.392,0.732,0.048,6.009,0.012,0.647,0.612,0.773]},'initial':0,'monitored':0,'temp':[4.86,4.24,6.69,9.85,11.47,14.77,16.33,16.07,12.77,10.88,9.71,10.03]},
		{'area':2.794,'action':1.71,'capacity':74.23,'local':{'p':[977,983,986,989],'w':[0.683,0.217,2.669,3.936]},'dispersal':{'p':[65,198,972,973,977,983,986,988,989],'w':[0.068,0.034,0.895,0.035,0.396,0.234,1.068,2.794,1.703]},'initial':0,'monitored':0,'temp':[4.76,4.1,6.57,9.7,11.21,14.53,16.07,15.86,12.6,10.83,9.62,10.02]},
		{'area':4.819,'action':0.97,'capacity':122.68,'local':{'p':[982,983,988],'w':[2.151,0.536,3.936]},'dispersal':{'p':[65,198,893,972,976,982,983,986,988,989],'w':[0.003,0.696,0.297,0.194,0.558,0.947,0.376,0.06,1.392,4.819]},'initial':0,'monitored':0,'temp':[4.83,4.17,6.65,9.78,11.28,14.6,16.14,15.93,12.67,10.92,9.7,10.11]},
		{'area':2.458,'action':0.6,'capacity':60,'local':{'p':[890,980,995,997,998,999],'w':[0.325,1.255,1.306,1.741,0.053,1.859]},'dispersal':{'p':[199,890,980,990,991,995,997,998,999],'w':[0.054,0.281,0.611,2.458,0.031,0.583,0.628,0.15,0.772]},'initial':0,'monitored':0,'temp':[4.66,3.96,6.39,9.5,10.95,14.3,15.77,15.61,12.4,10.67,9.47,9.88]},
		{'area':4.068,'action':1.52,'capacity':107.26,'local':{'p':[199,978,981,985,995,999,1018,1023],'w':[1.45,1.474,0.589,0.259,0.38,1.491,1.035,1.276]},'dispersal':{'p':[199,978,981,985,990,991,993,995,999,1018,1020,1023,1024],'w':[0.612,0.566,0.341,0.138,0.01,4.068,0.071,0.273,0.575,0.464,0.089,0.5,0.041]},'initial':0,'monitored':0,'temp':[4.72,4.05,6.5,9.6,11.13,14.47,15.94,15.75,12.51,10.75,9.55,9…
		{'area':3.369,'action':0.67,'capacity':86.39,'local':{'p':[184,885,887,994,996,998],'w':[1.547,1.176,0.851,0.108,2.469,1.379]},'dispersal':{'p':[184,885,887,992,994,996,998,1000],'w':[0.721,0.532,0.471,3.369,0.291,0.807,0.628,0.034]},'initial':0,'monitored':0,'temp':[4.67,3.97,6.35,9.49,10.77,14.18,15.6,15.49,12.3,10.64,9.43,9.88]},
		{'area':4.916,'action':0.02,'capacity':119.26,'local':{'p':[199,994,996,998,1004,1006,1020],'w':[2.585,2.316,0.474,0.408,0.085,0.808,2.134]},'dispersal':{'p':[199,991,993,994,996,998,1004,1006,1020,1023],'w':[1.015,0.063,4.916,0.927,0.236,0.282,0.133,0.4,0.915,0.09]},'initial':0,'monitored':0,'temp':[4.75,4.07,6.54,9.6,11.07,14.43,15.83,15.68,12.47,10.78,9.56,9.99]},
		{'area':5.753,'action':3.28,'capacity':159.8,'local':{'p':[200,885,992,993,996,1000,1006],'w':[0.984,0.163,0.108,2.316,2.691,1.616,1.674]},'dispersal':{'p':[200,885,992,993,994,996,1000,1006],'w':[0.456,0.184,0.305,1.052,5.753,0.88,0.621,0.781]},'initial':0,'monitored':0,'temp':[4.67,3.97,6.43,9.49,10.88,14.26,15.64,15.52,12.34,10.68,9.47,9.93]},
		{'area':2.237,'action':4.12,'capacity':75.1,'local':{'p':[65,978,980,990,991,999],'w':[0.383,1.852,1.902,1.306,0.38,0.283]},'dispersal':{'p':[65,978,980,990,991,995,999],'w':[0.321,0.787,0.819,0.576,0.252,2.237,0.183]},'initial':0,'monitored':0,'temp':[4.56,3.86,6.28,9.4,10.91,14.24,15.74,15.56,12.33,10.58,9.4,9.79]},
		{'area':1.243,'action':0.01,'capacity':30.54,'local':{'p':[992,993,994,998],'w':[2.469,0.474,2.691,0.681]},'dispersal':{'p':[885,992,993,994,996,998,1000],'w':[0.102,0.987,0.357,1.112,1.243,0.421,0.021]},'initial':0,'monitored':0,'temp':[4.71,4.02,6.45,9.55,10.92,14.3,15.71,15.58,12.39,10.71,9.5,9.95]},
		{'area':1.618,'action':0,'capacity':39.51,'local':{'p':[184,890,990,998],'w':[0.576,1.509,1.741,1.607]},'dispersal':{'p':[184,199,890,980,990,997,998,999],'w':[0.338,0.033,0.675,0.02,0.781,1.618,0.727,0.095]},'initial':0,'monitored':0,'temp':[4.71,4.01,6.42,9.55,10.93,14.31,15.76,15.62,12.41,10.71,9.5,9.92]},
		{'area':2.037,'action':0.16,'capacity':51.51,'local':{'p':[184,199,990,992,993,996,997,999],'w':[0.855,0.793,0.053,1.379,0.408,0.681,1.607,0.156]},'dispersal':{'p':[184,199,990,992,993,996,997,998,999],'w':[0.49,0.329,0.131,0.581,0.258,0.339,0.613,2.037,0.12]},'initial':0,'monitored':0,'temp':[4.75,4.07,6.49,9.6,10.98,14.36,15.8,15.66,12.45,10.76,9.54,9.97]},
		{'area':1.521,'action':0.35,'capacity':39.77,'local':{'p':[199,990,991,995,998],'w':[1.649,1.859,1.491,0.283,0.156]},'dispersal':{'p':[199,978,990,991,995,997,998,999],'w':[0.715,0.001,0.71,0.707,0.276,0.078,0.189,1.521]},'initial':0,'monitored':0,'temp':[4.71,4.02,6.47,9.57,11.06,14.4,15.86,15.69,12.47,10.74,9.53,9.94]},
		{'area':3.013,'action':0.5,'capacity':76.96,'local':{'p':[200,885,888,994,1003],'w':[1.455,2.22,0.993,1.616,0.644]},'dispersal':{'p':[200,885,888,992,994,996,1000,1003],'w':[0.703,1.006,0.413,0.063,0.763,0.01,3.013,0.336]},'initial':0,'monitored':0,'temp':[4.59,3.87,6.29,9.38,10.67,14.07,15.43,15.35,12.19,10.56,9.36,9.84]},
		{'area':4.087,'action':1.21,'capacity':104.95,'local':{'p':[882,883,886,1002,1003,1008,1009,1010],'w':[0.102,0.675,1.426,1.938,0.917,1.568,0.793,0.255]},'dispersal':{'p':[882,883,886,1001,1002,1003,1008,1009,1010],'w':[0.083,0.338,0.58,4.087,0.802,0.48,0.708,0.387,0.188]},'initial':0,'monitored':0,'temp':[4.63,3.92,6.35,9.43,10.69,14.13,15.49,15.37,12.21,10.56,9.4,9.87]},
		{'area':3.539,'action':0.04,'capacity':87.6,'local':{'p':[200,1001,1003,1005,1010],'w':[2.339,1.938,0.68,0.685,1.943]},'dispersal':{'p':[200,1001,1002,1003,1005,1006,1009,1010],'w':[0.989,0.856,3.539,0.405,0.425,0.005,0.029,0.843]},'initial':0,'monitored':0,'temp':[4.6,3.89,6.37,9.4,10.73,14.14,15.48,15.37,12.21,10.58,9.39,9.88]},
		{'area':2.165,'action':1.07,'capacity':58.2,'local':{'p':[200,886,888,1000,1001,1002],'w':[1.061,0.865,1.638,0.644,0.917,0.68]},'dispersal':{'p':[200,886,888,1000,1001,1002,1003],'w':[0.531,0.484,0.618,0.406,0.437,0.342,2.165]},'initial':0,'monitored':0,'temp':[4.59,3.87,6.29,9.38,10.65,14.06,15.42,15.33,12.17,10.54,9.36,9.83]},
		{'area':4.616,'action':0.31,'capacity':113.01,'local':{'p':[993,1005,1006,1014,1016,1020],'w':[0.085,0.368,3.52,0.701,2.887,1.876]},'dispersal':{'p':[993,1004,1005,1006,1014,1016,1020],'w':[0.183,4.616,0.328,1.406,0.403,1.135,0.819]},'initial':0,'monitored':0,'temp':[4.72,4.03,6.55,9.55,11.01,14.39,15.72,15.59,12.4,10.76,9.53,10.01]},
		{'area':6.084,'action':3.11,'capacity':166.69,'local':{'p':[200,1002,1004,1006,1007,1010,1013,1016],'w':[0.334,0.685,0.368,1.326,1.518,1.394,2.266,0.738]},'dispersal':{'p':[200,1002,1004,1005,1006,1007,1010,1013,1016],'w':[0.214,0.337,0.196,6.084,0.556,0.596,0.565,0.896,0.35]},'initial':0,'monitored':0,'temp':[4.53,3.81,6.31,9.3,10.68,14.09,15.41,15.3,12.14,10.52,9.33,9.83]},
		{'area':5.923,'action':1.76,'capacity':155.51,'local':{'p':[200,993,994,1004,1005],'w':[2.759,0.808,1.674,3.52,1.326]},'dispersal':{'p':[200,993,994,1002,1004,1005,1006,1016,1020],'w':[1.16,0.414,0.733,0.005,1.41,0.685,5.923,0.001,0.092]},'initial':0,'monitored':0,'temp':[4.66,3.95,6.46,9.47,10.88,14.27,15.6,15.49,12.31,10.68,9.46,9.95]},
		{'area':2.261,'action':1.55,'capacity':64.29,'local':{'p':[1005,1010,1012],'w':[1.518,1.46,1.271]},'dispersal':{'p':[1005,1007,1009,1010,1012],'w':[0.715,2.261,0.081,0.633,0.46]},'initial':0,'monitored':0,'temp':[4.44,3.72,6.19,9.2,10.53,13.96,15.29,15.18,12.02,10.39,9.24,9.73]},
		{'area':6.229,'action':2.2,'capacity':166.04,'local':{'p':[64,182,883,884,1001,1009,1011],'w':[1.871,0.905,1.529,0.42,1.568,1.027,2.106]},'dispersal':{'p':[64,182,883,884,1001,1008,1009,1011],'w':[0.801,0.427,0.646,0.27,0.695,6.229,0.498,0.909]},'initial':0,'monitored':0,'temp':[4.59,3.87,6.29,9.39,10.61,14.06,15.44,15.31,12.13,10.48,9.36,9.81]},
		{'area':2.231,'action':1.53,'capacity':62.81,'local':{'p':[64,1001,1008,1010,1012],'w':[1.093,0.793,1.027,1.497,1.364]},'dispersal':{'p':[64,1001,1002,1007,1008,1009,1010,1012],'w':[0.549,0.446,0.018,0.083,0.511,2.231,0.657,0.546]},'initial':0,'monitored':0,'temp':[4.62,3.91,6.39,9.43,10.72,14.16,15.52,15.38,12.21,10.55,9.4,9.88]},
		{'area':2.783,'action':1.32,'capacity':76.09,'local':{'p':[1001,1002,1005,1007,1009,1012],'w':[0.255,1.943,1.394,1.46,1.497,0.098]},'dispersal':{'p':[1001,1002,1005,1007,1009,1010,1012],'w':[0.25,0.85,0.711,0.619,0.623,2.783,0.126]},'initial':0,'monitored':0,'temp':[4.56,3.85,6.33,9.35,10.68,14.11,15.45,15.33,12.17,10.52,9.36,9.84]},
		{'area':3.379,'action':0.3,'capacity':84.75,'local':{'p':[64,876,884,1008],'w':[0.805,1.876,0.771,2.106]},'dispersal':{'p':[64,876,884,1008,1011],'w':[0.36,0.703,0.479,0.918,3.379]},'initial':0,'monitored':0,'temp':[4.45,3.71,6.11,9.21,10.43,13.87,15.27,15.13,11.95,10.3,9.23,9.66]},
		{'area':1.168,'action':0.26,'capacity':29.92,'local':{'p':[64,1007,1009,1010],'w':[0.628,1.271,1.364,0.098]},'dispersal':{'p':[64,1007,1009,1010,1012],'w':[0.414,0.522,0.556,0.192,1.168]},'initial':0,'monitored':0,'temp':[4.49,3.76,6.23,9.25,10.56,14,15.35,15.22,12.06,10.41,9.28,9.75]},
		{'area':3.381,'action':0.02,'capacity':81.76,'local':{'p':[1005,1015,1016],'w':[2.266,1.829,1.668]},'dispersal':{'p':[1005,1013,1015,1016],'w':[0.964,3.381,0.756,0.804]},'initial':0,'monitored':0,'temp':[4.55,3.84,6.36,9.33,10.74,14.14,15.44,15.34,12.16,10.56,9.36,9.86]},
		{'area':9.036,'action':1.31,'capacity':222.58,'local':{'p':[201,202,1004,1016,1020,1022],'w':[2.438,0.814,0.701,2.122,0.764,1.181]},'dispersal':{'p':[201,202,217,1004,1014,1015,1016,1017,1020,1021,1022],'w':[0.951,0.36,1.069,0.385,9.036,0.029,0.844,0.498,0.411,0.235,0.425]},'initial':0,'monitored':0,'temp':[4.76,4.11,6.62,9.62,11.13,14.5,15.83,15.7,12.46,10.84,9.59,10.04]},
		{'area':1.52,'action':0.12,'capacity':32.6,'local':{'p':[201,1013,1016],'w':[1.818,1.829,0.801]},'dispersal':{'p':[201,1013,1014,1015,1016],'w':[0.739,0.755,0.06,1.52,0.479]},'initial':0,'monitored':0,'temp':[4.66,3.99,6.51,9.48,10.92,14.31,15.6,15.5,12.3,10.71,9.48,9.98]},
		{'area':4.144,'action':0.61,'capacity':103.44,'local':{'p':[201,1004,1005,1013,1014,1015],'w':[0.184,2.887,0.738,1.668,2.122,0.801]},'dispersal':{'p':[201,1004,1005,1006,1013,1014,1015,1016],'w':[0.188,1.23,0.449,0.002,0.668,0.987,0.329,4.144]},'initial':0,'monitored':0,'temp':[4.73,4.06,6.6,9.57,11.01,14.41,15.7,15.59,12.39,10.78,9.54,10.05]},
		{'area':4.151,'action':0.38,'capacity':99.46,'local':{'p':[217,1019,1021,1120,1121],'w':[2.158,0.077,2.761,1.729,1.327]},'dispersal':{'p':[217,1014,1017,1019,1021,1022,1120,1121],'w':[0.643,0.844,4.151,0.101,1.047,0.073,0.781,0.572]},'initial':0,'monitored':0,'temp':[4.79,4.18,6.65,9.68,11.25,14.6,15.98,15.82,12.53,10.9,9.63,10.03]},
		{'area':2.86,'action':0.79,'capacity':73.94,'local':{'p':[202,981,991,1023,1024],'w':[1.272,0.177,1.035,2.229,2.393]},'dispersal':{'p':[202,981,991,1018,1020,1023,1024],'w':[0.657,0.207,0.544,2.86,0.07,0.835,1.005]},'initial':0,'monitored':0,'temp':[4.75,4.1,6.56,9.65,11.24,14.56,16.03,15.82,12.56,10.79,9.59,9.96]},
		{'area':4.361,'action':0,'capacity':53.13,'local':{'p':[1017,1021,1026,1119,1121],'w':[0.077,3.84,0.763,1.589,2.37]},'dispersal':{'p':[1017,1019,1021,1026,1119,1121],'w':[0.207,4.361,1.641,0.423,0.746,0.943]},'initial':0,'monitored':0,'temp':[4.83,4.23,6.68,9.77,11.39,14.71,16.17,15.96,12.65,10.93,9.68,10.03]},
		{'area':5.465,'action':0.23,'capacity':134.92,'local':{'p':[199,202,993,1004,1014,1023],'w':[0.056,1.881,2.134,1.876,0.764,2.263]},'dispersal':{'p':[199,202,991,993,1004,1006,1014,1018,1020,1023],'w':[0.101,0.812,0.075,0.932,0.799,0.077,0.422,0.067,5.465,0.858]},'initial':0,'monitored':0,'temp':[4.74,4.07,6.56,9.6,11.12,14.47,15.87,15.71,12.48,10.78,9.56,9.99]},
		{'area':5.96,'action':0.84,'capacity':136.28,'local':{'p':[1017,1019,1026],'w':[2.761,3.84,0.508]},'dispersal':{'p':[202,1014,1017,1019,1021,1022,1024,1026,1121],'w':[0.395,0.29,1.017,1.462,5.96,0.809,0.906,0.423,0.084]},'initial':0,'monitored':0,'temp':[4.79,4.18,6.64,9.71,11.31,14.64,16.07,15.88,12.59,10.88,9.64,10.01]},
		{'area':1.757,'action':1.4,'capacity':50.68,'local':{'p':[202,1014],'w':[2.087,1.181]},'dispersal':{'p':[202,1014,1017,1021,1022],'w':[0.978,0.619,0.046,1.049,1.757]},'initial':0,'monitored':0,'temp':[4.76,4.12,6.6,9.64,11.21,14.55,15.95,15.79,12.51,10.84,9.6,10]},
		{'area':1.66,'action':0.24,'capacity':42.44,'local':{'p':[199,202,991,1018,1020],'w':[0.084,0.162,1.276,2.229,2.263]},'dispersal':{'p':[199,202,991,993,1018,1020,1023],'w':[0.106,0.257,0.617,0.095,0.912,0.918,1.66]},'initial':0,'monitored':0,'temp':[4.75,4.09,6.55,9.63,11.18,14.52,15.96,15.78,12.52,10.79,9.58,9.97]},
		{'area':6.917,'action':0.3,'capacity':83.45,'local':{'p':[202,981,1018,1026],'w':[0.638,2.904,2.393,1.88]},'dispersal':{'p':[202,981,987,991,1018,1021,1024,1026],'w':[0.332,1.259,0.014,0.049,0.988,0.921,6.917,0.903]},'initial':0,'monitored':0,'temp':[4.82,4.2,6.65,9.77,11.39,14.7,16.21,15.97,12.68,10.86,9.67,10]},
		{'area':7.808,'action':0.64,'capacity':189.46,'local':{'p':[61,1029,1030,1108,1113],'w':[2.259,1.947,3.016,1.094,1.669]},'dispersal':{'p':[61,987,1025,1029,1030,1108,1113],'w':[0.835,0.532,7.808,0.86,1.374,0.489,0.805]},'initial':0,'monitored':0,'temp':[4.83,4.24,6.68,9.83,11.4,14.69,16.23,16.02,12.71,10.9,9.68,10.02]},
		{'area':6.26,'action':0.3,'capacity':38.62,'local':{'p':[61,981,987,1019,1021,1024,1110,1119],'w':[1.931,0.288,1.347,0.763,0.508,1.88,2.586,0.538]},'dispersal':{'p':[61,981,987,1019,1021,1024,1026,1110,1113,1119],'w':[0.749,0.203,0.642,0.405,0.317,0.821,6.26,1.052,0.052,0.321]},'initial':0,'monitored':0,'temp':[4.89,4.29,6.73,9.87,11.51,14.81,16.34,16.09,12.77,10.93,9.73,10.05]},
		{'area':4.073,'action':4.52,'capacity':124,'local':{'p':[203,1028,1031,1036,1037,1042],'w':[0.258,2.613,1.786,1.845,0.15,1.737]},'dispersal':{'p':[203,1027,1028,1029,1031,1036,1037,1042,1107],'w':[0.274,4.073,1.087,0.122,0.728,0.74,0.189,0.697,0.012]},'initial':0,'monitored':0,'temp':[4.57,3.97,6.41,9.53,11.04,14.32,15.83,15.7,12.43,10.72,9.45,9.83]},
		{'area':4.312,'action':1.13,'capacity':108.67,'local':{'p':[203,1027,1029,1042,1107,1109],'w':[0.069,2.613,2.475,0.291,1.892,1.466]},'dispersal':{'p':[203,1027,1028,1029,1031,1042,1107,1109],'w':[0.202,1.029,4.312,1.088,0.01,0.221,0.839,0.634]},'initial':0,'monitored':0,'temp':[4.67,4.09,6.53,9.66,11.16,14.43,15.93,15.81,12.52,10.82,9.54,9.91]},
		{'area':5.325,'action':1.3,'capacity':136.75,'local':{'p':[203,1025,1028,1030,1106,1108,1109],'w':[0.74,1.947,2.475,0.71,2.019,0.367,0.868]},'dispersal':{'p':[203,1025,1027,1028,1029,1030,1031,1106,1108,1109],'w':[0.385,0.876,0.076,1.002,5.325,0.374,0.003,0.554,0.439,0.431]},'initial':0,'monitored':0,'temp':[4.73,4.15,6.59,9.72,11.24,14.51,16.02,15.87,12.58,10.84,9.59,9.95]},
		{'area':7.868,'action':3.56,'capacity':210.44,'local':{'p':[203,973,975,1025,1029],'w':[1.871,0.076,2.342,3.016,0.71]},'dispersal':{'p':[203,973,975,977,987,1025,1029,1030],'w':[0.845,0.166,0.9,1.807,1.091,1.104,0.424,7.868]},'initial':0,'monitored':0,'temp':[4.84,4.23,6.69,9.84,11.4,14.7,16.26,16.03,12.74,10.9,9.7,10.05]},
		{'area':3.488,'action':1.64,'capacity':94.75,'local':{'p':[203,1027,1036,1043,1046],'w':[3.624,1.786,0.811,1.201,1.154]},'dispersal':{'p':[203,974,1027,1028,1029,1031,1036,1043,1046],'w':[1.591,0.009,0.822,0.048,0.009,3.488,0.35,0.623,0.479]},'initial':0,'monitored':0,'temp':[4.49,3.85,6.29,9.41,10.94,14.22,15.76,15.61,12.35,10.62,9.37,9.76]},
		{'area':1.916,'action':0.28,'capacity':49.13,'local':{'p':[968,1033,1048,1049,1051],'w':[1.281,2.364,0.754,1.033,0.67]},'dispersal':{'p':[968,1032,1033,1040,1048,1049,1051],'w':[0.694,1.916,1.035,0.104,0.416,0.318,0.366]},'initial':0,'monitored':0,'temp':[4.82,4.25,6.79,9.93,11.43,14.74,16.29,16.11,12.83,11.09,9.75,10.18]},
		{'area':2.083,'action':0.33,'capacity':53.59,'local':{'p':[968,1032,1038,1040,1048],'w':[0.615,2.364,2.835,1.286,0.023]},'dispersal':{'p':[197,968,1032,1033,1038,1040,1041,1045,1048],'w':[0.104,0.379,0.888,2.083,1.131,0.59,0.056,0.032,0.155]},'initial':0,'monitored':0,'temp':[4.74,4.16,6.68,9.81,11.31,14.62,16.17,15.99,12.72,10.99,9.67,10.09]},
		{'area':2.186,'action':1.93,'capacity':63.57,'local':{'p':[204,1036,1040,1041,1045,1046],'w':[2.374,0.088,0.622,0.135,1.962,1.215]},'dispersal':{'p':[204,1034,1036,1037,1038,1040,1041,1045,1046],'w':[0.974,2.186,0.174,0.009,0.031,0.406,0.176,0.763,0.514]},'initial':0,'monitored':0,'temp':[4.55,3.93,6.41,9.54,11.04,14.33,15.86,15.72,12.46,10.75,9.46,9.86]},
		{'area':1.931,'action':2.66,'capacity':60.63,'local':{'p':[204,1037,1039,1044,1096],'w':[0.552,1.138,1.388,1.066,1.32]},'dispersal':{'p':[204,213,1035,1037,1039,1044,1096],'w':[0.368,0.03,1.931,0.57,0.511,0.581,0.652]},'initial':0,'monitored':0,'temp':[4.67,4.1,6.57,9.71,11.21,14.48,16,15.87,12.6,10.9,9.57,9.97]},
		{'area':2.161,'action':0.54,'capacity':56.57,'local':{'p':[204,1027,1031,1034,1037,1046],'w':[0.304,1.845,0.811,0.088,1.234,1.952]},'dispersal':{'p':[204,1027,1031,1034,1036,1037,1042,1046],'w':[0.2,0.785,0.487,0.136,2.161,0.552,0.046,0.794]},'initial':0,'monitored':0,'temp':[4.43,3.8,6.24,9.36,10.87,14.14,15.66,15.54,12.29,10.59,9.32,9.72]},
		{'area':2.124,'action':0.13,'capacity':52,'local':{'p':[204,1027,1035,1036,1042,1096],'w':[0.812,0.15,1.138,1.234,1.446,0.804]},'dispersal':{'p':[204,1027,1034,1035,1036,1037,1042,1096],'w':[0.437,0.166,0.018,0.508,0.576,2.124,0.608,0.457]},'initial':0,'monitored':0,'temp':[4.55,3.95,6.41,9.54,11.03,14.3,15.81,15.7,12.44,10.75,9.44,9.84]},
		{'area':1.46,'action':0.07,'capacity':36.85,'local':{'p':[197,968,1033,1040,1041,1045],'w':[0.087,0.116,2.835,0.328,0.896,2.409]},'dispersal':{'p':[197,968,1033,1034,1038,1040,1041,1045],'w':[0.182,0.183,1.033,0.051,1.46,0.308,0.486,0.911]},'initial':0,'monitored':0,'temp':[4.67,4.07,6.58,9.71,11.21,14.51,16.06,15.89,12.62,10.9,9.59,10.01]},
		{'area':1.606,'action':0.34,'capacity':41.88,'local':{'p':[204,1035,1040,1044,1056],'w':[1.653,1.388,0.58,1.542,0.184]},'dispersal':{'p':[204,1035,1039,1040,1044,1047,1056],'w':[0.742,0.644,1.606,0.315,0.64,0.081,0.194]},'initial':0,'monitored':0,'temp':[4.7,4.13,6.62,9.77,11.27,14.55,16.08,15.94,12.66,10.95,9.61,10.02]},
		{'area':2.619,'action':1.59,'capacity':71.58,'local':{'p':[204,1033,1034,1038,1039,1045,1048,1056],'w':[0.64,1.286,0.622,0.328,0.58,0.189,1.045,1.727]},'dispersal':{'p':[204,1032,1033,1034,1038,1039,1040,1044,1045,1047,1048,1056],'w':[0.276,0.124,0.486,0.272,0.144,0.328,2.619,0.04,0.143,0.012,0.493,0.741]},'initial':0,'monitored':0,'temp':[4.76,4.19,6.71,9.85,11.35,14.65,16.19,16.03,12.75,11.02,9…
		{'area':6.625,'action':0.96,'capacity':168.71,'local':{'p':[197,970,974,1034,1038,1043,1045,1046],'w':[3.224,0.17,0.338,0.135,0.896,3.361,1.909,0.847]},'dispersal':{'p':[197,968,970,974,1033,1034,1038,1041,1043,1045,1046],'w':[1.296,0.077,0.201,0.294,0.025,0.175,0.402,6.625,1.255,0.694,0.44]},'initial':0,'monitored':0,'temp':[4.55,3.92,6.4,9.52,11.02,14.32,15.86,15.71,12.45,10.74,9.46,9.89]},
		{'area':2.298,'action':0.41,'capacity':56.59,'local':{'p':[1027,1028,1037,1096,1107],'w':[1.737,0.291,1.446,1.155,1.301]},'dispersal':{'p':[1027,1028,1036,1037,1042,1096,1107],'w':[0.749,0.244,0.077,0.654,2.298,0.599,0.594]},'initial':0,'monitored':0,'temp':[4.6,4.02,6.47,9.6,11.09,14.35,15.85,15.75,12.47,10.79,9.49,9.87]},
		{'area':3.811,'action':3.48,'capacity':111.05,'local':{'p':[203,974,1031,1041,1046],'w':[0.335,2.233,1.201,3.361,1.384]},'dispersal':{'p':[203,970,974,1031,1041,1043,1046],'w':[0.213,0.008,1.041,0.514,1.49,3.811,0.634]},'initial':0,'monitored':0,'temp':[4.45,3.79,6.24,9.36,10.87,14.15,15.7,15.55,12.31,10.6,9.35,9.76]},
		{'area':2.444,'action':0.7,'capacity':64.24,'local':{'p':[213,1035,1039,1047,1056,1096],'w':[1.233,1.066,1.542,2.926,0.093,0.255]},'dispersal':{'p':[213,1035,1039,1040,1044,1047,1056,1096,1097],'w':[0.626,0.456,0.621,0.042,2.444,1.204,0.202,0.197,0.01]},'initial':0,'monitored':0,'temp':[4.76,4.21,6.7,9.86,11.35,14.64,16.15,16.02,12.73,11.03,9.67,10.07]},
		{'area':2.059,'action':0.26,'capacity':51.24,'local':{'p':[1034,1038,1040,1041],'w':[1.962,2.409,0.189,1.909]},'dispersal':{'p':[1033,1034,1038,1040,1041,1045,1046],'w':[0.021,0.846,0.975,0.241,0.92,2.059,0.071]},'initial':0,'monitored':0,'temp':[4.57,3.96,6.44,9.57,11.08,14.37,15.91,15.76,12.5,10.78,9.49,9.9]},
		{'area':2.727,'action':2.02,'capacity':77.23,'local':{'p':[1031,1034,1036,1041,1043],'w':[1.154,1.215,1.952,0.847,1.384]},'dispersal':{'p':[204,1031,1034,1036,1041,1043,1045,1046],'w':[0.086,0.585,0.532,0.86,0.426,0.575,0.053,2.727]},'initial':0,'monitored':0,'temp':[4.35,3.69,6.13,9.25,10.76,14.03,15.57,15.44,12.2,10.51,9.25,9.65]},
		{'area':3.865,'action':1.17,'capacity':102.35,'local':{'p':[213,1044,1052,1056,1094,1097],'w':[0.321,2.926,2.212,0.488,1.109,1.171]},'dispersal':{'p':[213,1039,1040,1044,1047,1052,1056,1094,1097],'w':[0.275,0.106,0.017,1.093,3.865,0.89,0.329,0.536,0.547]},'initial':0,'monitored':0,'temp':[4.8,4.25,6.76,9.92,11.42,14.71,16.23,16.08,12.8,11.08,9.71,10.11]},
		{'area':2.207,'action':2.02,'capacity':64.57,'local':{'p':[1032,1033,1040,1051,1054,1056],'w':[0.754,0.023,1.045,0.847,1.938,1.383]},'dispersal':{'p':[1032,1033,1040,1048,1051,1054,1056],'w':[0.338,0.112,0.454,2.207,0.437,0.877,0.661]},'initial':0,'monitored':0,'temp':[4.78,4.21,6.75,9.89,11.4,14.71,16.26,16.09,12.8,11.06,9.71,10.13]},
		{'area':0.473,'action':0.01,'capacity':11.64,'local':{'p':[966,968,1032,1051],'w':[0.291,0.748,1.033,0.941]},'dispersal':{'p':[966,968,1032,1049,1051],'w':[0.25,0.386,0.562,0.473,0.515]},'initial':0,'monitored':0,'temp':[4.84,4.27,6.82,9.96,11.45,14.77,16.33,16.14,12.86,11.11,9.78,10.2]},
		{'area':3.757,'action':4.17,'capacity':114.24,'local':{'p':[1053,1055,1059,1088,1093],'w':[1.786,2.605,2.911,1.066,0.043]},'dispersal':{'p':[205,1050,1053,1055,1059,1060,1085,1088,1093],'w':[0.018,3.757,0.869,1.112,1.142,0.019,0.057,0.492,0.158]},'initial':0,'monitored':0,'temp':[4.61,4,6.55,9.72,11.24,14.58,16.17,16.02,12.7,10.91,9.57,9.99]},
		{'area':2.415,'action':0.04,'capacity':58.93,'local':{'p':[205,966,967,1032,1048,1049,1054],'w':[0.031,1.098,1.426,0.67,0.847,0.941,0.966]},'dispersal':{'p':[205,966,967,968,1032,1048,1049,1051,1054],'w':[0.121,0.55,0.672,0.011,0.377,0.424,0.317,2.415,0.402]},'initial':0,'monitored':0,'temp':[4.76,4.19,6.73,9.87,11.37,14.69,16.26,16.08,12.79,11.04,9.71,10.13]},
		{'area':4.373,'action':0.14,'capacity':108.82,'local':{'p':[212,1047,1054,1055,1056,1094],'w':[0.741,2.212,0.032,2.059,2.408,0.902]},'dispersal':{'p':[212,1047,1052,1054,1055,1056,1094],'w':[0.376,0.98,4.373,0.153,0.88,0.993,0.445]},'initial':0,'monitored':0,'temp':[4.79,4.24,6.76,9.93,11.44,14.74,16.28,16.12,12.82,11.09,9.72,10.13]},
		{'area':6.376,'action':7.21,'capacity':193.14,'local':{'p':[205,960,967,1050,1055,1059,1060],'w':[2.701,1.063,1.688,1.786,0.259,0.29,2.004]},'dispersal':{'p':[205,960,967,1050,1053,1055,1059,1060],'w':[1.063,0.621,0.794,0.693,6.376,0.248,0.194,0.854]},'initial':0,'monitored':0,'temp':[4.52,3.91,6.46,9.61,11.12,14.46,16.06,15.88,12.59,10.82,9.49,9.92]},
		{'area':3.342,'action':0.83,'capacity':81.14,'local':{'p':[205,1048,1051,1052,1055,1056],'w':[2.557,1.938,0.966,0.032,1.251,0.846]},'dispersal':{'p':[205,967,1048,1051,1052,1054,1055,1056],'w':[1.043,0.121,0.739,0.496,0.125,3.342,0.607,0.391]},'initial':0,'monitored':0,'temp':[4.69,4.11,6.64,9.8,11.3,14.62,16.19,16.02,12.72,10.97,9.63,10.06]},
		{'area':7.332,'action':2.66,'capacity':192.36,'local':{'p':[205,212,1050,1052,1053,1054,1093],'w':[1.068,1.903,2.605,2.059,0.259,1.251,1.126]},'dispersal':{'p':[205,212,1050,1052,1053,1054,1055,1056,1088,1093],'w':[0.447,0.832,1.052,0.854,0.197,0.536,7.332,0.078,0.083,0.526]},'initial':0,'monitored':0,'temp':[4.69,4.11,6.65,9.81,11.33,14.66,16.22,16.07,12.76,10.99,9.64,10.06]},
		{'area':2.891,'action':0.19,'capacity':72.17,'local':{'p':[1039,1040,1044,1047,1048,1052,1054],'w':[0.184,1.727,0.093,0.488,1.383,2.408,0.846]},'dispersal':{'p':[1039,1040,1044,1047,1048,1052,1054,1055,1056],'w':[0.178,0.737,0.091,0.253,0.57,0.937,0.431,0.139,2.891]},'initial':0,'monitored':0,'temp':[4.8,4.24,6.77,9.92,11.43,14.73,16.27,16.11,12.81,11.08,9.73,10.14]},
		{'area':4.533,'action':0.42,'capacity':105.93,'local':{'p':[206,1058,1061,1063,1067,1070,1084,1087],'w':[0.833,1.959,0.624,0.618,1.745,0.616,1.189,0.623]},'dispersal':{'p':[206,1057,1058,1061,1063,1067,1070,1084,1087],'w':[0.376,4.533,0.797,0.349,0.32,0.735,0.292,0.544,0.371]},'initial':0,'monitored':0,'temp':[4.92,4.34,6.97,10.12,11.67,15,16.63,16.47,13.1,11.25,9.92,10.34]},
		{'area':4.077,'action':4.8,'capacity':114.14,'local':{'p':[206,1057,1059,1060,1085,1087,1090],'w':[2.471,1.959,0.381,0.104,1.598,0.858,0.651]},'dispersal':{'p':[206,1057,1058,1059,1060,1085,1087,1090],'w':[0.957,0.883,4.077,0.262,0.179,0.672,0.447,0.326]},'initial':0,'monitored':0,'temp':[4.78,4.18,6.78,9.94,11.49,14.82,16.44,16.29,12.93,11.11,9.77,10.2]},
		{'area':3.214,'action':0.23,'capacity':80.48,'local':{'p':[1050,1053,1058,1060,1085,1088],'w':[2.911,0.29,0.381,1.832,2.299,0.128]},'dispersal':{'p':[206,1050,1053,1058,1059,1060,1085,1088],'w':[0.035,1.156,0.283,0.252,3.214,0.784,0.893,0.229]},'initial':0,'monitored':0,'temp':[4.65,4.05,6.62,9.78,11.31,14.65,16.25,16.09,12.76,10.97,9.63,10.05]},
		{'area':6.348,'action':9.96,'capacity':206.79,'local':{'p':[206,956,960,1053,1058,1059,1061],'w':[2.168,0.015,2.059,2.004,0.104,1.832,1.444]},'dispersal':{'p':[206,956,960,1050,1053,1058,1059,1060,1061],'w':[0.806,0.112,0.849,0.009,0.828,0.188,0.823,6.348,0.703]},'initial':0,'monitored':0,'temp':[4.7,4.11,6.69,9.84,11.37,14.71,16.32,16.14,12.82,11.02,9.68,10.11]},
		{'area':4.871,'action':2.13,'capacity':130.61,'local':{'p':[206,956,963,1057,1060,1063],'w':[1.643,1.385,1.93,0.624,1.444,1.321]},'dispersal':{'p':[206,956,960,963,1057,1060,1061,1063],'w':[0.67,0.606,0.102,0.83,0.367,0.695,4.871,0.614]},'initial':0,'monitored':0,'temp':[4.93,4.37,6.99,10.14,11.68,15.01,16.64,16.44,13.1,11.27,9.92,10.35]},
		{'area':0.592,'action':0,'capacity':14.8,'local':{'p':[207,1065,1068,1069,1070],'w':[1.165,0.018,0.443,0.66,1.032]},'dispersal':{'p':[207,1062,1065,1067,1068,1069,1070],'w':[0.503,0.592,0.155,0.02,0.248,0.421,0.473]},'initial':0,'monitored':0,'temp':[5.11,4.57,7.24,10.35,11.9,15.23,16.89,16.69,13.32,11.45,10.1,10.53]},
		{'area':2.661,'action':0.09,'capacity':65.93,'local':{'p':[963,1057,1061,1065,1066,1068,1070],'w':[1.535,0.618,1.321,0.103,0.023,1.585,1.314]},'dispersal':{'p':[963,1057,1061,1063,1065,1066,1068,1070],'w':[0.697,0.389,0.612,2.661,0.12,0.15,0.519,0.603]},'initial':0,'monitored':0,'temp':[5.03,4.49,7.13,10.26,11.8,15.13,16.78,16.58,13.23,11.38,10.02,10.45]},
		{'area':6.93,'action':1.16,'capacity':176.37,'local':{'p':[207,1067,1069,1072,1074,1082,1083],'w':[0.236,0.885,2.242,1.704,1.196,1.79,2.781]},'dispersal':{'p':[207,209,1064,1067,1069,1072,1074,1080,1082,1083],'w':[0.228,0.1,6.93,0.485,0.81,0.668,0.559,0.784,0.753,1.139]},'initial':0,'monitored':0,'temp':[5.2,4.67,7.35,10.46,12.02,15.34,17.03,16.84,13.42,11.54,10.19,10.61]},
		{'area':1.287,'action':0.12,'capacity':32.78,'local':{'p':[207,1062,1063,1066,1068],'w':[1.459,0.018,0.103,2.601,1.68]},'dispersal':{'p':[207,963,1062,1063,1065,1066,1068],'w':[0.693,0.167,0.107,0.185,1.287,1.142,0.548]},'initial':0,'monitored':0,'temp':[5.11,4.58,7.24,10.35,11.89,15.22,16.88,16.67,13.32,11.46,10.1,10.53]},
		{'area':3.856,'action':0.12,'capacity':96.04,'local':{'p':[195,207,954,955,963,1063,1065,1074],'w':[0.367,0.836,1.764,1.484,0.933,0.023,2.601,0.848]},'dispersal':{'p':[195,207,954,955,963,1063,1065,1066,1068,1074],'w':[0.309,0.449,0.638,0.609,0.503,0.116,0.84,3.856,0.059,0.501]},'initial':0,'monitored':0,'temp':[5.11,4.59,7.25,10.34,11.88,15.2,16.88,16.66,13.32,11.46,10.1,10.53]},
		{'area':3.807,'action':0.07,'capacity':91.99,'local':{'p':[1057,1064,1069,1070,1083,1084],'w':[1.745,0.885,1.529,1.246,0.373,1.668]},'dispersal':{'p':[1057,1062,1064,1067,1069,1070,1083,1084],'w':[0.807,0.011,0.454,3.807,0.609,0.595,0.273,0.751]},'initial':0,'monitored':0,'temp':[5.05,4.49,7.15,10.28,11.84,15.17,16.82,16.65,13.26,11.39,10.05,10.47]},
		{'area':0.803,'action':0,'capacity':19.69,'local':{'p':[1062,1063,1065,1070],'w':[0.443,1.585,1.68,0.547]},'dispersal':{'p':[207,963,1062,1063,1065,1066,1068,1070],'w':[0.122,0.107,0.2,0.687,0.623,0.152,0.803,0.308]},'initial':0,'monitored':0,'temp':[5.08,4.55,7.2,10.32,11.86,15.19,16.85,16.64,13.29,11.43,10.07,10.5]},
		{'area':2.055,'action':0.65,'capacity':54.1,'local':{'p':[207,1062,1064,1067,1070],'w':[1.536,0.66,2.242,1.529,0.284]},'dispersal':{'p':[207,1062,1064,1067,1069,1070,1074],'w':[0.71,0.246,1.053,0.716,2.055,0.229,0.04]},'initial':0,'monitored':0,'temp':[5.15,4.61,7.29,10.4,11.95,15.28,16.95,16.76,13.37,11.49,10.14,10.57]},
		{'area':1.617,'action':0.02,'capacity':39.71,'local':{'p':[1057,1062,1063,1067,1068,1069],'w':[0.616,1.032,1.314,1.246,0.547,0.284]},'dispersal':{'p':[1057,1062,1063,1067,1068,1069,1070],'w':[0.414,0.44,0.595,0.542,0.299,0.219,1.617]},'initial':0,'monitored':0,'temp':[5.05,4.51,7.16,10.29,11.83,15.16,16.82,16.62,13.25,11.4,10.05,10.47]},
		{'area':2.059,'action':0.08,'capacity':43.94,'local':{'p':[208,1075,1079],'w':[1.014,1.75,1.699]},'dispersal':{'p':[62,208,945,1071,1075,1077,1079],'w':[0.07,0.461,0.011,2.059,0.813,0.927,0.678]},'initial':0,'monitored':0,'temp':[5.06,4.56,7.2,10.22,11.81,15.08,16.83,16.63,13.27,11.43,10.06,10.5]},
		{'area':4.942,'action':0.36,'capacity':106.87,'local':{'p':[62,1064,1073,1074,1076,1080],'w':[0.477,1.704,1.533,2.35,0.347,2.025]},'dispersal':{'p':[62,1064,1072,1073,1074,1076,1080],'w':[0.267,0.829,4.942,0.71,0.938,0.39,0.913]},'initial':0,'monitored':0,'temp':[5.15,4.64,7.31,10.38,11.94,15.24,16.96,16.76,13.36,11.49,10.14,10.57]},
		{'area':5.802,'action':0.33,'capacity':142.51,'local':{'p':[62,1072,1077,1080],'w':[1.679,1.533,2.749,2.309]},'dispersal':{'p':[62,1072,1073,1077,1080],'w':[0.726,0.663,5.802,1.136,0.94]},'initial':0,'monitored':0,'temp':[5.1,4.61,7.25,10.3,11.88,15.16,16.91,16.72,13.31,11.45,10.09,10.53]},
		{'area':8.541,'action':0.65,'capacity':214.82,'local':{'p':[195,207,1064,1066,1072],'w':[1.858,1.722,1.196,0.848,2.35]},'dispersal':{'p':[62,195,207,950,1064,1066,1069,1072,1074,1075,1076],'w':[0.032,0.75,0.719,0.611,0.578,0.397,0.011,0.955,8.541,0.063,0.627]},'initial':0,'monitored':0,'temp':[5.14,4.63,7.3,10.37,11.92,15.23,16.93,16.72,13.36,11.49,10.13,10.57]},
		{'area':6.768,'action':0.74,'capacity':164.85,'local':{'p':[949,1071,1079],'w':[1.438,1.75,0.601]},'dispersal':{'p':[62,67,945,949,950,1071,1074,1075,1076,1077,1079],'w':[0.625,1.081,0.68,0.57,0.292,0.641,0.098,6.768,0.09,0.138,0.226]},'initial':0,'monitored':0,'temp':[5.09,4.59,7.23,10.26,11.84,15.11,16.85,16.63,13.29,11.45,10.08,10.52]},
		{'area':1.219,'action':0.09,'capacity':29.65,'local':{'p':[62,1072],'w':[1.875,0.347]},'dispersal':{'p':[62,950,1072,1074,1075,1076],'w':[0.829,0.068,0.371,0.786,0.13,1.219]},'initial':0,'monitored':0,'temp':[5.12,4.62,7.28,10.33,11.89,15.19,16.91,16.7,13.33,11.47,10.11,10.55]},
		{'area':5.195,'action':1.89,'capacity':129.91,'local':{'p':[62,208,1073],'w':[1.384,0.078,2.749]},'dispersal':{'p':[62,208,945,1071,1073,1075,1077,1078,1079],'w':[0.608,0.635,0.093,0.724,1.158,0.146,5.195,0.347,0.044]},'initial':0,'monitored':0,'temp':[5.07,4.57,7.21,10.24,11.83,15.1,16.86,16.67,13.28,11.43,10.07,10.5]},
		{'area':1.106,'action':0.19,'capacity':19.88,'local':{'p':[946],'w':[1.203]},'dispersal':{'p':[208,945,946,1077,1078,1079],'w':[0.063,0.44,0.524,0.149,1.106,0.027]},'initial':0,'monitored':0,'temp':[5.02,4.51,7.15,10.15,11.76,15.01,16.79,16.59,13.23,11.4,10.02,10.46]},
		{'area':0.912,'action':0,'capacity':20.99,'local':{'p':[208,1071,1075],'w':[1.175,1.699,0.601]},'dispersal':{'p':[208,945,1071,1075,1077,1078,1079],'w':[0.463,0.772,0.74,0.387,0.061,0.052,0.912]},'initial':0,'monitored':0,'temp':[5.05,4.54,7.19,10.2,11.8,15.06,16.82,16.62,13.26,11.42,10.05,10.49]},
		{'area':6.149,'action':0.5,'capacity':151.5,'local':{'p':[209,1072,1073],'w':[2.039,2.025,2.309]},'dispersal':{'p':[209,1064,1072,1073,1080,1082],'w':[0.703,0.649,0.845,0.92,6.149,0.25]},'initial':0,'monitored':0,'temp':[5.14,4.64,7.3,10.37,11.94,15.24,16.97,16.78,13.36,11.47,10.13,10.57]},
		{'area':1.058,'action':0.44,'capacity':27.8,'local':{'p':[210,1082],'w':[2.549,1.252]},'dispersal':{'p':[209,210,1081,1082],'w':[0.796,1.085,1.058,0.61]},'initial':0,'monitored':0,'temp':[5.2,4.67,7.36,10.47,12.04,15.38,17.08,16.9,13.44,11.53,10.18,10.6]},
		{'area':3.591,'action':0.56,'capacity':90.48,'local':{'p':[210,1064,1081,1083],'w':[0.671,1.79,1.252,1.85]},'dispersal':{'p':[209,210,1064,1080,1081,1082,1083],'w':[0.905,0.354,0.609,0.277,0.369,3.591,0.788]},'initial':0,'monitored':0,'temp':[5.19,4.67,7.35,10.45,12.02,15.35,17.05,16.87,13.42,11.52,10.18,10.6]},
		{'area':6.42,'action':1.01,'capacity':157.97,'local':{'p':[210,1064,1067,1082,1084],'w':[2.734,2.781,0.373,1.85,3.077]},'dispersal':{'p':[210,1064,1067,1082,1083,1084],'w':[1.18,1.252,0.263,0.793,6.42,1.346]},'initial':0,'monitored':0,'temp':[5.18,4.63,7.32,10.45,12.01,15.35,17.02,16.84,13.41,11.52,10.17,10.59]},
		{'area':7.198,'action':2.94,'capacity':191.41,'local':{'p':[210,1057,1067,1083,1087,1091,1147],'w':[0.676,1.189,1.668,3.077,2.83,1.215,0.56]},'dispersal':{'p':[210,1057,1067,1083,1084,1087,1091,1147],'w':[0.386,0.589,0.739,1.224,7.198,1.046,0.598,0.383]},'initial':0,'monitored':0,'temp':[4.99,4.41,7.05,10.2,11.76,15.1,16.74,16.59,13.18,11.31,9.97,10.4]},
		{'area':3.7,'action':0.5,'capacity':86.84,'local':{'p':[1058,1059,1088,1090],'w':[1.598,2.299,2.12,1.726]},'dispersal':{'p':[1050,1058,1059,1085,1088,1090],'w':[0.109,0.809,0.949,3.7,0.916,0.817]},'initial':0,'monitored':0,'temp':[4.71,4.1,6.68,9.85,11.39,14.73,16.33,16.19,12.84,11.03,9.69,10.12]},
		{'area':4.085,'action':6.19,'capacity':129.64,'local':{'p':[1089,1092,1144,1148],'w':[2.359,1.85,2.428,1.57]},'dispersal':{'p':[1086,1089,1092,1144,1146,1148],'w':[4.085,1.083,0.88,0.955,0.098,0.759]},'initial':0,'monitored':0,'temp':[4.82,4.21,6.82,10,11.53,14.91,16.5,16.37,12.98,11.14,9.75,10.16]},
		{'area':2.84,'action':1.84,'capacity':74.63,'local':{'p':[1057,1058,1084,1090,1091],'w':[0.623,0.858,2.83,0.733,2.794]},'dispersal':{'p':[1057,1058,1084,1087,1090,1091],'w':[0.347,0.447,1.247,2.84,0.441,1.131]},'initial':0,'monitored':0,'temp':[4.81,4.2,6.81,9.97,11.53,14.86,16.49,16.36,12.97,11.13,9.8,10.23]},
		{'area':4.549,'action':0.95,'capacity':117.7,'local':{'p':[1050,1059,1085,1089,1090,1092,1093],'w':[1.066,0.128,2.12,0.181,1.768,0.81,2.825]},'dispersal':{'p':[1050,1055,1059,1085,1088,1089,1090,1092,1093],'w':[0.465,0.124,0.117,0.828,4.549,0.21,0.74,0.429,1.121]},'initial':0,'monitored':0,'temp':[4.72,4.11,6.69,9.86,11.4,14.74,16.33,16.2,12.84,11.04,9.68,10.1]},
		{'area':4.456,'action':5.47,'capacity':111.99,'local':{'p':[211,1086,1088,1090,1092,1144,1146,1147],'w':[3.609,2.359,0.181,0.572,0.66,0.144,0.787,1.238]},'dispersal':{'p':[211,1086,1088,1089,1090,1092,1144,1146,1147],'w':[1.4,0.914,0.184,4.456,0.327,0.376,0.103,0.347,0.657]},'initial':0,'monitored':0,'temp':[4.82,4.22,6.83,10,11.55,14.92,16.52,16.39,12.99,11.14,9.77,10.19]},
		{'area':4.22,'action':4.66,'capacity':119.82,'local':{'p':[211,1058,1085,1087,1088,1089,1091],'w':[1.708,0.651,1.726,0.733,1.768,0.572,1.415]},'dispersal':{'p':[211,1058,1085,1087,1088,1089,1090,1091,1092],'w':[0.643,0.414,0.715,0.384,0.777,0.386,4.22,0.55,0.057]},'initial':0,'monitored':0,'temp':[4.75,4.14,6.73,9.89,11.44,14.79,16.39,16.26,12.89,11.07,9.72,10.15]},
		{'area':3.145,'action':1.74,'capacity':57.21,'local':{'p':[211,1084,1087,1090,1147],'w':[2.798,1.215,2.794,1.415,0.416]},'dispersal':{'p':[211,1084,1087,1090,1091,1147],'w':[1.127,0.687,1.063,0.711,3.145,0.363]},'initial':0,'monitored':0,'temp':[4.85,4.25,6.87,10.03,11.59,14.94,16.56,16.43,13.03,11.17,9.83,10.25]},
		{'area':5.254,'action':2.11,'capacity':136.3,'local':{'p':[1086,1088,1089,1093,1095,1139,1148],'w':[1.85,0.81,0.66,1.325,2.466,1.053,0.868]},'dispersal':{'p':[1086,1088,1089,1090,1092,1093,1095,1132,1139,1148],'w':[0.762,0.419,0.355,0.027,5.254,0.569,0.988,0.077,0.488,0.395]},'initial':0,'monitored':0,'temp':[4.75,4.15,6.73,9.92,11.44,14.8,16.38,16.24,12.89,11.07,9.69,10.1]},
		{'area':5.17,'action':3.17,'capacity':144.58,'local':{'p':[212,1050,1055,1088,1092,1095],'w':[1.99,0.043,1.126,2.825,1.325,1.869]},'dispersal':{'p':[212,1050,1055,1088,1092,1093,1095],'w':[0.903,0.128,0.534,1.19,0.644,5.17,0.775]},'initial':0,'monitored':0,'temp':[4.71,4.11,6.67,9.85,11.38,14.72,16.29,16.15,12.81,11.03,9.66,10.07]},
		{'area':5.006,'action':0.56,'capacity':126.85,'local':{'p':[212,1047,1052,1097,1131,1142],'w':[3.58,1.109,0.902,3.289,0.308,0.571]},'dispersal':{'p':[212,1047,1052,1094,1097,1098,1131,1142],'w':[1.46,0.543,0.478,5.006,1.255,0.104,0.245,0.31]},'initial':0,'monitored':0,'temp':[4.68,4.12,6.62,9.8,11.3,14.6,16.13,16,12.71,10.98,9.6,10.01]},
		{'area':4.373,'action':0.91,'capacity':113.48,'local':{'p':[212,1092,1093,1131,1132,1139],'w':[1.461,2.466,1.869,2.191,0.296,0.129]},'dispersal':{'p':[212,1092,1093,1095,1131,1132,1139],'w':[0.732,1.015,0.828,4.373,0.929,0.171,0.178]},'initial':0,'monitored':0,'temp':[4.68,4.09,6.63,9.82,11.33,14.67,16.23,16.1,12.77,10.99,9.61,10.02]},
		{'area':3.491,'action':0.41,'capacity':88.24,'local':{'p':[213,1035,1037,1042,1044,1101,1107],'w':[2.358,1.32,0.804,1.155,0.255,0.285,1.152]},'dispersal':{'p':[213,1035,1037,1042,1044,1096,1101,1107],'w':[0.934,0.6,0.37,0.49,0.234,3.491,0.242,0.58]},'initial':0,'monitored':0,'temp':[4.71,4.15,6.62,9.76,11.25,14.51,16,15.9,12.62,10.94,9.6,9.98]},
		{'area':4.303,'action':2.27,'capacity':118.24,'local':{'p':[213,1047,1094,1098,1142],'w':[1.33,1.171,3.289,3.719,0.044]},'dispersal':{'p':[213,1044,1047,1094,1097,1098,1142],'w':[0.668,0.004,0.582,1.36,4.303,1.467,0.22]},'initial':0,'monitored':0,'temp':[4.64,4.08,6.56,9.73,11.22,14.51,16.02,15.9,12.62,10.93,9.55,9.95]},
		{'area':4.907,'action':1.36,'capacity':129.32,'local':{'p':[213,1097,1099,1101,1142],'w':[0.845,3.719,3.247,0.364,1.686]},'dispersal':{'p':[213,1094,1097,1098,1099,1101,1142],'w':[0.437,0.158,1.395,4.907,1.336,0.268,0.841]},'initial':0,'monitored':0,'temp':[4.52,3.96,6.42,9.59,11.07,14.35,15.85,15.76,12.48,10.8,9.43,9.82]},
		{'area':8.688,'action':0.9,'capacity':219.31,'local':{'p':[63,1098,1101,1102,1130,1133,1136,1142],'w':[1.407,3.247,0.566,2.818,0.956,0.896,0.342,1.205]},'dispersal':{'p':[63,213,1098,1099,1100,1101,1102,1130,1133,1136,1142],'w':[0.63,0.001,1.345,8.688,0.039,0.364,1.089,0.482,0.377,0.19,0.561]},'initial':0,'monitored':0,'temp':[4.44,3.87,6.31,9.49,10.94,14.21,15.7,15.63,12.37,10.71,9.33,9.72]},
		{'area':4.046,'action':1.35,'capacity':107.88,'local':{'p':[214,1101,1102,1104,1127,1128],'w':[1.089,2.619,3.009,0.747,0.389,0.696]},'dispersal':{'p':[214,1099,1100,1101,1102,1104,1127,1128],'w':[0.53,0.119,4.046,1.142,1.174,0.384,0.249,0.32]},'initial':0,'monitored':0,'temp':[4.58,4.04,6.48,9.62,11.06,14.31,15.76,15.71,12.43,10.81,9.45,9.83]},
		{'area':5.705,'action':1.5,'capacity':144.34,'local':{'p':[213,214,1096,1098,1099,1100,1102,1107],'w':[2.877,1.47,0.285,0.364,0.566,2.619,0.111,1.247]},'dispersal':{'p':[213,214,1096,1098,1099,1100,1101,1102,1107],'w':[1.102,0.679,0.228,0.259,0.307,1.017,5.705,0.13,0.579]},'initial':0,'monitored':0,'temp':[4.65,4.1,6.55,9.7,11.16,14.41,15.89,15.81,12.53,10.88,9.53,9.9]},
		{'area':4.081,'action':0.2,'capacity':102.86,'local':{'p':[1099,1100,1101,1127,1130],'w':[2.818,3.009,0.111,1.149,1.593]},'dispersal':{'p':[1099,1100,1101,1102,1127,1128,1130],'w':[1.262,1.154,0.236,4.081,0.571,0.002,0.746]},'initial':0,'monitored':0,'temp':[4.51,3.96,6.39,9.56,10.99,14.24,15.7,15.65,12.38,10.76,9.39,9.76]},
		{'area':5.067,'action':0.07,'capacity':124.45,'local':{'p':[214,1105,1108,1115,1124,1125],'w':[0.224,3.255,1.092,2.095,2.45,0.516]},'dispersal':{'p':[214,1103,1105,1108,1109,1115,1124,1125],'w':[0.21,5.067,1.207,0.597,0.005,0.945,1.023,0.378]},'initial':0,'monitored':0,'temp':[4.64,4.1,6.51,9.6,11.04,14.29,15.71,15.67,12.37,10.77,9.47,9.85]},
		{'area':3.848,'action':0.24,'capacity':96.14,'local':{'p':[214,1100,1105,1126,1128],'w':[2.632,0.747,2.138,1.689,0.814]},'dispersal':{'p':[214,1100,1104,1105,1125,1126,1128],'w':[1.177,0.43,3.848,0.944,0.09,0.631,0.429]},'initial':0,'monitored':0,'temp':[4.59,4.06,6.48,9.59,11.01,14.26,15.68,15.65,12.36,10.77,9.44,9.82]},
		{'area':3.025,'action':0.27,'capacity':76.91,'local':{'p':[214,1103,1104,1125,1126],'w':[0.864,3.255,2.138,1.591,0.056]},'dispersal':{'p':[214,1103,1104,1105,1108,1125,1126],'w':[0.517,1.441,0.827,3.025,0.043,0.721,0.129]},'initial':0,'monitored':0,'temp':[4.6,4.07,6.48,9.58,10.99,14.23,15.65,15.63,12.33,10.75,9.44,9.82]},
		{'area':0.652,'action':0.01,'capacity':16.14,'local':{'p':[1029,1108,1109],'w':[2.019,2.429,0.722]},'dispersal':{'p':[1025,1029,1106,1108,1109],'w':[0.005,0.924,0.652,1.141,0.485]},'initial':0,'monitored':0,'temp':[4.7,4.13,6.56,9.67,11.17,14.44,15.92,15.81,12.51,10.82,9.55,9.91]},
		{'area':4.582,'action':0.29,'capacity':115.8,'local':{'p':[214,1028,1042,1096,1101,1109],'w':[1.734,1.892,1.301,1.152,1.247,0.764]},'dispersal':{'p':[213,214,1027,1028,1042,1096,1101,1107,1109],'w':[0.008,0.814,0.016,0.787,0.611,0.529,0.602,4.582,0.409]},'initial':0,'monitored':0,'temp':[4.7,4.14,6.59,9.72,11.2,14.46,15.93,15.84,12.55,10.89,9.57,9.94]},
		{'area':6.26,'action':0.73,'capacity':143.49,'local':{'p':[214,1025,1029,1103,1106,1109,1113,1115],'w':[0.299,1.094,0.367,1.092,2.429,1.577,2.87,0.35]},'dispersal':{'p':[214,1025,1029,1103,1105,1106,1108,1109,1113,1115],'w':[0.243,0.589,0.471,0.54,0.018,0.609,6.26,0.685,1.168,0.244]},'initial':0,'monitored':0,'temp':[4.7,4.14,6.56,9.68,11.18,14.45,15.92,15.81,12.51,10.82,9.55,9.91]},
		{'area':3.274,'action':3.37,'capacity':98.39,'local':{'p':[214,1028,1029,1106,1107,1108],'w':[2.276,1.466,0.868,0.722,0.764,1.577]},'dispersal':{'p':[214,1028,1029,1103,1106,1107,1108,1109],'w':[1.048,0.625,0.417,0.019,0.254,0.403,0.783,3.274]},'initial':0,'monitored':0,'temp':[4.68,4.12,6.55,9.66,11.14,14.4,15.87,15.78,12.49,10.83,9.53,9.9]},
		{'area':4.1,'action':0.05,'capacity':80.93,'local':{'p':[61,215,1026,1111,1113,1116,1119],'w':[0.096,0.372,2.586,0.163,2.588,2.019,0.573]},'dispersal':{'p':[61,215,1026,1110,1111,1113,1115,1116,1119],'w':[0.129,0.269,1.084,4.1,0.095,1.133,0.003,0.747,0.378]},'initial':0,'monitored':0,'temp':[4.88,4.29,6.73,9.87,11.49,14.78,16.3,16.08,12.74,10.94,9.73,10.04]},
		{'area':0.954,'action':0,'capacity':21.45,'local':{'p':[1110,1112,1116,1119,1123],'w':[0.163,0.62,1.678,2.099,0.497]},'dispersal':{'p':[1110,1111,1112,1116,1119,1123],'w':[0.293,0.954,0.315,0.645,0.924,0.338]},'initial':0,'monitored':0,'temp':[4.85,4.27,6.71,9.82,11.42,14.72,16.2,16.01,12.67,10.94,9.7,10.03]},
		{'area':1.523,'action':0,'capacity':38.07,'local':{'p':[215,1111,1116,1118,1123],'w':[1.231,0.62,1.098,0.862,0.997]},'dispersal':{'p':[215,1111,1112,1115,1116,1118,1123],'w':[0.629,0.321,1.523,0.008,0.491,0.496,0.465]},'initial':0,'monitored':0,'temp':[4.8,4.24,6.67,9.76,11.33,14.61,16.07,15.92,12.59,10.91,9.65,9.99]},
		{'area':6.842,'action':0,'capacity':166.35,'local':{'p':[215,1025,1108,1110,1115],'w':[0.255,1.669,2.87,2.588,2.695]},'dispersal':{'p':[61,215,1025,1026,1108,1110,1113,1115,1116],'w':[0.417,0.223,0.723,0.067,1.255,0.997,6.842,1.202,0.001]},'initial':0,'monitored':0,'temp':[4.79,4.22,6.65,9.77,11.33,14.61,16.11,15.94,12.62,10.88,9.64,9.98]},
		{'area':2.554,'action':0.06,'capacity':61.84,'local':{'p':[218,1115,1117,1118],'w':[0.406,1.126,1.466,1.265]},'dispersal':{'p':[215,218,1114,1115,1117,1118],'w':[0.03,0.242,2.554,0.62,0.511,0.545]},'initial':0,'monitored':0,'temp':[4.71,4.18,6.59,9.66,11.14,14.41,15.82,15.77,12.44,10.85,9.56,9.92]},
		{'area':7.216,'action':0.26,'capacity':170.84,'local':{'p':[1103,1108,1113,1114,1117,1118,1124],'w':[2.095,0.35,2.695,1.126,1.983,0.302,0.65]},'dispersal':{'p':[215,218,1103,1108,1110,1112,1113,1114,1115,1117,1118,1124],'w':[1.232,0.056,0.902,0.3,0.004,0.011,1.143,0.519,7.216,0.677,0.281,0.319]},'initial':0,'monitored':0,'temp':[4.73,4.18,6.6,9.69,11.19,14.46,15.91,15.82,12.49,10.84,9.57,9.92]},
		{'area':2.013,'action':0.09,'capacity':49.64,'local':{'p':[215,1110,1111,1112],'w':[1.194,2.019,1.678,1.098]},'dispersal':{'p':[215,1110,1111,1112,1113,1116,1119],'w':[0.628,0.976,0.658,0.477,0.001,2.013,0.161]},'initial':0,'monitored':0,'temp':[4.85,4.28,6.72,9.84,11.44,14.73,16.22,16.03,12.69,10.94,9.71,10.03]},
		{'area':1.131,'action':0.05,'capacity':28.12,'local':{'p':[218,1114,1115,1124],'w':[1.387,1.466,1.983,0.116]},'dispersal':{'p':[218,1114,1115,1117,1124],'w':[0.571,0.728,0.953,1.131,0.229]},'initial':0,'monitored':0,'temp':[4.69,4.16,6.57,9.65,11.1,14.37,15.79,15.74,12.41,10.83,9.54,9.89]},
		{'area':3.04,'action':0.25,'capacity':66.46,'local':{'p':[215,1112,1114,1115,1122,1123],'w':[0.263,0.862,1.265,0.302,1.58,0.474]},'dispersal':{'p':[215,1112,1114,1115,1118,1122,1123],'w':[0.186,0.383,0.534,0.133,3.04,0.64,0.253]},'initial':0,'monitored':0,'temp':[4.73,4.19,6.6,9.67,11.2,14.48,15.9,15.81,12.48,10.87,9.59,9.94]},
		{'area':3.878,'action':0.11,'capacity':69.06,'local':{'p':[216,1019,1026,1110,1111,1121,1123],'w':[0.94,1.589,0.538,0.573,2.099,0.947,1.019]},'dispersal':{'p':[216,1019,1026,1110,1111,1116,1119,1121,1123],'w':[0.468,0.71,0.344,0.309,0.737,0.087,3.878,0.438,0.453]},'initial':0,'monitored':0,'temp':[4.85,4.27,6.71,9.81,11.43,14.74,16.21,16.01,12.68,10.96,9.71,10.04]},
		{'area':3.56,'action':0.05,'capacity':72.78,'local':{'p':[216,217,1017,1121],'w':[1.321,0.628,1.729,1.231]},'dispersal':{'p':[216,217,1017,1120,1121],'w':[0.607,0.3,0.633,3.56,0.569]},'initial':0,'monitored':0,'temp':[4.75,4.16,6.61,9.64,11.23,14.56,15.94,15.8,12.5,10.89,9.61,9.98]},
		{'area':3.492,'action':0,'capacity':79.84,'local':{'p':[216,1017,1019,1119,1120],'w':[1.56,1.327,2.37,0.947,1.231]},'dispersal':{'p':[216,1017,1019,1021,1119,1120,1121],'w':[0.688,0.612,0.972,0.106,0.52,0.583,3.492]},'initial':0,'monitored':0,'temp':[4.83,4.25,6.69,9.76,11.37,14.7,16.13,15.95,12.62,10.97,9.69,10.04]},
		{'area':2.042,'action':0.32,'capacity':50.45,'local':{'p':[216,1118,1123],'w':[1.509,1.58,1.28]},'dispersal':{'p':[216,1118,1122,1123],'w':[0.765,0.683,2.042,0.632]},'initial':0,'monitored':0,'temp':[4.75,4.2,6.61,9.68,11.24,14.54,15.95,15.83,12.51,10.89,9.61,9.96]},
		{'area':1.5,'action':0.12,'capacity':37.01,'local':{'p':[216,1111,1112,1118,1119,1122],'w':[0.66,0.497,0.997,0.474,1.019,1.28]},'dispersal':{'p':[216,1111,1112,1118,1119,1122,1123],'w':[0.414,0.226,0.496,0.343,0.479,0.516,1.5]},'initial':0,'monitored':0,'temp':[4.79,4.23,6.66,9.74,11.32,14.62,16.06,15.91,12.58,10.92,9.65,9.99]},
		{'area':3.36,'action':0.21,'capacity':84.37,'local':{'p':[218,1103,1115,1117,1125],'w':[1.993,2.45,0.65,0.116,0.844]},'dispersal':{'p':[218,1103,1115,1117,1124,1125],'w':[0.695,0.982,0.384,0.109,3.36,0.496]},'initial':0,'monitored':0,'temp':[4.6,4.07,6.47,9.56,10.98,14.23,15.63,15.61,12.31,10.75,9.44,9.81]},
		{'area':3.784,'action':0.04,'capacity':94.12,'local':{'p':[219,1103,1105,1124,1126],'w':[1.32,0.516,1.591,0.844,1.436]},'dispersal':{'p':[219,1103,1104,1105,1124,1125,1126],'w':[0.564,0.266,0.106,0.63,0.408,3.784,0.568]},'initial':0,'monitored':0,'temp':[4.49,3.96,6.35,9.47,10.86,14.11,15.51,15.5,12.23,10.67,9.34,9.71]},
		{'area':1.634,'action':0.35,'capacity':42.6,'local':{'p':[219,1104,1105,1125,1128],'w':[0.818,1.689,0.056,1.436,1.318]},'dispersal':{'p':[219,1104,1105,1125,1126,1128],'w':[0.455,0.753,0.156,0.615,1.634,0.642]},'initial':0,'monitored':0,'temp':[4.52,3.99,6.4,9.52,10.92,14.17,15.58,15.57,12.29,10.71,9.37,9.75]},
		{'area':2.473,'action':0.15,'capacity':62.29,'local':{'p':[1100,1102,1128,1129,1130],'w':[0.389,1.149,2.138,0.861,1.968]},'dispersal':{'p':[219,1100,1102,1127,1128,1129,1130],'w':[0.028,0.29,0.523,2.473,0.883,0.486,0.926]},'initial':0,'monitored':0,'temp':[4.45,3.9,6.32,9.49,10.89,14.15,15.59,15.55,12.3,10.7,9.32,9.69]},
		{'area':2.276,'action':0.34,'capacity':58.2,'local':{'p':[219,1100,1104,1126,1127,1129],'w':[1.119,0.696,0.814,1.318,2.138,0.215]},'dispersal':{'p':[219,1100,1104,1126,1127,1128,1129],'w':[0.477,0.453,0.442,0.544,0.873,2.276,0.225]},'initial':0,'monitored':0,'temp':[4.5,3.96,6.37,9.52,10.92,14.17,15.6,15.57,12.3,10.72,9.36,9.73]},
		{'area':1.751,'action':0.57,'capacity':46.59,'local':{'p':[219,1127,1128,1130],'w':[1.442,0.861,0.215,0.871]},'dispersal':{'p':[219,1127,1128,1129,1130],'w':[0.597,0.37,0.178,1.751,0.439]},'initial':0,'monitored':0,'temp':[4.34,3.77,6.18,9.38,10.76,14.03,15.45,15.43,12.19,10.61,9.22,9.59]},
		{'area':7.006,'action':1.56,'capacity':182.03,'local':{'p':[63,1099,1102,1127,1129],'w':[2.227,0.956,1.593,1.968,0.871]},'dispersal':{'p':[63,1099,1102,1127,1129,1130],'w':[0.931,0.5,0.706,0.825,0.383,7.006]},'initial':0,'monitored':0,'temp':[4.35,3.78,6.21,9.43,10.82,14.09,15.55,15.5,12.26,10.66,9.25,9.62]},
		{'area':4.195,'action':0.87,'capacity':108.59,'local':{'p':[212,1094,1095,1132,1142,1143],'w':[0.492,0.308,2.191,2.229,2.214,0.903]},'dispersal':{'p':[212,1094,1095,1131,1132,1139,1142,1143],'w':[0.264,0.241,0.974,4.195,0.981,0.015,0.924,0.434]},'initial':0,'monitored':0,'temp':[4.58,3.99,6.5,9.69,11.19,14.52,16.06,15.94,12.63,10.88,9.5,9.9]},
		{'area':2.166,'action':0.5,'capacity':56.46,'local':{'p':[1095,1131,1135,1137,1139,1143],'w':[0.296,2.229,0.08,1.832,1.474,0.685]},'dispersal':{'p':[220,1092,1095,1131,1132,1135,1137,1139,1143],'w':[0.051,0.058,0.253,0.879,2.166,0.165,0.695,0.693,0.343]},'initial':0,'monitored':0,'temp':[4.64,4.05,6.6,9.79,11.28,14.63,16.18,16.05,12.73,10.96,9.56,9.96]},
		{'area':2.806,'action':0.43,'capacity':72.13,'local':{'p':[1099,1135,1136,1142,1143],'w':[0.896,1.014,2.458,1.681,1.077]},'dispersal':{'p':[63,1099,1133,1135,1136,1142,1143],'w':[0.006,0.547,2.806,0.522,1.062,0.728,0.474]},'initial':0,'monitored':0,'temp':[4.41,3.83,6.3,9.5,10.94,14.25,15.77,15.68,12.41,10.72,9.32,9.71]},
		{'area':0.912,'action':0.23,'capacity':23.9,'local':{'p':[220,1135,1136],'w':[0.75,1.221,0.524]},'dispersal':{'p':[220,1134,1135,1136],'w':[0.405,0.912,0.523,0.339]},'initial':0,'monitored':0,'temp':[4.54,3.97,6.49,9.69,11.13,14.47,16.01,15.88,12.59,10.86,9.44,9.84]},
		{'area':1.652,'action':0.22,'capacity':42.2,'local':{'p':[220,1132,1133,1134,1136,1137,1143],'w':[1.055,0.08,1.014,1.221,0.829,0.143,0.731]},'dispersal':{'p':[220,1132,1133,1134,1135,1136,1137,1143],'w':[0.465,0.118,0.429,0.563,1.652,0.465,0.131,0.358]},'initial':0,'monitored':0,'temp':[4.53,3.95,6.46,9.66,11.11,14.45,15.99,15.87,12.57,10.85,9.44,9.83]},
		{'area':3.773,'action':0.93,'capacity':98.97,'local':{'p':[63,1099,1133,1134,1135],'w':[2.382,0.342,2.458,0.524,0.829]},'dispersal':{'p':[63,1099,1133,1134,1135,1136],'w':[0.969,0.321,0.994,0.239,0.368,3.773]},'initial':0,'monitored':0,'temp':[4.4,3.83,6.3,9.51,10.93,14.24,15.76,15.66,12.4,10.72,9.31,9.7]},
		{'area':1.515,'action':0.87,'capacity':42.2,'local':{'p':[220,1132,1135,1138,1139,1141],'w':[1.191,1.832,0.143,0.317,0.755,0.821]},'dispersal':{'p':[220,1132,1135,1137,1138,1139,1141,1143],'w':[0.467,0.757,0.179,1.515,0.215,0.437,0.377,0.09]},'initial':0,'monitored':0,'temp':[4.67,4.09,6.64,9.83,11.31,14.66,16.23,16.09,12.76,10.98,9.58,9.98]},
		{'area':0.817,'action':0.26,'capacity':21.62,'local':{'p':[220,1137,1140,1141],'w':[1.166,0.317,0.539,0.528]},'dispersal':{'p':[220,1137,1138,1140,1141],'w':[0.513,0.26,0.817,0.244,0.283]},'initial':0,'monitored':0,'temp':[4.69,4.13,6.69,9.88,11.35,14.71,16.28,16.13,12.8,11.02,9.6,10]},
		{'area':3.156,'action':1.09,'capacity':83.26,'local':{'p':[1092,1095,1132,1137,1141,1148],'w':[1.053,0.129,1.474,0.755,1.451,2.342]},'dispersal':{'p':[221,1092,1095,1131,1132,1137,1139,1141,1148],'w':[0.036,0.493,0.169,0.011,0.643,0.353,3.156,0.666,1.001]},'initial':0,'monitored':0,'temp':[4.75,4.17,6.74,9.93,11.44,14.81,16.38,16.23,12.88,11.08,9.68,10.08]},
		{'area':0.859,'action':0.24,'capacity':22.14,'local':{'p':[221,1138,1141],'w':[0.287,0.539,1.745]},'dispersal':{'p':[221,1138,1140,1141],'w':[0.22,0.268,0.859,0.75]},'initial':0,'monitored':0,'temp':[4.79,4.23,6.81,10,11.49,14.86,16.44,16.28,12.93,11.12,9.7,10.1]},
		{'area':1.693,'action':0.52,'capacity':44.36,'local':{'p':[221,1137,1138,1139,1140,1148],'w':[0.563,0.821,0.528,1.451,1.745,0.242]},'dispersal':{'p':[220,221,1137,1138,1139,1140,1141,1148],'w':[0.007,0.35,0.436,0.333,0.587,0.651,1.693,0.192]},'initial':0,'monitored':0,'temp':[4.77,4.21,6.78,9.97,11.47,14.84,16.42,16.26,12.91,11.1,9.69,10.09]},
		{'area':4.634,'action':2.49,'capacity':127.49,'local':{'p':[1094,1097,1098,1099,1131,1133,1143],'w':[0.571,0.044,1.686,1.205,2.214,1.681,1.058]},'dispersal':{'p':[212,1094,1097,1098,1099,1131,1133,1142,1143],'w':[0.012,0.352,0.068,0.667,0.585,0.979,0.785,4.634,0.433]},'initial':0,'monitored':0,'temp':[4.43,3.85,6.31,9.5,10.98,14.28,15.8,15.71,12.43,10.73,9.35,9.75]},
		{'area':1.298,'action':0.27,'capacity':33.49,'local':{'p':[1131,1132,1133,1135,1142],'w':[0.903,0.685,1.077,0.731,1.058]},'dispersal':{'p':[220,1131,1132,1133,1135,1137,1142,1143],'w':[0.025,0.433,0.332,0.51,0.391,0.076,0.524,1.298]},'initial':0,'monitored':0,'temp':[4.52,3.93,6.44,9.63,11.1,14.43,15.96,15.85,12.56,10.83,9.43,9.83]},
		{'area':1.68,'action':1.6,'capacity':48.46,'local':{'p':[221,1086,1089,1145,1146,1148],'w':[0.192,2.428,0.144,1.772,1.031,0.733]},'dispersal':{'p':[221,1086,1089,1144,1145,1146,1148],'w':[0.222,0.947,0.258,1.68,0.666,0.528,0.398]},'initial':0,'monitored':0,'temp':[4.86,4.27,6.89,10.06,11.6,14.99,16.58,16.45,13.04,11.19,9.79,10.2]},
		{'area':2.078,'action':0.73,'capacity':54.69,'local':{'p':[221,1144,1146],'w':[1.184,1.772,1.944]},'dispersal':{'p':[221,1144,1145,1146,1148],'w':[0.55,0.803,2.078,0.871,0.041]},'initial':0,'monitored':0,'temp':[4.92,4.34,6.97,10.14,11.68,15.06,16.67,16.52,13.11,11.24,9.83,10.25]},
		{'area':2.774,'action':0.38,'capacity':31.49,'local':{'p':[1089,1144,1145,1147],'w':[0.787,1.031,1.944,2.658]},'dispersal':{'p':[1086,1089,1144,1145,1146,1147],'w':[0.06,0.487,0.453,0.748,2.774,1.067]},'initial':0,'monitored':0,'temp':[4.92,4.33,6.96,10.13,11.68,15.07,16.68,16.54,13.12,11.24,9.84,10.26]},
		{'area':8.562,'action':1.46,'capacity':123.24,'local':{'p':[210,211,1084,1089,1091,1146],'w':[2.332,0.663,0.56,1.238,0.416,2.658]},'dispersal':{'p':[210,211,1084,1089,1091,1146,1147],'w':[0.959,0.279,0.298,0.528,0.213,1.096,8.562]},'initial':0,'monitored':0,'temp':[5.02,4.45,7.1,10.25,11.81,15.19,16.82,16.68,13.24,11.34,9.96,10.38]},
		{'area':3.725,'action':4.92,'capacity':115.68,'local':{'p':[221,1086,1092,1139,1141,1144],'w':[2.044,1.57,0.868,2.342,0.242,0.733]},'dispersal':{'p':[221,1086,1092,1139,1141,1144,1145,1148],'w':[0.89,0.658,0.5,0.926,0.239,0.351,0.046,3.725]},'initial':0,'monitored':0,'temp':[4.82,4.23,6.83,10.01,11.53,14.9,16.49,16.34,12.97,11.14,9.74,10.14]}
		]
