# Supplementary material for: Modelling Spatial and Temporal Patterns of African Swine Fever in an Isolated Wild Boar Population to Support Decision-Making
Source: Front Vet Sci. 2020 Apr 8;7:154. doi: 10.3389/fvets.2020.00154 (PMC7156605; doi:10.3389/fvets.2020.00154)
Supplement: Supplementary file 1 [file Data_Sheet_1.ZIP › simBoar v4.2 (ASF)/resources/landscape/thiessens_2.txt]

parameters.patches=[
		{'area':3.531,'action':3.13,'capacity':103.66,'local':{'p':[12,13,14,20,151],'w':[2.374,0.836,1.483,1.239,1.439]},'dispersal':{'p':[1,12,13,14,20,151],'w':[3.531,0.999,0.424,0.525,0.641,0.867]},'initial':0,'monitored':1,'temp':[4.87,3.94,6.45,9.59,10.9,14.19,15.75,15.52,12.49,10.85,9.67,10.06]},
		{'area':2.462,'action':5.13,'capacity':86.95,'local':{'p':[13,14,15,16,19,20],'w':[2.46,0.453,0.223,1.267,2.669,0.116]},'dispersal':{'p':[2,13,14,15,16,19,20],'w':[2.462,0.875,0.368,0.223,0.604,1.1,0.198]},'initial':0,'monitored':1,'temp':[5.09,4.26,6.78,9.88,11.28,14.58,16.15,15.87,12.78,11.14,9.91,10.32]},
		{'area':2.048,'action':2.98,'capacity':65.83,'local':{'p':[21,23,24,26,27],'w':[1.331,1.873,0.712,0.461,1.447]},'dispersal':{'p':[3,21,23,24,26,27,28,30],'w':[2.048,0.553,0.804,0.401,0.293,0.614,0.063,0.089]},'initial':3,'monitored':1,'temp':[4.78,4.08,6.59,9.56,11.12,14.39,16.03,15.66,12.56,10.92,9.65,10.11]},
		{'area':2.187,'action':6.4,'capacity':86.62,'local':{'p':[32,33,34,37],'w':[0.974,2.298,1.101,1.908]},'dispersal':{'p':[4,32,33,34,37],'w':[2.187,0.522,1.056,0.532,0.945]},'initial':9,'monitored':1,'temp':[4.7,3.9,6.39,9.5,10.91,14.22,15.79,15.53,12.42,10.77,9.54,9.96]},
		{'area':1.212,'action':0.3,'capacity':22.74,'local':{'p':[37,39,40,163,650],'w':[1.139,1.056,0.604,0.94,0.8]},'dispersal':{'p':[5,37,39,40,163,650],'w':[1.212,0.576,0.464,0.287,0.489,0.504]},'initial':0,'monitored':1,'temp':[4.54,3.68,6.17,9.32,10.67,13.99,15.53,15.32,12.22,10.57,9.34,9.76]},
		{'area':10.65,'action':15.08,'capacity':323.66,'local':{'p':[7,35,38,39,41,43,175],'w':[1.1,2.069,3.26,1.955,2.295,1.337,5.74]},'dispersal':{'p':[6,7,35,38,39,41,43,44,163,175],'w':[10.65,0.584,0.852,1.478,0.678,0.879,0.655,0.457,0.064,1.702]},'initial':183,'monitored':1,'temp':[4.5,3.66,6.1,9.28,10.63,13.95,15.46,15.29,12.17,10.53,9.29,9.73]},
		{'area':10.322,'action':17.82,'capacity':332.29,'local':{'p':[6,35,36,48,49,56,57,175],'w':[1.1,1.788,0.479,2.163,3.429,0.822,1.075,1.9]},'dispersal':{'p':[6,7,35,36,47,48,49,51,56,57,175],'w':[0.389,10.322,0.764,0.293,0.133,0.896,1.186,0.083,0.425,0.433,0.969]},'initial':80,'monitored':1,'temp':[4.41,3.6,6.07,9.2,10.63,13.94,15.49,15.29,12.16,10.5,9.28,9.74]},
		{'area':4.733,'action':8.46,'capacity':158.61,'local':{'p':[9,10,50,51,52,74,729],'w':[1.571,0.178,2.371,2.008,0.724,0.879,0.961]},'dispersal':{'p':[8,9,10,50,51,52,74,729],'w':[4.733,0.631,0.178,0.942,0.892,0.352,0.41,0.549]},'initial':7,'monitored':1,'temp':[4.48,3.75,6.24,9.31,10.79,14.1,15.71,15.46,12.32,10.65,9.41,9.88]},
		{'area':3.225,'action':1.52,'capacity':87.01,'local':{'p':[8,52,176,728,729,730,731],'w':[1.571,2.122,1.205,0.332,1.413,0.768,0.219]},'dispersal':{'p':[8,9,52,176,728,729,730,731],'w':[0.734,3.225,0.829,0.518,0.208,0.644,0.47,0.134]},'initial':1,'monitored':1,'temp':[4.72,4.05,6.58,9.66,11.13,14.47,16.08,15.8,12.65,10.93,9.67,10.13]},
		{'area':8.573,'action':4.84,'capacity':215.48,'local':{'p':[8,50,52,53,58,794,799,800,803,806],'w':[0.178,2.648,2.719,3.701,0.258,0.372,0.174,3.674,0.575,1.43]},'dispersal':{'p':[8,10,50,52,53,58,186,794,799,800,803,806],'w':[0.217,8.573,1.006,1.097,1.466,0.206,0.007,0.31,0.003,1.32,0.247,0.743]},'initial':2,'monitored':1,'temp':[4.47,3.74,6.26,9.35,10.83,14.15,15.73,15.52,12.35,10.65,9.42,9.89]},
		{'area':2.911,'action':1.88,'capacity':81.02,'local':{'p':[54,55,56,58],'w':[1.745,2.533,1.5,2.069]},'dispersal':{'p':[11,42,54,55,56,58],'w':[2.911,0.001,0.872,1.126,0.762,0.894]},'initial':11,'monitored':1,'temp':[4.58,3.81,6.34,9.45,10.96,14.25,15.77,15.58,12.39,10.73,9.5,9.99]},
		{'area':4.734,'action':2.38,'capacity':129.28,'local':{'p':[1,20,140,151,523,596],'w':[2.374,1.56,0.571,0.89,3.111,0.244]},'dispersal':{'p':[1,12,20,140,151,523,596],'w':[0.943,4.734,0.703,0.379,0.444,1.27,0.269]},'initial':0,'monitored':1,'temp':[4.98,4.03,6.55,9.7,10.98,14.26,15.82,15.61,12.59,10.95,9.78,10.16]},
		{'area':2.093,'action':4.3,'capacity':73.57,'local':{'p':[1,2,14,20],'w':[0.836,2.46,1.111,1.951]},'dispersal':{'p':[1,2,13,14,16,20],'w':[0.434,1.061,2.093,0.524,0.107,0.931]},'initial':0,'monitored':1,'temp':[5.04,4.19,6.7,9.81,11.18,14.48,16.05,15.78,12.71,11.07,9.86,10.26]},
		{'area':2.251,'action':0.49,'capacity':58.31,'local':{'p':[1,2,13,19,40,151],'w':[1.483,0.453,1.111,0.888,1.12,2.407]},'dispersal':{'p':[1,2,13,14,17,19,40,151],'w':[0.7,0.206,0.493,2.251,0.024,0.43,0.539,1.002]},'initial':0,'monitored':1,'temp':[4.84,3.95,6.46,9.59,10.93,14.23,15.79,15.55,12.49,10.84,9.64,10.04]},
		{'area':5.384,'action':6.78,'capacity':162.07,'local':{'p':[2,16,18,19,28,62],'w':[0.223,2.553,2.596,1.138,1.392,1.533]},'dispersal':{'p':[2,15,16,17,18,19,28,62],'w':[0.199,5.384,1.016,0.093,1.032,0.453,0.668,0.779]},'initial':10,'monitored':1,'temp':[5.13,4.39,6.91,9.93,11.42,14.71,16.31,15.97,12.86,11.23,9.98,10.4]},
		{'area':5.054,'action':3.17,'capacity':108.14,'local':{'p':[2,15,20,62,514,599],'w':[1.267,2.553,1.694,1.243,0.234,2.448]},'dispersal':{'p':[2,13,15,16,19,20,62,514,599],'w':[0.555,0.034,1.07,5.054,0.022,0.696,0.656,0.236,0.965]},'initial':1,'monitored':1,'temp':[5.33,4.57,7.1,10.14,11.61,14.91,16.49,16.16,13.05,11.42,10.17,10.58]},
		{'area':3.621,'action':4,'capacity':100,'local':{'p':[18,19,33,40],'w':[1.465,2.793,1.993,1.66]},'dispersal':{'p':[14,15,17,18,19,33,37,40],'w':[0.039,0.137,3.621,0.632,1.161,0.868,0.013,0.819]},'initial':0,'monitored':1,'temp':[4.87,4.05,6.56,9.67,11.06,14.36,15.94,15.66,12.57,10.91,9.69,10.1]},
		{'area':4.305,'action':3.96,'capacity':108.95,'local':{'p':[15,17,19,23,25,28,33],'w':[2.596,1.465,0.022,0.141,1.131,1.131,1.716]},'dispersal':{'p':[15,17,18,19,23,25,28,32,33],'w':[1.081,0.6,4.305,0.157,0.121,0.513,0.542,0.024,0.748]},'initial':59,'monitored':1,'temp':[4.96,4.2,6.7,9.77,11.22,14.52,16.11,15.8,12.69,11.05,9.81,10.23]},
		{'area':2.766,'action':2.8,'capacity':71.45,'local':{'p':[2,14,15,17,18,40],'w':[2.669,0.888,1.138,2.793,0.022,0.223]},'dispersal':{'p':[2,14,15,16,17,18,19,40],'w':[1.065,0.488,0.557,0.041,1.072,0.112,2.766,0.261]},'initial':0,'monitored':1,'temp':[4.97,4.14,6.66,9.76,11.15,14.45,16.03,15.75,12.66,11.01,9.79,10.2]},
		{'area':7.223,'action':6.14,'capacity':203.24,'local':{'p':[1,2,12,13,16,140,514],'w':[1.239,0.116,1.56,1.951,1.694,1.046,2.764]},'dispersal':{'p':[1,2,12,13,16,20,140,514,599],'w':[0.541,0.167,0.649,0.74,0.741,7.223,0.656,1.13,0.028]},'initial':0,'monitored':1,'temp':[5.22,4.37,6.9,9.99,11.37,14.66,16.23,15.96,12.9,11.26,10.05,10.44]},
		{'area':0.97,'action':0.77,'capacity':27.35,'local':{'p':[3,26,27,645,646],'w':[1.331,0.822,0.642,0.034,1.632]},'dispersal':{'p':[3,21,26,27,645,646],'w':[0.584,0.97,0.442,0.349,0.279,0.623]},'initial':0,'monitored':1,'temp':[4.86,4.18,6.71,9.64,11.23,14.49,16.14,15.74,12.64,11.01,9.72,10.19]},
		{'area':1.405,'action':1.56,'capacity':42.92,'local':{'p':[30,31,32,36,46],'w':[1.674,1.602,0.851,0.026,1.009]},'dispersal':{'p':[22,25,30,31,32,34,36,46],'w':[1.405,0.012,0.788,0.706,0.419,0.002,0.142,0.496]},'initial':19,'monitored':1,'temp':[4.64,3.87,6.37,9.44,10.89,14.2,15.8,15.52,12.41,10.75,9.51,9.95]},
		{'area':3.361,'action':10.18,'capacity':134.76,'local':{'p':[3,18,24,25,26,28,30,31],'w':[1.873,0.141,0.095,2.569,0.105,2.344,0.606,0.11]},'dispersal':{'p':[3,18,23,24,25,26,28,30,31],'w':[0.756,0.236,3.361,0.157,0.964,0.159,0.92,0.319,0.12]},'initial':55,'monitored':1,'temp':[4.81,4.09,6.6,9.61,11.12,14.4,16.02,15.68,12.58,10.93,9.68,10.12]},
		{'area':3.172,'action':3.32,'capacity':95.13,'local':{'p':[3,23,27,29,30,51],'w':[0.712,0.095,1.539,2.776,2.48,0.169]},'dispersal':{'p':[3,23,24,27,29,30,51,645,729],'w':[0.336,0.165,3.172,0.594,1.099,1.021,0.246,0.144,0.002]},'initial':12,'monitored':1,'temp':[4.61,3.88,6.37,9.39,10.9,14.19,15.82,15.51,12.4,10.75,9.51,9.96]},
		{'area':2.699,'action':3.81,'capacity':84.76,'local':{'p':[18,23,31,32,33],'w':[1.131,2.569,1.889,1.308,0.225]},'dispersal':{'p':[18,22,23,25,28,30,31,32,33],'w':[0.554,0.003,1.086,2.699,0.06,0.127,0.713,0.594,0.21]},'initial':41,'monitored':1,'temp':[4.8,4.05,6.55,9.6,11.07,14.37,15.97,15.66,12.55,10.9,9.66,10.09]},
		{'area':2.051,'action':0.9,'capacity':51.19,'local':{'p':[3,21,23,28,600,646],'w':[0.461,0.822,0.105,2.118,1.091,1.334]},'dispersal':{'p':[3,21,23,26,28,62,600,646],'w':[0.263,0.273,0.169,2.051,0.827,0.015,0.729,0.573]},'initial':4,'monitored':1,'temp':[4.96,4.28,6.8,9.74,11.33,14.58,16.23,15.82,12.72,11.1,9.81,10.26]},
		{'area':1.733,'action':1.28,'capacity':49.28,'local':{'p':[3,21,24,29,645],'w':[1.447,0.642,1.539,0.112,1.718]},'dispersal':{'p':[3,21,24,27,29,645,646,729],'w':[0.637,0.301,0.679,1.733,0.127,0.901,0.036,0.004]},'initial':2,'monitored':1,'temp':[4.75,4.06,6.58,9.54,11.1,14.37,16.02,15.66,12.55,10.91,9.64,10.1]},
		{'area':4.336,'action':6.95,'capacity':133.43,'local':{'p':[15,18,23,26,62,600],'w':[1.392,1.131,2.344,2.118,0.895,0.556]},'dispersal':{'p':[3,15,18,23,25,26,28,62,600],'w':[0.086,0.549,0.54,0.954,0.068,0.862,4.336,0.545,0.248]},'initial':43,'monitored':1,'temp':[4.97,4.26,6.78,9.76,11.31,14.58,16.2,15.83,12.72,11.09,9.82,10.26]},
		{'area':2.991,'action':0.93,'capacity':77.58,'local':{'p':[24,27,51,74,645,729],'w':[2.776,0.112,0.653,1.087,0.303,2.288]},'dispersal':{'p':[24,27,29,30,51,74,645,729],'w':[1.068,0.142,2.991,0.054,0.284,0.556,0.317,0.966]},'initial':1,'monitored':1,'temp':[4.56,3.83,6.32,9.35,10.85,14.14,15.77,15.48,12.37,10.71,9.47,9.93]},
		{'area':3.959,'action':5.8,'capacity':111.06,'local':{'p':[22,23,24,31,46,51],'w':[1.674,0.606,2.48,0.416,1.557,1.124]},'dispersal':{'p':[3,22,23,24,25,29,30,31,46,51],'w':[0.068,0.619,0.335,0.973,0.045,0.051,3.959,0.22,0.716,0.588]},'initial':36,'monitored':1,'temp':[4.58,3.83,6.32,9.37,10.85,14.15,15.76,15.48,12.36,10.71,9.47,9.92]},
		{'area':1.043,'action':0.92,'capacity':30.67,'local':{'p':[22,23,25,30,32],'w':[1.602,0.11,1.889,0.416,0.867]},'dispersal':{'p':[22,23,25,30,31,32],'w':[0.61,0.241,0.725,0.339,1.043,0.521]},'initial':19,'monitored':1,'temp':[4.7,3.95,6.45,9.51,10.97,14.27,15.88,15.58,12.47,10.82,9.57,10.02]},
		{'area':2.628,'action':3.85,'capacity':83.23,'local':{'p':[4,22,25,31,33,34,36],'w':[0.974,0.851,1.308,0.867,0.618,1.677,0.346]},'dispersal':{'p':[4,18,22,25,31,32,33,34,36,46],'w':[0.443,0.036,0.387,0.608,0.32,2.628,0.357,0.641,0.214,0.121]},'initial':26,'monitored':1,'temp':[4.72,3.94,6.44,9.53,10.96,14.28,15.86,15.59,12.47,10.81,9.58,10.01]},
		{'area':3.395,'action':7.73,'capacity':120.31,'local':{'p':[4,17,18,25,32,37,40],'w':[2.298,1.993,1.716,0.225,0.618,0.555,0.284]},'dispersal':{'p':[4,17,18,25,32,33,37,40],'w':[0.849,0.839,0.767,0.211,0.332,3.395,0.33,0.262]},'initial':30,'monitored':1,'temp':[4.8,4,6.5,9.61,11.01,14.32,15.9,15.63,12.52,10.87,9.63,10.06]},
		{'area':2.227,'action':2.56,'capacity':67.56,'local':{'p':[4,32,35,36,37],'w':[1.101,1.677,0.858,2.018,0.347]},'dispersal':{'p':[4,22,32,34,35,36,37,46],'w':[0.499,0.01,0.787,2.227,0.475,0.918,0.238,0.002]},'initial':11,'monitored':1,'temp':[4.61,3.81,6.3,9.42,10.83,14.14,15.71,15.47,12.35,10.69,9.46,9.89]},
		{'area':6.023,'action':6.42,'capacity':171.4,'local':{'p':[6,7,34,36,37,39],'w':[2.069,1.788,0.858,1.518,1.164,2.314]},'dispersal':{'p':[6,7,34,35,36,37,39,163,175],'w':[0.784,0.862,0.378,6.023,0.609,0.573,0.906,0.022,0.212]},'initial':14,'monitored':1,'temp':[4.44,3.6,6.07,9.21,10.6,13.91,15.46,15.26,12.14,10.5,9.26,9.7]},
		{'area':3.172,'action':5.44,'capacity':106.37,'local':{'p':[7,22,32,34,35,46,47,49],'w':[0.479,0.026,0.346,2.018,1.518,1.139,0.482,1.245]},'dispersal':{'p':[7,22,32,34,35,36,46,47,49],'w':[0.342,0.127,0.227,0.798,0.777,3.172,0.477,0.222,0.463]},'initial':13,'monitored':1,'temp':[4.52,3.72,6.21,9.33,10.74,14.05,15.63,15.39,12.27,10.61,9.37,9.82]},
		{'area':3.223,'action':4.66,'capacity':101.27,'local':{'p':[4,5,33,34,35,39,40],'w':[1.908,1.139,0.555,0.347,1.164,0.746,1.088]},'dispersal':{'p':[4,5,17,33,34,35,37,39,40],'w':[0.728,0.504,0.015,0.348,0.287,0.525,3.223,0.339,0.563]},'initial':8,'monitored':1,'temp':[4.61,3.78,6.27,9.4,10.78,14.09,15.65,15.42,12.31,10.66,9.43,9.85]},
		{'area':7.382,'action':10.72,'capacity':230.62,'local':{'p':[6,39,43,163,651,656],'w':[3.26,0.445,2.466,0.885,3.243,2.329]},'dispersal':{'p':[6,38,39,43,163,651,656],'w':[1.312,7.382,0.175,1.081,0.486,1.434,1.003]},'initial':14,'monitored':1,'temp':[4.69,3.83,6.28,9.49,10.78,14.11,15.62,15.43,12.32,10.67,9.42,9.84]},
		{'area':2.312,'action':0.27,'capacity':42.8,'local':{'p':[5,6,35,37,38,163],'w':[1.056,1.955,2.314,0.746,0.445,3.357]},'dispersal':{'p':[5,6,35,37,38,39,163,175],'w':[0.421,0.964,0.992,0.446,0.191,2.312,1.112,0.014]},'initial':1,'monitored':1,'temp':[4.44,3.58,6.05,9.2,10.56,13.88,15.41,15.22,12.12,10.47,9.24,9.68]},
		{'area':4.72,'action':2.65,'capacity':123.76,'local':{'p':[5,14,17,19,33,37,151,650],'w':[0.604,1.12,1.66,0.223,0.284,1.088,1.071,2.46]},'dispersal':{'p':[5,14,17,19,33,37,40,151,650],'w':[0.272,0.454,0.656,0.159,0.202,0.49,4.72,0.567,1.06]},'initial':0,'monitored':1,'temp':[4.68,3.81,6.32,9.47,10.82,14.12,15.68,15.44,12.35,10.7,9.47,9.88]},
		{'area':4.157,'action':5.84,'capacity':129.87,'local':{'p':[6,175],'w':[2.295,1.496]},'dispersal':{'p':[6,41,44,174,175,811,817],'w':[0.91,4.157,0.955,0.005,0.795,1.874,0.12]},'initial':26,'monitored':1,'temp':[4.74,3.96,6.4,9.59,10.97,14.3,15.8,15.61,12.45,10.8,9.55,10.01]},
		{'area':3.332,'action':4.77,'capacity':104.19,'local':{'p':[56,811],'w':[0.006,3.339]},'dispersal':{'p':[42,55,56,175,810,811],'w':[3.332,1.541,0.8,0.348,0.169,1.431]},'initial':0,'monitored':1,'temp':[4.78,4.02,6.53,9.67,11.14,14.45,15.95,15.75,12.56,10.9,9.66,10.13]},
		{'area':6.804,'action':11.92,'capacity':226.38,'local':{'p':[6,38,44,656],'w':[1.337,2.466,0.706,1.301]},'dispersal':{'p':[6,38,43,44,656,724,725,727],'w':[0.785,0.963,6.804,1.244,0.64,0.405,0.08,0.207]},'initial':140,'monitored':1,'temp':[4.82,4.01,6.41,9.67,10.89,14.28,15.77,15.59,12.44,10.8,9.53,9.97]},
		{'area':4.839,'action':11.87,'capacity':169.48,'local':{'p':[43,725,811],'w':[0.706,0.136,3.235]},'dispersal':{'p':[6,41,43,44,174,656,724,725,727,811],'w':[0.396,1.081,1.831,4.839,0.345,0.048,0.606,0.068,0.657,0.846]},'initial':0,'monitored':1,'temp':[4.79,4.01,6.4,9.65,10.9,14.29,15.78,15.61,12.44,10.79,9.54,9.99]},
		{'area':0.474,'action':0.02,'capacity':11.94,'local':{'p':[48,53,57],'w':[0.983,0.91,1.287]},'dispersal':{'p':[45,48,53,57],'w':[0.474,0.545,0.557,0.699]},'initial':0,'monitored':1,'temp':[4.18,3.37,5.85,8.95,10.44,13.73,15.29,15.12,11.96,10.31,9.12,9.6]},
		{'area':2.851,'action':4.18,'capacity':90.72,'local':{'p':[22,30,36,47,51],'w':[1.009,1.557,1.139,1.88,1.001]},'dispersal':{'p':[22,30,32,34,36,46,47,51],'w':[0.425,0.687,0.104,0.001,0.548,2.851,0.879,0.571]},'initial':33,'monitored':1,'temp':[4.52,3.74,6.24,9.33,10.77,14.08,15.67,15.42,12.3,10.63,9.4,9.85]},
		{'area':2.272,'action':2.67,'capacity':69.32,'local':{'p':[36,46,48,49,51],'w':[0.482,1.88,0.001,2.873,1.518]},'dispersal':{'p':[7,36,46,47,48,49,51],'w':[0.13,0.375,0.87,2.272,0.16,1.034,0.725]},'initial':26,'monitored':1,'temp':[4.44,3.65,6.14,9.24,10.69,14,15.58,15.35,12.22,10.55,9.33,9.79]},
		{'area':4.322,'action':2.15,'capacity':109.36,'local':{'p':[7,45,47,49,50,51,53,57],'w':[2.163,0.983,0.001,0.109,0.489,1.587,1.518,1.419]},'dispersal':{'p':[7,45,47,48,49,50,51,53,57],'w':[0.938,0.309,0.08,4.322,0.07,0.326,0.647,0.678,0.722]},'initial':22,'monitored':1,'temp':[4.26,3.46,5.94,9.04,10.51,13.81,15.38,15.19,12.04,10.39,9.18,9.66]},
		{'area':1.842,'action':6.19,'capacity':77.03,'local':{'p':[7,36,47,48],'w':[3.429,1.245,2.873,0.109]},'dispersal':{'p':[7,36,47,48,49,51],'w':[1.411,0.703,1.094,0.198,1.842,0.152]},'initial':17,'monitored':1,'temp':[4.43,3.63,6.12,9.23,10.66,13.97,15.54,15.33,12.19,10.53,9.3,9.76]},
		{'area':3.951,'action':2.77,'capacity':109.15,'local':{'p':[8,10,48,51,53],'w':[2.371,2.648,0.489,1.192,1.532]},'dispersal':{'p':[8,10,48,50,51,52,53],'w':[0.982,1.152,0.292,3.951,0.599,0.075,0.692]},'initial':13,'monitored':1,'temp':[4.36,3.61,6.1,9.18,10.66,13.97,15.56,15.34,12.19,10.52,9.3,9.77]},
		{'area':6.444,'action':3.09,'capacity':115.91,'local':{'p':[8,24,29,30,46,47,48,50,74],'w':[2.008,0.169,0.653,1.124,1.001,1.518,1.587,1.192,2.42]},'dispersal':{'p':[7,8,24,29,30,46,47,48,49,50,51,74],'w':[0.054,0.774,0.133,0.33,0.497,0.418,0.57,0.74,0.065,0.546,6.444,0.663]},'initial':31,'monitored':1,'temp':[4.42,3.65,6.14,9.22,10.68,13.99,15.59,15.35,12.22,10.56,9.33,9.8]},
		{'area':3.316,'action':2.19,'capacity':91.31,'local':{'p':[8,9,10,730,794],'w':[0.724,2.122,2.719,1.711,1.145]},'dispersal':{'p':[8,9,10,50,52,730,794,803],'w':[0.423,0.898,1.098,0.027,3.316,0.784,0.606,0.002]},'initial':2,'monitored':1,'temp':[4.62,3.93,6.46,9.55,11.01,14.36,15.96,15.7,12.55,10.82,9.57,10.04]},
		{'area':7.407,'action':7.29,'capacity':204.58,'local':{'p':[10,45,48,50,57,58],'w':[3.701,0.91,1.518,1.532,0.72,3.463]},'dispersal':{'p':[10,45,48,50,53,57,58,806],'w':[1.592,0.309,0.694,0.713,7.407,0.352,1.533,0.069]},'initial':0,'monitored':1,'temp':[4.35,3.59,6.09,9.19,10.68,13.98,15.55,15.35,12.19,10.52,9.3,9.78]},
		{'area':4.893,'action':4.48,'capacity':139.92,'local':{'p':[11,55,58,187,807,812],'w':[1.745,1.533,1.577,2.183,1.258,1.633]},'dispersal':{'p':[11,54,55,58,187,807,810,812],'w':[0.669,4.893,0.688,0.754,0.402,0.641,0.543,0.721]},'initial':3,'monitored':1,'temp':[4.78,4.03,6.6,9.7,11.24,14.53,16.04,15.84,12.62,10.94,9.71,10.2]},
		{'area':5.176,'action':6.45,'capacity':156.78,'local':{'p':[11,54,56,187,810],'w':[2.533,1.533,0.421,0.147,1.127]},'dispersal':{'p':[11,42,54,55,56,187,810,811],'w':[0.966,1.698,0.656,5.176,0.341,0.018,0.62,0.051]},'initial':12,'monitored':1,'temp':[4.77,4.02,6.55,9.67,11.17,14.47,15.97,15.78,12.58,10.91,9.67,10.15]},
		{'area':4.043,'action':3.88,'capacity':115.15,'local':{'p':[7,11,42,55,57,58,175],'w':[0.822,1.5,0.006,0.421,3.312,1.64,1.863]},'dispersal':{'p':[7,11,42,53,55,56,57,58,175,811],'w':[0.475,0.614,0.955,0.002,0.215,4.043,1.371,0.725,0.73,0.067]},'initial':7,'monitored':1,'temp':[4.38,3.57,6.06,9.17,10.66,13.95,15.48,15.31,12.15,10.5,9.28,9.77]},
		{'area':2.851,'action':1.24,'capacity':69.06,'local':{'p':[7,45,48,53,56,58],'w':[1.075,1.287,1.419,0.72,3.312,0.427]},'dispersal':{'p':[7,45,48,53,56,57,58],'w':[0.643,0.375,0.64,0.463,1.328,2.851,0.348]},'initial':0,'monitored':1,'temp':[4.23,3.42,5.89,9,10.48,13.78,15.32,15.15,12,10.35,9.15,9.64]},
		{'area':7.909,'action':3.4,'capacity':210.18,'local':{'p':[10,11,53,54,56,57,186,806,807],'w':[0.258,2.069,3.463,1.577,1.64,0.427,1.964,0.364,0.494]},'dispersal':{'p':[10,11,53,54,56,57,58,186,806,807],'w':[0.213,0.861,1.373,0.675,0.647,0.236,7.909,0.752,0.283,0.346]},'initial':3,'monitored':1,'temp':[4.48,3.71,6.25,9.34,10.87,14.16,15.7,15.51,12.32,10.64,9.42,9.92]},
		{'area':5.163,'action':5.08,'capacity':121.28,'local':{'p':[242,244,246,247,263],'w':[0.312,2.176,3.527,3.114,0.582]},'dispersal':{'p':[59,242,244,246,247,263,264],'w':[5.163,0.258,0.86,1.398,1.207,0.362,0.019]},'initial':0,'monitored':0,'temp':[5.39,4.32,6.87,9.96,11.41,14.62,16.05,15.91,13.18,11.46,10.21,10.69]},
		{'area':0.007,'action':0,'capacity':0.13,'local':{'p':[],'w':[]},'dispersal':{'p':[60,61,139,506],'w':[0.007,0.006,0.181,0.175]},'initial':0,'monitored':0,'temp':[5.28,4.61,7.13,9.97,11.69,14.91,16.53,16.12,12.97,11.43,10.12,10.55]},
		{'area':0.063,'action':0,'capacity':1.55,'local':{'p':[],'w':[]},'dispersal':{'p':[60,61,139,152,506],'w':[0.007,0.063,0.003,0.342,0.328]},'initial':0,'monitored':0,'temp':[5.22,4.56,7.09,9.93,11.65,14.86,16.5,16.08,12.94,11.38,10.06,10.5]},
		{'area':5.904,'action':1.1,'capacity':148.05,'local':{'p':[15,16,28,598,599,600],'w':[1.533,1.243,0.895,1.184,0.712,1.972]},'dispersal':{'p':[15,16,26,28,62,598,599,600],'w':[0.689,0.543,0.004,0.531,5.904,0.445,0.362,0.706]},'initial':0,'monitored':0,'temp':[5.21,4.51,7.03,9.97,11.56,14.82,16.44,16.06,12.93,11.34,10.05,10.48]},
		{'area':3.551,'action':0.76,'capacity':86.21,'local':{'p':[558,559,560,561,562,563,685],'w':[1.108,1.801,1.648,0.658,0.086,0.966,1.028]},'dispersal':{'p':[63,558,559,560,561,562,563,685],'w':[3.551,0.461,0.701,0.72,0.376,0.138,0.483,0.528]},'initial':0,'monitored':0,'temp':[4.76,3.96,6.33,9.57,10.8,14.12,15.56,15.35,12.29,10.69,9.54,9.86]},
		{'area':0.34,'action':0,'capacity':4.32,'local':{'p':[1033,1038,1039],'w':[0.652,0.579,0.523]},'dispersal':{'p':[64,1030,1033,1037,1038,1039],'w':[0.34,0.446,0.468,0.042,0.34,0.233]},'initial':0,'monitored':0,'temp':[4.89,4.29,6.73,9.88,11.51,14.8,16.35,16.1,12.79,10.92,9.73,10.05]},
		{'area':2.22,'action':0.09,'capacity':54.15,'local':{'p':[1087,1090,1091,1092],'w':[0.579,1.17,1.352,1.242]},'dispersal':{'p':[65,1087,1088,1089,1090,1091,1092],'w':[2.22,0.256,0.761,0.101,0.588,0.639,0.409]},'initial':0,'monitored':0,'temp':[5.11,4.62,7.27,10.32,11.89,15.18,16.91,16.7,13.32,11.47,10.11,10.55]},
		{'area':3.977,'action':0.75,'capacity':76.66,'local':{'p':[223,1097,1098,1140],'w':[0.024,2.157,3.405,2.204]},'dispersal':{'p':[66,223,1097,1098,1140,1141,1144],'w':[3.977,0.174,0.809,1.371,0.87,0.037,0.108]},'initial':0,'monitored':0,'temp':[5.05,4.48,7.14,10.29,11.85,15.23,16.86,16.72,13.27,11.37,9.99,10.41]},
		{'area':7.965,'action':1.32,'capacity':205.34,'local':{'p':[232,1127,1128,1131,1132,1133],'w':[0.4,2.666,2.036,1.225,0.683,0.283]},'dispersal':{'p':[67,232,1127,1128,1131,1132,1133],'w':[7.965,0.246,1.089,0.886,0.513,0.265,0.169]},'initial':0,'monitored':0,'temp':[4.35,3.77,6.23,9.44,10.84,14.14,15.63,15.55,12.31,10.67,9.25,9.64]},
		{'area':7.588,'action':5.04,'capacity':214.08,'local':{'p':[855,857,1007,1016,1017],'w':[2.702,0.874,1.116,1.124,1.332]},'dispersal':{'p':[68,855,857,1007,1016,1017],'w':[7.588,1.1,0.397,0.559,0.501,0.528]},'initial':0,'monitored':0,'temp':[4.52,3.8,6.24,9.3,10.56,14.01,15.39,15.25,12.08,10.42,9.3,9.76]},
		{'area':5.634,'action':5.08,'capacity':164.34,'local':{'p':[991,992,993,994,995,997,1000,1001],'w':[0.965,1.194,0.554,2.337,0.291,2.622,0.826,0.464]},'dispersal':{'p':[69,991,992,993,994,995,997,1000,1001],'w':[5.634,0.392,0.531,0.319,0.91,0.212,1.089,0.463,0.295]},'initial':0,'monitored':0,'temp':[4.49,3.79,6.2,9.33,10.87,14.18,15.72,15.52,12.29,10.51,9.34,9.72]},
		{'area':12.991,'action':2.26,'capacity':330.66,'local':{'p':[964,968,1067,1068],'w':[2.983,2.248,1.275,5.017]},'dispersal':{'p':[70,218,958,961,964,966,967,968,1067,1068,1069],'w':[12.991,0.008,0.1,0.343,1.252,0.131,0.432,0.944,0.608,2.117,0.002]},'initial':0,'monitored':0,'temp':[4.84,4.28,6.87,10,11.49,14.83,16.43,16.21,12.92,11.14,9.81,10.24]},
		{'area':6.032,'action':0.47,'capacity':151.35,'local':{'p':[917,944,951,952],'w':[1.972,2.875,0.52,1.46]},'dispersal':{'p':[71,203,917,941,944,948,949,951,952],'w':[6.032,0.111,0.95,0.252,1.072,1.111,0.274,0.326,0.638]},'initial':0,'monitored':0,'temp':[5.11,4.61,7.24,10.26,11.83,15.12,16.83,16.55,13.3,11.46,10.1,10.54]},
		{'area':5.898,'action':3.12,'capacity':161.74,'local':{'p':[760,762,763],'w':[1.135,3.319,3.67]},'dispersal':{'p':[72,756,760,762,763],'w':[5.898,0.139,0.543,1.369,1.454]},'initial':0,'monitored':0,'temp':[4,3.26,5.86,8.98,10.68,13.99,15.72,15.34,12.18,10.44,9.01,9.49]},
		{'area':7.164,'action':0.47,'capacity':99.14,'local':{'p':[741,742,744,747,778,781,784],'w':[1.218,1.714,1.175,0.113,0.227,1.518,0.045]},'dispersal':{'p':[73,183,741,742,744,747,778,781,784],'w':[7.164,0.34,0.518,0.667,0.56,0.134,0.27,0.618,1.693]},'initial':0,'monitored':0,'temp':[5.22,4.63,7.22,10.42,11.98,15.37,16.94,16.64,13.46,11.58,10.21,10.68]},
		{'area':1.104,'action':0.53,'capacity':26.23,'local':{'p':[8,29,51,729],'w':[0.879,1.087,2.42,1.053]},'dispersal':{'p':[8,29,51,74,729],'w':[0.523,0.592,1.089,1.104,0.472]},'initial':0,'monitored':0,'temp':[4.48,3.73,6.22,9.27,10.75,14.05,15.67,15.41,12.29,10.63,9.4,9.86]},
		{'area':4.404,'action':1.22,'capacity':114.92,'local':{'p':[173,658,718,719,720,721,723,724],'w':[0.224,0.095,2.99,3.141,1.173,0.272,0.551,0.448]},'dispersal':{'p':[75,173,658,666,718,719,720,721,722,723,724],'w':[4.404,0.271,0.149,0.005,1.188,1.37,0.452,0.286,0.124,0.129,0.085]},'initial':0,'monitored':0,'temp':[5.24,4.57,6.67,10.22,10.92,14.56,16.02,15.89,12.66,11.01,9.75,10.21]},
		{'area':6.278,'action':1.87,'capacity':118.3,'local':{'p':[682,699,700,701,703,704],'w':[2.105,1.413,1.247,1.64,1.99,0.524]},'dispersal':{'p':[76,679,682,696,699,700,701,703,704],'w':[6.278,0.014,1.162,0.083,0.626,0.568,0.757,0.781,0.252]},'initial':0,'monitored':0,'temp':[4.26,3.37,5.55,8.78,9.92,13.22,14.62,14.51,11.42,10.02,9,9.25]},
		{'area':10.906,'action':7,'capacity':241.03,'local':{'p':[409,415,418,542,543,545,547,548],'w':[0.145,2.524,0.511,2.142,2.855,1.339,0.302,2.95]},'dispersal':{'p':[77,409,415,418,541,542,543,545,547,548],'w':[10.906,0.125,1.024,0.233,0.12,0.92,1.22,0.558,0.184,1.187]},'initial':0,'monitored':0,'temp':[4,3.12,5.42,8.91,10.13,13.48,14.72,14.63,11.72,10.13,8.84,9.13]},
		{'area':5.434,'action':4.33,'capacity':156.2,'local':{'p':[532,534,535,537,538],'w':[1.266,2.122,0.363,2.894,3.121]},'dispersal':{'p':[78,532,534,535,537,538,572],'w':[5.434,0.565,0.913,0.27,1.124,1.354,0.004]},'initial':0,'monitored':0,'temp':[5.12,4.37,6.78,10.03,11.4,14.63,16.03,15.81,12.79,11.16,9.93,10.27]},
		{'area':2.256,'action':5.17,'capacity':81.37,'local':{'p':[515,518,523,596],'w':[0.02,1.236,1.707,1.003]},'dispersal':{'p':[79,515,518,521,522,523,594,596],'w':[2.256,0.105,0.564,1.304,0.026,0.739,0.093,0.466]},'initial':0,'monitored':0,'temp':[5.08,4.09,6.64,9.81,11.07,14.34,15.88,15.67,12.67,11.03,9.84,10.2]},
		{'area':2.982,'action':0.01,'capacity':73.87,'local':{'p':[502,503,505,506,507,508,510],'w':[0.957,1.502,1.138,1.226,0.177,1.511,0.6]},'dispersal':{'p':[80,502,503,505,506,507,508,510],'w':[2.982,0.519,0.624,0.576,0.536,0.22,0.469,0.402]},'initial':0,'monitored':0,'temp':[5.47,4.74,7.14,9.92,11.85,15.09,16.62,16.37,13,11.64,10.34,10.65]},
		{'area':7.747,'action':3.33,'capacity':204.03,'local':{'p':[136,481,484,485,486,487],'w':[1.135,3.445,2.446,0.492,2.422,1.179]},'dispersal':{'p':[81,136,481,484,485,486,487],'w':[7.747,0.465,1.46,0.987,0.313,0.979,0.516]},'initial':0,'monitored':0,'temp':[4.42,3.75,6.37,9.52,11.04,14.34,15.92,15.56,12.5,10.76,9.38,9.86]},
		{'area':1.148,'action':0.05,'capacity':28.9,'local':{'p':[105,328,329],'w':[0.458,0.882,1.961]},'dispersal':{'p':[82,105,328,329],'w':[1.148,0.23,0.466,0.813]},'initial':0,'monitored':0,'temp':[4.48,3.62,6.27,9.3,10.84,14.15,15.66,15.4,12.4,10.7,9.39,9.92]},
		{'area':5.783,'action':0.96,'capacity':136.97,'local':{'p':[249,312,313,315],'w':[1.269,1.41,2.055,2.268]},'dispersal':{'p':[83,90,249,306,307,309,310,311,312,313,314,315],'w':[5.783,0.003,0.55,0.058,0.128,0.591,0.104,0.486,0.601,0.866,0.255,0.96]},'initial':0,'monitored':0,'temp':[5.24,4.43,7.09,10.31,11.84,15.15,16.68,16.37,13.34,11.52,10.17,10.65]},
		{'area':3.159,'action':0.27,'capacity':62.8,'local':{'p':[101,375],'w':[0.413,2.436]},'dispersal':{'p':[84,101,292,375,387],'w':[3.159,0.246,0.064,0.986,0.1]},'initial':0,'monitored':0,'temp':[5.98,5,7.36,10.57,11.8,15.04,16.34,16.35,13.68,12.18,10.94,11.27]},
		{'area':5.814,'action':0.5,'capacity':119.75,'local':{'p':[235],'w':[2.316]},'dispersal':{'p':[85,86,235,237],'w':[5.814,0.108,0.917,0.493]},'initial':0,'monitored':0,'temp':[5.99,4.96,7.39,10.41,11.85,15.14,16.4,16.43,13.72,12.08,10.88,11.13]},
		{'area':4.369,'action':0.33,'capacity':108.73,'local':{'p':[236,237],'w':[4.523,2.363]},'dispersal':{'p':[85,86,235,236,237],'w':[0.107,4.369,0.735,1.929,1.007]},'initial':0,'monitored':0,'temp':[5.9,4.86,7.31,10.37,11.81,15.05,16.35,16.42,13.7,12.05,10.82,11.14]},
		{'area':4.493,'action':0.21,'capacity':52.11,'local':{'p':[236,238,240,241,242,243],'w':[0.6,1.976,2.038,1.618,0.146,1.74]},'dispersal':{'p':[87,236,238,240,241,242,243],'w':[4.493,0.38,0.782,0.926,0.761,0.187,0.761]},'initial':0,'monitored':0,'temp':[5.57,4.48,7,10.1,11.55,14.76,16.14,16.17,13.42,11.72,10.44,10.88]},
		{'area':7.534,'action':0.16,'capacity':4.35,'local':{'p':[246,250,252],'w':[1.707,1.956,0.679]},'dispersal':{'p':[88,246,250,252,257],'w':[7.534,0.693,0.769,1.685,0.112]},'initial':0,'monitored':0,'temp':[5.67,4.75,7.43,10.61,12.17,15.43,16.88,16.62,13.69,11.86,10.52,11.01]},
		{'area':1.245,'action':0.11,'capacity':28.89,'local':{'p':[248,319,320],'w':[1.348,0.564,1.132]},'dispersal':{'p':[89,90,248,319,320],'w':[1.245,0.02,0.53,0.343,0.573]},'initial':0,'monitored':0,'temp':[5.11,4.26,6.95,10.09,11.68,14.98,16.49,16.19,13.17,11.37,10.02,10.52]},
		{'area':7.518,'action':1.41,'capacity':67.33,'local':{'p':[250,251,307],'w':[2.395,0.711,0.232]},'dispersal':{'p':[83,89,90,248,249,250,251,257,307,310,315],'w':[0.015,0.011,7.518,0.723,0.967,0.975,0.278,0.102,0.134,0.522,0.012]},'initial':0,'monitored':0,'temp':[5.28,4.44,7.15,10.37,11.95,15.26,16.77,16.44,13.4,11.56,10.2,10.68]},
		{'area':4.254,'action':0.14,'capacity':12.8,'local':{'p':[252,253,254,255,300],'w':[0.273,2.316,3.117,0.491,2.487]},'dispersal':{'p':[91,252,253,254,255,300,304],'w':[4.254,0.277,0.949,1.275,0.312,1.144,0.002]},'initial':0,'monitored':0,'temp':[5.53,4.64,7.31,10.53,12.06,15.36,16.87,16.61,13.61,11.78,10.44,10.92]},
		{'area':0.007,'action':0,'capacity':0.14,'local':{'p':[],'w':[]},'dispersal':{'p':[92,93,253,258,264],'w':[0.007,0.15,0.229,0.019,0.104]},'initial':0,'monitored':0,'temp':[5.68,4.67,7.3,10.47,12.02,15.28,16.69,16.68,13.72,11.94,10.58,11.09]},
		{'area':4.075,'action':1.51,'capacity':98.99,'local':{'p':[261,263,264,270],'w':[1.521,2.543,0.638,0.563]},'dispersal':{'p':[92,93,244,253,258,259,261,263,264,270],'w':[0.007,4.075,0.042,0.177,0.83,0.001,0.584,0.995,0.329,0.375]},'initial':0,'monitored':0,'temp':[5.67,4.61,7.21,10.37,11.93,15.18,16.55,16.67,13.7,11.95,10.57,11.1]},
		{'area':8.909,'action':1.31,'capacity':135.61,'local':{'p':[268,272],'w':[2.079,1.489]},'dispersal':{'p':[94,95,240,258,259,261,262,268,269,270,272],'w':[8.909,0.005,0.125,0.073,0.112,0.425,0.288,0.875,0.895,0.357,0.569]},'initial':0,'monitored':0,'temp':[5.9,4.76,7.3,10.46,12.04,15.29,16.58,16.99,13.97,12.28,10.88,11.41]},
		{'area':0.005,'action':0,'capacity':0,'local':{'p':[],'w':[]},'dispersal':{'p':[94,95],'w':[0.064,0.005]},'initial':0,'monitored':0,'temp':[6.02,4.88,7.44,10.62,12.23,15.49,16.76,17.26,14.16,12.47,11.02,11.57]},
		{'area':1.659,'action':0.5,'capacity':13.02,'local':{'p':[268,271,273,274],'w':[0.508,1.194,0.32,1.433]},'dispersal':{'p':[96,268,271,273,274],'w':[1.659,0.336,0.457,0.152,0.607]},'initial':0,'monitored':0,'temp':[5.92,4.77,7.21,10.32,11.8,15.02,16.32,16.67,13.83,12.2,10.9,11.37]},
		{'area':4.502,'action':1.4,'capacity':52.5,'local':{'p':[98,277,289,290],'w':[0.18,3.058,0.801,0.003]},'dispersal':{'p':[97,98,277,284,285,289,290],'w':[4.502,0.619,1.145,0.023,0.004,0.555,0.071]},'initial':0,'monitored':0,'temp':[5.89,4.9,7.38,10.83,12.06,15.3,16.53,16.51,13.82,12.01,10.8,11.14]},
		{'area':5.191,'action':1.44,'capacity':68.88,'local':{'p':[97,275,276],'w':[0.18,0.177,1.322]},'dispersal':{'p':[97,98,275,276,284,285,289],'w':[0.445,5.191,0.679,0.577,0.025,0.457,0.173]},'initial':0,'monitored':0,'temp':[5.52,4.59,7.14,10.67,11.93,15.24,16.46,16.36,13.55,11.67,10.39,10.72]},
		{'area':8.66,'action':1.15,'capacity':180.81,'local':{'p':[283,288,291,292,293],'w':[1.261,1.143,1.925,0.126,1.164]},'dispersal':{'p':[99,279,280,281,283,285,288,289,291,292,293,391,392,393],'w':[8.66,0.014,0.024,0.729,0.565,0.936,0.555,0.468,0.821,0.363,0.606,0.024,0.009,0.419]},'initial':0,'monitored':0,'temp':[5.67,4.75,7.24,10.63,11.84,15.15,16.39,16.33,13.53,11.9,10.57,10.94]},
		{'area':0.005,'action':0,'capacity':0.1,'local':{'p':[],'w':[]},'dispersal':{'p':[100,101],'w':[0.005,0.461]},'initial':0,'monitored':0,'temp':[6.17,5.14,7.41,10.6,11.84,15.03,16.36,16.43,13.84,12.35,11.17,11.47]},
		{'area':10.947,'action':0.45,'capacity':265.38,'local':{'p':[84,116,370,371,375],'w':[0.413,2.478,1.85,1.063,2.162]},'dispersal':{'p':[84,100,101,116,370,371,375],'w':[0.224,0.005,10.947,1.035,0.793,0.471,0.895]},'initial':0,'monitored':0,'temp':[6.1,5.11,7.4,10.62,11.89,15.09,16.43,16.47,13.83,12.31,11.1,11.38]},
		{'area':7.767,'action':0.52,'capacity':141.97,'local':{'p':[294,295,296],'w':[1.519,0.837,0.85]},'dispersal':{'p':[102,294,295,296,302],'w':[7.767,0.599,0.346,1.126,1.293]},'initial':0,'monitored':0,'temp':[5.89,4.9,7.47,10.64,12.16,15.43,16.82,16.96,13.95,12.24,10.87,11.36]},
		{'area':3.391,'action':0.24,'capacity':21.44,'local':{'p':[300,309],'w':[2.002,0.902]},'dispersal':{'p':[103,298,300,301,303,304,305,309],'w':[3.391,0.094,1.088,0.865,0.002,0.089,0.659,0.344]},'initial':0,'monitored':0,'temp':[5.54,4.68,7.29,10.48,11.96,15.26,16.79,16.54,13.58,11.79,10.48,10.95]},
		{'area':5.812,'action':0.6,'capacity':60.46,'local':{'p':[316,317,318,319,320,321,322],'w':[1.721,0.89,1.041,0.26,1.487,1.606,1.758]},'dispersal':{'p':[104,316,317,318,319,320,321,322],'w':[5.812,0.739,0.417,0.505,0.368,0.708,0.684,0.724]},'initial':0,'monitored':0,'temp':[5.05,4.22,6.89,10.02,11.59,14.89,16.41,16.12,13.09,11.31,9.96,10.44]},
		{'area':3.807,'action':1.34,'capacity':101.3,'local':{'p':[82,323,325,326,327,328],'w':[0.458,0.622,0.046,0.877,2.803,0.388]},'dispersal':{'p':[82,105,323,325,326,327,328],'w':[0.221,3.807,0.307,0.114,0.41,0.99,0.25]},'initial':0,'monitored':0,'temp':[4.5,3.61,6.25,9.29,10.86,14.16,15.68,15.42,12.43,10.71,9.41,9.93]},
		{'area':0.816,'action':1.7,'capacity':28.48,'local':{'p':[330,482],'w':[0.995,1.939]},'dispersal':{'p':[106,330,482],'w':[0.816,0.468,0.867]},'initial':0,'monitored':0,'temp':[4.47,3.72,6.36,9.41,10.87,14.21,15.67,15.43,12.44,10.75,9.41,9.95]},
		{'area':5.785,'action':4.17,'capacity':165.07,'local':{'p':[329,331,332,333,334,338],'w':[3.084,1.554,0.77,1.459,1.998,0.62]},'dispersal':{'p':[107,328,329,331,332,333,334,338],'w':[5.785,0.06,1.316,0.692,0.365,0.744,0.737,0.38]},'initial':0,'monitored':0,'temp':[4.44,3.63,6.25,9.29,10.8,14.11,15.59,15.36,12.37,10.69,9.36,9.89]},
		{'area':4.499,'action':3.53,'capacity':129.87,'local':{'p':[332,334,336,337,338,340,342,472],'w':[0.699,1.249,1.145,0.848,2.215,0.048,1.352,0.825]},'dispersal':{'p':[108,332,334,336,337,338,340,342,472],'w':[4.499,0.376,0.555,0.538,0.391,0.895,0.146,0.524,0.425]},'initial':0,'monitored':0,'temp':[4.42,3.59,6.17,9.19,10.78,14.06,15.57,15.34,12.31,10.65,9.34,9.84]},
		{'area':4.983,'action':0.27,'capacity':123.81,'local':{'p':[343,344,345,346,347,348,462,464],'w':[1.025,2.267,0.852,1.551,1.997,0.061,0.607,0.734]},'dispersal':{'p':[109,343,344,345,346,347,348,462,464],'w':[4.983,0.447,0.895,0.377,0.654,0.811,0.165,0.305,0.435]},'initial':0,'monitored':0,'temp':[5.1,4.31,6.91,9.96,11.59,14.86,16.38,16.12,13.03,11.34,9.98,10.43]},
		{'area':4.432,'action':0.49,'capacity':93.62,'local':{'p':[351,352,354,356,461],'w':[1.806,1.31,2.966,0.145,1.111]},'dispersal':{'p':[110,349,350,351,352,353,354,355,356,461],'w':[4.432,0.041,0.287,0.787,0.531,0.048,1.116,0.203,0.189,0.539]},'initial':0,'monitored':0,'temp':[5.3,4.47,7.03,10.13,11.64,14.91,16.42,16.23,13.24,11.54,10.22,10.66]},
		{'area':0.008,'action':0,'capacity':0.2,'local':{'p':[],'w':[]},'dispersal':{'p':[111,112,301,357,360,361],'w':[0.008,0.169,0.216,0.078,0.015,0.146]},'initial':0,'monitored':0,'temp':[5.56,4.68,7.23,10.37,11.82,15.08,16.59,16.44,13.51,11.8,10.51,10.95]},
		{'area':3.529,'action':0.26,'capacity':81.16,'local':{'p':[356,358,359,361],'w':[0.724,1.18,1.6,1.663]},'dispersal':{'p':[111,112,301,356,357,358,359,360,361],'w':[0.008,3.529,0.145,0.349,0.773,0.539,0.709,0.015,0.717]},'initial':0,'monitored':0,'temp':[5.56,4.68,7.22,10.34,11.78,15.04,16.54,16.41,13.48,11.8,10.5,10.94]},
		{'area':2.032,'action':0.06,'capacity':41.51,'local':{'p':[357],'w':[1.889]},'dispersal':{'p':[113,296,299,357],'w':[2.032,0.78,0.096,0.797]},'initial':0,'monitored':0,'temp':[5.82,4.9,7.41,10.58,12.01,15.26,16.71,16.7,13.77,12.1,10.79,11.23]},
		{'area':1.616,'action':0.13,'capacity':19.42,'local':{'p':[363,364,368],'w':[1.716,1.192,0.726]},'dispersal':{'p':[114,363,364,368,369],'w':[1.616,0.691,0.618,0.413,0.423]},'initial':0,'monitored':0,'temp':[5.87,4.94,7.35,10.59,11.96,15.2,16.59,16.59,13.75,12.15,10.85,11.17]},
		{'area':2.886,'action':0.34,'capacity':48.79,'local':{'p':[369,370,371,372],'w':[0.824,2.616,0.881,1.542]},'dispersal':{'p':[115,365,369,370,371,372,374],'w':[2.886,0.12,0.493,1.062,0.476,0.607,0.568]},'initial':0,'monitored':0,'temp':[5.85,5,7.34,10.67,11.99,15.25,16.62,16.49,13.78,12.16,10.86,11.03]},
		{'area':14.836,'action':6.71,'capacity':263.21,'local':{'p':[101,371,375,383],'w':[2.478,4.064,2.452,2.322]},'dispersal':{'p':[101,116,371,374,375,376,377,381,383,384,432,436,437],'w':[1.171,14.836,1.666,0.098,1.001,0.034,0.733,0.53,0.812,0.092,0.166,0.095,0.453]},'initial':0,'monitored':0,'temp':[5.78,4.95,7.33,10.68,11.97,15.26,16.59,16.45,13.68,12.05,10.74,10.94]},
		{'area':0.038,'action':0,'capacity':0,'local':{'p':[],'w':[]},'dispersal':{'p':[117,118,119,383,387],'w':[0.038,0.038,0.247,0.018,0.171]},'initial':0,'monitored':0,'temp':[5.62,4.79,7.29,10.59,11.85,15.19,16.47,16.34,13.47,11.89,10.53,10.86]},
		{'area':0.038,'action':0.11,'capacity':1.06,'local':{'p':[],'w':[]},'dispersal':{'p':[117,118,119,381,383,387],'w':[0.021,0.038,0.062,0.006,0.399,0.149]},'initial':0,'monitored':0,'temp':[5.62,4.8,7.3,10.61,11.87,15.21,16.49,16.36,13.48,11.9,10.53,10.85]},
		{'area':1.828,'action':0,'capacity':1.72,'local':{'p':[292,380,382],'w':[0.392,0.311,1.556]},'dispersal':{'p':[117,118,119,120,292,380,382,383,387],'w':[0.038,0.038,1.828,0.01,0.498,0.168,0.688,0.456,0.138]},'initial':0,'monitored':0,'temp':[5.55,4.72,7.23,10.56,11.82,15.17,16.44,16.3,13.4,11.82,10.44,10.78]},
		{'area':0.01,'action':0,'capacity':0,'local':{'p':[],'w':[]},'dispersal':{'p':[119,120,378,380,382,383],'w':[0.111,0.01,0.026,0.225,0.003,0.183]},'initial':0,'monitored':0,'temp':[5.44,4.64,7.17,10.53,11.8,15.16,16.44,16.27,13.32,11.72,10.33,10.65]},
		{'area':2.415,'action':0.72,'capacity':63.08,'local':{'p':[389,390,391,394,395],'w':[1.29,1.161,0.809,1.743,1.016]},'dispersal':{'p':[121,389,390,391,393,394,395],'w':[2.415,0.658,0.526,0.406,0.012,0.785,0.507]},'initial':0,'monitored':0,'temp':[5.22,4.4,6.96,10.45,11.69,15.07,16.31,16.13,13.17,11.49,10.07,10.44]},
		{'area':2.267,'action':2.86,'capacity':67.7,'local':{'p':[397,398,399,401,402],'w':[1.637,2.118,0.88,0.431,1.017]},'dispersal':{'p':[122,395,397,398,399,401,402],'w':[2.267,0.091,0.725,0.854,0.47,0.349,0.502]},'initial':0,'monitored':0,'temp':[5.03,4.2,6.74,10.29,11.54,14.91,16.14,15.98,13.02,11.22,9.84,10.2]},
		{'area':2.806,'action':0.4,'capacity':68.82,'local':{'p':[405,406,407,410,411,412],'w':[1.633,1.174,1.749,0.113,1.444,1.181]},'dispersal':{'p':[123,405,406,407,409,410,411,412,414],'w':[2.806,0.626,0.575,0.652,0.147,0.213,0.746,0.396,0.014]},'initial':0,'monitored':0,'temp':[4.31,3.41,5.75,9.28,10.53,13.87,15.08,15.02,12.08,10.43,9.13,9.46]},
		{'area':5.995,'action':2.76,'capacity':133.94,'local':{'p':[416,417,418,422,425,540,541],'w':[2.365,1.252,1.115,1.713,1.794,0.048,1.231]},'dispersal':{'p':[124,416,417,418,419,422,425,540,541],'w':[5.995,1.002,0.586,0.551,0.003,0.737,0.819,0.134,0.481]},'initial':0,'monitored':0,'temp':[4.68,3.88,6.33,9.8,11.08,14.45,15.72,15.53,12.52,10.88,9.53,9.84]},
		{'area':2.242,'action':0.98,'capacity':42.58,'local':{'p':[424,425,428,429],'w':[1.537,1.123,1.347,1.174]},'dispersal':{'p':[125,424,425,426,428,429],'w':[2.242,0.775,0.585,0.791,0.628,0.47]},'initial':0,'monitored':0,'temp':[5.08,4.32,6.8,10.19,11.51,14.86,16.17,15.93,12.92,11.27,9.93,10.21]},
		{'area':2.633,'action':0.65,'capacity':66.14,'local':{'p':[431,433,434,439],'w':[0.984,1.53,0.252,1.456]},'dispersal':{'p':[126,431,432,433,434,436,437,438,439,440],'w':[2.633,0.804,0.034,0.595,0.161,0.403,0.637,0.006,0.541,0.014]},'initial':0,'monitored':0,'temp':[5.43,4.75,7.22,10.64,12,15.35,16.7,16.39,13.42,11.72,10.33,10.49]},
		{'area':6.251,'action':4.44,'capacity':176.58,'local':{'p':[436,440,441,442,448],'w':[1.486,3.789,2.566,1.478,0.851]},'dispersal':{'p':[127,436,440,441,442,443,448],'w':[6.251,0.72,1.673,0.981,0.692,0.021,0.49]},'initial':0,'monitored':0,'temp':[4.97,4.23,6.65,10.06,11.43,14.76,16.13,15.87,12.97,11.31,9.93,10.06]},
		{'area':10.378,'action':9.62,'capacity':261.5,'local':{'p':[365,444,445,446,452],'w':[3.208,1.447,1.117,2.611,2.415]},'dispersal':{'p':[128,363,364,365,366,367,444,445,446,447,452],'w':[10.378,0.015,0.087,1.365,0.166,0.771,0.659,0.517,1.043,0.009,0.963]},'initial':0,'monitored':0,'temp':[5.38,4.49,6.93,10.21,11.54,14.81,16.24,16.1,13.22,11.6,10.32,10.6]},
		{'area':3.214,'action':1.62,'capacity':32.88,'local':{'p':[452,522],'w':[3.887,0.749]},'dispersal':{'p':[129,449,450,451,452,453,519,522],'w':[3.214,0.009,0.413,0.107,1.581,1.353,0.026,0.454]},'initial':0,'monitored':0,'temp':[5.47,4.52,7.02,10.21,11.53,14.8,16.28,16.15,13.21,11.58,10.36,10.72]},
		{'area':1.365,'action':0.03,'capacity':25.2,'local':{'p':[454,455,457],'w':[1.781,0.171,1.605]},'dispersal':{'p':[130,454,455,457],'w':[1.365,0.782,0.194,0.702]},'initial':0,'monitored':0,'temp':[5.69,4.84,7.38,10.49,11.9,15.17,16.67,16.51,13.53,11.87,10.59,10.99]},
		{'area':5.796,'action':1.14,'capacity':149.54,'local':{'p':[454,459,460,461,511],'w':[0.728,2.875,2.665,1.014,2.573]},'dispersal':{'p':[131,454,458,459,460,461,511],'w':[5.796,0.456,0.055,1.097,1.139,0.551,1.135]},'initial':0,'monitored':0,'temp':[5.54,4.73,7.23,10.26,11.81,15.06,16.58,16.38,13.33,11.72,10.43,10.82]},
		{'area':5.266,'action':1.64,'capacity':124.91,'local':{'p':[344,463,464,465,469,471],'w':[1.276,0.371,3.205,2.965,1.628,0.018]},'dispersal':{'p':[132,344,463,464,465,469,471],'w':[5.266,0.643,0.342,1.335,1.182,0.723,0.132]},'initial':0,'monitored':0,'temp':[5.29,4.55,7.08,10.05,11.79,15.05,16.57,16.31,13.1,11.52,10.16,10.55]},
		{'area':4.057,'action':2.32,'capacity':88.02,'local':{'p':[467,469,470,471,472,479],'w':[1.244,1.42,1.977,1.554,1.319,0.274]},'dispersal':{'p':[133,467,469,470,471,472,473,479],'w':[4.057,0.581,0.652,0.809,0.737,0.588,0.049,0.21]},'initial':0,'monitored':0,'temp':[4.64,3.85,6.35,9.3,11.02,14.29,15.81,15.59,12.42,10.87,9.54,9.96]},
		{'area':5.96,'action':4.03,'capacity':168.18,'local':{'p':[473,475,477,478,480,494,498],'w':[0.938,1.343,1.123,1.601,1.906,1.48,0.799]},'dispersal':{'p':[134,473,475,477,478,480,494,498],'w':[5.96,0.416,0.604,0.503,0.703,0.859,0.676,0.415]},'initial':0,'monitored':0,'temp':[4.3,3.54,6.09,9.11,10.67,13.96,15.45,15.23,12.2,10.58,9.25,9.74]},
		{'area':6.348,'action':1.11,'capacity':162.62,'local':{'p':[478,480,481,482],'w':[2.635,0.868,3.111,1.52]},'dispersal':{'p':[135,478,480,481,482,486],'w':[6.348,1.08,0.424,1.196,0.629,0.144]},'initial':0,'monitored':0,'temp':[4.39,3.67,6.29,9.36,10.83,14.16,15.66,15.39,12.38,10.69,9.34,9.86]},
		{'area':3.058,'action':1.21,'capacity':81.99,'local':{'p':[81,481,483,487],'w':[1.135,0.084,1.265,2.841]},'dispersal':{'p':[81,136,481,483,487],'w':[0.552,3.058,0.121,0.568,1.143]},'initial':0,'monitored':0,'temp':[4.37,3.71,6.35,9.53,11.05,14.34,15.95,15.56,12.52,10.74,9.33,9.81]},
		{'area':4.653,'action':2.88,'capacity':130.5,'local':{'p':[488,489,490,491,493,497,614],'w':[1.369,1.483,0.468,0.658,1.639,1.751,0.891]},'dispersal':{'p':[137,488,489,490,491,492,493,497,614],'w':[4.653,0.605,0.651,0.271,0.314,0.073,0.669,0.769,0.448]},'initial':0,'monitored':0,'temp':[4.52,3.83,6.35,9.42,11.08,14.33,15.91,15.62,12.47,10.84,9.47,9.89]},
		{'area':8.217,'action':8.83,'capacity':189.47,'local':{'p':[467,471,499,500,501,509],'w':[0.688,0.369,3.464,1.44,2.265,2.563]},'dispersal':{'p':[138,467,471,499,500,501,509,607],'w':[8.217,0.34,0.241,1.478,0.606,0.945,1.102,0.105]},'initial':0,'monitored':0,'temp':[5.19,4.45,6.87,9.69,11.63,14.89,16.43,16.19,12.78,11.39,10.06,10.37]},
		{'area':4.706,'action':0.38,'capacity':103.86,'local':{'p':[504,506,507,512,513],'w':[0.742,0.837,0.665,1.275,4.2]},'dispersal':{'p':[60,61,139,504,506,507,512,513],'w':[0.007,0.001,4.706,0.353,0.499,0.4,0.579,1.535]},'initial':0,'monitored':0,'temp':[5.42,4.7,7.19,10.07,11.78,15.01,16.59,16.25,13.09,11.56,10.27,10.67]},
		{'area':5.926,'action':0,'capacity':143.23,'local':{'p':[12,20,514,515,517,523],'w':[0.571,1.046,1.659,0.581,1.586,1.122]},'dispersal':{'p':[12,20,140,514,515,517,523],'w':[0.373,0.544,5.926,0.63,0.251,0.667,0.451]},'initial':0,'monitored':0,'temp':[5.44,4.57,7.11,10.24,11.58,14.88,16.42,16.18,13.14,11.49,10.27,10.65]},
		{'area':3.479,'action':0.98,'capacity':90.23,'local':{'p':[444,447,520,524,525,526,528],'w':[0.093,1.288,1.098,1.462,1.856,0.29,1.113]},'dispersal':{'p':[141,444,447,520,524,525,526,528],'w':[3.479,0.133,0.57,0.546,0.591,0.817,0.179,0.544]},'initial':0,'monitored':0,'temp':[4.67,3.69,6.21,9.49,10.77,14.07,15.53,15.34,12.31,10.73,9.52,9.81]},
		{'area':2.955,'action':0.4,'capacity':75.34,'local':{'p':[529,530,531,586],'w':[2.983,1.586,2.88,0.501]},'dispersal':{'p':[142,529,530,531,586],'w':[2.955,1.256,0.83,1.19,0.405]},'initial':0,'monitored':0,'temp':[4.79,3.94,6.38,9.65,11,14.25,15.66,15.47,12.46,10.91,9.64,9.91]},
		{'area':10.781,'action':4.36,'capacity':228.46,'local':{'p':[144,427,428,538,539,558,562,564,572],'w':[0.78,0.222,1.57,1.064,1.648,0.21,2.476,0.766,1.456]},'dispersal':{'p':[143,144,427,428,538,539,558,562,564,572],'w':[10.781,0.422,0.127,0.697,0.451,0.709,0.139,1.027,0.37,0.781]},'initial':0,'monitored':0,'temp':[4.73,3.93,6.3,9.58,10.88,14.17,15.56,15.37,12.35,10.74,9.53,9.87]},
		{'area':13.667,'action':7.93,'capacity':290.63,'local':{'p':[143,425,428,539,540,548,550,553],'w':[0.78,1.499,2.248,3.738,5.361,0.255,1.337,0.198]},'dispersal':{'p':[143,144,425,428,539,540,548,550,553],'w':[0.389,13.667,0.709,0.951,1.451,2.167,0.264,0.572,0.108]},'initial':0,'monitored':0,'temp':[4.13,3.26,5.59,8.99,10.26,13.59,14.91,14.76,11.79,10.21,8.98,9.28]},
		{'area':5.082,'action':1.86,'capacity':110.72,'local':{'p':[170,545,546,547,549,556,693],'w':[0.573,1.444,2.18,0.458,2.336,1.243,0.512]},'dispersal':{'p':[145,170,545,546,547,549,556,557,693],'w':[5.082,0.3,0.668,0.875,0.27,1.001,0.609,0.003,0.254]},'initial':0,'monitored':0,'temp':[3.61,2.7,4.97,8.38,9.55,12.93,14.21,14.14,11.26,9.73,8.48,8.73]},
		{'area':5.662,'action':5.24,'capacity':124.51,'local':{'p':[550,552,553,554,555,560,564],'w':[0.592,2.999,0.694,1.129,0.851,1.426,1.612]},'dispersal':{'p':[146,550,552,553,554,555,560,564,683],'w':[5.662,0.266,1.22,0.345,0.554,0.379,0.676,0.681,0.105]},'initial':0,'monitored':0,'temp':[3.97,3.05,5.35,8.63,9.79,13.16,14.54,14.42,11.45,9.93,8.79,9.06]},
		{'area':2.534,'action':0.47,'capacity':64.71,'local':{'p':[566,567,568,574],'w':[1.195,1.359,0.33,1.297]},'dispersal':{'p':[147,563,566,567,568,569,570,574],'w':[2.534,0.117,0.49,0.685,0.194,1.111,0.032,0.542]},'initial':0,'monitored':0,'temp':[4.84,4.06,6.44,9.62,10.99,14.19,15.64,15.46,12.4,10.81,9.63,10.02]},
		{'area':2.534,'action':0.05,'capacity':63,'local':{'p':[576,580,586],'w':[2.639,0.372,2.113]},'dispersal':{'p':[148,576,580,585,586,590,669],'w':[2.534,1.099,0.306,0.11,0.954,0.909,0.037]},'initial':0,'monitored':0,'temp':[5.31,4.49,7.01,10.28,11.57,14.86,16.27,16.04,12.95,11.38,10.1,10.37]},
		{'area':6.29,'action':5.52,'capacity':182.09,'local':{'p':[579,580,591,592,593,595,668],'w':[1.851,0.399,0.771,0.195,2.479,1.801,2.736]},'dispersal':{'p':[149,526,579,580,591,592,593,595,668,670],'w':[6.29,0.003,0.744,0.23,0.518,0.158,0.869,0.86,1.124,0.095]},'initial':0,'monitored':0,'temp':[4.85,3.92,6.47,9.75,11.05,14.34,15.78,15.58,12.5,10.94,9.68,9.96]},
		{'area':1.795,'action':3.61,'capacity':59.44,'local':{'p':[594,595,597,657],'w':[0.073,1.724,1.786,0.71]},'dispersal':{'p':[150,594,595,596,597,653,657],'w':[1.795,0.137,0.803,1.38,0.681,0.077,0.399]},'initial':0,'monitored':0,'temp':[5,4.01,6.61,9.78,11.05,14.29,15.83,15.61,12.56,10.9,9.68,10.03]},
		{'area':7.89,'action':3.84,'capacity':207.9,'local':{'p':[1,12,14,40,596,650,653],'w':[1.439,0.89,2.407,1.071,2.874,1.761,1.341]},'dispersal':{'p':[1,12,14,40,151,523,596,650,653],'w':[0.602,0.435,1.03,0.55,7.89,0.009,1.266,0.707,0.64]},'initial':0,'monitored':0,'temp':[4.78,3.83,6.36,9.52,10.82,14.1,15.66,15.44,12.39,10.74,9.54,9.93]},
		{'area':3.378,'action':0.27,'capacity':80.48,'local':{'p':[506,601,602],'w':[0.769,1.157,1.489]},'dispersal':{'p':[61,152,504,506,601,602,603],'w':[0.057,3.378,0.001,0.468,1.718,0.739,0.11]},'initial':0,'monitored':0,'temp':[5.19,4.57,7.13,9.93,11.69,14.88,16.54,16.08,12.97,11.38,10.02,10.49]},
		{'area':7.562,'action':0.94,'capacity':190.4,'local':{'p':[510,602,603,643],'w':[0.081,3.038,2.379,2.322]},'dispersal':{'p':[153,499,510,602,603,604,607,608,610,643],'w':[7.562,0.776,0.096,1.256,0.957,0.142,0.044,0.106,0.68,0.891]},'initial':0,'monitored':0,'temp':[5.23,4.62,7.17,10.03,11.82,15.01,16.65,16.25,13.06,11.48,10.11,10.52]},
		{'area':3.7,'action':0.1,'capacity':66.09,'local':{'p':[612,613,615,616,617],'w':[1.855,1.889,1.351,1.979,0.49]},'dispersal':{'p':[154,495,611,612,613,614,615,616,617],'w':[3.7,0.002,0.062,0.795,0.808,0.044,0.594,0.919,0.298]},'initial':0,'monitored':0,'temp':[4.38,3.77,6.32,9.55,11.09,14.28,15.92,15.6,12.51,10.79,9.4,9.81]},
		{'area':1.649,'action':0.99,'capacity':45.16,'local':{'p':[618,619,623,625,626],'w':[0.184,1.581,1.66,0.567,1.57]},'dispersal':{'p':[155,618,619,623,625,626],'w':[1.649,0.256,0.738,0.496,0.431,0.79]},'initial':0,'monitored':0,'temp':[4.57,4,6.61,9.88,11.41,14.63,16.27,15.88,12.8,11.01,9.58,10.01]},
		{'area':13.827,'action':12.57,'capacity':407.51,'local':{'p':[483,628,629,631,632,633],'w':[0.117,1.548,3.7,4.538,0.835,0.866]},'dispersal':{'p':[156,483,628,629,631,632,633],'w':[13.827,0.108,0.637,1.433,1.834,0.402,0.435]},'initial':0,'monitored':0,'temp':[4.11,3.45,6.04,9.26,10.82,14.06,15.72,15.34,12.32,10.54,9.1,9.55]},
		{'area':7.857,'action':1.44,'capacity':201.53,'local':{'p':[158,631,762],'w':[2.438,3.163,1.607]},'dispersal':{'p':[157,158,631,762],'w':[7.857,1.054,1.388,0.726]},'initial':0,'monitored':0,'temp':[3.98,3.28,5.87,9.04,10.63,13.91,15.6,15.22,12.17,10.39,8.97,9.43]},
		{'area':7.929,'action':8.69,'capacity':240.46,'local':{'p':[157,630,631,756,758],'w':[2.438,1.712,2.864,3.188,0.798]},'dispersal':{'p':[157,158,630,631,756,758,762],'w':[1.005,7.929,0.816,1.225,1.242,0.429,0.579]},'initial':0,'monitored':0,'temp':[3.96,3.24,5.79,8.95,10.57,13.85,15.53,15.18,12.13,10.35,8.96,9.43]},
		{'area':9.5,'action':7.5,'capacity':264.36,'local':{'p':[160,630,632,633,634,745],'w':[2.778,0.481,1.522,0.718,3.136,3.91]},'dispersal':{'p':[159,160,630,632,633,634,745],'w':[9.5,1.361,0.279,0.691,0.301,1.286,1.604]},'initial':0,'monitored':0,'temp':[4.48,3.85,6.38,9.62,11.21,14.45,16.06,15.76,12.67,10.88,9.49,9.94]},
		{'area':10.291,'action':7.74,'capacity':290.98,'local':{'p':[159,178,634,637,638,639,640,745],'w':[2.778,0.639,0.765,2.356,2.948,0.717,0.452,0.577]},'dispersal':{'p':[159,160,178,634,637,638,639,640,742,744,745,755],'w':[1.11,10.291,0.268,0.353,0.92,1.128,0.357,0.309,0.031,1.052,0.301,0.045]},'initial':0,'monitored':0,'temp':[4.75,4.16,6.7,9.96,11.52,14.76,16.35,16.05,12.96,11.16,9.77,10.21]},
		{'area':1.75,'action':0,'capacity':42.38,'local':{'p':[644],'w':[1.68]},'dispersal':{'p':[161,641,644,647],'w':[1.75,0.116,0.716,0.481]},'initial':0,'monitored':0,'temp':[5.19,4.59,7.16,10.24,11.78,15.08,16.7,16.33,13.23,11.47,10.13,10.59]},
		{'area':3.244,'action':0.14,'capacity':78.3,'local':{'p':[647,649],'w':[2.016,1.913]},'dispersal':{'p':[162,645,647,649,729],'w':[3.244,0.03,0.905,0.777,0.003]},'initial':0,'monitored':0,'temp':[4.97,4.34,6.9,9.87,11.44,14.72,16.37,15.97,12.87,11.18,9.87,10.33]},
		{'area':2.128,'action':0.64,'capacity':32.79,'local':{'p':[5,38,39,650,651],'w':[0.94,0.885,3.357,1.242,0.674]},'dispersal':{'p':[5,6,35,38,39,163,650,651],'w':[0.437,0.185,0.065,0.468,1.347,2.128,0.551,0.282]},'initial':0,'monitored':0,'temp':[4.45,3.58,6.05,9.21,10.56,13.87,15.4,15.21,12.11,10.47,9.24,9.67]},
		{'area':2.252,'action':3.37,'capacity':72.9,'local':{'p':[654,657],'w':[2.191,2.54]},'dispersal':{'p':[164,651,652,653,654,656,657],'w':[2.252,0.475,0.023,0.536,0.933,0.101,1.097]},'initial':0,'monitored':0,'temp':[4.84,3.9,6.44,9.63,10.92,14.19,15.71,15.51,12.42,10.77,9.51,9.89]},
		{'area':2.831,'action':1.24,'capacity':72.63,'local':{'p':[654,659,660,663,667],'w':[0.022,1.532,1.043,1.747,0.915]},'dispersal':{'p':[165,654,658,659,660,662,663,666,667],'w':[2.831,0.173,0.103,0.658,0.464,0.103,0.662,0.581,0.433]},'initial':0,'monitored':0,'temp':[5.09,4.21,6.67,9.95,11.1,14.44,15.93,15.73,12.62,10.99,9.72,10.08]},
		{'area':8.902,'action':2.37,'capacity':232.4,'local':{'p':[662,665,669,675,713,715],'w':[0.965,2.994,2.663,1.317,2.586,0.962]},'dispersal':{'p':[166,173,662,665,669,675,713,715],'w':[8.902,0.025,0.454,1.261,1.243,0.595,1.063,0.45]},'initial':0,'monitored':0,'temp':[5.23,4.51,6.75,10.19,11.12,14.59,16.01,15.87,12.7,11.1,9.85,10.21]},
		{'area':3.711,'action':0.95,'capacity':96.39,'local':{'p':[669,671,675,680],'w':[0.654,1.253,1.371,1.97]},'dispersal':{'p':[167,669,671,672,673,674,675,676,677,680,684],'w':[3.711,0.29,0.552,0.103,0.012,0.516,0.663,0.648,0.004,0.842,0.098]},'initial':0,'monitored':0,'temp':[4.85,4.08,6.4,9.68,10.82,14.16,15.59,15.43,12.33,10.75,9.59,9.92]},
		{'area':3.26,'action':0.72,'capacity':84.19,'local':{'p':[681,683,684,685,691],'w':[2.783,1.462,1.715,0.87,0.559]},'dispersal':{'p':[168,681,682,683,684,685,691],'w':[3.26,1.084,0.101,0.66,0.765,0.445,0.391]},'initial':0,'monitored':0,'temp':[4.17,3.27,5.53,8.76,9.89,13.25,14.67,14.52,11.47,10,8.94,9.21]},
		{'area':3.544,'action':0,'capacity':33.21,'local':{'p':[686,687,688,690,691,692],'w':[1.105,2.225,1.413,1.407,0.717,0.575]},'dispersal':{'p':[169,686,687,688,690,691,692],'w':[3.544,0.503,0.997,0.635,0.668,0.324,0.331]},'initial':0,'monitored':0,'temp':[3.56,2.55,4.74,7.99,9.09,12.46,13.84,13.75,10.78,9.37,8.34,8.57]},
		{'area':2.797,'action':1.72,'capacity':62.34,'local':{'p':[145,549,693],'w':[0.573,1.278,2.914]},'dispersal':{'p':[145,170,549,693],'w':[0.38,2.797,0.495,1.255]},'initial':0,'monitored':0,'temp':[3.75,2.87,5.16,8.56,9.7,13.11,14.36,14.3,11.43,9.92,8.63,8.86]},
		{'area':2.695,'action':1.94,'capacity':76.73,'local':{'p':[694,697,698,699],'w':[0.999,0.96,0.21,2.496]},'dispersal':{'p':[171,694,696,697,698,699],'w':[2.695,0.347,0.174,0.403,0.199,1.13]},'initial':0,'monitored':0,'temp':[4.13,3.16,5.28,8.52,9.71,12.94,14.31,14.19,11.09,9.79,8.83,9.04]},
		{'area':5.737,'action':0.69,'capacity':146.7,'local':{'p':[701,707,708,709,711,712,714,715],'w':[1.146,1.333,0.094,2.862,1.489,1.382,0.759,0.444]},'dispersal':{'p':[172,701,707,708,709,711,712,714,715],'w':[5.737,0.581,0.505,0.138,1.184,0.6,0.58,0.414,0.29]},'initial':0,'monitored':0,'temp':[5.02,4.32,6.48,9.88,10.79,14.23,15.63,15.55,12.4,10.83,9.67,10.01]},
		{'area':7.595,'action':4.75,'capacity':211.65,'local':{'p':[75,665,713,714,716,718,719],'w':[0.224,1.339,2.387,1.223,3.313,1.382,0.79]},'dispersal':{'p':[75,166,173,665,713,714,716,718,719],'w':[0.15,0.018,7.595,0.62,1.013,0.635,1.374,0.557,0.417]},'initial':0,'monitored':0,'temp':[5.24,4.6,6.6,10.23,10.79,14.45,15.89,15.83,12.59,10.95,9.72,10.17]},
		{'area':2.892,'action':0.25,'capacity':68.69,'local':{'p':[188,726,727,817],'w':[1.494,1.696,0.467,0.627]},'dispersal':{'p':[41,44,174,188,726,727,811,817],'w':[0.009,0.409,2.892,0.705,0.68,0.29,0.83,0.297]},'initial':0,'monitored':0,'temp':[4.87,4.13,6.49,9.77,10.98,14.4,15.88,15.71,12.52,10.87,9.61,10.08]},
		{'area':4.35,'action':2.83,'capacity':118.53,'local':{'p':[6,7,41,56],'w':[5.74,1.9,1.496,1.863]},'dispersal':{'p':[6,7,35,39,41,42,56,175,811],'w':[2.072,0.855,0.316,0.05,0.565,0.405,0.485,4.35,0.576]},'initial':0,'monitored':0,'temp':[4.54,3.73,6.2,9.35,10.78,14.09,15.6,15.42,12.27,10.63,9.39,9.85]},
		{'area':5.052,'action':0.18,'capacity':125.33,'local':{'p':[9,730,731,738,798],'w':[1.205,2.075,3.281,2.594,0.253]},'dispersal':{'p':[9,176,728,730,731,738,739,798],'w':[0.628,5.052,0.082,0.79,1.311,1.2,0.043,0.204]},'initial':0,'monitored':0,'temp':[5.03,4.42,6.98,10.08,11.54,14.92,16.53,16.21,13.05,11.28,9.99,10.44]},
		{'area':3.431,'action':0,'capacity':84.67,'local':{'p':[734,735,737],'w':[1.567,0.757,2.182]},'dispersal':{'p':[177,734,735,736,737,738,790],'w':[3.431,0.583,0.424,0.645,0.914,0.557,0.074]},'initial':0,'monitored':0,'temp':[5.13,4.54,7.1,10.29,11.77,15.16,16.75,16.43,13.27,11.44,10.13,10.6]},
		{'area':3.775,'action':2.37,'capacity':91.8,'local':{'p':[160,745,751,752],'w':[0.639,2.19,2.34,1.039]},'dispersal':{'p':[160,178,742,744,745,751,752,753,755],'w':[0.28,3.775,0.052,0.145,1.023,0.892,0.547,0.185,1.308]},'initial':0,'monitored':0,'temp':[4.86,4.2,6.75,9.95,11.6,14.91,16.5,16.21,13.08,11.22,9.82,10.31]},
		{'area':3.547,'action':1.96,'capacity':96.62,'local':{'p':[756,757,759,760,772,774],'w':[0.834,0.184,2.331,1.648,1.004,1.457]},'dispersal':{'p':[179,756,757,759,760,772,774],'w':[3.547,0.469,0.176,0.932,0.803,0.513,0.623]},'initial':0,'monitored':0,'temp':[4.72,4.06,6.7,9.82,11.53,14.85,16.54,16.15,12.97,11.18,9.71,10.18]},
		{'area':1.8,'action':0.36,'capacity':36.99,'local':{'p':[763,765,766],'w':[0.052,2.901,1.31]},'dispersal':{'p':[180,763,765,766],'w':[1.8,0.227,1.149,0.612]},'initial':0,'monitored':0,'temp':[4.58,3.88,6.56,9.65,11.41,14.73,16.51,16.09,12.81,11.07,9.59,10.06]},
		{'area':4.332,'action':0.03,'capacity':16.81,'local':{'p':[767,768,769,770,773,928],'w':[0.393,2.326,1.292,2.177,1.208,0.783]},'dispersal':{'p':[181,767,768,769,770,772,773,774,928],'w':[4.332,0.276,0.855,0.599,0.905,0.012,0.581,0.116,0.434]},'initial':0,'monitored':0,'temp':[5.02,4.41,7.11,10.21,11.96,15.31,17.03,16.61,13.32,11.55,10.04,10.51]},
		{'area':3.578,'action':0.17,'capacity':51.79,'local':{'p':[750,753,776,777,778,780,781],'w':[1.221,1.243,0.702,1.414,1.56,0.894,0.439]},'dispersal':{'p':[182,750,753,776,777,778,779,780,781],'w':[3.578,0.564,0.532,0.346,0.598,0.621,0.114,0.393,0.304]},'initial':0,'monitored':0,'temp':[5.31,4.78,7.39,10.45,12.1,15.39,17.04,16.68,13.57,11.65,10.24,10.74]},
		{'area':4.004,'action':0.26,'capacity':94.42,'local':{'p':[778,783,784,785],'w':[2.05,1.471,2.993,1.055]},'dispersal':{'p':[73,183,778,781,782,783,784,785],'w':[0.441,4.004,0.924,0.004,0.126,0.781,1.336,0.454]},'initial':0,'monitored':0,'temp':[5.23,4.73,7.33,10.43,11.97,15.34,16.97,16.63,13.47,11.57,10.21,10.7]},
		{'area':1.861,'action':0.1,'capacity':44.97,'local':{'p':[786,787,789,791,793],'w':[1.642,0.562,0.363,1.646,1.34]},'dispersal':{'p':[184,786,787,789,791,793],'w':[1.861,0.822,0.367,0.265,0.782,0.486]},'initial':0,'monitored':0,'temp':[5.08,4.56,7.15,10.29,11.76,15.17,16.78,16.46,13.26,11.41,10.09,10.56]},
		{'area':3.633,'action':2.48,'capacity':102.7,'local':{'p':[730,794,797,803,804,805],'w':[0.299,2.396,1.452,1.228,1.508,1.254]},'dispersal':{'p':[185,730,794,797,802,803,804,805],'w':[3.633,0.299,0.888,0.72,0.051,0.63,0.6,0.56]},'initial':0,'monitored':0,'temp':[4.74,4.11,6.66,9.77,11.24,14.58,16.18,15.93,12.74,10.99,9.72,10.18]},
		{'area':2.941,'action':0.03,'capacity':71.92,'local':{'p':[58,806,807,894,895],'w':[1.964,1.685,1.667,0.65,0.906]},'dispersal':{'p':[10,58,186,806,807,894,895],'w':[0.006,1.043,2.941,0.726,0.666,0.308,0.476]},'initial':0,'monitored':0,'temp':[4.65,3.93,6.49,9.59,11.12,14.41,15.96,15.76,12.54,10.85,9.6,10.09]},
		{'area':0.461,'action':0.81,'capacity':15.25,'local':{'p':[54,55,810,812],'w':[2.183,0.147,2.139,0.797]},'dispersal':{'p':[54,55,187,810,812],'w':[0.95,0.248,0.461,0.952,0.415]},'initial':0,'monitored':0,'temp':[4.96,4.24,6.82,9.93,11.47,14.76,16.26,16.05,12.81,11.13,9.89,10.37]},
		{'area':5.105,'action':0.4,'capacity':127.49,'local':{'p':[174,726,815,816,817],'w':[1.494,1.124,0.438,2.66,3.438]},'dispersal':{'p':[174,188,726,815,816,817,818],'w':[0.667,5.105,0.535,0.328,1.143,1.481,0.002]},'initial':0,'monitored':0,'temp':[5.02,4.31,6.69,9.96,11.19,14.62,16.1,15.92,12.69,11.03,9.77,10.24]},
		{'area':2.986,'action':0.24,'capacity':74.79,'local':{'p':[818,819,822,823,824,826],'w':[0.999,1.646,0.63,1.007,0.628,1.861]},'dispersal':{'p':[189,818,819,822,823,824,825,826],'w':[2.986,0.553,0.712,0.291,0.471,0.377,0.018,0.8]},'initial':0,'monitored':0,'temp':[5.07,4.44,6.5,10.03,10.71,14.38,15.85,15.77,12.49,10.82,9.6,10.1]},
		{'area':2.09,'action':1.51,'capacity':59.79,'local':{'p':[827,829,830,831,832,834],'w':[0.187,1.989,1.698,0.794,1.142,0.611]},'dispersal':{'p':[190,824,827,829,830,831,832,834],'w':[2.09,0.002,0.216,0.919,0.591,0.51,0.515,0.314]},'initial':0,'monitored':0,'temp':[4.45,3.78,5.6,9.23,9.7,13.38,14.83,14.9,11.67,10.07,8.93,9.42]},
		{'area':8.876,'action':1.53,'capacity':228.01,'local':{'p':[829,833,835,837,838,839,856,859],'w':[1.811,1.65,0.15,1.228,1.248,2.139,2.918,0.209]},'dispersal':{'p':[191,710,829,833,834,835,837,838,839,856,859],'w':[8.876,0.088,0.76,0.642,0.028,0.112,0.599,0.578,0.864,1.163,0.213]},'initial':0,'monitored':0,'temp':[4.49,3.77,5.81,9.22,10.06,13.55,14.96,14.96,11.78,10.21,9.11,9.52]},
		{'area':1.24,'action':0.39,'capacity':32.07,'local':{'p':[841,844,845,846,847,848],'w':[0.097,0.557,1.215,0.179,1.339,1.046]},'dispersal':{'p':[192,841,844,845,846,847,848],'w':[1.24,0.156,0.267,0.477,0.237,0.586,0.592]},'initial':0,'monitored':0,'temp':[4.22,3.37,5.51,8.71,9.92,13.15,14.52,14.46,11.35,9.96,8.97,9.25]},
		{'area':4.299,'action':0.59,'capacity':103.93,'local':{'p':[849,850,853],'w':[2.697,2.553,0.662]},'dispersal':{'p':[193,843,849,850,851,853],'w':[4.299,0.041,1.076,1.041,0.007,0.408]},'initial':0,'monitored':0,'temp':[4.34,3.56,5.84,9.01,10.2,13.55,14.96,14.84,11.67,10.12,9.11,9.47]},
		{'area':6.301,'action':2.83,'capacity':169.56,'local':{'p':[195,852,854,855,856,1007],'w':[2.154,0.131,2.716,3.003,1.157,0.853]},'dispersal':{'p':[194,195,852,854,855,856,857,1007,1010],'w':[6.301,0.935,0.177,1.066,1.201,0.59,0.033,0.421,0.078]},'initial':0,'monitored':0,'temp':[4.57,3.85,6.16,9.35,10.47,13.92,15.32,15.22,12.03,10.4,9.3,9.72]},
		{'area':12.044,'action':6.82,'capacity':323.3,'local':{'p':[194,824,856,858,859,1007,1010,1012],'w':[2.154,1.223,0.426,3.485,2.217,0.039,2.383,0.447]},'dispersal':{'p':[194,195,824,829,831,856,858,859,1007,1010,1012],'w':[0.948,12.044,0.562,0.048,0.079,0.302,1.464,2.827,0.109,0.897,0.252]},'initial':0,'monitored':0,'temp':[4.54,3.83,6.02,9.32,10.3,13.79,15.21,15.17,11.97,10.35,9.21,9.66]},
		{'area':2.512,'action':0.17,'capacity':63.51,'local':{'p':[865,866,867,869],'w':[0.823,2.141,1.808,1.924]},'dispersal':{'p':[196,862,865,866,867,868,869],'w':[2.512,0.065,0.467,0.81,0.846,0.122,0.866]},'initial':0,'monitored':0,'temp':[4.65,3.96,6.16,9.46,10.49,13.99,15.45,15.38,12.17,10.52,9.32,9.78]},
		{'area':2.341,'action':0.89,'capacity':62.49,'local':{'p':[871,873,875,876,877,881,891],'w':[1.914,0.852,0.444,1.584,0.835,0.593,0.052]},'dispersal':{'p':[197,871,873,875,876,877,881,889,891],'w':[2.341,0.607,0.398,0.379,0.729,0.429,0.305,0.093,0.062]},'initial':0,'monitored':0,'temp':[4.94,4.25,6.72,9.88,11.28,14.64,16.13,15.94,12.7,11.02,9.78,10.23]},
		{'area':3.744,'action':0.18,'capacity':91.76,'local':{'p':[882,977],'w':[2.885,1.427]},'dispersal':{'p':[198,810,879,882,883,884,886,888,890,977],'w':[3.744,0.099,0.754,1.091,0.057,0.288,0.674,0.103,0.247,0.566]},'initial':0,'monitored':0,'temp':[5,4.32,6.89,10,11.53,14.83,16.33,16.12,12.86,11.18,9.93,10.39]},
		{'area':1.513,'action':0.93,'capacity':41.53,'local':{'p':[893,896,897],'w':[1.576,0.758,0.95]},'dispersal':{'p':[199,893,895,896,897,900,906],'w':[1.513,0.68,0.595,0.359,0.511,0.066,0.103]},'initial':0,'monitored':0,'temp':[4.78,4.11,6.68,9.78,11.3,14.6,16.15,15.95,12.7,10.99,9.73,10.2]},
		{'area':8.84,'action':1.71,'capacity':215.23,'local':{'p':[903,905,906,912,914,915,965],'w':[2.072,0.818,1.913,0.573,1.178,0.045,2.295]},'dispersal':{'p':[200,893,903,905,906,912,914,915,964,965],'w':[8.84,0.158,0.858,0.366,0.801,0.28,0.495,0.095,0.843,0.916]},'initial':0,'monitored':0,'temp':[4.88,4.31,6.9,10.01,11.5,14.84,16.43,16.19,12.94,11.16,9.85,10.31]},
		{'area':4.878,'action':0.48,'capacity':123.24,'local':{'p':[786,908,909,910,911,912,913,914],'w':[1.484,1.242,1.255,1.426,1.456,0.703,0.19,0.732]},'dispersal':{'p':[201,786,908,909,910,911,912,913,914],'w':[4.878,0.724,0.536,0.586,0.578,0.607,0.323,0.206,0.325]},'initial':0,'monitored':0,'temp':[5,4.5,7.09,10.2,11.69,15.06,16.68,16.39,13.16,11.34,10.01,10.47]},
		{'area':4.323,'action':1.42,'capacity':113.63,'local':{'p':[917,920,921,922,923,924],'w':[1.664,2.126,0.952,0.674,1.343,1.301]},'dispersal':{'p':[202,917,919,920,921,922,923,924],'w':[4.323,0.77,0.033,0.923,0.406,0.355,0.68,0.652]},'initial':0,'monitored':0,'temp':[5.02,4.55,7.14,10.18,11.7,15.04,16.7,16.42,13.22,11.37,10.02,10.48]},
		{'area':6.298,'action':0.34,'capacity':155.75,'local':{'p':[920,926,927,933,948],'w':[1.387,1.782,1.441,1.246,3.312]},'dispersal':{'p':[71,203,917,920,926,927,933,948],'w':[0.083,6.298,0.265,0.669,0.763,0.726,0.615,1.337]},'initial':0,'monitored':0,'temp':[5.19,4.71,7.32,10.34,11.94,15.22,16.92,16.59,13.4,11.54,10.16,10.62]},
		{'area':1.666,'action':0.18,'capacity':41.88,'local':{'p':[929,931,932,934],'w':[1.423,0.836,1.776,1.492]},'dispersal':{'p':[204,929,931,932,934],'w':[1.666,0.766,0.426,0.868,0.65]},'initial':0,'monitored':0,'temp':[5.1,4.52,7.2,10.26,11.98,15.26,17.01,16.64,13.34,11.54,10.09,10.55]},
		{'area':6.134,'action':0.02,'capacity':107.8,'local':{'p':[764,769,929,932],'w':[1.584,1.553,1.269,2.144]},'dispersal':{'p':[205,764,766,769,929,932],'w':[6.134,0.667,0.002,0.663,0.618,0.892]},'initial':0,'monitored':0,'temp':[4.88,4.24,6.93,9.98,11.73,15.01,16.78,16.41,13.1,11.33,9.88,10.34]},
		{'area':4.21,'action':0.13,'capacity':92.03,'local':{'p':[936,938,940,942],'w':[3.517,0.843,2.357,1.037]},'dispersal':{'p':[206,935,936,938,940,941,942,946],'w':[4.21,0.06,1.473,0.439,0.913,0.537,0.484,0.044]},'initial':0,'monitored':0,'temp':[5.05,4.51,7.17,10.18,11.81,15.05,16.81,16.56,13.24,11.42,10.03,10.48]},
		{'area':5.348,'action':0.65,'capacity':136.27,'local':{'p':[921,922,944,950,951,953],'w':[0.204,1.298,0.313,1.195,0.75,2.723]},'dispersal':{'p':[207,921,922,944,950,951,953,954,955,1082],'w':[5.348,0.156,0.579,0.216,0.491,0.317,1.103,1.177,0.068,0.115]},'initial':0,'monitored':0,'temp':[5.03,4.53,7.15,10.21,11.73,15.06,16.74,16.49,13.22,11.38,10.03,10.47]},
		{'area':5.76,'action':0.29,'capacity':142.87,'local':{'p':[953,956,958,960,962,963],'w':[0.465,1.016,2.106,1.512,0.554,2.514]},'dispersal':{'p':[208,953,955,956,958,959,960,962,963,1068],'w':[5.76,0.252,0.053,0.454,0.859,1.282,0.612,0.349,1.009,0.066]},'initial':0,'monitored':0,'temp':[4.98,4.47,7.08,10.2,11.7,15.05,16.67,16.42,13.14,11.32,9.97,10.42]},
		{'area':3.921,'action':0.76,'capacity':100.08,'local':{'p':[969,970,971,972,973,976,990],'w':[1.207,0.734,2.226,2.787,0.946,0.179,0.027]},'dispersal':{'p':[209,969,970,971,972,973,976,983,990],'w':[3.921,0.521,0.396,0.933,1.092,0.437,0.186,0.02,0.165]},'initial':0,'monitored':0,'temp':[4.8,4.18,6.72,9.83,11.33,14.65,16.21,16.02,12.75,11.01,9.72,10.16]},
		{'area':2.088,'action':1.03,'capacity':55.69,'local':{'p':[980,983,984,988,989],'w':[1.316,1.322,1.618,0.42,1.016]},'dispersal':{'p':[210,980,981,982,983,984,988,989],'w':[2.088,0.554,0.222,0.092,0.599,0.639,0.294,0.457]},'initial':0,'monitored':0,'temp':[4.77,4.13,6.62,9.74,11.24,14.56,16.11,15.91,12.64,10.9,9.66,10.08]},
		{'area':4.591,'action':0.05,'capacity':112.69,'local':{'p':[998,1000,1001,1003,1026],'w':[1.608,1.488,1.516,2.332,1.402]},'dispersal':{'p':[211,215,998,1000,1001,1003,1006,1026],'w':[4.591,0.001,0.694,0.724,0.72,0.995,0.03,0.63]},'initial':0,'monitored':0,'temp':[4.76,4.08,6.55,9.63,11.11,14.47,15.9,15.73,12.51,10.79,9.58,9.99]},
		{'area':2.365,'action':1.13,'capacity':64.08,'local':{'p':[1004,1005,1007,1010,1011,1012,1013],'w':[1.332,0.507,1.183,0.501,0.767,1.003,1.89]},'dispersal':{'p':[212,1004,1005,1007,1010,1011,1012,1013,1014,1016],'w':[2.365,0.636,0.496,0.606,0.25,0.435,0.412,0.336,0.176,0.004]},'initial':0,'monitored':0,'temp':[4.59,3.87,6.34,9.38,10.7,14.11,15.45,15.35,12.2,10.56,9.38,9.86]},
		{'area':3.013,'action':1.68,'capacity':83.71,'local':{'p':[1008,1009,1016,1017,1018],'w':[0.551,1.525,0.877,0.736,1.967]},'dispersal':{'p':[213,214,1008,1009,1016,1017,1018],'w':[3.013,0.014,0.277,0.71,0.392,0.285,0.846]},'initial':0,'monitored':0,'temp':[4.47,3.75,6.23,9.22,10.59,14.01,15.32,15.22,12.06,10.44,9.27,9.77]},
		{'area':3.385,'action':0.09,'capacity':78.62,'local':{'p':[1009,1015,1018,1019,1020,1022,1023,1024],'w':[0.286,0.395,0.313,0.285,1.273,0.996,2.21,1.617]},'dispersal':{'p':[213,214,1009,1015,1018,1019,1020,1021,1022,1023,1024],'w':[0.005,3.385,0.205,0.227,0.242,0.226,0.57,0.024,0.465,0.837,0.672]},'initial':0,'monitored':0,'temp':[4.72,4.04,6.59,9.55,10.99,14.39,15.68,15.57,12.37,10.77,9.53,10.04]…
		{'area':4.946,'action':1.35,'capacity':127.3,'local':{'p':[1001,1026,1027,1029,1031],'w':[2.096,2.25,1.513,1.008,1.848]},'dispersal':{'p':[211,215,1001,1025,1026,1027,1029,1031,1032],'w':[0.003,4.946,0.975,0.005,0.875,0.733,0.513,0.864,0.011]},'initial':0,'monitored':0,'temp':[4.75,4.1,6.56,9.64,11.22,14.55,16.01,15.81,12.54,10.79,9.59,9.96]},
		{'area':2.995,'action':3.11,'capacity':90.05,'local':{'p':[1042,1043,1047,1048,1050],'w':[1.79,0.763,2.372,1.273,0.83]},'dispersal':{'p':[216,987,1036,1042,1043,1047,1048,1050],'w':[2.995,0.001,0.013,0.782,0.442,1.02,0.566,0.483]},'initial':0,'monitored':0,'temp':[4.73,4.12,6.57,9.71,11.25,14.55,16.1,15.9,12.62,10.82,9.6,9.96]},
		{'area':2.16,'action':1.38,'capacity':59.9,'local':{'p':[1053,1055,1056,1059,1060,1063],'w':[0.887,0.568,2.256,0.3,1.082,1]},'dispersal':{'p':[217,1052,1053,1055,1056,1059,1060,1061,1063],'w':[2.16,0.056,0.468,0.374,0.942,0.195,0.496,0.001,0.403]},'initial':0,'monitored':0,'temp':[4.52,3.9,6.37,9.5,11,14.29,15.83,15.69,12.43,10.72,9.43,9.84]},
		{'area':4.755,'action':3.36,'capacity':83.52,'local':{'p':[1064,1065,1066,1067,1068,1069,1070,1102],'w':[0.371,0.874,2.012,1.631,0.056,3.529,0.838,0.018]},'dispersal':{'p':[70,218,1064,1065,1066,1067,1068,1069,1070,1102],'w':[0.016,4.755,0.259,0.435,0.792,0.743,0.24,1.265,0.37,0.093]},'initial':0,'monitored':0,'temp':[4.61,4.02,6.56,9.71,11.22,14.55,16.12,15.95,12.66,10.9,9.57,9.99]},
		{'area':5.149,'action':5.12,'capacity':153.41,'local':{'p':[1071,1072,1073,1074,1077,1081,1084],'w':[2.025,1.667,1.615,1.709,1.238,0.275,0.324]},'dispersal':{'p':[219,224,1068,1071,1072,1073,1074,1077,1081,1083,1084],'w':[5.149,0.006,0.009,0.92,0.606,0.74,0.615,0.554,0.223,0.047,0.287]},'initial':0,'monitored':0,'temp':[4.88,4.3,6.92,10.07,11.61,14.94,16.57,16.39,13.04,11.21,9.87,10.3]},
		{'area':7.11,'action':0.45,'capacity':178.88,'local':{'p':[954,955,1078,1079,1080,1082,1088,1095],'w':[0.671,0.14,0.498,0.805,2.96,2.775,2.627,0.193]},'dispersal':{'p':[220,954,955,1078,1079,1080,1081,1082,1088,1095],'w':[7.11,0.342,0.134,0.243,0.322,1.161,0.024,1.134,1.177,0.222]},'initial':0,'monitored':0,'temp':[5.13,4.61,7.28,10.37,11.91,15.24,16.92,16.71,13.35,11.48,10.12,10.55]},
		{'area':1.804,'action':0.04,'capacity':43.75,'local':{'p':[935,937,941],'w':[0.859,1.644,1.092]},'dispersal':{'p':[221,935,936,937,941,943,1085],'w':[1.804,0.402,0.015,0.647,0.565,1.147,0.285]},'initial':0,'monitored':0,'temp':[5.06,4.55,7.2,10.21,11.81,15.07,16.83,16.61,13.27,11.43,10.05,10.5]},
		{'area':4.458,'action':0.4,'capacity':109.02,'local':{'p':[1087,1089,1091,1093],'w':[1.524,0.385,1.561,2.194]},'dispersal':{'p':[222,1087,1089,1091,1093],'w':[4.458,0.588,0.252,0.715,0.955]},'initial':0,'monitored':0,'temp':[5.11,4.62,7.27,10.33,11.91,15.2,16.94,16.75,13.33,11.45,10.11,10.54]},
		{'area':5.355,'action':0.47,'capacity':134.46,'local':{'p':[66,1094,1095,1096,1097,1098],'w':[0.024,1.172,2.413,1.82,2.202,1.35]},'dispersal':{'p':[66,223,1094,1095,1096,1097,1098],'w':[0.094,5.355,0.592,1.11,0.725,0.969,0.618]},'initial':0,'monitored':0,'temp':[5.17,4.62,7.31,10.44,12.01,15.36,17.02,16.85,13.41,11.5,10.15,10.57]},
		{'area':10.547,'action':11.91,'capacity':290.83,'local':{'p':[1077,1084,1095,1098,1099,1144],'w':[2.63,2.435,1.638,1.984,2.237,1.441]},'dispersal':{'p':[219,224,1077,1084,1095,1098,1099,1144],'w':[0.007,10.547,1.122,1.034,0.753,0.873,0.985,0.664]},'initial':0,'monitored':0,'temp':[4.78,4.17,6.78,9.94,11.49,14.83,16.45,16.32,12.94,11.1,9.77,10.19]},
		{'area':3.723,'action':0.53,'capacity':95.08,'local':{'p':[1066,1100,1101,1102,1103],'w':[1.593,2.491,2.056,1.398,0.458]},'dispersal':{'p':[225,1065,1066,1100,1101,1102,1103],'w':[3.723,0.035,0.747,1.127,0.912,0.558,0.312]},'initial':0,'monitored':0,'temp':[4.73,4.15,6.69,9.87,11.39,14.71,16.26,16.12,12.8,11.04,9.67,10.08]},
		{'area':6.819,'action':2.84,'capacity':183.59,'local':{'p':[1057,1065,1100,1106,1107,1108,1109],'w':[1.305,0.725,0.424,2.981,1.321,1.325,2.158]},'dispersal':{'p':[226,1057,1065,1100,1106,1107,1108,1109,1117],'w':[6.819,0.587,0.394,0.29,1.262,0.771,0.53,0.863,0.003]},'initial':0,'monitored':0,'temp':[4.77,4.23,6.72,9.88,11.38,14.66,16.17,16.04,12.75,11.05,9.68,10.08]},
		{'area':4.902,'action':1.07,'capacity':125.61,'local':{'p':[232,1111,1113,1114,1116,1126,1129],'w':[0.521,4.048,2.339,0.917,0.259,1.763,0.134]},'dispersal':{'p':[227,232,1110,1111,1113,1114,1115,1116,1126,1129],'w':[4.902,0.325,0.003,1.539,0.963,0.421,0.005,0.289,0.756,0.19]},'initial':0,'monitored':0,'temp':[4.62,4.08,6.5,9.62,11.05,14.3,15.74,15.7,12.4,10.79,9.47,9.85]},
		{'area':6.103,'action':0.13,'capacity':143.06,'local':{'p':[231,1034,1110,1114,1115,1120,1121],'w':[1.386,0.113,1.212,0.276,2.702,0.887,1.081]},'dispersal':{'p':[228,231,1034,1110,1113,1114,1115,1118,1120,1121],'w':[6.103,0.695,0.14,0.591,0.02,0.245,1.018,0.996,0.416,0.427]},'initial':0,'monitored':0,'temp':[4.75,4.2,6.62,9.72,11.24,14.51,15.97,15.85,12.53,10.86,9.6,9.94]},
		{'area':5.434,'action':0.29,'capacity':129.44,'local':{'p':[1122,1123,1124,1125],'w':[2.282,1.132,2.581,0.744]},'dispersal':{'p':[229,1122,1123,1124,1125],'w':[5.434,1.012,0.472,1.124,0.285]},'initial':0,'monitored':0,'temp':[4.77,4.21,6.63,9.69,11.29,14.6,16.01,15.86,12.54,10.92,9.64,9.99]},
		{'area':1.635,'action':0.21,'capacity':40.94,'local':{'p':[1025,1125],'w':[0.333,1.679]},'dispersal':{'p':[230,1019,1021,1022,1025,1125],'w':[1.635,1.107,0.052,0.109,0.283,0.682]},'initial':0,'monitored':0,'temp':[4.75,4.14,6.62,9.62,11.16,14.52,15.85,15.73,12.46,10.87,9.6,10.02]},
		{'area':4.522,'action':0.11,'capacity':109.15,'local':{'p':[228,1114,1121,1123,1126],'w':[1.386,0.954,2.155,0.459,1.169]},'dispersal':{'p':[228,231,1114,1115,1121,1123,1126],'w':[0.616,4.522,0.446,0.01,0.791,0.275,0.499]},'initial':0,'monitored':0,'temp':[4.68,4.15,6.56,9.63,11.08,14.35,15.75,15.71,12.39,10.82,9.53,9.89]},
		{'area':11.48,'action':2.49,'capacity':297.83,'local':{'p':[67,227,1126,1127,1129],'w':[0.4,0.521,3.227,2.799,2.045]},'dispersal':{'p':[67,227,232,1111,1126,1127,1129],'w':[0.326,0.292,11.48,0.037,1.315,1.088,0.853]},'initial':0,'monitored':0,'temp':[4.41,3.85,6.27,9.44,10.83,14.1,15.53,15.5,12.25,10.66,9.28,9.65]},
		{'area':2.399,'action':0.17,'capacity':60.51,'local':{'p':[1128,1134,1136,1138,1139],'w':[0.304,2.284,0.947,1.007,1.97]},'dispersal':{'p':[233,1128,1134,1135,1136,1138,1139],'w':[2.399,0.236,0.882,0.087,0.556,0.472,0.862]},'initial':0,'monitored':0,'temp':[4.54,3.96,6.47,9.66,11.13,14.46,16,15.89,12.59,10.85,9.45,9.85]},
		{'area':1.625,'action':1.26,'capacity':46.2,'local':{'p':[1141,1142,1145],'w':[2.069,1.649,1.466]},'dispersal':{'p':[234,1141,1142,1144,1145],'w':[1.625,0.839,0.772,0.07,0.619]},'initial':0,'monitored':0,'temp':[4.9,4.32,6.94,10.12,11.65,15.03,16.64,16.49,13.08,11.23,9.82,10.23]},
		{'area':7.877,'action':8.07,'capacity':145.21,'local':{'p':[85,273,274],'w':[2.316,1.551,1.015]},'dispersal':{'p':[85,86,235,236,237,240,273,274],'w':[0.962,0.671,7.877,0.734,0.091,0.063,0.574,0.479]},'initial':0,'monitored':0,'temp':[5.98,4.89,7.25,10.3,11.7,14.91,16.22,16.37,13.72,12.13,10.94,11.28]},
		{'area':12.855,'action':0.5,'capacity':291.95,'local':{'p':[86,87,237,240,241],'w':[4.523,0.6,0.855,3.531,2.809]},'dispersal':{'p':[86,87,235,236,237,240,241,274],'w':[1.614,0.322,0.896,12.855,0.382,1.361,1.151,0.151]},'initial':0,'monitored':0,'temp':[5.79,4.73,7.21,10.29,11.73,14.97,16.3,16.35,13.62,11.94,10.69,11.05]},
		{'area':2.865,'action':0.16,'capacity':71.71,'local':{'p':[86,236],'w':[2.363,0.855]},'dispersal':{'p':[85,86,235,236,237],'w':[0.59,0.916,0.099,0.448,2.865]},'initial':0,'monitored':0,'temp':[5.87,4.88,7.38,10.43,11.9,15.19,16.47,16.46,13.7,12.01,10.76,11.04]},
		{'area':2.582,'action':1.93,'capacity':73.26,'local':{'p':[87,239,240,242,269],'w':[1.976,1.723,1.436,1.262,0.301]},'dispersal':{'p':[87,238,239,240,242,243,269],'w':[0.834,2.582,0.723,0.684,0.573,0.079,0.276]},'initial':0,'monitored':0,'temp':[5.52,4.4,6.89,9.98,11.43,14.63,16.01,16.07,13.33,11.66,10.4,10.86]},
		{'area':2.923,'action':2.31,'capacity':82.51,'local':{'p':[238,242,244,269,270],'w':[1.723,1.251,1.686,0.469,1.743]},'dispersal':{'p':[238,239,240,242,244,269,270],'w':[0.783,2.923,0.012,0.576,0.796,0.329,0.749]},'initial':0,'monitored':0,'temp':[5.48,4.37,6.86,9.95,11.4,14.6,15.99,16.03,13.29,11.62,10.36,10.84]},
		{'area':7.716,'action':9.89,'capacity':213.21,'local':{'p':[87,236,238,269],'w':[2.038,3.531,1.436,1.232]},'dispersal':{'p':[87,94,235,236,238,239,240,268,269,274],'w':[0.871,0.073,0.072,1.51,0.628,0.009,7.716,0.928,0.544,0.601]},'initial':0,'monitored':0,'temp':[5.68,4.55,7.01,10.1,11.54,14.75,16.1,16.26,13.51,11.86,10.6,11.04]},
		{'area':6.092,'action':1.87,'capacity':137.72,'local':{'p':[87,236,243],'w':[1.618,2.809,1.835]},'dispersal':{'p':[87,236,241,243],'w':[0.78,1.282,6.092,0.729]},'initial':0,'monitored':0,'temp':[5.63,4.6,7.17,10.27,11.72,14.95,16.32,16.26,13.51,11.77,10.48,10.88]},
		{'area':3.608,'action':5.2,'capacity':115,'local':{'p':[59,87,238,239,243,244,247],'w':[0.312,0.146,1.262,1.251,2.08,1.529,0.788]},'dispersal':{'p':[59,87,238,239,242,243,244,247],'w':[0.231,0.176,0.522,0.545,3.608,0.885,0.659,0.428]},'initial':0,'monitored':0,'temp':[5.39,4.3,6.81,9.89,11.33,14.53,15.94,15.88,13.18,11.48,10.24,10.7]},
		{'area':6.307,'action':4.02,'capacity':149.01,'local':{'p':[87,241,242,247],'w':[1.74,1.835,2.08,1.802]},'dispersal':{'p':[87,238,241,242,243,247],'w':[0.752,0.038,0.788,0.885,6.307,0.735]},'initial':0,'monitored':0,'temp':[5.43,4.35,6.9,9.99,11.42,14.64,16.04,15.95,13.24,11.52,10.25,10.7]},
		{'area':4.44,'action':2.49,'capacity':113.83,'local':{'p':[59,239,242,263,270],'w':[2.176,1.686,1.529,2.219,0.887]},'dispersal':{'p':[59,93,239,242,244,247,263,270],'w':[1.002,0.042,0.674,0.727,4.44,0.012,0.952,0.492]},'initial':0,'monitored':0,'temp':[5.4,4.3,6.81,9.89,11.34,14.54,15.95,15.9,13.18,11.49,10.25,10.73]},
		{'area':0.006,'action':0,'capacity':0,'local':{'p':[],'w':[]},'dispersal':{'p':[245,246,252,253,264],'w':[0.006,0.191,0.121,0.121,0.031]},'initial':0,'monitored':0,'temp':[5.73,4.77,7.42,10.56,12.08,15.32,16.75,16.53,13.67,11.87,10.56,11.06]},
		{'area':7.429,'action':4.41,'capacity':152.97,'local':{'p':[59,88,263,264],'w':[3.527,1.707,0.253,2.281]},'dispersal':{'p':[59,88,245,246,247,252,253,263,264],'w':[1.373,0.727,0.006,7.429,0.057,0.131,0.123,0.246,0.865]},'initial':0,'monitored':0,'temp':[5.56,4.55,7.15,10.27,11.76,14.99,16.42,16.23,13.43,11.66,10.38,10.87]},
		{'area':4.518,'action':2.2,'capacity':118.55,'local':{'p':[59,242,243],'w':[3.114,0.788,1.802]},'dispersal':{'p':[59,242,243,244,246,247],'w':[1.271,0.416,0.752,0.006,0.102,4.518]},'initial':0,'monitored':0,'temp':[5.3,4.21,6.75,9.82,11.27,14.47,15.91,15.76,13.07,11.35,10.11,10.57]},
		{'area':1.969,'action':0.2,'capacity':48.57,'local':{'p':[89,249,315,320],'w':[1.348,0.259,0.34,2.598]},'dispersal':{'p':[89,90,248,249,315,320],'w':[0.483,0.646,1.969,0.138,0.234,1.089]},'initial':0,'monitored':0,'temp':[5.2,4.35,7.05,10.23,11.82,15.11,16.62,16.31,13.28,11.46,10.11,10.6]},
		{'area':2.189,'action':0.93,'capacity':50.72,'local':{'p':[83,248,315],'w':[1.269,0.259,1.837]},'dispersal':{'p':[83,90,248,249,251,307,314,315,320],'w':[0.486,0.99,0.197,2.189,0.034,0.155,0.062,0.83,0.003]},'initial':0,'monitored':0,'temp':[5.25,4.42,7.11,10.33,11.9,15.2,16.72,16.4,13.36,11.52,10.17,10.65]},
		{'area':8.134,'action':1.9,'capacity':63.11,'local':{'p':[88,90],'w':[1.956,2.395]},'dispersal':{'p':[88,90,250,252,256,257,310],'w':[0.776,0.949,8.134,0.084,0.028,1.275,0.099]},'initial':0,'monitored':0,'temp':[5.44,4.58,7.29,10.53,12.11,15.41,16.91,16.59,13.56,11.7,10.34,10.83]},
		{'area':0.278,'action':0,'capacity':6.57,'local':{'p':[90,307],'w':[0.711,0.204]},'dispersal':{'p':[90,249,251,307,310],'w':[0.625,0.049,0.278,0.197,0.319]},'initial':0,'monitored':0,'temp':[5.27,4.44,7.14,10.37,11.94,15.25,16.78,16.44,13.4,11.55,10.19,10.67]},
		{'area':7.413,'action':0.33,'capacity':9.05,'local':{'p':[88,91,253,254,257],'w':[0.679,0.273,4.426,1.401,0.516]},'dispersal':{'p':[88,91,245,246,250,252,253,254,257,264],'w':[1.634,0.18,0.006,0.395,0.095,7.413,1.749,0.543,0.246,0.048]},'initial':0,'monitored':0,'temp':[5.7,4.78,7.46,10.64,12.18,15.45,16.91,16.66,13.72,11.9,10.56,11.05]},
		{'area':10.11,'action':3.12,'capacity':87.1,'local':{'p':[91,252,255,258],'w':[2.316,4.426,1.471,2.044]},'dispersal':{'p':[88,91,92,93,245,246,252,253,254,255,258,264],'w':[0.002,0.998,0.007,0.168,0.006,0.1,1.745,10.11,0.017,0.62,1.138,0.947]},'initial':0,'monitored':0,'temp':[5.68,4.73,7.38,10.57,12.11,15.38,16.83,16.69,13.73,11.92,10.57,11.06]},
		{'area':3.376,'action':0.14,'capacity':14.02,'local':{'p':[91,252,257,300],'w':[3.117,1.401,3.442,0.697]},'dispersal':{'p':[91,252,253,254,257,300],'w':[1.257,0.755,0.017,3.376,1.444,0.452]},'initial':0,'monitored':0,'temp':[5.49,4.62,7.3,10.53,12.08,15.38,16.88,16.6,13.59,11.74,10.39,10.88]},
		{'area':3.329,'action':0.44,'capacity':29.35,'local':{'p':[91,253,258,300],'w':[0.491,1.471,3.256,2.403]},'dispersal':{'p':[91,253,255,258,300,301,302,303],'w':[0.291,0.713,3.329,1.284,1.263,0.05,0.326,0.248]},'initial':0,'monitored':0,'temp':[5.68,4.76,7.38,10.58,12.08,15.38,16.87,16.71,13.73,11.94,10.6,11.08]},
		{'area':0.028,'action':0,'capacity':0.18,'local':{'p':[],'w':[]},'dispersal':{'p':[250,256,257],'w':[0.3,0.028,0.405]},'initial':0,'monitored':0,'temp':[5.5,4.63,7.33,10.55,12.12,15.42,16.91,16.61,13.6,11.75,10.4,10.88]},
		{'area':3.828,'action':1.73,'capacity':63.91,'local':{'p':[252,254,300,310],'w':[0.516,3.442,0.301,1.224]},'dispersal':{'p':[88,90,250,252,254,256,257,300,304,310],'w':[0.133,0.116,1.285,0.289,1.351,0.028,3.828,0.27,0.069,0.737]},'initial':0,'monitored':0,'temp':[5.41,4.55,7.25,10.49,12.05,15.36,16.88,16.55,13.53,11.67,10.32,10.8]},
		{'area':10.366,'action':8.38,'capacity':182.85,'local':{'p':[253,255],'w':[2.044,3.256]},'dispersal':{'p':[92,93,94,253,255,258,259,260,261,262,265,266,267,295,302],'w':[0.007,0.855,0.063,1.289,1.288,10.366,0.159,0.065,0.168,0.544,0.026,0.139,0.007,0.066,1.248]},'initial':0,'monitored':0,'temp':[5.79,4.78,7.42,10.62,12.21,15.5,16.89,17.02,13.94,12.16,10.73,11.26]},
		{'area':0.181,'action':0,'capacity':3.05,'local':{'p':[261],'w':[0.867]},'dispersal':{'p':[93,94,258,259,261,262],'w':[0.008,0.254,0.3,0.181,0.473,0.035]},'initial':0,'monitored':0,'temp':[5.82,4.72,7.34,10.51,12.15,15.42,16.72,17.06,13.98,12.23,10.77,11.33]},
		{'area':0.065,'action':0,'capacity':0,'local':{'p':[],'w':[]},'dispersal':{'p':[258,260,262],'w':[0.3,0.065,0.5]},'initial':0,'monitored':0,'temp':[5.94,4.83,7.5,10.7,12.4,15.68,16.96,17.4,14.2,12.43,10.91,11.49]},
		{'area':1.652,'action':0.03,'capacity':19.66,'local':{'p':[93,259,270],'w':[1.521,0.867,1.363]},'dispersal':{'p':[93,94,258,259,261,270],'w':[0.697,0.562,0.231,0.181,1.652,0.649]},'initial':0,'monitored':0,'temp':[5.74,4.63,7.22,10.38,11.97,15.22,16.55,16.81,13.81,12.08,10.67,11.21]},
		{'area':4.17,'action':0.13,'capacity':12.09,'local':{'p':[294,295],'w':[1.817,1.142]},'dispersal':{'p':[94,258,259,260,262,265,266,267,294,295,302],'w':[0.362,0.634,0.028,0.065,4.17,0.026,0.139,0.007,0.694,0.435,0.048]},'initial':0,'monitored':0,'temp':[5.95,4.85,7.48,10.68,12.34,15.62,16.91,17.33,14.17,12.42,10.93,11.5]},
		{'area':3.533,'action':3.37,'capacity':98.64,'local':{'p':[59,93,244,246,264,270],'w':[0.582,2.543,2.219,0.253,2.022,0.19]},'dispersal':{'p':[59,93,244,246,263,264,270],'w':[0.311,1.082,0.912,0.192,3.533,0.886,0.239]},'initial':0,'monitored':0,'temp':[5.54,4.47,7.03,10.15,11.65,14.88,16.27,16.25,13.43,11.7,10.4,10.91]},
		{'area':3.979,'action':9.71,'capacity':137.89,'local':{'p':[93,246,263],'w':[0.638,2.281,2.022]},'dispersal':{'p':[59,92,93,245,246,252,253,263,264],'w':[0.028,0.007,0.384,0.006,0.98,0.02,1.034,0.831,3.979]},'initial':0,'monitored':0,'temp':[5.64,4.64,7.25,10.39,11.9,15.14,16.56,16.45,13.58,11.81,10.5,11]},
		{'area':0.026,'action':0,'capacity':0.59,'local':{'p':[],'w':[]},'dispersal':{'p':[258,262,265,266],'w':[0.282,0.237,0.026,0.106]},'initial':0,'monitored':0,'temp':[5.89,4.82,7.48,10.68,12.35,15.64,16.95,17.29,14.13,12.35,10.86,11.43]},
		{'area':0.139,'action':0,'capacity':3.3,'local':{'p':[],'w':[]},'dispersal':{'p':[258,262,265,266,267,295,302],'w':[0.616,0.298,0.026,0.139,0.007,0.048,0.029]},'initial':0,'monitored':0,'temp':[5.87,4.82,7.47,10.67,12.32,15.61,16.94,17.24,14.09,12.32,10.84,11.4]},
		{'area':0.007,'action':0,'capacity':0.18,'local':{'p':[],'w':[]},'dispersal':{'p':[258,262,266,267,295,302],'w':[0.169,0.184,0.117,0.007,0.133,0.076]},'initial':0,'monitored':0,'temp':[5.87,4.83,7.47,10.67,12.3,15.59,16.93,17.2,14.07,12.3,10.83,11.39]},
		{'area':6.257,'action':3.32,'capacity':154.04,'local':{'p':[94,96,271,272,274],'w':[2.079,0.508,1.56,0.753,2.159]},'dispersal':{'p':[94,96,240,268,269,271,272,274],'w':[0.864,0.29,1.124,6.257,0.091,0.605,0.371,0.89]},'initial':0,'monitored':0,'temp':[5.83,4.68,7.13,10.25,11.73,14.95,16.26,16.57,13.73,12.1,10.8,11.27]},
		{'area':2.666,'action':3.58,'capacity':82.26,'local':{'p':[238,239,240,270],'w':[0.301,0.469,1.232,2.243]},'dispersal':{'p':[94,238,239,240,268,269,270],'w':[1.069,0.2,0.271,0.535,0.134,2.666,0.889]},'initial':0,'monitored':0,'temp':[5.7,4.56,7.06,10.18,11.68,14.9,16.24,16.48,13.62,11.95,10.63,11.13]},
		{'area':4.013,'action':2.31,'capacity':107.42,'local':{'p':[93,239,244,261,263,269],'w':[0.563,1.743,0.887,1.363,0.19,2.243]},'dispersal':{'p':[93,94,239,244,261,263,269,270],'w':[0.281,0.475,0.785,0.414,0.508,0.154,0.916,4.013]},'initial':0,'monitored':0,'temp':[5.65,4.53,7.06,10.18,11.7,14.93,16.28,16.46,13.58,11.89,10.56,11.07]},
		{'area':1.602,'action':0.15,'capacity':12.62,'local':{'p':[96,268,272],'w':[1.194,1.56,1.29]},'dispersal':{'p':[96,268,271,272],'w':[0.538,0.775,1.602,0.549]},'initial':0,'monitored':0,'temp':[5.96,4.8,7.26,10.4,11.92,15.14,16.43,16.85,13.93,12.3,10.96,11.45]},
		{'area':2.087,'action':0.5,'capacity':12.86,'local':{'p':[94,268,271],'w':[1.489,0.753,1.29]},'dispersal':{'p':[94,268,271,272],'w':[0.679,0.443,0.49,2.087]},'initial':0,'monitored':0,'temp':[6.01,4.84,7.32,10.47,12.02,15.26,16.53,17.02,14.04,12.4,11.02,11.54]},
		{'area':1.881,'action':2.43,'capacity':58.2,'local':{'p':[96,235,274],'w':[0.32,1.551,2.227]},'dispersal':{'p':[96,235,273,274],'w':[0.193,0.765,1.881,0.937]},'initial':0,'monitored':0,'temp':[5.99,4.86,7.21,10.26,11.65,14.85,16.16,16.37,13.73,12.15,10.96,11.34]},
		{'area':4.625,'action':3.64,'capacity':126.52,'local':{'p':[96,235,268,273],'w':[1.433,1.015,2.159,2.227]},'dispersal':{'p':[96,235,236,240,268,273,274],'w':[0.651,0.483,0.142,0.551,0.943,0.888,4.625]},'initial':0,'monitored':0,'temp':[5.89,4.76,7.15,10.23,11.65,14.85,16.17,16.4,13.69,12.09,10.86,11.27]},
		{'area':2.384,'action':2.16,'capacity':68.92,'local':{'p':[98,276,391,399,400],'w':[0.177,0.929,0.044,0.065,2.249]},'dispersal':{'p':[98,275,276,285,391,399,400],'w':[0.724,2.384,0.455,0.29,0.561,0.134,0.844]},'initial':0,'monitored':0,'temp':[5.46,4.55,7.11,10.63,11.89,15.22,16.44,16.33,13.48,11.63,10.32,10.65]},
		{'area':2.717,'action':1.24,'capacity':73.34,'local':{'p':[98,275,400,404],'w':[1.322,0.929,1.239,1.741]},'dispersal':{'p':[98,275,276,400,404],'w':[0.475,0.424,2.717,0.617,0.75]},'initial':0,'monitored':0,'temp':[5.29,4.4,6.96,10.5,11.77,15.1,16.32,16.2,13.32,11.45,10.13,10.47]},
		{'area':3.823,'action':0.07,'capacity':60.41,'local':{'p':[97,287,288,290],'w':[3.058,0.834,0.528,2.451]},'dispersal':{'p':[97,277,287,288,289,290],'w':[1.253,3.823,0.317,0.299,0.215,0.821]},'initial':0,'monitored':0,'temp':[5.96,4.95,7.42,10.84,12.06,15.31,16.54,16.54,13.87,12.09,10.88,11.21]},
		{'area':0.202,'action':0,'capacity':3.41,'local':{'p':[283,286,287],'w':[0.191,0.625,0.757]},'dispersal':{'p':[278,282,283,286,287,288],'w':[0.202,0.001,0.27,0.213,0.376,0.006]},'initial':0,'monitored':0,'temp':[0,0,0,0,0,0,0,0,0,0,0,0]},
		{'area':0.014,'action':0.07,'capacity':0.65,'local':{'p':[],'w':[]},'dispersal':{'p':[99,279,280,281,285,391],'w':[0.303,0.014,0.021,0.187,0.085,0.044]},'initial':0,'monitored':0,'temp':[5.56,4.66,7.17,10.6,11.82,15.15,16.38,16.3,13.46,11.79,10.44,10.81]},
		{'area':0.024,'action':0,'capacity':0.56,'local':{'p':[],'w':[]},'dispersal':{'p':[99,279,280,281,285,391],'w':[0.362,0.014,0.024,0.43,0.023,0.019]},'initial':0,'monitored':0,'temp':[5.55,4.65,7.16,10.58,11.8,15.13,16.37,16.28,13.44,11.78,10.43,10.8]},
		{'area':1.66,'action':0.22,'capacity':42.34,'local':{'p':[390,391,393],'w':[1.36,0.662,1.178]},'dispersal':{'p':[99,279,280,281,285,390,391,393],'w':[0.935,0.014,0.024,1.66,0.114,0.541,0.376,0.549]},'initial':0,'monitored':0,'temp':[5.49,4.61,7.13,10.54,11.76,15.1,16.34,16.24,13.37,11.74,10.37,10.74]},
		{'area':1.061,'action':0,'capacity':21.96,'local':{'p':[283,286,291],'w':[1.535,0.402,1.074]},'dispersal':{'p':[278,282,283,286,291],'w':[0.001,1.061,0.717,0.208,0.574]},'initial':0,'monitored':0,'temp':[5.79,4.84,7.3,10.64,11.82,15.12,16.36,16.34,13.58,12.02,10.7,11.07]},
		{'area':2.147,'action':0,'capacity':51.96,'local':{'p':[99,278,282,286,287,288,291],'w':[1.261,0.191,1.535,0.462,0.347,1.303,0.736]},'dispersal':{'p':[99,278,282,283,286,287,288,291],'w':[0.649,0.109,0.612,2.147,0.178,0.238,0.585,0.474]},'initial':0,'monitored':0,'temp':[5.79,4.84,7.3,10.67,11.87,15.16,16.4,16.37,13.62,12,10.7,11.06]},
		{'area':0.025,'action':0,'capacity':0.65,'local':{'p':[],'w':[]},'dispersal':{'p':[97,98,284,285,289],'w':[0.039,0.208,0.025,0.112,0.336]},'initial':0,'monitored':0,'temp':[5.68,4.73,7.26,10.75,12,15.3,16.52,16.45,13.68,11.83,10.57,10.9]},
		{'area':3.43,'action':1.49,'capacity':85.05,'local':{'p':[],'w':[]},'dispersal':{'p':[97,98,99,275,279,280,281,284,285,289,391],'w':[0.003,0.564,0.911,0.256,0.014,0.012,0.141,0.025,3.43,0.692,1.031]},'initial':0,'monitored':0,'temp':[5.63,4.7,7.23,10.7,11.95,15.26,16.49,16.41,13.6,11.82,10.52,10.86]},
		{'area':0.213,'action':0,'capacity':4.39,'local':{'p':[278,282,283],'w':[0.625,0.402,0.462]},'dispersal':{'p':[278,282,283,286,287],'w':[0.202,0.209,0.331,0.213,0.118]},'initial':0,'monitored':0,'temp':[0,0,0,0,0,0,0,0,0,0,0,0]},
		{'area':1.22,'action':0,'capacity':25.64,'local':{'p':[277,278,283,288],'w':[0.834,0.757,0.347,1.204]},'dispersal':{'p':[277,278,283,286,287,288],'w':[0.473,0.202,0.253,0.058,1.22,0.531]},'initial':0,'monitored':0,'temp':[5.95,4.95,7.41,10.82,12.03,15.28,16.51,16.51,13.84,12.09,10.88,11.21]},
		{'area':2.339,'action':0.19,'capacity':49.53,'local':{'p':[99,277,283,287,289,290],'w':[1.143,0.528,1.303,1.204,0.45,1.413]},'dispersal':{'p':[99,277,278,283,287,288,289,290],'w':[0.606,0.354,0.002,0.599,0.587,2.339,0.323,0.515]},'initial':0,'monitored':0,'temp':[5.82,4.85,7.33,10.74,11.96,15.24,16.47,16.44,13.71,11.99,10.73,11.07]},
		{'area':2.987,'action':0.49,'capacity':18.46,'local':{'p':[97,288,290],'w':[0.801,0.45,2.036]},'dispersal':{'p':[97,98,99,277,284,285,288,289,290],'w':[0.608,0.232,0.513,0.09,0.025,0.654,0.296,2.987,0.717]},'initial':0,'monitored':0,'temp':[5.75,4.79,7.3,10.77,12.01,15.3,16.52,16.47,13.71,11.91,10.65,10.99]},
		{'area':1.502,'action':0,'capacity':9.28,'local':{'p':[97,277,288,289],'w':[0.003,2.451,1.413,2.036]},'dispersal':{'p':[97,277,288,289,290],'w':[0.201,0.967,0.672,0.977,1.502]},'initial':0,'monitored':0,'temp':[5.84,4.86,7.35,10.79,12.02,15.29,16.52,16.49,13.77,11.99,10.75,11.08]},
		{'area':6.495,'action':0,'capacity':155.49,'local':{'p':[99,282,283,293],'w':[1.925,1.074,0.736,3.038]},'dispersal':{'p':[99,282,283,291,293],'w':[0.915,0.339,0.323,6.495,1.26]},'initial':0,'monitored':0,'temp':[5.82,4.87,7.3,10.6,11.79,15.08,16.33,16.32,13.58,12.05,10.74,11.11]},
		{'area':5.956,'action':0.8,'capacity':59.47,'local':{'p':[99,119,293,382],'w':[0.126,0.392,3.323,1.434]},'dispersal':{'p':[84,99,119,292,293,382,387,392,393],'w':[0.042,0.46,0.423,5.956,1.395,0.95,0.345,0.247,0.178]},'initial':0,'monitored':0,'temp':[5.64,4.75,7.23,10.54,11.77,15.09,16.36,16.28,13.45,11.89,10.55,10.9]},
		{'area':5.503,'action':0.41,'capacity':115.34,'local':{'p':[99,291,292],'w':[1.164,3.038,3.323]},'dispersal':{'p':[99,291,292,293],'w':[0.687,1.22,1.343,5.503]},'initial':0,'monitored':0,'temp':[5.75,4.82,7.27,10.56,11.77,15.07,16.33,16.29,13.52,11.99,10.67,11.03]},
		{'area':3.223,'action':0,'capacity':23.56,'local':{'p':[102,262,295],'w':[1.519,1.817,1.479]},'dispersal':{'p':[102,262,294,295],'w':[0.724,0.778,3.223,0.664]},'initial':0,'monitored':0,'temp':[5.95,4.88,7.49,10.68,12.3,15.57,16.88,17.26,14.13,12.4,10.93,11.48]},
		{'area':1.722,'action':0,'capacity':34.04,'local':{'p':[102,262,294],'w':[0.837,1.142,1.479]},'dispersal':{'p':[102,258,262,266,267,294,295,302],'w':[0.408,0.107,0.535,0.037,0.007,0.7,1.722,0.687]},'initial':0,'monitored':0,'temp':[5.89,4.85,7.47,10.67,12.28,15.56,16.9,17.17,14.07,12.31,10.87,11.41]},
		{'area':3.898,'action':0.25,'capacity':84.15,'local':{'p':[102,299,302,303],'w':[0.85,1.192,1.536,0.429]},'dispersal':{'p':[102,113,296,299,302,303,357],'w':[1.131,0.712,3.898,0.593,0.596,0.216,0.108]},'initial':0,'monitored':0,'temp':[5.84,4.9,7.43,10.6,12.05,15.31,16.76,16.76,13.81,12.13,10.81,11.26]},
		{'area':1.039,'action':0.53,'capacity':22.39,'local':{'p':[298,301],'w':[1.174,0.976]},'dispersal':{'p':[297,298,301,309,313,361],'w':[1.039,0.402,0.527,0.259,0.067,0.834]},'initial':0,'monitored':0,'temp':[5.42,4.57,7.16,10.33,11.8,15.08,16.62,16.39,13.43,11.67,10.36,10.82]},
		{'area':0.95,'action':0.32,'capacity':17.84,'local':{'p':[297,301],'w':[1.174,1.794]},'dispersal':{'p':[103,297,298,301,309],'w':[0.169,0.572,0.95,0.885,0.557]},'initial':0,'monitored':0,'temp':[5.47,4.62,7.21,10.39,11.86,15.15,16.68,16.45,13.49,11.73,10.42,10.87]},
		{'area':6.604,'action':0.6,'capacity':164.34,'local':{'p':[296,301,303],'w':[1.192,4.644,3.098]},'dispersal':{'p':[113,296,299,301,302,303,357],'w':[0.096,0.556,6.604,1.999,0.008,1.203,0.989]},'initial':0,'monitored':0,'temp':[5.73,4.84,7.39,10.55,11.97,15.24,16.75,16.6,13.68,11.98,10.69,11.13]},
		{'area':7.36,'action':0.15,'capacity':70.76,'local':{'p':[91,103,254,255,257,310],'w':[2.487,2.002,0.697,2.403,0.301,0.208]},'dispersal':{'p':[91,103,254,255,257,300,301,302,303,304,305,310],'w':[0.995,0.895,0.296,1.231,0.348,7.36,0.217,0.005,0.206,1.072,0.101,0.22]},'initial':0,'monitored':0,'temp':[5.56,4.68,7.32,10.52,12.02,15.32,16.84,16.59,13.62,11.82,10.49,10.96]},
		{'area':6.45,'action':2.21,'capacity':150.81,'local':{'p':[297,298,299,303],'w':[0.976,1.794,4.644,1.123]},'dispersal':{'p':[103,111,112,255,297,298,299,300,301,303,309,357,360,361],'w':[0.8,0.008,0.09,0.011,0.373,0.581,1.76,0.154,6.45,0.548,0.047,0.418,0.015,0.538]},'initial':0,'monitored':0,'temp':[5.59,4.72,7.29,10.45,11.9,15.18,16.71,16.51,13.57,11.84,10.54,10.99]},
		{'area':6.595,'action':3.15,'capacity':175.96,'local':{'p':[296,303],'w':[1.536,3.811]},'dispersal':{'p':[102,255,258,262,266,267,295,296,299,300,302,303],'w':[1.109,0.277,1.214,0.067,0.027,0.007,0.656,0.63,0.027,0.005,6.595,1.487]},'initial':0,'monitored':0,'temp':[5.82,4.87,7.45,10.62,12.13,15.41,16.85,16.85,13.87,12.13,10.78,11.27]},
		{'area':2.585,'action':0.98,'capacity':66.19,'local':{'p':[296,299,301,302],'w':[0.429,3.098,1.123,3.811]},'dispersal':{'p':[103,255,296,299,300,301,302,303],'w':[0.004,0.22,0.421,1.31,0.236,0.449,1.415,2.585]},'initial':0,'monitored':0,'temp':[5.78,4.88,7.44,10.6,12.03,15.31,16.82,16.66,13.75,12.02,10.74,11.19]},
		{'area':2.558,'action':0.26,'capacity':24.67,'local':{'p':[305,310,311],'w':[1.272,1.405,0.34]},'dispersal':{'p':[91,103,257,300,304,305,310,311],'w':[0.002,0.127,0.046,1.297,2.558,0.486,0.7,0.259]},'initial':0,'monitored':0,'temp':[5.39,4.55,7.21,10.44,11.96,15.27,16.8,16.5,13.49,11.66,10.32,10.8]},
		{'area':1.648,'action':0,'capacity':5.02,'local':{'p':[304,309,311],'w':[1.272,1.523,0.911]},'dispersal':{'p':[103,300,304,305,309,311],'w':[0.645,0.109,0.518,1.648,0.809,0.442]},'initial':0,'monitored':0,'temp':[5.4,4.57,7.2,10.41,11.91,15.22,16.76,16.47,13.48,11.67,10.34,10.81]},
		{'area':3.971,'action':0,'capacity':98.02,'local':{'p':[308,312,313,317,349,355],'w':[0.116,3.032,2.143,0.606,0.975,1.797]},'dispersal':{'p':[83,306,308,312,313,317,349,355],'w':[0.129,3.971,0.116,1.139,0.948,0.375,0.454,0.779]},'initial':0,'monitored':0,'temp':[5.21,4.39,7.03,10.19,11.73,15.02,16.54,16.28,13.26,11.48,10.13,10.6]},
		{'area':0.261,'action':0,'capacity':5.41,'local':{'p':[90,251,310,314],'w':[0.232,0.204,0.686,0.545]},'dispersal':{'p':[83,90,249,251,307,310,314],'w':[0.146,0.112,0.184,0.148,0.261,0.455,0.194]},'initial':0,'monitored':0,'temp':[5.27,4.44,7.13,10.36,11.92,15.23,16.76,16.43,13.39,11.55,10.19,10.67]},
		{'area':3.108,'action':0.17,'capacity':66.72,'local':{'p':[306,312,315,317,320,321],'w':[0.116,2.205,2.135,1.388,0.175,2.258]},'dispersal':{'p':[306,308,312,315,317,320,321],'w':[0.242,3.108,0.85,0.927,0.675,0.258,0.863]},'initial':0,'monitored':0,'temp':[5.17,4.36,7.03,10.21,11.77,15.07,16.59,16.29,13.26,11.45,10.09,10.57]},
		{'area':2.477,'action':0.5,'capacity':11.34,'local':{'p':[103,305,311],'w':[0.902,1.523,1.231]},'dispersal':{'p':[83,103,297,298,301,305,309,311,313,361],'w':[0.595,0.439,0.178,0.499,0.128,0.594,2.477,0.526,0.19,0.102]},'initial':0,'monitored':0,'temp':[5.36,4.53,7.16,10.36,11.86,15.16,16.7,16.42,13.43,11.63,10.3,10.77]},
		{'area':4.123,'action':0.51,'capacity':50.17,'local':{'p':[257,300,304,307,311,314],'w':[1.224,0.208,1.405,0.686,1.558,0.652]},'dispersal':{'p':[83,90,250,251,257,300,304,307,310,311,314],'w':[0.288,0.514,0.109,0.212,0.655,0.068,0.686,0.249,4.123,0.682,0.26]},'initial':0,'monitored':0,'temp':[5.29,4.46,7.15,10.39,11.94,15.26,16.79,16.45,13.42,11.57,10.22,10.69]},
		{'area':1.802,'action':0.33,'capacity':9.26,'local':{'p':[304,305,309,310],'w':[0.34,0.911,1.231,1.558]},'dispersal':{'p':[83,304,305,309,310,311,314],'w':[0.735,0.239,0.463,0.454,0.603,1.802,0.042]},'initial':0,'monitored':0,'temp':[5.29,4.47,7.13,10.36,11.88,15.19,16.74,16.42,13.4,11.57,10.22,10.7]},
		{'area':3.343,'action':0.09,'capacity':81.63,'local':{'p':[83,306,308,313,315],'w':[1.41,3.032,2.205,0.066,1.191]},'dispersal':{'p':[83,306,308,312,313,315,317],'w':[0.661,1.232,0.887,3.343,0.182,0.574,0.133]},'initial':0,'monitored':0,'temp':[5.2,4.39,7.05,10.23,11.77,15.07,16.6,16.31,13.28,11.48,10.13,10.6]},
		{'area':3.764,'action':0.58,'capacity':96.58,'local':{'p':[83,306,312,349],'w':[2.055,2.143,0.066,0.994]},'dispersal':{'p':[83,297,306,309,312,313,349,354,361],'w':[0.8,0.073,0.828,0.316,0.129,3.764,0.454,0.862,0.219]},'initial':0,'monitored':0,'temp':[5.25,4.42,7.05,10.22,11.73,15.02,16.56,16.3,13.3,11.51,10.18,10.65]},
		{'area':0.293,'action':0,'capacity':7.32,'local':{'p':[307,310],'w':[0.545,0.652]},'dispersal':{'p':[83,249,307,310,311,314],'w':[0.422,0.058,0.238,0.495,0.043,0.293]},'initial':0,'monitored':0,'temp':[5.26,4.44,7.12,10.35,11.9,15.21,16.74,16.42,13.38,11.54,10.19,10.67]},
		{'area':6.376,'action':0.75,'capacity':94.9,'local':{'p':[83,248,249,308,312,320],'w':[2.268,0.34,1.837,2.135,1.191,1.989]},'dispersal':{'p':[83,90,248,249,308,312,315,320,321],'w':[1.017,0.031,0.24,0.765,0.869,0.57,6.376,0.821,0.051]},'initial':0,'monitored':0,'temp':[5.21,4.39,7.07,10.27,11.83,15.13,16.66,16.35,13.31,11.49,10.13,10.61]},
		{'area':3.495,'action':0.22,'capacity':80.78,'local':{'p':[104,317,318,345,348],'w':[1.721,1.61,1.619,2.59,0.18]},'dispersal':{'p':[104,316,317,318,343,345,348],'w':[0.763,3.495,0.791,0.679,0.196,0.968,0.201]},'initial':0,'monitored':0,'temp':[5.06,4.25,6.9,10.02,11.59,14.88,16.4,16.13,13.08,11.32,9.97,10.44]},
		{'area':3.493,'action':0.2,'capacity':82.91,'local':{'p':[104,306,308,316,321,343,345,350,355],'w':[0.89,0.606,1.388,1.61,1.485,0.641,0.014,0.202,0.426]},'dispersal':{'p':[104,306,308,312,316,317,321,343,345,350,355],'w':[0.482,0.311,0.6,0.047,0.656,3.493,0.571,0.3,0.053,0.154,0.23]},'initial':0,'monitored':0,'temp':[5.14,4.33,6.99,10.14,11.71,15,16.52,16.24,13.19,11.41,10.05,10.52]},
		{'area':2.686,'action':0.72,'capacity':42.91,'local':{'p':[104,316,322,324,348],'w':[1.041,1.619,0.426,1.598,2.019]},'dispersal':{'p':[104,316,318,322,324,345,348],'w':[0.518,0.698,2.686,0.301,0.7,0.064,0.891]},'initial':0,'monitored':0,'temp':[4.98,4.15,6.81,9.9,11.48,14.77,16.29,16.02,12.98,11.23,9.88,10.36]},
		{'area':4.514,'action':0.58,'capacity':100.79,'local':{'p':[89,104,320,322,323],'w':[0.564,0.26,1.749,1.398,1.281]},'dispersal':{'p':[89,104,319,320,322,323],'w':[0.238,0.363,4.514,0.734,0.637,0.549]},'initial':0,'monitored':0,'temp':[5.01,4.15,6.83,9.94,11.52,14.82,16.34,16.05,13.04,11.25,9.92,10.41]},
		{'area':6.251,'action':0.93,'capacity':147.91,'local':{'p':[89,104,248,308,315,319,321],'w':[1.132,1.487,2.598,0.175,1.989,1.749,0.969]},'dispersal':{'p':[89,104,248,249,308,315,319,320,321],'w':[0.557,0.627,1.001,0.009,0.125,0.891,0.836,6.251,0.406]},'initial':0,'monitored':0,'temp':[5.13,4.29,6.98,10.14,11.72,15.02,16.53,16.23,13.2,11.4,10.05,10.53]},
		{'area':2.26,'action':0.15,'capacity':55.07,'local':{'p':[104,308,317,320],'w':[1.606,2.258,1.485,0.969]},'dispersal':{'p':[104,308,315,317,320,321],'w':[0.771,0.995,0.055,0.645,0.565,2.26]},'initial':0,'monitored':0,'temp':[5.13,4.31,6.99,10.15,11.72,15.02,16.53,16.24,13.2,11.4,10.04,10.53]},
		{'area':4.814,'action':0.53,'capacity':50.88,'local':{'p':[104,318,319,323,324,326],'w':[1.758,0.426,1.398,2.504,1.364,1.677]},'dispersal':{'p':[104,318,319,322,323,324,326],'w':[0.79,0.271,0.701,4.814,1.084,0.516,0.78]},'initial':0,'monitored':0,'temp':[4.92,4.06,6.74,9.82,11.39,14.69,16.21,15.94,12.92,11.16,9.82,10.31]},
		{'area':3.891,'action':1.11,'capacity':100.93,'local':{'p':[105,319,322,326],'w':[0.622,1.281,2.504,0.9]},'dispersal':{'p':[105,319,322,323,326],'w':[0.338,0.618,1.012,3.891,0.461]},'initial':0,'monitored':0,'temp':[4.8,3.92,6.58,9.65,11.23,14.53,16.05,15.78,12.78,11.02,9.7,10.2]},
		{'area':2.269,'action':0.21,'capacity':51.94,'local':{'p':[318,322,326,341,348],'w':[1.598,1.364,1.94,0.635,0.765]},'dispersal':{'p':[318,322,324,325,326,341,348],'w':[0.691,0.724,2.269,0.033,0.772,0.39,0.392]},'initial':0,'monitored':0,'temp':[4.88,4.04,6.7,9.77,11.35,14.64,16.16,15.9,12.87,11.12,9.78,10.27]},
		{'area':2.963,'action':1.06,'capacity':77.81,'local':{'p':[105,326,327,335,341],'w':[0.046,2.529,1.92,1.676,1.016]},'dispersal':{'p':[105,324,325,326,327,328,335,339,341],'w':[0.188,0.062,2.963,1.098,0.788,0.054,0.701,0.009,0.492]},'initial':0,'monitored':0,'temp':[4.63,3.77,6.4,9.45,11.02,14.32,15.84,15.58,12.57,10.85,9.53,10.04]},
		{'area':3.814,'action':0.45,'capacity':96.59,'local':{'p':[105,322,323,324,325,341],'w':[0.877,1.677,0.9,1.94,2.529,0.198]},'dispersal':{'p':[105,322,323,324,325,326,327,341],'w':[0.469,0.718,0.502,0.805,0.962,3.814,0.06,0.231]},'initial':0,'monitored':0,'temp':[4.73,3.87,6.52,9.58,11.15,14.45,15.97,15.71,12.7,10.96,9.63,10.14]},
		{'area':2.402,'action':0.33,'capacity':61.1,'local':{'p':[105,325,328,335],'w':[2.803,1.92,2.206,0.194]},'dispersal':{'p':[82,105,325,326,327,328,335],'w':[0.001,1.258,0.758,0.157,2.402,0.98,0.207]},'initial':0,'monitored':0,'temp':[4.48,3.59,6.22,9.26,10.83,14.12,15.64,15.39,12.39,10.69,9.38,9.9]},
		{'area':3.406,'action':1.15,'capacity':89.86,'local':{'p':[82,105,327,329,335,338],'w':[0.882,0.388,2.206,1.521,0.641,1.977]},'dispersal':{'p':[82,105,107,325,327,328,329,335,338],'w':[0.422,0.314,0.084,0.042,0.811,3.406,0.653,0.365,0.855]},'initial':0,'monitored':0,'temp':[4.41,3.54,6.16,9.2,10.75,14.05,15.56,15.31,12.32,10.63,9.32,9.85]},
		{'area':5.353,'action':4.48,'capacity':156.1,'local':{'p':[82,107,328,333,338],'w':[1.961,3.084,1.521,0.548,0.11]},'dispersal':{'p':[82,107,328,329,333,338],'w':[0.657,1.25,0.706,5.353,0.338,0.167]},'initial':0,'monitored':0,'temp':[4.48,3.65,6.29,9.33,10.85,14.17,15.66,15.41,12.41,10.72,9.4,9.93]},
		{'area':2.499,'action':5.17,'capacity':88.15,'local':{'p':[106,331,333,480,482],'w':[0.995,0.365,2.579,0.42,1.676]},'dispersal':{'p':[106,330,331,333,480,482],'w':[0.336,2.499,0.307,0.979,0.302,0.695]},'initial':0,'monitored':0,'temp':[4.43,3.67,6.3,9.34,10.81,14.14,15.6,15.37,12.39,10.71,9.38,9.91]},
		{'area':5.028,'action':2.05,'capacity':135.67,'local':{'p':[107,330,332,333,474,476,480],'w':[1.554,0.365,1.399,2.27,0.897,1.738,0.691]},'dispersal':{'p':[107,330,331,332,333,474,476,480],'w':[0.746,0.225,5.028,0.6,0.97,0.478,0.636,0.411]},'initial':0,'monitored':0,'temp':[4.38,3.59,6.19,9.22,10.72,14.03,15.5,15.28,12.3,10.64,9.31,9.84]},
		{'area':2.598,'action':3.92,'capacity':84.56,'local':{'p':[107,108,331,334,472,476],'w':[0.77,0.699,1.399,1.508,0.826,1.315]},'dispersal':{'p':[107,108,331,332,334,472,476],'w':[0.436,0.398,0.635,2.598,0.579,0.467,0.604]},'initial':0,'monitored':0,'temp':[4.35,3.54,6.12,9.14,10.69,13.99,15.48,15.26,12.24,10.6,9.28,9.79]},
		{'area':6.074,'action':0.53,'capacity':153.9,'local':{'p':[107,329,330,331],'w':[1.459,0.548,2.579,2.27]},'dispersal':{'p':[107,329,330,331,333,480],'w':[0.629,0.284,1.097,1.004,6.074,0.002]},'initial':0,'monitored':0,'temp':[4.5,3.73,6.37,9.41,10.88,14.21,15.67,15.44,12.45,10.77,9.43,9.97]},
		{'area':1.918,'action':3.92,'capacity':67.32,'local':{'p':[107,108,332,338],'w':[1.998,1.249,1.508,1.148]},'dispersal':{'p':[107,108,332,334,338],'w':[0.908,0.607,0.75,1.918,0.607]},'initial':0,'monitored':0,'temp':[4.36,3.53,6.13,9.15,10.7,14,15.49,15.26,12.26,10.6,9.28,9.8]},
		{'area':1.56,'action':0.77,'capacity':42.55,'local':{'p':[325,327,328,337,338,339,341],'w':[1.676,0.194,0.641,1.512,0.469,0.282,0.35]},'dispersal':{'p':[325,327,328,335,337,338,339,341],'w':[0.721,0.186,0.326,1.56,0.628,0.322,0.177,0.19]},'initial':0,'monitored':0,'temp':[4.55,3.7,6.32,9.36,10.93,14.22,15.74,15.49,12.47,10.78,9.46,9.97]},
		{'area':4.76,'action':3.05,'capacity':133.85,'local':{'p':[108,340,342,344,346,469],'w':[1.145,0.725,1.879,2.09,0.795,2.105]},'dispersal':{'p':[108,336,337,340,342,344,346,469],'w':[0.556,4.76,0.072,0.35,0.765,0.913,0.357,0.982]},'initial':0,'monitored':0,'temp':[4.78,3.98,6.56,9.57,11.21,14.49,16,15.75,12.66,11.01,9.67,10.13]},
		{'area':2.533,'action':0.07,'capacity':63.7,'local':{'p':[108,335,338,339,340],'w':[0.848,1.512,1.898,0.572,1.894]},'dispersal':{'p':[108,335,336,337,338,339,340,341],'w':[0.421,0.682,0.131,2.533,0.832,0.275,0.834,0.017]},'initial':0,'monitored':0,'temp':[4.58,3.74,6.35,9.4,10.97,14.26,15.77,15.53,12.5,10.81,9.49,9.99]},
		{'area':4.461,'action':2.12,'capacity':116.69,'local':{'p':[107,108,328,329,334,335,337],'w':[0.62,2.215,1.977,0.11,1.148,0.469,1.898]},'dispersal':{'p':[107,108,328,329,334,335,337,338],'w':[0.329,0.962,0.829,0.169,0.489,0.284,0.811,4.461]},'initial':0,'monitored':0,'temp':[4.39,3.54,6.14,9.17,10.73,14.03,15.53,15.29,12.29,10.62,9.3,9.82]},
		{'area':0.552,'action':0,'capacity':13.79,'local':{'p':[335,337,340,341],'w':[0.282,0.572,1.278,1.415]},'dispersal':{'p':[325,335,337,339,340,341,348],'w':[0.006,0.245,0.335,0.552,0.663,0.618,0.053]},'initial':0,'monitored':0,'temp':[4.72,3.88,6.51,9.56,11.14,14.43,15.95,15.69,12.66,10.95,9.62,10.11]},
		{'area':3.838,'action':8.95,'capacity':140.31,'local':{'p':[108,336,337,339,341,346,348],'w':[0.048,0.725,1.894,1.278,0.24,2.406,1.366]},'dispersal':{'p':[108,336,337,339,340,341,346,348],'w':[0.146,0.4,0.769,0.401,3.838,0.257,1.021,0.705]},'initial':0,'monitored':0,'temp':[4.77,3.95,6.57,9.62,11.21,14.5,16.01,15.76,12.71,11,9.67,10.15]},
		{'area':1.068,'action':0,'capacity':26.7,'local':{'p':[324,325,326,335,339,340,348],'w':[0.635,1.016,0.198,0.35,1.415,0.24,0.401]},'dispersal':{'p':[324,325,326,335,337,339,340,341,348],'w':[0.302,0.445,0.156,0.254,0.024,0.448,0.268,1.068,0.297]},'initial':0,'monitored':0,'temp':[4.76,3.92,6.56,9.62,11.2,14.49,16.01,15.75,12.71,10.99,9.66,10.16]},
		{'area':2.217,'action':0.11,'capacity':55.04,'local':{'p':[108,336,469,472],'w':[1.352,1.879,0.958,2.033]},'dispersal':{'p':[108,336,342,469,472],'w':[0.724,0.823,2.217,0.527,0.907]},'initial':0,'monitored':0,'temp':[4.56,3.75,6.31,9.31,10.94,14.22,15.73,15.5,12.42,10.79,9.47,9.94]},
		{'area':4.102,'action':0.09,'capacity':100.99,'local':{'p':[109,317,345,347,350],'w':[1.025,0.641,3.192,1.587,2.189]},'dispersal':{'p':[109,316,317,343,345,347,350,353,355],'w':[0.562,0.124,0.4,4.102,1.185,0.696,0.927,0.004,0.037]},'initial':0,'monitored':0,'temp':[5.1,4.31,6.94,10.05,11.63,14.91,16.42,16.16,13.11,11.36,10,10.46]},
		{'area':4.854,'action':0.83,'capacity':116.46,'local':{'p':[109,132,336,346,464,469],'w':[2.267,1.276,2.09,2.133,0.453,0.524]},'dispersal':{'p':[109,132,336,344,346,464,469],'w':[0.982,0.577,0.902,4.854,0.928,0.288,0.316]},'initial':0,'monitored':0,'temp':[5.08,4.31,6.89,9.91,11.58,14.85,16.37,16.11,12.97,11.31,9.96,10.39]},
		{'area':2.877,'action':0.64,'capacity':71.77,'local':{'p':[109,316,317,343,348],'w':[0.852,2.59,0.014,3.192,1.374]},'dispersal':{'p':[109,316,317,318,343,345,346,348],'w':[0.454,1.009,0.213,0.028,1.298,2.877,0.089,0.632]},'initial':0,'monitored':0,'temp':[5.05,4.25,6.89,9.98,11.57,14.85,16.37,16.11,13.05,11.3,9.95,10.42]},
		{'area':3.875,'action':3.21,'capacity':104.58,'local':{'p':[109,336,340,344,348],'w':[1.551,0.795,2.406,2.133,1.21]},'dispersal':{'p':[109,336,340,344,345,346,348],'w':[0.697,0.494,1.027,0.84,0.1,3.875,0.574]},'initial':0,'monitored':0,'temp':[4.92,4.12,6.73,9.79,11.4,14.68,16.2,15.94,12.86,11.16,9.81,10.28]},
		{'area':3.771,'action':0.16,'capacity':93.88,'local':{'p':[109,343,350,353,462],'w':[1.997,1.587,0.32,1.942,1.72]},'dispersal':{'p':[109,343,347,350,353,462],'w':[0.917,0.733,3.771,0.261,0.796,0.903]},'initial':0,'monitored':0,'temp':[5.17,4.38,6.97,10.04,11.65,14.91,16.43,16.18,13.11,11.41,10.06,10.5]},
		{'area':3.73,'action':0.48,'capacity':92.12,'local':{'p':[109,316,318,324,340,341,345,346],'w':[0.061,0.18,2.019,0.765,1.366,0.401,1.374,1.21]},'dispersal':{'p':[109,316,318,324,339,340,341,345,346,348],'w':[0.131,0.186,0.757,0.421,0.008,0.575,0.242,0.61,0.53,3.73]},'initial':0,'monitored':0,'temp':[4.96,4.14,6.78,9.85,11.44,14.73,16.25,15.99,12.93,11.2,9.85,10.33]},
		{'area':1.989,'action':0.05,'capacity':49.67,'local':{'p':[306,313,355],'w':[0.975,0.994,1.869]},'dispersal':{'p':[110,306,313,349,354,355],'w':[0.059,0.511,0.429,1.989,0.938,0.826]},'initial':0,'monitored':0,'temp':[5.22,4.4,7,10.14,11.65,14.94,16.46,16.23,13.23,11.48,10.15,10.6]},
		{'area':4.264,'action':0.19,'capacity':104.17,'local':{'p':[317,343,347,353,355],'w':[0.202,2.189,0.32,2.144,2.96]},'dispersal':{'p':[110,317,343,347,350,352,353,354,355],'w':[0.278,0.247,0.928,0.229,4.264,0.122,0.791,0.003,1.168]},'initial':0,'monitored':0,'temp':[5.18,4.39,7.01,10.12,11.68,14.96,16.47,16.23,13.19,11.44,10.09,10.54]},
		{'area':4.04,'action':1.05,'capacity':83.36,'local':{'p':[110,356,358,456,459,461],'w':[1.806,0.791,0.8,2.161,1.498,0.734]},'dispersal':{'p':[110,351,354,356,358,456,459,461],'w':[0.779,4.04,0.048,0.383,0.392,0.922,0.696,0.392]},'initial':0,'monitored':0,'temp':[5.45,4.61,7.15,10.24,11.71,14.98,16.49,16.32,13.34,11.67,10.37,10.79]},
		{'area':2.297,'action':1.44,'capacity':52.94,'local':{'p':[110,460,461],'w':[1.31,0.731,2.14]},'dispersal':{'p':[110,350,352,353,460,461,462],'w':[0.715,0.186,2.297,0.804,0.331,0.95,0.111]},'initial':0,'monitored':0,'temp':[5.29,4.49,7.04,10.12,11.68,14.94,16.45,16.24,13.2,11.52,10.19,10.62]},
		{'area':2.576,'action':1.36,'capacity':67.07,'local':{'p':[347,350,462],'w':[1.942,2.144,0.608]},'dispersal':{'p':[110,343,347,350,352,353,460,462],'w':[0.059,0.01,0.85,0.954,0.781,2.576,0.096,0.316]},'initial':0,'monitored':0,'temp':[5.23,4.44,7.02,10.1,11.68,14.95,16.46,16.22,13.17,11.47,10.12,10.56]},
		{'area':5.985,'action':1.56,'capacity':141.24,'local':{'p':[110,356,361],'w':[2.966,1.663,3.358]},'dispersal':{'p':[110,313,349,350,351,354,355,356,361],'w':[1.204,0.948,0.699,0.002,0.066,5.985,0.183,0.731,1.393]},'initial':0,'monitored':0,'temp':[5.26,4.41,6.99,10.12,11.61,14.89,16.41,16.21,13.24,11.51,10.19,10.65]},
		{'area':3.001,'action':0.03,'capacity':73.83,'local':{'p':[306,317,349,350],'w':[1.797,0.426,1.869,2.96]},'dispersal':{'p':[110,306,317,343,349,350,354,355],'w':[0.234,0.801,0.333,0.037,0.694,1.209,0.136,3.001]},'initial':0,'monitored':0,'temp':[5.19,4.39,7.01,10.14,11.68,14.96,16.48,16.24,13.21,11.46,10.11,10.57]},
		{'area':2.939,'action':1,'capacity':75.66,'local':{'p':[110,112,351,354,358,361],'w':[0.145,0.724,0.791,1.663,1.978,1.488]},'dispersal':{'p':[110,112,351,354,356,358,361],'w':[0.169,0.42,0.433,0.715,2.939,0.8,0.677]},'initial':0,'monitored':0,'temp':[5.38,4.51,7.06,10.17,11.62,14.89,16.4,16.25,13.3,11.61,10.32,10.76]},
		{'area':8.02,'action':0.33,'capacity':190.99,'local':{'p':[113],'w':[1.889]},'dispersal':{'p':[111,112,113,296,299,301,357,359,360,361],'w':[0.008,0.773,0.68,0.126,0.829,0.379,8.02,0.817,0.006,0.046]},'initial':0,'monitored':0,'temp':[5.74,4.85,7.38,10.52,11.94,15.19,16.68,16.58,13.66,11.99,10.7,11.12]},
		{'area':3.132,'action':2,'capacity':87.14,'local':{'p':[112,351,356,359,455,456,457],'w':[1.18,0.8,1.978,0.835,0.145,1.094,0.811]},'dispersal':{'p':[112,351,356,358,359,455,456,457],'w':[0.571,0.444,0.846,3.132,0.433,0.12,0.425,0.394]},'initial':0,'monitored':0,'temp':[5.52,4.65,7.2,10.31,11.75,15.01,16.52,16.37,13.42,11.74,10.45,10.88]},
		{'area':4.762,'action':0.25,'capacity':113.79,'local':{'p':[112,358,457],'w':[1.6,0.835,1.888]},'dispersal':{'p':[112,357,358,359,457],'w':[0.667,0.885,0.437,4.762,0.747]},'initial':0,'monitored':0,'temp':[5.68,4.81,7.34,10.47,11.89,15.15,16.64,16.51,13.57,11.9,10.62,11.03]},
		{'area':0.015,'action':0,'capacity':0.24,'local':{'p':[],'w':[]},'dispersal':{'p':[111,112,301,357,360,361],'w':[0.008,0.055,0.361,0.016,0.015,0.231]},'initial':0,'monitored':0,'temp':[5.54,4.67,7.22,10.37,11.81,15.08,16.6,16.43,13.5,11.79,10.49,10.94]},
		{'area':5.711,'action':1.96,'capacity':140.89,'local':{'p':[112,354,356],'w':[1.663,3.358,1.488]},'dispersal':{'p':[111,112,297,301,309,313,354,356,357,360,361],'w':[0.008,0.697,0.645,0.492,0.104,0.312,1.376,0.653,0.028,0.015,5.711]},'initial':0,'monitored':0,'temp':[5.38,4.52,7.1,10.24,11.7,14.98,16.5,16.31,13.36,11.64,10.33,10.78]},
		{'area':2.363,'action':0.71,'capacity':61.04,'local':{'p':[363,366,367,368,451],'w':[0.071,2.612,0.082,1.909,0.862]},'dispersal':{'p':[362,363,366,367,368,451],'w':[2.363,0.158,1.016,0.139,0.752,0.482]},'initial':0,'monitored':0,'temp':[5.73,4.79,7.25,10.46,11.84,15.09,16.5,16.48,13.59,11.96,10.68,11.04]},
		{'area':1.427,'action':0.18,'capacity':17.74,'local':{'p':[114,362,364,367,368],'w':[1.716,0.071,0.835,1.74,0.754]},'dispersal':{'p':[114,128,362,363,364,365,366,367,368],'w':[0.71,0.029,0.103,1.427,0.446,0.032,0.057,0.706,0.421]},'initial':0,'monitored':0,'temp':[5.78,4.85,7.28,10.52,11.88,15.13,16.53,16.5,13.65,12.04,10.75,11.07]},
		{'area':3.18,'action':0.41,'capacity':43.21,'local':{'p':[114,363,367],'w':[1.192,0.835,0.203]},'dispersal':{'p':[114,128,363,364,365,367,369,372,373],'w':[0.45,0.107,0.333,3.18,1.307,0.154,0.734,0.553,0.02]},'initial':0,'monitored':0,'temp':[5.83,4.93,7.32,10.59,11.94,15.19,16.57,16.52,13.72,12.12,10.82,11.09]},
		{'area':12.201,'action':3.67,'capacity':311.77,'local':{'p':[128,374,442,443,446],'w':[3.208,1.35,2.982,1.102,1.079]},'dispersal':{'p':[115,128,363,364,365,367,372,373,374,442,443,446],'w':[0.129,1.298,0.017,1.26,12.201,0.091,0.522,0.02,0.617,1.179,0.452,0.527]},'initial':0,'monitored':0,'temp':[5.55,4.69,7.09,10.4,11.75,15.02,16.41,16.28,13.46,11.84,10.53,10.74]},
		{'area':3.435,'action':0.96,'capacity':89.01,'local':{'p':[362,367,451],'w':[2.612,1.886,0.83]},'dispersal':{'p':[128,362,363,366,367,368,451,452],'w':[0.183,1.017,0.104,3.435,0.681,0.07,0.418,0.877]},'initial':0,'monitored':0,'temp':[5.62,4.69,7.15,10.37,11.73,14.99,16.41,16.34,13.45,11.83,10.56,10.9]},
		{'area':1.587,'action':0.79,'capacity':41.41,'local':{'p':[362,363,364,366],'w':[0.082,1.74,0.203,1.886]},'dispersal':{'p':[128,362,363,364,365,366,367,368,452],'w':[0.878,0.114,0.699,0.136,0.107,0.758,1.587,0.092,0.058]},'initial':0,'monitored':0,'temp':[5.67,4.75,7.19,10.43,11.79,15.04,16.45,16.39,13.53,11.92,10.63,10.95]},
		{'area':2.258,'action':0.89,'capacity':45.69,'local':{'p':[114,362,363],'w':[0.726,1.909,0.754]},'dispersal':{'p':[114,362,363,366,367,368,369],'w':[0.292,0.789,0.325,0.047,0.08,2.258,0.015]},'initial':0,'monitored':0,'temp':[5.84,4.9,7.35,10.56,11.95,15.19,16.59,16.6,13.72,12.11,10.81,11.17]},
		{'area':6.116,'action':0.08,'capacity':146.43,'local':{'p':[115,370,372],'w':[0.824,1.667,2.615]},'dispersal':{'p':[114,115,364,368,369,370,372],'w':[0.697,0.364,0.679,0.088,6.116,0.776,0.902]},'initial':0,'monitored':0,'temp':[5.94,5.02,7.37,10.64,11.98,15.22,16.59,16.56,13.82,12.22,10.94,11.19]},
		{'area':8.229,'action':0.05,'capacity':200.39,'local':{'p':[101,115,369,371],'w':[1.85,2.616,1.667,3.067]},'dispersal':{'p':[101,115,369,370,371],'w':[0.806,1.07,0.683,8.229,1.311]},'initial':0,'monitored':0,'temp':[6.01,5.07,7.38,10.65,11.96,15.19,16.55,16.54,13.85,12.27,11.02,11.25]},
		{'area':8.746,'action':3.05,'capacity':191.01,'local':{'p':[101,115,116,370],'w':[1.063,0.881,4.064,3.067]},'dispersal':{'p':[101,115,116,370,371,374,377,432,436],'w':[0.57,0.363,1.719,1.242,8.746,1.056,0.027,0.017,0.079]},'initial':0,'monitored':0,'temp':[5.82,4.97,7.33,10.67,11.98,15.25,16.6,16.47,13.73,12.11,10.8,10.97]},
		{'area':2.554,'action':0.02,'capacity':47.17,'local':{'p':[115,369],'w':[1.542,2.615]},'dispersal':{'p':[115,364,365,369,372,373,374],'w':[0.694,0.524,0.6,1.203,2.554,0.02,0.079]},'initial':0,'monitored':0,'temp':[5.86,4.99,7.34,10.65,11.99,15.24,16.62,16.52,13.78,12.16,10.86,11.06]},
		{'area':0.02,'action':0,'capacity':0.46,'local':{'p':[],'w':[]},'dispersal':{'p':[364,365,372,373],'w':[0.131,0.386,0.235,0.02]},'initial':0,'monitored':0,'temp':[5.78,4.92,7.29,10.6,11.94,15.2,16.58,16.47,13.71,12.09,10.78,10.98]},
		{'area':6.82,'action':1.23,'capacity':171.16,'local':{'p':[365,436,441,443],'w':[1.35,2.112,1.642,1.798]},'dispersal':{'p':[115,116,365,371,372,374,377,432,436,441,443],'w':[0.603,0.116,0.542,0.921,0.089,6.82,0.03,0.025,0.884,0.708,0.776]},'initial':0,'monitored':0,'temp':[5.53,4.74,7.12,10.51,11.84,15.15,16.51,16.3,13.51,11.86,10.51,10.64]},
		{'area':6.127,'action':1.06,'capacity':138.28,'local':{'p':[84,101,116,381,387],'w':[2.436,2.162,2.452,2.139,0.508]},'dispersal':{'p':[84,101,116,375,381,387],'w':[1.097,0.995,1.167,6.127,0.782,0.206]},'initial':0,'monitored':0,'temp':[5.92,4.99,7.36,10.61,11.86,15.12,16.43,16.4,13.68,12.14,10.88,11.17]},
		{'area':0.348,'action':0.27,'capacity':7.43,'local':{'p':[377,432],'w':[1.475,0.99]},'dispersal':{'p':[116,376,377,432,437],'w':[0.036,0.348,0.625,0.53,0.499]},'initial':0,'monitored':0,'temp':[5.61,4.87,7.31,10.72,12.04,15.38,16.72,16.48,13.6,11.92,10.54,10.7]},
		{'area':0.759,'action':0.05,'capacity':8.02,'local':{'p':[376,432,436],'w':[1.475,1.208,0.134]},'dispersal':{'p':[116,371,374,376,377,432,436,437],'w':[1.063,0.084,0.106,0.32,0.759,0.524,0.174,0.426]},'initial':0,'monitored':0,'temp':[5.63,4.87,7.3,10.71,12.02,15.35,16.7,16.46,13.6,11.93,10.56,10.72]},
		{'area':0.456,'action':0,'capacity':1.94,'local':{'p':[],'w':[]},'dispersal':{'p':[120,378,380,383,384,386],'w':[0.005,0.456,0.524,0.483,0.051,0.153]},'initial':0,'monitored':0,'temp':[5.39,4.6,7.13,10.5,11.78,15.14,16.42,16.23,13.27,11.65,10.27,10.58]},
		{'area':0.006,'action':0,'capacity':0,'local':{'p':[],'w':[]},'dispersal':{'p':[379,380,385,386,430],'w':[0.006,0.343,0.081,0.101,0.078]},'initial':0,'monitored':0,'temp':[5.31,4.53,7.05,10.44,11.72,15.09,16.37,16.17,13.2,11.58,10.19,10.5]},
		{'area':1.932,'action':1.42,'capacity':22.97,'local':{'p':[119,382],'w':[0.311,2.178]},'dispersal':{'p':[119,120,378,379,380,382,383,385,386,430],'w':[0.206,0.01,0.381,0.006,1.932,0.939,0.126,0.481,0.343,0.074]},'initial':0,'monitored':0,'temp':[5.35,4.56,7.08,10.47,11.74,15.11,16.38,16.2,13.23,11.62,10.23,10.55]},
		{'area':2.791,'action':0.41,'capacity':22.06,'local':{'p':[375,383,387],'w':[2.139,1.581,2.367]},'dispersal':{'p':[116,118,375,381,383,387],'w':[0.424,0.001,1.021,2.791,0.813,0.933]},'initial':0,'monitored':0,'temp':[5.74,4.88,7.32,10.62,11.88,15.18,16.48,16.38,13.57,12,10.67,10.96]},
		{'area':5.193,'action':2.01,'capacity':44.04,'local':{'p':[119,292,380],'w':[1.556,1.434,2.178]},'dispersal':{'p':[119,120,292,380,382,385,392],'w':[0.734,0.003,0.922,0.811,5.193,0.677,0.572]},'initial':0,'monitored':0,'temp':[5.38,4.56,7.1,10.48,11.73,15.1,16.36,16.2,13.26,11.67,10.26,10.61]},
		{'area':7.065,'action':0.77,'capacity':28.65,'local':{'p':[116,381],'w':[2.322,1.581]},'dispersal':{'p':[116,117,118,119,120,378,380,381,383,384,386,387,426,437],'w':[1.218,0.004,0.038,0.36,0.01,0.311,0.216,0.656,7.065,1.224,0.029,0.144,0.013,0.131]},'initial':0,'monitored':0,'temp':[5.56,4.76,7.26,10.6,11.88,15.23,16.52,16.35,13.45,11.84,10.46,10.75]},
		{'area':1.792,'action':1.91,'capacity':36.35,'local':{'p':[437],'w':[1.182]},'dispersal':{'p':[116,378,383,384,386,426,437],'w':[0.11,0.046,1.351,1.792,0.153,0.989,0.505]},'initial':0,'monitored':0,'temp':[5.5,4.72,7.22,10.58,11.88,15.23,16.53,16.33,13.4,11.76,10.39,10.66]},
		{'area':3.553,'action':1.05,'capacity':75.67,'local':{'p':[392,396,430],'w':[1.556,2.001,2.015]},'dispersal':{'p':[379,380,382,385,386,392,394,396,430],'w':[0.006,0.502,0.537,3.553,0.046,0.615,0.083,0.871,0.966]},'initial':0,'monitored':0,'temp':[5.18,4.39,6.92,10.35,11.61,15,16.26,16.06,13.07,11.46,10.04,10.39]},
		{'area':1.462,'action':1.43,'capacity':18.27,'local':{'p':[423,429],'w':[0.515,0.274]},'dispersal':{'p':[378,379,380,383,384,385,386,423,426,429,430],'w':[0.101,0.006,0.264,0.053,0.109,0.041,1.462,0.293,0.597,0.108,0.556]},'initial':0,'monitored':0,'temp':[5.28,4.52,7.03,10.43,11.72,15.09,16.37,16.16,13.17,11.54,10.15,10.45]},
		{'area':1.379,'action':0.11,'capacity':5.64,'local':{'p':[375,381],'w':[0.508,2.367]},'dispersal':{'p':[84,117,118,119,292,375,381,383,387],'w':[0.22,0.038,0.038,0.1,0.344,0.351,0.893,0.22,1.379]},'initial':0,'monitored':0,'temp':[5.73,4.85,7.31,10.59,11.84,15.15,16.44,16.35,13.53,11.98,10.65,10.97]},
		{'area':2.511,'action':1.01,'capacity':23.83,'local':{'p':[389,394,396,402,416,419,421],'w':[2.977,0.096,1.295,0.242,0.393,1.402,0.668]},'dispersal':{'p':[388,389,394,396,402,416,419,421],'w':[2.511,1.213,0.204,0.602,0.259,0.255,0.544,0.302]},'initial':0,'monitored':0,'temp':[4.92,4.1,6.63,10.12,11.38,14.77,16.01,15.83,12.83,11.15,9.76,10.1]},
		{'area':3.829,'action':1.62,'capacity':103.44,'local':{'p':[121,388,394,395,402],'w':[1.29,2.977,0.719,1.416,1.713]},'dispersal':{'p':[121,388,389,394,395,396,402,421],'w':[0.547,0.927,3.829,0.437,0.639,0.074,0.885,0.008]},'initial':0,'monitored':0,'temp':[5.02,4.21,6.75,10.26,11.52,14.9,16.14,15.96,12.97,11.27,9.86,10.21]},
		{'area':1.53,'action':0.18,'capacity':37.46,'local':{'p':[121,281,391,393,394],'w':[1.161,1.36,1.386,0.723,0.258]},'dispersal':{'p':[121,281,390,391,393,394],'w':[0.528,0.664,1.53,0.705,0.35,0.207]},'initial':0,'monitored':0,'temp':[5.38,4.53,7.06,10.51,11.74,15.1,16.33,16.2,13.29,11.64,10.25,10.62]},
		{'area':5.248,'action':1.13,'capacity':133.69,'local':{'p':[121,275,281,390,395,399],'w':[0.809,0.044,0.662,1.386,1.553,1.41]},'dispersal':{'p':[99,121,275,279,280,281,285,390,391,395,399,400],'w':[0.046,0.419,0.481,0.014,0.002,0.301,1.114,0.516,5.248,0.689,0.546,0.055]},'initial':0,'monitored':0,'temp':[5.44,4.56,7.1,10.58,11.83,15.17,16.4,16.28,13.4,11.66,10.3,10.66]},
		{'area':2.33,'action':1.35,'capacity':29.53,'local':{'p':[385,393,394,396],'w':[1.556,1.045,1.685,0.134]},'dispersal':{'p':[99,292,382,385,392,393,394,396],'w':[0.006,0.21,0.607,0.602,2.33,0.623,0.778,0.17]},'initial':0,'monitored':0,'temp':[5.25,4.43,6.98,10.41,11.64,15.03,16.28,16.11,13.14,11.54,10.11,10.48]},
		{'area':2.045,'action':0.86,'capacity':54.48,'local':{'p':[281,390,392,394],'w':[1.178,0.723,1.045,0.669]},'dispersal':{'p':[99,121,281,292,390,392,393,394],'w':[0.39,0.009,0.469,0.202,0.374,0.571,2.045,0.378]},'initial':0,'monitored':0,'temp':[5.39,4.54,7.06,10.47,11.69,15.06,16.3,16.17,13.26,11.67,10.27,10.64]},
		{'area':2.121,'action':0.53,'capacity':35.61,'local':{'p':[121,388,389,390,392,393],'w':[1.743,0.096,0.719,0.258,1.685,0.669]},'dispersal':{'p':[121,385,388,389,390,392,393,394,396],'w':[0.685,0.041,0.166,0.402,0.237,0.688,0.39,2.121,0.36]},'initial':0,'monitored':0,'temp':[5.2,4.38,6.94,10.4,11.64,15.03,16.27,16.09,13.11,11.48,10.05,10.42]},
		{'area':4.552,'action':1.57,'capacity':116.88,'local':{'p':[121,389,391,399,402],'w':[1.016,1.416,1.553,2.368,2.004]},'dispersal':{'p':[121,122,389,391,395,399,402],'w':[0.489,0.117,0.66,0.688,4.552,1.018,0.855]},'initial':0,'monitored':0,'temp':[5.18,4.36,6.93,10.46,11.71,15.09,16.32,16.14,13.17,11.42,10.01,10.37]},
		{'area':3.054,'action':2.16,'capacity':64.79,'local':{'p':[385,388,392,417,419,430],'w':[2.001,1.295,0.134,1.377,0.664,0.538]},'dispersal':{'p':[385,388,389,392,394,396,417,419,430],'w':[0.814,0.561,0.092,0.116,0.275,3.054,0.569,0.335,0.358]},'initial':0,'monitored':0,'temp':[5.05,4.25,6.78,10.24,11.51,14.9,16.14,15.95,12.94,11.31,9.9,10.24]},
		{'area':3.242,'action':2.33,'capacity':79.09,'local':{'p':[122,401,402,403,411],'w':[1.637,0.698,1.883,1.592,1.157]},'dispersal':{'p':[122,397,401,402,403,411],'w':[0.79,3.242,0.375,0.873,0.707,0.61]},'initial':0,'monitored':0,'temp':[4.8,3.95,6.43,9.98,11.23,14.59,15.81,15.68,12.73,10.97,9.61,9.96]},
		{'area':2.272,'action':2.72,'capacity':66.49,'local':{'p':[122,399,400,401,404],'w':[2.118,0.423,0.527,1.214,2.145]},'dispersal':{'p':[122,398,399,400,401,404],'w':[0.893,2.272,0.289,0.293,0.648,0.947]},'initial':0,'monitored':0,'temp':[5.1,4.25,6.78,10.34,11.59,14.95,16.17,16.03,13.09,11.27,9.91,10.26]},
		{'area':3.571,'action':4.34,'capacity':109.1,'local':{'p':[122,275,391,395,398,400,402],'w':[0.88,0.065,1.41,2.368,0.423,3.308,0.042]},'dispersal':{'p':[122,275,391,395,398,399,400,402],'w':[0.39,0.134,0.825,0.935,0.276,3.571,1.207,0.14]},'initial':0,'monitored':0,'temp':[5.28,4.43,6.99,10.53,11.78,15.14,16.37,16.21,13.29,11.48,10.12,10.47]},
		{'area':2.732,'action':2.32,'capacity':79.46,'local':{'p':[275,276,398,399,404],'w':[2.249,1.239,0.527,3.308,0.513]},'dispersal':{'p':[275,276,391,398,399,400,404],'w':[0.895,0.538,0.254,0.35,1.282,2.732,0.283]},'initial':0,'monitored':0,'temp':[5.32,4.44,7,10.54,11.79,15.14,16.36,16.23,13.33,11.5,10.16,10.5]},
		{'area':3.133,'action':1.94,'capacity':59.46,'local':{'p':[122,397,398,403,404],'w':[0.431,0.698,1.214,1.94,0.579]},'dispersal':{'p':[122,397,398,401,403,404],'w':[0.234,0.347,0.474,3.133,0.816,0.3]},'initial':0,'monitored':0,'temp':[4.91,4.04,6.53,10.08,11.33,14.68,15.89,15.79,12.86,11.05,9.71,10.06]},
		{'area':7.375,'action':6.34,'capacity':199.06,'local':{'p':[122,388,389,395,397,399,411],'w':[1.017,0.242,1.713,2.004,1.883,0.042,1.583]},'dispersal':{'p':[122,388,389,395,397,399,402,408,411,420,421],'w':[0.473,0.186,0.688,0.814,0.759,0.143,7.375,0.161,0.667,0.007,0.764]},'initial':0,'monitored':0,'temp':[4.83,4,6.52,10.06,11.31,14.69,15.93,15.76,12.78,11.04,9.66,10.01]},
		{'area':3.31,'action':2.26,'capacity':91.37,'local':{'p':[397,401,411,413],'w':[1.592,1.94,0.795,2.45]},'dispersal':{'p':[397,401,403,411,413],'w':[0.713,0.775,3.31,0.552,1.075]},'initial':0,'monitored':0,'temp':[4.66,3.78,6.2,9.75,11,14.34,15.56,15.47,12.54,10.8,9.47,9.82]},
		{'area':3.245,'action':3.95,'capacity':95.31,'local':{'p':[276,398,400,401],'w':[1.741,2.145,0.513,0.579]},'dispersal':{'p':[276,398,400,401,404],'w':[0.743,0.866,0.349,0.304,3.245]},'initial':0,'monitored':0,'temp':[5.15,4.28,6.82,10.38,11.63,14.98,16.2,16.07,13.16,11.31,9.97,10.31]},
		{'area':1.795,'action':0.8,'capacity':46.31,'local':{'p':[123,407,412],'w':[1.633,0.115,1.903]},'dispersal':{'p':[123,405,407,409,410,412,415],'w':[0.676,1.795,0.163,0.929,0.268,0.617,0.041]},'initial':0,'monitored':0,'temp':[4.32,3.44,5.77,9.3,10.54,13.88,15.09,15.02,12.09,10.45,9.14,9.46]},
		{'area':3.496,'action':3.82,'capacity':98.74,'local':{'p':[123,407,411,413],'w':[1.174,2.179,0.426,2.346]},'dispersal':{'p':[123,406,407,411,413],'w':[0.554,3.496,0.844,0.325,0.996]},'initial':0,'monitored':0,'temp':[4.27,3.35,5.66,9.2,10.45,13.77,14.97,14.95,12.02,10.38,9.08,9.42]},
		{'area':2.617,'action':2.86,'capacity':76.08,'local':{'p':[123,405,406,409,544],'w':[1.749,0.115,2.179,1.359,0.223]},'dispersal':{'p':[123,405,406,407,409,544],'w':[0.716,0.14,0.885,2.617,0.586,0.163]},'initial':0,'monitored':0,'temp':[4.31,3.41,5.71,9.26,10.5,13.82,15.01,14.98,12.06,10.43,9.12,9.45]},
		{'area':3.716,'action':3.33,'capacity':91.67,'local':{'p':[411,414,416,418,421],'w':[1.841,2.725,0.543,0.389,2.357]},'dispersal':{'p':[402,408,411,414,415,416,418,420,421],'w':[0.254,3.716,0.885,1.128,0.011,0.371,0.296,0.007,0.891]},'initial':0,'monitored':0,'temp':[4.4,3.53,5.96,9.47,10.73,14.1,15.35,15.21,12.24,10.56,9.23,9.57]},
		{'area':4.396,'action':1.88,'capacity':57,'local':{'p':[77,407,415,543,544],'w':[0.145,1.359,1.269,2.385,2.354]},'dispersal':{'p':[77,123,405,407,409,410,412,415,543,544],'w':[0.238,0.041,0.681,0.737,4.396,0.157,0.038,0.451,1.012,0.871]},'initial':0,'monitored':0,'temp':[4.37,3.51,5.82,9.36,10.6,13.93,15.12,15.06,12.14,10.51,9.19,9.5]},
		{'area':2.992,'action':2.41,'capacity':81,'local':{'p':[123,411,412,414,415],'w':[0.113,0.285,2.854,2.027,1.153]},'dispersal':{'p':[123,405,409,410,411,412,414,415],'w':[0.221,0.192,0.139,2.992,0.285,0.793,0.821,1.038]},'initial':0,'monitored':0,'temp':[4.25,3.37,5.72,9.24,10.48,13.83,15.06,14.97,12.02,10.38,9.08,9.4]},
		{'area':5.767,'action':2.47,'capacity':131.47,'local':{'p':[123,397,402,403,406,408,410,413,414],'w':[1.444,1.157,1.583,0.795,0.426,1.841,0.285,0.884,0.412]},'dispersal':{'p':[123,397,402,403,406,408,410,411,412,413,414,420,421],'w':[0.577,0.512,0.769,0.488,0.247,0.795,0.164,5.767,0.022,0.395,0.252,0.007,0.05]},'initial':0,'monitored':0,'temp':[4.46,3.58,5.99,9.52,10.77,14.13,15.35,15.25,12.3,10.…
		{'area':0.89,'action':0.06,'capacity':20.59,'local':{'p':[123,405,410],'w':[1.181,1.903,2.854]},'dispersal':{'p':[123,405,409,410,411,412,414,415],'w':[0.609,0.692,0.14,1.225,0.128,0.89,0.006,0.052]},'initial':0,'monitored':0,'temp':[4.29,3.4,5.75,9.28,10.52,13.86,15.09,15,12.06,10.42,9.11,9.44]},
		{'area':3.981,'action':1.14,'capacity':91.85,'local':{'p':[403,406,411],'w':[2.45,2.346,0.884]},'dispersal':{'p':[401,403,406,411,413],'w':[0.001,1.112,0.981,0.453,3.981]},'initial':0,'monitored':0,'temp':[4.46,3.55,5.91,9.45,10.7,14.03,15.23,15.19,12.27,10.57,9.27,9.61]},
		{'area':3.476,'action':3.71,'capacity':87.66,'local':{'p':[408,410,411,415,418],'w':[2.725,2.027,0.412,2.724,0.272]},'dispersal':{'p':[123,408,410,411,412,414,415,418],'w':[0.015,1.14,0.971,0.305,0.003,3.476,1.057,0.318]},'initial':0,'monitored':0,'temp':[4.27,3.39,5.78,9.29,10.55,13.91,15.15,15.03,12.08,10.41,9.1,9.43]},
		{'area':6.949,'action':7.32,'capacity':164.2,'local':{'p':[77,409,410,414,418],'w':[2.524,1.269,1.153,2.724,4.728]},'dispersal':{'p':[77,405,408,409,410,412,414,415,418,543],'w':[1.158,0.05,0.057,0.513,0.862,0.03,1.098,6.949,2.023,0.056]},'initial':0,'monitored':0,'temp':[4.13,3.25,5.6,9.1,10.34,13.7,14.95,14.84,11.89,10.26,8.97,9.28]},
		{'area':4.399,'action':2.33,'capacity':112.83,'local':{'p':[124,388,408,417,418,419,421],'w':[2.365,0.393,0.543,0.33,0.908,1.758,2.151]},'dispersal':{'p':[124,388,408,416,417,418,419,421],'w':[1.014,0.293,0.307,4.399,0.236,0.519,0.627,0.865]},'initial':0,'monitored':0,'temp':[4.67,3.85,6.32,9.81,11.08,14.46,15.71,15.53,12.54,10.87,9.51,9.84]},
		{'area':1.95,'action':0.6,'capacity':51.45,'local':{'p':[124,396,416,419,422,430],'w':[1.252,1.377,0.33,1.147,0.437,0.839]},'dispersal':{'p':[124,396,416,417,419,422,430],'w':[0.566,0.664,0.245,1.95,0.469,0.267,0.443]},'initial':0,'monitored':0,'temp':[4.95,4.17,6.68,10.15,11.42,14.8,16.06,15.86,12.84,11.2,9.8,10.13]},
		{'area':7.504,'action':3.07,'capacity':196.25,'local':{'p':[77,124,408,414,415,416,541],'w':[0.511,1.115,0.389,0.272,4.728,0.908,5.209]},'dispersal':{'p':[77,124,408,414,415,416,418,541,548],'w':[0.316,0.552,0.254,0.193,1.773,0.425,7.504,2.099,0.133]},'initial':0,'monitored':0,'temp':[4.19,3.31,5.69,9.17,10.43,13.78,15.05,14.92,11.95,10.32,9.03,9.35]},
		{'area':1.384,'action':0.96,'capacity':33.15,'local':{'p':[388,396,416,417],'w':[1.402,0.664,1.758,1.147]},'dispersal':{'p':[124,388,396,416,417,419],'w':[0.009,0.687,0.38,0.771,0.536,1.384]},'initial':0,'monitored':0,'temp':[4.88,4.07,6.58,10.07,11.34,14.72,15.97,15.78,12.78,11.11,9.72,10.06]},
		{'area':0.007,'action':0.04,'capacity':0.36,'local':{'p':[],'w':[]},'dispersal':{'p':[402,408,411,420,421],'w':[0.313,0.121,0.007,0.007,0.183]},'initial':0,'monitored':0,'temp':[4.56,3.7,6.16,9.69,10.95,14.32,15.57,15.42,12.44,10.73,9.38,9.73]},
		{'area':2.425,'action':1.54,'capacity':50.45,'local':{'p':[388,408,416],'w':[0.668,2.357,2.151]},'dispersal':{'p':[388,389,402,408,411,416,420,421],'w':[0.397,0.017,0.781,1.153,0.007,0.987,0.007,2.425]},'initial':0,'monitored':0,'temp':[4.6,3.76,6.22,9.74,11,14.38,15.62,15.46,12.48,10.79,9.43,9.77]},
		{'area':2.529,'action':0.57,'capacity':64.91,'local':{'p':[124,417,423,425,429,430],'w':[1.713,0.437,0.996,1.589,0.447,0.992]},'dispersal':{'p':[124,417,422,423,425,429,430],'w':[0.764,0.304,2.529,0.421,0.721,0.335,0.459]},'initial':0,'monitored':0,'temp':[4.99,4.22,6.72,10.17,11.46,14.84,16.11,15.89,12.87,11.22,9.84,10.15]},
		{'area':1.635,'action':0.44,'capacity':30.07,'local':{'p':[386,422,429,430],'w':[0.515,0.996,1.369,2.248]},'dispersal':{'p':[386,422,423,426,429,430],'w':[0.291,0.518,1.635,0.076,0.592,1.025]},'initial':0,'monitored':0,'temp':[5.15,4.38,6.9,10.32,11.62,14.99,16.27,16.05,13.04,11.39,10.01,10.31]},
		{'area':3.718,'action':0.4,'capacity':88.14,'local':{'p':[125,426,427,428,435],'w':[1.537,0.412,1.828,1.143,2.758]},'dispersal':{'p':[125,424,426,427,428,435,538],'w':[0.629,3.718,0.499,0.779,0.542,1.13,0.055]},'initial':0,'monitored':0,'temp':[5.21,4.47,6.95,10.31,11.63,14.97,16.3,16.06,13.04,11.38,10.06,10.34]},
		{'area':6.529,'action':2.01,'capacity':51.91,'local':{'p':[124,125,144,422,428,429,540],'w':[1.794,1.123,1.499,1.589,2.295,0.736,0.621]},'dispersal':{'p':[124,125,144,422,425,428,429,540,541],'w':[0.804,0.452,0.694,0.666,6.529,1.058,0.358,0.267,0.077]},'initial':0,'monitored':0,'temp':[4.69,3.89,6.32,9.74,11.04,14.39,15.68,15.48,12.48,10.85,9.54,9.84]},
		{'area':8.553,'action':3.98,'capacity':180.53,'local':{'p':[424,435,439],'w':[0.412,1.04,1.699]},'dispersal':{'p':[125,383,384,386,423,424,426,429,435,437,439],'w':[0.811,0.018,0.932,0.53,0.054,0.327,8.553,0.468,0.448,0.656,0.842]},'initial':0,'monitored':0,'temp':[5.36,4.62,7.12,10.51,11.82,15.19,16.49,16.25,13.27,11.61,10.24,10.5]},
		{'area':3.522,'action':0.89,'capacity':91.65,'local':{'p':[143,424,428,435,538],'w':[0.222,1.828,3.086,0.221,3.817]},'dispersal':{'p':[143,424,427,428,435,538],'w':[0.298,0.734,3.522,1.333,0.26,1.56]},'initial':0,'monitored':0,'temp':[5.05,4.29,6.71,10.03,11.37,14.66,16.02,15.8,12.78,11.14,9.87,10.18]},
		{'area':9.218,'action':4.16,'capacity':153.01,'local':{'p':[125,143,144,424,425,427],'w':[1.347,1.57,2.248,1.143,2.295,3.086]},'dispersal':{'p':[125,143,144,424,425,427,428,538],'w':[0.594,0.786,1.012,0.542,0.983,1.217,9.218,0.034]},'initial':0,'monitored':0,'temp':[4.73,3.93,6.33,9.69,11.01,14.31,15.65,15.45,12.45,10.83,9.57,9.87]},
		{'area':1.494,'action':0.65,'capacity':28.92,'local':{'p':[125,386,422,423,425],'w':[1.174,0.274,0.447,1.369,0.736]},'dispersal':{'p':[125,386,422,423,425,426,429],'w':[0.475,0.213,0.303,0.546,0.421,0.64,1.494]},'initial':0,'monitored':0,'temp':[5.11,4.35,6.85,10.28,11.58,14.95,16.24,16,12.99,11.33,9.96,10.25]},
		{'area':3.494,'action':1.48,'capacity':59.99,'local':{'p':[385,396,417,422,423],'w':[2.015,0.538,0.839,0.992,2.248]},'dispersal':{'p':[379,380,385,386,396,417,422,423,430],'w':[0.006,0.263,0.93,0.653,0.287,0.421,0.505,0.843,3.494]},'initial':0,'monitored':0,'temp':[5.15,4.37,6.89,10.32,11.6,14.98,16.24,16.04,13.04,11.4,10.01,10.33]},
		{'area':2.775,'action':0.19,'capacity':68.05,'local':{'p':[126,434,534],'w':[0.984,1.526,0.922]},'dispersal':{'p':[126,431,433,434,436,437,440,533,534],'w':[0.952,2.775,0.019,0.581,0.489,0.019,0.846,0.248,0.512]},'initial':0,'monitored':0,'temp':[5.28,4.56,7.01,10.38,11.74,15.05,16.42,16.15,13.17,11.51,10.16,10.37]},
		{'area':1.883,'action':0.32,'capacity':44.63,'local':{'p':[376,377,436],'w':[0.99,1.208,2.869]},'dispersal':{'p':[116,126,371,374,376,377,432,436,437],'w':[0.248,0.012,0.031,0.072,0.267,0.336,1.883,1.19,0.752]},'initial':0,'monitored':0,'temp':[5.58,4.86,7.29,10.72,12.05,15.39,16.74,16.47,13.59,11.9,10.51,10.65]},
		{'area':0.953,'action':0.44,'capacity':26.02,'local':{'p':[126,434,438,439],'w':[1.53,0.349,1.678,0.949]},'dispersal':{'p':[126,431,433,434,435,438,439],'w':[0.682,0.051,0.953,0.26,0.107,0.68,0.517]},'initial':0,'monitored':0,'temp':[5.39,4.69,7.16,10.55,11.9,15.24,16.59,16.3,13.32,11.63,10.27,10.47]},
		{'area':0.905,'action':0.13,'capacity':22.62,'local':{'p':[126,431,433,438,534],'w':[0.252,1.526,0.349,1.268,0.839]},'dispersal':{'p':[126,431,433,434,438,534],'w':[0.259,0.683,0.169,0.905,0.54,0.542]},'initial':0,'monitored':0,'temp':[5.37,4.67,7.12,10.47,11.84,15.13,16.5,16.23,13.24,11.57,10.23,10.47]},
		{'area':4.771,'action':1.49,'capacity':123.76,'local':{'p':[424,426,427,438,439,538],'w':[2.758,1.04,0.221,1.44,2.4,1.227]},'dispersal':{'p':[424,426,427,433,435,438,439,538],'w':[1.117,0.548,0.157,0.05,4.771,0.667,0.959,0.597]},'initial':0,'monitored':0,'temp':[5.3,4.58,7.05,10.42,11.76,15.09,16.43,16.17,13.17,11.5,10.16,10.4]},
		{'area':6.472,'action':3.75,'capacity':171.56,'local':{'p':[127,374,377,432,440,441],'w':[1.486,2.112,0.134,2.869,0.853,0.96]},'dispersal':{'p':[116,126,127,371,374,377,431,432,436,437,440,441],'w':[0.131,0.211,0.679,0.084,0.853,0.075,0.336,0.999,6.472,0.233,0.338,0.411]},'initial':0,'monitored':0,'temp':[5.4,4.69,7.12,10.55,11.9,15.25,16.6,16.32,13.42,11.73,10.34,10.47]},
		{'area':5.102,'action':3.63,'capacity':136.07,'local':{'p':[384],'w':[1.182]},'dispersal':{'p':[116,126,376,377,383,384,426,431,432,436,437,439],'w':[0.41,0.701,0.225,0.228,0.077,0.525,0.596,0.096,0.531,0.418,5.102,1.1]},'initial':0,'monitored':0,'temp':[5.53,4.8,7.27,10.68,12,15.36,16.68,16.43,13.51,11.83,10.45,10.63]},
		{'area':2.53,'action':1.64,'capacity':70.77,'local':{'p':[433,434,435,439,534,538],'w':[1.678,1.268,1.44,0.105,1.366,0.418]},'dispersal':{'p':[126,433,434,435,438,439,534,538],'w':[0.016,0.661,0.567,0.622,2.53,0.167,0.665,0.309]},'initial':0,'monitored':0,'temp':[5.33,4.61,7.07,10.42,11.78,15.08,16.44,16.17,13.18,11.51,10.18,10.43]},
		{'area':4.525,'action':1.33,'capacity':116.34,'local':{'p':[126,426,433,435,438],'w':[1.456,1.699,0.949,2.4,0.105]},'dispersal':{'p':[126,426,433,435,437,438,439],'w':[0.617,0.973,0.346,1.056,1.109,0.17,4.525]},'initial':0,'monitored':0,'temp':[5.41,4.71,7.2,10.61,11.95,15.31,16.64,16.35,13.38,11.69,10.3,10.5]},
		{'area':10.728,'action':6.71,'capacity':297.78,'local':{'p':[127,436,448,530,531],'w':[3.789,0.853,1.743,3.258,1.781]},'dispersal':{'p':[126,127,431,436,440,448,530,531,533,534],'w':[0.015,1.527,0.759,0.419,10.728,0.846,1.336,0.696,0.356,0.007]},'initial':0,'monitored':0,'temp':[4.85,4.07,6.48,9.83,11.2,14.49,15.87,15.64,12.7,11.08,9.76,9.96]},
		{'area':2.708,'action':0.72,'capacity':66.43,'local':{'p':[127,374,436,442,443],'w':[2.566,1.642,0.96,0.225,1.588]},'dispersal':{'p':[127,374,436,441,442,443],'w':[1.105,0.756,0.556,2.708,0.255,0.608]},'initial':0,'monitored':0,'temp':[5.19,4.45,6.85,10.27,11.63,14.96,16.32,16.07,13.21,11.55,10.16,10.28]},
		{'area':5.156,'action':1.81,'capacity':137.04,'local':{'p':[127,365,441,443,446,448],'w':[1.478,2.982,0.225,2.792,0.719,1.218]},'dispersal':{'p':[127,365,441,442,443,446,448],'w':[0.617,1.392,0.172,5.156,1.045,0.381,0.593]},'initial':0,'monitored':0,'temp':[5.14,4.35,6.75,10.13,11.49,14.8,16.18,15.97,13.12,11.48,10.12,10.27]},
		{'area':2.808,'action':2.25,'capacity':81.24,'local':{'p':[365,374,441,442],'w':[1.102,1.798,1.588,2.792]},'dispersal':{'p':[127,365,374,441,442,443],'w':[0.077,0.69,0.821,0.695,1.131,2.808]},'initial':0,'monitored':0,'temp':[5.32,4.53,6.91,10.29,11.65,14.95,16.32,16.11,13.31,11.66,10.31,10.44]},
		{'area':7.296,'action':6.96,'capacity':215.62,'local':{'p':[128,141,445,447,452,520,522],'w':[1.447,0.093,0.27,2.904,3.119,3.199,0.017]},'dispersal':{'p':[128,141,444,445,447,452,520,522],'w':[0.693,0.19,7.296,0.193,1.077,1.348,1.267,0.148]},'initial':0,'monitored':0,'temp':[5.06,4.1,6.59,9.84,11.13,14.41,15.88,15.72,12.76,11.16,9.94,10.25]},
		{'area':3.616,'action':0.87,'capacity':93.36,'local':{'p':[128,444,446,447,448,525],'w':[1.117,0.27,1.555,2.598,1.748,0.681]},'dispersal':{'p':[128,444,445,446,447,448,525],'w':[0.568,0.28,3.616,0.628,0.975,0.81,0.425]},'initial':0,'monitored':0,'temp':[4.97,4.06,6.53,9.82,11.14,14.43,15.86,15.68,12.72,11.12,9.86,10.13]},
		{'area':4.043,'action':4.07,'capacity':120.56,'local':{'p':[128,365,442,445,448],'w':[2.611,1.079,0.719,1.555,2.215]},'dispersal':{'p':[128,365,442,445,446,448],'w':[1.099,0.545,0.419,0.734,4.043,0.977]},'initial':0,'monitored':0,'temp':[5.11,4.26,6.69,10.02,11.36,14.65,16.07,15.87,12.98,11.35,10.05,10.26]},
		{'area':3.46,'action':1.83,'capacity':95.64,'local':{'p':[141,444,445,525],'w':[1.288,2.904,2.598,1.284]},'dispersal':{'p':[128,141,444,445,447,520,525],'w':[0.042,0.596,1.237,1.145,3.46,0.097,0.615]},'initial':0,'monitored':0,'temp':[4.88,3.93,6.43,9.71,11.01,14.3,15.75,15.56,12.58,10.98,9.75,10.04]},
		{'area':9.143,'action':7.29,'capacity':260.59,'local':{'p':[127,440,442,445,446,525,530],'w':[0.851,1.743,1.218,1.748,2.215,1.924,1.765]},'dispersal':{'p':[127,440,442,445,446,448,525,530],'w':[0.402,0.731,0.587,0.736,0.94,9.143,0.89,0.81]},'initial':0,'monitored':0,'temp':[4.79,3.94,6.37,9.7,11.05,14.33,15.75,15.54,12.61,11.01,9.71,9.93]},
		{'area':0.336,'action':0,'capacity':6.51,'local':{'p':[],'w':[]},'dispersal':{'p':[129,449,450,453],'w':[0.026,0.336,0.037,0.293]},'initial':0,'monitored':0,'temp':[5.68,4.77,7.28,10.45,11.82,15.08,16.55,16.45,13.52,11.87,10.61,11]},
		{'area':1.073,'action':0.08,'capacity':15.64,'local':{'p':[451],'w':[1.486]},'dispersal':{'p':[129,449,450,451,452,453],'w':[0.511,0.015,1.073,0.592,0.122,0.022]},'initial':0,'monitored':0,'temp':[5.64,4.7,7.2,10.38,11.74,15,16.46,16.37,13.45,11.81,10.56,10.94]},
		{'area':2.224,'action':0.11,'capacity':51.58,'local':{'p':[362,366,450],'w':[0.862,0.83,1.486]},'dispersal':{'p':[129,362,366,450,451,452],'w':[0.107,0.359,0.375,0.558,2.224,0.571]},'initial':0,'monitored':0,'temp':[5.64,4.69,7.18,10.37,11.73,14.99,16.43,16.37,13.46,11.83,10.57,10.95]},
		{'area':10.152,'action':11.02,'capacity':278.51,'local':{'p':[128,129,444,522],'w':[2.415,3.887,3.119,0.587]},'dispersal':{'p':[128,129,366,367,444,450,451,452,453,520,522],'w':[1.078,1.454,0.807,0.053,1.243,0.079,0.498,10.152,0.002,0.083,0.35]},'initial':0,'monitored':0,'temp':[5.39,4.45,6.93,10.14,11.46,14.73,16.2,16.07,13.15,11.52,10.29,10.63]},
		{'area':7.745,'action':2.4,'capacity':166.68,'local':{'p':[517,519],'w':[0.473,2.924]},'dispersal':{'p':[129,449,450,452,453,517,519,522],'w':[1.313,0.272,0.026,0.003,7.745,0.213,1.018,0.131]},'initial':0,'monitored':0,'temp':[5.51,4.59,7.11,10.28,11.6,14.88,16.38,16.22,13.26,11.61,10.39,10.76]},
		{'area':7.443,'action':0.36,'capacity':178.95,'local':{'p':[130,131,455,456,459,511],'w':[1.781,0.728,1.708,0.39,1.424,2.446]},'dispersal':{'p':[130,131,454,455,456,457,459,511],'w':[0.629,0.36,7.443,0.632,0.266,0.043,0.606,1.045]},'initial':0,'monitored':0,'temp':[5.67,4.84,7.37,10.46,11.9,15.17,16.68,16.49,13.49,11.84,10.56,10.95]},
		{'area':1.656,'action':0.04,'capacity':40.79,'local':{'p':[130,358,454,456,457],'w':[0.171,0.145,1.708,2.387,1.55]},'dispersal':{'p':[130,358,454,455,456,457],'w':[0.178,0.241,0.809,1.656,1.007,0.646]},'initial':0,'monitored':0,'temp':[5.62,4.77,7.31,10.4,11.84,15.11,16.62,16.45,13.48,11.81,10.53,10.94]},
		{'area':2.13,'action':0.56,'capacity':55.2,'local':{'p':[351,358,454,455,459],'w':[2.161,1.094,0.39,2.387,0.568]},'dispersal':{'p':[351,358,454,455,456,457,459],'w':[0.884,0.604,0.313,0.864,2.13,0.082,0.393]},'initial':0,'monitored':0,'temp':[5.56,4.71,7.26,10.34,11.8,15.06,16.57,16.41,13.43,11.76,10.47,10.89]},
		{'area':2.77,'action':0.2,'capacity':65.99,'local':{'p':[130,358,359,455],'w':[1.605,0.811,1.888,1.55]},'dispersal':{'p':[130,358,359,454,455,456,457],'w':[0.58,0.449,0.806,0.056,0.647,0.048,2.77]},'initial':0,'monitored':0,'temp':[5.65,4.79,7.33,10.44,11.86,15.13,16.63,16.48,13.52,11.85,10.57,10.98]},
		{'area':5.416,'action':1.8,'capacity':139.94,'local':{'p':[460,466,507,511,512],'w':[2.781,1.67,2.973,1.641,0.417]},'dispersal':{'p':[131,458,460,466,507,511,512],'w':[0.06,5.416,1.173,0.806,1.25,0.706,0.286]},'initial':0,'monitored':0,'temp':[5.47,4.7,7.14,10.08,11.78,15.02,16.53,16.31,13.15,11.64,10.35,10.71]},
		{'area':3.677,'action':0.34,'capacity':83.05,'local':{'p':[131,351,454,456,461],'w':[2.875,1.498,1.424,0.568,1.622]},'dispersal':{'p':[131,351,454,456,459,461],'w':[1.247,0.66,0.715,0.281,3.677,0.799]},'initial':0,'monitored':0,'temp':[5.55,4.72,7.25,10.31,11.81,15.07,16.58,16.4,13.38,11.74,10.44,10.85]},
		{'area':8.555,'action':2.13,'capacity':220.54,'local':{'p':[131,352,458,461,466,511],'w':[2.665,0.731,2.781,2.105,1.144,0.145]},'dispersal':{'p':[131,352,353,458,460,461,462,463,464,466,511],'w':[1.071,0.32,0.104,1.124,8.555,0.859,0.775,0.047,0.569,0.512,0.205]},'initial':0,'monitored':0,'temp':[5.41,4.61,7.09,10.08,11.72,14.96,16.47,16.26,13.18,11.6,10.29,10.68]},
		{'area':5.262,'action':0.41,'capacity':109.04,'local':{'p':[110,131,351,352,459,460],'w':[1.111,1.014,0.734,2.14,1.622,2.105]},'dispersal':{'p':[110,131,351,352,459,460,461],'w':[0.538,0.457,0.406,0.88,0.651,1.077,5.262]},'initial':0,'monitored':0,'temp':[5.39,4.58,7.1,10.15,11.71,14.96,16.48,16.28,13.25,11.6,10.28,10.7]},
		{'area':3.884,'action':2.88,'capacity':109.62,'local':{'p':[109,347,353,464],'w':[0.607,1.72,0.608,2.895]},'dispersal':{'p':[109,347,352,353,460,462,464],'w':[0.404,0.738,0.103,0.293,0.85,3.884,1.187]},'initial':0,'monitored':0,'temp':[5.27,4.48,7.02,10.05,11.69,14.94,16.46,16.22,13.13,11.49,10.15,10.57]},
		{'area':2.259,'action':2.23,'capacity':66.84,'local':{'p':[132,464,465,509],'w':[0.371,0.842,1.949,0.86]},'dispersal':{'p':[132,460,463,464,465,466,505,509],'w':[0.21,0.069,2.259,0.427,0.826,0.916,0.145,0.371]},'initial':0,'monitored':0,'temp':[5.42,4.66,7.11,10.01,11.82,15.06,16.58,16.35,13.09,11.61,10.29,10.63]},
		{'area':5.507,'action':2.56,'capacity':138.95,'local':{'p':[109,132,344,462,463],'w':[0.734,3.205,0.453,2.895,0.842]},'dispersal':{'p':[109,132,344,460,462,463,464,466],'w':[0.372,1.303,0.307,0.61,1.127,0.365,5.507,0.115]},'initial':0,'monitored':0,'temp':[5.31,4.54,7.06,10.06,11.74,14.99,16.5,16.26,13.13,11.53,10.19,10.58]},
		{'area':4.455,'action':0.81,'capacity':113.76,'local':{'p':[132,463,471,509],'w':[2.965,1.949,2.278,1.441]},'dispersal':{'p':[132,463,464,465,469,471,509],'w':[1.331,0.847,0.002,4.455,0.155,0.949,0.738]},'initial':0,'monitored':0,'temp':[5.37,4.63,7.1,10.01,11.84,15.1,16.61,16.37,13.07,11.58,10.24,10.58]},
		{'area':3.301,'action':0.59,'capacity':82.56,'local':{'p':[458,460,505,507],'w':[1.67,1.144,1.72,0.651]},'dispersal':{'p':[458,460,463,464,466,505,507,509],'w':[0.67,0.555,0.898,0.167,3.301,0.743,0.382,0.064]},'initial':0,'monitored':0,'temp':[5.44,4.67,7.11,10.01,11.8,15.04,16.55,16.33,13.09,11.62,10.31,10.66]},
		{'area':3.555,'action':3.24,'capacity':104.83,'local':{'p':[133,138,468,470,471,500],'w':[1.244,0.688,0.418,1.177,1.955,1.982]},'dispersal':{'p':[133,138,467,468,470,471,477,500,509],'w':[0.56,0.436,3.555,0.272,0.512,0.909,0.017,0.778,0.001]},'initial':0,'monitored':0,'temp':[4.86,4.09,6.54,9.44,11.26,14.54,16.07,15.84,12.55,11.08,9.75,10.11]},
		{'area':1.696,'action':1.51,'capacity':49.43,'local':{'p':[467,470,477,498,500],'w':[0.418,0.254,1.389,1.705,1.667]},'dispersal':{'p':[467,468,470,477,490,491,498,500],'w':[0.27,1.696,0.191,0.622,0.111,0.073,0.69,0.714]},'initial':0,'monitored':0,'temp':[4.66,3.9,6.37,9.31,11.08,14.36,15.9,15.66,12.42,10.9,9.56,9.95]},
		{'area':6.29,'action':0.52,'capacity':150.46,'local':{'p':[132,133,336,342,344,471,472],'w':[1.628,1.42,2.105,0.958,0.524,1.92,1.036]},'dispersal':{'p':[132,133,336,342,344,465,469,471,472],'w':[0.703,0.659,0.841,0.394,0.345,0.076,6.29,0.802,0.505]},'initial':0,'monitored':0,'temp':[4.89,4.12,6.66,9.64,11.34,14.61,16.12,15.87,12.72,11.12,9.77,10.19]},
		{'area':2.379,'action':1.62,'capacity':66.97,'local':{'p':[133,467,468,473,477,479],'w':[1.977,1.177,0.254,1.038,1.849,0.114]},'dispersal':{'p':[133,467,468,470,472,473,477,479],'w':[0.873,0.553,0.243,2.379,0.019,0.461,0.731,0.188]},'initial':0,'monitored':0,'temp':[4.52,3.73,6.22,9.17,10.88,14.16,15.68,15.46,12.29,10.75,9.42,9.85]},
		{'area':7.266,'action':3.23,'capacity':188.83,'local':{'p':[132,133,138,465,467,469,509],'w':[0.018,1.554,0.369,2.278,1.955,1.92,2.454]},'dispersal':{'p':[132,133,138,465,467,469,471,509],'w':[0.136,0.664,0.291,0.91,0.81,0.87,7.266,1.037]},'initial':0,'monitored':0,'temp':[5.1,4.34,6.81,9.71,11.54,14.81,16.33,16.09,12.79,11.32,9.98,10.33]},
		{'area':4.897,'action':4.61,'capacity':144.16,'local':{'p':[108,133,332,342,469,476,479],'w':[0.825,1.319,0.826,2.033,1.036,0.576,1.803]},'dispersal':{'p':[108,133,332,342,469,470,472,474,476,479],'w':[0.442,0.64,0.401,0.795,0.513,0.014,4.897,0.016,0.277,0.776]},'initial':0,'monitored':0,'temp':[4.41,3.59,6.13,9.12,10.75,14.03,15.53,15.31,12.25,10.64,9.32,9.79]},
		{'area':2.811,'action':4.26,'capacity':89.96,'local':{'p':[134,470,475,477,479],'w':[0.938,1.038,1.371,1.659,1.911]},'dispersal':{'p':[133,134,470,473,475,477,479],'w':[0.108,0.535,0.465,2.811,0.615,0.716,0.827]},'initial':0,'monitored':0,'temp':[4.34,3.55,6.07,9.06,10.67,13.96,15.45,15.24,12.18,10.59,9.26,9.74]},
		{'area':2.028,'action':0.2,'capacity':51.43,'local':{'p':[331,475,476,479,480],'w':[0.897,2.059,2.56,1.312,0.483]},'dispersal':{'p':[331,472,474,475,476,479,480],'w':[0.55,0.084,2.028,0.816,0.958,0.625,0.39]},'initial':0,'monitored':0,'temp':[4.31,3.51,6.08,9.1,10.63,13.93,15.4,15.2,12.2,10.56,9.24,9.75]},
		{'area':2.779,'action':2.45,'capacity':81.75,'local':{'p':[134,473,474,479,480],'w':[1.343,1.371,2.059,0.727,1.156]},'dispersal':{'p':[134,473,474,475,479,480],'w':[0.643,0.609,0.944,2.779,0.354,0.614]},'initial':0,'monitored':0,'temp':[4.26,3.47,6.02,9.04,10.57,13.87,15.34,15.14,12.14,10.52,9.2,9.71]},
		{'area':1.739,'action':1.62,'capacity':51.58,'local':{'p':[331,332,472,474,479],'w':[1.738,1.315,0.576,2.56,0.178]},'dispersal':{'p':[331,332,472,474,476,479],'w':[0.803,0.621,0.393,1.007,1.739,0.225]},'initial':0,'monitored':0,'temp':[4.33,3.53,6.1,9.11,10.67,13.96,15.44,15.23,12.22,10.58,9.26,9.77]},
		{'area':3.425,'action':3.51,'capacity':102.35,'local':{'p':[134,468,470,473,498],'w':[1.123,1.389,1.849,1.659,1.287]},'dispersal':{'p':[134,467,468,470,473,477,498],'w':[0.592,0.028,0.596,0.822,0.76,3.425,0.619]},'initial':0,'monitored':0,'temp':[4.48,3.71,6.22,9.19,10.86,14.15,15.66,15.44,12.3,10.73,9.4,9.84]},
		{'area':5.973,'action':0.51,'capacity':150.02,'local':{'p':[134,135,480,481,486,494],'w':[1.601,2.635,1.834,0.038,1.219,2.191]},'dispersal':{'p':[134,135,478,480,481,486,494],'w':[0.729,1.073,5.973,0.838,0.131,0.6,0.938]},'initial':0,'monitored':0,'temp':[4.33,3.6,6.18,9.25,10.77,14.07,15.58,15.32,12.3,10.63,9.29,9.79]},
		{'area':2.476,'action':2.07,'capacity':72.25,'local':{'p':[133,470,472,473,474,475,476],'w':[0.274,0.114,1.803,1.911,1.312,0.727,0.178]},'dispersal':{'p':[133,470,472,473,474,475,476,479],'w':[0.207,0.143,0.829,0.76,0.492,0.369,0.227,2.476]},'initial':0,'monitored':0,'temp':[4.32,3.52,6.05,9.05,10.64,13.93,15.42,15.22,12.17,10.57,9.25,9.73]},
		{'area':7.253,'action':1.33,'capacity':187.43,'local':{'p':[134,135,330,331,474,475,478,482],'w':[1.906,0.868,0.42,0.691,0.483,1.156,1.834,3.112]},'dispersal':{'p':[134,135,330,331,333,474,475,478,480,482],'w':[0.801,0.485,0.277,0.367,0.001,0.228,0.508,0.783,7.253,1.238]},'initial':0,'monitored':0,'temp':[4.26,3.49,6.08,9.12,10.6,13.91,15.37,15.16,12.2,10.54,9.21,9.74]},
		{'area':6.476,'action':0.84,'capacity':164.82,'local':{'p':[81,135,136,478,486],'w':[3.445,3.111,0.084,0.038,0.833]},'dispersal':{'p':[81,135,136,478,481,486],'w':[1.36,1.229,0.091,0.159,6.476,0.412]},'initial':0,'monitored':0,'temp':[4.42,3.72,6.35,9.47,10.96,14.28,15.82,15.5,12.46,10.74,9.37,9.87]},
		{'area':5.243,'action':4.14,'capacity':151.55,'local':{'p':[106,135,330,480],'w':[1.939,1.52,1.676,3.112]},'dispersal':{'p':[106,135,330,480,482],'w':[0.58,0.707,0.826,1.357,5.243]},'initial':0,'monitored':0,'temp':[4.39,3.64,6.27,9.31,10.78,14.11,15.57,15.34,12.36,10.68,9.34,9.87]},
		{'area':7.77,'action':6.91,'capacity':219.47,'local':{'p':[136,156,487,619,624,629],'w':[1.265,0.117,2.201,0.193,1.41,2.929]},'dispersal':{'p':[136,156,483,487,619,624,629],'w':[0.463,0.175,7.77,0.908,0.204,0.576,1.134]},'initial':0,'monitored':0,'temp':[4.28,3.64,6.26,9.48,11.03,14.27,15.92,15.51,12.48,10.7,9.26,9.72]},
		{'area':6.983,'action':5.6,'capacity':181.82,'local':{'p':[81,485,487,492,496,619,622],'w':[2.446,0.531,2.456,1.343,0.737,1.977,0.537]},'dispersal':{'p':[81,484,485,487,492,496,618,619,622],'w':[1.082,6.983,0.324,1.111,0.54,0.326,0.063,0.846,0.262]},'initial':0,'monitored':0,'temp':[4.5,3.87,6.49,9.69,11.22,14.49,16.1,15.72,12.64,10.88,9.48,9.93]},
		{'area':2.085,'action':3.23,'capacity':60.91,'local':{'p':[81,484,486,488,492],'w':[0.492,0.531,1.812,1.544,1.492]},'dispersal':{'p':[81,484,485,486,488,492],'w':[0.303,0.365,2.085,0.782,0.741,0.678]},'initial':0,'monitored':0,'temp':[4.43,3.75,6.33,9.47,11.03,14.3,15.89,15.56,12.48,10.77,9.39,9.85]},
		{'area':4.19,'action':1.57,'capacity':112.4,'local':{'p':[81,478,481,485,488,494],'w':[2.422,1.219,0.833,1.812,0.537,1.204]},'dispersal':{'p':[81,135,478,481,485,486,488,494],'w':[1.051,0.068,0.554,0.42,0.749,4.19,0.312,0.553]},'initial':0,'monitored':0,'temp':[4.42,3.71,6.3,9.41,10.96,14.25,15.82,15.5,12.43,10.73,9.37,9.84]},
		{'area':6.019,'action':0.98,'capacity':154.47,'local':{'p':[81,136,483,484,619],'w':[1.179,2.841,2.201,2.456,1.61]},'dispersal':{'p':[81,136,483,484,487,619,624],'w':[0.634,1.203,0.951,0.999,6.019,0.754,0.047]},'initial':0,'monitored':0,'temp':[4.43,3.8,6.43,9.64,11.16,14.43,16.05,15.65,12.6,10.82,9.41,9.87]},
		{'area':3.178,'action':2.49,'capacity':89.04,'local':{'p':[137,485,486,489,492,493,494],'w':[1.369,1.544,0.537,1.688,1.369,0.11,0.444]},'dispersal':{'p':[137,485,486,488,489,492,493,494],'w':[0.612,0.58,0.346,3.178,0.686,0.62,0.172,0.297]},'initial':0,'monitored':0,'temp':[4.4,3.71,6.27,9.38,10.97,14.23,15.81,15.5,12.42,10.73,9.36,9.81]},
		{'area':3.731,'action':1.28,'capacity':97.8,'local':{'p':[137,488,490,494,498],'w':[1.483,1.688,1.573,2.698,0.446]},'dispersal':{'p':[137,488,489,490,494,498],'w':[0.7,0.791,3.731,0.665,1.172,0.321]},'initial':0,'monitored':0,'temp':[4.48,3.76,6.29,9.34,10.98,14.25,15.81,15.53,12.41,10.77,9.42,9.85]},
		{'area':2.555,'action':3.31,'capacity':78.22,'local':{'p':[137,489,491,498,500],'w':[0.468,1.573,2.38,2.457,0.121]},'dispersal':{'p':[137,468,489,490,491,498,500],'w':[0.33,0.093,0.759,2.555,0.943,0.964,0.192]},'initial':0,'monitored':0,'temp':[4.65,3.91,6.41,9.38,11.13,14.4,15.95,15.69,12.47,10.91,9.56,9.96]},
		{'area':2.573,'action':0.68,'capacity':59.47,'local':{'p':[137,490,497,500,501],'w':[0.658,2.38,1.547,0.455,1.654]},'dispersal':{'p':[137,468,490,491,497,498,500,501],'w':[0.426,0.043,0.949,2.573,0.697,0.048,0.301,0.712]},'initial':0,'monitored':0,'temp':[4.77,4.05,6.52,9.47,11.27,14.53,16.1,15.83,12.55,11.03,9.68,10.05]},
		{'area':3.09,'action':1.9,'capacity':60.7,'local':{'p':[484,485,488,493,496],'w':[1.343,1.492,1.369,0.68,2.387]},'dispersal':{'p':[137,484,485,488,492,493,496],'w':[0.071,0.7,0.636,0.606,3.09,0.366,0.994]},'initial':0,'monitored':0,'temp':[4.41,3.75,6.33,9.5,11.06,14.3,15.91,15.57,12.49,10.77,9.39,9.83]},
		{'area':1.749,'action':3.2,'capacity':59.13,'local':{'p':[137,488,492,495,496,614],'w':[1.639,0.11,0.68,1.362,0.659,0.855]},'dispersal':{'p':[137,488,492,493,495,496,614],'w':[0.752,0.162,0.324,1.749,0.549,0.375,0.478]},'initial':0,'monitored':0,'temp':[4.36,3.69,6.23,9.39,10.97,14.2,15.81,15.49,12.4,10.71,9.34,9.77]},
		{'area':4.409,'action':3.43,'capacity':126.08,'local':{'p':[134,478,486,488,489,498],'w':[1.48,2.191,1.204,0.444,2.698,0.545]},'dispersal':{'p':[134,478,486,488,489,494,498],'w':[0.688,0.939,0.596,0.283,1.043,4.409,0.377]},'initial':0,'monitored':0,'temp':[4.39,3.66,6.22,9.27,10.86,14.14,15.68,15.41,12.34,10.69,9.33,9.8]},
		{'area':1.334,'action':1.67,'capacity':41.47,'local':{'p':[493,496,612,614],'w':[1.362,0.676,1.395,1.323]},'dispersal':{'p':[154,493,495,496,612,614,616],'w':[0.005,0.542,1.334,0.434,0.673,0.623,0.063]},'initial':0,'monitored':0,'temp':[4.31,3.66,6.2,9.39,10.96,14.17,15.8,15.47,12.39,10.68,9.3,9.73]},
		{'area':3.133,'action':3.45,'capacity':85.89,'local':{'p':[484,492,493,495,612,622],'w':[0.737,2.387,0.659,0.676,0.696,2.237]},'dispersal':{'p':[484,492,493,495,496,612,622],'w':[0.474,0.992,0.329,0.309,3.133,0.373,0.942]},'initial':0,'monitored':0,'temp':[4.39,3.76,6.33,9.54,11.09,14.32,15.94,15.59,12.51,10.78,9.38,9.82]},
		{'area':5.259,'action':4.18,'capacity':148.95,'local':{'p':[137,491,501,605,607,614],'w':[1.751,1.547,1.58,2.224,0.578,1.2]},'dispersal':{'p':[137,491,497,501,605,607,614,616],'w':[0.773,0.686,5.259,0.703,0.892,0.358,0.524,0.112]},'initial':0,'monitored':0,'temp':[4.87,4.17,6.66,9.62,11.4,14.65,16.24,15.95,12.67,11.14,9.78,10.15]},
		{'area':3.037,'action':0.55,'capacity':78.68,'local':{'p':[134,468,477,489,490,494,500],'w':[0.799,1.705,1.287,0.446,2.457,0.545,0.01]},'dispersal':{'p':[134,468,477,489,490,491,494,498,500],'w':[0.44,0.622,0.599,0.266,0.937,0.083,0.287,3.037,0.167]},'initial':0,'monitored':0,'temp':[4.56,3.81,6.31,9.29,10.99,14.27,15.81,15.56,12.38,10.82,9.48,9.9]},
		{'area':7.707,'action':0.46,'capacity':160.91,'local':{'p':[138,501,509,607,610],'w':[3.464,0.032,1.178,2.942,0.214]},'dispersal':{'p':[138,153,499,501,502,509,510,603,607,610],'w':[1.378,0.653,7.707,0.164,0.096,0.506,1.011,0.131,1.199,0.116]},'initial':0,'monitored':0,'temp':[5.28,4.6,7.06,9.86,11.77,14.99,16.58,16.26,12.94,11.49,10.14,10.49]},
		{'area':3.111,'action':7.28,'capacity':113.62,'local':{'p':[138,467,468,490,491,498,501],'w':[1.44,1.982,1.667,0.121,0.455,0.01,1.372]},'dispersal':{'p':[138,467,468,490,491,498,500,501],'w':[0.72,0.932,0.667,0.109,0.232,0.08,3.111,0.565]},'initial':0,'monitored':0,'temp':[4.86,4.11,6.55,9.43,11.29,14.57,16.11,15.88,12.54,11.08,9.75,10.09]},
		{'area':3.796,'action':1.48,'capacity':101.42,'local':{'p':[138,491,497,499,500,607],'w':[2.265,1.654,1.58,0.032,1.372,0.787]},'dispersal':{'p':[138,491,497,499,500,501,607],'w':[0.971,0.713,0.72,0.111,0.671,3.796,0.38]},'initial':0,'monitored':0,'temp':[4.99,4.27,6.71,9.59,11.47,14.74,16.3,16.05,12.68,11.23,9.88,10.21]},
		{'area':1.484,'action':0.21,'capacity':38.05,'local':{'p':[80,505,508,510],'w':[0.957,0.398,1.43,0.788]},'dispersal':{'p':[80,499,502,505,508,509,510],'w':[0.52,0.097,1.484,0.261,0.45,1.028,0.43]},'initial':0,'monitored':0,'temp':[5.49,4.75,7.13,9.88,11.88,15.12,16.65,16.42,12.98,11.66,10.36,10.64]},
		{'area':2.701,'action':0.32,'capacity':67.76,'local':{'p':[80,504,506,507],'w':[1.502,2.315,2.172,1.039]},'dispersal':{'p':[80,503,504,505,506,507],'w':[0.721,2.701,1.012,0.044,0.968,0.562]},'initial':0,'monitored':0,'temp':[5.44,4.72,7.14,9.96,11.81,15.04,16.59,16.31,13.03,11.6,10.3,10.65]},
		{'area':3.526,'action':0.23,'capacity':76.77,'local':{'p':[139,503,506,507,513],'w':[0.742,2.315,2.379,0.662,3.749]},'dispersal':{'p':[139,152,503,504,506,507,513],'w':[0.365,0.003,0.892,3.526,1.283,0.463,1.44]},'initial':0,'monitored':0,'temp':[5.38,4.68,7.16,9.98,11.77,14.99,16.57,16.23,13.03,11.54,10.24,10.62]},
		{'area':3.014,'action':0.37,'capacity':75.39,'local':{'p':[80,466,502,507,508],'w':[1.138,1.72,0.398,1.05,0.971]},'dispersal':{'p':[80,463,466,502,503,505,507,508,509],'w':[0.514,0.147,0.672,0.171,0.046,3.014,0.562,0.332,0.621]},'initial':0,'monitored':0,'temp':[5.5,4.74,7.12,9.95,11.86,15.11,16.62,16.4,13.03,11.67,10.37,10.66]},
		{'area':6.903,'action':0.92,'capacity':175.14,'local':{'p':[80,139,152,503,504,510,601],'w':[1.226,0.837,0.769,2.172,2.379,1.11,3.494]},'dispersal':{'p':[60,61,80,139,152,503,504,506,510,601],'w':[0.007,0.043,0.624,0.445,0.261,0.818,0.978,6.903,0.52,1.436]},'initial':0,'monitored':0,'temp':[5.34,4.66,7.15,9.95,11.77,14.98,16.58,16.21,13,11.51,10.19,10.59]},
		{'area':6.019,'action':0.62,'capacity':152.92,'local':{'p':[80,139,458,466,503,504,505,512,513],'w':[0.177,0.665,2.973,0.651,1.039,0.662,1.05,1.017,1.437]},'dispersal':{'p':[80,139,458,466,503,504,505,507,512,513],'w':[0.165,0.359,1.192,0.353,0.454,0.275,0.457,6.019,0.56,0.551]},'initial':0,'monitored':0,'temp':[5.49,4.73,7.15,10.03,11.82,15.05,16.57,16.33,13.09,11.65,10.36,10.7]},
		{'area':0.671,'action':0.04,'capacity':16.81,'local':{'p':[80,502,505],'w':[1.511,1.43,0.971]},'dispersal':{'p':[80,502,505,508,509],'w':[0.733,0.718,0.585,0.671,0.006]},'initial':0,'monitored':0,'temp':[5.52,4.77,7.13,9.9,11.88,15.13,16.64,16.44,12.99,11.69,10.4,10.66]},
		{'area':8.532,'action':2.28,'capacity':218.93,'local':{'p':[138,463,465,471,499],'w':[2.563,0.86,1.441,2.454,1.178]},'dispersal':{'p':[138,463,465,466,467,471,499,502,505,508,509,510],'w':[1.128,0.365,0.646,0.062,0.001,1.064,0.491,0.842,0.571,0.001,8.532,0.11]},'initial':0,'monitored':0,'temp':[5.42,4.67,7.05,9.85,11.82,15.08,16.6,16.38,12.94,11.6,10.29,10.57]},
		{'area':3.909,'action':0.11,'capacity':93.31,'local':{'p':[80,153,502,506,601,603],'w':[0.6,0.081,0.788,1.11,1.701,1.467]},'dispersal':{'p':[80,153,499,502,506,509,510,601,603],'w':[0.299,0.055,1.092,0.306,0.556,0.111,3.909,0.683,0.64]},'initial':0,'monitored':0,'temp':[5.35,4.67,7.14,9.9,11.81,15.01,16.61,16.26,12.98,11.54,10.19,10.56]},
		{'area':8.98,'action':0.77,'capacity':225.4,'local':{'p':[131,454,458,460,512],'w':[2.573,2.446,1.641,0.145,4.037]},'dispersal':{'p':[131,454,458,460,511,512],'w':[1.049,1.031,0.768,0.15,8.98,1.517]},'initial':0,'monitored':0,'temp':[5.6,4.8,7.32,10.35,11.88,15.14,16.66,16.43,13.36,11.76,10.48,10.86]},
		{'area':5.209,'action':0.26,'capacity':127.79,'local':{'p':[139,458,507,511],'w':[1.275,0.417,1.017,4.037]},'dispersal':{'p':[139,458,507,511,512],'w':[0.518,0.286,0.468,1.668,5.209]},'initial':0,'monitored':0,'temp':[5.58,4.8,7.29,10.28,11.87,15.13,16.66,16.4,13.28,11.72,10.44,10.81]},
		{'area':3.159,'action':0.15,'capacity':75.97,'local':{'p':[139,504,507],'w':[4.2,3.749,1.437]},'dispersal':{'p':[139,504,507,513],'w':[1.878,1.592,0.775,3.159]},'initial':0,'monitored':0,'temp':[5.42,4.7,7.16,10.02,11.78,15,16.57,16.25,13.06,11.57,10.27,10.65]},
		{'area':3.758,'action':0.28,'capacity':93.55,'local':{'p':[16,20,140,599],'w':[0.234,2.764,1.659,1.518]},'dispersal':{'p':[16,20,140,514,599],'w':[0.214,1.198,0.709,3.758,0.625]},'initial':0,'monitored':0,'temp':[5.45,4.65,7.18,10.26,11.69,14.98,16.54,16.25,13.18,11.54,10.29,10.69]},
		{'area':2.31,'action':2.52,'capacity':68.92,'local':{'p':[79,140,517,518,523],'w':[0.02,0.581,2.443,1.217,2.791]},'dispersal':{'p':[79,140,515,517,518,523],'w':[0.159,0.444,2.31,1.054,0.526,1.138]},'initial':0,'monitored':0,'temp':[5.3,4.36,6.91,10.07,11.35,14.64,16.18,15.96,12.95,11.3,10.1,10.48]},
		{'area':4.432,'action':6.75,'capacity':142.53,'local':{'p':[521,526,527,594,595,597],'w':[2.174,0.878,3.075,0.814,0.944,1.244]},'dispersal':{'p':[516,521,526,527,594,595,597],'w':[4.432,0.943,0.497,1.257,0.377,0.53,0.529]},'initial':0,'monitored':0,'temp':[4.87,3.87,6.44,9.66,10.93,14.2,15.7,15.5,12.47,10.86,9.65,9.98]},
		{'area':6.181,'action':1.39,'capacity':158.84,'local':{'p':[140,453,515,518,519],'w':[1.586,0.473,2.443,0.586,2.559]},'dispersal':{'p':[140,453,515,517,518,519],'w':[0.704,0.335,1.006,6.181,0.32,1.041]},'initial':0,'monitored':0,'temp':[5.51,4.6,7.16,10.32,11.61,14.9,16.44,16.22,13.21,11.54,10.34,10.71]},
		{'area':1.945,'action':5.43,'capacity':75.27,'local':{'p':[79,515,517,519],'w':[1.236,1.217,0.586,0.801]},'dispersal':{'p':[79,515,517,518,519,521,522,523],'w':[0.472,0.471,0.341,1.945,0.23,0.169,0.587,0.117]},'initial':0,'monitored':0,'temp':[5.15,4.16,6.7,9.88,11.14,14.42,15.95,15.75,12.76,11.12,9.94,10.31]},
		{'area':4.717,'action':4.01,'capacity':134.6,'local':{'p':[453,517,518],'w':[2.924,2.559,0.801]},'dispersal':{'p':[129,453,517,518,519,522],'w':[0.025,1.331,1.111,0.476,4.717,1.777]},'initial':0,'monitored':0,'temp':[5.29,4.32,6.85,10.02,11.3,14.59,16.1,15.92,12.95,11.31,10.12,10.48]},
		{'area':6.793,'action':1.7,'capacity':172.21,'local':{'p':[141,444,521,522,524,527],'w':[1.098,3.199,0.244,3.324,0.402,2.404]},'dispersal':{'p':[141,444,447,452,520,521,522,524,527],'w':[0.507,1.268,0.064,0.15,6.793,0.236,1.381,0.234,0.925]},'initial':0,'monitored':0,'temp':[4.85,3.83,6.34,9.56,10.82,14.1,15.6,15.43,12.45,10.85,9.67,10]},
		{'area':3.387,'action':6.29,'capacity':111.78,'local':{'p':[516,520,522,527,594],'w':[2.174,0.244,1.321,0.469,1.669]},'dispersal':{'p':[79,516,518,520,521,522,527,594,596],'w':[0.899,0.86,0.186,0.202,3.387,0.468,0.271,0.724,0.077]},'initial':0,'monitored':0,'temp':[5,3.98,6.54,9.72,10.97,14.23,15.76,15.57,12.57,10.93,9.75,10.1]},
		{'area':4.665,'action':10.33,'capacity':164.25,'local':{'p':[129,444,452,520,521],'w':[0.749,0.017,0.587,3.324,1.321]},'dispersal':{'p':[79,129,444,452,453,518,519,520,521,522,527],'w':[0.043,0.216,0.121,0.312,0.135,0.539,1.741,1.312,0.623,4.665,0.017]},'initial':0,'monitored':0,'temp':[5.03,4.02,6.53,9.71,10.97,14.25,15.77,15.6,12.64,11.02,9.85,10.2]},
		{'area':5.293,'action':5.33,'capacity':158.35,'local':{'p':[12,79,140,515,596],'w':[3.111,1.707,1.122,2.791,2.005]},'dispersal':{'p':[12,79,140,151,515,518,523,596],'w':[1.373,0.693,0.557,0.011,1.089,0.116,5.293,0.951]},'initial':0,'monitored':0,'temp':[5.13,4.18,6.72,9.88,11.15,14.43,15.98,15.77,12.75,11.11,9.92,10.3]},
		{'area':1.87,'action':1.2,'capacity':52.51,'local':{'p':[141,520,526,527],'w':[1.462,0.402,2.131,2.171]},'dispersal':{'p':[141,520,524,526,527,528],'w':[0.718,0.316,1.87,0.939,0.968,0.016]},'initial':0,'monitored':0,'temp':[4.69,3.7,6.23,9.49,10.77,14.07,15.54,15.35,12.32,10.75,9.53,9.84]},
		{'area':6.958,'action':1.84,'capacity':182.32,'local':{'p':[141,445,447,448,528,529,530],'w':[1.856,0.681,1.284,1.924,1.802,1.473,0.892]},'dispersal':{'p':[141,445,447,448,525,528,529,530],'w':[0.775,0.335,0.587,0.815,6.958,0.796,0.691,0.46]},'initial':0,'monitored':0,'temp':[4.62,3.68,6.17,9.46,10.77,14.06,15.49,15.3,12.29,10.72,9.48,9.76]},
		{'area':4.882,'action':2.82,'capacity':134.51,'local':{'p':[141,516,524,527,528,591,595],'w':[0.29,0.878,2.131,0.752,3.09,0.692,1.319]},'dispersal':{'p':[141,149,516,524,526,527,528,591,595],'w':[0.278,0.002,0.44,0.757,4.882,0.37,1.228,0.427,0.659]},'initial':0,'monitored':0,'temp':[4.58,3.61,6.14,9.43,10.73,14.04,15.49,15.3,12.25,10.71,9.48,9.76]},
		{'area':3.796,'action':5.84,'capacity':123.71,'local':{'p':[516,520,521,524,526],'w':[3.075,2.404,0.469,2.171,0.752]},'dispersal':{'p':[516,520,521,522,524,526,527],'w':[1.248,1.088,0.348,0.031,0.841,0.488,3.796]},'initial':0,'monitored':0,'temp':[4.8,3.79,6.33,9.56,10.82,14.11,15.6,15.41,12.4,10.8,9.61,9.93]},
		{'area':6.713,'action':3.38,'capacity':183.28,'local':{'p':[141,525,526,529,591],'w':[1.113,1.802,3.09,1.748,2.688]},'dispersal':{'p':[141,524,525,526,528,529,591],'w':[0.498,0.014,0.808,1.324,6.713,0.814,1.216]},'initial':0,'monitored':0,'temp':[4.53,3.59,6.09,9.4,10.72,14.03,15.46,15.27,12.22,10.69,9.45,9.72]},
		{'area':7.872,'action':4,'capacity':215.49,'local':{'p':[142,525,528,530,586,591],'w':[2.983,1.473,1.748,1.107,1.65,1.876]},'dispersal':{'p':[142,525,528,529,530,586,591],'w':[1.201,0.684,0.763,7.872,0.576,0.779,0.839]},'initial':0,'monitored':0,'temp':[4.75,3.87,6.35,9.63,10.96,14.24,15.65,15.46,12.43,10.88,9.62,9.89]},
		{'area':7.752,'action':3.25,'capacity':208.89,'local':{'p':[142,440,448,525,529,531],'w':[1.586,3.258,1.765,0.892,1.107,2.308]},'dispersal':{'p':[142,440,448,525,529,530,531],'w':[0.604,1.35,0.823,0.472,0.525,7.752,1.114]},'initial':0,'monitored':0,'temp':[4.54,3.67,6.07,9.36,10.72,13.97,15.38,15.2,12.23,10.67,9.41,9.67]},
		{'area':9.95,'action':5.58,'capacity':275.33,'local':{'p':[142,440,530,586],'w':[2.88,1.781,2.308,1.969]},'dispersal':{'p':[142,440,530,531,533,534,536,583,584,586,588],'w':[1.143,0.834,0.949,9.95,1.114,0.007,0.58,0.007,0.539,0.871,0.077]},'initial':0,'monitored':0,'temp':[4.92,4.11,6.54,9.79,11.16,14.39,15.8,15.6,12.59,11.01,9.76,10.05]},
		{'area':2.778,'action':1.35,'capacity':68.72,'local':{'p':[78,535,536,537,569,570],'w':[1.266,1.703,1.339,1.453,0.943,0.391]},'dispersal':{'p':[78,532,534,535,536,537,569,570],'w':[0.612,2.778,0.002,0.744,0.617,0.585,0.491,0.276]},'initial':0,'monitored':0,'temp':[5.08,4.33,6.72,9.93,11.33,14.53,15.95,15.75,12.72,11.1,9.88,10.26]},
		{'area':2.221,'action':0.96,'capacity':57.92,'local':{'p':[536],'w':[0.397]},'dispersal':{'p':[431,440,531,533,534,535,536],'w':[0.359,0.365,1.202,2.221,0.431,1.148,0.178]},'initial':0,'monitored':0,'temp':[5.04,4.27,6.68,9.95,11.33,14.56,15.96,15.75,12.75,11.14,9.88,10.18]},
		{'area':5.405,'action':2.08,'capacity':142.95,'local':{'p':[78,431,434,438,535,538],'w':[2.122,0.922,0.839,1.366,1.765,1.084]},'dispersal':{'p':[78,431,434,438,440,531,532,533,534,535,538],'w':[0.925,0.386,0.312,0.621,0.025,0.014,0.001,0.563,5.405,0.708,0.579]},'initial':0,'monitored':0,'temp':[5.26,4.53,6.95,10.24,11.62,14.86,16.25,16.02,13.01,11.36,10.09,10.39]},
		{'area':2.559,'action':0.09,'capacity':63.87,'local':{'p':[78,532,534],'w':[0.363,1.703,1.765]},'dispersal':{'p':[78,532,533,534,535,536],'w':[0.251,0.723,1.111,0.778,2.559,0.67]},'initial':0,'monitored':0,'temp':[5.13,4.37,6.78,10.02,11.41,14.61,16.02,15.82,12.8,11.18,9.94,10.28]},
		{'area':2.87,'action':0.39,'capacity':63.85,'local':{'p':[532,533,570,584],'w':[1.339,0.397,0.554,1.563]},'dispersal':{'p':[531,532,533,535,536,570,583,584],'w':[0.654,0.573,0.191,0.553,2.87,0.413,0.007,0.598]},'initial':0,'monitored':0,'temp':[5.04,4.26,6.67,9.88,11.28,14.48,15.9,15.7,12.67,11.07,9.85,10.2]},
		{'area':3.452,'action':2.86,'capacity':100.34,'local':{'p':[78,532,538,569,572],'w':[2.894,1.453,0.127,1.522,1.764]},'dispersal':{'p':[78,532,537,538,569,572],'w':[1.225,0.681,3.452,0.123,0.691,0.728]},'initial':0,'monitored':0,'temp':[5.02,4.26,6.65,9.88,11.24,14.47,15.88,15.68,12.65,11.03,9.82,10.18]},
		{'area':8.304,'action':5.61,'capacity':233.84,'local':{'p':[78,143,427,435,438,534,537],'w':[3.121,1.064,3.817,1.227,0.418,1.084,0.127]},'dispersal':{'p':[78,143,424,427,428,435,438,534,537,538,572],'w':[1.193,0.555,0.022,1.513,0.057,0.572,0.26,0.493,0.13,8.304,0.022]},'initial':0,'monitored':0,'temp':[5.1,4.35,6.76,10.05,11.4,14.67,16.05,15.82,12.81,11.16,9.92,10.23]},
		{'area':7.474,'action':8.05,'capacity':159.62,'local':{'p':[143,144,553,564],'w':[1.648,3.738,3.312,2.584]},'dispersal':{'p':[143,144,539,550,553,564],'w':[0.774,1.664,7.474,0.095,1.329,1.118]},'initial':0,'monitored':0,'temp':[4.33,3.48,5.82,9.16,10.4,13.74,15.09,14.93,11.95,10.37,9.16,9.46]},
		{'area':3.985,'action':1.41,'capacity':69.31,'local':{'p':[124,144,425,541,548],'w':[0.048,5.361,0.621,5.546,0.809]},'dispersal':{'p':[124,144,425,540,541,548,550],'w':[0.157,2.151,0.385,3.985,2.196,0.544,0.019]},'initial':0,'monitored':0,'temp':[4.07,3.19,5.53,8.97,10.23,13.57,14.86,14.73,11.77,10.18,8.92,9.23]},
		{'area':4.847,'action':0.79,'capacity':107.28,'local':{'p':[124,418,540,548],'w':[1.231,5.209,5.546,0.65]},'dispersal':{'p':[77,124,418,425,540,541,548],'w':[0.131,0.615,2.084,0.13,2.205,4.847,0.391]},'initial':0,'monitored':0,'temp':[4.13,3.25,5.6,9.06,10.32,13.66,14.95,14.81,11.85,10.24,8.97,9.28]},
		{'area':5.084,'action':3.94,'capacity':139.44,'local':{'p':[77,543,545,549],'w':[2.142,0.849,2.21,0.682]},'dispersal':{'p':[77,542,543,545,549],'w':[0.929,5.084,0.427,0.904,0.331]},'initial':0,'monitored':0,'temp':[3.88,3.02,5.28,8.8,10.01,13.35,14.56,14.49,11.62,10.06,8.75,9.02]},
		{'area':5.786,'action':3.73,'capacity':109.72,'local':{'p':[77,409,542,544],'w':[2.855,2.385,0.849,0.922]},'dispersal':{'p':[77,409,415,542,543,544],'w':[1.195,1.037,0.073,0.412,5.786,0.361]},'initial':0,'monitored':0,'temp':[4.36,3.52,5.82,9.37,10.6,13.93,15.11,15.04,12.13,10.52,9.18,9.48]},
		{'area':1.308,'action':0.6,'capacity':17.5,'local':{'p':[407,409,543],'w':[0.223,2.354,0.922]},'dispersal':{'p':[407,409,543,544],'w':[0.241,0.892,0.469,1.308]},'initial':0,'monitored':0,'temp':[4.38,3.51,5.79,9.36,10.59,13.92,15.08,15.05,12.13,10.52,9.19,9.5]},
		{'area':3.3,'action':1.51,'capacity':87.29,'local':{'p':[77,145,542,547,549],'w':[1.339,1.444,2.21,1.438,0.796]},'dispersal':{'p':[77,145,542,545,547,548,549],'w':[0.667,0.634,0.95,3.3,0.661,0.017,0.474]},'initial':0,'monitored':0,'temp':[3.68,2.79,5.05,8.52,9.72,13.08,14.33,14.25,11.38,9.83,8.56,8.82]},
		{'area':2.739,'action':1.3,'capacity':52.18,'local':{'p':[145,547,548,556,557],'w':[2.18,1.27,0.95,0.341,2.153]},'dispersal':{'p':[145,546,547,548,551,554,556,557],'w':[0.974,2.739,0.533,0.497,0.002,0.06,0.28,0.912]},'initial':0,'monitored':0,'temp':[3.52,2.58,4.85,8.23,9.4,12.79,14.1,14.02,11.12,9.59,8.38,8.64]},
		{'area':1.616,'action':2.28,'capacity':47.52,'local':{'p':[77,145,545,546,548],'w':[0.302,0.458,1.438,1.27,1.819]},'dispersal':{'p':[77,145,545,546,547,548],'w':[0.289,0.315,0.629,0.577,1.616,0.815]},'initial':0,'monitored':0,'temp':[3.61,2.7,4.97,8.4,9.59,12.96,14.24,14.16,11.27,9.72,8.48,8.75]},
		{'area':7.621,'action':2.31,'capacity':173.2,'local':{'p':[77,144,540,541,546,547,550,555,557],'w':[2.95,0.255,0.809,0.65,0.95,1.819,1.349,0.967,0.844]},'dispersal':{'p':[77,144,418,540,541,545,546,547,548,550,555,557],'w':[1.286,0.184,0.118,0.321,0.268,0.009,0.45,0.692,7.621,0.601,0.395,0.403]},'initial':0,'monitored':0,'temp':[3.72,2.8,5.1,8.52,9.73,13.09,14.39,14.29,11.37,9.8,8.57,8.86]},
		{'area':3.64,'action':1.32,'capacity':84.38,'local':{'p':[145,170,542,545],'w':[2.336,1.278,0.682,0.796]},'dispersal':{'p':[145,170,542,545,549],'w':[0.984,0.626,0.318,0.373,3.64]},'initial':0,'monitored':0,'temp':[3.75,2.89,5.16,8.62,9.79,13.17,14.4,14.34,11.47,9.95,8.64,8.88]},
		{'area':5.054,'action':2.4,'capacity':122.72,'local':{'p':[144,146,548,553,555],'w':[1.337,0.592,1.349,3.555,3.315]},'dispersal':{'p':[144,146,539,540,548,550,553,555],'w':[0.684,0.424,0.06,0.029,0.701,5.054,1.394,1.282]},'initial':0,'monitored':0,'temp':[4,3.11,5.43,8.8,10,13.36,14.7,14.57,11.62,10.05,8.84,9.12]},
		{'area':2.805,'action':0.09,'capacity':48.18,'local':{'p':[552,554,556,687],'w':[0.921,2.468,2.851,1.258]},'dispersal':{'p':[546,551,552,554,556,557,687],'w':[0.007,2.805,0.494,1.043,1.237,0.066,0.653]},'initial':0,'monitored':0,'temp':[3.46,2.49,4.75,8.04,9.17,12.56,13.92,13.85,10.95,9.45,8.31,8.56]},
		{'area':4.393,'action':1.11,'capacity':86.44,'local':{'p':[146,551,554,560,683,687,689],'w':[2.999,0.921,0.972,0.075,0.452,0.645,2.985]},'dispersal':{'p':[146,551,552,554,560,683,687,689],'w':[1.195,0.444,4.393,0.467,0.186,0.309,0.382,1.117]},'initial':0,'monitored':0,'temp':[3.65,2.69,4.94,8.2,9.34,12.72,14.1,14.02,11.07,9.58,8.47,8.74]},
		{'area':2.888,'action':2.2,'capacity':66.61,'local':{'p':[144,146,539,550,564],'w':[0.198,0.694,3.312,3.555,0.892]},'dispersal':{'p':[144,146,539,550,553,564],'w':[0.299,0.425,1.297,1.489,2.888,0.488]},'initial':0,'monitored':0,'temp':[4.23,3.36,5.69,9.03,10.23,13.59,14.95,14.8,11.82,10.25,9.05,9.34]},
		{'area':3.56,'action':0.85,'capacity':79.2,'local':{'p':[146,551,552,555,556,557],'w':[1.129,2.468,0.972,0.688,0.277,2.408]},'dispersal':{'p':[146,546,551,552,554,555,556,557],'w':[0.533,0.138,0.929,0.501,3.56,0.382,0.273,0.92]},'initial':0,'monitored':0,'temp':[3.62,2.67,4.95,8.26,9.41,12.8,14.15,14.06,11.14,9.62,8.46,8.73]},
		{'area':3.077,'action':1.06,'capacity':64.54,'local':{'p':[146,548,550,554,557],'w':[0.851,0.967,3.315,0.688,2.301]},'dispersal':{'p':[146,548,550,554,555,557],'w':[0.499,0.582,1.406,0.377,3.077,0.878]},'initial':0,'monitored':0,'temp':[3.86,2.95,5.25,8.6,9.79,13.16,14.5,14.39,11.45,9.89,8.7,8.98]},
		{'area':4.507,'action':1.71,'capacity':92.5,'local':{'p':[145,546,551,554,557,687,693],'w':[1.243,0.341,2.851,0.277,0.063,1.254,2.97]},'dispersal':{'p':[145,546,551,554,556,557,687,693],'w':[0.58,0.206,1.039,0.195,4.507,0.11,0.686,1.287]},'initial':0,'monitored':0,'temp':[3.42,2.47,4.72,8.05,9.17,12.57,13.9,13.84,10.96,9.45,8.29,8.53]},
		{'area':3.195,'action':0.67,'capacity':63.66,'local':{'p':[546,548,554,555,556],'w':[2.153,0.844,2.408,2.301,0.063]},'dispersal':{'p':[145,546,548,551,554,555,556,557],'w':[0.005,0.893,0.481,0.013,0.978,1.049,0.192,3.195]},'initial':0,'monitored':0,'temp':[3.62,2.68,4.96,8.32,9.48,12.87,14.2,14.11,11.19,9.65,8.47,8.74]},
		{'area':3.161,'action':0.96,'capacity':81.08,'local':{'p':[63,143,560,562,564],'w':[1.108,0.21,1.48,2.701,2.089]},'dispersal':{'p':[63,143,558,560,562,563,564],'w':[0.542,0.242,3.161,0.675,1.12,0.096,0.965]},'initial':0,'monitored':0,'temp':[4.66,3.85,6.21,9.47,10.71,14.02,15.44,15.26,12.22,10.62,9.45,9.78]},
		{'area':2.672,'action':1.28,'capacity':70.31,'local':{'p':[63,561,563,678],'w':[1.801,2.25,2.673,0.118]},'dispersal':{'p':[63,559,561,563,568,678],'w':[0.828,2.672,0.927,1.202,0.018,0.218]},'initial':0,'monitored':0,'temp':[4.89,4.12,6.51,9.74,10.98,14.3,15.74,15.52,12.44,10.83,9.67,10.01]},
		{'area':5.854,'action':1.6,'capacity':126.46,'local':{'p':[63,146,552,558,564,683,685],'w':[1.648,1.426,0.075,1.48,1.865,0.643,1.963]},'dispersal':{'p':[63,146,552,558,560,564,683,685],'w':[0.746,0.624,0.123,0.68,5.854,0.808,0.342,0.834]},'initial':0,'monitored':0,'temp':[4.36,3.5,5.83,9.08,10.27,13.62,15.03,14.87,11.85,10.29,9.16,9.46]},
		{'area':3.778,'action':1.39,'capacity':99.61,'local':{'p':[63,559,678,684,685],'w':[0.658,2.25,2.623,1.204,1.328]},'dispersal':{'p':[63,559,561,563,678,684,685],'w':[0.366,0.876,3.778,0.105,1.135,0.596,0.619]},'initial':0,'monitored':0,'temp':[4.9,4.13,6.53,9.77,10.97,14.32,15.76,15.53,12.44,10.83,9.68,9.99]},
		{'area':3.034,'action':1.95,'capacity':76.72,'local':{'p':[63,143,558,563,572],'w':[0.086,2.476,2.701,1.503,0.581]},'dispersal':{'p':[63,143,558,562,563,564,572],'w':[0.178,1.155,1.169,3.034,0.635,0.107,0.356]},'initial':0,'monitored':0,'temp':[4.77,3.97,6.35,9.59,10.87,14.15,15.58,15.39,12.35,10.73,9.56,9.91]},
		{'area':5.316,'action':3.47,'capacity':146.48,'local':{'p':[63,559,562,569,572,678],'w':[0.966,2.673,1.503,1.405,2.409,0.529]},'dispersal':{'p':[63,147,558,559,561,562,563,565,567,568,569,572,573,678],'w':[0.457,0.174,0.072,0.975,0.04,0.667,5.316,0.002,0.177,1.405,0.595,0.986,0.018,0.287]},'initial':0,'monitored':0,'temp':[4.86,4.07,6.46,9.67,10.97,14.23,15.68,15.48,12.42,10.81,9.64,10]},
		{'area':5.785,'action':2,'capacity':141.42,'local':{'p':[143,146,539,553,558,560],'w':[0.766,1.612,2.584,0.892,2.089,1.865]},'dispersal':{'p':[143,146,539,553,558,560,562,564],'w':[0.459,0.759,1.073,0.417,0.807,0.827,0.038,5.785]},'initial':0,'monitored':0,'temp':[4.47,3.62,5.97,9.26,10.48,13.81,15.2,15.04,12.03,10.45,9.27,9.58]},
		{'area':1.54,'action':0.66,'capacity':41.68,'local':{'p':[567,571,573,589],'w':[0.123,3.211,3.086,0.575]},'dispersal':{'p':[563,565,567,568,571,573,589,678],'w':[0.001,1.54,0.692,0.002,1.361,0.698,0.451,0.077]},'initial':0,'monitored':0,'temp':[4.72,3.93,6.3,9.51,10.81,14.07,15.51,15.33,12.26,10.68,9.51,9.87]},
		{'area':0.512,'action':0.72,'capacity':16.34,'local':{'p':[147,570,574],'w':[1.195,1.431,0.375]},'dispersal':{'p':[147,566,569,570,574],'w':[0.57,0.512,0.281,0.695,0.227]},'initial':0,'monitored':0,'temp':[4.89,4.12,6.49,9.65,11.06,14.24,15.68,15.51,12.46,10.86,9.68,10.08]},
		{'area':3.264,'action':2.04,'capacity':90.97,'local':{'p':[147,565,568,571,573,574,589],'w':[1.359,0.123,1.999,0.515,3.262,0.746,0.421]},'dispersal':{'p':[147,563,565,567,568,569,571,573,574,589,677,678],'w':[0.563,0.094,0.541,3.264,0.765,0.002,0.213,0.698,0.362,0.343,0.084,0.461]},'initial':0,'monitored':0,'temp':[4.77,3.98,6.36,9.56,10.88,14.12,15.57,15.38,12.32,10.73,9.56,9.93]},
		{'area':2.537,'action':1.06,'capacity':66.83,'local':{'p':[147,567],'w':[0.33,1.999]},'dispersal':{'p':[147,559,563,565,567,568,569,573,678],'w':[0.214,0.021,1.629,0.003,0.882,2.537,0.07,0.022,0.129]},'initial':0,'monitored':0,'temp':[4.83,4.05,6.43,9.64,10.94,14.2,15.64,15.45,12.38,10.78,9.61,9.98]},
		{'area':4.143,'action':3.43,'capacity':115.84,'local':{'p':[532,537,563,572],'w':[0.943,1.522,1.405,2.155]},'dispersal':{'p':[147,532,536,537,563,566,567,568,569,570,572],'w':[0.989,0.523,0.002,0.673,0.567,0.188,0.003,0.122,4.143,0.352,0.937]},'initial':0,'monitored':0,'temp':[4.93,4.15,6.53,9.72,11.1,14.31,15.74,15.56,12.51,10.9,9.72,10.1]},
		{'area':2.711,'action':2.74,'capacity':80.49,'local':{'p':[532,536,566,574,578,584,589],'w':[0.391,0.554,1.431,1.349,1.931,0.581,0.123]},'dispersal':{'p':[147,532,536,566,569,570,574,578,584,589],'w':[0.013,0.222,0.297,0.463,0.408,2.711,0.603,0.761,0.301,0.227]},'initial':0,'monitored':0,'temp':[4.96,4.18,6.57,9.75,11.15,14.34,15.77,15.59,12.54,10.94,9.75,10.14]},
		{'area':3.783,'action':2.38,'capacity':104.05,'local':{'p':[565,567,589,672,674,676],'w':[3.211,0.515,0.442,1.473,1.742,0.831]},'dispersal':{'p':[565,567,571,573,589,672,674,676,677,678],'w':[1.204,0.194,3.783,0.05,0.339,0.682,0.681,0.35,0.61,0.218]},'initial':0,'monitored':0,'temp':[4.69,3.89,6.26,9.48,10.75,14.03,15.48,15.29,12.21,10.64,9.47,9.83]},
		{'area':5.566,'action':7.02,'capacity':165.69,'local':{'p':[143,537,562,563,569],'w':[1.456,1.764,0.581,2.409,2.155]},'dispersal':{'p':[78,143,537,538,562,563,569,572],'w':[0.017,0.619,0.828,0.018,0.326,1.102,0.905,5.566]},'initial':0,'monitored':0,'temp':[4.9,4.12,6.5,9.72,11.05,14.29,15.72,15.53,12.49,10.87,9.69,10.06]},
		{'area':0.698,'action':0.42,'capacity':19.36,'local':{'p':[565,567,589],'w':[3.086,3.262,0.347]},'dispersal':{'p':[563,565,567,568,571,573,589,678],'w':[0.012,1.186,1.388,0.016,0.061,0.698,0.376,0.107]},'initial':0,'monitored':0,'temp':[4.74,3.95,6.32,9.52,10.84,14.09,15.53,15.35,12.28,10.7,9.53,9.89]},
		{'area':1.467,'action':1.33,'capacity':42.15,'local':{'p':[147,566,567,570,589],'w':[1.297,0.375,0.746,1.349,1.105]},'dispersal':{'p':[147,566,567,570,574,578,589],'w':[0.591,0.163,0.445,0.59,1.467,0.081,0.58]},'initial':0,'monitored':0,'temp':[4.85,4.07,6.45,9.63,11,14.21,15.65,15.47,12.41,10.83,9.64,10.03]},
		{'area':0.799,'action':0.03,'capacity':20.12,'local':{'p':[576,577,579,580,581],'w':[1.747,0.699,0.205,0.601,0.885]},'dispersal':{'p':[575,576,577,579,580,581],'w':[0.799,0.835,0.272,0.168,0.393,0.489]},'initial':0,'monitored':0,'temp':[5.23,4.39,6.92,10.19,11.47,14.76,16.18,15.96,12.86,11.29,10.01,10.29]},
		{'area':2.114,'action':0.32,'capacity':53.29,'local':{'p':[148,575,580,581],'w':[2.639,1.747,0.588,1.378]},'dispersal':{'p':[148,575,576,580,581,586,590,669],'w':[1.018,0.578,2.114,0.439,0.712,0.002,0.227,0.332]},'initial':0,'monitored':0,'temp':[5.29,4.47,6.99,10.25,11.54,14.83,16.24,16.02,12.92,11.35,10.06,10.34]},
		{'area':0.764,'action':0.04,'capacity':18.17,'local':{'p':[575,579,581,670],'w':[0.699,1.465,0.993,0.637]},'dispersal':{'p':[575,577,579,580,581,670],'w':[0.417,0.764,0.688,0.056,0.415,0.445]},'initial':0,'monitored':0,'temp':[5.22,4.37,6.91,10.16,11.44,14.73,16.16,15.94,12.84,11.26,9.98,10.26]},
		{'area':2.156,'action':1.22,'capacity':58.62,'local':{'p':[570,584,585,587,589],'w':[1.931,1.2,0.43,1.428,1.008]},'dispersal':{'p':[570,574,578,584,585,587,588,589],'w':[0.851,0.064,2.156,0.643,0.313,0.489,0.005,0.53]},'initial':0,'monitored':0,'temp':[5.05,4.26,6.69,9.9,11.27,14.48,15.91,15.72,12.65,11.07,9.85,10.2]},
		{'area':1.767,'action':0.24,'capacity':45.11,'local':{'p':[149,575,577,580,668,670],'w':[1.851,0.205,1.465,1.089,0.091,1.037]},'dispersal':{'p':[149,575,577,579,580,668,670],'w':[0.79,0.229,0.525,1.767,0.516,0.211,0.526]},'initial':0,'monitored':0,'temp':[5.15,4.27,6.82,10.08,11.36,14.64,16.09,15.86,12.77,11.19,9.91,10.2]},
		{'area':2.004,'action':0.31,'capacity':51.49,'local':{'p':[148,149,575,576,579,586,591,593],'w':[0.372,0.399,0.601,0.588,1.089,0.523,0.366,1.643]},'dispersal':{'p':[148,149,575,576,577,579,580,586,591,593],'w':[0.221,0.292,0.268,0.257,0.026,0.461,2.004,0.335,0.279,0.602]},'initial':0,'monitored':0,'temp':[5.09,4.23,6.77,10.04,11.34,14.63,16.05,15.84,12.75,11.19,9.92,10.19]},
		{'area':2.649,'action':0.4,'capacity':68.13,'local':{'p':[575,576,577,670],'w':[0.885,1.378,0.993,2.272]},'dispersal':{'p':[575,576,577,581,582,669,670],'w':[0.34,0.613,0.456,2.649,0.008,0.625,1.036]},'initial':0,'monitored':0,'temp':[5.31,4.48,7,10.26,11.53,14.82,16.25,16.02,12.92,11.33,10.05,10.34]},
		{'area':0.008,'action':0,'capacity':0,'local':{'p':[],'w':[]},'dispersal':{'p':[581,582,669,670],'w':[0.181,0.008,0.221,0.148]},'initial':0,'monitored':0,'temp':[5.32,4.53,7,10.29,11.51,14.83,16.25,16.03,12.92,11.33,10.05,10.34]},
		{'area':0.007,'action':0,'capacity':0.19,'local':{'p':[],'w':[]},'dispersal':{'p':[531,536,583,584],'w':[0.327,0.017,0.007,0.201]},'initial':0,'monitored':0,'temp':[5.04,4.24,6.68,9.9,11.28,14.49,15.91,15.71,12.67,11.09,9.85,10.18]},
		{'area':2.058,'action':0.57,'capacity':53.75,'local':{'p':[536,570,578,587,588],'w':[1.563,0.581,1.2,0.377,0.483]},'dispersal':{'p':[531,536,570,578,583,584,586,587,588],'w':[0.609,0.688,0.393,0.488,0.007,2.058,0.142,0.16,0.19]},'initial':0,'monitored':0,'temp':[5.06,4.27,6.7,9.91,11.29,14.5,15.92,15.73,12.68,11.09,9.87,10.21]},
		{'area':1.592,'action':0.01,'capacity':39.7,'local':{'p':[578,587,588,589,590],'w':[0.43,0.596,0.478,0.929,1.433]},'dispersal':{'p':[148,578,585,586,587,588,589,590],'w':[0.121,0.273,1.592,0.494,0.221,0.172,0.536,0.58]},'initial':0,'monitored':0,'temp':[5.17,4.37,6.85,10.08,11.41,14.66,16.08,15.87,12.79,11.22,9.97,10.28]},
		{'area':7.312,'action':0.78,'capacity':185.12,'local':{'p':[142,148,529,531,580,591],'w':[0.501,2.113,1.65,1.969,0.523,1.608]},'dispersal':{'p':[142,148,529,531,576,580,584,585,586,588,590,591],'w':[0.23,0.792,0.719,0.824,0.001,0.304,0.131,0.405,7.312,0.387,0.094,0.709]},'initial':0,'monitored':0,'temp':[5.21,4.39,6.91,10.16,11.49,14.76,16.16,15.95,12.87,11.32,10.04,10.31]},
		{'area':0.525,'action':0.15,'capacity':13.89,'local':{'p':[578,584,585,588],'w':[1.428,0.377,0.596,1.001]},'dispersal':{'p':[578,584,585,587,588],'w':[0.669,0.318,0.45,0.525,0.425]},'initial':0,'monitored':0,'temp':[5.14,4.34,6.8,10.02,11.37,14.6,16.02,15.82,12.75,11.17,9.94,10.27]},
		{'area':0.463,'action':0.12,'capacity':11.61,'local':{'p':[584,585,587],'w':[0.483,0.478,1.001]},'dispersal':{'p':[531,578,584,585,586,587,588],'w':[0.084,0.009,0.277,0.3,0.527,0.459,0.463]},'initial':0,'monitored':0,'temp':[5.17,4.38,6.85,10.07,11.43,14.66,16.07,15.87,12.8,11.22,9.98,10.3]},
		{'area':6.496,'action':1.95,'capacity':170.76,'local':{'p':[565,567,570,571,573,574,578,585,590,669,672],'w':[0.575,0.421,0.123,0.442,0.347,1.105,1.008,0.929,2.102,0.645,2.06]},'dispersal':{'p':[565,567,570,571,573,574,578,585,589,590,669,672],'w':[0.226,0.222,0.116,0.241,0.132,0.461,0.462,0.397,6.496,0.906,0.421,0.813]},'initial':0,'monitored':0,'temp':[4.98,4.19,6.62,9.84,11.16,14.41,15.84,15.6…
		{'area':2.501,'action':0.1,'capacity':62.73,'local':{'p':[585,589,669],'w':[1.433,2.102,0.866]},'dispersal':{'p':[148,576,585,586,589,590,669],'w':[0.857,0.229,0.582,0.106,0.919,2.501,0.422]},'initial':0,'monitored':0,'temp':[5.22,4.42,6.9,10.15,11.45,14.72,16.14,15.92,12.83,11.26,10,10.3]},
		{'area':8.059,'action':2.7,'capacity':212.25,'local':{'p':[149,526,528,529,580,586,593,595],'w':[0.771,0.692,2.688,1.876,0.366,1.608,3.279,0.355]},'dispersal':{'p':[149,526,528,529,580,586,591,593,595],'w':[0.456,0.366,1.087,0.837,0.281,0.743,8.059,1.094,0.292]},'initial':0,'monitored':0,'temp':[4.67,3.77,6.29,9.59,10.92,14.24,15.64,15.45,12.38,10.87,9.6,9.87]},
		{'area':5.288,'action':2.25,'capacity':141.95,'local':{'p':[149,595,657,659,668],'w':[0.195,3.405,2.37,2.146,1.65]},'dispersal':{'p':[149,592,595,654,657,659,668],'w':[0.248,5.288,1.476,0.078,1.028,0.879,0.705]},'initial':0,'monitored':0,'temp':[4.99,4.03,6.62,9.82,11.1,14.36,15.86,15.64,12.57,10.94,9.68,10.01]},
		{'area':1.981,'action':0.21,'capacity':50.53,'local':{'p':[149,580,591],'w':[2.479,1.643,3.279]},'dispersal':{'p':[149,580,586,591,593],'w':[1.167,0.782,0.002,1.508,1.981]},'initial':0,'monitored':0,'temp':[4.84,3.94,6.47,9.76,11.07,14.38,15.8,15.59,12.51,10.98,9.71,9.98]},
		{'area':1.577,'action':3.9,'capacity':57.95,'local':{'p':[150,516,521,597],'w':[0.073,0.814,1.669,1.349]},'dispersal':{'p':[79,150,516,521,594,596,597],'w':[0.155,0.055,0.47,0.639,1.577,0.797,0.596]},'initial':0,'monitored':0,'temp':[5.07,4.06,6.66,9.83,11.09,14.34,15.87,15.66,12.63,10.98,9.78,10.12]},
		{'area':11.477,'action':7.51,'capacity':316.48,'local':{'p':[149,150,516,526,591,592,597,657],'w':[1.801,1.724,0.944,1.319,0.355,3.405,2.309,1.65]},'dispersal':{'p':[149,150,516,526,591,592,595,597,657,668],'w':[0.779,0.767,0.451,0.607,0.234,1.335,11.477,0.863,0.842,0.026]},'initial':0,'monitored':0,'temp':[4.85,3.88,6.46,9.68,10.97,14.24,15.73,15.52,12.46,10.85,9.61,9.93]},
		{'area':9.458,'action':12.51,'capacity':292.2,'local':{'p':[12,79,151,523,653],'w':[0.244,1.003,2.874,2.005,0.925]},'dispersal':{'p':[12,79,150,151,521,523,594,596,597,653,657],'w':[0.371,0.422,1.134,1.112,0.1,0.768,0.662,9.458,0.201,0.373,0.138]},'initial':0,'monitored':0,'temp':[4.98,4,6.57,9.73,11,14.26,15.81,15.59,12.56,10.9,9.7,10.07]},
		{'area':2.536,'action':4,'capacity':81.79,'local':{'p':[150,516,594,595],'w':[1.786,1.244,1.349,2.309]},'dispersal':{'p':[150,516,594,595,596,597],'w':[0.536,0.667,0.522,1.114,0.24,2.536]},'initial':0,'monitored':0,'temp':[5.02,4.02,6.62,9.82,11.08,14.33,15.85,15.63,12.59,10.95,9.73,10.06]},
		{'area':1.331,'action':0.01,'capacity':32.86,'local':{'p':[62,599],'w':[1.184,1.533]},'dispersal':{'p':[62,598,599],'w':[0.559,1.331,0.735]},'initial':0,'monitored':0,'temp':[5.39,4.67,7.2,10.14,11.74,15,16.59,16.23,13.09,11.51,10.23,10.64]},
		{'area':3.812,'action':0.33,'capacity':70.42,'local':{'p':[16,62,514,598],'w':[2.448,0.712,1.518,1.533]},'dispersal':{'p':[16,20,62,514,598,599],'w':[1.141,0.032,0.358,0.611,0.681,3.812]},'initial':0,'monitored':0,'temp':[5.44,4.69,7.22,10.23,11.75,15.03,16.61,16.28,13.16,11.55,10.28,10.69]},
		{'area':4.677,'action':0.88,'capacity':116.27,'local':{'p':[26,28,62,645,646,648],'w':[1.091,0.556,1.972,0.211,1.75,0.938]},'dispersal':{'p':[26,28,62,600,645,646,648],'w':[0.489,0.406,0.832,4.677,0.176,0.632,0.421]},'initial':0,'monitored':0,'temp':[5.06,4.4,6.94,9.83,11.48,14.71,16.36,15.93,12.82,11.22,9.91,10.36]},
		{'area':7.17,'action':0.73,'capacity':180.48,'local':{'p':[152,506,510,602,603],'w':[1.157,3.494,1.701,0.412,4.162]},'dispersal':{'p':[152,506,510,601,602,603],'w':[1.895,1.555,0.802,7.17,0.35,1.585]},'initial':0,'monitored':0,'temp':[5.26,4.62,7.16,9.93,11.74,14.92,16.57,16.13,12.99,11.44,10.09,10.53]},
		{'area':5.92,'action':1.16,'capacity':145.67,'local':{'p':[152,153,601,603,643,647],'w':[1.489,3.038,0.412,0.484,1.113,0.837]},'dispersal':{'p':[152,153,601,602,603,643,647],'w':[0.548,1.257,0.149,5.92,0.327,0.582,0.46]},'initial':0,'monitored':0,'temp':[5.17,4.59,7.18,10.03,11.77,14.95,16.62,16.15,13.06,11.41,10.03,10.49]},
		{'area':4.77,'action':0.07,'capacity':117.1,'local':{'p':[153,510,601,602],'w':[2.379,1.467,4.162,0.484]},'dispersal':{'p':[152,153,499,510,601,602,603],'w':[0.096,0.947,0.192,0.64,1.618,0.296,4.77]},'initial':0,'monitored':0,'temp':[5.24,4.61,7.16,9.93,11.77,14.94,16.59,16.15,13,11.45,10.07,10.51]},
		{'area':0.949,'action':0,'capacity':20.13,'local':{'p':[606,608],'w':[2.093,1.109]},'dispersal':{'p':[153,604,606,608,610,611,643],'w':[0.142,0.949,0.878,0.389,0.095,0.194,0.651]},'initial':0,'monitored':0,'temp':[5.25,4.64,7.17,10.14,11.87,15.09,16.7,16.36,13.15,11.54,10.17,10.56]},
		{'area':5.393,'action':0.59,'capacity':132.93,'local':{'p':[497,606,607,609,610,614,616],'w':[2.224,1.197,2.484,0.349,0.864,0.001,1.94]},'dispersal':{'p':[497,605,606,607,608,609,610,614,616],'w':[0.981,5.393,0.464,1.078,0.034,0.228,0.424,0.116,0.799]},'initial':0,'monitored':0,'temp':[5.11,4.45,6.94,9.86,11.69,14.92,16.52,16.22,12.91,11.39,10.02,10.37]},
		{'area':2.142,'action':0.13,'capacity':50.73,'local':{'p':[604,605,608,609,610],'w':[2.093,1.197,0.686,2.216,0.044]},'dispersal':{'p':[604,605,606,608,609,610,611,616,643],'w':[0.697,0.662,2.142,0.232,0.958,0.189,0.334,0.004,0.155]},'initial':0,'monitored':0,'temp':[5.18,4.56,7.07,10.05,11.8,15.02,16.63,16.3,13.06,11.47,10.1,10.48]},
		{'area':3.261,'action':0.07,'capacity':78.94,'local':{'p':[497,499,501,605,610],'w':[0.578,2.942,0.787,2.484,1.046]},'dispersal':{'p':[138,153,497,499,501,605,607,610],'w':[0.117,0.096,0.329,1.192,0.385,1.004,3.261,0.504]},'initial':0,'monitored':0,'temp':[5.24,4.56,7.04,9.88,11.77,15.01,16.6,16.29,12.95,11.48,10.12,10.46]},
		{'area':0.416,'action':0.1,'capacity':10.88,'local':{'p':[604,606,610],'w':[1.109,0.686,1.556]},'dispersal':{'p':[153,604,605,606,608,610,643],'w':[0.24,0.397,0.176,0.425,0.416,0.588,0.074]},'initial':0,'monitored':0,'temp':[5.27,4.64,7.16,10.08,11.87,15.09,16.7,16.37,13.11,11.54,10.17,10.55]},
		{'area':2.439,'action':0.41,'capacity':59.14,'local':{'p':[605,606,611,616],'w':[0.349,2.216,2.593,1.614]},'dispersal':{'p':[605,606,609,611,616],'w':[0.286,1.058,2.439,1.192,0.78]},'initial':0,'monitored':0,'temp':[4.97,4.36,6.88,9.93,11.62,14.83,16.45,16.12,12.92,11.3,9.93,10.31]},
		{'area':1.659,'action':0.24,'capacity':42.28,'local':{'p':[499,605,606,607,608],'w':[0.214,0.864,0.044,1.046,1.556]},'dispersal':{'p':[153,499,604,605,606,607,608,610,643],'w':[0.941,0.178,0.115,0.447,0.197,0.422,0.416,1.659,0.007]},'initial':0,'monitored':0,'temp':[5.28,4.64,7.15,10.04,11.86,15.08,16.69,16.35,13.07,11.54,10.17,10.54]},
		{'area':4.813,'action':0.41,'capacity':81.26,'local':{'p':[609,613,616,635,640],'w':[2.593,1.44,0.612,0.872,1.717]},'dispersal':{'p':[154,604,606,609,611,613,616,635,640,643],'w':[0.045,0.096,0.257,0.913,4.813,0.66,0.39,0.354,0.695,0.735]},'initial':0,'monitored':0,'temp':[4.92,4.33,6.87,9.98,11.6,14.8,16.43,16.09,12.95,11.28,9.89,10.3]},
		{'area':2.553,'action':3.17,'capacity':76.18,'local':{'p':[154,495,496,614,615,616,622],'w':[1.855,1.395,0.696,0.179,0.699,0.188,1.237]},'dispersal':{'p':[154,495,496,612,614,615,616,622],'w':[0.763,0.569,0.381,2.553,0.142,0.402,0.204,0.535]},'initial':0,'monitored':0,'temp':[4.31,3.69,6.24,9.47,11.02,14.22,15.86,15.52,12.44,10.71,9.33,9.75]},
		{'area':4.235,'action':1.75,'capacity':98.64,'local':{'p':[154,611,616,617,637,640],'w':[1.889,1.44,0.154,1.54,1.423,1.451]},'dispersal':{'p':[154,611,613,616,617,637,640],'w':[0.818,0.652,4.235,0.17,0.688,0.645,0.669]},'initial':0,'monitored':0,'temp':[4.51,3.94,6.48,9.72,11.26,14.43,16.07,15.75,12.66,10.94,9.55,9.96]},
		{'area':2.815,'action':5.62,'capacity':96.53,'local':{'p':[137,493,495,497,605,612,616],'w':[0.891,0.855,1.323,1.2,0.001,0.179,2.495]},'dispersal':{'p':[137,154,493,495,497,605,612,614,616],'w':[0.461,0.039,0.356,0.489,0.555,0.136,0.217,2.815,1.014]},'initial':0,'monitored':0,'temp':[4.56,3.9,6.42,9.51,11.17,14.39,16.01,15.69,12.53,10.9,9.52,9.92]},
		{'area':2.01,'action':0.55,'capacity':21.95,'local':{'p':[154,612,617,618,621,622],'w':[1.351,0.699,0.716,0.5,1.796,0.632]},'dispersal':{'p':[154,612,615,617,618,621,622],'w':[0.599,0.344,2.01,0.461,0.309,0.724,0.332]},'initial':0,'monitored':0,'temp':[4.4,3.81,6.37,9.63,11.16,14.36,16,15.65,12.58,10.83,9.43,9.85]},
		{'area':5.39,'action':0.66,'capacity':116.21,'local':{'p':[154,605,609,611,612,613,614],'w':[1.979,1.94,1.614,0.612,0.188,0.154,2.495]},'dispersal':{'p':[154,495,497,605,606,609,611,612,613,614,616],'w':[0.79,0.033,0.139,0.829,0.002,0.67,0.328,0.179,0.184,0.978,5.39]},'initial':0,'monitored':0,'temp':[4.68,4.05,6.57,9.67,11.33,14.54,16.16,15.84,12.67,11.03,9.66,10.05]},
		{'area':2.455,'action':1.13,'capacity':47.33,'local':{'p':[154,613,615,620,621,637,639],'w':[0.49,1.54,0.716,0.97,0.416,0.933,0.979]},'dispersal':{'p':[154,613,615,617,620,621,627,637,639],'w':[0.316,0.672,0.316,2.455,0.435,0.241,0.013,0.487,0.437]},'initial':0,'monitored':0,'temp':[4.41,3.85,6.4,9.68,11.19,14.36,16.01,15.68,12.6,10.87,9.46,9.87]},
		{'area':2.534,'action':1.95,'capacity':59.08,'local':{'p':[155,615,619,621,622,623,625,627],'w':[0.184,0.5,1.606,0.688,2.356,1.001,0.078,0.183]},'dispersal':{'p':[155,484,615,618,619,621,622,623,625,627],'w':[0.149,0.147,0.294,2.534,0.722,0.254,0.992,0.34,0.098,0.138]},'initial':0,'monitored':0,'temp':[4.5,3.91,6.5,9.76,11.29,14.51,16.15,15.77,12.69,10.92,9.51,9.93]},
		{'area':6.316,'action':8.26,'capacity':171.74,'local':{'p':[155,483,484,487,618,622,624,626],'w':[1.581,0.193,1.977,1.61,1.606,0.04,2.215,0.407]},'dispersal':{'p':[155,483,484,487,618,619,622,623,624,626],'w':[0.62,0.187,0.869,0.677,0.64,6.316,0.14,0.026,0.929,0.261]},'initial':0,'monitored':0,'temp':[4.55,3.97,6.59,9.84,11.37,14.61,16.25,15.84,12.77,10.98,9.55,9.99]},
		{'area':2.242,'action':0.78,'capacity':58.73,'local':{'p':[617,621,625,627,634,639],'w':[0.97,0.282,0.668,1.253,1.46,1.381]},'dispersal':{'p':[617,620,621,625,627,634,639],'w':[0.512,2.242,0.227,0.402,0.454,0.745,0.554]},'initial':0,'monitored':0,'temp':[4.47,3.92,6.49,9.77,11.29,14.47,16.12,15.77,12.69,10.93,9.52,9.93]},
		{'area':1.149,'action':0.69,'capacity':17.84,'local':{'p':[615,617,618,620,627],'w':[1.796,0.416,0.688,0.282,1.35]},'dispersal':{'p':[615,617,618,620,621,623,625,627],'w':[0.764,0.303,0.438,0.226,1.149,0.014,0.044,0.684]},'initial':0,'monitored':0,'temp':[4.44,3.87,6.44,9.71,11.23,14.43,16.07,15.72,12.64,10.88,9.47,9.89]},
		{'area':2.76,'action':2.34,'capacity':69.66,'local':{'p':[484,496,612,615,618,619],'w':[0.537,2.237,1.237,0.632,2.356,0.04]},'dispersal':{'p':[484,496,612,615,618,619,622],'w':[0.355,0.937,0.591,0.368,0.905,0.156,2.76]},'initial':0,'monitored':0,'temp':[4.43,3.82,6.41,9.65,11.18,14.4,16.04,15.67,12.6,10.84,9.43,9.86]},
		{'area':0.663,'action':0.49,'capacity':14.93,'local':{'p':[155,618,625],'w':[1.66,1.001,1.329]},'dispersal':{'p':[155,618,619,621,623,625,627],'w':[0.753,0.55,0.072,0.007,0.663,0.613,0.088]},'initial':0,'monitored':0,'temp':[4.53,3.96,6.56,9.82,11.35,14.57,16.21,15.83,12.75,10.97,9.55,9.97]},
		{'area':4.127,'action':3.07,'capacity':96.72,'local':{'p':[483,619,626,628,629],'w':[1.41,2.215,1.448,0.774,2.326]},'dispersal':{'p':[483,487,619,624,626,628,629],'w':[0.688,0.036,0.964,4.127,0.677,0.394,0.967]},'initial':0,'monitored':0,'temp':[4.4,3.8,6.41,9.66,11.2,14.43,16.08,15.68,12.62,10.84,9.4,9.84]},
		{'area':2.355,'action':1.07,'capacity':47.14,'local':{'p':[155,618,620,623,626,627,634],'w':[0.567,0.078,0.668,1.329,1.126,1.912,0.745]},'dispersal':{'p':[155,618,620,621,623,625,626,627,634],'w':[0.314,0.198,0.353,0.026,0.424,2.355,0.596,0.712,0.433]},'initial':0,'monitored':0,'temp':[4.52,3.96,6.55,9.83,11.35,14.56,16.2,15.83,12.75,10.97,9.55,9.97]},
		{'area':4.895,'action':3.47,'capacity':138.5,'local':{'p':[155,619,624,625,628,632,634],'w':[1.57,0.407,1.448,1.126,1.398,1.823,0.761]},'dispersal':{'p':[155,619,624,625,626,628,632,634],'w':[0.604,0.277,0.619,0.509,4.895,0.622,0.826,0.435]},'initial':0,'monitored':0,'temp':[4.5,3.93,6.53,9.8,11.33,14.55,16.19,15.81,12.73,10.95,9.52,9.94]},
		{'area':1.315,'action':0.31,'capacity':13.97,'local':{'p':[618,620,621,625],'w':[0.183,1.253,1.35,1.912]},'dispersal':{'p':[617,618,620,621,623,625,627],'w':[0.022,0.241,0.686,0.706,0.092,0.779,1.315]},'initial':0,'monitored':0,'temp':[4.48,3.91,6.49,9.76,11.28,14.48,16.12,15.77,12.68,10.92,9.51,9.93]},
		{'area':3.067,'action':0.71,'capacity':78.45,'local':{'p':[156,624,626,629,632],'w':[1.548,0.774,1.398,1.545,1.488]},'dispersal':{'p':[156,624,626,628,629,632],'w':[0.764,0.398,0.655,3.067,0.645,0.739]},'initial':0,'monitored':0,'temp':[4.31,3.7,6.28,9.53,11.08,14.31,15.96,15.58,12.53,10.75,9.31,9.75]},
		{'area':5.999,'action':2.96,'capacity':163.89,'local':{'p':[156,483,624,628],'w':[3.7,2.929,2.326,1.545]},'dispersal':{'p':[156,483,624,628,629],'w':[1.604,1.199,0.995,0.672,5.999]},'initial':0,'monitored':0,'temp':[4.22,3.58,6.18,9.41,10.97,14.2,15.85,15.46,12.43,10.65,9.21,9.66]},
		{'area':7.16,'action':6.64,'capacity':211.1,'local':{'p':[158,159,631,633,745,754,758],'w':[1.712,0.481,0.768,3.871,1.009,1.328,1.661]},'dispersal':{'p':[158,159,630,631,633,745,754,758],'w':[0.73,0.341,7.16,0.445,1.548,0.468,0.554,0.735]},'initial':0,'monitored':0,'temp':[4.13,3.43,5.96,9.15,10.77,14.03,15.67,15.36,12.3,10.52,9.12,9.59]},
		{'area':9.651,'action':10.57,'capacity':287.09,'local':{'p':[156,157,158,630,633],'w':[4.538,3.163,2.864,0.768,0.587]},'dispersal':{'p':[156,157,158,630,631,633],'w':[1.857,1.231,1.211,0.387,9.651,0.316]},'initial':0,'monitored':0,'temp':[4.03,3.34,5.92,9.12,10.69,13.95,15.62,15.26,12.22,10.44,9.02,9.48]},
		{'area':6.263,'action':11.03,'capacity':211.15,'local':{'p':[156,159,626,628,633,634],'w':[0.835,1.522,1.823,1.488,3.439,0.925]},'dispersal':{'p':[156,159,626,628,632,633,634],'w':[0.479,0.709,0.795,0.627,6.263,1.442,0.471]},'initial':0,'monitored':0,'temp':[4.35,3.75,6.32,9.58,11.13,14.36,16,15.64,12.57,10.79,9.37,9.81]},
		{'area':3.817,'action':4.5,'capacity':116.39,'local':{'p':[156,159,630,631,632],'w':[0.866,0.718,3.871,0.587,3.439]},'dispersal':{'p':[156,159,630,631,632,633],'w':[0.474,0.495,1.579,0.381,1.365,3.817]},'initial':0,'monitored':0,'temp':[4.21,3.55,6.1,9.32,10.91,14.15,15.79,15.46,12.4,10.62,9.21,9.66]},
		{'area':5.132,'action':4.98,'capacity':151.76,'local':{'p':[159,160,620,625,626,632,639],'w':[3.136,0.765,1.46,0.745,0.761,0.925,1.409]},'dispersal':{'p':[159,160,620,625,626,632,634,639],'w':[1.292,0.472,0.582,0.383,0.389,0.496,5.132,0.569]},'initial':0,'monitored':0,'temp':[4.51,3.95,6.51,9.79,11.33,14.53,16.16,15.82,12.74,10.96,9.55,9.97]},
		{'area':2.461,'action':0.04,'capacity':60.43,'local':{'p':[611,638,640],'w':[0.872,1.145,2.585]},'dispersal':{'p':[611,635,636,638,640,643],'w':[0.462,2.461,0.107,0.55,1.067,0.889]},'initial':0,'monitored':0,'temp':[4.97,4.4,6.96,10.12,11.69,14.9,16.52,16.19,13.09,11.35,9.97,10.4]},
		{'area':4.111,'action':0.7,'capacity':99.42,'local':{'p':[642,643,743],'w':[1.998,0.359,1.587]},'dispersal':{'p':[635,636,638,641,642,643,741,743,744],'w':[0.109,4.111,0.583,0.454,0.872,0.192,0.031,0.766,0.749]},'initial':0,'monitored':0,'temp':[5.12,4.52,7.07,10.26,11.81,15.11,16.69,16.37,13.27,11.47,10.11,10.57]},
		{'area':3.061,'action':3.68,'capacity':94.57,'local':{'p':[160,613,617,639,640],'w':[2.356,1.423,0.933,0.959,1.327]},'dispersal':{'p':[160,613,617,637,639,640],'w':[1.064,0.627,0.42,3.061,0.501,0.689]},'initial':0,'monitored':0,'temp':[4.53,3.98,6.52,9.8,11.32,14.49,16.13,15.82,12.73,10.99,9.59,10]},
		{'area':4.064,'action':0.34,'capacity':95.71,'local':{'p':[160,635,640],'w':[2.948,1.145,0.715]},'dispersal':{'p':[160,635,636,638,640,643,744],'w':[1.293,0.461,0.574,4.064,0.376,0.088,0.927]},'initial':0,'monitored':0,'temp':[4.95,4.37,6.92,10.15,11.7,14.96,16.55,16.23,13.13,11.35,9.96,10.41]},
		{'area':1.918,'action':1.87,'capacity':51.22,'local':{'p':[160,617,620,634,637],'w':[0.717,0.979,1.381,1.409,0.959]},'dispersal':{'p':[160,617,620,634,637,639],'w':[0.429,0.485,0.604,0.709,0.449,1.918]},'initial':0,'monitored':0,'temp':[4.48,3.93,6.49,9.78,11.29,14.47,16.11,15.79,12.7,10.95,9.54,9.95]},
		{'area':4.275,'action':0,'capacity':104.88,'local':{'p':[160,611,613,635,637,638],'w':[0.452,1.717,1.451,2.585,1.327,0.715]},'dispersal':{'p':[160,611,613,635,637,638,640],'w':[0.284,0.851,0.652,1.054,0.549,0.413,4.275]},'initial':0,'monitored':0,'temp':[4.78,4.22,6.77,9.98,11.53,14.72,16.35,16.02,12.92,11.19,9.8,10.22]},
		{'area':3.513,'action':0.11,'capacity':85.8,'local':{'p':[642,647,735,740,743],'w':[2.03,0.68,1.755,0.762,1.412]},'dispersal':{'p':[161,636,641,642,647,735,740,743],'w':[0.058,0.61,3.513,0.793,0.218,0.684,0.384,0.703]},'initial':0,'monitored':0,'temp':[5.19,4.59,7.13,10.3,11.82,15.15,16.74,16.41,13.3,11.51,10.18,10.63]},
		{'area':4.114,'action':0.21,'capacity':102.33,'local':{'p':[636,641,643,647],'w':[1.998,2.03,2.579,1.38]},'dispersal':{'p':[636,641,642,643,647],'w':[0.921,0.879,4.114,1.191,0.675]},'initial':0,'monitored':0,'temp':[5.17,4.58,7.13,10.27,11.82,15.11,16.71,16.37,13.27,11.5,10.15,10.6]},
		{'area':11.642,'action':0.9,'capacity':274.84,'local':{'p':[153,602,636,642,647],'w':[2.322,1.113,0.359,2.579,2.29]},'dispersal':{'p':[153,602,604,606,608,610,611,635,636,638,642,643,647],'w':[0.932,0.676,0.5,0.046,0.068,0.006,0.541,0.83,0.223,0.094,0.993,11.642,0.995]},'initial':0,'monitored':0,'temp':[5.17,4.59,7.17,10.21,11.83,15.05,16.68,16.3,13.19,11.48,10.11,10.55]},
		{'area':5.131,'action':0,'capacity':125.53,'local':{'p':[161,728,731,738],'w':[1.68,1.242,1.158,1.693]},'dispersal':{'p':[161,644,647,728,731,734,738,740],'w':[0.669,5.131,0.144,0.46,0.539,0.04,0.654,0.237]},'initial':0,'monitored':0,'temp':[5.18,4.59,7.15,10.23,11.75,15.08,16.7,16.33,13.21,11.45,10.13,10.59]},
		{'area':4.161,'action':0.35,'capacity':103,'local':{'p':[21,27,29,600,646,648,729],'w':[0.034,1.718,0.303,0.211,1.624,3.27,0.738]},'dispersal':{'p':[21,24,27,29,162,600,645,646,648,729],'w':[0.144,0.059,0.654,0.277,0.029,0.226,4.161,0.562,1.274,0.277]},'initial':0,'monitored':0,'temp':[4.92,4.27,6.82,9.75,11.35,14.6,16.26,15.84,12.75,11.09,9.79,10.26]},
		{'area':1.708,'action':0.29,'capacity':43.53,'local':{'p':[21,26,600,645],'w':[1.632,1.334,1.75,1.624]},'dispersal':{'p':[21,26,27,600,645,646,648],'w':[0.624,0.637,0.118,0.815,0.772,1.708,0.03]},'initial':0,'monitored':0,'temp':[4.94,4.29,6.83,9.74,11.36,14.6,16.26,15.83,12.73,11.1,9.8,10.26]},
		{'area':9.679,'action':1.52,'capacity':240.53,'local':{'p':[162,602,641,642,643,649],'w':[2.016,0.837,0.68,1.38,2.29,0.787]},'dispersal':{'p':[161,162,602,641,642,643,644,647,649],'w':[0.388,0.725,0.295,0.387,0.61,1.102,0.149,9.679,0.358]},'initial':0,'monitored':0,'temp':[5.16,4.58,7.16,10.16,11.75,15.01,16.66,16.24,13.15,11.42,10.07,10.54]},
		{'area':3.787,'action':0.13,'capacity':94.32,'local':{'p':[600,645],'w':[0.938,3.27]},'dispersal':{'p':[600,645,646,648],'w':[0.503,1.176,0.04,3.787]},'initial':0,'monitored':0,'temp':[5.05,4.45,7.04,9.92,11.57,14.79,16.47,15.99,12.92,11.25,9.9,10.38]},
		{'area':2.59,'action':0,'capacity':63.48,'local':{'p':[162,647],'w':[1.913,0.787]},'dispersal':{'p':[162,647,649,729],'w':[0.833,0.365,2.59,0.013]},'initial':0,'monitored':0,'temp':[4.95,4.31,6.85,9.87,11.4,14.7,16.34,15.98,12.87,11.16,9.87,10.33]},
		{'area':5.167,'action':2.34,'capacity':134.44,'local':{'p':[5,40,151,163,651,653],'w':[0.8,2.46,1.761,1.242,3.312,0.392]},'dispersal':{'p':[5,40,151,163,650,651,653],'w':[0.456,1.093,0.763,0.537,5.167,1.3,0.334]},'initial':0,'monitored':0,'temp':[4.61,3.71,6.23,9.4,10.72,14.02,15.56,15.35,12.26,10.6,9.37,9.78]},
		{'area':5.407,'action':5.57,'capacity':156.26,'local':{'p':[38,163,650,653,656],'w':[3.243,0.674,3.312,4.092,0.502]},'dispersal':{'p':[38,151,163,164,650,651,652,653,654,656],'w':[1.375,0.001,0.357,0.551,1.41,5.407,0.019,1.549,0.102,0.239]},'initial':0,'monitored':0,'temp':[4.69,3.78,6.29,9.47,10.78,14.07,15.6,15.4,12.31,10.65,9.41,9.81]},
		{'area':4.204,'action':3.06,'capacity':118.46,'local':{'p':[654,663],'w':[2.811,1.649]},'dispersal':{'p':[164,651,652,654,655,656,658,663,664,720,725],'w':[0.031,0.041,4.204,1.207,0.053,1.165,0.189,0.714,0.017,0.115,0.25]},'initial':0,'monitored':0,'temp':[4.95,4.08,6.53,9.79,10.99,14.34,15.83,15.64,12.52,10.88,9.61,10.01]},
		{'area':5.165,'action':7.14,'capacity':163.07,'local':{'p':[151,596,650,651],'w':[1.341,0.925,0.392,4.092]},'dispersal':{'p':[150,151,164,596,650,651,653,657],'w':[0.093,0.65,0.547,0.426,0.242,1.59,5.165,1.102]},'initial':0,'monitored':0,'temp':[4.78,3.83,6.39,9.56,10.86,14.13,15.66,15.45,12.37,10.72,9.48,9.86]},
		{'area':3.64,'action':3.06,'capacity':104.94,'local':{'p':[164,165,652,657,659,663],'w':[2.191,0.022,2.811,1.609,0.858,0.693]},'dispersal':{'p':[164,165,592,651,652,654,656,657,659,663],'w':[0.885,0.099,0.053,0.128,1.065,3.64,0.19,0.652,0.436,0.304]},'initial':0,'monitored':0,'temp':[4.94,4.02,6.54,9.76,11.01,14.3,15.81,15.61,12.51,10.86,9.6,9.97]},
		{'area':0.053,'action':0,'capacity':1.33,'local':{'p':[],'w':[]},'dispersal':{'p':[652,655,656,725],'w':[0.246,0.053,0.215,0.342]},'initial':0,'monitored':0,'temp':[4.95,4.13,6.51,9.82,10.96,14.36,15.84,15.66,12.52,10.88,9.61,10.02]},
		{'area':3.048,'action':2.9,'capacity':73.25,'local':{'p':[38,43,651],'w':[2.329,1.301,0.502]},'dispersal':{'p':[38,43,44,164,651,652,654,655,656,724,725],'w':[1.034,0.555,0.021,0.079,0.187,1.009,0.123,0.053,3.048,0.092,0.5]},'initial':0,'monitored':0,'temp':[4.92,4.08,6.51,9.77,10.98,14.34,15.84,15.65,12.52,10.87,9.6,10.01]},
		{'area':6.344,'action':11.21,'capacity':207.58,'local':{'p':[150,164,592,595,654,659],'w':[0.71,2.54,2.37,1.65,1.609,0.135]},'dispersal':{'p':[150,164,592,595,596,653,654,657,659],'w':[0.309,0.859,0.918,0.699,0.121,1.282,0.731,6.344,0.202]},'initial':0,'monitored':0,'temp':[4.9,3.92,6.5,9.68,10.96,14.21,15.74,15.53,12.46,10.81,9.56,9.92]},
		{'area':3.606,'action':2.85,'capacity':101.11,'local':{'p':[75,666,718,720],'w':[0.095,3.449,0.319,3.414]},'dispersal':{'p':[75,165,652,658,663,664,666,718,720,725],'w':[0.169,0.099,0.177,3.606,0.402,0.017,1.393,0.222,1.197,0.148]},'initial':0,'monitored':0,'temp':[4.97,4.17,6.48,9.84,10.88,14.32,15.79,15.62,12.48,10.85,9.59,10]},
		{'area':3.006,'action':3.21,'capacity':89.27,'local':{'p':[165,592,654,657,661,667,668],'w':[1.532,2.146,0.858,0.135,0.702,1.138,0.506]},'dispersal':{'p':[165,592,654,657,659,661,663,667,668],'w':[0.682,0.934,0.403,0.15,3.006,0.217,0.086,0.507,0.354]},'initial':0,'monitored':0,'temp':[5.12,4.18,6.75,9.96,11.2,14.48,15.98,15.76,12.67,11.03,9.76,10.1]},
		{'area':3.468,'action':0.93,'capacity':89.01,'local':{'p':[165,667,668,670],'w':[1.043,1.79,0.147,1.612]},'dispersal':{'p':[165,660,662,666,667,668,669,670],'w':[0.456,3.468,1.115,0.11,0.707,0.164,0.079,0.719]},'initial':0,'monitored':0,'temp':[5.22,4.36,6.82,10.11,11.26,14.6,16.07,15.86,12.75,11.13,9.86,10.19]},
		{'area':0.311,'action':0.2,'capacity':8.75,'local':{'p':[659,667,668],'w':[0.702,0.891,1.072]},'dispersal':{'p':[659,661,667,668],'w':[0.508,0.311,0.452,0.608]},'initial':0,'monitored':0,'temp':[5.24,4.29,6.9,10.1,11.36,14.61,16.11,15.88,12.79,11.16,9.88,10.19]},
		{'area':7.777,'action':3.2,'capacity':209.32,'local':{'p':[166,665,666,669,718],'w':[0.965,3.213,2.642,1.87,0.363]},'dispersal':{'p':[165,166,660,662,665,666,669,670,718],'w':[0.101,0.538,1.034,7.777,1.305,1.085,0.762,0.136,0.288]},'initial':0,'monitored':0,'temp':[5.14,4.35,6.68,10.05,11.09,14.51,15.96,15.78,12.64,11.03,9.77,10.13]},
		{'area':1.501,'action':0.53,'capacity':38.94,'local':{'p':[165,652,654],'w':[1.747,1.649,0.693]},'dispersal':{'p':[165,652,654,658,659,663,664,666,720],'w':[0.664,0.737,0.399,0.438,0.147,1.501,0.017,0.107,0.025]},'initial':0,'monitored':0,'temp':[5.01,4.13,6.58,9.86,11.03,14.37,15.86,15.67,12.55,10.92,9.65,10.03]},
		{'area':0.017,'action':0.09,'capacity':0.87,'local':{'p':[],'w':[]},'dispersal':{'p':[652,658,663,664,720],'w':[0.102,0.365,0.199,0.017,0.034]},'initial':0,'monitored':0,'temp':[4.98,4.14,6.53,9.83,10.96,14.35,15.83,15.65,12.52,10.89,9.62,10.02]},
		{'area':6.125,'action':0.74,'capacity':156.01,'local':{'p':[166,173,662,713,718],'w':[2.994,1.339,3.213,0.25,2.018]},'dispersal':{'p':[166,173,662,665,666,713,718],'w':[1.247,0.644,1.519,6.125,0.002,0.183,0.897]},'initial':0,'monitored':0,'temp':[5.14,4.42,6.61,10.08,10.95,14.46,15.9,15.77,12.59,10.98,9.73,10.12]},
		{'area':3.935,'action':5.37,'capacity':124.38,'local':{'p':[658,662,718],'w':[3.449,2.642,1.334]},'dispersal':{'p':[75,165,658,660,662,663,665,666,718],'w':[0.014,0.631,1.389,0.107,1.072,0.101,0.002,3.935,0.683]},'initial':0,'monitored':0,'temp':[5,4.19,6.49,9.87,10.88,14.32,15.79,15.62,12.48,10.86,9.61,10]},
		{'area':2.314,'action':0.99,'capacity':62.24,'local':{'p':[165,659,660,661,668],'w':[0.915,1.138,1.79,0.891,1.374]},'dispersal':{'p':[165,659,660,661,667,668,670],'w':[0.502,0.572,0.824,0.254,2.314,0.704,0.078]},'initial':0,'monitored':0,'temp':[5.24,4.32,6.87,10.11,11.32,14.61,16.1,15.87,12.78,11.15,9.87,10.2]},
		{'area':4.424,'action':2.22,'capacity':120.49,'local':{'p':[149,579,592,659,660,661,667,670],'w':[2.736,0.091,1.65,0.506,0.147,1.072,1.374,1.171]},'dispersal':{'p':[149,579,592,595,659,660,661,667,668,670],'w':[1.154,0.108,0.763,0.06,0.285,0.195,0.281,0.614,4.424,0.526]},'initial':0,'monitored':0,'temp':[5.15,4.21,6.81,10.03,11.3,14.57,16.04,15.82,12.73,11.12,9.85,10.15]},
		{'area':12.306,'action':1.17,'capacity':300.9,'local':{'p':[166,167,589,590,662,672,675],'w':[2.663,0.654,0.645,0.866,1.87,2.49,2.55]},'dispersal':{'p':[148,166,167,576,581,582,589,590,660,662,669,670,672,674,675],'w':[0.036,1.12,0.285,0.307,0.401,0.008,0.362,0.34,0.078,0.77,12.306,0.891,1.269,0.109,1.084]},'initial':0,'monitored':0,'temp':[5.15,4.37,6.76,10.07,11.24,14.58,16,15.81,12.7,11.11,9.8…
		{'area':5.101,'action':2.15,'capacity':136.34,'local':{'p':[577,579,581,660,668],'w':[0.637,1.037,2.272,1.612,1.171]},'dispersal':{'p':[149,577,579,581,582,660,662,667,668,669,670],'w':[0.074,0.259,0.454,0.942,0.008,0.634,0.134,0.039,0.55,0.938,5.101]},'initial':0,'monitored':0,'temp':[5.3,4.45,6.98,10.23,11.47,14.76,16.21,15.98,12.88,11.28,10,10.3]},
		{'area':2.531,'action':0.13,'capacity':63.58,'local':{'p':[167,673,679,680,682],'w':[1.253,1.88,1.626,1.001,0.391]},'dispersal':{'p':[167,671,673,676,679,680,682,684],'w':[0.503,2.531,0.629,0.115,0.697,0.516,0.308,0.196]},'initial':0,'monitored':0,'temp':[4.84,4.07,6.38,9.65,10.77,14.13,15.56,15.38,12.27,10.72,9.59,9.89]},
		{'area':4.3,'action':1.21,'capacity':112.31,'local':{'p':[571,589,669,674],'w':[1.473,2.06,2.49,1.437]},'dispersal':{'p':[167,571,589,669,672,674],'w':[0.104,0.653,0.98,1.429,4.3,0.609]},'initial':0,'monitored':0,'temp':[4.86,4.06,6.45,9.7,10.95,14.24,15.68,15.49,12.4,10.82,9.62,9.96]},
		{'area':1.125,'action':0.3,'capacity':28.72,'local':{'p':[671,682],'w':[1.88,1.218]},'dispersal':{'p':[167,671,673,676,678,682,684],'w':[0.035,0.82,1.125,0.05,0.075,0.621,0.774]},'initial':0,'monitored':0,'temp':[4.83,4.05,6.39,9.64,10.78,14.14,15.57,15.38,12.27,10.72,9.59,9.88]},
		{'area':2.61,'action':1.05,'capacity':70.02,'local':{'p':[571,672,676],'w':[1.742,1.437,1.818]},'dispersal':{'p':[167,571,669,672,674,676],'w':[0.578,0.944,0.104,0.634,2.61,0.655]},'initial':0,'monitored':0,'temp':[4.71,3.92,6.27,9.52,10.74,14.04,15.48,15.31,12.22,10.65,9.48,9.83]},
		{'area':7.26,'action':1.25,'capacity':185.57,'local':{'p':[166,167,669,680,709,715],'w':[1.317,1.371,2.55,0.896,1.62,2.51]},'dispersal':{'p':[166,167,669,675,680,709,715],'w':[0.658,0.664,1.125,7.26,0.406,0.717,1.04]},'initial':0,'monitored':0,'temp':[5.06,4.33,6.6,9.96,10.99,14.39,15.81,15.67,12.53,10.95,9.74,10.08]},
		{'area':1.561,'action':0.7,'capacity':40.94,'local':{'p':[571,674,677,684],'w':[0.831,1.818,0.568,0.523]},'dispersal':{'p':[167,571,671,673,674,676,677,684],'w':[0.81,0.378,0.121,0.013,0.812,1.561,0.629,0.278]},'initial':0,'monitored':0,'temp':[4.78,4,6.34,9.6,10.78,14.11,15.55,15.37,12.27,10.7,9.54,9.87]},
		{'area':1.815,'action':0.17,'capacity':46.06,'local':{'p':[676,678,684],'w':[0.568,1.768,0.732]},'dispersal':{'p':[167,567,571,676,677,678,684],'w':[0.009,0.063,0.636,0.853,1.815,0.856,0.409]},'initial':0,'monitored':0,'temp':[4.78,4,6.36,9.61,10.81,14.14,15.58,15.38,12.29,10.71,9.55,9.89]},
		{'area':4.355,'action':0.9,'capacity':112.22,'local':{'p':[559,561,563,677,684],'w':[0.118,2.623,0.529,1.768,1.131]},'dispersal':{'p':[559,561,563,565,567,568,571,573,673,677,678,684],'w':[0.137,1.003,0.219,0.024,0.268,0.063,0.156,0.027,0.169,0.745,4.355,1.286]},'initial':0,'monitored':0,'temp':[4.85,4.07,6.45,9.69,10.9,14.23,15.67,15.46,12.36,10.78,9.62,9.94]},
		{'area':4.512,'action':0.38,'capacity':113.54,'local':{'p':[671,680,682,701,709],'w':[1.626,1.764,2.25,2.772,0.216]},'dispersal':{'p':[76,671,679,680,682,701,709],'w':[0.033,0.729,4.512,0.725,1.023,1.209,0.23]},'initial':0,'monitored':0,'temp':[4.8,4.02,6.29,9.57,10.64,14.02,15.43,15.28,12.16,10.64,9.53,9.81]},
		{'area':4.229,'action':0.53,'capacity':108.14,'local':{'p':[167,671,675,679,709],'w':[1.97,1.001,0.896,1.764,2.929]},'dispersal':{'p':[167,671,675,679,680,701,709],'w':[0.871,0.465,0.52,0.795,4.229,0.051,1.221]},'initial':0,'monitored':0,'temp':[4.93,4.18,6.46,9.77,10.83,14.21,15.64,15.49,12.36,10.8,9.64,9.96]},
		{'area':3.216,'action':0.52,'capacity':80.51,'local':{'p':[168,691,692],'w':[2.783,0.47,2.264]},'dispersal':{'p':[168,681,682,684,691,692,696,699],'w':[1.091,3.216,1.705,0.151,0.301,0.937,0.126,0.001]},'initial':0,'monitored':0,'temp':[3.96,3.01,5.21,8.44,9.56,12.9,14.32,14.19,11.14,9.72,8.72,8.97]},
		{'area':8.243,'action':1.53,'capacity':206.14,'local':{'p':[76,671,673,679,684,696,701],'w':[2.105,0.391,1.218,2.25,0.222,0.386,0.261]},'dispersal':{'p':[76,168,671,673,679,681,682,684,692,696,699,701],'w':[1.065,0.096,0.228,0.435,0.884,1.676,8.243,0.578,0.124,0.136,0.1,0.19]},'initial':0,'monitored':0,'temp':[4.46,3.6,5.87,9.1,10.21,13.57,14.99,14.83,11.74,10.27,9.21,9.47]},
		{'area':6.018,'action':3.15,'capacity':139.75,'local':{'p':[168,552,560,685,688,689,691],'w':[1.462,0.452,0.643,2.754,1.212,1.996,1.187]},'dispersal':{'p':[146,168,552,560,683,685,688,689,691],'w':[0.072,0.732,0.254,0.378,6.018,1.107,0.506,0.774,0.575]},'initial':0,'monitored':0,'temp':[3.8,2.83,5.08,8.3,9.44,12.8,14.22,14.11,11.11,9.64,8.59,8.86]},
		{'area':5.018,'action':1.06,'capacity':127.73,'local':{'p':[168,561,676,677,678,682,685],'w':[1.715,1.204,0.523,0.732,1.131,0.222,1.449]},'dispersal':{'p':[167,168,561,671,673,676,677,678,681,682,684,685],'w':[0.077,0.714,0.544,0.192,0.643,0.219,0.271,1.201,0.076,0.464,5.018,0.694]},'initial':0,'monitored':0,'temp':[4.77,3.97,6.32,9.57,10.72,14.09,15.52,15.32,12.22,10.66,9.53,9.83]},
		{'area':5.879,'action':3.2,'capacity':157.47,'local':{'p':[63,168,560,561,683,684],'w':[1.028,0.87,1.963,1.328,2.754,1.449]},'dispersal':{'p':[63,168,560,561,683,684,685],'w':[0.48,0.445,0.892,0.604,1.201,0.616,5.879]},'initial':0,'monitored':0,'temp':[4.39,3.53,5.85,9.09,10.26,13.62,15.05,14.88,11.83,10.28,9.17,9.47]},
		{'area':2.071,'action':1.65,'capacity':48.2,'local':{'p':[169,690,692,695],'w':[1.105,2.16,0.742,2.456]},'dispersal':{'p':[169,686,690,692,695,696],'w':[0.557,2.071,0.929,0.449,1.012,0.031]},'initial':0,'monitored':0,'temp':[3.69,2.69,4.85,8.1,9.19,12.54,13.93,13.82,10.81,9.44,8.44,8.66]},
		{'area':6.737,'action':0.73,'capacity':109.64,'local':{'p':[169,551,552,556,688,689,690,693],'w':[2.225,1.258,0.645,1.254,0.391,1.265,1.598,1.526]},'dispersal':{'p':[169,551,552,556,687,688,689,690,693],'w':[0.861,0.536,0.352,0.514,6.737,0.251,0.523,0.749,0.75]},'initial':0,'monitored':0,'temp':[3.52,2.54,4.77,8.04,9.14,12.53,13.9,13.82,10.89,9.43,8.34,8.58]},
		{'area':2.793,'action':0.06,'capacity':7.4,'local':{'p':[169,683,687,689,691],'w':[1.413,1.212,0.391,1.736,1.914]},'dispersal':{'p':[169,683,687,688,689,691],'w':[0.629,0.63,0.285,2.793,0.749,0.862]},'initial':0,'monitored':0,'temp':[3.45,2.43,4.62,7.84,8.96,12.32,13.72,13.65,10.68,9.26,8.24,8.49]},
		{'area':3.456,'action':1.53,'capacity':75.95,'local':{'p':[552,683,687,688],'w':[2.985,1.996,1.265,1.736]},'dispersal':{'p':[552,683,687,688,689],'w':[1.317,0.956,0.661,0.759,3.456]},'initial':0,'monitored':0,'temp':[3.52,2.53,4.76,7.99,9.12,12.49,13.89,13.81,10.86,9.4,8.34,8.6]},
		{'area':5.978,'action':0.63,'capacity':68.93,'local':{'p':[169,686,687,693,695],'w':[1.407,2.16,1.598,1.112,0.154]},'dispersal':{'p':[169,686,687,690,693,695],'w':[0.654,0.788,0.684,5.978,0.506,0.191]},'initial':0,'monitored':0,'temp':[3.85,2.89,5.11,8.39,9.47,12.85,14.21,14.1,11.11,9.69,8.62,8.83]},
		{'area':3.415,'action':2.38,'capacity':76.73,'local':{'p':[168,169,681,683,688,692],'w':[0.559,0.717,0.47,1.187,1.914,2.947]},'dispersal':{'p':[168,169,681,683,688,691,692],'w':[0.284,0.446,0.307,0.57,0.762,3.415,1.247]},'initial':0,'monitored':0,'temp':[3.45,2.42,4.57,7.79,8.91,12.25,13.66,13.58,10.58,9.2,8.22,8.47]},
		{'area':7.732,'action':4.66,'capacity':182.14,'local':{'p':[169,681,686,691,695,696],'w':[0.575,2.264,0.742,2.947,0.254,2.457]},'dispersal':{'p':[169,681,682,686,691,692,695,696,699],'w':[0.338,0.975,0.08,0.348,1.166,7.732,0.137,1.571,0.096]},'initial':0,'monitored':0,'temp':[3.41,2.36,4.47,7.68,8.8,12.12,13.54,13.45,10.43,9.1,8.16,8.4]},
		{'area':6.623,'action':1.69,'capacity':135.17,'local':{'p':[145,170,556,687,690],'w':[0.512,2.914,2.97,1.526,1.112]},'dispersal':{'p':[145,170,556,687,690,693],'w':[0.383,1.073,1.148,0.673,0.505,6.623]},'initial':0,'monitored':0,'temp':[3.62,2.7,4.96,8.3,9.41,12.82,14.12,14.06,11.16,9.68,8.48,8.7]},
		{'area':0.669,'action':0.02,'capacity':16.84,'local':{'p':[171,698,699,705],'w':[0.999,1.237,0.949,0.338]},'dispersal':{'p':[171,694,697,698,699,704,705],'w':[0.537,0.669,0.058,0.52,0.496,0.001,0.3]},'initial':0,'monitored':0,'temp':[4.09,3.13,5.24,8.46,9.66,12.88,14.25,14.15,11.04,9.76,8.8,9.02]},
		{'area':1.936,'action':0.91,'capacity':43.75,'local':{'p':[686,690,692,696],'w':[2.456,0.154,0.254,2.22]},'dispersal':{'p':[686,690,692,695,696],'w':[0.896,0.209,0.303,1.936,0.918]},'initial':0,'monitored':0,'temp':[3.87,2.88,5.05,8.3,9.4,12.74,14.12,13.99,10.96,9.59,8.6,8.81]},
		{'area':5.926,'action':2.24,'capacity':139.09,'local':{'p':[682,692,695],'w':[0.386,2.457,2.22]},'dispersal':{'p':[76,171,681,682,686,692,695,696,699],'w':[0.108,0.282,0.088,0.162,0.03,1.608,0.906,5.926,1.518]},'initial':0,'monitored':0,'temp':[3.75,2.74,4.87,8.1,9.23,12.53,13.92,13.81,10.76,9.43,8.48,8.7]},
		{'area':2.479,'action':0.07,'capacity':42.79,'local':{'p':[171,698,846,847],'w':[0.96,1.451,1.102,0.324]},'dispersal':{'p':[171,694,697,698,846,847],'w':[0.359,0.02,2.479,0.603,0.502,0.221]},'initial':0,'monitored':0,'temp':[4.12,3.18,5.28,8.51,9.74,12.93,14.28,14.2,11.08,9.79,8.84,9.07]},
		{'area':1.607,'action':1.51,'capacity':45.93,'local':{'p':[171,694,697,705,846],'w':[0.21,1.237,1.451,1.29,0.906]},'dispersal':{'p':[171,694,697,698,699,705,846],'w':[0.216,0.464,0.699,1.607,0.008,0.619,0.534]},'initial':0,'monitored':0,'temp':[4.13,3.18,5.29,8.51,9.73,12.93,14.3,14.2,11.09,9.8,8.84,9.07]},
		{'area':6.757,'action':1.56,'capacity':137.38,'local':{'p':[76,171,694,704,705],'w':[1.413,2.496,0.949,1.914,0.391]},'dispersal':{'p':[76,171,682,692,694,696,698,699,704,705],'w':[0.676,0.971,0.105,0.147,0.393,1.564,0.004,6.757,0.763,0.204]},'initial':0,'monitored':0,'temp':[3.87,2.88,5,8.22,9.38,12.64,14.03,13.94,10.86,9.55,8.6,8.82]},
		{'area':3.081,'action':0.85,'capacity':74.26,'local':{'p':[76,702,703,704,846],'w':[1.247,2.193,0.853,2.69,0.561]},'dispersal':{'p':[76,700,702,703,704,705,846],'w':[0.614,3.081,0.931,0.42,1.065,0.109,0.377]},'initial':0,'monitored':0,'temp':[4.19,3.28,5.42,8.63,9.81,13.05,14.44,14.36,11.27,9.91,8.92,9.17]},
		{'area':6.012,'action':0.25,'capacity':150.46,'local':{'p':[76,172,679,682,703,709,712],'w':[1.64,1.146,2.772,0.261,1.499,0.769,1.645]},'dispersal':{'p':[76,172,679,680,682,701,703,709,712],'w':[0.717,0.536,1.084,0.02,0.261,6.012,0.624,0.401,0.75]},'initial':0,'monitored':0,'temp':[4.68,3.89,6.1,9.38,10.45,13.8,15.21,15.09,11.98,10.49,9.4,9.69]},
		{'area':4.834,'action':3.35,'capacity':127.7,'local':{'p':[700,703,706,712,838,845,846,848],'w':[2.193,1.204,1.481,0.526,0.156,1.104,0.671,1.097]},'dispersal':{'p':[700,702,703,706,712,838,845,846,848],'w':[0.899,4.834,0.59,0.599,0.293,0.175,0.447,0.388,0.481]},'initial':0,'monitored':0,'temp':[4.25,3.38,5.52,8.73,9.9,13.15,14.53,14.47,11.38,10,8.98,9.26]},
		{'area':2.92,'action':0.41,'capacity':73.7,'local':{'p':[76,700,701,702,712],'w':[1.99,0.853,1.499,1.204,1.202]},'dispersal':{'p':[76,700,701,702,703,712],'w':[0.841,0.454,0.721,0.561,2.92,0.619]},'initial':0,'monitored':0,'temp':[4.37,3.52,5.69,8.92,10.06,13.34,14.73,14.65,11.56,10.15,9.11,9.38]},
		{'area':2.195,'action':1.54,'capacity':58.37,'local':{'p':[76,699,700,705,846],'w':[0.524,1.914,2.69,1.888,0.021]},'dispersal':{'p':[76,699,700,704,705,846],'w':[0.406,0.926,1.063,2.195,0.72,0.202]},'initial':0,'monitored':0,'temp':[4.12,3.18,5.31,8.53,9.71,12.95,14.33,14.24,11.15,9.82,8.84,9.08]},
		{'area':1.353,'action':0.35,'capacity':35.45,'local':{'p':[694,698,699,704,846],'w':[0.338,1.29,0.391,1.888,1.172]},'dispersal':{'p':[694,698,699,700,704,705,846],'w':[0.181,0.542,0.315,0.161,0.704,1.353,0.63]},'initial':0,'monitored':0,'temp':[4.15,3.21,5.33,8.55,9.75,12.96,14.34,14.25,11.15,9.84,8.87,9.1]},
		{'area':3.302,'action':0.54,'capacity':84.28,'local':{'p':[702,708,712,838,839],'w':[1.481,1.166,1.647,2.066,0.794]},'dispersal':{'p':[702,706,708,712,838,839,848],'w':[0.738,3.302,0.479,0.743,0.908,0.442,0.052]},'initial':0,'monitored':0,'temp':[4.51,3.73,5.85,9.14,10.19,13.52,14.91,14.86,11.74,10.28,9.21,9.52]},
		{'area':1.726,'action':0.08,'capacity':42.99,'local':{'p':[172,708,710,711,839],'w':[1.333,1.309,0.68,1.42,0.476]},'dispersal':{'p':[172,707,708,710,711,712,839],'w':[0.676,1.726,0.554,0.419,0.554,0.093,0.305]},'initial':0,'monitored':0,'temp':[5.05,4.38,6.48,9.91,10.76,14.22,15.62,15.57,12.41,10.83,9.67,10.03]},
		{'area':1.923,'action':0.31,'capacity':49.47,'local':{'p':[172,706,707,712,839],'w':[0.094,1.166,1.309,1.578,1.414]},'dispersal':{'p':[172,706,707,708,712,839],'w':[0.182,0.556,0.595,1.923,0.704,0.692]},'initial':0,'monitored':0,'temp':[4.81,4.09,6.19,9.57,10.5,13.9,15.3,15.25,12.11,10.58,9.46,9.8]},
		{'area':5.746,'action':0.66,'capacity':146.25,'local':{'p':[172,675,679,680,701,715],'w':[2.862,1.62,0.216,2.929,0.769,1.282]},'dispersal':{'p':[172,675,679,680,701,709,715],'w':[1.22,0.739,0.192,1.174,0.42,5.746,0.623]},'initial':0,'monitored':0,'temp':[5.03,4.31,6.54,9.91,10.88,14.3,15.71,15.6,12.45,10.88,9.71,10.04]},
		{'area':4.307,'action':0.58,'capacity':107.46,'local':{'p':[707,711,714,835,839],'w':[0.68,1.655,1.197,3.003,1.927]},'dispersal':{'p':[191,707,710,711,714,833,835,839],'w':[0.156,0.354,4.307,0.654,0.636,0.051,1.199,0.919]},'initial':0,'monitored':0,'temp':[5.05,4.4,6.44,9.95,10.67,14.21,15.62,15.59,12.4,10.79,9.62,10.02]},
		{'area':1.908,'action':0.16,'capacity':48.33,'local':{'p':[172,707,710,714],'w':[1.489,1.42,1.655,1.152]},'dispersal':{'p':[172,707,710,711,714],'w':[0.75,0.578,0.791,1.908,0.641]},'initial':0,'monitored':0,'temp':[5.16,4.51,6.6,10.08,10.86,14.36,15.77,15.72,12.54,10.94,9.75,10.13]},
		{'area':4.13,'action':0.34,'capacity':104.19,'local':{'p':[172,701,702,703,706,708],'w':[1.382,1.645,0.526,1.202,1.647,1.578]},'dispersal':{'p':[172,701,702,703,706,707,708,712],'w':[0.655,0.731,0.354,0.532,0.713,0.072,0.634,4.13]},'initial':0,'monitored':0,'temp':[4.63,3.85,5.99,9.3,10.32,13.67,15.07,15.01,11.89,10.41,9.32,9.63]},
		{'area':4.793,'action':1.85,'capacity':128.16,'local':{'p':[166,173,665,714,715],'w':[2.586,2.387,0.25,1.602,1.914]},'dispersal':{'p':[166,173,665,713,714,715],'w':[1.072,1.064,0.254,4.793,0.762,0.864]},'initial':0,'monitored':0,'temp':[5.21,4.54,6.63,10.18,10.89,14.46,15.89,15.8,12.61,10.99,9.76,10.16]},
		{'area':8.056,'action':3.36,'capacity':217.36,'local':{'p':[172,173,710,711,713,715,716,835],'w':[0.759,1.223,1.197,1.152,1.602,1.833,1.045,1.843]},'dispersal':{'p':[172,173,710,711,713,714,715,716,832,835],'w':[0.414,0.553,0.506,0.472,0.679,8.056,0.814,0.521,0.003,0.811]},'initial':0,'monitored':0,'temp':[5.17,4.54,6.55,10.13,10.76,14.36,15.78,15.73,12.52,10.9,9.7,10.11]},
		{'area':5.197,'action':1.11,'capacity':134.79,'local':{'p':[166,172,675,709,713,714],'w':[0.962,0.444,2.51,1.282,1.914,1.833]},'dispersal':{'p':[166,172,675,709,713,714,715],'w':[0.522,0.297,1.062,0.589,0.789,0.819,5.197]},'initial':0,'monitored':0,'temp':[5.15,4.47,6.64,10.09,10.95,14.44,15.86,15.75,12.58,10.98,9.77,10.14]},
		{'area':4.436,'action':0.57,'capacity':112.75,'local':{'p':[173,714,717,719,832,835],'w':[3.313,1.045,3.413,0.5,0.824,0.344]},'dispersal':{'p':[173,714,716,717,719,832,835],'w':[1.36,0.526,4.436,1.327,0.398,0.437,0.231]},'initial':0,'monitored':0,'temp':[5.22,4.63,6.51,10.22,10.61,14.36,15.8,15.78,12.52,10.86,9.64,10.12]},
		{'area':2.261,'action':0.34,'capacity':58.14,'local':{'p':[716,719,832,836],'w':[3.413,0.893,0.531,3.143]},'dispersal':{'p':[716,717,719,827,828,832,836],'w':[1.422,2.261,0.576,0.079,0.015,0.399,1.193]},'initial':0,'monitored':0,'temp':[5.23,4.63,6.52,10.23,10.61,14.38,15.82,15.8,12.52,10.86,9.64,10.14]},
		{'area':4.205,'action':2.95,'capacity':119.29,'local':{'p':[75,173,658,662,665,666],'w':[2.99,1.382,0.319,0.363,2.018,1.334]},'dispersal':{'p':[75,173,658,662,665,666,718,719,720],'w':[1.224,0.721,0.204,0.227,0.85,0.528,4.205,0.037,0.081]},'initial':0,'monitored':0,'temp':[5.15,4.45,6.58,10.1,10.86,14.44,15.9,15.77,12.57,10.94,9.69,10.12]},
		{'area':6.582,'action':2.6,'capacity':176.86,'local':{'p':[75,173,716,717,723,822,823,828,836],'w':[3.141,0.79,0.5,0.893,1.373,0.808,0.407,0.851,0.306]},'dispersal':{'p':[75,173,716,717,718,719,722,723,822,823,828,836],'w':[1.327,0.426,0.232,0.347,0.028,6.582,0.245,1.319,0.404,0.226,0.368,0.155]},'initial':0,'monitored':0,'temp':[5.42,4.83,6.83,10.48,10.97,14.72,16.18,16.08,12.8,11.11,9.86,10.36]…
		{'area':2.447,'action':0.57,'capacity':46.2,'local':{'p':[75,658,721,725],'w':[1.173,3.414,2.236,1.325]},'dispersal':{'p':[75,652,658,663,664,718,720,721,724,725],'w':[0.597,0.352,1.322,0.052,0.016,0.081,2.447,0.749,0.098,0.507]},'initial':0,'monitored':0,'temp':[5.01,4.24,6.5,9.9,10.88,14.37,15.84,15.68,12.51,10.88,9.62,10.04]},
		{'area':1.117,'action':0.48,'capacity':29.45,'local':{'p':[75,720,725],'w':[0.272,2.236,0.878]},'dispersal':{'p':[75,720,721,722,723,724,725],'w':[0.365,0.96,1.117,0.148,0.034,1.016,0.481]},'initial':0,'monitored':0,'temp':[5.05,4.31,6.55,9.97,10.91,14.42,15.89,15.74,12.56,10.91,9.65,10.09]},
		{'area':6.351,'action':3.24,'capacity':173.47,'local':{'p':[723,724,726,727,816,826],'w':[3.146,1.981,0.894,2.187,0.449,1.431]},'dispersal':{'p':[75,719,721,722,723,724,726,727,816,826],'w':[0.126,0.122,0.109,6.351,1.08,0.794,0.406,0.877,0.295,0.684]},'initial':0,'monitored':0,'temp':[5.16,4.48,6.64,10.13,10.93,14.54,16.01,15.88,12.64,10.97,9.72,10.2]},
		{'area':2.958,'action':2.42,'capacity':85.5,'local':{'p':[75,719,722,724,822,826],'w':[0.551,1.373,3.146,0.007,0.521,0.871]},'dispersal':{'p':[75,719,721,722,723,724,822,826],'w':[0.334,1.452,0.069,1.285,2.958,0.086,0.318,0.445]},'initial':0,'monitored':0,'temp':[5.37,4.76,6.82,10.41,11.01,14.72,16.18,16.07,12.79,11.11,9.85,10.35]},
		{'area':5.045,'action':1.79,'capacity':122.26,'local':{'p':[75,722,723,725,727],'w':[0.448,1.981,0.007,1.418,1.656]},'dispersal':{'p':[43,44,75,656,720,721,722,723,724,725,727],'w':[0.51,0.133,0.299,0.048,0.179,0.936,0.793,0.091,5.045,0.587,0.667]},'initial':0,'monitored':0,'temp':[5,4.24,6.53,9.91,10.93,14.41,15.88,15.72,12.54,10.9,9.63,10.08]},
		{'area':1.734,'action':0.4,'capacity':24.21,'local':{'p':[44,720,721,724],'w':[0.136,1.325,0.878,1.418]},'dispersal':{'p':[43,44,652,655,656,658,720,721,724,725],'w':[0.172,0.029,0.267,0.053,0.449,0.169,0.525,0.292,0.849,1.734]},'initial':0,'monitored':0,'temp':[4.96,4.17,6.51,9.84,10.93,14.36,15.84,15.67,12.52,10.88,9.61,10.03]},
		{'area':3.68,'action':0.99,'capacity':96.35,'local':{'p':[174,188,722,727,816],'w':[1.696,1.124,0.894,2.243,1.82]},'dispersal':{'p':[174,188,722,726,727,816],'w':[0.796,0.548,0.529,3.68,0.912,0.824]},'initial':0,'monitored':0,'temp':[4.93,4.21,6.48,9.84,10.89,14.39,15.87,15.71,12.5,10.85,9.6,10.07]},
		{'area':4.098,'action':4.02,'capacity':121.22,'local':{'p':[174,722,724,726],'w':[0.467,2.187,1.656,2.243]},'dispersal':{'p':[43,44,174,722,724,726,727,811],'w':[0.169,0.442,0.227,1.002,0.775,0.942,4.098,0.067]},'initial':0,'monitored':0,'temp':[4.93,4.19,6.46,9.83,10.86,14.35,15.83,15.68,12.48,10.84,9.58,10.04]},
		{'area':3.623,'action':0.17,'capacity':89.44,'local':{'p':[9,644,729,731],'w':[0.332,1.242,2.121,3.451]},'dispersal':{'p':[9,176,644,728,729,731],'w':[0.35,0.033,0.655,3.623,0.877,1.318]},'initial':0,'monitored':0,'temp':[4.97,4.33,6.88,9.94,11.43,14.77,16.39,16.06,12.93,11.19,9.91,10.36]},
		{'area':4.795,'action':1.17,'capacity':117.79,'local':{'p':[8,9,29,74,645,728],'w':[0.961,1.413,2.288,1.053,0.738,2.121]},'dispersal':{'p':[8,9,24,27,29,74,162,645,649,728,729,731],'w':[0.495,0.656,0.015,0.009,1.03,0.4,0.003,0.268,0.022,0.795,4.795,0.003]},'initial':0,'monitored':0,'temp':[4.68,3.99,6.5,9.54,11.04,14.35,15.97,15.67,12.55,10.87,9.61,10.07]},
		{'area':4.588,'action':3.51,'capacity':131.54,'local':{'p':[9,52,176,185,794,798,804],'w':[0.768,1.711,2.075,0.299,1.077,2.055,0.82]},'dispersal':{'p':[9,52,176,185,730,738,739,794,798,804],'w':[0.392,0.823,0.922,0.175,4.588,0.025,0.004,0.405,0.874,0.391]},'initial':0,'monitored':0,'temp':[4.85,4.21,6.76,9.87,11.32,14.69,16.3,16.02,12.85,11.08,9.81,10.27]},
		{'area':3.442,'action':0.33,'capacity':86.56,'local':{'p':[9,176,644,728,738],'w':[0.219,3.281,1.158,3.451,0.707]},'dispersal':{'p':[9,176,644,728,729,731,738],'w':[0.308,1.267,0.591,1.44,0.006,3.442,0.414]},'initial':0,'monitored':0,'temp':[5.07,4.47,7.03,10.11,11.59,14.94,16.56,16.22,13.08,11.32,10.02,10.48]},
		{'area':0.015,'action':0,'capacity':0.36,'local':{'p':[],'w':[]},'dispersal':{'p':[732,733,738],'w':[0.015,0.033,0.676]},'initial':0,'monitored':0,'temp':[5.13,4.54,7.1,10.23,11.71,15.08,16.69,16.36,13.21,11.42,10.11,10.57]},
		{'area':0.033,'action':0,'capacity':0.81,'local':{'p':[],'w':[]},'dispersal':{'p':[732,733,738],'w':[0.015,0.033,0.8]},'initial':0,'monitored':0,'temp':[5.13,4.54,7.1,10.23,11.71,15.08,16.69,16.36,13.21,11.41,10.11,10.57]},
		{'area':1.394,'action':0,'capacity':33.15,'local':{'p':[177,735,740],'w':[1.567,0.366,1.585]},'dispersal':{'p':[177,644,734,735,738,740],'w':[0.755,0.043,1.394,0.264,0.989,0.598]},'initial':0,'monitored':0,'temp':[5.15,4.55,7.11,10.26,11.75,15.12,16.72,16.39,13.25,11.44,10.13,10.59]},
		{'area':2.111,'action':0.33,'capacity':54.44,'local':{'p':[177,641,734,737,740,743],'w':[0.757,1.755,0.366,0.467,1.702,0.845]},'dispersal':{'p':[177,641,734,735,737,740,743],'w':[0.379,0.839,0.291,2.111,0.229,0.675,0.457]},'initial':0,'monitored':0,'temp':[5.17,4.57,7.12,10.3,11.8,15.16,16.74,16.42,13.3,11.49,10.16,10.63]},
		{'area':5.164,'action':0.07,'capacity':126.18,'local':{'p':[738,739,789,790,792],'w':[1.456,1.679,1.062,4.435,0.639]},'dispersal':{'p':[177,736,737,738,739,789,790,792,793],'w':[0.714,5.164,0.128,0.565,0.636,0.483,1.803,0.406,0.031]},'initial':0,'monitored':0,'temp':[5.09,4.51,7.08,10.26,11.73,15.14,16.73,16.42,13.24,11.39,10.09,10.56]},
		{'area':2.28,'action':0.26,'capacity':57.32,'local':{'p':[177,735,741,743],'w':[2.182,0.467,1.199,0.892]},'dispersal':{'p':[177,735,736,737,741,743,784,790],'w':[0.854,0.364,0.117,2.28,0.407,0.409,0.184,0.506]},'initial':0,'monitored':0,'temp':[5.15,4.56,7.12,10.32,11.82,15.2,16.78,16.47,13.32,11.48,10.15,10.62]},
		{'area':7.879,'action':0.65,'capacity':195.5,'local':{'p':[176,644,731,736,739,798],'w':[2.594,1.693,0.707,1.456,2.324,0.112]},'dispersal':{'p':[176,177,644,730,731,732,733,734,736,738,739,740,798],'w':[1.03,0.403,0.716,0.015,0.373,0.015,0.033,0.884,0.696,7.879,0.861,0.109,0.186]},'initial':0,'monitored':0,'temp':[5.11,4.52,7.08,10.22,11.69,15.07,16.68,16.35,13.2,11.39,10.09,10.55]},
		{'area':2.347,'action':0,'capacity':57.99,'local':{'p':[736,738,792,798],'w':[1.679,2.324,1.371,1.245]},'dispersal':{'p':[176,730,736,738,739,792,798],'w':[0.1,0.005,0.809,1.015,2.347,0.63,0.593]},'initial':0,'monitored':0,'temp':[5.05,4.46,7.04,10.18,11.63,15.04,16.64,16.33,13.15,11.33,10.04,10.5]},
		{'area':1.675,'action':0,'capacity':41.29,'local':{'p':[641,734,735],'w':[0.762,1.585,1.702]},'dispersal':{'p':[177,641,644,734,735,738,740],'w':[0.003,0.387,0.23,0.681,0.728,0.09,1.675]},'initial':0,'monitored':0,'temp':[5.18,4.58,7.13,10.28,11.78,15.13,16.72,16.39,13.27,11.48,10.16,10.62]},
		{'area':3.677,'action':0.15,'capacity':40.26,'local':{'p':[73,737,743],'w':[1.218,1.199,2.88]},'dispersal':{'p':[73,636,737,741,743,744,784,790],'w':[0.431,0.016,0.652,3.677,1.174,0.972,0.812,0.031]},'initial':0,'monitored':0,'temp':[5.16,4.56,7.12,10.34,11.88,15.23,16.8,16.49,13.36,11.51,10.15,10.62]},
		{'area':3.768,'action':5.39,'capacity':81.77,'local':{'p':[73,744,747,755],'w':[1.714,3.307,1.773,2.364]},'dispersal':{'p':[73,160,178,742,744,747,755,781],'w':[0.832,0.029,0.14,3.768,1.36,0.714,0.933,0.094]},'initial':0,'monitored':0,'temp':[5.14,4.52,7.1,10.31,11.91,15.26,16.83,16.54,13.38,11.5,10.11,10.59]},
		{'area':3.434,'action':1.5,'capacity':76.44,'local':{'p':[636,641,735,737,741],'w':[1.587,1.412,0.845,0.892,2.88]},'dispersal':{'p':[636,641,735,737,741,743,744],'w':[0.663,0.549,0.413,0.487,1.125,3.434,0.315]},'initial':0,'monitored':0,'temp':[5.16,4.56,7.11,10.32,11.85,15.19,16.76,16.45,13.33,11.5,10.16,10.62]},
		{'area':11.001,'action':0.71,'capacity':181.66,'local':{'p':[73,742,755],'w':[1.175,3.307,0.085]},'dispersal':{'p':[73,160,178,636,638,741,742,743,744,755],'w':[0.646,0.967,0.177,0.736,0.819,0.716,1.276,0.155,11.001,0.091]},'initial':0,'monitored':0,'temp':[5.1,4.49,7.05,10.28,11.87,15.18,16.74,16.44,13.32,11.47,10.08,10.55]},
		{'area':7.624,'action':11.39,'capacity':246.17,'local':{'p':[159,160,178,630,751,754],'w':[3.91,0.577,2.19,1.009,1.434,2.175]},'dispersal':{'p':[159,160,178,630,745,751,754],'w':[1.578,0.486,0.919,0.552,7.624,0.566,0.916]},'initial':0,'monitored':0,'temp':[4.41,3.71,6.22,9.42,11.06,14.33,15.93,15.66,12.57,10.77,9.39,9.87]},
		{'area':3.822,'action':0.1,'capacity':94.7,'local':{'p':[759,767,772],'w':[1.135,1.115,1.638]},'dispersal':{'p':[746,748,749,750,752,753,757,759,767,772,776],'w':[3.822,0.13,0.043,0.673,0.638,0.001,0.043,0.465,0.461,0.745,0.125]},'initial':0,'monitored':0,'temp':[5.17,4.56,7.2,10.33,12.03,15.36,17.01,16.65,13.46,11.59,10.13,10.61]},
		{'area':2.785,'action':0.2,'capacity':13.84,'local':{'p':[73,742,753,755,781],'w':[0.113,1.773,1.654,2.155,1.403]},'dispersal':{'p':[73,742,747,753,755,781],'w':[0.206,0.773,2.785,0.751,0.929,0.654]},'initial':0,'monitored':0,'temp':[5.27,4.66,7.26,10.45,12.07,15.44,17.02,16.72,13.54,11.63,10.23,10.71]},
		{'area':0.167,'action':0.21,'capacity':5.06,'local':{'p':[],'w':[]},'dispersal':{'p':[746,748,749,750,752,753],'w':[0.174,0.167,0.054,0.122,0.538,0.094]},'initial':0,'monitored':0,'temp':[5.33,4.7,7.33,10.5,12.18,15.53,17.14,16.82,13.62,11.7,10.26,10.76]},
		{'area':0.06,'action':0,'capacity':1.38,'local':{'p':[],'w':[]},'dispersal':{'p':[746,748,749,750,752,753],'w':[0.052,0.138,0.06,0.315,0.069,0.307]},'initial':0,'monitored':0,'temp':[5.39,4.78,7.41,10.57,12.25,15.6,17.2,16.88,13.69,11.76,10.32,10.82]},
		{'area':2.705,'action':1.44,'capacity':67.86,'local':{'p':[182,753,776],'w':[1.221,0.918,1.387]},'dispersal':{'p':[182,746,748,749,750,752,753,767,776],'w':[0.596,0.693,0.114,0.06,2.705,0.002,0.631,0.042,0.617]},'initial':0,'monitored':0,'temp':[5.32,4.74,7.36,10.48,12.15,15.48,17.11,16.76,13.6,11.69,10.26,10.75]},
		{'area':2.566,'action':2.08,'capacity':74.06,'local':{'p':[178,745,752,754],'w':[2.34,1.434,1.307,1.625]},'dispersal':{'p':[178,745,751,752,754],'w':[1.064,0.689,2.566,0.698,0.724]},'initial':0,'monitored':0,'temp':[4.7,4.02,6.57,9.74,11.41,14.72,16.32,16.03,12.91,11.06,9.66,10.15]},
		{'area':4.893,'action':2.69,'capacity':81.81,'local':{'p':[178,751,754,757],'w':[1.039,1.307,0.557,2.366]},'dispersal':{'p':[178,746,748,749,750,751,752,753,754,755,757,759],'w':[0.386,0.702,0.167,0.051,0.011,0.523,4.893,0.373,0.316,0.047,0.964,0.111]},'initial':0,'monitored':0,'temp':[4.99,4.34,6.94,10.1,11.78,15.11,16.73,16.41,13.25,11.37,9.94,10.43]},
		{'area':4.147,'action':0.13,'capacity':23.9,'local':{'p':[182,747,750,755,781],'w':[1.243,1.654,0.918,1.133,0.517]},'dispersal':{'p':[178,182,747,748,749,750,752,753,755,781],'w':[0.103,0.615,0.669,0.099,0.06,0.575,0.291,4.147,0.5,0.725]},'initial':0,'monitored':0,'temp':[5.36,4.76,7.38,10.54,12.19,15.54,17.14,16.82,13.65,11.72,10.3,10.79]},
		{'area':4.743,'action':9.16,'capacity':162.19,'local':{'p':[630,745,751,752,757,758],'w':[1.328,2.175,1.625,0.557,1.163,1.726]},'dispersal':{'p':[630,745,751,752,754,757,758],'w':[0.695,0.935,0.68,0.349,4.743,0.505,0.746]},'initial':0,'monitored':0,'temp':[4.32,3.61,6.13,9.3,10.96,14.24,15.87,15.58,12.49,10.69,9.3,9.78]},
		{'area':4.493,'action':1.21,'capacity':49.42,'local':{'p':[742,744,747,753],'w':[2.364,0.085,2.155,1.133]},'dispersal':{'p':[160,178,742,744,747,752,753,755],'w':[0.05,1.512,0.951,0.166,0.822,0.108,0.556,4.493]},'initial':0,'monitored':0,'temp':[5.06,4.43,7,10.2,11.84,15.17,16.75,16.46,13.31,11.43,10.02,10.51]},
		{'area':8.776,'action':2.23,'capacity':224.27,'local':{'p':[158,179,757,758,760,762],'w':[3.188,0.834,1.047,2.638,1.775,1.893]},'dispersal':{'p':[72,158,179,756,757,758,759,760,762],'w':[0.083,1.374,0.402,8.776,0.481,1.076,0.021,0.754,0.849]},'initial':0,'monitored':0,'temp':[4.14,3.42,5.99,9.13,10.79,14.09,15.77,15.42,12.33,10.55,9.14,9.61]},
		{'area':4.519,'action':1.44,'capacity':112.9,'local':{'p':[179,752,754,756,758,759],'w':[0.184,2.366,1.163,1.047,2.256,0.634]},'dispersal':{'p':[179,746,752,754,756,757,758,759],'w':[0.241,0.1,0.967,0.609,0.558,4.519,0.904,0.938]},'initial':0,'monitored':0,'temp':[4.58,3.89,6.47,9.62,11.3,14.61,16.27,15.93,12.8,10.98,9.55,10.03]},
		{'area':5.319,'action':9.93,'capacity':179.29,'local':{'p':[158,630,754,756,757],'w':[0.798,1.661,1.726,2.638,2.256]},'dispersal':{'p':[158,630,754,756,757,758],'w':[0.461,0.775,0.801,1.116,0.994,5.319]},'initial':0,'monitored':0,'temp':[4.15,3.42,5.95,9.1,10.76,14.05,15.7,15.39,12.31,10.52,9.13,9.61]},
		{'area':2.218,'action':0.49,'capacity':55.43,'local':{'p':[179,746,757,772],'w':[2.331,1.135,0.634,0.411]},'dispersal':{'p':[179,746,752,756,757,759,772],'w':[0.985,0.523,0.171,0.077,1.035,2.218,0.271]},'initial':0,'monitored':0,'temp':[4.85,4.2,6.82,9.96,11.66,14.98,16.64,16.28,13.11,11.28,9.82,10.3]},
		{'area':5.553,'action':2.63,'capacity':146.04,'local':{'p':[72,179,756,761,762,763,770,774],'w':[1.135,1.648,1.775,1.654,0.028,1.411,0.377,1.258]},'dispersal':{'p':[72,179,756,760,761,762,763,770,774],'w':[0.526,0.73,0.815,5.553,0.63,0.135,0.581,0.291,0.521]},'initial':0,'monitored':0,'temp':[4.4,3.7,6.32,9.45,11.16,14.47,16.18,15.8,12.62,10.85,9.41,9.88]},
		{'area':2.607,'action':2.1,'capacity':64.42,'local':{'p':[760,763,765,770],'w':[1.654,2.583,0.891,1.821]},'dispersal':{'p':[760,761,763,765,770,774],'w':[0.775,2.607,1.134,0.541,0.829,0.001]},'initial':0,'monitored':0,'temp':[4.45,3.75,6.39,9.5,11.24,14.56,16.29,15.89,12.67,10.92,9.46,9.93]},
		{'area':8.302,'action':6.16,'capacity':235.95,'local':{'p':[72,157,756,760],'w':[3.319,1.607,1.893,0.028]},'dispersal':{'p':[72,157,158,756,760,762],'w':[1.265,0.809,0.317,0.913,0.14,8.302]},'initial':0,'monitored':0,'temp':[3.96,3.22,5.81,8.95,10.6,13.9,15.61,15.24,12.13,10.37,8.95,9.43]},
		{'area':5.195,'action':3.38,'capacity':142.6,'local':{'p':[72,180,760,761,765],'w':[3.67,0.052,1.411,2.583,1.178]},'dispersal':{'p':[72,180,760,761,763,765],'w':[1.376,0.05,0.728,0.974,5.195,0.531]},'initial':0,'monitored':0,'temp':[4.19,3.45,6.07,9.18,10.92,14.23,15.98,15.59,12.38,10.64,9.2,9.68]},
		{'area':2.1,'action':0,'capacity':9.86,'local':{'p':[205,766,769,773],'w':[1.584,1.774,1.089,1.163]},'dispersal':{'p':[205,764,765,766,769,773],'w':[0.668,2.1,0.057,0.698,0.541,0.558]},'initial':0,'monitored':0,'temp':[4.85,4.19,6.9,9.97,11.74,15.05,16.82,16.41,13.1,11.35,9.86,10.32]},
		{'area':3.288,'action':0.2,'capacity':24.72,'local':{'p':[180,761,763,766,770,773],'w':[2.901,0.891,1.178,0.517,0.413,1.942]},'dispersal':{'p':[180,761,763,764,765,766,770,773],'w':[0.998,0.385,0.592,0.062,3.288,0.267,0.275,0.782]},'initial':0,'monitored':0,'temp':[4.54,3.84,6.51,9.61,11.36,14.68,16.44,16.03,12.77,11.03,9.55,10.02]},
		{'area':0.987,'action':0,'capacity':6.78,'local':{'p':[180,764,765,773],'w':[1.31,1.774,0.517,0.156]},'dispersal':{'p':[180,205,764,765,766,773],'w':[0.492,0.011,0.786,0.262,0.987,0.217]},'initial':0,'monitored':0,'temp':[4.78,4.1,6.81,9.89,11.66,14.97,16.75,16.33,13.02,11.28,9.79,10.26]},
		{'area':4.244,'action':0,'capacity':79.03,'local':{'p':[181,746,768,770,772,774],'w':[0.393,1.115,1.629,0.035,1.808,0.251]},'dispersal':{'p':[181,746,750,767,768,770,771,772,774,775,776,777],'w':[0.252,0.514,0.071,4.244,0.687,0.11,0.3,0.705,0.163,0.136,0.658,0.117]},'initial':0,'monitored':0,'temp':[5.12,4.54,7.2,10.28,12,15.32,17,16.6,13.4,11.57,10.11,10.58]},
		{'area':2.98,'action':0.23,'capacity':26.8,'local':{'p':[181,767,771,928],'w':[2.326,1.629,1.871,1.795]},'dispersal':{'p':[181,767,768,770,771,928],'w':[1.054,0.782,2.98,0.002,0.822,0.894]},'initial':0,'monitored':0,'temp':[5.13,4.56,7.24,10.32,12.05,15.38,17.09,16.67,13.43,11.63,10.14,10.6]},
		{'area':3.73,'action':0.09,'capacity':28.19,'local':{'p':[181,205,764,773,928,930,932],'w':[1.292,1.553,1.089,0.783,0.797,1.059,0.708]},'dispersal':{'p':[181,205,764,769,773,928,930,932],'w':[0.646,0.721,0.487,3.73,0.384,0.411,0.399,0.385]},'initial':0,'monitored':0,'temp':[4.99,4.37,7.07,10.15,11.91,15.23,16.97,16.57,13.26,11.49,10,10.47]},
		{'area':4.873,'action':0.23,'capacity':51.62,'local':{'p':[181,760,761,765,767,773,774],'w':[2.177,0.377,1.821,0.413,0.035,1.655,2.345]},'dispersal':{'p':[181,760,761,765,767,770,772,773,774],'w':[0.903,0.239,0.783,0.294,0.163,4.873,0.019,0.678,0.947]},'initial':0,'monitored':0,'temp':[4.77,4.11,6.78,9.89,11.63,14.96,16.69,16.28,13.03,11.27,9.78,10.25]},
		{'area':2.155,'action':0,'capacity':51.35,'local':{'p':[768,775,928],'w':[1.871,2.03,1.264]},'dispersal':{'p':[767,768,771,775,777,779,926,928,933],'w':[0.477,0.756,2.155,0.438,0.198,0.505,0.121,0.631,0.002]},'initial':0,'monitored':0,'temp':[5.17,4.64,7.29,10.33,12.03,15.32,17.03,16.62,13.44,11.61,10.15,10.63]},
		{'area':2.993,'action':0.03,'capacity':66.09,'local':{'p':[179,746,759,767,774],'w':[1.004,1.638,0.411,1.808,1.883]},'dispersal':{'p':[179,181,746,759,767,770,772,774],'w':[0.456,0.013,0.704,0.276,0.923,0.024,2.993,0.816]},'initial':0,'monitored':0,'temp':[5.03,4.41,7.07,10.18,11.9,15.23,16.91,16.52,13.31,11.49,10.01,10.49]},
		{'area':2.962,'action':0.01,'capacity':9.55,'local':{'p':[181,764,765,766,769,770],'w':[1.208,1.163,1.942,0.156,0.783,1.655]},'dispersal':{'p':[181,764,765,766,769,770,773],'w':[0.555,0.479,0.84,0.137,0.43,0.8,2.962]},'initial':0,'monitored':0,'temp':[4.82,4.17,6.86,9.96,11.71,15.05,16.8,16.37,13.09,11.33,9.84,10.3]},
		{'area':2.943,'action':0.87,'capacity':68.88,'local':{'p':[179,760,767,770,772],'w':[1.457,1.258,0.251,2.345,1.883]},'dispersal':{'p':[179,181,760,761,767,770,772,774],'w':[0.671,0.092,0.654,0.001,0.234,0.955,0.772,2.943]},'initial':0,'monitored':0,'temp':[4.85,4.21,6.87,9.98,11.71,15.04,16.74,16.34,13.12,11.33,9.85,10.32]},
		{'area':0.438,'action':0.03,'capacity':9.08,'local':{'p':[771],'w':[2.03]},'dispersal':{'p':[767,771,775,776,777,779],'w':[0.281,0.89,0.438,0.067,0.648,0.158]},'initial':0,'monitored':0,'temp':[5.17,4.65,7.29,10.32,12.02,15.31,17.01,16.6,13.44,11.6,10.15,10.63]},
		{'area':2.158,'action':0.07,'capacity':38.29,'local':{'p':[182,750],'w':[0.702,1.387]},'dispersal':{'p':[182,746,750,767,775,776,777],'w':[0.396,0.167,0.577,0.709,0.066,2.158,0.665]},'initial':0,'monitored':0,'temp':[5.23,4.67,7.3,10.37,12.05,15.35,17.02,16.64,13.49,11.61,10.18,10.67]},
		{'area':3.76,'action':0.04,'capacity':63.58,'local':{'p':[182,778,779],'w':[1.414,0.069,3.094]},'dispersal':{'p':[182,767,771,775,776,777,778,779],'w':[0.598,0.117,0.3,0.433,0.603,3.76,0.176,1.293]},'initial':0,'monitored':0,'temp':[5.21,4.71,7.33,10.34,12.01,15.27,16.96,16.56,13.46,11.59,10.17,10.65]},
		{'area':8.6,'action':0.16,'capacity':143.29,'local':{'p':[73,182,183,777,779,780,781,783,925],'w':[0.227,1.56,2.05,0.069,1.295,1.023,2.253,1.546,1.926]},'dispersal':{'p':[73,182,183,777,778,779,780,781,783,925],'w':[0.245,0.707,0.769,0.126,8.6,0.57,0.668,1.058,0.629,0.859]},'initial':0,'monitored':0,'temp':[5.26,4.75,7.36,10.42,12.01,15.33,16.98,16.62,13.5,11.6,10.22,10.71]},
		{'area':6.379,'action':0.53,'capacity':157.25,'local':{'p':[777,778,925,926,927],'w':[3.094,1.295,1.244,2.74,0.77]},'dispersal':{'p':[182,771,775,777,778,779,925,926,927,928,933],'w':[0.079,0.434,0.048,1.156,0.6,6.379,0.596,1.071,0.357,0.189,0.006]},'initial':0,'monitored':0,'temp':[5.21,4.73,7.34,10.32,11.97,15.22,16.92,16.52,13.44,11.56,10.16,10.64]},
		{'area':0.821,'action':0,'capacity':3.91,'local':{'p':[182,778,781],'w':[0.894,1.023,0.49]},'dispersal':{'p':[182,778,780,781],'w':[0.482,0.983,0.821,0.359]},'initial':0,'monitored':0,'temp':[5.29,4.76,7.37,10.45,12.07,15.39,17.02,16.67,13.55,11.63,10.24,10.73]},
		{'area':4.153,'action':0,'capacity':6.72,'local':{'p':[73,182,747,753,778,780],'w':[1.518,0.439,1.403,0.517,2.253,0.49]},'dispersal':{'p':[73,182,183,742,747,753,778,780,781],'w':[0.68,0.264,0.007,0.05,0.662,0.639,1.044,0.245,4.153]},'initial':0,'monitored':0,'temp':[5.3,4.73,7.34,10.49,12.09,15.45,17.05,16.73,13.57,11.65,10.26,10.75]},
		{'area':2.236,'action':0.2,'capacity':55.01,'local':{'p':[783,918,925],'w':[1.62,2.636,0.001]},'dispersal':{'p':[183,782,783,785,918,923,925],'w':[0.143,2.236,0.685,0.682,1.027,0.123,0.166]},'initial':0,'monitored':0,'temp':[5.19,4.73,7.33,10.37,11.92,15.25,16.92,16.58,13.43,11.53,10.17,10.66]},
		{'area':2.457,'action':0,'capacity':61.18,'local':{'p':[183,778,782,925],'w':[1.471,1.546,1.62,0.878]},'dispersal':{'p':[183,778,782,783,785,918,925],'w':[0.861,0.786,0.655,2.457,0.06,0.082,0.445]},'initial':0,'monitored':0,'temp':[5.24,4.77,7.37,10.42,11.98,15.31,16.97,16.62,13.48,11.58,10.21,10.7]},
		{'area':13.89,'action':0.99,'capacity':331.7,'local':{'p':[73,183,785,786,790,791],'w':[0.045,2.993,2.531,0.351,3.084,3.693]},'dispersal':{'p':[73,183,737,741,784,785,786,790,791],'w':[1.581,1.141,0.179,0.869,13.89,1.156,0.273,1.141,1.401]},'initial':0,'monitored':0,'temp':[5.18,4.64,7.23,10.38,11.9,15.29,16.9,16.57,13.4,11.52,10.18,10.65]},
		{'area':8.756,'action':2.4,'capacity':224.27,'local':{'p':[183,784,786,908,910,923],'w':[1.055,2.531,1.054,2.466,1.197,2.319]},'dispersal':{'p':[183,782,783,784,785,786,791,908,910,918,923,924],'w':[0.441,0.588,0.075,1.069,8.756,0.543,0.002,0.936,0.562,0.08,0.907,0.13]},'initial':0,'monitored':0,'temp':[5.13,4.66,7.26,10.34,11.85,15.22,16.86,16.54,13.35,11.48,10.13,10.61]},
		{'area':7.12,'action':0.33,'capacity':178.94,'local':{'p':[184,201,784,785,787,791,796,908,909],'w':[1.642,1.484,0.351,1.054,1.815,0.534,0.422,2.081,0.831]},'dispersal':{'p':[184,201,784,785,786,787,791,796,908,909],'w':[0.65,0.641,0.245,0.486,7.12,0.721,0.306,0.273,0.837,0.43]},'initial':0,'monitored':0,'temp':[5.06,4.56,7.15,10.28,11.75,15.15,16.77,16.46,13.24,11.4,10.07,10.54]},
		{'area':3.338,'action':0.08,'capacity':83.23,'local':{'p':[184,786,788,793,796],'w':[0.562,1.815,1.72,1.732,1.845]},'dispersal':{'p':[184,786,787,788,792,793,795,796],'w':[0.304,0.886,3.337,0.678,0.141,0.691,0.022,0.847]},'initial':0,'monitored':0,'temp':[5.01,4.48,7.06,10.19,11.66,15.05,16.66,16.36,13.16,11.33,10.02,10.48]},
		{'area':2.007,'action':0.28,'capacity':51.55,'local':{'p':[787,792,793,795,796,805],'w':[1.72,1.869,0.045,1.427,0.204,0.597]},'dispersal':{'p':[787,788,789,792,793,795,796,804,805],'w':[0.697,2.007,0.001,0.833,0.181,0.535,0.217,0.01,0.368]},'initial':0,'monitored':0,'temp':[4.99,4.43,7,10.13,11.59,14.98,16.59,16.29,13.1,11.28,9.98,10.44]},
		{'area':1.489,'action':0.56,'capacity':39.37,'local':{'p':[184,736,790,791,792,793],'w':[0.363,1.062,1.231,0.671,0.235,1.502]},'dispersal':{'p':[184,736,789,790,791,792,793],'w':[0.231,0.526,1.489,0.515,0.387,0.261,0.605]},'initial':0,'monitored':0,'temp':[5.07,4.52,7.1,10.25,11.72,15.13,16.73,16.42,13.23,11.38,10.08,10.54]},
		{'area':6.054,'action':3.23,'capacity':162.5,'local':{'p':[736,784,789,791],'w':[4.435,3.084,1.231,2.862]},'dispersal':{'p':[177,736,737,741,784,789,790,791],'w':[0.085,1.675,0.487,0.037,1.51,0.552,6.054,1.118]},'initial':0,'monitored':0,'temp':[5.13,4.56,7.14,10.32,11.81,15.22,16.81,16.49,13.31,11.45,10.13,10.6]},
		{'area':4.56,'action':5.56,'capacity':140.8,'local':{'p':[184,784,786,789,790],'w':[1.646,3.693,0.534,0.671,2.862]},'dispersal':{'p':[184,784,785,786,789,790,791,793],'w':[0.695,1.711,0.003,0.387,0.302,1.195,4.56,0.002]},'initial':0,'monitored':0,'temp':[5.13,4.6,7.19,10.34,11.83,15.24,16.85,16.52,13.33,11.46,10.14,10.61]},
		{'area':2.786,'action':0.56,'capacity':71.48,'local':{'p':[736,739,788,789,793,798,804,805],'w':[0.639,1.371,1.869,0.235,0.379,1.613,0.137,0.317]},'dispersal':{'p':[736,739,787,788,789,792,793,798,804,805],'w':[0.315,0.614,0.071,0.736,0.164,2.786,0.205,0.691,0.131,0.202]},'initial':0,'monitored':0,'temp':[5.02,4.45,7.02,10.15,11.61,15,16.61,16.31,13.12,11.31,10.01,10.47]},
		{'area':1.326,'action':0.03,'capacity':33,'local':{'p':[184,787,788,789,792],'w':[1.34,1.732,0.045,1.502,0.379]},'dispersal':{'p':[184,736,787,788,789,791,792,793],'w':[0.601,0.026,0.765,0.109,0.712,0.004,0.279,1.326]},'initial':0,'monitored':0,'temp':[5.05,4.51,7.09,10.23,11.7,15.1,16.71,16.4,13.2,11.37,10.06,10.52]},
		{'area':2.02,'action':1.45,'capacity':55.21,'local':{'p':[10,52,185,730,803],'w':[0.372,1.145,2.396,1.077,1.594]},'dispersal':{'p':[10,52,185,730,794,803,804],'w':[0.266,0.508,1.023,0.564,2.02,0.766,0.011]},'initial':0,'monitored':0,'temp':[4.67,4.01,6.54,9.65,11.12,14.46,16.06,15.81,12.63,10.9,9.63,10.1]},
		{'area':1.942,'action':0.45,'capacity':50,'local':{'p':[788,796,797,805],'w':[1.427,2.252,0.542,1.966]},'dispersal':{'p':[787,788,795,796,797,805],'w':[0.055,0.655,1.942,0.946,0.411,0.898]},'initial':0,'monitored':0,'temp':[4.91,4.35,6.92,10.04,11.5,14.87,16.48,16.2,13,11.2,9.91,10.37]},
		{'area':4.351,'action':0.73,'capacity':111.53,'local':{'p':[786,787,788,795,797,901,902,909],'w':[0.422,1.845,0.204,2.252,1.118,0.205,1.881,0.437]},'dispersal':{'p':[786,787,788,795,796,797,901,902,909],'w':[0.302,0.756,0.189,0.892,4.351,0.571,0.144,0.709,0.279]},'initial':0,'monitored':0,'temp':[4.93,4.38,6.96,10.08,11.55,14.92,16.53,16.25,13.04,11.23,9.93,10.39]},
		{'area':5.895,'action':6.68,'capacity':178.11,'local':{'p':[185,795,796,801,802,803,805,901,904],'w':[1.452,0.542,1.118,1.658,0.965,0.172,0.56,0.765,2.254]},'dispersal':{'p':[185,795,796,797,801,802,803,805,901,902,904,906],'w':[0.602,0.244,0.511,5.895,0.725,0.435,0.168,0.287,0.379,0.035,0.893,0.009]},'initial':0,'monitored':0,'temp':[4.79,4.18,6.75,9.86,11.33,14.68,16.27,16.03,12.82,11.06,9.77,1…
		{'area':2.952,'action':0.64,'capacity':74.51,'local':{'p':[176,730,738,739,792,804],'w':[0.253,2.055,0.112,1.245,1.613,1.641]},'dispersal':{'p':[176,730,738,739,792,798,804,805],'w':[0.228,0.874,0.155,0.528,0.699,2.952,0.71,0.078]},'initial':0,'monitored':0,'temp':[4.99,4.4,6.97,10.09,11.54,14.93,16.54,16.24,13.06,11.26,9.97,10.43]},
		{'area':0.003,'action':0.01,'capacity':0.14,'local':{'p':[10],'w':[0.174]},'dispersal':{'p':[10,799,800],'w':[0.495,0.003,0.094]},'initial':0,'monitored':0,'temp':[4.42,3.69,6.2,9.29,10.77,14.08,15.67,15.46,12.29,10.6,9.37,9.85]},
		{'area':3.088,'action':1.07,'capacity':81.8,'local':{'p':[10,802,803,806],'w':[3.674,0.342,2.703,1.389]},'dispersal':{'p':[10,799,800,802,803,806],'w':[1.841,0.003,3.088,0.308,1.08,0.549]},'initial':0,'monitored':0,'temp':[4.53,3.83,6.36,9.45,10.94,14.26,15.84,15.62,12.44,10.74,9.49,9.96]},
		{'area':3.425,'action':1.2,'capacity':89.92,'local':{'p':[797,802,895,904,906],'w':[1.658,3.002,0.433,0.33,2.77]},'dispersal':{'p':[797,801,802,895,904,906],'w':[0.754,3.425,1.228,0.361,0.262,1.167]},'initial':0,'monitored':0,'temp':[4.74,4.08,6.65,9.75,11.25,14.57,16.14,15.93,12.7,10.97,9.7,10.17]},
		{'area':3.592,'action':1.03,'capacity':94.25,'local':{'p':[797,800,801,803,806,895],'w':[0.965,0.342,3.002,0.893,2.522,0.589]},'dispersal':{'p':[185,797,800,801,802,803,806,895],'w':[0.045,0.54,0.199,1.194,3.592,0.406,1.02,0.426]},'initial':0,'monitored':0,'temp':[4.67,4,6.55,9.65,11.15,14.47,16.04,15.83,12.61,10.9,9.63,10.11]},
		{'area':2.321,'action':0.88,'capacity':59.55,'local':{'p':[10,185,794,797,800,802],'w':[0.575,1.228,1.594,0.172,2.703,0.893]},'dispersal':{'p':[10,52,185,794,797,800,802,803,806],'w':[0.413,0.002,0.564,0.576,0.214,1.107,0.486,2.321,0.004]},'initial':0,'monitored':0,'temp':[4.62,3.95,6.49,9.59,11.07,14.4,15.99,15.76,12.57,10.85,9.59,10.06]},
		{'area':2.17,'action':1.04,'capacity':54.12,'local':{'p':[185,730,792,798,805],'w':[1.508,0.82,0.137,1.641,1.998]},'dispersal':{'p':[185,730,788,792,794,798,804,805],'w':[0.745,0.466,0.008,0.213,0.017,0.644,2.17,0.857]},'initial':0,'monitored':0,'temp':[4.87,4.27,6.83,9.94,11.39,14.77,16.37,16.1,12.91,11.13,9.85,10.31]},
		{'area':2.565,'action':1.92,'capacity':72.96,'local':{'p':[185,788,792,795,797,804],'w':[1.254,0.597,0.317,1.966,0.56,1.998]},'dispersal':{'p':[185,788,792,795,797,798,804,805],'w':[0.636,0.298,0.245,0.783,0.388,0.057,0.774,2.565]},'initial':0,'monitored':0,'temp':[4.88,4.29,6.85,9.97,11.43,14.8,16.4,16.13,12.93,11.15,9.86,10.32]},
		{'area':3.602,'action':0.41,'capacity':89.24,'local':{'p':[10,58,186,800,802,895],'w':[1.43,0.364,1.685,1.389,2.522,0.486]},'dispersal':{'p':[10,53,58,186,800,802,803,806,895],'w':[0.618,0.008,0.232,0.685,0.642,1.094,0.012,3.602,0.341]},'initial':0,'monitored':0,'temp':[4.62,3.92,6.47,9.57,11.08,14.38,15.94,15.74,12.53,10.83,9.57,10.06]},
		{'area':2.898,'action':0.9,'capacity':74.37,'local':{'p':[54,58,186,808,812,887,894,900],'w':[1.258,0.494,1.667,0.23,0.53,0.389,0.606,1.439]},'dispersal':{'p':[54,58,186,807,808,812,887,894,900],'w':[0.548,0.374,0.729,2.898,0.145,0.211,0.232,0.348,0.553]},'initial':0,'monitored':0,'temp':[4.69,3.95,6.53,9.62,11.17,14.45,15.98,15.79,12.56,10.88,9.64,10.13]},
		{'area':1.508,'action':0.21,'capacity':24.29,'local':{'p':[807,812,887,890],'w':[0.23,2.238,1.588,1.53]},'dispersal':{'p':[807,808,810,812,887,890],'w':[0.278,1.508,0.091,0.949,0.708,0.729]},'initial':0,'monitored':0,'temp':[4.87,4.15,6.73,9.83,11.38,14.67,16.18,15.98,12.73,11.05,9.81,10.29]},
		{'area':0.407,'action':0,'capacity':10.15,'local':{'p':[],'w':[]},'dispersal':{'p':[809,810,811,817,885,886],'w':[0.407,0.847,0.021,0.415,0.244,0.134]},'initial':0,'monitored':0,'temp':[5.26,4.58,7.17,10.3,11.82,15.11,16.6,16.37,13.11,11.43,10.17,10.63]},
		{'area':7.954,'action':1.39,'capacity':188.71,'local':{'p':[55,187,812,890],'w':[1.127,2.139,0.91,1.022]},'dispersal':{'p':[42,54,55,187,198,808,809,810,811,812,817,885,886,890],'w':[0.198,0.413,0.471,0.354,0.069,0.025,0.391,7.954,0.788,0.426,0.285,0.114,0.805,0.705]},'initial':0,'monitored':0,'temp':[5.12,4.43,7.01,10.13,11.66,14.95,16.44,16.22,12.97,11.29,10.04,10.51]},
		{'area':5.859,'action':4.2,'capacity':161.14,'local':{'p':[42,44],'w':[3.339,3.235]},'dispersal':{'p':[41,42,44,55,56,174,175,727,809,810,811,817],'w':[1.916,1.29,1.306,0.038,0.042,1.042,0.573,0.191,0.021,0.904,5.859,1.647]},'initial':0,'monitored':0,'temp':[4.88,4.13,6.6,9.79,11.19,14.52,16.01,15.81,12.63,10.97,9.71,10.18]},
		{'area':1.854,'action':1.68,'capacity':50.1,'local':{'p':[54,187,807,808,810,890],'w':[1.633,0.797,0.53,2.238,0.91,0.176]},'dispersal':{'p':[54,187,807,808,810,812,887,890],'w':[0.871,0.265,0.332,0.818,0.469,1.854,0.027,0.246]},'initial':0,'monitored':0,'temp':[4.89,4.17,6.76,9.86,11.41,14.69,16.2,16,12.75,11.07,9.83,10.32]},
		{'area':4.494,'action':0.08,'capacity':112.31,'local':{'p':[814,818,821,860,865,876,878],'w':[1.949,2.024,1.827,0.041,1.098,1.128,0.273]},'dispersal':{'p':[813,814,818,821,860,865,876,878],'w':[4.494,0.809,0.892,0.794,0.126,0.494,0.506,0.171]},'initial':0,'monitored':0,'temp':[5,4.33,6.64,9.94,11.06,14.55,16.03,15.87,12.62,10.94,9.71,10.18]},
		{'area':3.085,'action':0.4,'capacity':77.62,'local':{'p':[813,815,818,877,878],'w':[1.949,2.415,0.808,0.322,1.91]},'dispersal':{'p':[813,814,815,816,818,876,877,878],'w':[0.856,3.085,1.046,0.107,0.424,0.03,0.259,0.759]},'initial':0,'monitored':0,'temp':[5.11,4.44,6.85,10.09,11.35,14.79,16.27,16.07,12.82,11.13,9.89,10.34]},
		{'area':5.081,'action':0.35,'capacity':127.2,'local':{'p':[188,814,816,817,818,873,877,885],'w':[0.438,2.415,0.368,3.244,0.082,0.276,1.095,1.535]},'dispersal':{'p':[188,814,815,816,817,818,873,877,878,885],'w':[0.245,0.935,5.081,0.211,1.368,0.147,0.17,0.496,0.004,0.724]},'initial':0,'monitored':0,'temp':[5.19,4.51,7,10.2,11.55,14.94,16.42,16.21,12.95,11.27,10.01,10.47]},
		{'area':5.833,'action':1.03,'capacity':147.02,'local':{'p':[188,722,726,815,818,826],'w':[2.66,0.449,1.82,0.368,2.928,1.535]},'dispersal':{'p':[188,722,726,814,815,816,818,826],'w':[1.091,0.299,0.799,0.066,0.259,5.833,1.182,0.713]},'initial':0,'monitored':0,'temp':[5.06,4.38,6.66,10.02,11.06,14.58,16.06,15.9,12.65,10.98,9.74,10.21]},
		{'area':7.432,'action':1.01,'capacity':188.1,'local':{'p':[174,188,815,885],'w':[0.627,3.438,3.244,0.401]},'dispersal':{'p':[41,44,174,188,809,810,811,815,817,885],'w':[0.081,0.001,0.32,1.358,0.361,0.177,1.453,1.368,7.432,0.245]},'initial':0,'monitored':0,'temp':[5.1,4.41,6.89,10.09,11.46,14.82,16.3,16.1,12.86,11.19,9.94,10.4]},
		{'area':4.756,'action':0.14,'capacity':118.66,'local':{'p':[189,813,814,815,816,819,821,826],'w':[0.999,2.024,0.808,0.082,2.928,0.832,0.427,0.527]},'dispersal':{'p':[188,189,813,814,815,816,818,819,821,826],'w':[0.001,0.444,0.803,0.399,0.166,1.232,4.756,0.372,0.227,0.316]},'initial':0,'monitored':0,'temp':[5.1,4.44,6.7,10.07,11.07,14.62,16.09,15.94,12.68,11,9.77,10.24]},
		{'area':3.141,'action':0.88,'capacity':82.79,'local':{'p':[189,818,820,821,824,865,869],'w':[1.646,0.832,1.277,2.371,0.712,0.119,0.236]},'dispersal':{'p':[189,818,819,820,821,824,865,869],'w':[0.765,0.488,3.141,0.495,0.892,0.369,0.18,0.184]},'initial':0,'monitored':0,'temp':[4.95,4.3,6.4,9.87,10.64,14.27,15.74,15.66,12.39,10.73,9.52,10.01]},
		{'area':3.725,'action':0.42,'capacity':95.06,'local':{'p':[819,824,867,869],'w':[1.277,4.451,0.099,4.079]},'dispersal':{'p':[819,820,821,824,858,865,867,869],'w':[0.671,3.725,0.007,1.957,0.005,0.028,0.237,1.568]},'initial':0,'monitored':0,'temp':[4.72,4.06,6.08,9.57,10.28,13.91,15.37,15.35,12.1,10.45,9.27,9.76]},
		{'area':2.189,'action':0.03,'capacity':54.5,'local':{'p':[813,818,819,865],'w':[1.827,0.427,2.371,1.852]},'dispersal':{'p':[813,818,819,820,821,865,869],'w':[0.794,0.332,0.974,0.004,2.189,0.862,0.095]},'initial':0,'monitored':0,'temp':[4.93,4.27,6.47,9.85,10.79,14.35,15.82,15.71,12.46,10.79,9.57,10.05]},
		{'area':1.918,'action':0.81,'capacity':50.54,'local':{'p':[189,719,723,823,826],'w':[0.63,0.808,0.521,2.331,1.757]},'dispersal':{'p':[189,719,723,822,823,826],'w':[0.389,0.437,0.325,1.918,1.027,0.736]},'initial':0,'monitored':0,'temp':[5.3,4.7,6.69,10.32,10.83,14.58,16.05,15.96,12.67,10.98,9.75,10.26]},
		{'area':2.327,'action':2.15,'capacity':68.76,'local':{'p':[189,719,822,824,825],'w':[1.007,0.407,2.331,0.247,1.573]},'dispersal':{'p':[189,719,822,823,824,825,828],'w':[0.53,0.329,0.88,2.327,0.259,0.691,1.016]},'initial':0,'monitored':0,'temp':[5.17,4.56,6.52,10.15,10.64,14.4,15.86,15.8,12.51,10.84,9.62,10.13]},
		{'area':8.531,'action':3.74,'capacity':228.14,'local':{'p':[189,195,819,820,823,825,858,867],'w':[0.628,1.223,0.712,4.451,0.247,3.327,0.577,0.334]},'dispersal':{'p':[189,190,195,819,820,823,824,825,828,829,831,858,859,867,869],'w':[0.332,0.001,0.475,0.412,1.675,0.176,8.531,1.201,0.028,0.103,1.443,0.31,0.129,0.205,0.04]},'initial':0,'monitored':0,'temp':[4.62,3.95,5.9,9.44,10.05,13.71,15.17,15.18,…
		{'area':2.941,'action':1.41,'capacity':79.98,'local':{'p':[823,824,828],'w':[1.573,3.327,0.384]},'dispersal':{'p':[189,823,824,825,828,831],'w':[0.037,0.587,1.494,2.941,1.23,0.241]},'initial':0,'monitored':0,'temp':[4.85,4.21,6.12,9.73,10.24,13.96,15.42,15.41,12.15,10.5,9.31,9.82]},
		{'area':4.278,'action':0.82,'capacity':110.27,'local':{'p':[189,722,723,816,818,822],'w':[1.861,1.431,0.871,1.535,0.527,1.757]},'dispersal':{'p':[189,722,723,816,818,822,826],'w':[0.766,0.652,0.46,0.701,0.333,0.781,4.278]},'initial':0,'monitored':0,'temp':[5.18,4.54,6.65,10.17,10.89,14.54,16.01,15.9,12.63,10.96,9.72,10.21]},
		{'area':2.716,'action':1.51,'capacity':75.07,'local':{'p':[190,828,830,831,832,836],'w':[0.187,1.558,1.548,0.292,1.616,1.621]},'dispersal':{'p':[190,717,827,828,830,831,832,836],'w':[0.17,0.137,2.716,0.791,0.546,0.222,0.729,0.631]},'initial':0,'monitored':0,'temp':[4.81,4.18,6.03,9.7,10.13,13.85,15.3,15.32,12.07,10.44,9.26,9.76]},
		{'area':4.936,'action':3.48,'capacity':137.79,'local':{'p':[719,825,827,831,836],'w':[0.851,0.384,1.558,0.852,2.24]},'dispersal':{'p':[717,719,823,824,825,827,828,830,831,836],'w':[0.013,0.51,1.062,0.071,1.111,0.643,4.936,0.005,0.404,0.927]},'initial':0,'monitored':0,'temp':[5.06,4.45,6.36,10.02,10.47,14.22,15.67,15.65,12.37,10.71,9.51,10.01]},
		{'area':6.073,'action':3.01,'capacity':165,'local':{'p':[190,191,831,833,834,859],'w':[1.989,1.811,0.915,0.108,2.094,3.047]},'dispersal':{'p':[190,191,195,824,829,831,833,834,856,859],'w':[0.773,0.833,0.042,0.127,6.073,0.398,0.2,0.763,0.026,1.285]},'initial':0,'monitored':0,'temp':[4.38,3.68,5.59,9.12,9.75,13.35,14.79,14.84,11.63,10.04,8.92,9.39]},
		{'area':1.313,'action':0.61,'capacity':35.86,'local':{'p':[190,827,831],'w':[1.698,1.548,2.297]},'dispersal':{'p':[190,827,828,830,831,832],'w':[0.822,0.769,0.023,1.313,1.052,0.047]},'initial':0,'monitored':0,'temp':[4.56,3.89,5.73,9.37,9.82,13.52,14.97,15.03,11.79,10.17,9.02,9.52]},
		{'area':3.087,'action':1.17,'capacity':83.01,'local':{'p':[190,827,828,829,830,859],'w':[0.794,0.292,0.852,0.915,2.297,0.176]},'dispersal':{'p':[190,195,824,825,827,828,829,830,831,859],'w':[0.372,0.091,1.449,0.236,0.254,0.317,0.452,0.758,3.087,0.175]},'initial':0,'monitored':0,'temp':[4.47,3.79,5.65,9.25,9.76,13.44,14.89,14.95,11.71,10.1,8.96,9.45]},
		{'area':3.543,'action':1.13,'capacity':93,'local':{'p':[190,716,717,827,833,834,835,836],'w':[1.142,0.824,0.531,1.616,0.981,0.954,1.172,0.064]},'dispersal':{'p':[190,714,716,717,827,830,832,833,834,835,836],'w':[0.514,0.004,0.447,0.221,0.667,0.039,3.543,0.416,0.424,0.592,0.09]},'initial':0,'monitored':0,'temp':[4.81,4.17,6.03,9.69,10.13,13.83,15.27,15.3,12.06,10.44,9.27,9.75]},
		{'area':3.257,'action':0.38,'capacity':82.93,'local':{'p':[191,829,832,834,835],'w':[1.65,0.108,0.981,2.124,3.116]},'dispersal':{'p':[191,710,829,832,833,834,835,839],'w':[0.803,0.055,0.198,0.551,3.257,0.758,1.289,0.052]},'initial':0,'monitored':0,'temp':[4.72,4.05,6,9.54,10.18,13.77,15.2,15.21,12.01,10.4,9.26,9.7]},
		{'area':1.617,'action':0.16,'capacity':41.21,'local':{'p':[190,829,832,833],'w':[0.611,2.094,0.954,2.124]},'dispersal':{'p':[190,191,829,832,833,834],'w':[0.348,0.124,0.907,0.483,0.961,1.617]},'initial':0,'monitored':0,'temp':[4.59,3.91,5.81,9.39,9.96,13.59,15.02,15.06,11.85,10.24,9.11,9.56]},
		{'area':4.645,'action':1.25,'capacity':121.24,'local':{'p':[191,710,714,716,832,833],'w':[0.15,3.003,1.843,0.344,1.172,3.116]},'dispersal':{'p':[191,710,714,716,832,833,835,839],'w':[0.206,1.173,0.833,0.282,0.557,1.178,4.645,0.121]},'initial':0,'monitored':0,'temp':[4.97,4.34,6.29,9.87,10.46,14.07,15.5,15.49,12.28,10.66,9.49,9.92]},
		{'area':2.243,'action':0.49,'capacity':58.21,'local':{'p':[717,719,827,828,832],'w':[3.143,0.306,1.621,2.24,0.064]},'dispersal':{'p':[717,719,827,828,832,836],'w':[1.293,0.326,0.673,0.933,0.214,2.243]},'initial':0,'monitored':0,'temp':[5.12,4.52,6.4,10.09,10.5,14.25,15.7,15.68,12.41,10.76,9.55,10.04]},
		{'area':6.016,'action':1.7,'capacity':156.72,'local':{'p':[191,838,843,853,856],'w':[1.228,1.774,2.338,2.387,1.726]},'dispersal':{'p':[191,837,838,843,853,856],'w':[0.595,6.016,0.822,1.006,1.051,0.778]},'initial':0,'monitored':0,'temp':[4.46,3.7,5.87,9.14,10.19,13.57,14.97,14.91,11.75,10.22,9.17,9.53]},
		{'area':7.066,'action':1.28,'capacity':180.67,'local':{'p':[191,702,706,837,839,843,848],'w':[1.248,0.156,2.066,1.774,1.744,0.929,2.21]},'dispersal':{'p':[191,702,706,837,838,839,843,848],'w':[0.613,0.194,0.858,0.767,7.066,0.751,0.443,0.903]},'initial':0,'monitored':0,'temp':[4.47,3.7,5.83,9.11,10.16,13.51,14.9,14.86,11.72,10.23,9.17,9.51]},
		{'area':5.065,'action':0.67,'capacity':128.41,'local':{'p':[191,706,707,708,710,838],'w':[2.139,0.794,0.476,1.414,1.927,1.744]},'dispersal':{'p':[191,706,707,708,710,833,835,838,839],'w':[0.953,0.386,0.295,0.574,0.833,0.044,0.1,0.796,5.065]},'initial':0,'monitored':0,'temp':[4.76,4.05,6.14,9.53,10.42,13.86,15.26,15.23,12.07,10.51,9.4,9.76]},
		{'area':1.363,'action':2.38,'capacity':45.3,'local':{'p':[842,844,847],'w':[1.176,0.483,1.368]},'dispersal':{'p':[840,842,844,847],'w':[1.363,0.495,0.306,0.657]},'initial':0,'monitored':0,'temp':[4,3.12,5.23,8.43,9.68,12.88,14.23,14.19,11.09,9.72,8.76,9.06]},
		{'area':1.865,'action':0.4,'capacity':47.91,'local':{'p':[192,842,843,844,848,850],'w':[0.097,0.18,1.719,1.938,0.736,1.011]},'dispersal':{'p':[192,841,842,843,844,848,850],'w':[0.152,1.865,0.216,0.791,0.714,0.398,0.503]},'initial':0,'monitored':0,'temp':[4.28,3.46,5.62,8.82,10.03,13.28,14.65,14.59,11.46,10.03,9.04,9.34]},
		{'area':1.622,'action':0.48,'capacity':41.28,'local':{'p':[840,841,844,850],'w':[1.176,0.18,0.963,1.699]},'dispersal':{'p':[840,841,842,844,850],'w':[0.534,0.169,1.622,0.437,0.74]},'initial':0,'monitored':0,'temp':[4.01,3.14,5.29,8.47,9.72,12.95,14.31,14.26,11.15,9.74,8.77,9.09]},
		{'area':5.436,'action':0.86,'capacity':138.37,'local':{'p':[837,838,841,848,850,853],'w':[2.338,0.929,1.719,1.234,1.817,1.076]},'dispersal':{'p':[193,837,838,841,843,848,850,853],'w':[0.048,0.957,0.497,0.717,5.436,0.585,0.806,0.536]},'initial':0,'monitored':0,'temp':[4.46,3.68,5.88,9.09,10.25,13.56,14.94,14.86,11.71,10.23,9.2,9.53]},
		{'area':1.498,'action':1.71,'capacity':45.19,'local':{'p':[192,840,841,842,847],'w':[0.557,0.483,1.938,0.963,1.243]},'dispersal':{'p':[192,840,841,842,844,847,848,850],'w':[0.298,0.293,0.792,0.444,1.498,0.561,0.102,0.064]},'initial':0,'monitored':0,'temp':[4.18,3.33,5.47,8.67,9.9,13.12,14.48,14.43,11.32,9.92,8.94,9.23]},
		{'area':1.459,'action':0.11,'capacity':36.61,'local':{'p':[192,702,846,848],'w':[1.215,1.104,1.349,1.28]},'dispersal':{'p':[192,702,845,846,847,848],'w':[0.5,0.613,1.459,0.661,0.06,0.645]},'initial':0,'monitored':0,'temp':[4.23,3.36,5.5,8.71,9.9,13.14,14.51,14.45,11.34,9.96,8.97,9.24]},
		{'area':4.398,'action':1.37,'capacity':102.43,'local':{'p':[192,697,698,700,702,704,705,845,847],'w':[0.179,1.102,0.906,0.561,0.671,0.021,1.172,1.349,2.247]},'dispersal':{'p':[192,697,698,700,702,704,705,845,846,847],'w':[0.146,0.577,0.393,0.273,0.354,0.067,0.434,0.536,4.398,0.983]},'initial':0,'monitored':0,'temp':[4.13,3.22,5.34,8.55,9.77,12.98,14.34,14.27,11.17,9.84,8.86,9.12]},
		{'area':4.37,'action':4.96,'capacity':128.05,'local':{'p':[192,697,840,844,846],'w':[1.339,0.324,1.368,1.243,2.247]},'dispersal':{'p':[192,697,840,844,845,846,847],'w':[0.588,0.221,0.509,0.584,0.036,0.925,4.37]},'initial':0,'monitored':0,'temp':[4.08,3.18,5.29,8.5,9.74,12.94,14.29,14.24,11.13,9.78,8.82,9.1]},
		{'area':3.941,'action':1.66,'capacity':104.28,'local':{'p':[192,702,838,841,843,845],'w':[1.046,1.097,2.21,0.736,1.234,1.28]},'dispersal':{'p':[192,702,706,838,841,843,844,845,848],'w':[0.487,0.58,0.053,0.97,0.342,0.59,0.067,0.512,3.941]},'initial':0,'monitored':0,'temp':[4.33,3.51,5.67,8.87,10.05,13.31,14.69,14.63,11.52,10.09,9.08,9.37]},
		{'area':2.845,'action':0.75,'capacity':73.57,'local':{'p':[193,851,852,853,854],'w':[2.697,1.751,0.916,1.486,0.081]},'dispersal':{'p':[193,849,851,852,853,854],'w':[1.103,2.845,0.69,0.399,0.728,0.135]},'initial':0,'monitored':0,'temp':[4.63,3.9,6.25,9.41,10.58,13.98,15.4,15.24,12.04,10.43,9.39,9.76]},
		{'area':4.823,'action':2.59,'capacity':101.31,'local':{'p':[193,841,842,843,853],'w':[2.553,1.011,1.699,1.817,0.178]},'dispersal':{'p':[193,841,842,843,844,850,853],'w':[1.063,0.446,0.67,0.778,0.032,4.823,0.207]},'initial':0,'monitored':0,'temp':[4.21,3.39,5.6,8.78,10,13.29,14.67,14.59,11.45,9.97,8.97,9.31]},
		{'area':2.383,'action':0.35,'capacity':59.03,'local':{'p':[849,852,857],'w':[1.751,1.011,1.64]},'dispersal':{'p':[193,849,851,852,857],'w':[0.002,0.791,2.383,0.494,0.737]},'initial':0,'monitored':0,'temp':[4.54,3.8,6.17,9.3,10.49,13.91,15.33,15.18,11.97,10.35,9.3,9.69]},
		{'area':1.979,'action':0.13,'capacity':48.27,'local':{'p':[194,849,851,854,855,857],'w':[0.131,0.916,1.011,2.139,0.209,1.509]},'dispersal':{'p':[194,849,851,852,853,854,855,857],'w':[0.145,0.49,0.459,1.979,0.103,0.838,0.212,0.62]},'initial':0,'monitored':0,'temp':[4.62,3.89,6.25,9.41,10.57,13.99,15.41,15.26,12.06,10.43,9.37,9.77]},
		{'area':5.727,'action':0.63,'capacity':145.85,'local':{'p':[193,837,843,849,850,854,856],'w':[0.662,2.387,1.076,1.486,0.178,2.504,1.124]},'dispersal':{'p':[193,837,843,849,850,852,853,854,856],'w':[0.325,0.96,0.49,0.602,0.179,0.067,5.727,1.039,0.596]},'initial':0,'monitored':0,'temp':[4.57,3.83,6.09,9.3,10.42,13.81,15.22,15.11,11.93,10.35,9.3,9.67]},
		{'area':3.833,'action':0.37,'capacity':96.19,'local':{'p':[194,849,852,853,856],'w':[2.716,0.081,2.139,2.504,0.833]},'dispersal':{'p':[194,849,852,853,854,855,856,857],'w':[1.127,0.178,0.876,1.035,3.833,0.079,0.504,0.008]},'initial':0,'monitored':0,'temp':[4.6,3.87,6.17,9.37,10.49,13.92,15.33,15.21,12.02,10.41,9.33,9.73]},
		{'area':6.724,'action':2.03,'capacity':173.37,'local':{'p':[68,194,852,857,1007],'w':[2.702,3.003,0.209,2.319,2.24]},'dispersal':{'p':[68,194,852,854,855,857,1007],'w':[1.213,1.238,0.169,0.051,6.724,0.972,1.048]},'initial':0,'monitored':0,'temp':[4.57,3.85,6.24,9.36,10.56,14,15.39,15.26,12.08,10.44,9.33,9.77]},
		{'area':8.148,'action':3.23,'capacity':217.86,'local':{'p':[191,194,195,837,853,854,859],'w':[2.918,1.157,0.426,1.726,1.124,0.833,2.878]},'dispersal':{'p':[191,194,195,829,837,853,854,856,859],'w':[1.263,0.546,0.278,0.04,0.763,0.497,0.376,8.148,1.182]},'initial':0,'monitored':0,'temp':[4.46,3.73,5.89,9.2,10.17,13.63,15.04,15,11.82,10.23,9.14,9.55]},
		{'area':4.005,'action':0.86,'capacity':103.15,'local':{'p':[68,851,852,855],'w':[0.874,1.64,1.509,2.319]},'dispersal':{'p':[68,194,851,852,854,855,857],'w':[0.415,0.039,0.677,0.657,0.005,0.986,4.005]},'initial':0,'monitored':0,'temp':[4.48,3.74,6.12,9.24,10.44,13.87,15.28,15.14,11.95,10.31,9.25,9.66]},
		{'area':10.431,'action':4.47,'capacity':281.18,'local':{'p':[195,824,867,870,999,1004,1012],'w':[3.485,0.577,3.948,1.747,0.037,2.252,1.166]},'dispersal':{'p':[195,820,824,858,867,870,999,1004,1012],'w':[1.481,0.001,0.387,10.431,1.581,0.75,0.132,0.876,0.544]},'initial':0,'monitored':0,'temp':[4.59,3.9,6.14,9.39,10.46,13.93,15.34,15.3,12.1,10.47,9.29,9.74]},
		{'area':6.654,'action':0.81,'capacity':169,'local':{'p':[191,195,829,831,856],'w':[0.209,2.217,3.047,0.176,2.878]},'dispersal':{'p':[191,195,824,829,831,856,859],'w':[0.199,2.637,0.142,1.226,0.109,1.266,6.654]},'initial':0,'monitored':0,'temp':[4.44,3.73,5.81,9.19,10.04,13.57,14.99,14.99,11.79,10.18,9.07,9.51]},
		{'area':4.011,'action':0.49,'capacity':101.57,'local':{'p':[813,862,864,865,872,874,876],'w':[0.041,0.2,2.838,1.166,0.855,1.292,2.216]},'dispersal':{'p':[813,860,862,864,865,872,874,876],'w':[0.155,4.011,0.345,0.914,0.566,0.396,0.607,0.963]},'initial':0,'monitored':0,'temp':[4.73,4.04,6.39,9.6,10.86,14.28,15.76,15.61,12.4,10.72,9.51,9.95]},
		{'area':0.84,'action':0.11,'capacity':20.93,'local':{'p':[862,863,866,868],'w':[1.021,1.055,1.465,0.465]},'dispersal':{'p':[861,862,863,866,868],'w':[0.84,0.574,0.478,0.694,0.354]},'initial':0,'monitored':0,'temp':[4.64,3.94,6.23,9.45,10.63,14.07,15.54,15.44,12.23,10.57,9.37,9.81]},
		{'area':2.349,'action':0.27,'capacity':59.64,'local':{'p':[860,861,863,864,865,866,874],'w':[0.2,1.021,2.109,2.648,0.413,0.446,0.511]},'dispersal':{'p':[196,860,861,862,863,864,865,866,874,1000],'w':[0.05,0.249,0.371,2.349,0.86,0.851,0.323,0.257,0.367,0.088]},'initial':0,'monitored':0,'temp':[4.66,3.96,6.28,9.49,10.73,14.15,15.62,15.5,12.29,10.62,9.42,9.86]},
		{'area':2.408,'action':0.24,'capacity':60.33,'local':{'p':[861,862,868,874,1000,1002],'w':[1.055,2.109,0.851,0.114,0.584,1.819]},'dispersal':{'p':[861,862,863,868,874,1000,1002],'w':[0.449,0.888,2.408,0.464,0.214,0.343,0.75]},'initial':0,'monitored':0,'temp':[4.66,3.96,6.3,9.49,10.76,14.17,15.64,15.51,12.31,10.63,9.42,9.86]},
		{'area':1.443,'action':0.23,'capacity':36.89,'local':{'p':[860,862,865],'w':[2.838,2.648,1.051]},'dispersal':{'p':[860,862,864,865,874],'w':[1.199,1.189,1.443,0.648,0.093]},'initial':0,'monitored':0,'temp':[4.7,4,6.32,9.55,10.75,14.19,15.66,15.54,12.33,10.66,9.45,9.9]},
		{'area':4.638,'action':0.54,'capacity':118.06,'local':{'p':[196,813,819,821,860,862,864,866,869],'w':[0.823,1.098,0.119,1.852,1.166,0.413,1.051,0.161,1.687]},'dispersal':{'p':[196,813,819,820,821,860,862,864,865,866,869,876],'w':[0.372,0.53,0.159,0.025,0.678,0.5,0.225,0.391,4.638,0.125,0.725,0.114]},'initial':0,'monitored':0,'temp':[4.79,4.12,6.35,9.67,10.7,14.21,15.69,15.58,12.35,10.68,9.48,9.94…
		{'area':1.205,'action':0.07,'capacity':30.35,'local':{'p':[196,861,862,865,867,868],'w':[2.141,1.465,0.446,0.161,0.041,0.923]},'dispersal':{'p':[196,861,862,865,866,867,868],'w':[0.828,0.55,0.303,0.245,1.205,0.183,0.464]},'initial':0,'monitored':0,'temp':[4.63,3.93,6.19,9.44,10.56,14.02,15.48,15.4,12.19,10.54,9.34,9.79]},
		{'area':5.554,'action':2.09,'capacity':147.42,'local':{'p':[196,820,824,858,866,868,869,870],'w':[1.808,0.099,0.334,3.948,0.041,0.913,2.116,0.9]},'dispersal':{'p':[196,820,824,858,866,867,868,869,870],'w':[0.679,0.131,0.317,1.656,0.098,5.554,0.391,0.835,0.457]},'initial':0,'monitored':0,'temp':[4.6,3.91,6.1,9.41,10.42,13.91,15.36,15.31,12.1,10.46,9.27,9.73]},
		{'area':1.859,'action':2.48,'capacity':57.38,'local':{'p':[861,863,866,867,870,1002],'w':[0.465,0.851,0.923,0.913,1.646,0.484]},'dispersal':{'p':[196,861,863,866,867,868,870,1002],'w':[0.095,0.214,0.394,0.36,0.49,1.859,0.72,0.339]},'initial':0,'monitored':0,'temp':[4.65,3.95,6.25,9.46,10.66,14.09,15.54,15.44,12.24,10.58,9.38,9.82]},
		{'area':4.778,'action':0.79,'capacity':122.07,'local':{'p':[196,819,820,865,867],'w':[1.924,0.236,4.079,1.687,2.116]},'dispersal':{'p':[196,819,820,821,824,865,867,869],'w':[0.794,0.201,1.61,0.044,0.135,0.737,0.995,4.778]},'initial':0,'monitored':0,'temp':[4.69,4.02,6.12,9.53,10.38,13.95,15.41,15.37,12.13,10.49,9.3,9.77]},
		{'area':4.29,'action':0.97,'capacity':110.51,'local':{'p':[858,867,868,999,1002,1003],'w':[1.747,0.9,1.646,1.964,1.392,0.197]},'dispersal':{'p':[858,867,868,870,999,1002,1003,1004],'w':[0.759,0.446,0.711,4.29,0.792,0.661,0.176,0.109]},'initial':0,'monitored':0,'temp':[4.66,3.96,6.31,9.48,10.72,14.14,15.57,15.47,12.27,10.61,9.41,9.86]},
		{'area':0.875,'action':0.14,'capacity':22.16,'local':{'p':[197,875,881],'w':[1.914,1.57,0.151]},'dispersal':{'p':[197,871,875,881,889,996],'w':[0.89,0.875,0.73,0.186,0.391,0.101]},'initial':0,'monitored':0,'temp':[4.89,4.21,6.69,9.83,11.26,14.6,16.1,15.91,12.67,10.98,9.75,10.2]},
		{'area':2.921,'action':0.47,'capacity':74.55,'local':{'p':[860,874,875,876,996,997],'w':[0.855,2.264,2.174,0.472,0.553,0.852]},'dispersal':{'p':[860,872,874,875,876,996,997],'w':[0.493,2.921,0.867,0.867,0.302,0.367,0.474]},'initial':0,'monitored':0,'temp':[4.68,3.98,6.39,9.55,10.95,14.31,15.82,15.64,12.42,10.71,9.51,9.93]},
		{'area':2.462,'action':0.04,'capacity':60.98,'local':{'p':[197,815,877,885,891],'w':[0.852,0.276,1.934,2.13,1.428]},'dispersal':{'p':[197,815,873,877,881,885,891],'w':[0.478,0.287,2.462,0.788,0.134,0.892,0.566]},'initial':0,'monitored':0,'temp':[5.09,4.41,6.93,10.08,11.52,14.86,16.35,16.14,12.88,11.2,9.96,10.41]},
		{'area':3.415,'action':0,'capacity':82.77,'local':{'p':[860,862,863,872,997,1000],'w':[1.292,0.511,0.114,2.264,2.27,1.054]},'dispersal':{'p':[860,862,863,864,872,874,997,1000],'w':[0.595,0.228,0.126,0.011,0.962,3.415,1.024,0.546]},'initial':0,'monitored':0,'temp':[4.62,3.92,6.31,9.47,10.86,14.22,15.72,15.56,12.34,10.63,9.43,9.85]},
		{'area':2.372,'action':0.9,'capacity':61.59,'local':{'p':[197,871,872,876,996],'w':[0.444,1.57,2.174,0.718,0.883]},'dispersal':{'p':[197,871,872,875,876,889,996],'w':[0.274,0.519,0.998,2.372,0.457,0.095,0.633]},'initial':0,'monitored':0,'temp':[4.79,4.1,6.54,9.7,11.1,14.46,15.96,15.77,12.54,10.85,9.63,10.07]},
		{'area':4.702,'action':1,'capacity':117.29,'local':{'p':[197,813,860,872,875,877,878],'w':[1.584,1.128,2.216,0.472,0.718,0.448,1.699]},'dispersal':{'p':[197,813,814,860,865,872,875,876,877,878],'w':[0.648,0.555,0.012,0.903,0.093,0.304,0.337,4.702,0.285,0.707]},'initial':0,'monitored':0,'temp':[4.86,4.17,6.58,9.78,11.08,14.49,15.97,15.8,12.57,10.89,9.66,10.11]},
		{'area':2.508,'action':0.29,'capacity':62.56,'local':{'p':[197,814,815,873,876,878],'w':[0.835,0.322,1.095,1.934,0.448,1.642]},'dispersal':{'p':[197,814,815,873,876,877,878,885],'w':[0.45,0.231,0.559,0.855,0.291,2.508,0.593,0.032]},'initial':0,'monitored':0,'temp':[5.05,4.38,6.85,10.03,11.41,14.78,16.27,16.07,12.82,11.13,9.89,10.35]},
		{'area':1.649,'action':0.06,'capacity':41.39,'local':{'p':[813,814,876,877],'w':[0.273,1.91,1.699,1.642]},'dispersal':{'p':[813,814,815,876,877,878],'w':[0.288,0.801,0.017,0.882,0.75,1.649]},'initial':0,'monitored':0,'temp':[5,4.33,6.75,9.96,11.27,14.68,16.16,15.97,12.73,11.04,9.81,10.26]},
		{'area':1.39,'action':0.13,'capacity':34.45,'local':{'p':[881,884,886,891,892],'w':[0.324,0.729,0.499,0.949,1.143]},'dispersal':{'p':[198,879,881,884,885,886,891,892],'w':[0.921,1.39,0.199,0.422,0.052,0.27,0.416,0.439]},'initial':0,'monitored':0,'temp':[5.1,4.44,7,10.12,11.64,14.94,16.44,16.22,12.95,11.27,10.02,10.48]},
		{'area':2.824,'action':0.12,'capacity':70.8,'local':{'p':[889,979,986,996],'w':[1.495,0.697,2.181,0.755]},'dispersal':{'p':[880,881,884,888,889,892,979,981,986,996],'w':[2.824,0.002,0.611,0.153,0.6,0.111,0.241,0.022,0.985,0.42]},'initial':0,'monitored':0,'temp':[5,4.34,6.87,9.99,11.5,14.81,16.32,16.11,12.84,11.13,9.89,10.33]},
		{'area':1.777,'action':0.63,'capacity':47.11,'local':{'p':[197,871,879,891,892],'w':[0.593,0.151,0.324,1.972,1.276]},'dispersal':{'p':[197,871,873,879,880,881,884,889,891,892],'w':[0.319,0.091,0.142,0.269,0.007,1.777,0.009,0.908,0.745,0.497]},'initial':0,'monitored':0,'temp':[5.06,4.39,6.92,10.05,11.52,14.85,16.34,16.13,12.87,11.19,9.95,10.4]},
		{'area':4.262,'action':0.08,'capacity':92.54,'local':{'p':[198,887,890,896,977],'w':[2.885,1.238,0.918,1.898,1.111]},'dispersal':{'p':[198,882,887,890,896,897,977],'w':[1.231,4.262,0.592,0.588,0.75,0.1,0.587]},'initial':0,'monitored':0,'temp':[4.88,4.18,6.75,9.86,11.39,14.69,16.2,16,12.74,11.06,9.81,10.29]},
		{'area':2.436,'action':0.25,'capacity':62.02,'local':{'p':[888],'w':[1.683]},'dispersal':{'p':[198,883,884,888,977,979,990],'w':[0.089,2.436,0.059,0.614,1.189,0.61,0.228]},'initial':0,'monitored':0,'temp':[4.85,4.18,6.73,9.84,11.35,14.66,16.19,15.99,12.72,11.02,9.77,10.23]},
		{'area':1.321,'action':0.31,'capacity':33.91,'local':{'p':[879,888,892],'w':[0.729,1.19,0.96]},'dispersal':{'p':[198,879,880,881,883,884,888,889,892,977,979],'w':[0.315,0.293,0.6,0.002,0.033,1.321,0.493,0.115,0.37,0.063,0.054]},'initial':0,'monitored':0,'temp':[5.02,4.36,6.91,10.03,11.54,14.85,16.35,16.14,12.87,11.18,9.93,10.39]},
		{'area':3.859,'action':0.56,'capacity':96.92,'local':{'p':[815,817,873,886,891],'w':[1.535,0.401,2.13,2.517,1.174]},'dispersal':{'p':[809,810,815,817,873,877,879,885,886,891],'w':[0.244,0.09,0.682,0.201,0.843,0.015,0.054,3.859,0.945,0.562]},'initial':0,'monitored':0,'temp':[5.19,4.51,7.07,10.21,11.7,15.01,16.5,16.28,13.02,11.34,10.08,10.54]},
		{'area':2.636,'action':0.04,'capacity':62.85,'local':{'p':[879,885,891],'w':[0.499,2.517,0.162]},'dispersal':{'p':[198,809,810,817,879,885,886,890,891],'w':[0.715,0.095,0.734,0.003,0.211,1.095,2.636,0.076,0.136]},'initial':0,'monitored':0,'temp':[5.14,4.46,7.04,10.16,11.69,14.99,16.48,16.26,12.99,11.31,10.06,10.53]},
		{'area':2.652,'action':0.09,'capacity':66.1,'local':{'p':[807,808,882,890,900],'w':[0.389,1.588,1.238,0.41,2.184]},'dispersal':{'p':[807,808,812,882,887,890,896,900],'w':[0.306,0.649,0.041,0.635,2.652,0.233,0.275,0.869]},'initial':0,'monitored':0,'temp':[4.78,4.06,6.64,9.74,11.28,14.57,16.09,15.9,12.65,10.97,9.73,10.21]},
		{'area':1.027,'action':0.18,'capacity':26.47,'local':{'p':[883,884],'w':[1.683,1.19]},'dispersal':{'p':[198,880,883,884,888,977,979],'w':[0.138,0.203,0.652,0.416,1.027,0.113,0.579]},'initial':0,'monitored':0,'temp':[4.94,4.27,6.82,9.93,11.44,14.75,16.27,16.06,12.79,11.09,9.85,10.3]},
		{'area':2.485,'action':0.04,'capacity':61.06,'local':{'p':[880,996],'w':[1.495,2.044]},'dispersal':{'p':[197,871,875,880,881,884,889,892,996],'w':[0.079,0.361,0.108,0.64,0.669,0.104,2.485,0.298,0.86]},'initial':0,'monitored':0,'temp':[4.98,4.31,6.83,9.96,11.44,14.76,16.26,16.05,12.8,11.1,9.87,10.31]},
		{'area':1.747,'action':0.15,'capacity':14.75,'local':{'p':[808,810,812,882,887],'w':[1.53,1.022,0.176,0.918,0.41]},'dispersal':{'p':[198,808,810,812,882,886,887,890],'w':[0.193,0.561,0.803,0.159,0.521,0.114,0.295,1.747]},'initial':0,'monitored':0,'temp':[4.97,4.27,6.85,9.96,11.5,14.79,16.29,16.08,12.83,11.15,9.9,10.38]},
		{'area':1.399,'action':0,'capacity':34.9,'local':{'p':[197,873,879,881,885,886],'w':[0.052,1.428,0.949,1.972,1.174,0.162]},'dispersal':{'p':[197,873,879,881,885,886,891,892],'w':[0.227,0.587,0.486,0.779,0.492,0.228,1.399,0.008]},'initial':0,'monitored':0,'temp':[5.12,4.45,7,10.13,11.62,14.93,16.42,16.21,12.94,11.26,10.01,10.47]},
		{'area':0.847,'action':0,'capacity':20.77,'local':{'p':[879,881,884],'w':[1.143,1.276,0.96]},'dispersal':{'p':[879,880,881,884,889,891,892],'w':[0.539,0.095,0.486,0.469,0.29,0.023,0.847]},'initial':0,'monitored':0,'temp':[5.1,4.44,7,10.12,11.62,14.94,16.43,16.21,12.94,11.26,10.01,10.47]},
		{'area':5.379,'action':6.98,'capacity':168.18,'local':{'p':[199,897,899,964,978],'w':[1.576,0.475,2.326,0.472,1.263]},'dispersal':{'p':[199,200,893,895,897,898,899,906,964,978],'w':[0.62,0.158,5.379,0.113,0.281,0.015,0.925,1.291,0.246,0.557]},'initial':0,'monitored':0,'temp':[4.86,4.22,6.8,9.9,11.4,14.72,16.28,16.08,12.82,11.09,9.8,10.27]},
		{'area':1.342,'action':0,'capacity':33.02,'local':{'p':[186,807,895,900],'w':[0.65,0.606,1.831,1.829]},'dispersal':{'p':[186,807,894,895,900],'w':[0.406,0.321,1.342,0.834,0.894]},'initial':0,'monitored':0,'temp':[4.71,4,6.57,9.67,11.2,14.5,16.03,15.84,12.6,10.91,9.66,10.15]},
		{'area':3.933,'action':0.25,'capacity':95.67,'local':{'p':[186,801,802,806,894,900,906],'w':[0.906,0.433,0.589,0.486,1.831,0.656,1.11]},'dispersal':{'p':[186,199,801,802,806,893,894,895,896,900,906],'w':[0.433,0.613,0.216,0.257,0.274,0.101,0.729,3.933,0.153,0.248,0.48]},'initial':0,'monitored':0,'temp':[4.73,4.04,6.61,9.71,11.22,14.53,16.08,15.88,12.64,10.94,9.68,10.16]},
		{'area':3.293,'action':0,'capacity':78.47,'local':{'p':[199,882,897,977],'w':[0.758,1.898,2.695,0.014]},'dispersal':{'p':[199,882,887,895,896,897,900,977],'w':[0.326,0.787,0.326,0.101,3.293,1.113,0.614,0.197]},'initial':0,'monitored':0,'temp':[4.76,4.05,6.63,9.73,11.26,14.56,16.09,15.9,12.63,10.95,9.7,10.18]},
		{'area':2.93,'action':0.12,'capacity':72.78,'local':{'p':[199,893,896,898,899,977],'w':[0.95,0.475,2.695,2.791,0.223,0.898]},'dispersal':{'p':[199,882,893,896,897,898,899,977],'w':[0.432,0.12,0.308,1.054,2.93,0.983,0.236,0.579]},'initial':0,'monitored':0,'temp':[4.78,4.1,6.67,9.77,11.29,14.6,16.14,15.94,12.68,10.98,9.72,10.2]},
		{'area':2.089,'action':0.98,'capacity':56.81,'local':{'p':[897,899,975,977],'w':[2.791,1.651,0.97,1.253]},'dispersal':{'p':[893,897,898,899,975,977],'w':[0.051,1.228,2.089,0.772,0.455,0.661]},'initial':0,'monitored':0,'temp':[4.79,4.11,6.68,9.78,11.3,14.61,16.15,15.96,12.69,10.99,9.72,10.19]},
		{'area':4.879,'action':2,'capacity':130.88,'local':{'p':[893,897,898,971,975,978],'w':[2.326,0.223,1.651,0.391,1.507,2.84]},'dispersal':{'p':[893,897,898,899,970,971,975,978],'w':[1.07,0.206,0.624,4.879,0.043,0.292,0.591,1.245]},'initial':0,'monitored':0,'temp':[4.85,4.21,6.78,9.88,11.38,14.7,16.26,16.06,12.79,11.07,9.78,10.25]},
		{'area':2.769,'action':0.13,'capacity':67.27,'local':{'p':[807,887,894,895],'w':[1.439,2.184,1.829,0.656]},'dispersal':{'p':[199,807,808,887,894,895,896,900],'w':[0.081,0.717,0.002,0.943,0.667,0.335,0.808,2.769]},'initial':0,'monitored':0,'temp':[4.72,4,6.58,9.67,11.21,14.5,16.03,15.84,12.6,10.91,9.67,10.16]},
		{'area':1.153,'action':0.08,'capacity':29.23,'local':{'p':[796,797,902,903,904,905],'w':[0.205,0.765,1.622,0.738,1.099,0.157]},'dispersal':{'p':[796,797,901,902,903,904,905],'w':[0.26,0.437,1.153,0.636,0.377,0.438,0.188]},'initial':0,'monitored':0,'temp':[4.86,4.29,6.87,9.98,11.46,14.81,16.41,16.16,12.94,11.15,9.85,10.31]},
		{'area':2.307,'action':0.7,'capacity':59.65,'local':{'p':[796,901,905,909],'w':[1.881,1.622,1.05,1.714]},'dispersal':{'p':[796,797,901,902,903,905,909],'w':[0.935,0.043,0.69,2.307,0.065,0.441,0.824]},'initial':0,'monitored':0,'temp':[4.9,4.36,6.94,10.05,11.53,14.89,16.5,16.23,13.01,11.21,9.9,10.36]},
		{'area':2.299,'action':0.16,'capacity':51.34,'local':{'p':[200,901,904,905,906],'w':[2.072,0.738,1.829,1.045,0.634]},'dispersal':{'p':[200,901,902,903,904,905,906],'w':[0.927,0.313,0.054,2.299,0.777,0.505,0.446]},'initial':0,'monitored':0,'temp':[4.85,4.27,6.85,9.96,11.44,14.78,16.37,16.14,12.9,11.13,9.83,10.29]},
		{'area':1.829,'action':0.75,'capacity':49.28,'local':{'p':[797,801,901,903,906],'w':[2.254,0.33,1.099,1.829,0.547]},'dispersal':{'p':[797,801,901,903,904,906],'w':[0.98,0.239,0.532,0.807,1.829,0.368]},'initial':0,'monitored':0,'temp':[4.82,4.23,6.8,9.91,11.39,14.73,16.32,16.09,12.86,11.09,9.8,10.27]},
		{'area':1.433,'action':0.43,'capacity':17.66,'local':{'p':[200,901,902,903,909,914],'w':[0.818,0.157,1.05,1.045,0.839,0.796]},'dispersal':{'p':[200,901,902,903,905,909,914],'w':[0.482,0.168,0.457,0.449,1.433,0.389,0.43]},'initial':0,'monitored':0,'temp':[4.88,4.33,6.91,10.03,11.51,14.86,16.46,16.21,12.97,11.18,9.87,10.33]},
		{'area':6.451,'action':2.55,'capacity':169.09,'local':{'p':[200,801,895,903,904],'w':[1.913,2.77,1.11,0.634,0.547]},'dispersal':{'p':[199,200,797,801,893,895,903,904,906,964],'w':[0.094,0.841,0.004,1.142,1.308,0.518,0.284,0.293,6.451,0.065]},'initial':0,'monitored':0,'temp':[4.81,4.18,6.76,9.86,11.35,14.67,16.25,16.03,12.79,11.06,9.77,10.24]},
		{'area':2.035,'action':0,'capacity':50.08,'local':{'p':[911,913,916,960,963],'w':[0.865,1.749,1.149,0.402,1.563]},'dispersal':{'p':[907,911,913,916,960,963],'w':[2.035,0.498,0.771,0.574,0.267,0.669]},'initial':0,'monitored':0,'temp':[5.01,4.52,7.12,10.23,11.73,15.08,16.71,16.44,13.19,11.36,10.02,10.47]},
		{'area':4.025,'action':0.63,'capacity':103.32,'local':{'p':[201,785,786,910],'w':[1.242,2.466,2.081,2.472]},'dispersal':{'p':[201,785,786,908,910],'w':[0.621,1.15,0.948,4.025,1.082]},'initial':0,'monitored':0,'temp':[5.08,4.6,7.19,10.3,11.79,15.17,16.8,16.49,13.28,11.43,10.09,10.55]},
		{'area':2.962,'action':0.15,'capacity':73.05,'local':{'p':[201,786,796,902,905,914],'w':[1.255,0.831,0.437,1.714,0.839,1.84]},'dispersal':{'p':[201,786,796,902,905,909,914],'w':[0.605,0.446,0.306,0.686,0.404,2.962,0.815]},'initial':0,'monitored':0,'temp':[4.94,4.41,7,10.12,11.59,14.96,16.57,16.3,13.07,11.26,9.94,10.4]},
		{'area':4.8,'action':0.58,'capacity':120.88,'local':{'p':[201,785,908,913,923,924],'w':[1.426,1.197,2.472,2.201,0.035,1.709]},'dispersal':{'p':[201,785,908,910,911,913,923,924],'w':[0.679,0.588,0.981,4.8,0.045,0.912,0.165,0.778]},'initial':0,'monitored':0,'temp':[5.05,4.57,7.17,10.26,11.76,15.12,16.76,16.47,13.24,11.4,10.06,10.52]},
		{'area':3.026,'action':2.94,'capacity':89.85,'local':{'p':[201,907,912,913,915,960],'w':[1.456,0.865,1.655,0.828,1.181,0.639]},'dispersal':{'p':[201,907,910,911,912,913,915,960],'w':[0.696,0.408,0.036,3.026,0.72,0.401,0.536,0.354]},'initial':0,'monitored':0,'temp':[4.97,4.47,7.07,10.18,11.67,15.02,16.64,16.38,13.13,11.31,9.98,10.43]},
		{'area':2.915,'action':1.7,'capacity':79.67,'local':{'p':[200,201,911,914,915],'w':[0.573,0.703,1.655,2.394,1.857]},'dispersal':{'p':[200,201,911,912,914,915,965],'w':[0.371,0.439,0.686,2.915,0.978,0.784,0.113]},'initial':0,'monitored':0,'temp':[4.92,4.4,7,10.11,11.6,14.95,16.56,16.3,13.05,11.25,9.92,10.38]},
		{'area':2.983,'action':0.19,'capacity':74.63,'local':{'p':[201,907,910,911,916,924],'w':[0.19,1.749,2.201,0.828,0.566,1.343]},'dispersal':{'p':[201,907,910,911,913,916,924],'w':[0.184,0.71,0.955,0.439,2.983,0.306,0.658]},'initial':0,'monitored':0,'temp':[5.02,4.55,7.14,10.24,11.74,15.09,16.72,16.45,13.21,11.38,10.04,10.49]},
		{'area':2.75,'action':0.44,'capacity':62.88,'local':{'p':[200,201,905,909,912],'w':[1.178,0.732,0.796,1.84,2.394]},'dispersal':{'p':[200,201,905,909,912,914],'w':[0.636,0.463,0.387,0.755,1.031,2.75]},'initial':0,'monitored':0,'temp':[4.91,4.38,6.97,10.08,11.57,14.92,16.53,16.27,13.03,11.23,9.91,10.37]},
		{'area':2.719,'action':0.56,'capacity':69.23,'local':{'p':[200,911,912,960,962,965],'w':[0.045,1.181,1.857,1.228,1.573,1.041]},'dispersal':{'p':[200,911,912,915,960,962,965],'w':[0.19,0.547,0.768,2.719,0.629,0.647,0.506]},'initial':0,'monitored':0,'temp':[4.93,4.41,7.01,10.13,11.62,14.97,16.58,16.33,13.06,11.26,9.93,10.38]},
		{'area':2.197,'action':0.31,'capacity':53.17,'local':{'p':[907,913,924,956,957,963],'w':[1.149,0.566,1.194,0.639,1.164,1.107]},'dispersal':{'p':[907,913,916,919,924,956,957,963],'w':[0.459,0.356,2.197,0.072,0.533,0.398,0.454,0.575]},'initial':0,'monitored':0,'temp':[5.01,4.53,7.13,10.23,11.73,15.08,16.72,16.45,13.2,11.37,10.02,10.47]},
		{'area':5.529,'action':0.06,'capacity':137.47,'local':{'p':[71,202,920,922,944],'w':[1.972,1.664,0.745,2.419,1.299]},'dispersal':{'p':[71,202,203,917,920,922,944,948],'w':[0.707,0.714,0.318,5.529,0.526,1.075,0.66,0.077]},'initial':0,'monitored':0,'temp':[5.07,4.58,7.19,10.22,11.77,15.08,16.77,16.48,13.27,11.41,10.06,10.51]},
		{'area':3.48,'action':1.22,'capacity':92.35,'local':{'p':[782,920,925],'w':[2.636,0.525,2.829]},'dispersal':{'p':[782,783,785,918,920,923,925],'w':[0.965,0.166,0.101,3.48,0.508,0.903,1.215]},'initial':0,'monitored':0,'temp':[5.16,4.7,7.29,10.32,11.88,15.2,16.87,16.53,13.39,11.5,10.14,10.62]},
		{'area':1.707,'action':0,'capacity':42.37,'local':{'p':[921,924,957],'w':[2.207,2.163,1.684]},'dispersal':{'p':[202,916,919,921,924,957],'w':[0.117,0.125,1.707,0.98,0.936,0.761]},'initial':0,'monitored':0,'temp':[5.01,4.53,7.13,10.2,11.71,15.05,16.71,16.44,13.21,11.36,10.02,10.47]},
		{'area':5.275,'action':0.37,'capacity':130.5,'local':{'p':[202,203,917,918,923,925,927],'w':[2.126,1.387,0.745,0.525,1.988,0.449,0.982]},'dispersal':{'p':[202,203,917,918,920,923,925,927],'w':[0.894,0.587,0.595,0.519,5.275,0.818,0.263,0.498]},'initial':0,'monitored':0,'temp':[5.1,4.63,7.23,10.25,11.81,15.12,16.8,16.48,13.31,11.45,10.09,10.55]},
		{'area':2.609,'action':0.38,'capacity':65.33,'local':{'p':[202,207,919,922,924,953,957],'w':[0.952,0.204,2.207,2.726,0.133,0.897,0.475]},'dispersal':{'p':[202,207,919,921,922,924,953,956,957],'w':[0.549,0.25,0.768,2.609,1.065,0.239,0.397,0.023,0.239]},'initial':0,'monitored':0,'temp':[5.01,4.53,7.13,10.18,11.7,15.04,16.71,16.44,13.21,11.36,10.02,10.47]},
		{'area':3.415,'action':0.14,'capacity':84.49,'local':{'p':[202,207,917,921,944],'w':[0.674,1.298,2.419,2.726,0.806]},'dispersal':{'p':[202,207,917,921,922,944,951,953],'w':[0.456,0.645,0.976,1.117,3.415,0.478,0.007,0.031]},'initial':0,'monitored':0,'temp':[5.02,4.53,7.14,10.18,11.71,15.04,16.72,16.45,13.22,11.37,10.02,10.47]},
		{'area':4.282,'action':0.25,'capacity':104.84,'local':{'p':[202,785,910,920,924],'w':[1.343,2.319,0.035,1.988,0.562]},'dispersal':{'p':[202,782,785,910,918,920,923,924],'w':[0.602,0.102,0.97,0.115,0.832,0.804,4.282,0.317]},'initial':0,'monitored':0,'temp':[5.09,4.62,7.21,10.26,11.79,15.12,16.79,16.48,13.3,11.43,10.08,10.55]},
		{'area':4.654,'action':0.58,'capacity':111.39,'local':{'p':[202,910,913,916,919,921,923,957],'w':[1.301,1.709,1.343,1.194,2.163,0.133,0.562,0.056]},'dispersal':{'p':[202,785,910,913,916,919,921,923,924,957],'w':[0.58,0.086,0.737,0.581,0.52,0.756,0.145,0.323,4.654,0.151]},'initial':0,'monitored':0,'temp':[5.02,4.55,7.14,10.21,11.72,15.07,16.72,16.43,13.22,11.37,10.03,10.48]},
		{'area':6.236,'action':0.39,'capacity':153.79,'local':{'p':[778,779,782,783,918,920,927],'w':[1.926,1.244,0.001,0.878,2.829,0.449,2.389]},'dispersal':{'p':[778,779,782,783,918,920,925,927],'w':[0.879,0.601,0.096,0.407,1.056,0.276,6.236,1.011]},'initial':0,'monitored':0,'temp':[5.2,4.74,7.34,10.34,11.93,15.22,16.9,16.53,13.43,11.53,10.17,10.65]},
		{'area':6.187,'action':1.13,'capacity':152.17,'local':{'p':[203,779,927,933],'w':[1.782,2.74,2.375,2.693]},'dispersal':{'p':[203,771,779,926,927,928,931,933],'w':[0.825,0.04,1.155,6.187,0.993,0.235,0.027,1.141]},'initial':0,'monitored':0,'temp':[5.21,4.72,7.34,10.35,11.99,15.25,16.96,16.59,13.43,11.57,10.18,10.64]},
		{'area':4.29,'action':0.02,'capacity':106.93,'local':{'p':[203,779,920,925,926],'w':[1.441,0.77,0.982,2.389,2.375]},'dispersal':{'p':[203,779,920,925,926,927],'w':[0.759,0.477,0.527,1.028,0.971,4.29]},'initial':0,'monitored':0,'temp':[5.19,4.73,7.33,10.33,11.93,15.2,16.89,16.54,13.41,11.53,10.16,10.63]},
		{'area':5.256,'action':0.02,'capacity':82.43,'local':{'p':[181,768,769,771,930,931],'w':[0.783,1.795,0.797,1.264,1.56,2.278]},'dispersal':{'p':[181,768,769,771,779,926,928,930,931,933],'w':[0.399,0.703,0.434,0.508,0.108,0.182,5.256,0.603,0.884,0.125]},'initial':0,'monitored':0,'temp':[5.15,4.59,7.27,10.33,12.06,15.37,17.09,16.69,13.43,11.63,10.15,10.61]},
		{'area':7.599,'action':0.22,'capacity':164.53,'local':{'p':[204,205,932,934,938,939,940],'w':[1.423,1.269,0.762,1.605,3.365,1.619,0.481]},'dispersal':{'p':[204,205,929,932,934,938,939,940],'w':[0.529,0.558,7.599,0.358,0.728,1.325,0.68,0.277]},'initial':0,'monitored':0,'temp':[5.04,4.45,7.13,10.16,11.87,15.13,16.88,16.55,13.25,11.45,10.02,10.48]},
		{'area':1.228,'action':0.04,'capacity':17.5,'local':{'p':[769,928,931,932],'w':[1.059,1.56,0.648,1.39]},'dispersal':{'p':[769,928,930,931,932],'w':[0.596,0.679,1.228,0.409,0.619]},'initial':0,'monitored':0,'temp':[5.09,4.5,7.2,10.27,12.01,15.32,17.06,16.66,13.36,11.58,10.1,10.56]},
		{'area':2.31,'action':0.05,'capacity':56.93,'local':{'p':[204,928,930,932,934],'w':[0.836,2.278,0.648,0.539,1.891]},'dispersal':{'p':[204,926,928,930,931,932,933,934],'w':[0.358,0.122,0.997,0.283,2.31,0.313,0.421,0.724]},'initial':0,'monitored':0,'temp':[5.16,4.6,7.28,10.34,12.05,15.35,17.07,16.69,13.42,11.61,10.16,10.61]},
		{'area':3.284,'action':0,'capacity':77.26,'local':{'p':[204,205,769,929,930,931],'w':[1.776,2.144,0.708,0.762,1.39,0.539]},'dispersal':{'p':[204,205,769,929,930,931,932],'w':[0.697,0.981,0.388,0.488,0.576,0.296,3.284]},'initial':0,'monitored':0,'temp':[5.02,4.42,7.11,10.17,11.9,15.19,16.94,16.57,13.27,11.48,10.02,10.48]},
		{'area':9.908,'action':0.19,'capacity':242.81,'local':{'p':[203,926,946,948],'w':[1.246,2.693,2.953,0.664]},'dispersal':{'p':[203,771,779,926,928,931,933,934,939,940,946,948],'w':[0.534,0.001,0.006,1.157,0.201,0.264,9.908,1.044,0.744,0.156,1.214,0.353]},'initial':0,'monitored':0,'temp':[5.18,4.65,7.3,10.33,11.99,15.27,16.99,16.65,13.4,11.57,10.16,10.61]},
		{'area':2.733,'action':0.07,'capacity':66.43,'local':{'p':[204,929,931,939],'w':[1.492,1.605,1.891,0.385]},'dispersal':{'p':[204,928,929,931,933,934,939],'w':[0.604,0.003,0.741,0.962,1.249,2.733,0.212]},'initial':0,'monitored':0,'temp':[5.16,4.61,7.29,10.33,12.03,15.32,17.05,16.69,13.4,11.59,10.15,10.61]},
		{'area':1.021,'action':0,'capacity':20.36,'local':{'p':[221,937,941],'w':[0.859,0.806,1.041]},'dispersal':{'p':[206,221,935,936,937,941],'w':[0.058,0.42,1.021,0.688,0.314,0.535]},'initial':0,'monitored':0,'temp':[5.06,4.55,7.2,10.21,11.81,15.07,16.83,16.6,13.27,11.43,10.05,10.5]},
		{'area':7.251,'action':0.35,'capacity':140.18,'local':{'p':[206,942],'w':[3.517,0.42]},'dispersal':{'p':[206,221,935,936,937,941,942,943,1085],'w':[1.358,0.009,0.491,7.251,0.572,0.151,0.205,0.026,0.213]},'initial':0,'monitored':0,'temp':[5.01,4.48,7.13,10.13,11.75,14.99,16.76,16.55,13.21,11.38,10,10.44]},
		{'area':0.981,'action':0,'capacity':22.65,'local':{'p':[221,935],'w':[1.644,0.806]},'dispersal':{'p':[221,935,936,937,943,1085],'w':[0.679,0.332,0.742,0.981,0.074,0.181]},'initial':0,'monitored':0,'temp':[5.04,4.53,7.18,10.19,11.79,15.05,16.81,16.6,13.25,11.42,10.04,10.48]},
		{'area':5.406,'action':0.12,'capacity':133.36,'local':{'p':[206,929,940,942],'w':[0.843,3.365,1.371,1.57]},'dispersal':{'p':[206,929,938,940,942],'w':[0.426,1.446,5.406,0.649,0.542]},'initial':0,'monitored':0,'temp':[4.99,4.4,7.07,10.08,11.77,15,16.77,16.48,13.17,11.38,9.97,10.42]},
		{'area':1.83,'action':0.08,'capacity':45.35,'local':{'p':[929,934,940],'w':[1.619,0.385,1.619]},'dispersal':{'p':[929,933,934,939,940,946],'w':[0.752,0.939,0.199,1.83,0.725,0.06]},'initial':0,'monitored':0,'temp':[5.14,4.6,7.26,10.29,11.96,15.23,16.97,16.65,13.35,11.54,10.12,10.57]},
		{'area':3.499,'action':0.12,'capacity':86.75,'local':{'p':[206,929,938,939],'w':[2.357,0.481,1.371,1.619]},'dispersal':{'p':[206,929,933,938,939,940,941,946],'w':[1.014,0.33,0.156,0.61,0.601,3.499,0.18,0.45]},'initial':0,'monitored':0,'temp':[5.1,4.57,7.23,10.25,11.89,15.15,16.9,16.62,13.31,11.49,10.09,10.54]},
		{'area':5.07,'action':0.04,'capacity':80.15,'local':{'p':[221,935,943,946,947],'w':[1.092,1.041,1.028,1.646,0.897]},'dispersal':{'p':[71,206,221,935,936,940,941,943,946,947,948,949,952],'w':[0.264,0.349,0.425,0.404,0.152,0.192,5.07,0.477,0.658,0.428,0.002,0.571,0.626]},'initial':0,'monitored':0,'temp':[5.09,4.57,7.22,10.24,11.83,15.1,16.84,16.59,13.28,11.45,10.08,10.52]},
		{'area':1.244,'action':0.08,'capacity':31.5,'local':{'p':[206,936,938],'w':[1.037,0.42,1.57]},'dispersal':{'p':[206,936,938,942],'w':[0.497,0.217,0.795,1.244]},'initial':0,'monitored':0,'temp':[4.98,4.41,7.07,10.06,11.72,14.94,16.71,16.45,13.14,11.35,9.95,10.4]},
		{'area':5.584,'action':0.29,'capacity':131.91,'local':{'p':[941,1085],'w':[1.028,4.765]},'dispersal':{'p':[221,936,937,941,943,952,1085,1086],'w':[1.002,0.019,0.12,0.546,5.584,0.721,1.924,0.689]},'initial':0,'monitored':0,'temp':[5.08,4.58,7.22,10.25,11.83,15.1,16.84,16.62,13.28,11.44,10.08,10.52]},
		{'area':3.918,'action':0.08,'capacity':97.43,'local':{'p':[71,207,917,922,951],'w':[2.875,0.313,1.299,0.806,3.169]},'dispersal':{'p':[71,207,917,922,944,951],'w':[1.329,0.281,0.58,0.382,3.918,1.318]},'initial':0,'monitored':0,'temp':[5.07,4.57,7.19,10.22,11.77,15.08,16.78,16.52,13.26,11.41,10.06,10.5]},
		{'area':2.202,'action':0.9,'capacity':58.66,'local':{'p':[950,951,952,1086],'w':[2.246,2.078,0.364,1.816]},'dispersal':{'p':[945,950,951,952,1082,1086,1088],'w':[2.202,0.994,0.954,0.296,0.009,0.799,0.013]},'initial':0,'monitored':0,'temp':[5.09,4.59,7.23,10.27,11.82,15.12,16.83,16.59,13.29,11.44,10.08,10.52]},
		{'area':3.891,'action':0.04,'capacity':80.68,'local':{'p':[933,941,947,948,949],'w':[2.953,1.646,2.081,0.435,0.85]},'dispersal':{'p':[206,933,939,940,941,946,947,948,949],'w':[0.043,1.18,0.06,0.64,0.738,3.891,0.691,0.342,0.454]},'initial':0,'monitored':0,'temp':[5.12,4.61,7.25,10.27,11.89,15.16,16.9,16.61,13.32,11.49,10.11,10.56]},
		{'area':1.166,'action':0,'capacity':15.47,'local':{'p':[941,946,949],'w':[0.897,2.081,2.216]},'dispersal':{'p':[941,946,947,949],'w':[0.793,0.932,1.166,0.9]},'initial':0,'monitored':0,'temp':[5.11,4.6,7.24,10.26,11.85,15.13,16.86,16.59,13.3,11.47,10.1,10.54]},
		{'area':5.292,'action':0.64,'capacity':134.12,'local':{'p':[203,933,946,949],'w':[3.312,0.664,0.435,2.451]},'dispersal':{'p':[71,203,917,933,941,946,948,949],'w':[1.322,1.337,0.133,0.423,0.002,0.198,5.292,0.917]},'initial':0,'monitored':0,'temp':[5.16,4.67,7.3,10.31,11.91,15.19,16.9,16.6,13.37,11.52,10.14,10.59]},
		{'area':2.489,'action':0.15,'capacity':58.21,'local':{'p':[946,947,948],'w':[0.85,2.216,2.451]},'dispersal':{'p':[71,941,946,947,948,949],'w':[0.263,0.515,0.545,0.766,1.088,2.489]},'initial':0,'monitored':0,'temp':[5.13,4.63,7.26,10.28,11.88,15.15,16.88,16.6,13.33,11.49,10.12,10.56]},
		{'area':3.009,'action':0.39,'capacity':76.67,'local':{'p':[207,945,951,1086],'w':[1.195,2.246,1.193,0.278]},'dispersal':{'p':[207,945,950,951,954,1082,1086,1088],'w':[0.55,0.808,3.009,0.63,0.098,0.985,0.215,0.098]},'initial':0,'monitored':0,'temp':[5.08,4.58,7.22,10.27,11.81,15.12,16.82,16.58,13.28,11.43,10.08,10.51]},
		{'area':3.257,'action':1.11,'capacity':85.3,'local':{'p':[71,207,944,945,950,952],'w':[0.52,0.75,3.169,2.078,1.193,0.727]},'dispersal':{'p':[71,207,922,944,945,950,951,952,1086],'w':[0.333,0.499,0.008,1.229,0.813,0.551,3.257,0.441,0.001]},'initial':0,'monitored':0,'temp':[5.07,4.57,7.19,10.23,11.78,15.08,16.79,16.54,13.26,11.42,10.06,10.5]},
		{'area':3.771,'action':0.1,'capacity':93.76,'local':{'p':[71,945,951,1086],'w':[1.46,0.364,0.727,1.243]},'dispersal':{'p':[71,941,943,945,951,952,1086],'w':[0.659,0.628,0.791,0.226,0.348,3.771,0.519]},'initial':0,'monitored':0,'temp':[5.1,4.6,7.23,10.26,11.83,15.11,16.84,16.59,13.29,11.45,10.09,10.53]},
		{'area':3.091,'action':0,'capacity':76.97,'local':{'p':[207,208,921,956,957],'w':[2.723,0.465,0.897,2.793,0.167]},'dispersal':{'p':[207,208,921,922,953,954,955,956,957,959],'w':[1.082,0.226,0.468,0.067,3.091,0.149,0.216,1.055,0.176,0.169]},'initial':0,'monitored':0,'temp':[5.01,4.51,7.12,10.2,11.72,15.05,16.72,16.46,13.19,11.36,10.01,10.45]},
		{'area':3.992,'action':0.09,'capacity':98.22,'local':{'p':[220,955,1082],'w':[0.671,3.059,2.277]},'dispersal':{'p':[207,220,950,953,954,955,1079,1082],'w':[1.148,0.397,0.112,0.168,3.992,1.238,0.055,0.894]},'initial':0,'monitored':0,'temp':[5.06,4.54,7.18,10.26,11.79,15.12,16.79,16.56,13.25,11.4,10.05,10.49]},
		{'area':3.252,'action':0.97,'capacity':85.05,'local':{'p':[220,954,959,1075,1079],'w':[0.14,3.059,1.106,0.934,1.976]},'dispersal':{'p':[207,208,220,953,954,955,959,1075,1079],'w':[0.057,0.053,0.221,0.388,1.159,3.252,0.481,0.453,0.759]},'initial':0,'monitored':0,'temp':[5.03,4.51,7.14,10.24,11.77,15.1,16.76,16.52,13.22,11.37,10.02,10.46]},
		{'area':3.087,'action':0.62,'capacity':79.4,'local':{'p':[208,916,953,957,963],'w':[1.016,0.639,2.793,2.128,0.978]},'dispersal':{'p':[208,916,921,953,956,957,963],'w':[0.552,0.335,0.089,1.199,3.087,0.849,0.485]},'initial':0,'monitored':0,'temp':[5,4.51,7.12,10.21,11.72,15.06,16.71,16.45,13.19,11.35,10.01,10.46]},
		{'area':1.624,'action':0.08,'capacity':40.5,'local':{'p':[916,919,921,924,953,956],'w':[1.164,1.684,0.475,0.056,0.167,2.128]},'dispersal':{'p':[916,919,921,924,953,956,957],'w':[0.595,0.608,0.356,0.143,0.234,0.839,1.624]},'initial':0,'monitored':0,'temp':[5.01,4.52,7.13,10.21,11.72,15.06,16.71,16.45,13.2,11.36,10.02,10.46]},
		{'area':2.196,'action':0.44,'capacity':56.25,'local':{'p':[208,961,962],'w':[2.106,1.536,0.487]},'dispersal':{'p':[70,208,958,959,961,962,967,1068],'w':[0.102,0.898,2.196,0.147,0.591,0.341,0.027,0.732]},'initial':0,'monitored':0,'temp':[4.95,4.43,7.04,10.16,11.66,15.01,16.62,16.38,13.09,11.28,9.94,10.38]},
		{'area':5.482,'action':0.22,'capacity':137.26,'local':{'p':[955,1068,1071,1075],'w':[1.106,1.463,2.274,1.612]},'dispersal':{'p':[208,953,955,958,959,1068,1071,1075],'w':[1.211,0.182,0.532,0.085,5.482,0.614,1.005,0.621]},'initial':0,'monitored':0,'temp':[4.96,4.44,7.05,10.18,11.69,15.03,16.66,16.43,13.13,11.3,9.96,10.4]},
		{'area':2.218,'action':0.47,'capacity':57.27,'local':{'p':[208,907,911,915,962,963],'w':[1.512,0.402,0.639,1.228,0.755,1.333]},'dispersal':{'p':[208,907,911,915,960,962,963],'w':[0.692,0.281,0.363,0.497,2.218,0.428,0.574]},'initial':0,'monitored':0,'temp':[4.97,4.46,7.07,10.18,11.68,15.03,16.65,16.39,13.12,11.31,9.97,10.42]},
		{'area':0.954,'action':0.33,'capacity':25.25,'local':{'p':[958,962,967],'w':[1.536,0.243,1.354]},'dispersal':{'p':[70,958,961,962,967,1068],'w':[0.541,0.628,0.954,0.287,0.522,0.116]},'initial':0,'monitored':0,'temp':[4.95,4.42,7.03,10.15,11.65,14.99,16.61,16.36,13.07,11.27,9.93,10.37]},
		{'area':2.185,'action':1.06,'capacity':59.7,'local':{'p':[208,915,958,960,961,965,966,967],'w':[0.554,1.573,0.487,0.755,0.243,1.199,0.406,0.5]},'dispersal':{'p':[208,915,958,960,961,962,965,966,967],'w':[0.308,0.763,0.26,0.362,0.141,2.185,0.648,0.2,0.249]},'initial':0,'monitored':0,'temp':[4.94,4.42,7.02,10.14,11.63,14.98,16.59,16.34,13.07,11.26,9.93,10.38]},
		{'area':3.559,'action':0.81,'capacity':91.97,'local':{'p':[208,907,916,956,960],'w':[2.514,1.563,1.107,0.978,1.333]},'dispersal':{'p':[208,907,916,956,960,963],'w':[1.186,0.691,0.491,0.502,0.622,3.559]},'initial':0,'monitored':0,'temp':[5,4.5,7.11,10.22,11.72,15.07,16.7,16.44,13.17,11.35,10,10.45]},
		{'area':10.06,'action':3.55,'capacity':264.68,'local':{'p':[70,893,968,969,970,978],'w':[2.983,0.472,0.868,0.966,0.954,2.728]},'dispersal':{'p':[70,200,893,906,964,965,966,967,968,969,970,978],'w':[1.225,0.835,0.253,0.065,10.06,0.23,0.574,0.073,0.434,0.432,0.392,1.104]},'initial':0,'monitored':0,'temp':[4.93,4.35,6.94,10.05,11.54,14.88,16.46,16.24,12.96,11.2,9.88,10.33]},
		{'area':3.448,'action':0.52,'capacity':86.34,'local':{'p':[200,915,962,966],'w':[2.295,1.041,1.199,2.402]},'dispersal':{'p':[200,912,915,962,964,965,966,967],'w':[0.997,0.101,0.469,0.59,0.366,3.448,0.931,0.036]},'initial':0,'monitored':0,'temp':[4.91,4.36,6.96,10.08,11.57,14.91,16.52,16.27,13,11.21,9.89,10.34]},
		{'area':1.376,'action':0.42,'capacity':35.99,'local':{'p':[962,965,967],'w':[0.406,2.402,1.495]},'dispersal':{'p':[70,962,964,965,966,967],'w':[0.145,0.294,0.711,1.058,1.376,0.608]},'initial':0,'monitored':0,'temp':[4.92,4.38,6.98,10.1,11.59,14.93,16.54,16.3,13.02,11.23,9.9,10.34]},
		{'area':1.184,'action':0.3,'capacity':30.55,'local':{'p':[961,962,966],'w':[1.354,0.5,1.495]},'dispersal':{'p':[70,958,961,962,964,965,966,967],'w':[0.607,0.045,0.569,0.383,0.082,0.012,0.567,1.184]},'initial':0,'monitored':0,'temp':[4.94,4.4,7.01,10.13,11.62,14.97,16.58,16.34,13.05,11.25,9.91,10.36]},
		{'area':4.524,'action':0.1,'capacity':112.38,'local':{'p':[70,964,969,973,974,1067],'w':[2.248,0.868,1.929,0.045,2.111,1.161]},'dispersal':{'p':[70,964,968,969,973,974,1067],'w':[1.035,0.477,4.524,0.787,0.158,0.788,0.615]},'initial':0,'monitored':0,'temp':[4.89,4.31,6.88,10,11.5,14.83,16.4,16.2,12.91,11.15,9.83,10.26]},
		{'area':3.166,'action':2.42,'capacity':91.25,'local':{'p':[209,964,968,970,973],'w':[1.207,0.966,1.929,2.108,1.07]},'dispersal':{'p':[209,964,968,969,970,973,974],'w':[0.618,0.534,0.824,3.166,0.91,0.456,0.071]},'initial':0,'monitored':0,'temp':[4.92,4.32,6.89,10.01,11.5,14.82,16.39,16.19,12.91,11.16,9.85,10.28]},
		{'area':2.652,'action':0.11,'capacity':66.06,'local':{'p':[209,964,969,971,978],'w':[0.734,0.954,2.108,0.698,2.398]},'dispersal':{'p':[209,899,964,969,970,971,978],'w':[0.401,0.026,0.541,0.902,2.652,0.429,0.965]},'initial':0,'monitored':0,'temp':[4.9,4.29,6.86,9.97,11.46,14.79,16.35,16.15,12.87,11.13,9.83,10.27]},
		{'area':4.099,'action':0.6,'capacity':105.03,'local':{'p':[209,899,970,975,977,978,990],'w':[2.226,0.391,0.698,2.078,0.79,0.228,1.545]},'dispersal':{'p':[209,899,970,971,972,975,977,978,983,990],'w':[0.885,0.283,0.336,4.099,0.122,0.754,0.403,0.162,0.014,0.724]},'initial':0,'monitored':0,'temp':[4.78,4.14,6.68,9.79,11.29,14.61,16.16,15.97,12.7,10.98,9.71,10.16]},
		{'area':3.464,'action':0.47,'capacity':85.84,'local':{'p':[209,976,983,990,1044,1055],'w':[2.787,1.013,1.961,0.26,0.049,1.749]},'dispersal':{'p':[209,971,972,973,976,982,983,990,1044,1055,1061],'w':[1.102,0.107,3.464,0.063,0.453,0.039,0.778,0.198,0.125,0.751,0.005]},'initial':0,'monitored':0,'temp':[4.68,4.04,6.55,9.67,11.17,14.47,16.02,15.85,12.59,10.87,9.59,10.02]},
		{'area':1.842,'action':0.19,'capacity':46.62,'local':{'p':[209,968,969,974,976,1059],'w':[0.946,0.045,1.07,1.703,1.642,0.11]},'dispersal':{'p':[209,968,969,972,973,974,976,1059,1061],'w':[0.491,0.131,0.526,0.035,1.842,0.719,0.637,0.222,0.009]},'initial':0,'monitored':0,'temp':[4.83,4.23,6.78,9.9,11.39,14.71,16.27,16.08,12.8,11.06,9.75,10.18]},
		{'area':2.399,'action':0,'capacity':59.17,'local':{'p':[968,973,1059,1062,1067],'w':[2.111,1.703,0.638,0.372,1.423]},'dispersal':{'p':[968,969,973,974,976,1059,1062,1067],'w':[0.901,0.135,0.725,2.399,0.062,0.33,0.217,0.684]},'initial':0,'monitored':0,'temp':[4.87,4.29,6.84,9.97,11.46,14.78,16.34,16.15,12.87,11.12,9.8,10.23]},
		{'area':1.727,'action':1.09,'capacity':48.23,'local':{'p':[898,899,971,977],'w':[0.97,1.507,2.078,1.175]},'dispersal':{'p':[898,899,971,975,977,978],'w':[0.499,0.747,0.933,1.727,0.62,0.001]},'initial':0,'monitored':0,'temp':[4.79,4.13,6.69,9.79,11.3,14.61,16.16,15.96,12.7,10.99,9.72,10.18]},
		{'area':1.279,'action':0.33,'capacity':31.96,'local':{'p':[209,972,973,1055,1059,1061],'w':[0.179,1.013,1.642,0.306,0.301,1.432]},'dispersal':{'p':[209,972,973,974,976,1055,1059,1061],'w':[0.193,0.451,0.672,0.088,1.279,0.265,0.288,0.483]},'initial':0,'monitored':0,'temp':[4.74,4.13,6.65,9.77,11.27,14.58,16.14,15.96,12.69,10.96,9.66,10.09]},
		{'area':5.745,'action':3.87,'capacity':160.81,'local':{'p':[198,882,896,897,898,971,975,990],'w':[1.427,1.111,0.014,0.898,1.253,0.79,1.175,1.624]},'dispersal':{'p':[198,882,883,884,888,896,897,898,971,975,977,990],'w':[0.59,0.508,0.96,0.066,0.105,0.092,0.382,0.514,0.412,0.461,5.745,0.756]},'initial':0,'monitored':0,'temp':[4.79,4.11,6.66,9.77,11.29,14.59,16.12,15.93,12.66,10.97,9.72,10.18]},
		{'area':4.803,'action':2.2,'capacity':129.01,'local':{'p':[893,899,964,970,971],'w':[1.263,2.84,2.728,2.398,0.228]},'dispersal':{'p':[893,899,964,970,971,978],'w':[0.625,1.104,1.325,0.989,0.261,4.803]},'initial':0,'monitored':0,'temp':[4.9,4.29,6.87,9.98,11.47,14.79,16.36,16.15,12.88,11.14,9.84,10.29]},
		{'area':2.493,'action':0.31,'capacity':63.06,'local':{'p':[880,986,989,990],'w':[0.697,1.52,1.665,1.044]},'dispersal':{'p':[880,883,884,888,979,980,986,989,990],'w':[0.406,0.582,0.055,0.432,2.493,0.085,0.661,0.659,0.526]},'initial':0,'monitored':0,'temp':[4.86,4.2,6.73,9.84,11.35,14.66,16.19,15.99,12.72,11.01,9.76,10.21]},
		{'area':1.447,'action':1.38,'capacity':42.11,'local':{'p':[210,983,989,990],'w':[1.316,0.803,1.527,1.466]},'dispersal':{'p':[210,979,980,983,989,990],'w':[0.594,0.101,1.447,0.476,0.65,0.724]},'initial':0,'monitored':0,'temp':[4.77,4.12,6.62,9.74,11.24,14.55,16.1,15.91,12.64,10.91,9.67,10.1]},
		{'area':6.245,'action':1.55,'capacity':157.94,'local':{'p':[991,992,995,996,1035],'w':[1.19,1.566,0.772,0.469,1.035]},'dispersal':{'p':[210,880,981,985,986,987,988,989,991,992,995,996,1035],'w':[0.194,0.019,6.245,0.853,0.981,0.067,0.648,0.268,0.466,0.716,0.338,0.337,0.443]},'initial':0,'monitored':0,'temp':[4.84,4.19,6.67,9.8,11.31,14.63,16.17,15.95,12.69,10.93,9.71,10.12]},
		{'area':1.686,'action':0.6,'capacity':44.82,'local':{'p':[983,984,1044],'w':[2.558,1.316,2.766]},'dispersal':{'p':[210,972,982,983,984,1043,1044,1045,1055],'w':[0.108,0.137,1.686,1.004,0.599,0.144,1.066,0.004,0.097]},'initial':0,'monitored':0,'temp':[4.62,3.97,6.44,9.56,11.07,14.37,15.92,15.74,12.49,10.76,9.51,9.93]},
		{'area':3.883,'action':1.79,'capacity':103.9,'local':{'p':[210,972,980,982,984,990,1044],'w':[1.322,1.961,0.803,2.558,0.046,1.222,0.007]},'dispersal':{'p':[209,210,971,972,980,982,983,984,990,1044,1055],'w':[0.022,0.515,0.012,0.845,0.37,0.867,3.883,0.162,0.602,0.176,0.099]},'initial':0,'monitored':0,'temp':[4.66,4,6.5,9.61,11.12,14.42,15.97,15.79,12.54,10.81,9.56,9.99]},
		{'area':2.545,'action':2.19,'capacity':73.16,'local':{'p':[210,982,983,988,1043,1044],'w':[1.618,1.316,0.046,2.314,1.269,0.021]},'dispersal':{'p':[210,982,983,984,987,988,1043,1044,1045],'w':[0.736,0.49,0.122,2.545,0.086,1.002,0.6,0.099,0.003]},'initial':0,'monitored':0,'temp':[4.73,4.09,6.57,9.7,11.21,14.52,16.07,15.87,12.61,10.85,9.61,10.02]},
		{'area':1.07,'action':0.01,'capacity':26.28,'local':{'p':[988],'w':[1.507]},'dispersal':{'p':[981,985,988],'w':[1.511,1.07,0.628]},'initial':0,'monitored':0,'temp':[4.84,4.2,6.68,9.82,11.33,14.64,16.19,15.97,12.7,10.93,9.71,10.11]},
		{'area':2.729,'action':1.64,'capacity':74.76,'local':{'p':[880,979,989,996],'w':[2.181,1.52,0.953,0.442]},'dispersal':{'p':[880,979,981,986,989,996],'w':[0.903,0.751,1.099,2.729,0.466,0.333]},'initial':0,'monitored':0,'temp':[4.92,4.27,6.79,9.91,11.41,14.73,16.26,16.05,12.78,11.05,9.81,10.24]},
		{'area':2.273,'action':3.23,'capacity':71.49,'local':{'p':[988,1043,1047],'w':[1.967,0.495,2.034]},'dispersal':{'p':[981,984,987,988,1035,1043,1047],'w':[0.13,0.056,2.273,0.734,1.064,0.344,0.796]},'initial':0,'monitored':0,'temp':[4.83,4.21,6.68,9.82,11.35,14.66,16.22,15.99,12.71,10.91,9.69,10.07]},
		{'area':2.988,'action':1.36,'capacity':73.81,'local':{'p':[210,984,985,987,1043],'w':[0.42,2.314,1.507,1.967,0.124]},'dispersal':{'p':[210,981,984,985,987,988,989,1035,1043],'w':[0.279,0.508,0.871,0.567,0.742,2.988,0.004,0.158,0.219]},'initial':0,'monitored':0,'temp':[4.82,4.19,6.67,9.8,11.31,14.63,16.18,15.96,12.69,10.91,9.69,10.09]},
		{'area':1.89,'action':0.83,'capacity':50.85,'local':{'p':[210,979,980,986,990],'w':[1.016,1.665,1.527,0.953,0.08]},'dispersal':{'p':[210,979,980,981,986,988,989,990],'w':[0.536,0.688,0.56,0.338,0.43,0.007,1.89,0.207]},'initial':0,'monitored':0,'temp':[4.82,4.17,6.68,9.8,11.31,14.62,16.16,15.96,12.69,10.96,9.72,10.15]},
		{'area':3.753,'action':2.13,'capacity':102.82,'local':{'p':[209,971,972,977,979,980,983,989],'w':[0.027,1.545,0.26,1.624,1.044,1.466,1.222,0.08]},'dispersal':{'p':[209,883,971,972,977,979,980,983,989,990],'w':[0.093,0.291,0.679,0.185,0.644,0.397,0.554,0.578,0.101,3.753]},'initial':0,'monitored':0,'temp':[4.74,4.08,6.6,9.71,11.22,14.53,16.07,15.89,12.62,10.91,9.65,10.1]},
		{'area':2.044,'action':1.93,'capacity':60.37,'local':{'p':[69,981,992,995],'w':[0.965,1.19,1.679,2.107]},'dispersal':{'p':[69,981,991,992,995,997],'w':[0.554,0.697,2.044,0.721,0.892,0.016]},'initial':0,'monitored':0,'temp':[4.64,3.96,6.4,9.53,11.05,14.37,15.91,15.7,12.46,10.69,9.5,9.9]},
		{'area':3.942,'action':4.34,'capacity':120.07,'local':{'p':[69,981,991,993,1035,1037],'w':[1.194,1.566,1.679,1.523,0.796,0.784]},'dispersal':{'p':[69,981,991,992,993,1035,1037],'w':[0.599,0.723,0.736,3.942,0.656,0.449,0.368]},'initial':0,'monitored':0,'temp':[4.69,4.03,6.47,9.61,11.15,14.46,16.01,15.79,12.54,10.74,9.55,9.93]},
		{'area':2.815,'action':1.58,'capacity':77.84,'local':{'p':[69,992,994,1037,1040],'w':[0.554,1.523,2.392,0.506,2.395]},'dispersal':{'p':[69,992,993,994,1030,1037,1040],'w':[0.343,0.719,2.815,1.038,0.074,0.362,0.91]},'initial':0,'monitored':0,'temp':[4.71,4.05,6.48,9.63,11.21,14.52,16.07,15.84,12.57,10.73,9.55,9.9]},
		{'area':5.321,'action':0.7,'capacity':134.26,'local':{'p':[69,993,1001,1030,1040],'w':[2.337,2.392,3.241,1.408,0.181]},'dispersal':{'p':[69,993,994,1001,1030,1031,1040],'w':[1.082,0.921,5.321,1.403,0.668,0.048,0.19]},'initial':0,'monitored':0,'temp':[4.67,4,6.42,9.57,11.15,14.46,16.01,15.77,12.51,10.68,9.51,9.86]},
		{'area':2.488,'action':0.37,'capacity':63.36,'local':{'p':[69,981,991,996,997],'w':[0.291,0.772,2.107,2.05,1.319]},'dispersal':{'p':[69,981,991,995,996,997],'w':[0.255,0.474,0.837,2.488,0.898,0.64]},'initial':0,'monitored':0,'temp':[4.68,4,6.44,9.58,11.07,14.4,15.93,15.73,12.48,10.74,9.54,9.95]},
		{'area':4.357,'action':0.83,'capacity':110.9,'local':{'p':[872,875,880,889,981,986,995,997],'w':[0.553,0.883,0.755,2.044,0.469,0.442,2.05,0.448]},'dispersal':{'p':[871,872,875,880,889,981,986,995,996,997],'w':[0.114,0.295,0.53,0.39,0.823,0.298,0.162,0.833,4.357,0.279]},'initial':0,'monitored':0,'temp':[4.82,4.14,6.61,9.75,11.22,14.55,16.07,15.87,12.62,10.9,9.68,10.11]},
		{'area':4.862,'action':1.64,'capacity':128.21,'local':{'p':[69,872,874,995,996,1000],'w':[2.622,0.852,2.27,1.319,0.448,1.504]},'dispersal':{'p':[69,872,874,991,995,996,997,1000],'w':[1.126,0.418,0.891,0.011,0.576,0.305,4.862,0.782]},'initial':0,'monitored':0,'temp':[4.54,3.84,6.24,9.38,10.86,14.19,15.71,15.53,12.3,10.57,9.38,9.78]},
		{'area':2.843,'action':0.13,'capacity':70.75,'local':{'p':[211,1003,1006,1026,1028,1029],'w':[1.608,0.244,2.08,0.607,0.903,1.344]},'dispersal':{'p':[211,998,1003,1006,1024,1026,1028,1029],'w':[0.68,2.843,0.229,0.915,0.029,0.364,0.474,0.513]},'initial':0,'monitored':0,'temp':[4.73,4.05,6.54,9.59,11.07,14.43,15.82,15.67,12.45,10.77,9.55,9.99]},
		{'area':5.27,'action':2.29,'capacity':142,'local':{'p':[858,870,1003,1004,1006],'w':[0.037,1.964,2.583,2.17,2.227]},'dispersal':{'p':[858,870,998,999,1002,1003,1004,1006,1014],'w':[0.134,0.847,0.001,5.27,0.039,1.091,1.015,0.983,0.047]},'initial':0,'monitored':0,'temp':[4.67,3.96,6.41,9.48,10.85,14.23,15.62,15.5,12.32,10.67,9.45,9.91]},
		{'area':7.683,'action':2.71,'capacity':195.91,'local':{'p':[69,211,863,874,997,1001,1002,1003],'w':[0.826,1.488,0.584,1.054,1.504,1.733,2.788,0.582]},'dispersal':{'p':[69,211,862,863,874,997,1000,1001,1002,1003],'w':[0.422,0.639,0.057,0.316,0.495,0.61,7.683,0.777,1.075,0.335]},'initial':0,'monitored':0,'temp':[4.65,3.95,6.37,9.49,10.93,14.28,15.76,15.59,12.38,10.66,9.46,9.87]},
		{'area':7.945,'action':3.46,'capacity':213.07,'local':{'p':[69,211,215,994,1000,1026,1030,1031],'w':[0.464,1.516,2.096,3.241,1.733,0.364,0.178,1.457]},'dispersal':{'p':[69,211,215,994,1000,1001,1026,1030,1031],'w':[0.314,0.669,0.847,1.269,0.792,7.945,0.198,0.173,0.658]},'initial':0,'monitored':0,'temp':[4.71,4.04,6.48,9.59,11.15,14.47,15.97,15.76,12.51,10.73,9.54,9.91]},
		{'area':3.896,'action':1.23,'capacity':101.03,'local':{'p':[863,868,870,1000,1003],'w':[1.819,0.484,1.392,2.788,1.503]},'dispersal':{'p':[863,868,870,999,1000,1002,1003],'w':[0.841,0.269,0.653,0.041,1.226,3.896,0.722]},'initial':0,'monitored':0,'temp':[4.71,4.02,6.4,9.55,10.88,14.28,15.72,15.59,12.38,10.69,9.48,9.91]},
		{'area':3.575,'action':0.07,'capacity':88.81,'local':{'p':[211,870,998,999,1000,1002,1006],'w':[2.332,0.197,0.244,2.583,0.582,1.503,0.381]},'dispersal':{'p':[211,870,998,999,1000,1002,1003,1006],'w':[0.945,0.222,0.2,1.028,0.347,0.615,3.575,0.267]},'initial':0,'monitored':0,'temp':[4.75,4.06,6.52,9.6,11.02,14.39,15.8,15.66,12.46,10.77,9.55,9.99]},
		{'area':5.487,'action':1.57,'capacity':144.13,'local':{'p':[212,858,999,1006,1011,1012,1014],'w':[1.332,2.252,2.17,0.171,0.002,2.613,0.553]},'dispersal':{'p':[212,858,870,999,1004,1006,1011,1012,1014],'w':[0.545,1.008,0.097,0.963,5.487,0.154,0.081,1.081,0.289]},'initial':0,'monitored':0,'temp':[4.59,3.87,6.28,9.38,10.66,14.07,15.43,15.35,12.19,10.56,9.36,9.83]},
		{'area':1.18,'action':0.03,'capacity':28.78,'local':{'p':[212,1007,1008,1011,1013,1016],'w':[0.507,0.365,1.183,0.84,1.081,0.572]},'dispersal':{'p':[212,1005,1007,1008,1011,1013,1016],'w':[0.396,1.18,0.323,0.551,0.406,0.27,0.372]},'initial':0,'monitored':0,'temp':[4.61,3.89,6.38,9.4,10.74,14.15,15.49,15.38,12.22,10.58,9.4,9.89]},
		{'area':4.586,'action':2.09,'capacity':124.38,'local':{'p':[998,999,1003,1004,1014,1024,1028],'w':[2.08,2.227,0.381,0.171,2.609,0.94,0.247]},'dispersal':{'p':[211,998,999,1003,1004,1006,1014,1015,1024,1028],'w':[0.019,0.834,0.884,0.256,0.215,4.586,1.014,0.072,0.439,0.197]},'initial':0,'monitored':0,'temp':[4.68,3.98,6.48,9.5,10.93,14.31,15.67,15.54,12.36,10.71,9.49,9.96]},
		{'area':6.618,'action':2.59,'capacity':170.41,'local':{'p':[68,194,195,212,855,1005,1010,1016],'w':[1.116,0.853,0.039,1.183,2.24,0.365,3.32,1.201]},'dispersal':{'p':[68,194,195,212,855,1005,1007,1010,1016],'w':[0.54,0.425,0.173,0.511,0.901,0.222,6.618,1.293,0.561]},'initial':0,'monitored':0,'temp':[4.62,3.91,6.33,9.43,10.66,14.1,15.47,15.35,12.18,10.54,9.39,9.85]},
		{'area':2.088,'action':0.12,'capacity':52.46,'local':{'p':[213,1005,1009,1011,1016],'w':[0.551,1.183,1.709,0.673,1.984]},'dispersal':{'p':[213,1005,1008,1009,1011,1014,1016],'w':[0.371,0.563,2.088,0.745,0.348,0.015,0.9]},'initial':0,'monitored':0,'temp':[4.57,3.85,6.35,9.36,10.71,14.12,15.45,15.34,12.18,10.55,9.37,9.86]},
		{'area':2.522,'action':1.09,'capacity':68.36,'local':{'p':[213,214,1008,1011,1014,1015,1018],'w':[1.525,0.286,1.709,0.295,0.297,2.181,0.312]},'dispersal':{'p':[213,214,1008,1009,1011,1014,1015,1018,1023],'w':[0.655,0.257,0.697,2.522,0.257,0.234,0.847,0.214,0.004]},'initial':0,'monitored':0,'temp':[4.59,3.88,6.39,9.38,10.76,14.17,15.48,15.37,12.21,10.59,9.39,9.89]},
		{'area':4.234,'action':2.03,'capacity':113.14,'local':{'p':[195,212,1007,1012],'w':[2.383,0.501,3.32,2.888]},'dispersal':{'p':[194,195,212,1007,1010,1012],'w':[0.135,1.098,0.361,1.333,4.234,1.216]},'initial':0,'monitored':0,'temp':[4.59,3.89,6.24,9.39,10.57,14.01,15.39,15.31,12.13,10.5,9.34,9.8]},
		{'area':1.515,'action':2.58,'capacity':49.27,'local':{'p':[212,1004,1005,1008,1009,1013,1014],'w':[0.767,0.002,0.84,0.673,0.295,0.94,1.859]},'dispersal':{'p':[212,1004,1005,1008,1009,1011,1013,1014,1015],'w':[0.45,0.2,0.331,0.376,0.207,1.515,0.248,0.8,0.004]},'initial':0,'monitored':0,'temp':[4.59,3.87,6.36,9.37,10.74,14.14,15.46,15.36,12.21,10.59,9.38,9.88]},
		{'area':3.468,'action':0.89,'capacity':89.3,'local':{'p':[195,212,858,1004,1010],'w':[0.447,1.003,1.166,2.613,2.888]},'dispersal':{'p':[195,212,858,1004,1010,1012],'w':[0.342,0.556,0.6,1.064,1.191,3.468]},'initial':0,'monitored':0,'temp':[4.59,3.88,6.24,9.38,10.58,14.01,15.39,15.31,12.14,10.51,9.33,9.8]},
		{'area':0.336,'action':0.13,'capacity':9.07,'local':{'p':[212,1005,1011],'w':[1.89,1.081,0.94]},'dispersal':{'p':[212,1005,1011,1013],'w':[0.994,0.524,0.547,0.336]},'initial':0,'monitored':0,'temp':[4.59,3.87,6.36,9.38,10.73,14.13,15.47,15.36,12.21,10.58,9.39,9.88]},
		{'area':3.238,'action':2.21,'capacity':90.71,'local':{'p':[1004,1006,1009,1011,1015,1024],'w':[0.553,2.609,0.297,1.859,2.148,0.05]},'dispersal':{'p':[212,999,1004,1006,1008,1009,1011,1014,1015,1024],'w':[0.079,0.046,0.356,1.09,0.009,0.252,0.722,3.238,0.785,0.184]},'initial':0,'monitored':0,'temp':[4.62,3.91,6.42,9.42,10.82,14.2,15.53,15.43,12.26,10.64,9.42,9.92]},
		{'area':2.439,'action':0.27,'capacity':58.1,'local':{'p':[214,1009,1014,1024],'w':[0.395,2.181,2.148,2.08]},'dispersal':{'p':[214,1006,1009,1011,1014,1015,1018,1024],'w':[0.313,0.134,0.997,0.009,0.894,2.439,0.014,0.867]},'initial':0,'monitored':0,'temp':[4.66,3.96,6.48,9.47,10.88,14.27,15.58,15.47,12.3,10.69,9.46,9.97]},
		{'area':4.101,'action':2.17,'capacity':112.85,'local':{'p':[68,213,1005,1007,1008,1017],'w':[1.124,0.877,0.572,1.201,1.984,2.224]},'dispersal':{'p':[68,212,213,1005,1007,1008,1016,1017],'w':[0.59,0.001,0.491,0.316,0.603,0.783,4.101,0.932]},'initial':0,'monitored':0,'temp':[4.58,3.86,6.34,9.37,10.69,14.12,15.46,15.34,12.17,10.53,9.37,9.85]},
		{'area':2.423,'action':0.9,'capacity':64.78,'local':{'p':[68,213,1016],'w':[1.332,0.736,2.224]},'dispersal':{'p':[68,213,1016,1017],'w':[0.699,0.44,0.974,2.423]},'initial':0,'monitored':0,'temp':[4.47,3.75,6.22,9.23,10.55,13.98,15.33,15.21,12.05,10.4,9.26,9.75]},
		{'area':2.285,'action':0.33,'capacity':57.74,'local':{'p':[213,214,1009,1023],'w':[1.967,0.313,0.312,1.903]},'dispersal':{'p':[213,214,1009,1015,1018,1023],'w':[0.773,0.254,0.265,0.014,2.285,0.715]},'initial':0,'monitored':0,'temp':[4.48,3.77,6.27,9.24,10.64,14.05,15.35,15.25,12.08,10.48,9.29,9.8]},
		{'area':3.601,'action':0.07,'capacity':89.3,'local':{'p':[214,1020,1021,1022],'w':[0.285,0.223,2.425,1.865]},'dispersal':{'p':[214,230,1019,1020,1021,1022,1025,1125],'w':[0.228,0.961,3.601,0.193,0.844,0.694,0.165,0.074]},'initial':0,'monitored':0,'temp':[4.75,4.12,6.63,9.61,11.12,14.49,15.8,15.68,12.44,10.85,9.59,10.04]},
		{'area':2.99,'action':0.58,'capacity':72.9,'local':{'p':[214,1019,1021,1024,1027,1028],'w':[1.273,0.223,1.813,1.535,0.514,1.427]},'dispersal':{'p':[214,1019,1020,1021,1022,1024,1027,1028],'w':[0.6,0.217,2.99,0.705,0.01,0.673,0.333,0.675]},'initial':0,'monitored':0,'temp':[4.76,4.1,6.62,9.62,11.11,14.49,15.82,15.68,12.46,10.82,9.58,10.05]},
		{'area':2.695,'action':0.32,'capacity':68.24,'local':{'p':[1019,1020,1027],'w':[2.425,1.813,1.113]},'dispersal':{'p':[214,230,1019,1020,1021,1025,1027,1125],'w':[0.036,0.075,1.086,0.839,2.695,0.755,0.515,0.001]},'initial':0,'monitored':0,'temp':[4.76,4.12,6.62,9.63,11.15,14.51,15.86,15.72,12.47,10.84,9.59,10.04]},
		{'area':1.896,'action':0.19,'capacity':47.46,'local':{'p':[214,1019,1023],'w':[0.996,1.865,1.032]},'dispersal':{'p':[214,230,1019,1020,1022,1023],'w':[0.517,0.037,0.807,0.019,1.896,0.43]},'initial':0,'monitored':0,'temp':[4.72,4.07,6.59,9.56,11.02,14.41,15.7,15.6,12.38,10.79,9.54,10.03]},
		{'area':2.405,'action':0.12,'capacity':56.69,'local':{'p':[214,1018,1022],'w':[2.21,1.903,1.032]},'dispersal':{'p':[214,1009,1018,1022,1023],'w':[0.988,0.014,0.798,0.476,2.405]},'initial':0,'monitored':0,'temp':[4.61,3.93,6.45,9.41,10.84,14.24,15.53,15.43,12.24,10.64,9.43,9.93]},
		{'area':3.651,'action':0.51,'capacity':91.95,'local':{'p':[214,1006,1014,1015,1020,1028],'w':[1.617,0.94,0.05,2.08,1.535,1.258]},'dispersal':{'p':[214,998,1006,1014,1015,1020,1024,1028],'w':[0.796,0.018,0.464,0.105,0.863,0.665,3.651,0.59]},'initial':0,'monitored':0,'temp':[4.73,4.05,6.58,9.57,11.02,14.4,15.72,15.6,12.4,10.78,9.54,10.04]},
		{'area':6.285,'action':1.18,'capacity':159.47,'local':{'p':[230,1032,1124,1125],'w':[0.333,1.701,3.664,0.465]},'dispersal':{'p':[215,230,1019,1021,1025,1027,1031,1032,1124,1125],'w':[0.005,0.116,0.186,0.701,6.285,1.207,0.114,0.769,1.457,0.251]},'initial':0,'monitored':0,'temp':[4.78,4.16,6.63,9.68,11.26,14.6,16.01,15.84,12.55,10.88,9.63,10.01]},
		{'area':1.812,'action':0.13,'capacity':45.03,'local':{'p':[211,215,998,1001,1029],'w':[1.402,2.25,0.607,0.364,1.215]},'dispersal':{'p':[211,215,998,1001,1026,1029],'w':[0.654,0.932,0.3,0.326,1.812,0.6]},'initial':0,'monitored':0,'temp':[4.75,4.09,6.55,9.63,11.16,14.5,15.94,15.76,12.51,10.79,9.58,9.98]},
		{'area':4.462,'action':2.06,'capacity':120.86,'local':{'p':[215,1020,1021,1028,1029,1031],'w':[1.513,0.514,1.113,1.125,0.642,0.291]},'dispersal':{'p':[215,1020,1021,1025,1027,1028,1029,1031,1032],'w':[0.663,0.306,0.471,1.264,4.462,0.47,0.291,0.189,0.101]},'initial':0,'monitored':0,'temp':[4.75,4.11,6.59,9.63,11.2,14.55,15.95,15.78,12.51,10.82,9.59,9.99]},
		{'area':2.966,'action':0.07,'capacity':70.79,'local':{'p':[998,1006,1020,1024,1027,1029],'w':[0.903,0.247,1.427,1.258,1.125,2.047]},'dispersal':{'p':[998,1006,1020,1024,1027,1028,1029],'w':[0.421,0.23,0.61,0.547,0.611,2.966,0.848]},'initial':0,'monitored':0,'temp':[4.74,4.07,6.57,9.6,11.1,14.46,15.84,15.69,12.46,10.79,9.56,10.01]},
		{'area':2.116,'action':0.1,'capacity':52.06,'local':{'p':[215,998,1026,1027,1028],'w':[1.008,1.344,1.215,0.642,2.047]},'dispersal':{'p':[215,998,1026,1027,1028,1029],'w':[0.516,0.661,0.505,0.442,0.868,2.116]},'initial':0,'monitored':0,'temp':[4.74,4.07,6.55,9.6,11.14,14.49,15.89,15.73,12.48,10.78,9.56,9.98]},
		{'area':5.656,'action':1.55,'capacity':101.75,'local':{'p':[994,1001,1031,1032,1033,1037,1040],'w':[1.408,0.178,2.061,0.799,1.206,1.165,1.774]},'dispersal':{'p':[64,993,994,1001,1030,1031,1032,1033,1036,1037,1039,1040],'w':[0.288,0.02,0.599,0.212,5.656,1.006,0.397,0.495,0.061,0.403,0.192,0.678]},'initial':0,'monitored':0,'temp':[4.89,4.27,6.71,9.87,11.51,14.82,16.37,16.1,12.79,10.9,9.73,10.04]},
		{'area':5.595,'action':0.08,'capacity':57.08,'local':{'p':[215,1001,1027,1030,1032],'w':[1.848,1.457,0.291,2.061,0.553]},'dispersal':{'p':[215,994,1001,1025,1027,1030,1031,1032],'w':[0.806,0.045,0.67,0.084,0.192,0.99,5.595,1.256]},'initial':0,'monitored':0,'temp':[4.83,4.2,6.65,9.77,11.39,14.71,16.21,15.97,12.68,10.86,9.67,10.01]},
		{'area':6.511,'action':0.04,'capacity':52.87,'local':{'p':[1025,1030,1031,1033,1034,1120,1124],'w':[1.701,0.799,0.553,0.932,0.511,2.751,1.361]},'dispersal':{'p':[215,1025,1027,1030,1031,1032,1033,1034,1120,1122,1124],'w':[0.006,0.671,0.131,0.343,1.184,6.511,0.402,0.27,1.143,0.027,0.641]},'initial':0,'monitored':0,'temp':[4.85,4.25,6.69,9.81,11.43,14.74,16.24,16.01,12.7,10.91,9.7,10.03]},
		{'area':1.877,'action':0.09,'capacity':15.46,'local':{'p':[64,1030,1032,1034,1038],'w':[0.652,1.206,0.932,1.957,0.958]},'dispersal':{'p':[64,1030,1032,1033,1034,1038],'w':[0.198,0.655,0.494,1.877,0.88,0.517]},'initial':0,'monitored':0,'temp':[4.89,4.3,6.74,9.89,11.53,14.82,16.37,16.11,12.79,10.93,9.74,10.05]},
		{'area':4.441,'action':0.3,'capacity':90.91,'local':{'p':[228,1032,1033,1038,1041,1050,1110,1120],'w':[0.113,0.511,1.957,0.617,0.573,0.355,1.456,1.935]},'dispersal':{'p':[228,1032,1033,1034,1038,1041,1050,1110,1120],'w':[0.197,0.362,0.74,4.441,0.397,0.316,0.098,0.655,1.186]},'initial':0,'monitored':0,'temp':[4.86,4.27,6.71,9.85,11.46,14.74,16.27,16.05,12.73,10.92,9.7,10.02]},
		{'area':2.469,'action':0.19,'capacity':62.3,'local':{'p':[981,992,1037],'w':[1.035,0.796,1.265]},'dispersal':{'p':[981,987,988,992,1035,1036,1037,1047],'w':[0.504,0.908,0.083,0.392,2.469,0.722,0.46,0.509]},'initial':0,'monitored':0,'temp':[4.83,4.2,6.66,9.8,11.36,14.66,16.22,15.99,12.71,10.89,9.68,10.05]},
		{'area':4.649,'action':0.14,'capacity':113.33,'local':{'p':[1038,1039,1047,1050],'w':[0.918,0.562,0.886,1.78]},'dispersal':{'p':[216,1030,1035,1036,1037,1038,1039,1040,1047,1050],'w':[0.015,0.052,0.545,4.649,1.231,0.445,0.246,0.079,0.498,1.015]},'initial':0,'monitored':0,'temp':[4.86,4.25,6.7,9.86,11.44,14.74,16.3,16.06,12.76,10.91,9.71,10.04]},
		{'area':2.531,'action':0.53,'capacity':63.93,'local':{'p':[992,993,1030,1035,1040],'w':[0.784,0.506,1.165,1.265,2.267]},'dispersal':{'p':[64,992,993,1030,1035,1036,1037,1039,1040],'w':[0.043,0.422,0.316,0.495,0.633,1.244,2.531,0.325,0.836]},'initial':0,'monitored':0,'temp':[4.82,4.2,6.64,9.79,11.38,14.69,16.25,16,12.71,10.86,9.67,10.01]},
		{'area':2.255,'action':0.44,'capacity':57.41,'local':{'p':[64,1033,1034,1036,1039],'w':[0.579,0.958,0.617,0.918,1.08]},'dispersal':{'p':[64,1030,1033,1034,1036,1038,1039,1041,1050],'w':[0.297,0.001,0.428,0.462,0.492,2.255,0.38,0.133,0.549]},'initial':0,'monitored':0,'temp':[4.85,4.26,6.7,9.85,11.45,14.74,16.28,16.05,12.74,10.91,9.7,10.03]},
		{'area':0.518,'action':0.1,'capacity':12.98,'local':{'p':[64,1036,1038],'w':[0.523,0.562,1.08]},'dispersal':{'p':[64,1030,1036,1037,1038,1039],'w':[0.215,0.199,0.319,0.333,0.516,0.518]},'initial':0,'monitored':0,'temp':[4.88,4.28,6.72,9.88,11.49,14.78,16.34,16.09,12.78,10.91,9.72,10.05]},
		{'area':2.211,'action':0.03,'capacity':55.1,'local':{'p':[993,994,1030,1037],'w':[2.395,0.181,1.774,2.267]},'dispersal':{'p':[993,994,1030,1036,1037,1040],'w':[0.97,0.234,0.902,0.041,0.957,2.211]},'initial':0,'monitored':0,'temp':[4.82,4.19,6.63,9.79,11.4,14.7,16.27,16.01,12.72,10.84,9.66,9.99]},
		{'area':4.865,'action':0.14,'capacity':111.12,'local':{'p':[1034,1042,1050,1110,1116],'w':[0.573,0.88,3.406,3.073,1.238]},'dispersal':{'p':[1034,1038,1041,1042,1050,1110,1116],'w':[0.371,0.127,4.865,0.478,1.283,1.286,0.609]},'initial':0,'monitored':0,'temp':[4.76,4.18,6.61,9.74,11.28,14.55,16.06,15.9,12.6,10.86,9.61,9.96]},
		{'area':3.704,'action':3.55,'capacity':107.91,'local':{'p':[216,1041,1046,1048,1049,1050,1116],'w':[1.79,0.88,0.775,0.532,1.317,0.988,0.983]},'dispersal':{'p':[216,1041,1042,1046,1048,1049,1050,1116],'w':[0.763,0.427,3.704,0.373,0.331,0.543,0.48,0.493]},'initial':0,'monitored':0,'temp':[4.68,4.08,6.52,9.65,11.18,14.46,15.98,15.82,12.54,10.79,9.54,9.91]},
		{'area':2.199,'action':2.36,'capacity':66.58,'local':{'p':[216,984,987,988,1044,1045,1047,1048],'w':[0.763,1.269,0.495,0.124,0.324,1.38,0.379,0.877]},'dispersal':{'p':[216,982,984,987,988,1043,1044,1045,1047,1048],'w':[0.373,0.086,0.526,0.253,0.125,2.199,0.218,0.486,0.22,0.456]},'initial':0,'monitored':0,'temp':[4.67,4.03,6.49,9.62,11.15,14.45,16,15.81,12.54,10.77,9.54,9.93]},
		{'area':3.801,'action':2.38,'capacity':105.12,'local':{'p':[972,982,983,984,1043,1045,1048,1055,1056],'w':[0.049,2.766,0.007,0.021,0.324,2.149,0.201,1.514,1.135]},'dispersal':{'p':[972,982,983,984,1043,1044,1045,1048,1055,1056],'w':[0.143,0.917,0.174,0.169,0.237,3.801,0.702,0.229,0.63,0.542]},'initial':0,'monitored':0,'temp':[4.49,3.83,6.29,9.41,10.92,14.21,15.75,15.6,12.35,10.63,9.38,9.8]},
		{'area':1.177,'action':0.65,'capacity':32.49,'local':{'p':[1043,1044,1048],'w':[1.38,2.149,1.711]},'dispersal':{'p':[982,984,1043,1044,1045,1048,1056],'w':[0.026,0.009,0.631,1.004,1.177,0.86,0.066]},'initial':0,'monitored':0,'temp':[4.53,3.88,6.33,9.46,10.98,14.27,15.81,15.65,12.39,10.65,9.41,9.81]},
		{'area':2.388,'action':1.83,'capacity':68.48,'local':{'p':[1042,1049,1051,1112,1116],'w':[0.775,1.911,1.889,0.309,1.536]},'dispersal':{'p':[1042,1046,1049,1051,1112,1116],'w':[0.446,2.388,0.839,0.814,0.249,0.719]},'initial':0,'monitored':0,'temp':[4.61,4.02,6.46,9.59,11.09,14.36,15.87,15.75,12.47,10.77,9.49,9.87]},
		{'area':2.921,'action':1.86,'capacity':81.09,'local':{'p':[216,987,1036,1043,1050],'w':[2.372,2.034,0.886,0.379,0.284]},'dispersal':{'p':[216,987,1035,1036,1043,1047,1050],'w':[0.949,0.876,0.514,0.545,0.313,2.921,0.245]},'initial':0,'monitored':0,'temp':[4.84,4.22,6.68,9.83,11.38,14.68,16.24,16.01,12.73,10.9,9.69,10.05]},
		{'area':3.455,'action':3.2,'capacity':101.33,'local':{'p':[216,1042,1043,1044,1045,1049,1056],'w':[1.273,0.532,0.877,0.201,1.711,2.062,0.9]},'dispersal':{'p':[216,1042,1043,1044,1045,1048,1049,1056],'w':[0.602,0.305,0.424,0.228,0.584,3.455,0.864,0.502]},'initial':0,'monitored':0,'temp':[4.5,3.85,6.29,9.42,10.95,14.23,15.77,15.61,12.36,10.62,9.38,9.77]},
		{'area':3.518,'action':3.52,'capacity':105.32,'local':{'p':[1042,1046,1048,1051,1052,1056],'w':[1.317,1.911,2.062,0.507,0.518,1.091]},'dispersal':{'p':[1042,1046,1048,1049,1051,1052,1056],'w':[0.652,0.765,0.916,3.518,0.279,0.297,0.559]},'initial':0,'monitored':0,'temp':[4.5,3.87,6.31,9.44,10.95,14.22,15.75,15.62,12.36,10.64,9.38,9.77]},
		{'area':3.778,'action':0.29,'capacity':93.61,'local':{'p':[216,1034,1036,1041,1042,1047],'w':[0.83,0.355,1.78,3.406,0.988,0.284]},'dispersal':{'p':[216,1034,1036,1038,1041,1042,1047,1050],'w':[0.373,0.314,0.801,0.652,1.419,0.508,0.21,3.778]},'initial':0,'monitored':0,'temp':[4.81,4.22,6.66,9.8,11.35,14.64,16.17,15.98,12.68,10.88,9.66,10.01]},
		{'area':2.609,'action':0.33,'capacity':63.67,'local':{'p':[1046,1049,1052,1112],'w':[1.889,0.507,2.46,2.278]},'dispersal':{'p':[1046,1049,1051,1052,1054,1106,1112,1116],'w':[0.771,0.364,2.609,1.064,0.007,0.096,1.037,0.013]},'initial':0,'monitored':0,'temp':[4.58,3.99,6.44,9.56,11.06,14.32,15.82,15.72,12.45,10.77,9.46,9.85]},
		{'area':3.057,'action':0.41,'capacity':76.9,'local':{'p':[1049,1051,1053,1054,1056,1106,1112],'w':[0.518,2.46,1.813,1.01,1.208,0.239,0.126]},'dispersal':{'p':[217,1049,1051,1052,1053,1054,1056,1106,1112],'w':[0.038,0.343,0.9,3.057,0.695,0.388,0.595,0.256,0.211]},'initial':0,'monitored':0,'temp':[4.54,3.94,6.4,9.53,11.02,14.29,15.81,15.69,12.43,10.74,9.44,9.83]},
		{'area':2.009,'action':0.7,'capacity':52.13,'local':{'p':[217,1052,1054,1056,1060],'w':[0.887,1.813,1.651,0.196,1.244]},'dispersal':{'p':[217,1052,1053,1054,1056,1057,1060],'w':[0.378,0.807,2.009,0.796,0.211,0.106,0.552]},'initial':0,'monitored':0,'temp':[4.61,4.01,6.49,9.62,11.12,14.4,15.93,15.8,12.53,10.83,9.51,9.91]},
		{'area':1.675,'action':2.22,'capacity':52.73,'local':{'p':[1052,1053,1057,1060,1106],'w':[1.01,1.651,0.91,0.07,2.69]},'dispersal':{'p':[1051,1052,1053,1054,1057,1060,1106,1112],'w':[0.021,0.529,0.642,1.675,0.499,0.149,1.165,0.044]},'initial':0,'monitored':0,'temp':[4.69,4.12,6.6,9.75,11.24,14.52,16.04,15.91,12.63,10.93,9.6,9.99]},
		{'area':3.675,'action':0.58,'capacity':93.43,'local':{'p':[217,972,976,1044,1056,1059,1061],'w':[0.568,1.749,0.306,1.514,1.464,0.356,1.493]},'dispersal':{'p':[217,972,976,982,983,1044,1055,1056,1059,1061,1063],'w':[0.293,0.775,0.215,0.034,0.087,0.674,3.675,0.632,0.265,0.499,0.008]},'initial':0,'monitored':0,'temp':[4.55,3.91,6.4,9.52,11.02,14.31,15.86,15.71,12.45,10.74,9.46,9.89]},
		{'area':4.661,'action':2.94,'capacity':130.62,'local':{'p':[217,1044,1048,1049,1052,1053,1055],'w':[2.256,1.135,0.9,1.091,1.208,0.196,1.464]},'dispersal':{'p':[217,1044,1045,1048,1049,1052,1053,1055,1056],'w':[0.894,0.544,0.013,0.407,0.513,0.527,0.184,0.717,4.661]},'initial':0,'monitored':0,'temp':[4.38,3.73,6.17,9.29,10.8,14.08,15.61,15.48,12.24,10.54,9.28,9.69]},
		{'area':3.891,'action':0.8,'capacity':100.63,'local':{'p':[226,1054,1058,1060,1065,1106],'w':[1.305,0.91,1.111,1.446,2.466,0.495]},'dispersal':{'p':[226,1053,1054,1057,1058,1060,1065,1106],'w':[0.657,0.077,0.367,3.891,0.531,0.625,1.094,0.224]},'initial':0,'monitored':0,'temp':[4.79,4.23,6.75,9.9,11.4,14.7,16.23,16.07,12.78,11.06,9.71,10.12]},
		{'area':1.917,'action':1.62,'capacity':55.49,'local':{'p':[1057,1060,1062,1063,1065,1070],'w':[1.111,0.855,1.008,0.133,0.856,1.398]},'dispersal':{'p':[1057,1058,1060,1062,1063,1065,1070],'w':[0.493,1.917,0.375,0.427,0.155,0.484,0.67]},'initial':0,'monitored':0,'temp':[4.8,4.24,6.77,9.91,11.41,14.72,16.27,16.09,12.81,11.07,9.73,10.15]},
		{'area':1.972,'action':0.35,'capacity':50.97,'local':{'p':[217,973,974,976,1055,1061,1062,1063],'w':[0.3,0.11,0.638,0.301,0.356,1.416,1.247,1.387]},'dispersal':{'p':[217,973,974,976,1055,1059,1061,1062,1063,1067],'w':[0.277,0.108,0.362,0.172,0.254,1.972,0.477,0.593,0.553,0.001]},'initial':0,'monitored':0,'temp':[4.7,4.1,6.62,9.75,11.25,14.55,16.1,15.93,12.66,10.93,9.62,10.05]},
		{'area':2.433,'action':0.27,'capacity':59.84,'local':{'p':[217,1053,1054,1057,1058,1063],'w':[1.082,1.244,0.07,1.446,0.855,1.3]},'dispersal':{'p':[217,1053,1054,1057,1058,1060,1062,1063],'w':[0.535,0.538,0.154,0.659,0.416,2.433,0.054,0.551]},'initial':0,'monitored':0,'temp':[4.67,4.08,6.58,9.72,11.22,14.51,16.05,15.9,12.62,10.91,9.59,10]},
		{'area':0.906,'action':0.05,'capacity':22.9,'local':{'p':[976,1055,1059],'w':[1.432,1.493,1.416]},'dispersal':{'p':[217,972,973,976,1055,1059,1061],'w':[0.004,0.022,0.029,0.684,0.738,0.759,0.906]},'initial':0,'monitored':0,'temp':[4.67,4.06,6.57,9.7,11.2,14.5,16.05,15.88,12.61,10.89,9.59,10.02]},
		{'area':1.656,'action':0.21,'capacity':42.15,'local':{'p':[974,1058,1059,1063,1067,1070],'w':[0.372,1.008,1.247,0.945,0.824,0.741]},'dispersal':{'p':[974,1058,1059,1060,1062,1063,1067,1070],'w':[0.308,0.474,0.548,0.074,1.656,0.417,0.398,0.33]},'initial':0,'monitored':0,'temp':[4.8,4.22,6.75,9.89,11.39,14.7,16.25,16.07,12.79,11.05,9.72,10.14]},
		{'area':1.376,'action':0.06,'capacity':34,'local':{'p':[217,1058,1059,1060,1062],'w':[1,0.133,1.387,1.3,0.945]},'dispersal':{'p':[217,1055,1058,1059,1060,1062,1063],'w':[0.558,0.016,0.189,0.641,0.562,0.421,1.376]},'initial':0,'monitored':0,'temp':[4.64,4.04,6.54,9.68,11.18,14.48,16.02,15.86,12.59,10.87,9.56,9.98]},
		{'area':2.681,'action':2.58,'capacity':79.92,'local':{'p':[218,1069,1076,1102,1103],'w':[0.371,1.104,2.305,1.658,1.339]},'dispersal':{'p':[218,1064,1066,1069,1076,1077,1102,1103],'w':[0.22,2.681,0.108,0.527,0.974,0.08,0.665,0.645]},'initial':0,'monitored':0,'temp':[4.6,3.99,6.54,9.71,11.23,14.57,16.16,16.01,12.69,10.91,9.57,9.99]},
		{'area':5.41,'action':0.77,'capacity':136.59,'local':{'p':[218,226,1057,1058,1066,1070,1100],'w':[0.874,0.725,2.466,0.856,2.867,0.978,0.644]},'dispersal':{'p':[218,225,226,1057,1058,1065,1066,1070,1100],'w':[0.468,0.011,0.411,0.972,0.388,5.41,1.142,0.482,0.383]},'initial':0,'monitored':0,'temp':[4.77,4.21,6.74,9.9,11.41,14.72,16.26,16.1,12.8,11.06,9.71,10.12]},
		{'area':4.77,'action':1.2,'capacity':122.83,'local':{'p':[218,225,1065,1100,1102],'w':[2.012,1.593,2.867,0.266,2.262]},'dispersal':{'p':[218,225,1064,1065,1066,1100,1102],'w':[0.905,0.672,0.131,1.256,4.77,0.259,0.877]},'initial':0,'monitored':0,'temp':[4.7,4.13,6.66,9.83,11.34,14.66,16.22,16.07,12.76,11,9.65,10.07]},
		{'area':5.307,'action':0.34,'capacity':129.81,'local':{'p':[70,218,968,974,1062,1068,1070],'w':[1.275,1.631,1.161,1.423,0.824,0.289,2.279]},'dispersal':{'p':[70,218,968,974,1059,1062,1067,1068,1069,1070],'w':[0.601,0.717,0.519,0.617,0.001,0.454,5.307,0.208,0.037,0.899]},'initial':0,'monitored':0,'temp':[4.76,4.18,6.73,9.87,11.37,14.69,16.26,16.08,12.79,11.04,9.71,10.13]},
		{'area':13.814,'action':12.32,'capacity':402.13,'local':{'p':[70,218,959,1067,1069,1071,1073,1076],'w':[5.017,0.056,1.463,0.289,3.565,3.367,1.819,0.26]},'dispersal':{'p':[70,208,218,219,958,959,961,1067,1068,1069,1071,1073,1076],'w':[1.927,0.129,0.154,0.006,0.672,0.603,0.113,0.251,13.814,1.295,1.367,0.79,0.189]},'initial':0,'monitored':0,'temp':[4.68,4.1,6.67,9.81,11.32,14.66,16.27,16.07,12.77,10…
		{'area':3.383,'action':2.12,'capacity':85.22,'local':{'p':[218,1064,1068,1076],'w':[3.529,1.104,3.565,0.806]},'dispersal':{'p':[70,218,1064,1067,1068,1069,1073,1076,1102],'w':[0.007,1.412,0.541,0.172,1.534,3.383,0.033,0.414,0.002]},'initial':0,'monitored':0,'temp':[4.52,3.91,6.45,9.6,11.11,14.45,16.04,15.87,12.58,10.81,9.48,9.91]},
		{'area':2.297,'action':1.41,'capacity':64.23,'local':{'p':[218,1058,1062,1065,1067],'w':[0.838,1.398,0.741,0.978,2.279]},'dispersal':{'p':[218,1058,1062,1065,1067,1070],'w':[0.501,0.592,0.429,0.5,0.994,2.297]},'initial':0,'monitored':0,'temp':[4.76,4.19,6.72,9.87,11.37,14.69,16.25,16.07,12.78,11.03,9.7,10.12]},
		{'area':7.798,'action':9.15,'capacity':238.06,'local':{'p':[219,959,1068,1073,1075,1078,1081],'w':[2.025,2.274,3.367,0.314,1.778,0.162,0.735]},'dispersal':{'p':[219,959,1068,1071,1073,1074,1075,1078,1081],'w':[0.853,0.948,1.526,7.798,0.238,0.006,0.694,0.132,0.323]},'initial':0,'monitored':0,'temp':[4.87,4.32,6.92,10.07,11.59,14.93,16.55,16.34,13.03,11.21,9.86,10.3]},
		{'area':1.298,'action':0.08,'capacity':32.16,'local':{'p':[219,1074,1083,1084],'w':[1.667,0.154,1.391,2.485]},'dispersal':{'p':[219,1072,1074,1077,1083,1084],'w':[0.789,1.298,0.155,0.013,0.638,1.177]},'initial':0,'monitored':0,'temp':[4.94,4.37,7,10.14,11.69,15.02,16.66,16.49,13.12,11.28,9.93,10.36]},
		{'area':4.199,'action':6.94,'capacity':138.7,'local':{'p':[219,1068,1071,1076,1077],'w':[1.615,1.819,0.314,2.237,2.187]},'dispersal':{'p':[219,1068,1069,1071,1073,1076,1077],'w':[0.739,0.852,0.019,0.253,4.199,0.943,0.969]},'initial':0,'monitored':0,'temp':[4.7,4.1,6.68,9.84,11.37,14.7,16.32,16.15,12.82,11.02,9.68,10.11]},
		{'area':1.136,'action':0.11,'capacity':28.35,'local':{'p':[219,1072,1080,1081,1083],'w':[1.709,0.154,0.625,1.231,0.802]},'dispersal':{'p':[219,1071,1072,1074,1080,1081,1083],'w':[0.783,0.032,0.2,1.136,0.333,0.643,0.332]},'initial':0,'monitored':0,'temp':[4.99,4.43,7.07,10.21,11.75,15.08,16.72,16.53,13.18,11.33,9.98,10.41]},
		{'area':2.22,'action':0.12,'capacity':55.39,'local':{'p':[955,959,1071,1078,1079],'w':[0.934,1.612,1.778,0.984,0.825]},'dispersal':{'p':[955,959,1071,1075,1078,1079,1081],'w':[0.475,0.803,0.81,2.22,0.441,0.32,0.083]},'initial':0,'monitored':0,'temp':[5,4.47,7.09,10.22,11.75,15.08,16.72,16.49,13.18,11.34,9.99,10.43]},
		{'area':2.167,'action':0.21,'capacity':54.63,'local':{'p':[1064,1068,1069,1073,1077,1103],'w':[2.305,0.26,0.806,2.237,0.92,0.166]},'dispersal':{'p':[1064,1068,1069,1073,1076,1077,1103],'w':[0.889,0.257,0.408,0.885,2.167,0.511,0.235]},'initial':0,'monitored':0,'temp':[4.63,4.02,6.58,9.75,11.27,14.61,16.21,16.05,12.73,10.94,9.6,10.03]},
		{'area':4.827,'action':4.06,'capacity':129.9,'local':{'p':[219,224,1073,1076,1084,1099,1103],'w':[1.238,2.63,2.187,0.92,0.319,0.945,0.599]},'dispersal':{'p':[219,224,1064,1072,1073,1076,1077,1084,1099,1103],'w':[0.617,1.093,0.034,0.002,0.872,0.401,4.827,0.228,0.479,0.316]},'initial':0,'monitored':0,'temp':[4.74,4.13,6.72,9.88,11.43,14.76,16.37,16.22,12.87,11.06,9.72,10.15]},
		{'area':1.541,'action':0.06,'capacity':37.46,'local':{'p':[220,1071,1075,1079,1080,1081],'w':[0.498,0.162,0.984,1.641,0.155,2.217]},'dispersal':{'p':[220,1071,1075,1078,1079,1080,1081],'w':[0.356,0.237,0.434,1.541,0.694,0.209,0.83]},'initial':0,'monitored':0,'temp':[5.03,4.49,7.13,10.26,11.79,15.12,16.77,16.56,13.22,11.38,10.02,10.46]},
		{'area':1.434,'action':0.01,'capacity':35.32,'local':{'p':[220,955,1075,1078],'w':[0.805,1.976,0.825,1.641]},'dispersal':{'p':[220,954,955,1075,1078,1079],'w':[0.486,0.071,0.827,0.494,0.718,1.434]},'initial':0,'monitored':0,'temp':[5.04,4.51,7.15,10.26,11.79,15.13,16.78,16.56,13.23,11.39,10.03,10.47]},
		{'area':3.297,'action':0.03,'capacity':81.32,'local':{'p':[220,1074,1078,1081,1083,1095],'w':[2.96,0.625,0.155,1.315,2.629,0.406]},'dispersal':{'p':[220,1074,1078,1080,1081,1083,1088,1095],'w':[1.287,0.337,0.198,3.297,0.497,1.014,0.049,0.353]},'initial':0,'monitored':0,'temp':[5.08,4.54,7.2,10.32,11.86,15.19,16.85,16.65,13.28,11.42,10.07,10.5]},
		{'area':1.601,'action':0.04,'capacity':39.52,'local':{'p':[219,1071,1074,1078,1080],'w':[0.275,0.735,1.231,2.217,1.315]},'dispersal':{'p':[219,220,1071,1074,1075,1078,1080,1081],'w':[0.258,0.091,0.436,0.487,0.045,0.89,0.609,1.601]},'initial':0,'monitored':0,'temp':[5.02,4.47,7.11,10.24,11.78,15.11,16.75,16.55,13.21,11.36,10.01,10.44]},
		{'area':5.852,'action':0.28,'capacity':143.85,'local':{'p':[220,954,1088],'w':[2.775,2.277,2.133]},'dispersal':{'p':[207,220,945,950,954,1082,1086,1088],'w':[0.106,1.187,0.004,0.972,0.95,5.852,0.102,0.974]},'initial':0,'monitored':0,'temp':[5.11,4.6,7.26,10.33,11.87,15.19,16.88,16.65,13.32,11.46,10.11,10.54]},
		{'area':2.165,'action':0.01,'capacity':52.9,'local':{'p':[1072,1074,1080,1084,1095],'w':[1.391,0.802,2.629,0.95,0.957]},'dispersal':{'p':[219,1072,1074,1080,1083,1084,1095],'w':[0.068,0.52,0.386,1.167,2.165,0.454,0.587]},'initial':0,'monitored':0,'temp':[5.04,4.49,7.14,10.27,11.82,15.15,16.8,16.62,13.24,11.38,10.04,10.46]},
		{'area':4.806,'action':0.38,'capacity':112.28,'local':{'p':[219,224,1072,1077,1083,1095],'w':[0.324,2.435,2.485,0.319,0.95,2.904]},'dispersal':{'p':[219,224,1072,1077,1083,1084,1095],'w':[0.278,1.048,0.804,0.262,0.555,4.806,1.311]},'initial':0,'monitored':0,'temp':[4.92,4.34,6.97,10.12,11.67,15,16.64,16.48,13.1,11.25,9.92,10.35]},
		{'area':8.815,'action':2.14,'capacity':215.38,'local':{'p':[943,1090,1091],'w':[4.765,1.205,2.303]},'dispersal':{'p':[221,936,937,943,1085,1086,1088,1090,1091,1092],'w':[0.181,0.347,0.126,1.66,8.815,0.25,0.098,0.92,1.03,0.181]},'initial':0,'monitored':0,'temp':[5.06,4.57,7.21,10.24,11.82,15.09,16.84,16.64,13.28,11.43,10.06,10.5]},
		{'area':3.142,'action':0.87,'capacity':81.47,'local':{'p':[945,950,952],'w':[1.816,0.278,1.243]},'dispersal':{'p':[943,945,950,951,952,1082,1085,1086,1088,1092],'w':[0.528,0.724,0.174,0.002,0.595,0.1,0.089,3.142,0.705,0.085]},'initial':0,'monitored':0,'temp':[5.1,4.6,7.25,10.29,11.85,15.14,16.86,16.63,13.31,11.46,10.1,10.54]},
		{'area':1.757,'action':0.04,'capacity':37.61,'local':{'p':[65,222,1089,1091],'w':[0.579,1.524,0.776,1.564]},'dispersal':{'p':[65,222,1087,1088,1089,1091],'w':[0.279,0.718,1.757,0.092,0.742,0.733]},'initial':0,'monitored':0,'temp':[5.12,4.63,7.28,10.34,11.91,15.2,16.94,16.74,13.34,11.46,10.12,10.55]},
		{'area':12.768,'action':1.9,'capacity':320.82,'local':{'p':[220,1082,1089,1094,1095],'w':[2.627,2.133,3.572,0.22,1.878]},'dispersal':{'p':[65,220,945,950,1080,1082,1085,1086,1087,1088,1089,1092,1094,1095],'w':[0.564,1.072,0.004,0.11,0.029,0.832,0.063,0.679,0.092,12.768,1.334,0.397,0.21,0.842]},'initial':0,'monitored':0,'temp':[5.16,4.64,7.31,10.39,11.95,15.26,16.96,16.76,13.37,11.51,10.15,10.58]},
		{'area':3.008,'action':0.16,'capacity':66.88,'local':{'p':[222,1087,1088,1093,1094],'w':[0.385,0.776,3.572,1.362,1.404]},'dispersal':{'p':[65,222,1087,1088,1089,1093,1094,1095],'w':[0.096,0.26,0.645,1.499,3.008,0.593,0.653,0.046]},'initial':0,'monitored':0,'temp':[5.16,4.65,7.32,10.4,11.97,15.28,16.99,16.79,13.38,11.5,10.15,10.59]},
		{'area':1.585,'action':0.46,'capacity':40.42,'local':{'p':[65,1085,1091,1092],'w':[1.17,1.205,0.422,0.7]},'dispersal':{'p':[65,1085,1090,1091,1092],'w':[0.511,1.246,1.585,0.315,0.319]},'initial':0,'monitored':0,'temp':[5.09,4.6,7.25,10.29,11.86,15.14,16.87,16.67,13.3,11.45,10.09,10.53]},
		{'area':6.171,'action':0.4,'capacity':150.27,'local':{'p':[65,222,1085,1087,1090],'w':[1.352,1.561,2.303,1.564,0.422]},'dispersal':{'p':[65,222,1085,1087,1090,1091],'w':[0.6,0.619,0.967,0.64,0.249,6.171]},'initial':0,'monitored':0,'temp':[5.09,4.6,7.24,10.28,11.87,15.14,16.89,16.7,13.3,11.44,10.09,10.53]},
		{'area':0.657,'action':0,'capacity':15.78,'local':{'p':[65,1090],'w':[1.242,0.7]},'dispersal':{'p':[65,1085,1086,1088,1090,1092],'w':[0.598,0.203,0.068,0.554,0.325,0.657]},'initial':0,'monitored':0,'temp':[5.11,4.62,7.27,10.32,11.88,15.17,16.89,16.68,13.32,11.47,10.11,10.55]},
		{'area':5.732,'action':0.67,'capacity':141.4,'local':{'p':[222,1089],'w':[2.194,1.362]},'dispersal':{'p':[222,1089,1093,1094,1096,1097],'w':[0.925,0.683,5.732,1.227,0.693,0.407]},'initial':0,'monitored':0,'temp':[5.15,4.64,7.31,10.4,11.97,15.28,17,16.82,13.38,11.48,10.14,10.57]},
		{'area':6.603,'action':0.77,'capacity':165.57,'local':{'p':[223,1088,1089,1095,1096],'w':[1.172,0.22,1.404,2.027,1.975]},'dispersal':{'p':[223,1088,1089,1093,1094,1095,1096],'w':[0.545,0.222,0.586,1.4,6.603,0.944,0.717]},'initial':0,'monitored':0,'temp':[5.21,4.68,7.37,10.47,12.04,15.37,17.06,16.88,13.44,11.54,10.19,10.62]},
		{'area':12.148,'action':3.71,'capacity':314.53,'local':{'p':[220,223,224,1080,1083,1084,1088,1094,1098],'w':[0.193,2.413,1.638,0.406,0.957,2.904,1.878,2.027,1.052]},'dispersal':{'p':[220,223,224,1080,1083,1084,1088,1089,1094,1095,1098],'w':[0.179,0.996,0.75,0.211,0.395,1.116,0.827,0.018,0.852,12.148,0.546]},'initial':0,'monitored':0,'temp':[5.09,4.53,7.19,10.33,11.88,15.22,16.88,16.71,13.3,11.42,…
		{'area':1.973,'action':0.69,'capacity':52.1,'local':{'p':[223,1094,1097],'w':[1.82,1.975,0.797]},'dispersal':{'p':[223,1093,1094,1096,1097],'w':[0.785,0.86,0.891,1.973,0.423]},'initial':0,'monitored':0,'temp':[5.21,4.68,7.37,10.48,12.05,15.39,17.08,16.9,13.44,11.54,10.19,10.61]},
		{'area':4.326,'action':3.14,'capacity':123.34,'local':{'p':[66,223,1096],'w':[2.157,2.202,0.797]},'dispersal':{'p':[66,223,1093,1096,1097,1098],'w':[0.857,0.925,0.279,0.322,4.326,0.13]},'initial':0,'monitored':0,'temp':[5.19,4.65,7.33,10.47,12.03,15.4,17.06,16.89,13.43,11.52,10.15,10.57]},
		{'area':7.042,'action':1.1,'capacity':81.64,'local':{'p':[66,223,224,1095,1140,1144],'w':[3.405,1.35,1.984,1.052,0.092,2.758]},'dispersal':{'p':[66,223,224,1095,1097,1098,1140,1141,1144],'w':[1.253,0.594,0.876,0.512,0.104,7.042,0.172,0.054,1.16]},'initial':0,'monitored':0,'temp':[4.94,4.35,6.99,10.15,11.7,15.07,16.7,16.56,13.14,11.26,9.9,10.32]},
		{'area':9.043,'action':3.91,'capacity':242.94,'local':{'p':[224,1077,1101,1103,1142,1144],'w':[2.237,0.945,2.987,2.496,0.402,2.66]},'dispersal':{'p':[224,1077,1099,1101,1103,1142,1144,1145],'w':[0.965,0.476,9.043,1.307,1.023,0.282,1.096,0.032]},'initial':0,'monitored':0,'temp':[4.73,4.13,6.71,9.89,11.42,14.77,16.36,16.22,12.87,11.05,9.69,10.11]},
		{'area':4.511,'action':0.84,'capacity':115.78,'local':{'p':[225,226,1065,1066,1101,1104,1105,1108],'w':[2.491,0.424,0.644,0.266,0.845,0.203,1.29,2.532]},'dispersal':{'p':[225,226,1065,1066,1100,1101,1104,1105,1108],'w':[0.955,0.29,0.352,0.201,4.511,0.444,0.174,0.597,0.971]},'initial':0,'monitored':0,'temp':[4.72,4.15,6.67,9.85,11.36,14.66,16.2,16.06,12.76,11.02,9.65,10.05]},
		{'area':7.185,'action':2.95,'capacity':193.34,'local':{'p':[225,1099,1100,1103,1105,1135,1136,1142],'w':[2.056,2.987,0.845,0.437,1.793,0.974,0.651,0.645]},'dispersal':{'p':[225,1099,1100,1101,1103,1105,1135,1136,1142],'w':[0.816,1.229,0.424,7.185,0.286,0.726,0.446,0.333,0.379]},'initial':0,'monitored':0,'temp':[4.7,4.11,6.66,9.85,11.37,14.71,16.27,16.14,12.8,11.02,9.64,10.05]},
		{'area':2.828,'action':1.62,'capacity':76.63,'local':{'p':[218,225,1064,1066,1103],'w':[0.018,1.398,1.658,2.262,1.633]},'dispersal':{'p':[218,225,1064,1066,1069,1102,1103],'w':[0.17,0.721,0.732,0.937,0.001,2.828,0.736]},'initial':0,'monitored':0,'temp':[4.67,4.07,6.62,9.79,11.31,14.65,16.22,16.07,12.75,10.98,9.62,10.04]},
		{'area':3.045,'action':1.75,'capacity':84.55,'local':{'p':[225,1064,1076,1077,1099,1101,1102],'w':[0.458,1.339,0.166,0.599,2.496,0.437,1.633]},'dispersal':{'p':[225,1064,1076,1077,1099,1101,1102,1103],'w':[0.276,0.544,0.144,0.361,1.043,0.283,0.679,3.045]},'initial':0,'monitored':0,'temp':[4.68,4.08,6.64,9.82,11.35,14.69,16.27,16.13,12.79,11,9.65,10.07]},
		{'area':3.295,'action':1.39,'capacity':89.13,'local':{'p':[1100,1105,1108,1109,1130,1133,1135,1138],'w':[0.203,1.998,1.281,1.223,1.225,0.264,0.041,0.872]},'dispersal':{'p':[1100,1104,1105,1108,1109,1130,1133,1135,1138],'w':[0.226,3.295,0.781,0.508,0.561,0.579,0.167,0.123,0.398]},'initial':0,'monitored':0,'temp':[4.51,3.93,6.4,9.58,11.07,14.36,15.88,15.77,12.5,10.8,9.42,9.82]},
		{'area':3.633,'action':1.06,'capacity':95.58,'local':{'p':[1100,1101,1104,1135],'w':[1.29,1.793,1.998,3.165]},'dispersal':{'p':[1100,1101,1104,1105,1108,1135,1138],'w':[0.584,0.865,0.853,3.633,0.031,1.328,0.14]},'initial':0,'monitored':0,'temp':[4.59,4,6.51,9.7,11.2,14.51,16.05,15.93,12.63,10.89,9.51,9.92]},
		{'area':3.363,'action':0.66,'capacity':85.64,'local':{'p':[226,1052,1054,1057,1107,1112,1117],'w':[2.981,0.239,2.69,0.495,0.354,1.195,0.11]},'dispersal':{'p':[226,1051,1052,1054,1057,1106,1107,1112,1117],'w':[1.269,0.041,0.223,0.963,0.395,3.363,0.258,0.511,0.116]},'initial':0,'monitored':0,'temp':[4.74,4.18,6.67,9.81,11.31,14.58,16.08,15.96,12.68,10.99,9.64,10.03]},
		{'area':6.829,'action':1.55,'capacity':176.61,'local':{'p':[226,1106,1109,1111,1117,1129,1130],'w':[1.321,0.354,0.942,0.063,3.353,2.982,1.191]},'dispersal':{'p':[226,1106,1107,1109,1111,1112,1117,1129,1130],'w':[0.627,0.241,6.829,0.468,0.19,0.061,1.283,1.243,0.572]},'initial':0,'monitored':0,'temp':[4.64,4.09,6.55,9.7,11.16,14.42,15.9,15.82,12.54,10.88,9.53,9.91]},
		{'area':2.685,'action':0.66,'capacity':69.53,'local':{'p':[226,1100,1104,1109],'w':[1.325,2.532,1.281,1.83]},'dispersal':{'p':[226,1100,1104,1105,1108,1109],'w':[0.723,1.161,0.618,0.043,2.685,0.752]},'initial':0,'monitored':0,'temp':[4.69,4.13,6.63,9.8,11.3,14.6,16.12,15.99,12.7,10.99,9.61,10.01]},
		{'area':3.852,'action':0.67,'capacity':99.34,'local':{'p':[226,1104,1107,1108,1130],'w':[2.158,1.223,0.942,1.83,1.438]},'dispersal':{'p':[226,1104,1107,1108,1109,1130],'w':[0.987,0.577,0.542,0.778,3.852,0.677]},'initial':0,'monitored':0,'temp':[4.63,4.07,6.55,9.71,11.2,14.48,15.98,15.87,12.6,10.91,9.53,9.93]},
		{'area':6.907,'action':0.53,'capacity':163.48,'local':{'p':[228,1034,1041,1113,1115,1116],'w':[1.212,1.456,3.073,3.359,0.183,1.373]},'dispersal':{'p':[227,228,1034,1041,1110,1113,1115,1116,1120],'w':[0.004,0.598,0.674,1.262,6.907,1.287,0.183,0.699,0.047]},'initial':0,'monitored':0,'temp':[4.73,4.16,6.59,9.71,11.23,14.5,15.98,15.85,12.54,10.84,9.58,9.93]},
		{'area':4.452,'action':2.5,'capacity':120.26,'local':{'p':[227,1107,1116,1117,1129],'w':[4.048,0.063,1.181,2.617,1.757]},'dispersal':{'p':[227,232,1107,1111,1113,1116,1117,1129],'w':[1.657,0.093,0.111,4.452,0.028,0.643,1.065,0.784]},'initial':0,'monitored':0,'temp':[4.64,4.1,6.53,9.65,11.1,14.36,15.81,15.75,12.46,10.83,9.5,9.87]},
		{'area':3.858,'action':0.21,'capacity':97.23,'local':{'p':[1046,1051,1052,1106,1116,1117],'w':[0.309,2.278,0.126,1.195,1.359,3.072]},'dispersal':{'p':[1046,1051,1052,1054,1106,1107,1112,1116,1117],'w':[0.232,0.833,0.143,0.009,0.589,0.092,3.858,0.671,1.27]},'initial':0,'monitored':0,'temp':[4.7,4.14,6.6,9.73,11.21,14.48,15.96,15.87,12.58,10.9,9.58,9.96]},
		{'area':4.178,'action':0.96,'capacity':107.27,'local':{'p':[227,1110,1114,1115,1116],'w':[2.339,3.359,0.302,2.881,0.346]},'dispersal':{'p':[227,228,1110,1111,1113,1114,1115,1116],'w':[0.997,0.076,1.407,0.018,4.178,0.26,1.126,0.292]},'initial':0,'monitored':0,'temp':[4.66,4.11,6.53,9.64,11.1,14.36,15.81,15.74,12.44,10.8,9.51,9.88]},
		{'area':4.176,'action':0.01,'capacity':103.29,'local':{'p':[227,228,231,1113,1115,1126],'w':[0.917,0.276,0.954,0.302,3.258,3.773]},'dispersal':{'p':[227,228,231,1113,1114,1115,1126],'w':[0.516,0.225,0.516,0.239,4.176,1.189,1.592]},'initial':0,'monitored':0,'temp':[4.63,4.1,6.51,9.6,11.03,14.28,15.7,15.67,12.36,10.77,9.47,9.84]},
		{'area':3.922,'action':0.11,'capacity':96.25,'local':{'p':[228,1110,1113,1114],'w':[2.702,0.183,2.881,3.258]},'dispersal':{'p':[227,228,231,1110,1113,1114,1115],'w':[0.023,1.234,0.032,0.239,1.151,1.405,3.922]},'initial':0,'monitored':0,'temp':[4.68,4.14,6.55,9.65,11.12,14.38,15.82,15.75,12.44,10.81,9.52,9.88]},
		{'area':5.617,'action':1.4,'capacity':144.19,'local':{'p':[227,1041,1042,1046,1110,1111,1112,1113,1117],'w':[0.259,1.238,0.983,1.536,1.373,1.181,1.359,0.346,0.475]},'dispersal':{'p':[227,1041,1042,1046,1051,1110,1111,1112,1113,1116,1117],'w':[0.158,0.569,0.489,0.654,0.006,0.575,0.482,0.576,0.212,5.617,0.273]},'initial':0,'monitored':0,'temp':[4.69,4.12,6.56,9.68,11.17,14.44,15.92,15.82,12.53,10.8…
		{'area':4.913,'action':0.2,'capacity':118.29,'local':{'p':[1106,1107,1111,1112,1116],'w':[0.11,3.353,2.617,3.072,0.475]},'dispersal':{'p':[226,1106,1107,1111,1112,1116,1117,1129],'w':[0.002,0.218,1.348,1.152,1.187,0.332,4.913,0.123]},'initial':0,'monitored':0,'temp':[4.69,4.14,6.59,9.72,11.19,14.45,15.92,15.84,12.55,10.9,9.56,9.94]},
		{'area':2.541,'action':1.11,'capacity':69.11,'local':{'p':[1119,1120],'w':[2.477,1.444]},'dispersal':{'p':[228,1118,1119,1120,1121],'w':[1.169,2.541,1.022,0.786,0.607]},'initial':0,'monitored':0,'temp':[4.81,4.25,6.68,9.79,11.36,14.64,16.12,15.96,12.62,10.91,9.66,9.99]},
		{'area':2.122,'action':0.02,'capacity':52.7,'local':{'p':[1118,1120,1121,1122,1123],'w':[2.477,0.406,0.008,2.229,0.958]},'dispersal':{'p':[1118,1119,1120,1121,1122,1123],'w':[0.929,2.122,0.364,0.382,0.911,0.546]},'initial':0,'monitored':0,'temp':[4.79,4.24,6.66,9.76,11.32,14.6,16.06,15.91,12.58,10.9,9.65,9.98]},
		{'area':6.989,'action':0.03,'capacity':112.66,'local':{'p':[228,1032,1034,1118,1119,1122,1124],'w':[0.887,2.751,1.935,1.444,0.406,2.514,0.231]},'dispersal':{'p':[228,1032,1034,1110,1118,1119,1120,1122,1124],'w':[0.435,1.153,1.227,0.095,0.573,0.193,6.989,1.028,0.26]},'initial':0,'monitored':0,'temp':[4.87,4.29,6.73,9.86,11.48,14.78,16.28,16.06,12.73,10.94,9.72,10.04]},
		{'area':1.692,'action':0.03,'capacity':41.71,'local':{'p':[228,231,1119],'w':[1.081,2.155,0.008]},'dispersal':{'p':[228,231,1118,1119,1121,1123],'w':[0.565,1.003,0.396,0.422,1.692,0.365]},'initial':0,'monitored':0,'temp':[4.74,4.2,6.62,9.7,11.2,14.48,15.91,15.82,12.49,10.87,9.59,9.94]},
		{'area':5.666,'action':0.28,'capacity':135.99,'local':{'p':[229,1119,1120,1123,1124],'w':[2.282,2.229,2.514,1.629,0.822]},'dispersal':{'p':[229,1032,1119,1120,1122,1123,1124],'w':[0.947,0.03,0.978,1.117,5.666,0.727,0.482]},'initial':0,'monitored':0,'temp':[4.82,4.25,6.69,9.77,11.37,14.67,16.12,15.95,12.62,10.94,9.68,10.01]},
		{'area':3.064,'action':0.33,'capacity':67.31,'local':{'p':[229,231,1119,1122],'w':[1.132,0.459,0.958,1.629]},'dispersal':{'p':[229,231,1119,1121,1122,1123],'w':[0.496,0.182,0.361,0.329,0.689,3.064]},'initial':0,'monitored':0,'temp':[4.74,4.19,6.6,9.67,11.21,14.5,15.91,15.81,12.49,10.87,9.6,9.94]},
		{'area':7.668,'action':0.05,'capacity':163.99,'local':{'p':[229,1025,1032,1120,1122,1125],'w':[2.581,3.664,1.361,0.231,0.822,2.569]},'dispersal':{'p':[229,1025,1032,1120,1122,1124,1125],'w':[1.083,1.542,0.648,0.169,0.4,7.668,1.131]},'initial':0,'monitored':0,'temp':[4.82,4.23,6.68,9.74,11.35,14.68,16.09,15.92,12.6,10.94,9.67,10.03]},
		{'area':2.973,'action':0,'capacity':56.89,'local':{'p':[229,230,1025,1124],'w':[0.744,1.679,0.465,2.569]},'dispersal':{'p':[229,230,1019,1021,1025,1124,1125],'w':[0.405,0.614,0.051,0.001,0.348,1.012,2.973]},'initial':0,'monitored':0,'temp':[4.75,4.15,6.61,9.63,11.21,14.54,15.92,15.78,12.48,10.88,9.6,9.99]},
		{'area':11.171,'action':0.57,'capacity':280.28,'local':{'p':[227,231,232,1114],'w':[1.763,1.169,3.227,3.773]},'dispersal':{'p':[227,231,232,1114,1126],'w':[0.844,0.504,1.347,1.493,11.171]},'initial':0,'monitored':0,'temp':[4.55,4.02,6.42,9.52,10.92,14.17,15.57,15.56,12.28,10.71,9.39,9.76]},
		{'area':5.987,'action':1.15,'capacity':155.02,'local':{'p':[67,232,1129,1130,1131],'w':[2.666,2.799,2.721,0.618,1.349]},'dispersal':{'p':[67,232,1127,1129,1130,1131],'w':[1.188,1.288,5.987,1.166,0.368,0.536]},'initial':0,'monitored':0,'temp':[4.42,3.86,6.3,9.49,10.9,14.17,15.63,15.58,12.32,10.7,9.31,9.69]},
		{'area':3.73,'action':0.61,'capacity':96.15,'local':{'p':[67,233,1132,1138,1139],'w':[2.036,0.304,1.289,1.292,2.469]},'dispersal':{'p':[67,233,1128,1132,1138,1139],'w':[0.902,0.241,3.73,0.515,0.566,0.974]},'initial':0,'monitored':0,'temp':[4.4,3.82,6.29,9.49,10.92,14.23,15.75,15.65,12.39,10.71,9.3,9.7]},
		{'area':6.725,'action':1.18,'capacity':173.8,'local':{'p':[227,232,1107,1111,1127,1130],'w':[0.134,2.045,2.982,1.757,2.721,0.781]},'dispersal':{'p':[227,232,1107,1111,1117,1127,1129,1130],'w':[0.178,0.956,1.209,0.697,0.072,1.098,6.725,0.458]},'initial':0,'monitored':0,'temp':[4.56,4.02,6.45,9.6,11.03,14.28,15.74,15.68,12.41,10.79,9.43,9.8]},
		{'area':4.363,'action':0.36,'capacity':110.18,'local':{'p':[1104,1107,1109,1127,1129,1131,1133],'w':[1.225,1.191,1.438,0.618,0.781,1.614,1.03]},'dispersal':{'p':[1104,1107,1109,1127,1129,1130,1131,1133,1138],'w':[0.572,0.576,0.654,0.338,0.37,4.363,0.621,0.519,0.022]},'initial':0,'monitored':0,'temp':[4.49,3.92,6.37,9.54,11,14.28,15.77,15.69,12.42,10.76,9.39,9.77]},
		{'area':1.844,'action':0.25,'capacity':47.01,'local':{'p':[67,1127,1130,1133],'w':[1.225,1.349,1.614,1.282]},'dispersal':{'p':[67,1127,1130,1131,1132,1133],'w':[0.611,0.692,0.754,1.844,0.019,0.595]},'initial':0,'monitored':0,'temp':[4.41,3.84,6.28,9.46,10.9,14.18,15.67,15.6,12.34,10.69,9.3,9.69]},
		{'area':0.765,'action':0.13,'capacity':19.78,'local':{'p':[67,1128,1133,1138],'w':[0.683,1.289,1.259,0.549]},'dispersal':{'p':[67,1128,1131,1132,1133,1138],'w':[0.467,0.588,0.015,0.765,0.561,0.365]},'initial':0,'monitored':0,'temp':[4.37,3.79,6.24,9.44,10.88,14.18,15.68,15.6,12.34,10.67,9.27,9.67]},
		{'area':1.571,'action':0.09,'capacity':39,'local':{'p':[67,1104,1130,1131,1132,1138],'w':[0.283,0.264,1.03,1.282,1.259,1.217]},'dispersal':{'p':[67,1104,1130,1131,1132,1133,1138],'w':[0.281,0.279,0.5,0.516,0.503,1.571,0.569]},'initial':0,'monitored':0,'temp':[4.38,3.8,6.24,9.43,10.88,14.17,15.67,15.59,12.33,10.66,9.28,9.67]},
		{'area':2.075,'action':0.5,'capacity':53.9,'local':{'p':[233,1135,1136,1138],'w':[2.284,3.22,1.725,0.122]},'dispersal':{'p':[233,1134,1135,1136,1138],'w':[0.895,2.075,1.378,0.912,0.246]},'initial':0,'monitored':0,'temp':[4.59,4,6.52,9.71,11.21,14.54,16.09,15.97,12.66,10.9,9.51,9.91]},
		{'area':3.543,'action':1.7,'capacity':97,'local':{'p':[1101,1104,1105,1134,1136,1138],'w':[0.974,0.041,3.165,3.22,0.487,1.071]},'dispersal':{'p':[233,1101,1104,1105,1134,1135,1136,1138],'w':[0.089,0.568,0.166,1.169,1.144,3.543,0.394,0.583]},'initial':0,'monitored':0,'temp':[4.57,3.97,6.49,9.68,11.17,14.5,16.04,15.93,12.62,10.87,9.49,9.89]},
		{'area':5.812,'action':2.22,'capacity':151.81,'local':{'p':[233,1101,1134,1135,1137,1139,1142,1143],'w':[0.947,0.651,1.725,0.487,2.108,0.459,1.016,2.545]},'dispersal':{'p':[233,1101,1134,1135,1136,1137,1139,1142,1143],'w':[0.392,0.421,0.63,0.273,5.812,0.9,0.298,0.541,1.018]},'initial':0,'monitored':0,'temp':[4.72,4.14,6.71,9.9,11.4,14.76,16.33,16.18,12.84,11.04,9.65,10.05]},
		{'area':2.814,'action':0.87,'capacity':74.14,'local':{'p':[1136,1139,1143],'w':[2.108,1.526,0.773]},'dispersal':{'p':[1136,1137,1139,1143],'w':[0.874,2.814,0.699,0.399]},'initial':0,'monitored':0,'temp':[4.73,4.16,6.73,9.92,11.4,14.76,16.34,16.18,12.84,11.05,9.64,10.04]},
		{'area':2.471,'action':1.49,'capacity':68.93,'local':{'p':[233,1104,1128,1132,1133,1134,1135],'w':[1.007,0.872,1.292,0.549,1.217,0.122,1.071]},'dispersal':{'p':[233,1104,1105,1128,1130,1132,1133,1134,1135,1138,1139],'w':[0.478,0.465,0.071,0.592,0.019,0.228,0.545,0.087,0.448,2.471,0.014]},'initial':0,'monitored':0,'temp':[4.39,3.81,6.26,9.46,10.92,14.22,15.74,15.65,12.38,10.69,9.3,9.7]},
		{'area':5.415,'action':1.07,'capacity':140.32,'local':{'p':[233,1128,1136,1137],'w':[1.97,2.469,0.459,1.526]},'dispersal':{'p':[233,1128,1136,1137,1138,1139],'w':[0.831,1.085,0.292,0.589,0.007,5.415]},'initial':0,'monitored':0,'temp':[4.53,3.96,6.47,9.68,11.12,14.46,16,15.88,12.58,10.85,9.44,9.84]},
		{'area':2.21,'action':0.12,'capacity':20.16,'local':{'p':[66,1098,1141,1144],'w':[2.204,0.092,1.771,0.128]},'dispersal':{'p':[66,1098,1140,1141,1144],'w':[0.884,0.137,2.21,0.724,0.188]},'initial':0,'monitored':0,'temp':[4.99,4.42,7.07,10.22,11.78,15.16,16.79,16.64,13.21,11.32,9.92,10.34]},
		{'area':2.712,'action':0.14,'capacity':46.83,'local':{'p':[234,1140,1144,1145],'w':[2.069,1.771,1.088,0.183]},'dispersal':{'p':[66,234,1098,1140,1141,1144,1145],'w':[0.021,0.8,0.059,0.677,2.712,0.538,0.149]},'initial':0,'monitored':0,'temp':[4.94,4.36,6.99,10.16,11.7,15.09,16.7,16.56,13.14,11.26,9.85,10.27]},
		{'area':4.753,'action':5.79,'capacity':144.94,'local':{'p':[234,1099,1101,1136,1143,1144,1145],'w':[1.649,0.402,0.645,1.016,3.487,0.05,2.745]},'dispersal':{'p':[234,1099,1101,1136,1142,1143,1144,1145],'w':[0.669,0.26,0.368,0.539,4.753,1.243,0.174,0.965]},'initial':0,'monitored':0,'temp':[4.82,4.23,6.83,10.01,11.53,14.91,16.49,16.35,12.97,11.14,9.74,10.15]},
		{'area':3.69,'action':4.9,'capacity':115.04,'local':{'p':[1136,1137,1142],'w':[2.545,0.773,3.487]},'dispersal':{'p':[1136,1137,1142,1143],'w':[1.131,0.404,1.499,3.69]},'initial':0,'monitored':0,'temp':[4.83,4.25,6.85,10.03,11.54,14.92,16.51,16.35,12.98,11.15,9.74,10.15]},
		{'area':8.102,'action':10.37,'capacity':224.56,'local':{'p':[224,1098,1099,1140,1141,1142,1145],'w':[1.441,2.758,2.66,0.128,1.088,0.05,3.338]},'dispersal':{'p':[66,224,234,1098,1099,1140,1141,1142,1144,1145],'w':[0.045,0.685,0.027,1.108,1.173,0.151,0.472,0.238,8.102,1.175]},'initial':0,'monitored':0,'temp':[4.82,4.22,6.83,10,11.55,14.92,16.52,16.39,12.99,11.14,9.76,10.18]},
		{'area':2.288,'action':2.29,'capacity':68.2,'local':{'p':[234,1141,1142,1144],'w':[1.466,0.183,2.745,3.338]},'dispersal':{'p':[234,1099,1141,1142,1144,1145],'w':[0.541,0.177,0.248,1.247,1.378,2.288]},'initial':0,'monitored':0,'temp':[4.84,4.24,6.85,10.02,11.56,14.94,16.53,16.4,13,11.16,9.76,10.17]}
		]
