# Supplementary material for: Modelling Spatial and Temporal Patterns of African Swine Fever in an Isolated Wild Boar Population to Support Decision-Making
Source: Front Vet Sci. 2020 Apr 8;7:154. doi: 10.3389/fvets.2020.00154 (PMC7156605; doi:10.3389/fvets.2020.00154)
Supplement: Supplementary file 1 [file Data_Sheet_1.ZIP › simBoar v4.2 (ASF)/resources/landscape/thiessens_3.txt]

parameters.patches=[
		{'area':6.141,'action':8.47,'capacity':188.5,'local':{'p':[13,14,15,485,585],'w':[2.326,1.51,2.975,0.782,2.53]},'dispersal':{'p':[1,13,14,15,485,585],'w':[6.141,0.963,0.748,1.222,0.444,1.146]},'initial':0,'monitored':1,'temp':[5.29,4.48,7.01,10.08,11.5,14.79,16.37,16.07,12.99,11.35,10.12,10.52]},
		{'area':0.868,'action':0,'capacity':19.13,'local':{'p':[15,16,17,585],'w':[0.322,0.688,1.444,1.846]},'dispersal':{'p':[2,15,16,17,60,585],'w':[0.868,0.271,0.335,0.598,0.277,0.753]},'initial':0,'monitored':1,'temp':[5.2,4.47,6.99,9.98,11.52,14.79,16.4,16.04,12.92,11.31,10.04,10.46]},
		{'area':2.4,'action':6.94,'capacity':94.72,'local':{'p':[19,20,22,23],'w':[2.097,0.146,3.071,2.086]},'dispersal':{'p':[3,19,20,21,22,23],'w':[2.4,0.993,0.247,0.003,1.34,0.875]},'initial':33,'monitored':1,'temp':[4.8,4.08,6.59,9.59,11.11,14.39,16.02,15.67,12.56,10.93,9.66,10.11]},
		{'area':1.666,'action':4.34,'capacity':63.34,'local':{'p':[25,26,27,28],'w':[0.18,1.648,1.906,2.95]},'dispersal':{'p':[4,5,25,26,27,28,29],'w':[1.666,0.008,0.28,0.775,0.867,1.205,0.039]},'initial':2,'monitored':1,'temp':[4.75,3.92,6.42,9.55,10.92,14.23,15.8,15.54,12.44,10.79,9.56,9.98]},
		{'area':1.332,'action':0.07,'capacity':32.58,'local':{'p':[14,26,29,144,651],'w':[1.101,0.116,1.88,0.922,1.06]},'dispersal':{'p':[4,5,14,26,28,29,144,650,651],'w':[0.001,1.332,0.458,0.159,0.092,0.691,0.542,0.024,0.562]},'initial':0,'monitored':1,'temp':[4.69,3.8,6.31,9.47,10.79,14.1,15.65,15.42,12.34,10.69,9.47,9.88]},
		{'area':9.275,'action':16.61,'capacity':289.47,'local':{'p':[25,30,31,33,37,58,167,169],'w':[0.816,3.493,1.982,0.182,1.986,0.499,2.727,1.373]},'dispersal':{'p':[6,12,25,30,31,33,37,58,167,168,169,185,820],'w':[9.275,0.525,0.558,1.411,0.7,0.432,0.682,0.496,0.849,0.124,0.68,0.077,0.084]},'initial':118,'monitored':1,'temp':[4.62,3.8,6.22,9.43,10.75,14.1,15.6,15.43,12.29,10.64,9.4,9.85]},
		{'area':1.132,'action':2.58,'capacity':41.16,'local':{'p':[35,38,39,41],'w':[1.182,1.734,0.709,1.487]},'dispersal':{'p':[7,35,36,38,39,41,42],'w':[1.132,0.66,0.159,0.718,0.499,0.511,0.001]},'initial':7,'monitored':1,'temp':[4.42,3.61,6.08,9.21,10.63,13.94,15.49,15.29,12.16,10.51,9.28,9.74]},
		{'area':6.84,'action':8.35,'capacity':184.99,'local':{'p':[9,44,45,47,741],'w':[3.201,1.935,0.769,1.907,3.292]},'dispersal':{'p':[8,9,44,45,47,48,741],'w':[6.84,1.337,0.828,0.545,0.884,0.033,1.268]},'initial':19,'monitored':1,'temp':[4.43,3.68,6.17,9.24,10.72,14.03,15.63,15.39,12.25,10.58,9.36,9.82]},
		{'area':6.137,'action':3.54,'capacity':168.63,'local':{'p':[8,46,47,48,170,646,649,741,742],'w':[3.201,3.718,0.21,0.952,0.305,0.269,0.007,1.642,0.425]},'dispersal':{'p':[8,9,46,47,48,170,646,649,741,742],'w':[1.268,6.137,1.44,0.211,0.493,0.241,0.153,0.082,0.619,0.264]},'initial':4,'monitored':1,'temp':[4.57,3.87,6.38,9.46,10.93,14.26,15.87,15.6,12.46,10.76,9.52,9.98]},
		{'area':4.872,'action':6.66,'capacity':151.61,'local':{'p':[47,48,49,57,816],'w':[2.702,3.102,2.931,1.084,0.017]},'dispersal':{'p':[10,11,47,48,49,57,182,816],'w':[4.872,0.137,1.164,1.279,1.109,0.508,0.062,0.173]},'initial':0,'monitored':1,'temp':[4.43,3.68,6.2,9.3,10.8,14.1,15.66,15.47,12.28,10.61,9.38,9.87]},
		{'area':2.963,'action':2.33,'capacity':85.21,'local':{'p':[47,51,52,53,55,56,57],'w':[0.613,1.868,0.255,2.334,0.584,1.155,0.504]},'dispersal':{'p':[10,11,47,50,51,52,53,54,55,56,57],'w':[0.087,2.963,0.333,0.09,0.723,0.195,0.867,0.103,0.262,0.507,0.273]},'initial':8,'monitored':1,'temp':[4.41,3.61,6.12,9.22,10.73,14.02,15.55,15.38,12.2,10.54,9.33,9.82]},
		{'area':1.069,'action':0.33,'capacity':27.82,'local':{'p':[58],'w':[2.04]},'dispersal':{'p':[6,12,58,167,820],'w':[0.693,1.069,0.777,0.635,0.124]},'initial':1,'monitored':1,'temp':[4.85,4.09,6.53,9.74,11.09,14.44,15.93,15.74,12.56,10.91,9.65,10.12]},
		{'area':8.77,'action':5.44,'capacity':239.3,'local':{'p':[1,14,144,485,486],'w':[2.326,3.411,0.681,2.063,3.339]},'dispersal':{'p':[1,13,14,144,485,486],'w':[0.975,8.77,1.408,0.465,1.022,1.385]},'initial':0,'monitored':1,'temp':[5.08,4.16,6.68,9.81,11.13,14.42,15.97,15.74,12.71,11.07,9.88,10.27]},
		{'area':8.358,'action':6.9,'capacity':242.31,'local':{'p':[1,5,13,15,26,144],'w':[1.51,1.101,3.411,0.469,2.556,4.541]},'dispersal':{'p':[1,5,13,14,15,26,28,29,144],'w':[0.656,0.431,1.408,8.358,0.297,1.043,0.043,0.038,1.93]},'initial':0,'monitored':1,'temp':[4.89,3.99,6.51,9.64,10.97,14.26,15.83,15.59,12.53,10.89,9.69,10.09]},
		{'area':5.377,'action':9.03,'capacity':154.04,'local':{'p':[1,2,14,17,26,27,585],'w':[2.975,0.322,0.469,2.794,1.47,0.184,1.293]},'dispersal':{'p':[1,2,14,15,17,26,27,585],'w':[1.194,0.166,0.312,5.377,1.039,0.607,0.193,0.754]},'initial':4,'monitored':1,'temp':[5.23,4.46,6.98,10.04,11.49,14.79,16.37,16.05,12.95,11.31,10.07,10.47]},
		{'area':0.918,'action':0.35,'capacity':22.11,'local':{'p':[2,17,18,21,60,585],'w':[0.688,0.412,1.269,0.78,0.74,0.662]},'dispersal':{'p':[2,16,17,18,21,60,585],'w':[0.28,0.918,0.327,0.539,0.44,0.529,0.176]},'initial':0,'monitored':1,'temp':[5.09,4.37,6.89,9.87,11.41,14.69,16.3,15.94,12.82,11.2,9.94,10.37]},
		{'area':2.533,'action':2.94,'capacity':72.51,'local':{'p':[2,15,16,18,24,27],'w':[1.444,2.794,0.412,1.177,0.241,0.861]},'dispersal':{'p':[2,15,16,17,18,24,26,27,585],'w':[0.612,1.217,0.212,2.533,0.466,0.189,0.054,0.46,0.066]},'initial':7,'monitored':1,'temp':[5.14,4.39,6.91,9.95,11.43,14.72,16.31,15.98,12.87,11.24,9.99,10.4]},
		{'area':1.487,'action':0.51,'capacity':36.74,'local':{'p':[16,17,21,24],'w':[1.269,1.177,1.018,1.729]},'dispersal':{'p':[16,17,18,21,24,27],'w':[0.558,0.641,1.487,0.525,0.813,0.043]},'initial':0,'monitored':1,'temp':[5.04,4.3,6.82,9.84,11.34,14.62,16.23,15.89,12.78,11.14,9.89,10.31]},
		{'area':4.018,'action':4.02,'capacity':114.08,'local':{'p':[3,21,22,23,60,648],'w':[2.097,2.108,0.834,0.355,0.775,2.736]},'dispersal':{'p':[3,19,21,22,23,60,648],'w':[0.764,4.018,0.808,0.466,0.266,0.556,1.154]},'initial':24,'monitored':1,'temp':[4.93,4.25,6.77,9.71,11.3,14.55,16.19,15.8,12.69,11.07,9.78,10.24]},
		{'area':5.779,'action':6.24,'capacity':173.6,'local':{'p':[3,22,23,24,25,27,39,40,43,45],'w':[0.146,0.381,2.339,0.062,1.503,1.422,0.072,0.507,2.121,0.737]},'dispersal':{'p':[3,20,22,23,24,25,27,39,40,43,45],'w':[0.114,5.779,0.236,0.878,0.11,0.692,0.66,0.122,0.253,0.765,0.405]},'initial':55,'monitored':1,'temp':[4.69,3.92,6.42,9.5,10.94,14.25,15.84,15.56,12.45,10.79,9.55,9.99]},
		{'area':2.079,'action':3.37,'capacity':65.19,'local':{'p':[16,18,19,23,24,60],'w':[0.78,1.018,2.108,0.635,0.711,0.777]},'dispersal':{'p':[3,16,18,19,21,23,24,60],'w':[0.002,0.32,0.406,0.912,2.079,0.372,0.367,0.511]},'initial':18,'monitored':1,'temp':[4.99,4.28,6.8,9.77,11.32,14.59,16.21,15.84,12.73,11.11,9.84,10.28]},
		{'area':8.135,'action':10.42,'capacity':253.53,'local':{'p':[3,19,20,45,648,649],'w':[3.071,0.834,0.381,4.049,3.094,0.301]},'dispersal':{'p':[3,19,20,22,23,45,646,648,649],'w':[1.116,0.375,0.285,8.135,0.055,1.676,0.005,1.416,0.266]},'initial':30,'monitored':1,'temp':[4.7,3.98,6.49,9.48,11.01,14.29,15.93,15.59,12.49,10.84,9.58,10.04]},
		{'area':3.48,'action':5.74,'capacity':114.47,'local':{'p':[3,19,20,21,24],'w':[2.086,0.355,2.339,0.635,2.324]},'dispersal':{'p':[3,19,20,21,22,23,24,27],'w':[0.825,0.24,1.086,0.334,0.084,3.48,0.918,0.128]},'initial':54,'monitored':1,'temp':[4.82,4.08,6.58,9.62,11.1,14.39,16,15.68,12.57,10.93,9.68,10.12]},
		{'area':3.329,'action':3.73,'capacity':89.36,'local':{'p':[17,18,20,21,23,27],'w':[0.241,1.729,0.062,0.711,2.324,2.646]},'dispersal':{'p':[17,18,20,21,23,24,27],'w':[0.258,0.654,0.194,0.384,0.944,3.329,1.153]},'initial':57,'monitored':1,'temp':[4.93,4.18,6.68,9.73,11.2,14.49,16.1,15.78,12.67,11.02,9.78,10.21]},
		{'area':11.451,'action':11.29,'capacity':311.48,'local':{'p':[4,6,20,27,28,29,30,35,39,156,169,650],'w':[0.18,0.816,1.503,0.955,1.846,0.594,1.447,0.978,3.259,3.848,1.301,0.17]},'dispersal':{'p':[4,6,20,25,27,28,29,30,35,39,40,156,169,650],'w':[0.109,0.395,0.674,11.451,0.462,0.695,0.239,0.672,0.418,1.254,0.056,1.198,0.427,0.202]},'initial':25,'monitored':1,'temp':[4.49,3.65,6.12,9.26,10.64,13.96,1…
		{'area':4.145,'action':3.25,'capacity':98.91,'local':{'p':[4,5,14,15,27,28],'w':[1.648,0.116,2.556,1.47,2.071,0.335]},'dispersal':{'p':[4,5,14,15,17,26,27,28,29],'w':[0.593,0.138,1.095,0.728,0.039,4.145,0.918,0.2,0.073]},'initial':0,'monitored':1,'temp':[4.91,4.08,6.6,9.71,11.09,14.39,15.97,15.7,12.6,10.95,9.73,10.14]},
		{'area':6.29,'action':11.34,'capacity':202.25,'local':{'p':[4,15,17,20,24,25,26],'w':[1.906,0.184,0.861,1.422,2.646,0.955,2.071]},'dispersal':{'p':[4,15,17,18,20,23,24,25,26,27,28],'w':[0.756,0.198,0.39,0.013,0.645,0.067,1.025,0.512,0.857,6.29,0.055]},'initial':53,'monitored':1,'temp':[4.85,4.06,6.56,9.66,11.07,14.38,15.96,15.68,12.57,10.92,9.69,10.11]},
		{'area':3.109,'action':4.78,'capacity':96.01,'local':{'p':[4,25,26,29],'w':[2.95,1.846,0.335,3.273]},'dispersal':{'p':[4,5,14,25,26,27,28,29,650],'w':[1.042,0.138,0.083,0.948,0.294,0.073,3.109,1.232,0.051]},'initial':2,'monitored':1,'temp':[4.66,3.81,6.32,9.46,10.82,14.13,15.69,15.45,12.35,10.69,9.46,9.88]},
		{'area':2.212,'action':1.18,'capacity':51.14,'local':{'p':[5,25,28,650,651],'w':[1.88,0.594,3.273,2.829,0.208]},'dispersal':{'p':[4,5,14,25,26,28,29,156,650,651],'w':[0.009,0.704,0.083,0.373,0.15,1.223,2.212,0.063,1.074,0.273]},'initial':0,'monitored':1,'temp':[4.63,3.76,6.27,9.42,10.76,14.07,15.63,15.39,12.3,10.65,9.42,9.83]},
		{'area':11.248,'action':18.23,'capacity':363.08,'local':{'p':[6,25,32,33,156,650,651],'w':[3.493,1.447,0.971,2.079,1.12,0.11,3.646]},'dispersal':{'p':[6,25,30,32,33,156,650,651,657],'w':[1.431,0.522,11.248,0.432,0.855,0.56,0.142,1.648,0.001]},'initial':122,'monitored':1,'temp':[4.62,3.75,6.2,9.41,10.71,14.03,15.55,15.37,12.25,10.61,9.36,9.79]},
		{'area':1.572,'action':4.29,'capacity':59.57,'local':{'p':[6,167,731],'w':[1.982,0.508,0.136]},'dispersal':{'p':[6,31,32,33,167,168,657,731],'w':[0.911,1.572,0.297,1.224,0.232,1.142,0.048,0.263]},'initial':0,'monitored':1,'temp':[4.83,4.05,6.41,9.7,10.88,14.3,15.79,15.62,12.44,10.8,9.54,10]},
		{'area':2.299,'action':3.29,'capacity':72.3,'local':{'p':[30,33,651,657],'w':[0.971,1.955,0.39,2.321]},'dispersal':{'p':[30,31,32,33,168,651,657,731],'w':[0.601,0.065,2.299,0.767,0.088,0.261,0.876,0.213]},'initial':3,'monitored':1,'temp':[4.89,4.07,6.49,9.76,10.97,14.34,15.84,15.65,12.51,10.86,9.59,10.02]},
		{'area':4.255,'action':7.29,'capacity':141.12,'local':{'p':[6,30,32],'w':[0.182,2.079,1.955]},'dispersal':{'p':[6,30,31,32,33,168,731],'w':[0.463,0.906,0.835,0.839,4.255,0.473,0.028]},'initial':105,'monitored':1,'temp':[4.81,4.01,6.4,9.67,10.88,14.27,15.76,15.59,12.44,10.79,9.53,9.97]},
		{'area':0.032,'action':0,'capacity':0.6,'local':{'p':[35],'w':[0.585]},'dispersal':{'p':[34,35,50,737],'w':[0.032,0.673,0.066,0.179]},'initial':0,'monitored':1,'temp':[4.52,3.73,6.21,9.34,10.8,14.11,15.62,15.44,12.28,10.63,9.4,9.88]},
		{'area':8.171,'action':9.23,'capacity':233.76,'local':{'p':[7,25,34,36,39,41,50,167,169,737],'w':[1.182,0.978,0.585,1.501,0.632,0.082,1.022,3.339,3.281,2.264]},'dispersal':{'p':[7,25,34,35,36,39,41,50,52,53,54,167,169,737,814],'w':[0.474,0.473,0.032,8.171,0.569,0.316,0.059,0.714,0.053,0.384,1.121,1.431,1.406,0.785,0.169]},'initial':3,'monitored':1,'temp':[4.59,3.8,6.28,9.42,10.87,14.18,15.69,15.5…
		{'area':1.965,'action':4.17,'capacity':68.31,'local':{'p':[35,41,42,50,56],'w':[1.501,2.534,0.004,0.947,1.363]},'dispersal':{'p':[7,35,36,41,42,50,56],'w':[0.229,0.748,1.965,0.74,0.222,0.455,0.648]},'initial':12,'monitored':1,'temp':[4.36,3.55,6.02,9.14,10.59,13.9,15.44,15.25,12.11,10.46,9.24,9.71]},
		{'area':1.855,'action':1.97,'capacity':54.6,'local':{'p':[6,58,169,736],'w':[1.986,0.314,2.049,0.73]},'dispersal':{'p':[6,37,58,167,169,736],'w':[0.982,1.855,0.179,0.601,0.974,0.253]},'initial':2,'monitored':1,'temp':[4.61,3.81,6.27,9.43,10.84,14.15,15.66,15.47,12.33,10.68,9.44,9.9]},
		{'area':1.171,'action':2.41,'capacity':41.32,'local':{'p':[7,39,41,42],'w':[1.734,1.405,0.499,1.513]},'dispersal':{'p':[7,38,39,41,42],'w':[0.661,1.171,0.756,0.411,0.74]},'initial':24,'monitored':1,'temp':[4.41,3.6,6.09,9.2,10.64,13.95,15.51,15.3,12.16,10.51,9.28,9.74]},
		{'area':4.072,'action':8.34,'capacity':143.15,'local':{'p':[7,20,25,35,38,40,42],'w':[0.709,0.072,3.259,0.632,1.405,2.103,0.473]},'dispersal':{'p':[7,20,25,35,38,39,40,42],'w':[0.326,0.195,1.411,0.427,0.497,4.072,0.816,0.287]},'initial':19,'monitored':1,'temp':[4.47,3.65,6.13,9.26,10.67,13.98,15.54,15.33,12.2,10.55,9.31,9.76]},
		{'area':1.974,'action':3.29,'capacity':65.62,'local':{'p':[20,39,42,43,44],'w':[0.507,2.103,0.991,2.159,0.599]},'dispersal':{'p':[20,25,39,40,42,43,44,45],'w':[0.37,0.129,0.865,1.974,0.468,0.798,0.354,0.069]},'initial':7,'monitored':1,'temp':[4.53,3.74,6.24,9.35,10.77,14.09,15.67,15.43,12.3,10.63,9.4,9.85]},
		{'area':0.81,'action':2.03,'capacity':29.69,'local':{'p':[7,35,36,38,42],'w':[1.487,0.082,2.534,0.499,0.829]},'dispersal':{'p':[7,35,36,38,41,42,56],'w':[0.53,0.258,0.897,0.269,0.81,0.504,0.213]},'initial':10,'monitored':1,'temp':[4.36,3.55,6.03,9.14,10.59,13.9,15.45,15.26,12.12,10.46,9.24,9.71]},
		{'area':2.602,'action':6.19,'capacity':95.83,'local':{'p':[36,38,39,40,41,44,56],'w':[0.004,1.513,0.473,0.991,0.829,2.484,0.573]},'dispersal':{'p':[36,38,39,40,41,42,44,47,56],'w':[0.101,0.554,0.302,0.452,0.31,2.602,1.083,0.007,0.394]},'initial':31,'monitored':1,'temp':[4.39,3.59,6.08,9.18,10.63,13.94,15.51,15.3,12.16,10.5,9.28,9.74]},
		{'area':1.826,'action':0.19,'capacity':46.35,'local':{'p':[20,40,44,45],'w':[2.121,2.159,0.139,1.618]},'dispersal':{'p':[20,40,43,44,45],'w':[1.044,0.955,1.826,0.209,0.75]},'initial':18,'monitored':1,'temp':[4.58,3.8,6.3,9.39,10.83,14.14,15.73,15.47,12.35,10.69,9.45,9.89]},
		{'area':5.041,'action':3.86,'capacity':120.6,'local':{'p':[8,40,42,43,45,47,56],'w':[1.935,0.599,2.484,0.139,1.853,1.46,0.333]},'dispersal':{'p':[8,40,42,43,44,45,47,56],'w':[0.884,0.279,0.986,0.143,5.041,0.777,0.681,0.249]},'initial':66,'monitored':1,'temp':[4.4,3.62,6.11,9.2,10.66,13.96,15.55,15.32,12.19,10.53,9.3,9.77]},
		{'area':7.576,'action':8.28,'capacity':199.65,'local':{'p':[8,20,22,43,44,649,741],'w':[0.769,0.737,4.049,1.618,1.853,0.939,2.385]},'dispersal':{'p':[3,8,20,22,40,43,44,45,648,649,741],'w':[0.001,0.361,0.404,1.628,0.052,0.63,0.816,7.576,0.018,0.568,0.943]},'initial':46,'monitored':1,'temp':[4.53,3.78,6.27,9.32,10.79,14.1,15.71,15.44,12.32,10.67,9.43,9.89]},
		{'area':4.346,'action':3.25,'capacity':121.58,'local':{'p':[9,48,170,804,808],'w':[3.718,2.127,1.302,0.726,2.071]},'dispersal':{'p':[9,46,48,170,742,804,808],'w':[1.522,4.346,0.946,0.718,0.034,0.379,0.844]},'initial':2,'monitored':1,'temp':[4.64,3.95,6.48,9.58,11.04,14.38,15.99,15.73,12.57,10.85,9.59,10.06]},
		{'area':8.621,'action':5.34,'capacity':219.74,'local':{'p':[8,9,10,11,44,48,56,57],'w':[1.907,0.21,2.702,0.613,1.46,1.738,2.848,0.025]},'dispersal':{'p':[8,9,10,11,42,44,47,48,56,57],'w':[0.804,0.201,1.035,0.341,0.004,0.659,8.621,0.761,1.139,0.13]},'initial':11,'monitored':1,'temp':[4.29,3.51,5.99,9.09,10.57,13.87,15.45,15.25,12.1,10.43,9.22,9.7]},
		{'area':5.997,'action':3.04,'capacity':142.91,'local':{'p':[9,10,46,47,808,815,816],'w':[0.952,3.102,2.127,1.738,0.906,0.174,4.6]},'dispersal':{'p':[8,9,10,46,47,48,49,182,808,815,816],'w':[0.033,0.469,1.163,0.823,0.806,5.997,0.106,0.055,0.519,0.003,1.797]},'initial':0,'monitored':1,'temp':[4.45,3.73,6.24,9.34,10.82,14.13,15.72,15.5,12.33,10.64,9.41,9.88]},
		{'area':2.623,'action':0.27,'capacity':64.38,'local':{'p':[10,57,182,816,817],'w':[2.931,1.902,2.593,0.155,0.342]},'dispersal':{'p':[10,48,49,57,182,816,817],'w':[1.2,0.107,2.623,0.855,1.062,0.17,0.235]},'initial':0,'monitored':1,'temp':[4.55,3.8,6.35,9.44,10.96,14.26,15.81,15.62,12.41,10.73,9.5,9.98]},
		{'area':2.442,'action':2.09,'capacity':67.79,'local':{'p':[35,36,53,56],'w':[1.022,0.947,1.796,1.804]},'dispersal':{'p':[11,34,35,36,50,53,56,737],'w':[0.139,0.021,0.859,0.479,2.442,0.702,0.801,0.057]},'initial':1,'monitored':1,'temp':[4.35,3.54,6.02,9.14,10.61,13.91,15.44,15.27,12.11,10.47,9.25,9.73]},
		{'area':3.203,'action':2.59,'capacity':90.25,'local':{'p':[11,52,55,814],'w':[1.868,2.16,2.961,0.911]},'dispersal':{'p':[11,51,52,53,54,55,814],'w':[0.881,3.203,0.897,0.026,0.016,1.245,0.593]},'initial':7,'monitored':1,'temp':[4.7,3.95,6.49,9.6,11.13,14.42,15.93,15.74,12.53,10.86,9.63,10.11]},
		{'area':2.664,'action':2.44,'capacity':74.58,'local':{'p':[11,51,53,54,814],'w':[0.255,2.16,0.032,2.157,2.435]},'dispersal':{'p':[11,35,51,52,53,54,814],'w':[0.152,0.044,0.883,2.664,0.118,0.8,1.245]},'initial':3,'monitored':1,'temp':[4.87,4.14,6.69,9.81,11.33,14.62,16.12,15.92,12.7,11.03,9.79,10.26]},
		{'area':2.267,'action':3.13,'capacity':71.6,'local':{'p':[11,50,52,54,56],'w':[2.334,1.796,0.032,1.42,0.046]},'dispersal':{'p':[11,35,50,51,52,53,54,56],'w':[0.96,0.48,0.663,0.025,0.145,2.267,0.584,0.195]},'initial':8,'monitored':1,'temp':[4.51,3.72,6.22,9.34,10.83,14.13,15.65,15.47,12.29,10.64,9.41,9.9]},
		{'area':2.502,'action':3.35,'capacity':77.61,'local':{'p':[52,53,814],'w':[2.157,1.42,0.366]},'dispersal':{'p':[11,35,51,52,53,54,167,814],'w':[0.112,1.375,0.015,0.846,0.546,2.502,0.051,0.302]},'initial':6,'monitored':1,'temp':[4.8,4.04,6.57,9.7,11.19,14.49,15.99,15.79,12.6,10.93,9.69,10.16]},
		{'area':3.069,'action':2.56,'capacity':87.52,'local':{'p':[11,51,57,814],'w':[0.584,2.961,3.106,1.498]},'dispersal':{'p':[11,51,55,57,814],'w':[0.441,1.113,3.069,1.263,0.953]},'initial':3,'monitored':1,'temp':[4.63,3.87,6.43,9.53,11.07,14.35,15.87,15.68,12.47,10.8,9.57,10.07]},
		{'area':4.009,'action':0.68,'capacity':93.38,'local':{'p':[11,36,42,44,47,50,53],'w':[1.155,1.363,0.573,0.333,2.848,1.804,0.046]},'dispersal':{'p':[11,36,41,42,44,47,50,53,56],'w':[0.557,0.559,0.064,0.273,0.255,1.245,0.706,0.09,4.009]},'initial':10,'monitored':1,'temp':[4.22,3.4,5.88,8.98,10.46,13.76,15.31,15.13,11.99,10.34,9.14,9.62]},
		{'area':3.255,'action':1.34,'capacity':86.95,'local':{'p':[10,11,47,49,55,814,817],'w':[1.084,0.504,0.025,1.902,3.106,0.499,1.052]},'dispersal':{'p':[10,11,47,49,55,57,182,814,817],'w':[0.498,0.323,0.143,0.669,1.232,3.255,0.036,0.358,0.518]},'initial':0,'monitored':1,'temp':[4.51,3.75,6.29,9.38,10.92,14.2,15.74,15.55,12.35,10.68,9.46,9.95]},
		{'area':1.338,'action':2.8,'capacity':46.73,'local':{'p':[6,12,37],'w':[0.499,2.04,0.314]},'dispersal':{'p':[6,12,37,58,167],'w':[0.78,0.679,0.183,1.338,1.061]},'initial':14,'monitored':1,'temp':[4.77,4,6.44,9.64,11,14.35,15.84,15.65,12.49,10.83,9.58,10.04]},
		{'area':6.556,'action':4.43,'capacity':166.89,'local':{'p':[240,247,249,250,252],'w':[1.402,0.015,2.508,0.362,2.715]},'dispersal':{'p':[59,240,247,249,250,252],'w':[6.556,0.627,0.1,1.002,0.234,1.086]},'initial':0,'monitored':0,'temp':[5.31,4.22,6.77,9.84,11.28,14.48,15.92,15.78,13.08,11.37,10.12,10.59]},
		{'area':9.512,'action':1.76,'capacity':238.71,'local':{'p':[16,19,21,585,648],'w':[0.74,0.775,0.777,4.347,2.212]},'dispersal':{'p':[2,16,19,21,60,585,648],'w':[0.227,0.363,0.414,0.365,9.512,1.614,0.888]},'initial':0,'monitored':0,'temp':[5.2,4.5,7.03,9.95,11.57,14.82,16.44,16.05,12.92,11.33,10.04,10.47]},
		{'area':3.565,'action':1.12,'capacity':90.18,'local':{'p':[547,548,550,551,554,555],'w':[0.588,1.121,0.437,1.069,1.566,2.545]},'dispersal':{'p':[61,547,548,550,551,554,555],'w':[3.565,0.378,0.447,0.271,0.535,0.616,1.17]},'initial':0,'monitored':0,'temp':[4.77,3.97,6.35,9.59,10.83,14.14,15.57,15.38,12.32,10.72,9.55,9.89]},
		{'area':4.891,'action':0.68,'capacity':121.31,'local':{'p':[1029,1030,1112],'w':[2.962,1.366,0.471]},'dispersal':{'p':[62,979,985,989,1026,1028,1029,1030,1112],'w':[4.891,0.014,0.738,0.476,1.193,0.007,1.16,0.668,0.315]},'initial':0,'monitored':0,'temp':[4.87,4.26,6.71,9.86,11.46,14.76,16.31,16.07,12.77,10.91,9.71,10.04]},
		{'area':9.444,'action':2,'capacity':238.27,'local':{'p':[950,1065,1067],'w':[0.91,3.097,3.105]},'dispersal':{'p':[63,216,950,1065,1067],'w':[9.444,0.182,1.19,1.092,1.481]},'initial':0,'monitored':0,'temp':[5.09,4.59,7.24,10.27,11.86,15.13,16.88,16.69,13.3,11.44,10.08,10.52]},
		{'area':2.819,'action':0.41,'capacity':72.49,'local':{'p':[1131,1132,1134,1138],'w':[0.317,1.579,1.525,2.161]},'dispersal':{'p':[64,1130,1131,1132,1134,1138],'w':[2.819,0.03,0.25,0.705,0.547,0.915]},'initial':0,'monitored':0,'temp':[4.34,3.76,6.21,9.43,10.82,14.12,15.59,15.53,12.29,10.66,9.24,9.62]},
		{'area':7.558,'action':4.41,'capacity':210.13,'local':{'p':[863,1011,1013,1014,1016,1017],'w':[1.46,0.117,2.305,4.501,2.075,0.603]},'dispersal':{'p':[65,192,863,1009,1011,1013,1014,1016,1017],'w':[7.558,0.085,0.64,0.107,0.22,0.844,1.729,0.818,0.231]},'initial':0,'monitored':0,'temp':[4.55,3.83,6.29,9.34,10.62,14.06,15.43,15.29,12.13,10.47,9.34,9.8]},
		{'area':4.228,'action':3.45,'capacity':122.37,'local':{'p':[984,986,987,988,989,991,1000],'w':[2.247,0.881,1.976,0.556,0.305,1.581,0.76]},'dispersal':{'p':[66,984,986,987,988,989,990,991,993,1000],'w':[4.228,0.858,0.439,0.752,0.294,0.239,0.019,0.716,0.121,0.384]},'initial':0,'monitored':0,'temp':[4.52,3.83,6.23,9.37,10.92,14.23,15.78,15.57,12.33,10.54,9.37,9.74]},
		{'area':3.172,'action':0.08,'capacity':77.94,'local':{'p':[909,967,968,969,971],'w':[1.877,0.756,1.684,0.216,2.862]},'dispersal':{'p':[67,198,909,961,967,968,969,971],'w':[3.172,0.134,0.794,0.101,0.312,0.714,0.284,1.159]},'initial':0,'monitored':0,'temp':[4.94,4.37,6.97,10.09,11.58,14.92,16.51,16.28,13,11.22,9.89,10.33]},
		{'area':7.089,'action':1.36,'capacity':181.98,'local':{'p':[945,946,948,957],'w':[1.144,0.86,1.815,1.46]},'dispersal':{'p':[68,944,945,946,947,948,949,950,957],'w':[7.089,0.477,0.437,0.378,1.024,0.797,0.09,0.479,0.66]},'initial':0,'monitored':0,'temp':[5.1,4.6,7.23,10.26,11.83,15.11,16.83,16.58,13.29,11.45,10.09,10.53]},
		{'area':6.148,'action':2.78,'capacity':165.61,'local':{'p':[175,771,773,774,780],'w':[1.158,2.782,1.296,2.16,1.013]},'dispersal':{'p':[69,175,771,772,773,774,780],'w':[6.148,0.625,1.11,0.069,0.532,0.794,0.533]},'initial':0,'monitored':0,'temp':[4.09,3.35,5.95,9.08,10.79,14.1,15.83,15.44,12.28,10.53,9.1,9.58]},
		{'area':4.608,'action':0,'capacity':43.7,'local':{'p':[747,748,751,753,754,755,760],'w':[1.358,2.39,2.191,1.537,0.234,0.137,0.087]},'dispersal':{'p':[70,747,748,749,750,751,753,754,755,760],'w':[4.608,0.512,0.921,0.205,0.02,0.877,0.627,0.191,0.164,0.145]},'initial':0,'monitored':0,'temp':[5.21,4.61,7.19,10.41,11.98,15.35,16.92,16.62,13.45,11.57,10.19,10.67]},
		{'area':4.868,'action':1.12,'capacity':126.61,'local':{'p':[725,726,732,734,824],'w':[1.34,1.339,1.419,1.813,1.27]},'dispersal':{'p':[71,725,726,728,729,732,734,824,826],'w':[4.868,0.659,0.599,0.268,0.421,0.83,0.767,0.501,0.166]},'initial':0,'monitored':0,'temp':[5.42,4.82,6.84,10.47,11,14.73,16.19,16.08,12.81,11.13,9.87,10.36]},
		{'area':5.848,'action':1.12,'capacity':115.13,'local':{'p':[701,703,704,707,714],'w':[1.654,1.979,1.595,1.899,2.202]},'dispersal':{'p':[72,701,703,704,706,707,714],'w':[5.848,0.663,0.925,0.737,0.002,0.879,1.026]},'initial':0,'monitored':0,'temp':[4.22,3.32,5.48,8.7,9.86,13.13,14.52,14.43,11.34,9.96,8.95,9.21]},
		{'area':5.249,'action':1.83,'capacity':109.19,'local':{'p':[524,525,526,527,528,529,531],'w':[1.43,2.371,0.813,0.067,1.06,1.337,1.732]},'dispersal':{'p':[73,524,525,526,527,528,529,531,534],'w':[5.249,0.629,0.99,0.367,0.101,0.512,0.605,0.787,0.033]},'initial':0,'monitored':0,'temp':[3.99,3.11,5.4,8.9,10.12,13.46,14.7,14.61,11.71,10.12,8.83,9.12]},
		{'area':3.689,'action':1.25,'capacity':97.56,'local':{'p':[505,506,508,510],'w':[0.97,0.503,1.221,2.008]},'dispersal':{'p':[74,505,506,508,509,510,561],'w':[3.689,0.363,0.411,0.514,0.083,0.917,1.186]},'initial':0,'monitored':0,'temp':[5.12,4.36,6.76,9.99,11.38,14.58,16,15.79,12.76,11.15,9.92,10.28]},
		{'area':0.926,'action':1.51,'capacity':29.8,'local':{'p':[491,584],'w':[1.104,0.233]},'dispersal':{'p':[75,144,489,490,491,584],'w':[0.926,0.075,1.075,0.106,0.423,0.192]},'initial':0,'monitored':0,'temp':[5.06,4.05,6.63,9.8,11.06,14.31,15.85,15.64,12.62,10.98,9.78,10.14]},
		{'area':4.647,'action':0.34,'capacity':114.67,'local':{'p':[145,472,473,474,475,476,477],'w':[0.763,0.363,2.646,3.13,0.366,0.48,1.263]},'dispersal':{'p':[76,145,431,468,472,473,474,475,476,477],'w':[4.647,0.473,0.035,0.14,0.164,1.076,1.139,0.213,0.3,0.497]},'initial':0,'monitored':0,'temp':[5.41,4.71,7.14,9.91,11.83,15.05,16.62,16.31,12.99,11.59,10.27,10.61]},
		{'area':6.563,'action':7.95,'capacity':195.12,'local':{'p':[131,447,452,453,454,456,601],'w':[0.117,0.258,2.776,1.664,1.297,2.218,1.833]},'dispersal':{'p':[77,131,447,452,453,454,456,601],'w':[6.563,0.183,0.15,1.077,0.75,0.66,0.92,0.861]},'initial':0,'monitored':0,'temp':[4.45,3.79,6.4,9.57,11.1,14.38,15.98,15.61,12.55,10.8,9.42,9.88]},
		{'area':7.744,'action':0.93,'capacity':192.78,'local':{'p':[290,292,295,315,319,320],'w':[2.765,2.201,1.978,1.22,1.938,0.092]},'dispersal':{'p':[78,286,289,290,292,295,315,319,320],'w':[7.744,0.553,0.32,1.104,0.897,0.871,0.591,0.774,0.086]},'initial':0,'monitored':0,'temp':[5.22,4.41,7.06,10.26,11.79,15.09,16.63,16.33,13.31,11.5,10.15,10.62]},
		{'area':15.637,'action':0.72,'capacity':348.59,'local':{'p':[271,272,341],'w':[2.466,1.791,4.017]},'dispersal':{'p':[79,271,272,336,341,350,354,355],'w':[15.637,0.991,0.791,0.323,1.575,0.111,0.117,0.74]},'initial':0,'monitored':0,'temp':[5.75,4.82,7.27,10.58,11.78,15.08,16.33,16.3,13.53,11.99,10.67,11.04]},
		{'area':4.241,'action':0.18,'capacity':102.61,'local':{'p':[232,233,234,237,243,244],'w':[0.717,0.723,1.16,1.374,0.164,1.932]},'dispersal':{'p':[80,231,232,233,234,236,237,243,244,267],'w':[4.241,0.006,0.287,0.272,0.565,0.686,0.56,0.133,0.789,0.378]},'initial':0,'monitored':0,'temp':[5.89,4.82,7.25,10.31,11.73,14.96,16.27,16.38,13.68,12.05,10.82,11.17]},
		{'area':2.885,'action':0.23,'capacity':31.23,'local':{'p':[239,241,244,245,246],'w':[1.302,1.445,0.706,2.37,1.451]},'dispersal':{'p':[81,239,241,242,244,245,246],'w':[2.885,0.538,0.697,0.004,0.448,1.018,0.713]},'initial':0,'monitored':0,'temp':[5.59,4.51,7.05,10.15,11.6,14.82,16.19,16.21,13.45,11.74,10.46,10.89]},
		{'area':7.621,'action':0.54,'capacity':10.72,'local':{'p':[85,252,254,259],'w':[2.259,1.613,1.023,2.037]},'dispersal':{'p':[82,85,247,251,252,254,259],'w':[7.621,1.196,0.096,0.006,0.909,0.681,0.805]},'initial':0,'monitored':0,'temp':[5.72,4.79,7.45,10.62,12.15,15.41,16.85,16.61,13.71,11.89,10.56,11.06]},
		{'area':8.546,'action':2.49,'capacity':68.42,'local':{'p':[253,256],'w':[2.775,1.712]},'dispersal':{'p':[83,85,253,255,256,291,294],'w':[8.546,0.114,1.053,0.981,0.943,0.211,0.173]},'initial':0,'monitored':0,'temp':[5.36,4.51,7.22,10.46,12.04,15.35,16.86,16.52,13.49,11.63,10.27,10.75]},
		{'area':0.028,'action':0,'capacity':0.18,'local':{'p':[],'w':[]},'dispersal':{'p':[84,85,253],'w':[0.028,0.405,0.3]},'initial':0,'monitored':0,'temp':[5.5,4.63,7.33,10.55,12.12,15.42,16.91,16.61,13.6,11.75,10.4,10.88]},
		{'area':8.402,'action':0.6,'capacity':36.42,'local':{'p':[82,255,259],'w':[2.259,1.082,4.592]},'dispersal':{'p':[82,83,84,85,253,254,255,259],'w':[1.052,0.084,0.028,8.402,0.841,0.369,0.501,2.075]},'initial':0,'monitored':0,'temp':[5.61,4.71,7.39,10.59,12.14,15.43,16.9,16.64,13.67,11.83,10.49,10.98]},
		{'area':0.065,'action':0,'capacity':0,'local':{'p':[],'w':[]},'dispersal':{'p':[86,89,259],'w':[0.065,0.5,0.3]},'initial':0,'monitored':0,'temp':[5.94,4.83,7.5,10.7,12.4,15.68,16.96,17.4,14.2,12.43,10.91,11.49]},
		{'area':0.026,'action':0,'capacity':0.59,'local':{'p':[],'w':[]},'dispersal':{'p':[87,88,89,259,281],'w':[0.026,0.106,0.179,0.282,0.058]},'initial':0,'monitored':0,'temp':[5.89,4.82,7.48,10.68,12.35,15.64,16.95,17.29,14.13,12.35,10.86,11.43]},
		{'area':0.139,'action':0,'capacity':3.3,'local':{'p':[],'w':[]},'dispersal':{'p':[87,88,89,259,280,281,284],'w':[0.026,0.139,0.123,0.616,0.007,0.224,0.029]},'initial':0,'monitored':0,'temp':[5.87,4.82,7.47,10.67,12.32,15.61,16.94,17.24,14.09,12.32,10.84,11.4]},
		{'area':1.647,'action':0.13,'capacity':4.11,'local':{'p':[262,281,282],'w':[0.147,0.768,1.651]},'dispersal':{'p':[86,87,88,89,259,260,262,266,281,282],'w':[0.065,0.026,0.121,1.647,0.516,0.028,0.093,0.291,0.354,0.734]},'initial':0,'monitored':0,'temp':[5.94,4.84,7.49,10.69,12.36,15.65,16.93,17.36,14.18,12.42,10.91,11.49]},
		{'area':4.84,'action':1.16,'capacity':56.84,'local':{'p':[91,263,264,265,266],'w':[0.477,0.081,1.94,1.625,1.192]},'dispersal':{'p':[90,91,263,264,265,266],'w':[4.84,0.227,0.076,0.824,0.678,0.586]},'initial':0,'monitored':0,'temp':[5.98,4.81,7.3,10.44,11.99,15.22,16.5,16.96,13.99,12.35,10.97,11.49]},
		{'area':2.642,'action':0.86,'capacity':26.03,'local':{'p':[90,263,267],'w':[0.477,2.318,1.073]},'dispersal':{'p':[90,91,263,265,267],'w':[0.305,2.642,0.867,0.085,0.516]},'initial':0,'monitored':0,'temp':[5.96,4.8,7.24,10.36,11.85,15.07,16.36,16.73,13.88,12.25,10.95,11.41]},
		{'area':2.894,'action':0,'capacity':37.46,'local':{'p':[272,273],'w':[0.786,2.501]},'dispersal':{'p':[92,271,272,273],'w':[2.894,0.081,0.33,1.008]},'initial':0,'monitored':0,'temp':[6.03,5,7.46,10.87,12.09,15.32,16.55,16.57,13.93,12.14,10.97,11.29]},
		{'area':1.821,'action':0.7,'capacity':47.06,'local':{'p':[268],'w':[1.214]},'dispersal':{'p':[93,268,270,271,346,347,348,349,350],'w':[1.821,0.481,0.103,0.952,0.014,0.012,0.923,0.124,0.007]},'initial':0,'monitored':0,'temp':[5.61,4.69,7.21,10.67,11.91,15.23,16.46,16.38,13.56,11.81,10.5,10.85]},
		{'area':1.441,'action':0,'capacity':34.06,'local':{'p':[276,278],'w':[1.874,0.976]},'dispersal':{'p':[94,276,277,278],'w':[1.441,0.873,0.005,0.481]},'initial':0,'monitored':0,'temp':[6.19,5.16,7.42,10.6,11.86,15.04,16.37,16.46,13.87,12.37,11.2,11.49]},
		{'area':4.196,'action':0,'capacity':101.32,'local':{'p':[276,329,330],'w':[2.1,0.206,3.352]},'dispersal':{'p':[95,276,329,330,335],'w':[4.196,0.909,0.157,1.36,0.06]},'initial':0,'monitored':0,'temp':[6.07,5.1,7.4,10.63,11.95,15.17,16.51,16.56,13.88,12.32,11.09,11.35]},
		{'area':4.92,'action':0.15,'capacity':79.99,'local':{'p':[279,281,283,284],'w':[1.223,1.091,1.961,0.869]},'dispersal':{'p':[96,279,281,283,284],'w':[4.92,0.475,0.421,0.714,1.045]},'initial':0,'monitored':0,'temp':[5.91,4.9,7.47,10.65,12.2,15.47,16.84,17.05,14,12.29,10.89,11.4]},
		{'area':4.549,'action':0.26,'capacity':28.81,'local':{'p':[259,285,286,287],'w':[0.133,1.372,1.555,0.882]},'dispersal':{'p':[97,255,259,284,285,286,287,288,289],'w':[4.549,0.169,0.156,0.141,0.575,0.761,0.456,1.265,0.803]},'initial':0,'monitored':0,'temp':[5.52,4.66,7.28,10.48,11.96,15.25,16.79,16.53,13.57,11.78,10.46,10.93]},
		{'area':6.203,'action':0.67,'capacity':75.49,'local':{'p':[296,297,298,299,300,301],'w':[0.326,1.126,3.431,2.221,2.916,0.133]},'dispersal':{'p':[98,296,297,298,299,300,301],'w':[6.203,0.217,0.585,1.232,1.012,1.188,0.082]},'initial':0,'monitored':0,'temp':[5.02,4.17,6.85,9.97,11.54,14.84,16.36,16.07,13.06,11.27,9.93,10.42]},
		{'area':5.587,'action':2.4,'capacity':150.55,'local':{'p':[296,301,302,303,307],'w':[0.129,1.148,3.333,1.018,0.675]},'dispersal':{'p':[99,296,301,302,303,307],'w':[5.587,0.136,0.458,1.357,0.442,0.333]},'initial':0,'monitored':0,'temp':[4.53,3.64,6.28,9.33,10.89,14.19,15.71,15.45,12.46,10.74,9.43,9.95]},
		{'area':2.959,'action':6.34,'capacity':104.96,'local':{'p':[306,441,449],'w':[1.248,1.876,1.473]},'dispersal':{'p':[100,304,306,441,449],'w':[2.959,0.003,0.561,0.851,0.643]},'initial':0,'monitored':0,'temp':[4.47,3.71,6.35,9.39,10.86,14.19,15.65,15.42,12.43,10.74,9.41,9.95]},
		{'area':1.478,'action':0.4,'capacity':38.44,'local':{'p':[304,306,308,309,310,311],'w':[0.235,1.519,0.917,0.964,0.683,0.577]},'dispersal':{'p':[101,304,306,308,309,310,311],'w':[1.478,0.239,0.715,0.38,0.411,0.361,0.343]},'initial':0,'monitored':0,'temp':[4.5,3.71,6.36,9.4,10.88,14.21,15.67,15.44,12.45,10.76,9.43,9.97]},
		{'area':10.843,'action':1.12,'capacity':272.61,'local':{'p':[126,297,312,313,314,430],'w':[3.194,1.392,3.258,3.123,1.263,0.455]},'dispersal':{'p':[102,126,297,312,313,314,316,430],'w':[10.843,1.351,0.666,1.336,1.227,0.611,0.02,0.335]},'initial':0,'monitored':0,'temp':[5.09,4.3,6.9,9.97,11.58,14.86,16.37,16.12,13.04,11.33,9.98,10.43]},
		{'area':9.359,'action':1.15,'capacity':207.28,'local':{'p':[323,324,422,424],'w':[1.472,3.643,2.391,1.185]},'dispersal':{'p':[103,292,317,319,320,321,323,324,422,424],'w':[9.359,0.059,0.137,0.677,0.44,0.546,0.683,1.546,0.874,0.547]},'initial':0,'monitored':0,'temp':[5.28,4.44,7.01,10.12,11.62,14.89,16.41,16.21,13.23,11.52,10.2,10.65]},
		{'area':0.015,'action':0,'capacity':0.24,'local':{'p':[],'w':[]},'dispersal':{'p':[104,105,106,288,324,325],'w':[0.015,0.008,0.238,0.361,0.048,0.016]},'initial':0,'monitored':0,'temp':[5.54,4.67,7.22,10.37,11.81,15.08,16.6,16.43,13.5,11.79,10.49,10.94]},
		{'area':0.008,'action':0,'capacity':0.2,'local':{'p':[],'w':[]},'dispersal':{'p':[104,105,106,288,325],'w':[0.015,0.008,0.315,0.216,0.078]},'initial':0,'monitored':0,'temp':[5.56,4.68,7.23,10.37,11.82,15.08,16.59,16.44,13.51,11.8,10.51,10.95]},
		{'area':2.747,'action':0.26,'capacity':63.36,'local':{'p':[322,323,324],'w':[1.906,0.549,2.532]},'dispersal':{'p':[104,105,106,288,322,323,324,325],'w':[0.015,0.008,2.747,0.392,0.81,0.322,1.069,0.55]},'initial':0,'monitored':0,'temp':[5.56,4.68,7.22,10.35,11.79,15.05,16.55,16.42,13.49,11.8,10.51,10.94]},
		{'area':19.164,'action':4.26,'capacity':384.73,'local':{'p':[],'w':[]},'dispersal':{'p':[107,108,109,326,327,328,392,399,401,405,406,409,411],'w':[19.164,0.265,0.02,1.449,1.254,0.219,0.283,0.241,0.534,0.015,1.121,0.124,0.022]},'initial':0,'monitored':0,'temp':[5.73,4.81,7.25,10.48,11.84,15.09,16.5,16.46,13.59,11.97,10.69,11.03]},
		{'area':4.35,'action':0.33,'capacity':72.89,'local':{'p':[327,329,330,331],'w':[1.152,0.968,2.248,1.07]},'dispersal':{'p':[107,108,109,327,329,330,331,392,396],'w':[0.227,4.35,0.02,0.479,0.444,0.963,0.516,0.891,0.097]},'initial':0,'monitored':0,'temp':[5.86,4.99,7.34,10.66,11.99,15.25,16.62,16.5,13.78,12.16,10.86,11.04]},
		{'area':0.02,'action':0,'capacity':0.46,'local':{'p':[],'w':[]},'dispersal':{'p':[107,108,109,392],'w':[0.131,0.235,0.02,0.386]},'initial':0,'monitored':0,'temp':[5.78,4.92,7.29,10.6,11.94,15.2,16.58,16.47,13.71,12.09,10.78,10.98]},
		{'area':5.363,'action':2.27,'capacity':53.4,'local':{'p':[332,334,335,340],'w':[2.778,2.553,0.482,3.43]},'dispersal':{'p':[110,332,333,334,335,340,343],'w':[5.363,1.104,0.011,1.277,0.306,1.286,0.271]},'initial':0,'monitored':0,'temp':[5.7,4.88,7.31,10.66,11.94,15.26,16.58,16.42,13.59,11.97,10.63,10.87]},
		{'area':0.01,'action':0,'capacity':0,'local':{'p':[],'w':[]},'dispersal':{'p':[111,112,114,340,341],'w':[0.01,0.026,0.335,0.183,0.005]},'initial':0,'monitored':0,'temp':[5.44,4.64,7.17,10.53,11.8,15.16,16.44,16.27,13.32,11.72,10.33,10.65]},
		{'area':0.456,'action':0,'capacity':1.94,'local':{'p':[],'w':[]},'dispersal':{'p':[111,112,114,340,343,379],'w':[0.005,0.456,0.524,0.483,0.051,0.153]},'initial':0,'monitored':0,'temp':[5.39,4.6,7.13,10.5,11.78,15.14,16.42,16.23,13.27,11.65,10.27,10.58]},
		{'area':0.006,'action':0,'capacity':0,'local':{'p':[],'w':[]},'dispersal':{'p':[113,114,339,379],'w':[0.006,0.343,0.159,0.101]},'initial':0,'monitored':0,'temp':[5.31,4.53,7.05,10.44,11.72,15.09,16.37,16.17,13.2,11.58,10.19,10.5]},
		{'area':3.647,'action':1.83,'capacity':28.7,'local':{'p':[341,342],'w':[2.404,1.671]},'dispersal':{'p':[111,112,113,114,339,340,341,342,352,379],'w':[0.01,0.381,0.006,3.647,0.408,0.218,1.092,0.678,0.144,0.343]},'initial':0,'monitored':0,'temp':[5.36,4.56,7.1,10.48,11.74,15.12,16.38,16.21,13.25,11.64,10.24,10.58]},
		{'area':3.781,'action':0.75,'capacity':78.66,'local':{'p':[344,345,353,354],'w':[1.339,1.177,1.42,1.236]},'dispersal':{'p':[115,344,345,351,352,353,354],'w':[3.781,0.633,0.585,0.864,0.207,0.608,0.552]},'initial':0,'monitored':0,'temp':[5.14,4.33,6.89,10.37,11.62,15.01,16.25,16.06,13.07,11.41,9.99,10.35]},
		{'area':2.111,'action':2.25,'capacity':57.11,'local':{'p':[359,360,361,362],'w':[1.564,0.459,1.12,1.442]},'dispersal':{'p':[116,356,359,360,361,362],'w':[2.111,0.004,0.662,0.267,0.548,0.618]},'initial':0,'monitored':0,'temp':[5.04,4.18,6.69,10.25,11.51,14.85,16.08,15.95,13.02,11.19,9.84,10.19]},
		{'area':6.909,'action':1.62,'capacity':162.97,'local':{'p':[357,365,366,367,368,369,370],'w':[0.078,1.882,0.955,4.148,0.96,0.486,1.715]},'dispersal':{'p':[117,357,365,366,367,368,369,370,374,526,528,530],'w':[6.909,0.168,0.715,0.392,1.71,0.466,0.267,0.653,0.04,0.12,0.014,0.4]},'initial':0,'monitored':0,'temp':[4.3,3.41,5.76,9.29,10.54,13.88,15.1,15.02,12.08,10.43,9.12,9.45]},
		{'area':7.169,'action':4.52,'capacity':194.91,'local':{'p':[339,351,371,372,374,380],'w':[1.124,1.295,1.257,2.816,3.385,1.001]},'dispersal':{'p':[118,339,344,351,371,372,374,379,380],'w':[7.169,0.537,0.04,0.585,0.66,1.113,1.419,0.013,0.514]},'initial':0,'monitored':0,'temp':[4.68,3.86,6.33,9.82,11.09,14.47,15.73,15.54,12.55,10.88,9.52,9.85]},
		{'area':1.496,'action':0.51,'capacity':17.18,'local':{'p':[375,379,380,382],'w':[1.557,1.983,0.268,0.921]},'dispersal':{'p':[119,375,379,380,382,383],'w':[1.496,0.615,0.839,0.27,0.42,0.359]},'initial':0,'monitored':0,'temp':[5.01,4.24,6.72,10.14,11.45,14.81,16.1,15.87,12.86,11.21,9.86,10.15]},
		{'area':3.149,'action':0.99,'capacity':80.01,'local':{'p':[378,385,386,507],'w':[1.323,1.868,3.291,0.504]},'dispersal':{'p':[120,343,378,385,386,507,510],'w':[3.149,0.69,0.62,0.766,1.197,0.323,0.075]},'initial':0,'monitored':0,'temp':[5.39,4.69,7.17,10.57,11.92,15.27,16.61,16.32,13.34,11.65,10.27,10.47]},
		{'area':2.716,'action':1.64,'capacity':75.55,'local':{'p':[388,389,391,393,394],'w':[1.231,1.127,2.459,0.018,1.908]},'dispersal':{'p':[121,388,389,390,391,393,394,395,396],'w':[2.716,0.554,0.548,0.022,0.983,0.145,0.853,0.032,0.09]},'initial':0,'monitored':0,'temp':[4.85,4.09,6.49,9.9,11.27,14.59,15.96,15.71,12.82,11.18,9.8,9.94]},
		{'area':6.187,'action':6.17,'capacity':171.66,'local':{'p':[326,328,394,398,399,402,403],'w':[0.638,1.74,1.256,0.671,2.356,1.506,1.196]},'dispersal':{'p':[122,326,328,394,397,398,399,402,403],'w':[6.187,0.376,0.75,0.598,0.051,0.363,0.996,0.623,0.494]},'initial':0,'monitored':0,'temp':[5.17,4.31,6.75,10.06,11.4,14.69,16.11,15.93,13.03,11.41,10.11,10.34]},
		{'area':0.954,'action':0.39,'capacity':5.45,'local':{'p':[406,410,413],'w':[0.295,0.454,1.892]},'dispersal':{'p':[123,406,410,411,413],'w':[0.954,0.343,0.333,1.005,0.63]},'initial':0,'monitored':0,'temp':[5.43,4.48,6.98,10.17,11.49,14.76,16.24,16.1,13.16,11.53,10.31,10.68]},
		{'area':1.362,'action':0.06,'capacity':29.6,'local':{'p':[414,415],'w':[1.483,1.503]},'dispersal':{'p':[124,414,415,417],'w':[1.362,0.797,0.643,0.129]},'initial':0,'monitored':0,'temp':[5.69,4.85,7.39,10.48,11.9,15.17,16.69,16.5,13.5,11.84,10.57,10.97]},
		{'area':3.558,'action':0.9,'capacity':92.41,'local':{'p':[421,423,425,427,428,432],'w':[1.791,2.019,1.163,0.114,2.05,0.414]},'dispersal':{'p':[125,421,423,425,427,428,432,434,483],'w':[3.558,0.805,0.821,0.521,0.143,0.893,0.297,0.024,0.008]},'initial':0,'monitored':0,'temp':[5.49,4.69,7.18,10.18,11.78,15.02,16.53,16.33,13.26,11.67,10.38,10.77]},
		{'area':15.393,'action':8.29,'capacity':405.01,'local':{'p':[102,313,316,317,430,435],'w':[3.194,0.243,0.211,0.975,2.599,3.265]},'dispersal':{'p':[102,126,313,316,317,420,422,430,431,432,433,434,435],'w':[1.305,15.393,0.155,0.121,0.376,0.779,0.105,1.19,0.096,0.348,0.118,0.626,1.271]},'initial':0,'monitored':0,'temp':[5.3,4.53,7.06,10.05,11.74,14.99,16.51,16.26,13.12,11.52,10.17,10.57]},
		{'area':7.62,'action':4.88,'capacity':184.38,'local':{'p':[430,435,436,437,438,439,440,443,445],'w':[1.421,0.321,0.772,2.111,0.519,1.241,2.434,0.772,1.168]},'dispersal':{'p':[127,430,435,436,437,438,439,440,443,445,470],'w':[7.62,0.625,0.214,0.396,0.835,0.272,0.479,0.985,0.423,0.56,0.021]},'initial':0,'monitored':0,'temp':[4.65,3.87,6.37,9.32,11.03,14.31,15.82,15.6,12.43,10.88,9.55,9.97]},
		{'area':5.712,'action':5.42,'capacity':169.18,'local':{'p':[443,444,445,446,450],'w':[2.067,1.84,3.121,0.97,1.617]},'dispersal':{'p':[128,443,444,445,446,450],'w':[5.712,0.91,0.829,1.374,0.514,0.721]},'initial':0,'monitored':0,'temp':[4.25,3.48,6.04,9.07,10.6,13.89,15.37,15.16,12.16,10.53,9.2,9.71]},
		{'area':3.5,'action':0.71,'capacity':90.55,'local':{'p':[446,447,448,450,453],'w':[0.5,1.899,2.183,0.883,0.952]},'dispersal':{'p':[129,446,447,448,450,453,456],'w':[3.5,0.298,0.726,0.88,0.409,0.442,0.053]},'initial':0,'monitored':0,'temp':[4.41,3.7,6.32,9.4,10.88,14.21,15.72,15.44,12.42,10.72,9.36,9.87]},
		{'area':4.254,'action':1.32,'capacity':107.89,'local':{'p':[149,451,455,610,614],'w':[0.101,1.27,0.639,0.703,2.945]},'dispersal':{'p':[130,149,451,454,455,610,613,614],'w':[4.254,0.18,0.541,0.012,0.288,0.3,0.007,1.147]},'initial':0,'monitored':0,'temp':[4.26,3.61,6.24,9.46,11,14.25,15.89,15.49,12.46,10.68,9.24,9.7]},
		{'area':10.536,'action':6.91,'capacity':290.4,'local':{'p':[77,446,456,457,458,460,600,601,603],'w':[0.117,1.17,1.89,0.69,1.537,2.355,1.202,1.954,1.145]},'dispersal':{'p':[77,131,446,456,457,458,460,600,601,603],'w':[0.155,10.536,0.557,0.759,0.325,0.609,1.033,0.562,0.796,0.492]},'initial':0,'monitored':0,'temp':[4.44,3.74,6.29,9.38,11,14.25,15.83,15.53,12.42,10.76,9.39,9.83]},
		{'area':3.228,'action':0.78,'capacity':66.32,'local':{'p':[462,463,464,465,469],'w':[0.687,1.045,1.32,2.547,1.709]},'dispersal':{'p':[132,462,463,464,465,469,471],'w':[3.228,0.376,0.561,0.648,0.966,0.727,0.144]},'initial':0,'monitored':0,'temp':[5.15,4.43,6.86,9.7,11.61,14.87,16.43,16.17,12.78,11.37,10.03,10.35]},
		{'area':3.031,'action':0.04,'capacity':72.9,'local':{'p':[476,478,480,481,483],'w':[0.373,1.308,0.459,3.052,0.436]},'dispersal':{'p':[133,476,478,480,481,483],'w':[3.031,0.299,0.572,0.279,1.173,0.246]},'initial':0,'monitored':0,'temp':[5.48,4.73,7.21,10.13,11.81,15.05,16.6,16.31,13.15,11.62,10.34,10.72]},
		{'area':3.53,'action':0.01,'capacity':86.56,'local':{'p':[484,485,486],'w':[2.261,2.252,1.101]},'dispersal':{'p':[134,484,485,486],'w':[3.53,1.006,0.871,0.562]},'initial':0,'monitored':0,'temp':[5.48,4.61,7.15,10.29,11.62,14.91,16.46,16.21,13.18,11.52,10.31,10.69]},
		{'area':3.461,'action':1.52,'capacity':92.84,'local':{'p':[492,493,495,496,497,499],'w':[0.729,1.201,0.496,0.685,2.446,1.928]},'dispersal':{'p':[135,492,493,494,495,496,497,499],'w':[3.461,0.325,0.491,0.093,0.342,0.415,1.035,0.792]},'initial':0,'monitored':0,'temp':[4.62,3.65,6.17,9.46,10.75,14.06,15.51,15.31,12.28,10.71,9.48,9.77]},
		{'area':7.094,'action':2.78,'capacity':190.28,'local':{'p':[393,492,493,501,503,567],'w':[0.93,1.33,1.53,1.348,2.531,2.916]},'dispersal':{'p':[136,393,492,493,495,500,501,503,567],'w':[7.094,0.49,0.587,0.627,0.073,0.01,0.603,1.119,1.226]},'initial':0,'monitored':0,'temp':[4.75,3.89,6.34,9.62,10.96,14.22,15.63,15.44,12.43,10.88,9.62,9.88]},
		{'area':7.06,'action':3.03,'capacity':130.17,'local':{'p':[375,511,512,513,514,515,516],'w':[0.194,0.833,0.154,1.955,0.424,2.738,2.538]},'dispersal':{'p':[137,375,382,509,511,512,513,514,515,516,517,553],'w':[7.06,0.126,0.027,0.007,0.335,0.151,0.872,0.346,1.046,1.037,0.1,0.253]},'initial':0,'monitored':0,'temp':[4.66,3.85,6.22,9.54,10.84,14.13,15.5,15.32,12.31,10.7,9.48,9.8]},
		{'area':6.512,'action':6.17,'capacity':177.04,'local':{'p':[517,520,521,522,539,546],'w':[1.127,1.106,2.782,1.982,1.095,1.711]},'dispersal':{'p':[138,512,517,518,520,521,522,539,543,546],'w':[6.512,0.038,0.533,0.026,0.531,1.138,0.884,0.517,0.01,0.749]},'initial':0,'monitored':0,'temp':[4.01,3.11,5.44,8.83,10.06,13.41,14.73,14.6,11.65,10.07,8.85,9.14]},
		{'area':2.913,'action':1.39,'capacity':66.29,'local':{'p':[531,532,534,535,536],'w':[0.299,0.604,1.544,1.822,0.409]},'dispersal':{'p':[139,531,532,534,535,536],'w':[2.913,0.198,0.366,0.596,0.686,0.268]},'initial':0,'monitored':0,'temp':[3.76,2.9,5.17,8.63,9.8,13.18,14.41,14.35,11.48,9.96,8.65,8.89]},
		{'area':0.992,'action':0.37,'capacity':24.37,'local':{'p':[540,543,544,545],'w':[1.265,1.19,0.913,1.013]},'dispersal':{'p':[140,540,543,544,545],'w':[0.992,0.624,0.61,0.495,0.52]},'initial':0,'monitored':0,'temp':[3.74,2.81,5.09,8.4,9.55,12.93,14.29,14.19,11.26,9.73,8.58,8.84]},
		{'area':2.779,'action':0.68,'capacity':70.95,'local':{'p':[558,560,561,562],'w':[0.945,2.179,1.43,0.837]},'dispersal':{'p':[141,506,547,555,558,560,561,562],'w':[2.779,0.129,1.474,0.115,0.483,0.804,0.573,0.489]},'initial':0,'monitored':0,'temp':[4.83,4.04,6.42,9.62,10.95,14.19,15.63,15.44,12.38,10.78,9.61,9.99]},
		{'area':5.254,'action':0.24,'capacity':132.18,'local':{'p':[503,564,567,573,578],'w':[0.673,2.75,2.421,0.536,1.292]},'dispersal':{'p':[142,503,563,564,566,567,568,573,578],'w':[5.254,0.308,0.584,0.904,0.13,1.055,0.107,0.323,0.558]},'initial':0,'monitored':0,'temp':[5.26,4.43,6.96,10.22,11.52,14.8,16.22,15.99,12.9,11.34,10.05,10.33]},
		{'area':2.854,'action':2.78,'capacity':85.23,'local':{'p':[570,572,573,574,575,579,580,669],'w':[0.881,0.826,0.651,1.148,0.668,1.012,1.237,0.114]},'dispersal':{'p':[143,570,572,573,574,575,579,580,669],'w':[2.854,0.388,0.327,0.356,0.496,0.377,0.446,0.539,0.183]},'initial':0,'monitored':0,'temp':[4.86,3.91,6.48,9.73,11.02,14.31,15.77,15.56,12.48,10.91,9.65,9.94]},
		{'area':15.724,'action':15.51,'capacity':458.06,'local':{'p':[5,13,14,486,489,651,655],'w':[0.922,0.681,4.541,0.547,3.055,2.203,1.293]},'dispersal':{'p':[5,13,14,75,144,486,489,490,491,584,651,654,655],'w':[0.492,0.408,1.878,0.097,15.724,0.212,1.17,0.006,0.008,1.559,0.865,0.241,0.434]},'initial':0,'monitored':0,'temp':[4.87,3.9,6.46,9.62,10.9,14.17,15.72,15.5,12.46,10.81,9.61,9.98]},
		{'area':7.409,'action':0.58,'capacity':186.13,'local':{'p':[76,473,474,588,590,592],'w':[0.763,1.908,1.889,1.06,1.841,0.936]},'dispersal':{'p':[76,145,464,468,473,474,588,589,590,592],'w':[0.344,7.409,0.017,0.042,0.776,0.783,1.372,0.148,0.792,0.36]},'initial':0,'monitored':0,'temp':[5.24,4.61,7.16,9.92,11.75,14.92,16.57,16.13,12.99,11.44,10.07,10.52]},
		{'area':1.963,'action':0,'capacity':46.74,'local':{'p':[590,594,640],'w':[0.527,2.722,0.486]},'dispersal':{'p':[146,464,589,590,591,593,594,637,640],'w':[1.963,0.069,0.019,0.333,0.016,0.855,1.054,0.135,0.803]},'initial':0,'monitored':0,'temp':[5.22,4.63,7.18,10.15,11.86,15.07,16.69,16.32,13.15,11.51,10.14,10.55]},
		{'area':4.607,'action':0.19,'capacity':86.82,'local':{'p':[591,595,598,599,600,602],'w':[0.192,2.943,1.374,0.553,1.531,2.089]},'dispersal':{'p':[147,591,595,598,599,600,602,603],'w':[4.607,0.173,1.197,0.597,0.346,0.71,0.854,0.118]},'initial':0,'monitored':0,'temp':[4.49,3.88,6.42,9.61,11.19,14.38,16.01,15.69,12.58,10.89,9.5,9.91]},
		{'area':3.724,'action':4.15,'capacity':107.27,'local':{'p':[604,605,607,608,609,611,613,615],'w':[1.441,0.927,1.125,0.943,0.557,0.96,1.314,0.025]},'dispersal':{'p':[148,604,605,607,608,609,611,613,615],'w':[3.724,0.587,0.426,0.547,0.434,0.341,0.413,0.535,0.127]},'initial':0,'monitored':0,'temp':[4.49,3.9,6.51,9.77,11.31,14.53,16.18,15.78,12.71,10.92,9.49,9.93]},
		{'area':7.848,'action':9.03,'capacity':240.6,'local':{'p':[130,612,613,614,615,622],'w':[0.101,3.213,0.914,0.342,3.312,0.97]},'dispersal':{'p':[130,149,612,613,614,615,622,628],'w':[0.093,7.848,1.343,0.403,0.181,1.292,0.536,0.045]},'initial':0,'monitored':0,'temp':[4.1,3.44,6.04,9.26,10.82,14.06,15.71,15.33,12.31,10.53,9.09,9.55]},
		{'area':4.499,'action':1.27,'capacity':117.26,'local':{'p':[617,767,772,773],'w':[0.433,0.954,2.99,0.938]},'dispersal':{'p':[150,617,618,619,621,767,772,773],'w':[4.499,0.26,0.862,0.23,0.017,0.371,1.045,0.472]},'initial':0,'monitored':0,'temp':[3.94,3.21,5.8,8.95,10.57,13.86,15.57,15.19,12.11,10.34,8.93,9.4]},
		{'area':4.194,'action':4.4,'capacity':126.61,'local':{'p':[617,619,620,622,767,768],'w':[0.545,2.298,1.899,1.772,0.499,1.033]},'dispersal':{'p':[151,616,617,619,620,622,767,768],'w':[4.194,0.015,0.357,0.961,0.795,0.795,0.293,0.506]},'initial':0,'monitored':0,'temp':[3.96,3.23,5.77,8.94,10.56,13.84,15.51,15.18,12.13,10.35,8.95,9.43]},
		{'area':2.703,'action':2.05,'capacity':69.36,'local':{'p':[606,625,626,627,629,630],'w':[0.028,1.204,1.236,0.818,1.552,1.781]},'dispersal':{'p':[152,606,625,626,627,629,630],'w':[2.703,0.15,0.568,0.499,0.465,0.657,0.831]},'initial':0,'monitored':0,'temp':[4.41,3.79,6.33,9.58,11.16,14.39,16.01,15.69,12.61,10.83,9.42,9.87]},
		{'area':9.446,'action':5.33,'capacity':253.37,'local':{'p':[598,599,625,627,631,632,634],'w':[0.471,0.055,1.277,2.722,1.469,2.356,0.556]},'dispersal':{'p':[153,598,599,625,627,631,632,633,634,635,746],'w':[9.446,0.268,0.055,0.57,1.153,0.542,0.92,0.559,0.258,0.297,0.547]},'initial':0,'monitored':0,'temp':[4.82,4.23,6.78,10.03,11.6,14.84,16.43,16.12,13.03,11.23,9.84,10.28]},
		{'area':5.696,'action':0.55,'capacity':142.23,'local':{'p':[635,639,640,643],'w':[4.357,1.799,2.047,0.339]},'dispersal':{'p':[154,635,639,640,641,643],'w':[5.696,1.828,1.521,1.035,0.18,0.163]},'initial':0,'monitored':0,'temp':[5.18,4.58,7.13,10.28,11.83,15.12,16.71,16.38,13.27,11.5,10.15,10.6]},
		{'area':1.57,'action':0.09,'capacity':38.77,'local':{'p':[644,647],'w':[1.058,2.511]},'dispersal':{'p':[155,643,644,647],'w':[1.57,0.136,0.428,1.159]},'initial':0,'monitored':0,'temp':[5.02,4.4,6.97,9.93,11.51,14.78,16.43,16.02,12.92,11.22,9.91,10.38]},
		{'area':1.716,'action':0.58,'capacity':24.62,'local':{'p':[25,30,650],'w':[3.848,1.12,1.794]},'dispersal':{'p':[6,25,29,30,156,650,651],'w':[0.001,1.644,0.035,0.726,1.716,0.717,0.078]},'initial':0,'monitored':0,'temp':[4.45,3.57,6.04,9.2,10.55,13.86,15.4,15.21,12.11,10.47,9.23,9.66]},
		{'area':3.594,'action':4.96,'capacity':114.05,'local':{'p':[654,656,658,663],'w':[0.901,1.98,0.713,1.008]},'dispersal':{'p':[157,651,654,655,656,657,658,663],'w':[3.594,1.026,0.328,0.238,0.808,0.378,0.33,0.384]},'initial':0,'monitored':0,'temp':[4.88,3.97,6.48,9.7,10.95,14.26,15.77,15.57,12.47,10.82,9.55,9.94]},
		{'area':1.546,'action':0.17,'capacity':38.4,'local':{'p':[660,663,664,666,667],'w':[1.078,0.103,0.326,0.724,1.117]},'dispersal':{'p':[158,658,660,663,664,665,666,667,672],'w':[1.546,0.037,0.398,0.107,0.224,1,0.313,0.533,0.09]},'initial':0,'monitored':0,'temp':[5.11,4.25,6.68,9.98,11.1,14.46,15.94,15.74,12.63,11,9.74,10.09]},
		{'area':1.523,'action':0.17,'capacity':38.79,'local':{'p':[673,675,676,677,679],'w':[1.494,0.949,0.859,0.972,0.59]},'dispersal':{'p':[159,673,675,676,677,679],'w':[1.523,0.717,0.502,0.397,0.449,0.379]},'initial':0,'monitored':0,'temp':[5.27,4.53,6.84,10.24,11.26,14.68,16.1,15.93,12.78,11.19,9.92,10.26]},
		{'area':4.854,'action':0.54,'capacity':122.61,'local':{'p':[680,681,682,683,710],'w':[1.438,1.827,0.877,0.924,0.909]},'dispersal':{'p':[160,161,557,559,680,681,682,683,710],'w':[4.854,0.081,1.053,0.093,0.595,0.743,0.444,0.428,0.438]},'initial':0,'monitored':0,'temp':[4.86,4.1,6.41,9.7,10.81,14.17,15.6,15.43,12.32,10.76,9.6,9.92]},
		{'area':6.475,'action':1.13,'capacity':162.99,'local':{'p':[556,557,686,688,690,691,694],'w':[0.011,0.711,3.742,1.208,1.754,0.684,0.518]},'dispersal':{'p':[160,161,556,557,683,686,688,690,691,694],'w':[0.081,6.475,0.071,0.34,1.134,1.922,0.657,0.724,0.339,0.278]},'initial':0,'monitored':0,'temp':[4.34,3.46,5.74,8.97,10.11,13.47,14.89,14.73,11.66,10.17,9.1,9.38]},
		{'area':4.128,'action':0.09,'capacity':40.72,'local':{'p':[541,689,690,691,692,693],'w':[0.262,0.767,0.578,3.301,1.868,2.152]},'dispersal':{'p':[162,537,541,689,690,691,692,693,694],'w':[4.128,0.052,0.209,0.434,0.39,1.284,0.828,0.831,0.046]},'initial':0,'monitored':0,'temp':[3.51,2.49,4.66,7.9,9.01,12.37,13.76,13.67,10.69,9.29,8.29,8.52]},
		{'area':3.327,'action':0.06,'capacity':35.12,'local':{'p':[692,693,696,697],'w':[1.849,0.9,0.698,1.148]},'dispersal':{'p':[163,692,693,695,696,697],'w':[3.327,0.8,0.428,0.038,0.33,0.488]},'initial':0,'monitored':0,'temp':[3.78,2.85,5.09,8.4,9.48,12.88,14.22,14.12,11.18,9.72,8.59,8.8]},
		{'area':1.861,'action':1.52,'capacity':53.81,'local':{'p':[699,700],'w':[1.536,2.753]},'dispersal':{'p':[164,695,699,700,702],'w':[1.861,0.19,0.616,1.23,0.09]},'initial':0,'monitored':0,'temp':[4.19,3.23,5.35,8.59,9.78,13.01,14.38,14.26,11.15,9.85,8.89,9.1]},
		{'area':4.158,'action':0.59,'capacity':106.57,'local':{'p':[709,713,714,716,843],'w':[1.999,2.315,2.561,0.659,0.937]},'dispersal':{'p':[165,709,713,714,716,843],'w':[4.158,0.805,1.037,1.169,0.338,0.532]},'initial':0,'monitored':0,'temp':[4.92,4.21,6.33,9.73,10.63,14.05,15.45,15.4,12.25,10.7,9.56,9.9]},
		{'area':2.978,'action':2.12,'capacity':84.02,'local':{'p':[717,718,722,723,724,725,726],'w':[1.463,1.231,0.932,0.617,0.953,1.175,0.726]},'dispersal':{'p':[166,717,718,722,723,724,725,726,733],'w':[2.978,0.444,0.569,0.553,0.27,0.411,0.644,0.418,0.03]},'initial':0,'monitored':0,'temp':[5.22,4.59,6.57,10.21,10.75,14.42,15.86,15.8,12.57,10.93,9.7,10.15]},
		{'area':5.859,'action':4.2,'capacity':161.14,'local':{'p':[6,31,35],'w':[2.727,0.508,3.339]},'dispersal':{'p':[6,12,31,35,37,54,58,167,168,183,184,185,736,737,814,820],'w':[0.961,0.46,0.35,1.332,0.573,0.038,0.878,5.859,0.879,0.021,0.161,0.156,0.299,0.275,0.904,1.685]},'initial':0,'monitored':0,'temp':[4.88,4.13,6.6,9.79,11.19,14.52,16.01,15.81,12.63,10.97,9.71,10.18]},
		{'area':7.07,'action':4.15,'capacity':194.1,'local':{'p':[185,731,735,825],'w':[2.7,1.179,3.406,0.98]},'dispersal':{'p':[6,31,32,33,167,168,185,728,731,735,820,825],'w':[0.16,0.537,0.112,0.407,0.631,7.07,1.098,0.071,0.551,1.264,0.02,0.505]},'initial':0,'monitored':0,'temp':[4.89,4.14,6.44,9.78,10.87,14.34,15.82,15.66,12.47,10.82,9.57,10.03]},
		{'area':2.603,'action':0.88,'capacity':68.26,'local':{'p':[6,25,35,37,736,737],'w':[1.373,1.301,3.281,2.049,0.82,1.043]},'dispersal':{'p':[6,25,35,37,169,736,737],'w':[0.776,0.626,1.466,0.773,2.603,0.308,0.484]},'initial':0,'monitored':0,'temp':[4.5,3.68,6.15,9.3,10.71,14.02,15.54,15.36,12.22,10.58,9.34,9.79]},
		{'area':16.332,'action':1.3,'capacity':409.51,'local':{'p':[9,46,740,742,743,796,797,804],'w':[0.305,1.302,3.37,1.761,1.642,3.966,1.535,2.136]},'dispersal':{'p':[9,46,170,171,739,740,742,743,744,745,796,797,804],'w':[0.224,0.536,16.332,0.797,0.002,1.334,0.789,0.702,0.097,0.048,1.573,0.718,0.908]},'initial':0,'monitored':0,'temp':[5.05,4.45,7.01,10.14,11.6,15,16.6,16.29,13.12,11.32,10.02,10.48]},
		{'area':1.739,'action':0,'capacity':42.86,'local':{'p':[744,745],'w':[1.784,1.079]},'dispersal':{'p':[170,171,740,743,744,745],'w':[0.97,1.739,0.075,0.166,0.75,0.442]},'initial':0,'monitored':0,'temp':[5.12,4.53,7.1,10.27,11.75,15.15,16.74,16.42,13.26,11.43,10.12,10.58]},
		{'area':0.167,'action':0.21,'capacity':5.06,'local':{'p':[],'w':[]},'dispersal':{'p':[172,173,174,757,770,786],'w':[0.167,0.054,0.094,0.538,0.174,0.122]},'initial':0,'monitored':0,'temp':[5.33,4.7,7.33,10.5,12.18,15.53,17.14,16.82,13.62,11.7,10.26,10.76]},
		{'area':0.06,'action':0,'capacity':1.38,'local':{'p':[],'w':[]},'dispersal':{'p':[172,173,174,757,770,786],'w':[0.138,0.06,0.302,0.069,0.052,0.32]},'initial':0,'monitored':0,'temp':[5.39,4.78,7.41,10.57,12.25,15.6,17.2,16.88,13.69,11.76,10.32,10.82]},
		{'area':1.587,'action':0,'capacity':4.07,'local':{'p':[761,784],'w':[2.189,0.544]},'dispersal':{'p':[172,173,174,755,757,760,761,762,784,786],'w':[0.099,0.06,1.587,0.045,0.533,0.002,0.909,0.089,0.332,0.392]},'initial':0,'monitored':0,'temp':[5.36,4.74,7.36,10.53,12.2,15.55,17.15,16.84,13.65,11.72,10.29,10.79]},
		{'area':4.181,'action':1.64,'capacity':107.95,'local':{'p':[69,764,766,767,770,773,780],'w':[1.158,1.02,1.651,1.813,0.28,1.622,0.622]},'dispersal':{'p':[69,175,764,766,767,770,773,780],'w':[0.514,4.181,0.493,0.641,0.789,0.229,0.727,0.354]},'initial':0,'monitored':0,'temp':[4.3,3.59,6.19,9.32,11.01,14.31,16.01,15.64,12.5,10.73,9.3,9.77]},
		{'area':2.31,'action':0.36,'capacity':39.01,'local':{'p':[775,781,783],'w':[1.982,1.191,1.045]},'dispersal':{'p':[176,177,775,781,783],'w':[2.31,0.004,0.847,0.588,0.533]},'initial':0,'monitored':0,'temp':[4.56,3.85,6.54,9.63,11.39,14.71,16.48,16.06,12.78,11.05,9.57,10.04]},
		{'area':4.248,'action':0,'capacity':9.62,'local':{'p':[778,779,781,782,783],'w':[1.705,0.546,1.882,1.441,2.779]},'dispersal':{'p':[176,177,778,779,780,781,782,783],'w':[0.015,4.248,0.764,0.327,0.029,0.909,0.612,1.208]},'initial':0,'monitored':0,'temp':[4.9,4.26,6.96,10.06,11.81,15.15,16.89,16.47,13.18,11.42,9.92,10.39]},
		{'area':6.366,'action':0.04,'capacity':89.29,'local':{'p':[784,788,789,793],'w':[1.808,3.089,2.782,0.243]},'dispersal':{'p':[178,776,784,785,786,787,788,789,793],'w':[6.366,0.047,0.759,0.308,0.029,0.915,1.006,1.162,0.25]},'initial':0,'monitored':0,'temp':[5.24,4.75,7.35,10.37,12.01,15.28,16.96,16.57,13.49,11.59,10.19,10.68]},
		{'area':1.384,'action':0.07,'capacity':33.81,'local':{'p':[793,795],'w':[1.555,2.134]},'dispersal':{'p':[179,748,792,793,795],'w':[1.384,0.114,0.811,0.703,1.007]},'initial':0,'monitored':0,'temp':[5.23,4.76,7.37,10.42,11.98,15.32,16.97,16.62,13.48,11.57,10.21,10.7]},
		{'area':3.162,'action':0.11,'capacity':77.05,'local':{'p':[797,799,800,803,812,921],'w':[1.803,2.301,2.483,0.496,0.066,0.596]},'dispersal':{'p':[180,797,799,800,803,812,921],'w':[3.162,0.914,0.895,0.965,0.268,0.143,0.41]},'initial':0,'monitored':0,'temp':[5.05,4.54,7.13,10.26,11.73,15.13,16.75,16.44,13.23,11.39,10.07,10.53]},
		{'area':3.404,'action':2.61,'capacity':97.71,'local':{'p':[801,805,807,810,811,910,914],'w':[1.899,2.177,1.787,0.428,0.417,0.524,0.167]},'dispersal':{'p':[181,801,805,807,810,811,905,910,914],'w':[3.404,0.811,0.85,0.704,0.299,0.295,0.03,0.342,0.15]},'initial':0,'monitored':0,'temp':[4.83,4.24,6.81,9.92,11.39,14.75,16.35,16.09,12.89,11.11,9.82,10.28]},
		{'area':5.106,'action':0.03,'capacity':124.33,'local':{'p':[49,809,813,816,817,904],'w':[2.593,0.902,0.604,0.547,2.413,2.353]},'dispersal':{'p':[10,48,49,57,182,809,813,816,817,904],'w':[0.055,0.039,1.136,0.05,5.106,0.451,0.401,0.234,0.844,1.039]},'initial':0,'monitored':0,'temp':[4.65,3.94,6.5,9.6,11.12,14.42,15.97,15.77,12.55,10.85,9.61,10.1]},
		{'area':0.407,'action':0,'capacity':10.15,'local':{'p':[],'w':[]},'dispersal':{'p':[167,183,184,814,820,887],'w':[0.021,0.407,0.784,0.798,0.009,0.049]},'initial':0,'monitored':0,'temp':[5.26,4.58,7.17,10.3,11.82,15.11,16.6,16.37,13.11,11.43,10.17,10.63]},
		{'area':3.417,'action':0.78,'capacity':87.5,'local':{'p':[820,821,879,886],'w':[0.905,1.811,0.788,1.744]},'dispersal':{'p':[167,183,184,185,814,820,821,879,886,887],'w':[0.073,0.378,3.417,0.001,0.274,0.412,0.748,0.418,0.804,0.196]},'initial':0,'monitored':0,'temp':[5.22,4.55,7.1,10.25,11.72,15.04,16.53,16.3,13.04,11.36,10.11,10.57]},
		{'area':9.846,'action':0.83,'capacity':244.08,'local':{'p':[168,818,819,820,821,825],'w':[2.7,0.782,2.016,4.197,0.207,2.395]},'dispersal':{'p':[6,167,168,184,185,818,819,820,821,825],'w':[0.19,0.183,1.116,0.001,9.846,0.393,0.82,1.636,0.211,1.063]},'initial':0,'monitored':0,'temp':[5.02,4.31,6.7,9.97,11.2,14.62,16.11,15.92,12.69,11.03,9.78,10.24]},
		{'area':3.298,'action':0.6,'capacity':84.41,'local':{'p':[822,824,825,826,827,828],'w':[2.693,1.83,0.156,1.161,1.354,0.395]},'dispersal':{'p':[186,822,823,824,825,826,827,828],'w':[3.298,1.116,0.018,0.757,0.163,0.547,0.678,0.255]},'initial':0,'monitored':0,'temp':[4.95,4.31,6.29,9.86,10.44,14.15,15.62,15.57,12.3,10.63,9.44,9.94]},
		{'area':4.141,'action':2.52,'capacity':116.1,'local':{'p':[829,831,832,833,834,835,836],'w':[0.053,0.606,2.134,0.51,1.441,0.965,0.085]},'dispersal':{'p':[187,823,827,829,831,832,833,834,835,836],'w':[4.141,0.149,1.19,0.138,0.279,0.797,0.264,0.713,0.419,0.089]},'initial':0,'monitored':0,'temp':[4.4,3.72,5.56,9.17,9.67,13.34,14.79,14.86,11.63,10.02,8.89,9.39]},
		{'area':3.699,'action':0.88,'capacity':96.01,'local':{'p':[838,839,840,841,842,843],'w':[2.582,1.722,1.08,0.108,0.365,1.956]},'dispersal':{'p':[188,838,839,840,841,842,843],'w':[3.699,1.13,0.768,0.443,0.151,0.237,0.902]},'initial':0,'monitored':0,'temp':[4.47,3.72,5.83,9.15,10.13,13.53,14.93,14.9,11.75,10.22,9.15,9.52]},
		{'area':1.043,'action':0.48,'capacity':28.45,'local':{'p':[845,848,852,854],'w':[0.493,1.713,0.744,1.712]},'dispersal':{'p':[189,844,845,847,848,849,850,852,854],'w':[1.043,0.013,0.346,0.03,0.714,0.086,0.092,0.372,0.699]},'initial':0,'monitored':0,'temp':[4.27,3.44,5.59,8.79,10,13.24,14.61,14.54,11.43,10.02,9.02,9.32]},
		{'area':2.801,'action':1.56,'capacity':57.23,'local':{'p':[698,702,844,847],'w':[1.435,0.685,0.988,1.509]},'dispersal':{'p':[190,698,702,844,847,850],'w':[2.801,0.634,0.413,0.471,0.642,0.012]},'initial':0,'monitored':0,'temp':[4.04,3.12,5.21,8.43,9.67,12.85,14.21,14.15,11.04,9.73,8.78,9.03]},
		{'area':1.458,'action':0.2,'capacity':31.59,'local':{'p':[855,858],'w':[1.411,2.03]},'dispersal':{'p':[191,855,857,858],'w':[1.458,0.642,0.051,0.775]},'initial':0,'monitored':0,'temp':[4.12,3.3,5.54,8.7,9.92,13.24,14.64,14.55,11.4,9.87,8.88,9.25]},
		{'area':7.944,'action':1.54,'capacity':203.94,'local':{'p':[859,861,862,863,864,865,867],'w':[1.802,0.339,2.594,4.666,1.913,0.296,0.821]},'dispersal':{'p':[65,192,859,861,862,863,864,865,867],'w':[0.073,7.944,0.72,0.203,1.02,1.721,0.853,0.269,0.334]},'initial':0,'monitored':0,'temp':[4.54,3.81,6.17,9.32,10.48,13.92,15.33,15.2,12.01,10.38,9.3,9.71]},
		{'area':9.094,'action':6.36,'capacity':255.55,'local':{'p':[834,865,868,869,873,1012],'w':[1.692,3.186,2.462,1.784,1.038,1.739]},'dispersal':{'p':[193,834,861,865,868,869,873,875,1012],'w':[9.094,0.797,0.077,1.263,1.008,0.758,0.538,0.015,0.79]},'initial':0,'monitored':0,'temp':[4.58,3.88,6.12,9.37,10.42,13.89,15.3,15.25,12.06,10.43,9.27,9.72]},
		{'area':7.709,'action':0.48,'capacity':193.47,'local':{'p':[870,871,874,875,876],'w':[1.743,0.96,3.635,1.41,3.766]},'dispersal':{'p':[194,195,822,870,871,874,875,876,878,883],'w':[7.709,0.026,0.122,0.722,0.504,1.498,0.589,1.511,0.087,0.015]},'initial':0,'monitored':0,'temp':[4.69,4,6.27,9.53,10.66,14.13,15.59,15.49,12.28,10.62,9.41,9.86]},
		{'area':4.598,'action':1.19,'capacity':116.74,'local':{'p':[876,878,879,880,881,882,883,884],'w':[0.072,1.627,0.919,0.519,1.414,0.965,0.723,2.399]},'dispersal':{'p':[194,195,874,876,878,879,880,881,882,883,884],'w':[0.018,4.598,0.054,0.131,0.7,0.485,0.289,0.555,0.432,0.331,0.927]},'initial':0,'monitored':0,'temp':[4.9,4.21,6.65,9.83,11.18,14.56,16.05,15.87,12.63,10.95,9.72,10.17]},
		{'area':4.796,'action':0.32,'capacity':119.91,'local':{'p':[888,889,900],'w':[3.264,1.534,0.656]},'dispersal':{'p':[196,877,888,889,900],'w':[4.796,1.2,1.515,0.715,0.362]},'initial':0,'monitored':0,'temp':[4.93,4.25,6.81,9.92,11.44,14.75,16.26,16.05,12.79,11.1,9.86,10.33]},
		{'area':1.783,'action':0.29,'capacity':45.08,'local':{'p':[891,892,895,899],'w':[0.873,2.275,1.583,1.147]},'dispersal':{'p':[197,891,892,895,898,899,903,904],'w':[1.783,0.423,1.069,0.707,0.097,0.388,0.15,0.007]},'initial':0,'monitored':0,'temp':[4.82,4.15,6.73,9.83,11.34,14.65,16.2,16,12.74,11.03,9.76,10.23]},
		{'area':6.539,'action':0.76,'capacity':158.87,'local':{'p':[907,910,911,913,915,961],'w':[2.131,0.231,0.285,2.662,1.296,0.855]},'dispersal':{'p':[67,198,907,908,909,910,911,913,915,961,971],'w':[0.077,6.539,0.822,0.079,1.195,0.192,0.169,1.071,0.581,0.415,0.067]},'initial':0,'monitored':0,'temp':[4.9,4.34,6.93,10.04,11.53,14.87,16.47,16.23,12.97,11.19,9.87,10.32]},
		{'area':3.941,'action':0.19,'capacity':98.84,'local':{'p':[918,920,921,922],'w':[1.523,2.214,1.786,3.004]},'dispersal':{'p':[199,917,918,920,921,922,960],'w':[3.941,0.028,0.75,0.85,0.888,1.293,0.096]},'initial':0,'monitored':0,'temp':[5.02,4.54,7.14,10.24,11.73,15.09,16.72,16.44,13.2,11.37,10.03,10.49]},
		{'area':4.61,'action':0.95,'capacity':118.84,'local':{'p':[922,923,925,927,952],'w':[3.124,0.311,2.206,2.836,0.641]},'dispersal':{'p':[200,922,923,924,925,927,952,954,960],'w':[4.61,1.361,0.249,0.004,0.864,1.234,0.338,0.04,0.062]},'initial':0,'monitored':0,'temp':[5.02,4.55,7.14,10.2,11.71,15.05,16.71,16.43,13.22,11.37,10.03,10.49]},
		{'area':3.477,'action':0,'capacity':85.56,'local':{'p':[929,930,931,933,949],'w':[1.775,0.268,2.557,2.553,0.553]},'dispersal':{'p':[201,929,930,931,933,949],'w':[3.477,0.683,0.305,1.073,1.159,0.39]},'initial':0,'monitored':0,'temp':[5.21,4.73,7.35,10.36,11.98,15.26,16.97,16.62,13.43,11.57,10.19,10.65]},
		{'area':5.161,'action':0.18,'capacity':124.15,'local':{'p':[777,934,935,936,937,938,940],'w':[0.223,2.25,2.017,0.429,1.312,1.806,0.861]},'dispersal':{'p':[202,777,781,934,935,936,937,938,940],'w':[5.161,0.198,0.047,0.907,0.896,0.214,0.548,0.779,0.466]},'initial':0,'monitored':0,'temp':[5.05,4.46,7.15,10.19,11.91,15.18,16.93,16.58,13.28,11.48,10.04,10.5]},
		{'area':10.501,'action':0.34,'capacity':217.2,'local':{'p':[217,937,942],'w':[2.272,0.574,4.367]},'dispersal':{'p':[203,217,937,941,942,943],'w':[10.501,0.885,0.302,0.837,1.67,0.19]},'initial':0,'monitored':0,'temp':[5.02,4.48,7.14,10.14,11.77,15.01,16.77,16.53,13.21,11.4,10.01,10.45]},
		{'area':6.795,'action':1.03,'capacity':171.68,'local':{'p':[205,956,1058],'w':[0.945,4.148,2.309]},'dispersal':{'p':[204,205,955,956,957,958,960,962,1058,1061],'w':[6.795,0.425,1.301,1.688,0.198,0.015,0.219,0.076,0.996,0.011]},'initial':0,'monitored':0,'temp':[5.03,4.52,7.15,10.25,11.77,15.1,16.76,16.53,13.23,11.38,10.03,10.47]},
		{'area':5.223,'action':0.39,'capacity':131.53,'local':{'p':[204,959,963,964,1058],'w':[0.945,0.442,1.871,1.305,1.232]},'dispersal':{'p':[204,205,955,959,960,961,962,963,964,1058],'w':[0.453,5.223,0.005,0.25,0.146,0.241,1.015,0.662,0.566,0.606]},'initial':0,'monitored':0,'temp':[4.96,4.43,7.05,10.17,11.69,15.03,16.66,16.42,13.13,11.3,9.95,10.39]},
		{'area':5.131,'action':0.6,'capacity':129.17,'local':{'p':[897,901,903,973,974,1041,1045],'w':[0.291,0.252,0.109,3.159,3.498,0.647,1.844]},'dispersal':{'p':[206,207,897,901,903,973,974,1041,1045],'w':[5.131,0.029,0.187,0.193,0.14,1.258,1.381,0.397,0.825]},'initial':0,'monitored':0,'temp':[4.74,4.11,6.64,9.75,11.25,14.56,16.11,15.93,12.67,10.94,9.66,10.1]},
		{'area':10.923,'action':4.65,'capacity':290.1,'local':{'p':[901,974,975,979,981,1032,1035,1041],'w':[0.253,3.674,1.963,1.52,3.617,0.451,0.899,1.707]},'dispersal':{'p':[206,207,890,901,974,975,978,979,980,981,982,1032,1035,1041],'w':[0.024,10.923,0.004,0.244,1.439,0.804,0.344,0.644,0.045,1.272,0.129,0.259,0.383,0.779]},'initial':0,'monitored':0,'temp':[4.71,4.07,6.56,9.68,11.18,14.49,16.04,15.85,1…
		{'area':1.986,'action':0.05,'capacity':49.41,'local':{'p':[874,993,995,996,999],'w':[0.107,2.717,0.018,1.396,2.515]},'dispersal':{'p':[208,874,993,995,996,999],'w':[1.986,0.249,1.089,0.163,0.67,1.053]},'initial':0,'monitored':0,'temp':[4.75,4.07,6.52,9.61,11.05,14.41,15.85,15.7,12.49,10.77,9.56,9.98]},
		{'area':3.21,'action':2.49,'capacity':90.71,'local':{'p':[1005,1008,1009,1010,1011],'w':[2.532,1.8,0.155,1.011,2.005]},'dispersal':{'p':[209,1005,1008,1009,1010,1011],'w':[3.21,1.074,0.827,0.227,0.474,0.895]},'initial':0,'monitored':0,'temp':[4.61,3.89,6.4,9.4,10.79,14.18,15.5,15.4,12.25,10.62,9.41,9.91]},
		{'area':9.069,'action':0.43,'capacity':220.5,'local':{'p':[1007,1018,1019],'w':[0.89,3.616,1.59]},'dispersal':{'p':[210,226,1005,1007,1018,1019],'w':[9.069,1.366,0.018,0.431,1.477,0.63]},'initial':0,'monitored':0,'temp':[4.73,4.08,6.6,9.58,11.06,14.44,15.74,15.63,12.4,10.81,9.56,10.03]},
		{'area':4.529,'action':1.8,'capacity':114.15,'local':{'p':[1018,1023,1025],'w':[1.558,2.373,2.396]},'dispersal':{'p':[211,226,1001,1004,1018,1020,1021,1023,1025],'w':[4.529,0.154,0.01,0.003,0.661,0.107,1.207,1.106,0.912]},'initial':0,'monitored':0,'temp':[4.75,4.12,6.58,9.65,11.24,14.57,16.01,15.82,12.54,10.81,9.59,9.97]},
		{'area':1.757,'action':1.39,'capacity':50.49,'local':{'p':[1031,1032,1033,1034,1035,1037],'w':[0.967,1.648,1.287,0.247,0.447,0.852]},'dispersal':{'p':[212,1031,1032,1033,1034,1035,1037],'w':[1.757,0.455,0.759,0.511,0.242,0.346,0.369]},'initial':0,'monitored':0,'temp':[4.62,3.99,6.43,9.57,11.1,14.39,15.93,15.76,12.49,10.72,9.49,9.86]},
		{'area':4.289,'action':1.87,'capacity':114.78,'local':{'p':[1040,1041,1042,1043,1044,1046,1047],'w':[1.037,0.166,2.867,1.26,0.704,2.03,0.303]},'dispersal':{'p':[213,1040,1041,1042,1043,1044,1046,1047],'w':[4.289,0.574,0.195,1.154,0.518,0.349,0.8,0.21]},'initial':0,'monitored':0,'temp':[4.64,4.05,6.54,9.67,11.18,14.46,15.99,15.85,12.58,10.87,9.55,9.96]},
		{'area':2.024,'action':1.72,'capacity':52.79,'local':{'p':[1049,1050,1051,1052,1053],'w':[1.424,0.991,0.945,1.246,1.295]},'dispersal':{'p':[214,1049,1050,1051,1052,1053],'w':[2.024,0.754,0.409,0.507,0.584,0.591]},'initial':0,'monitored':0,'temp':[4.63,4.03,6.57,9.73,11.24,14.56,16.14,15.98,12.68,10.92,9.58,10]},
		{'area':1.812,'action':4.86,'capacity':69.63,'local':{'p':[1054,1057,1060,1062,1063],'w':[1.051,1.487,1.848,0.331,1.304]},'dispersal':{'p':[215,1054,1057,1060,1062,1063],'w':[1.812,0.517,0.594,0.84,0.303,0.641]},'initial':0,'monitored':0,'temp':[4.73,4.14,6.72,9.88,11.41,14.74,16.36,16.18,12.85,11.05,9.71,10.14]},
		{'area':21.252,'action':2.26,'capacity':531.31,'local':{'p':[956,1061,1064,1067,1071],'w':[4.703,2.31,1.1,1.708,4.029]},'dispersal':{'p':[63,216,945,946,950,953,956,958,1061,1064,1065,1067,1071,1074],'w':[0.193,21.252,0.397,0.393,0.063,0.193,1.842,0.093,0.984,0.509,0.949,0.564,1.581,0.081]},'initial':0,'monitored':0,'temp':[5.15,4.63,7.3,10.39,11.94,15.26,16.95,16.75,13.37,11.5,10.14,10.57]},
		{'area':3.312,'action':0.23,'capacity':74.22,'local':{'p':[203],'w':[2.272]},'dispersal':{'p':[203,217,941,950],'w':[0.966,3.312,0.716,0.239]},'initial':0,'monitored':0,'temp':[5.01,4.49,7.13,10.13,11.75,15,16.77,16.57,13.21,11.38,10,10.45]},
		{'area':0.934,'action':0.11,'capacity':23.88,'local':{'p':[1066,1067],'w':[1.678,1.557]},'dispersal':{'p':[218,1066,1067],'w':[0.934,0.763,0.703]},'initial':0,'monitored':0,'temp':[5.11,4.62,7.27,10.33,11.91,15.21,16.95,16.77,13.33,11.44,10.1,10.54]},
		{'area':2.479,'action':0.07,'capacity':61.88,'local':{'p':[1069,1070,1071,1072,1073,1074],'w':[0.937,0.887,1.476,0.834,0.96,0.823]},'dispersal':{'p':[219,1069,1070,1071,1072,1073,1074],'w':[2.479,0.438,0.448,0.684,0.408,0.438,0.456]},'initial':0,'monitored':0,'temp':[5.23,4.69,7.38,10.51,12.07,15.42,17.09,16.91,13.46,11.56,10.21,10.63]},
		{'area':9.367,'action':10.53,'capacity':250.33,'local':{'p':[1054,1074,1075,1076,1077,1079,1142],'w':[0.581,1.147,2.972,3.381,2.259,1.535,0.451]},'dispersal':{'p':[220,1054,1069,1074,1075,1076,1077,1079,1082,1142],'w':[9.367,0.383,0.077,0.524,1.196,1.35,0.894,0.655,0.092,0.261]},'initial':0,'monitored':0,'temp':[4.78,4.17,6.77,9.94,11.49,14.84,16.45,16.32,12.94,11.1,9.75,10.18]},
		{'area':5.363,'action':2.47,'capacity':145.48,'local':{'p':[1081,1083,1084,1086,1087,1140],'w':[1.13,1.543,2.195,2.078,1.148,0.743]},'dispersal':{'p':[221,1078,1081,1083,1084,1085,1086,1087,1140],'w':[5.363,0.038,0.552,0.712,0.855,0.07,0.844,0.545,0.421]},'initial':0,'monitored':0,'temp':[4.67,4.09,6.62,9.8,11.31,14.63,16.18,16.05,12.73,10.98,9.6,10.01]},
		{'area':5.777,'action':0.96,'capacity':147.72,'local':{'p':[1048,1081,1089,1090,1091,1092,1093,1101],'w':[1.299,0.512,2.277,2.446,1.187,0.654,0.556,0.367]},'dispersal':{'p':[222,1047,1048,1081,1089,1090,1091,1092,1093,1101,1135],'w':[5.777,0.039,0.547,0.292,0.892,1.025,0.528,0.325,0.297,0.257,0.019]},'initial':0,'monitored':0,'temp':[4.69,4.14,6.61,9.76,11.24,14.51,16,15.9,12.62,10.94,9.58,9.97]},
		{'area':3.507,'action':4.36,'capacity':106.58,'local':{'p':[1095,1096,1097,1102,1103],'w':[2.329,1.079,1.301,0.924,1.781]},'dispersal':{'p':[223,1094,1095,1096,1097,1102,1103,1104],'w':[3.507,0.03,1.047,0.509,0.663,0.421,0.784,0.003]},'initial':0,'monitored':0,'temp':[4.66,4.11,6.54,9.66,11.12,14.38,15.84,15.77,12.47,10.83,9.52,9.89]},
		{'area':1.826,'action':0,'capacity':44.45,'local':{'p':[1108,1109,1110,1111,1113],'w':[1.146,1.684,0.277,1.006,1.472]},'dispersal':{'p':[224,1108,1109,1110,1111,1113],'w':[1.826,0.595,0.697,0.278,0.513,0.62]},'initial':0,'monitored':0,'temp':[4.74,4.2,6.61,9.72,11.23,14.5,15.95,15.85,12.52,10.86,9.59,9.94]},
		{'area':3.804,'action':0.42,'capacity':90.5,'local':{'p':[1106,1116,1117,1118],'w':[1.147,0.805,1.082,2.476]},'dispersal':{'p':[225,1106,1114,1116,1117,1118,1121,1122],'w':[3.804,0.522,0.071,0.469,0.498,0.252,0.591,0.01]},'initial':0,'monitored':0,'temp':[4.75,4.2,6.62,9.67,11.25,14.56,15.97,15.83,12.52,10.9,9.62,9.97]},
		{'area':5.936,'action':0.69,'capacity':146.59,'local':{'p':[1021,1117],'w':[1.737,2.356]},'dispersal':{'p':[210,211,226,1018,1021,1117],'w':[1.477,0.122,5.936,0.898,0.762,0.96]},'initial':0,'monitored':0,'temp':[4.77,4.15,6.63,9.65,11.21,14.55,15.92,15.77,12.5,10.88,9.61,10.02]},
		{'area':0.846,'action':0.06,'capacity':21.44,'local':{'p':[1110,1123,1126],'w':[0.43,2.145,0.326]},'dispersal':{'p':[227,1110,1123,1126,1129],'w':[0.846,0.329,0.784,0.249,0.05]},'initial':0,'monitored':0,'temp':[4.57,4.05,6.44,9.54,10.95,14.21,15.6,15.59,12.3,10.74,9.42,9.79]},
		{'area':2.921,'action':0.91,'capacity':77.31,'local':{'p':[1100,1124,1125,1127],'w':[1.427,0.691,1.456,2.535]},'dispersal':{'p':[228,1100,1124,1125,1127,1131],'w':[2.921,0.728,0.28,0.597,1.091,0.03]},'initial':0,'monitored':0,'temp':[4.42,3.87,6.28,9.44,10.83,14.09,15.51,15.49,12.23,10.66,9.29,9.66]},
		{'area':8.033,'action':2.47,'capacity':212.02,'local':{'p':[1082,1083,1133,1138,1140,1143,1144,1146],'w':[0.672,1.922,0.464,0.219,4.23,0.571,2.733,0.284]},'dispersal':{'p':[229,1082,1083,1133,1138,1140,1143,1144,1146],'w':[8.033,0.295,0.832,0.253,0.162,1.674,0.254,1.019,0.168]},'initial':0,'monitored':0,'temp':[4.67,4.09,6.64,9.83,11.32,14.67,16.23,16.09,12.77,10.99,9.59,9.98]},
		{'area':3.221,'action':1.91,'capacity':88.37,'local':{'p':[1141,1143,1144,1146,1147],'w':[1.947,1.469,0.246,0.732,0.757]},'dispersal':{'p':[230,1141,1143,1144,1146,1147],'w':[3.221,0.784,0.558,0.143,0.427,0.372]},'initial':0,'monitored':0,'temp':[4.91,4.34,6.96,10.13,11.67,15.05,16.66,16.51,13.1,11.24,9.83,10.24]},
		{'area':1.686,'action':0.09,'capacity':42.59,'local':{'p':[234,235,238,241,242],'w':[1.168,1.375,0.329,0.113,0.635]},'dispersal':{'p':[80,231,233,234,235,237,238,241,242],'w':[0.004,1.686,0.151,0.565,0.524,0.053,0.561,0.122,0.292]},'initial':0,'monitored':0,'temp':[5.77,4.77,7.32,10.4,11.86,15.13,16.45,16.41,13.64,11.92,10.64,10.97]},
		{'area':1.062,'action':0,'capacity':26.35,'local':{'p':[80,233,238,242,243],'w':[0.717,1.243,0.409,0.648,1.801]},'dispersal':{'p':[80,232,233,238,242,243,244],'w':[0.462,1.062,0.4,0.314,0.424,0.721,0.097]},'initial':0,'monitored':0,'temp':[5.77,4.73,7.22,10.3,11.75,14.99,16.32,16.35,13.61,11.93,10.67,11.03]},
		{'area':0.541,'action':0,'capacity':13.52,'local':{'p':[80,232,238],'w':[0.723,1.243,0.873]},'dispersal':{'p':[80,231,232,233,234,238],'w':[0.404,0.108,0.656,0.541,0.217,0.411]},'initial':0,'monitored':0,'temp':[5.8,4.76,7.26,10.33,11.78,15.03,16.35,16.37,13.64,11.95,10.69,11.04]},
		{'area':1.28,'action':0.09,'capacity':32.45,'local':{'p':[80,231,235,237],'w':[1.16,1.168,0.264,1.739]},'dispersal':{'p':[80,231,233,234,235,237,238],'w':[0.649,0.45,0.263,1.28,0.161,0.845,0.101]},'initial':0,'monitored':0,'temp':[5.85,4.83,7.31,10.38,11.84,15.1,16.4,16.42,13.68,12,10.75,11.07]},
		{'area':0.774,'action':0,'capacity':19.36,'local':{'p':[231,234,237],'w':[1.375,0.264,0.754]},'dispersal':{'p':[231,234,235,237],'w':[0.74,0.211,0.774,0.392]},'initial':0,'monitored':0,'temp':[5.81,4.82,7.37,10.44,11.92,15.21,16.5,16.45,13.68,11.96,10.68,10.98]},
		{'area':11.047,'action':3.72,'capacity':177.08,'local':{'p':[267],'w':[2.462]},'dispersal':{'p':[80,236,237,267],'w':[0.452,11.047,0.904,0.955]},'initial':0,'monitored':0,'temp':[5.98,4.93,7.33,10.36,11.79,15.04,16.32,16.41,13.72,12.1,10.9,11.2]},
		{'area':3.925,'action':0.22,'capacity':97.72,'local':{'p':[80,234,235],'w':[1.374,1.739,0.754]},'dispersal':{'p':[80,231,234,235,236,237],'w':[0.575,0.054,0.616,0.327,1.042,3.925]},'initial':0,'monitored':0,'temp':[5.9,4.89,7.36,10.41,11.87,15.14,16.43,16.45,13.71,12.04,10.8,11.09]},
		{'area':0.721,'action':0.03,'capacity':18.01,'local':{'p':[231,232,233,242],'w':[0.329,0.409,0.873,0.621]},'dispersal':{'p':[231,232,233,234,238,242],'w':[0.83,0.253,0.313,0.137,0.721,0.418]},'initial':0,'monitored':0,'temp':[5.77,4.75,7.28,10.36,11.82,15.08,16.4,16.38,13.63,11.92,10.64,10.99]},
		{'area':1.993,'action':0,'capacity':10.22,'local':{'p':[81,241,242,243,244],'w':[1.302,0.31,0.868,1.283,1.983]},'dispersal':{'p':[81,239,241,242,243,244],'w':[0.695,1.993,0.225,0.375,0.573,0.94]},'initial':0,'monitored':0,'temp':[5.68,4.61,7.11,10.21,11.65,14.88,16.23,16.28,13.53,11.84,10.57,10.98]},
		{'area':3.404,'action':3.77,'capacity':88.16,'local':{'p':[59,246,249],'w':[1.402,2.724,0.75]},'dispersal':{'p':[59,240,245,246,249],'w':[0.611,3.404,0.023,1.148,0.42]},'initial':0,'monitored':0,'temp':[5.4,4.33,6.89,9.97,11.4,14.62,16.03,15.92,13.22,11.49,10.22,10.66]},
		{'area':3.49,'action':0.74,'capacity':90.2,'local':{'p':[81,231,239,242,246],'w':[1.445,0.113,0.31,2.481,0.908]},'dispersal':{'p':[81,231,239,241,242,246],'w':[0.614,0.104,0.273,3.49,0.879,0.409]},'initial':0,'monitored':0,'temp':[5.65,4.63,7.21,10.31,11.76,15,16.36,16.3,13.54,11.8,10.5,10.89]},
		{'area':1.65,'action':0.47,'capacity':43.06,'local':{'p':[231,232,238,239,241,243],'w':[0.635,0.648,0.621,0.868,2.481,0.567]},'dispersal':{'p':[81,231,232,238,239,241,242,243],'w':[0.016,0.29,0.28,0.276,0.479,1.043,1.65,0.237]},'initial':0,'monitored':0,'temp':[5.71,4.68,7.23,10.32,11.77,15.02,16.36,16.34,13.58,11.86,10.57,10.95]},
		{'area':1.092,'action':0,'capacity':27.08,'local':{'p':[80,232,239,242,244],'w':[0.164,1.801,1.283,0.567,0.941]},'dispersal':{'p':[80,232,239,242,243,244],'w':[0.26,0.69,0.522,0.397,1.092,0.532]},'initial':0,'monitored':0,'temp':[5.75,4.69,7.18,10.26,11.7,14.93,16.27,16.33,13.59,11.91,10.65,11.04]},
		{'area':8.252,'action':9.16,'capacity':225.23,'local':{'p':[80,81,239,243,245,250],'w':[1.932,0.706,1.983,0.941,1.033,1.431]},'dispersal':{'p':[80,81,232,239,243,244,245,250,263,264,265,267],'w':[0.829,0.33,0.034,0.736,0.393,8.252,0.51,0.598,0.103,0.088,0.797,0.831]},'initial':0,'monitored':0,'temp':[5.73,4.61,7.05,10.14,11.57,14.78,16.12,16.28,13.54,11.9,10.65,11.08]},
		{'area':4.897,'action':1.8,'capacity':113.48,'local':{'p':[81,244,246,249,250],'w':[2.37,1.033,1.539,2.884,1.121]},'dispersal':{'p':[81,240,244,245,246,249,250],'w':[0.927,0.034,0.554,4.897,0.705,1.255,0.602]},'initial':0,'monitored':0,'temp':[5.52,4.42,6.92,10.02,11.46,14.67,16.05,16.09,13.35,11.66,10.39,10.85]},
		{'area':2.812,'action':0.47,'capacity':45.48,'local':{'p':[81,240,241,245,249],'w':[1.451,2.724,0.908,1.539,0.249]},'dispersal':{'p':[81,240,241,245,246,249],'w':[0.584,1.099,0.453,0.624,2.812,0.29]},'initial':0,'monitored':0,'temp':[5.51,4.45,7.01,10.11,11.55,14.77,16.16,16.09,13.36,11.63,10.34,10.77]},
		{'area':7.358,'action':13.33,'capacity':232.24,'local':{'p':[59,250,252,260],'w':[0.015,1.811,3.447,2.681]},'dispersal':{'p':[59,82,247,248,249,250,251,252,259,260],'w':[0.163,0.077,7.358,0.007,0.001,0.768,0.003,1.35,0.965,1.17]},'initial':0,'monitored':0,'temp':[5.58,4.56,7.15,10.28,11.78,15.01,16.42,16.31,13.48,11.73,10.43,10.93]},
		{'area':0.007,'action':0,'capacity':0.14,'local':{'p':[],'w':[]},'dispersal':{'p':[247,248,259,260],'w':[0.122,0.007,0.248,0.131]},'initial':0,'monitored':0,'temp':[5.68,4.67,7.3,10.47,12.02,15.28,16.69,16.68,13.72,11.94,10.58,11.09]},
		{'area':6.136,'action':7.09,'capacity':180.81,'local':{'p':[59,240,245,246,250],'w':[2.508,0.75,2.884,0.249,4.245]},'dispersal':{'p':[59,240,245,246,247,249,250,252],'w':[1.116,0.387,1.175,0.147,0.003,6.136,1.927,0.001]},'initial':0,'monitored':0,'temp':[5.4,4.3,6.81,9.89,11.33,14.53,15.94,15.89,13.18,11.5,10.25,10.72]},
		{'area':11.504,'action':9,'capacity':324.75,'local':{'p':[59,244,245,247,249,260],'w':[0.362,1.431,1.121,1.811,4.245,4.995]},'dispersal':{'p':[59,244,245,247,249,250,252,260,264,265,266],'w':[0.264,0.641,0.511,0.765,1.591,11.504,0.104,1.916,0.955,0.111,0.149]},'initial':0,'monitored':0,'temp':[5.54,4.42,6.92,10.02,11.5,14.71,16.08,16.17,13.39,11.71,10.44,10.92]},
		{'area':0.006,'action':0,'capacity':0,'local':{'p':[],'w':[]},'dispersal':{'p':[82,247,251,252,259],'w':[0.228,0.009,0.006,0.212,0.014]},'initial':0,'monitored':0,'temp':[5.73,4.77,7.42,10.56,12.08,15.32,16.75,16.53,13.67,11.87,10.56,11.06]},
		{'area':8.493,'action':5.4,'capacity':168.96,'local':{'p':[59,82,247],'w':[2.715,1.613,3.447]},'dispersal':{'p':[59,82,247,249,250,251,252,259],'w':[1.058,0.88,1.352,0.001,0.135,0.006,8.493,0.079]},'initial':0,'monitored':0,'temp':[5.52,4.5,7.1,10.21,11.7,14.92,16.36,16.17,13.38,11.62,10.35,10.83]},
		{'area':5.524,'action':0.54,'capacity':25.04,'local':{'p':[83,254],'w':[2.775,0.577]},'dispersal':{'p':[83,84,85,253,254,255],'w':[1.105,0.028,0.912,5.524,0.761,0.127]},'initial':0,'monitored':0,'temp':[5.55,4.67,7.38,10.6,12.18,15.47,16.95,16.65,13.65,11.79,10.43,10.93]},
		{'area':1.743,'action':0,'capacity':0.3,'local':{'p':[82,253],'w':[1.023,0.577]},'dispersal':{'p':[82,85,253,254],'w':[0.671,0.479,0.751,1.743]},'initial':0,'monitored':0,'temp':[5.68,4.77,7.47,10.66,12.22,15.5,16.95,16.68,13.73,11.89,10.54,11.03]},
		{'area':6.126,'action':1.86,'capacity':78.07,'local':{'p':[85,259,289,291],'w':[1.082,2.044,0.933,2.466]},'dispersal':{'p':[83,85,97,253,255,259,285,289,291,294],'w':[1.125,0.487,0.124,0.1,6.126,1.022,0.033,0.418,0.904,0.001]},'initial':0,'monitored':0,'temp':[5.37,4.53,7.22,10.46,12.01,15.32,16.85,16.53,13.5,11.64,10.29,10.77]},
		{'area':2.618,'action':0.24,'capacity':18.09,'local':{'p':[83,257,294],'w':[1.712,0.424,0.714]},'dispersal':{'p':[83,256,257,258,290,294,300],'w':[1.046,2.618,0.482,0.673,0.06,0.338,0.012]},'initial':0,'monitored':0,'temp':[5.27,4.43,7.13,10.35,11.93,15.23,16.75,16.42,13.38,11.54,10.18,10.67]},
		{'area':1.04,'action':0.04,'capacity':19.24,'local':{'p':[256],'w':[0.424]},'dispersal':{'p':[256,257,258,300],'w':[0.504,1.04,0.252,0.839]},'initial':0,'monitored':0,'temp':[5.24,4.39,7.09,10.29,11.88,15.18,16.68,16.37,13.34,11.51,10.15,10.64]},
		{'area':1.785,'action':0.88,'capacity':43.11,'local':{'p':[290,300],'w':[2.712,0.582]},'dispersal':{'p':[256,257,258,290,293,294,300],'w':[0.666,0.127,1.785,1.145,0.076,0.143,0.248]},'initial':0,'monitored':0,'temp':[5.25,4.42,7.11,10.33,11.9,15.2,16.72,16.4,13.36,11.52,10.17,10.65]},
		{'area':26.122,'action':11.1,'capacity':280.11,'local':{'p':[82,85,97,255,285,287],'w':[2.037,4.592,0.133,2.044,4.869,0.531]},'dispersal':{'p':[82,85,86,87,88,89,97,247,248,251,252,255,259,260,266,280,281,284,285,287,289],'w':[0.86,1.794,0.065,0.026,0.139,0.465,0.122,0.94,0.007,0.004,0.083,1.056,26.122,1.199,0.063,0.007,0.145,0.951,1.745,0.234,0.045]},'initial':0,'monitored':0,'temp':[5.68,4.72,7…
		{'area':10.683,'action':4.62,'capacity':249.31,'local':{'p':[247,250],'w':[2.681,4.995]},'dispersal':{'p':[89,247,248,250,259,260,264,266],'w':[0.035,1.111,0.007,2.067,1.244,10.683,0.076,1.007]},'initial':0,'monitored':0,'temp':[5.65,4.57,7.14,10.28,11.84,15.08,16.44,16.58,13.65,11.92,10.56,11.08]},
		{'area':0.005,'action':0,'capacity':0,'local':{'p':[],'w':[]},'dispersal':{'p':[261,266],'w':[0.005,0.064]},'initial':0,'monitored':0,'temp':[6.02,4.88,7.44,10.62,12.23,15.49,16.76,17.26,14.16,12.47,11.02,11.57]},
		{'area':0.669,'action':0,'capacity':0.09,'local':{'p':[89,282],'w':[0.147,0.533]},'dispersal':{'p':[89,262,266,282],'w':[0.118,0.669,0.158,0.624]},'initial':0,'monitored':0,'temp':[5.98,4.87,7.47,10.66,12.3,15.58,16.86,17.31,14.17,12.44,10.97,11.53]},
		{'area':2.386,'action':1.84,'capacity':60.55,'local':{'p':[90,91,265,267],'w':[0.081,2.318,3.451,1.932]},'dispersal':{'p':[90,91,244,263,265,267],'w':[0.244,1.018,0.257,2.386,1.285,0.832]},'initial':0,'monitored':0,'temp':[5.88,4.74,7.16,10.26,11.71,14.92,16.24,16.52,13.74,12.12,10.85,11.29]},
		{'area':2.886,'action':0.34,'capacity':72.91,'local':{'p':[90,265,266],'w':[1.94,1.446,1.032]},'dispersal':{'p':[90,244,250,260,264,265,266],'w':[0.834,0.093,1.067,0.06,2.886,0.672,0.5]},'initial':0,'monitored':0,'temp':[5.81,4.66,7.15,10.28,11.8,15.02,16.33,16.67,13.77,12.11,10.77,11.27]},
		{'area':4.211,'action':1.9,'capacity':103.71,'local':{'p':[90,263,264],'w':[1.625,3.451,1.446]},'dispersal':{'p':[90,91,244,250,263,264,265,267],'w':[0.76,0.156,0.914,0.122,1.283,0.587,4.211,0.062]},'initial':0,'monitored':0,'temp':[5.82,4.68,7.12,10.23,11.7,14.92,16.23,16.53,13.71,12.08,10.79,11.25]},
		{'area':5.593,'action':0.72,'capacity':57.46,'local':{'p':[90,264],'w':[1.192,1.032]},'dispersal':{'p':[89,90,250,259,260,261,262,264,266],'w':[0.219,0.508,0.136,0.073,0.98,0.005,0.069,0.418,5.593]},'initial':0,'monitored':0,'temp':[5.91,4.78,7.35,10.52,12.12,15.38,16.67,17.08,14.03,12.32,10.89,11.43]},
		{'area':7.107,'action':9.87,'capacity':223.21,'local':{'p':[91,236,263],'w':[1.073,2.462,1.932]},'dispersal':{'p':[80,91,236,244,263,265,267],'w':[0.485,0.46,0.976,0.707,0.762,0.036,7.107]},'initial':0,'monitored':0,'temp':[5.96,4.83,7.19,10.25,11.65,14.84,16.15,16.36,13.71,12.12,10.93,11.31]},
		{'area':1.609,'action':0.78,'capacity':38,'local':{'p':[93],'w':[1.214]},'dispersal':{'p':[93,268,269,270,271,348,349,364],'w':[0.482,1.609,0.025,1.218,0.075,0.078,0.242,0.256]},'initial':0,'monitored':0,'temp':[5.64,4.71,7.24,10.74,11.99,15.3,16.52,16.44,13.64,11.82,10.53,10.87]},
		{'area':0.025,'action':0,'capacity':0.65,'local':{'p':[],'w':[]},'dispersal':{'p':[268,269,270],'w':[0.112,0.025,0.583]},'initial':0,'monitored':0,'temp':[5.68,4.73,7.26,10.75,12,15.3,16.52,16.45,13.68,11.83,10.57,10.9]},
		{'area':8.024,'action':2.89,'capacity':97.18,'local':{'p':[271,273,362],'w':[1.401,2.811,0.748]},'dispersal':{'p':[93,268,269,270,271,273,362,364],'w':[0.079,0.833,0.025,8.024,0.684,1.08,0.364,0.78]},'initial':0,'monitored':0,'temp':[5.61,4.67,7.21,10.71,11.97,15.26,16.48,16.41,13.62,11.77,10.49,10.83]},
		{'area':8.975,'action':0.94,'capacity':159.55,'local':{'p':[79,270,272,273],'w':[2.466,1.401,3.735,1.908]},'dispersal':{'p':[79,92,93,268,270,271,272,273,346,347,348,350,355],'w':[1.095,0.16,0.872,0.064,0.542,8.975,1.492,0.79,0.014,0.024,0.136,0.259,0.069]},'initial':0,'monitored':0,'temp':[5.74,4.79,7.28,10.7,11.91,15.21,16.44,16.4,13.63,11.94,10.64,11]},
		{'area':5.309,'action':0.05,'capacity':117.94,'local':{'p':[79,92,271,273],'w':[1.791,0.786,3.735,0.009]},'dispersal':{'p':[79,92,271,272,273],'w':[0.761,0.354,1.535,5.309,0.101]},'initial':0,'monitored':0,'temp':[5.82,4.86,7.33,10.71,11.91,15.19,16.43,16.41,13.67,12.02,10.74,11.1]},
		{'area':4.7,'action':0.41,'capacity':48.71,'local':{'p':[92,270,271,272],'w':[2.501,2.811,1.908,0.009]},'dispersal':{'p':[92,270,271,272,273],'w':[0.983,1.202,0.788,0.157,4.7]},'initial':0,'monitored':0,'temp':[5.88,4.89,7.37,10.82,12.05,15.31,16.53,16.51,13.81,12.01,10.79,11.12]},
		{'area':1.689,'action':0.15,'capacity':28.31,'local':{'p':[275,334],'w':[2.233,0.358]},'dispersal':{'p':[274,275,334,336],'w':[1.689,0.994,0.183,0.069]},'initial':0,'monitored':0,'temp':[5.92,4.96,7.35,10.57,11.79,15.05,16.34,16.34,13.64,12.14,10.88,11.21]},
		{'area':3.833,'action':0.49,'capacity':85.38,'local':{'p':[274,278,333,334],'w':[2.233,1.743,0.541,1.93]},'dispersal':{'p':[274,275,278,333,334],'w':[0.694,3.833,0.694,0.283,0.957]},'initial':0,'monitored':0,'temp':[5.97,5.01,7.37,10.59,11.82,15.06,16.37,16.38,13.7,12.18,10.94,11.25]},
		{'area':6.196,'action':0.4,'capacity':154.51,'local':{'p':[94,95,278,330,333,335],'w':[1.874,2.1,1.004,0.183,0.644,2.821]},'dispersal':{'p':[94,95,276,278,330,333,335],'w':[0.645,0.813,6.196,0.466,0.205,0.343,1.118]},'initial':0,'monitored':0,'temp':[6.09,5.11,7.4,10.63,11.91,15.12,16.46,16.5,13.85,12.31,11.1,11.35]},
		{'area':0.005,'action':0,'capacity':0.1,'local':{'p':[],'w':[]},'dispersal':{'p':[94,277,278],'w':[0.18,0.005,0.281]},'initial':0,'monitored':0,'temp':[6.17,5.14,7.41,10.6,11.84,15.03,16.36,16.43,13.84,12.35,11.17,11.47]},
		{'area':3.333,'action':0.02,'capacity':76.98,'local':{'p':[94,275,276,333],'w':[0.976,1.743,1.004,1.724]},'dispersal':{'p':[94,275,276,277,278,333],'w':[0.455,0.787,0.495,0.005,3.333,0.778]},'initial':0,'monitored':0,'temp':[6.09,5.09,7.39,10.6,11.85,15.06,16.38,16.42,13.79,12.28,11.08,11.37]},
		{'area':1.802,'action':0,'capacity':14.72,'local':{'p':[96,281,282],'w':[1.223,1.177,1.322]},'dispersal':{'p':[96,279,281,282],'w':[0.57,1.802,0.589,0.569]},'initial':0,'monitored':0,'temp':[5.95,4.88,7.49,10.68,12.3,15.58,16.88,17.26,14.13,12.4,10.94,11.48]},
		{'area':0.007,'action':0,'capacity':0.18,'local':{'p':[],'w':[]},'dispersal':{'p':[88,89,259,280,281,284],'w':[0.117,0.009,0.169,0.007,0.307,0.076]},'initial':0,'monitored':0,'temp':[5.87,4.83,7.47,10.67,12.3,15.59,16.93,17.2,14.07,12.3,10.83,11.39]},
		{'area':2.407,'action':0,'capacity':46.33,'local':{'p':[89,96,279,282],'w':[0.768,1.091,1.177,0.847]},'dispersal':{'p':[87,88,89,96,259,279,280,281,282,284],'w':[0.026,0.139,0.345,0.538,0.144,0.518,0.007,2.407,0.39,0.751]},'initial':0,'monitored':0,'temp':[5.9,4.85,7.48,10.67,12.29,15.57,16.9,17.19,14.08,12.32,10.87,11.41]},
		{'area':2.196,'action':0,'capacity':1.08,'local':{'p':[89,262,279,281],'w':[1.651,0.533,1.322,0.847]},'dispersal':{'p':[89,262,279,281,282],'w':[0.703,0.447,0.52,0.447,2.196]},'initial':0,'monitored':0,'temp':[5.96,4.86,7.49,10.68,12.33,15.61,16.9,17.32,14.17,12.43,10.94,11.5]},
		{'area':1.555,'action':0,'capacity':35.03,'local':{'p':[96,284],'w':[1.961,1.346]},'dispersal':{'p':[96,283,284],'w':[0.93,1.555,1.521]},'initial':0,'monitored':0,'temp':[5.87,4.91,7.46,10.63,12.13,15.4,16.83,16.88,13.9,12.19,10.84,11.32]},
		{'area':19.56,'action':4.89,'capacity':474.59,'local':{'p':[96,283,288],'w':[0.869,1.346,5.391]},'dispersal':{'p':[88,96,97,259,280,281,283,284,287,288,325],'w':[0.027,0.859,0.107,0.927,0.007,0.777,0.98,19.56,0.872,2.102,1.739]},'initial':0,'monitored':0,'temp':[5.8,4.88,7.43,10.6,12.06,15.33,16.8,16.75,13.8,12.09,10.77,11.23]},
		{'area':3.911,'action':0.09,'capacity':41.46,'local':{'p':[97,259,287],'w':[1.372,4.869,3.121]},'dispersal':{'p':[97,255,259,285,287,289],'w':[0.646,0.08,2.218,3.911,1.192,0.034]},'initial':0,'monitored':0,'temp':[5.64,4.74,7.36,10.55,12.05,15.35,16.85,16.66,13.68,11.89,10.57,11.04]},
		{'area':3.192,'action':0.56,'capacity':14.46,'local':{'p':[97,289],'w':[1.555,2.708]},'dispersal':{'p':[78,97,286,288,289,292,324],'w':[0.538,0.68,3.192,0.358,1.088,0.339,0.102]},'initial':0,'monitored':0,'temp':[5.35,4.53,7.16,10.37,11.86,15.17,16.71,16.42,13.43,11.62,10.3,10.76]},
		{'area':2.435,'action':0.82,'capacity':39.86,'local':{'p':[97,259,285],'w':[0.882,0.531,3.121]},'dispersal':{'p':[97,259,284,285,287,288],'w':[0.521,0.305,1.064,1.324,2.435,0.073]},'initial':0,'monitored':0,'temp':[5.7,4.8,7.39,10.58,12.05,15.34,16.85,16.68,13.72,11.96,10.64,11.11]},
		{'area':10.246,'action':3.51,'capacity':237.54,'local':{'p':[284],'w':[5.391]},'dispersal':{'p':[97,104,105,106,284,286,287,288,292,324,325],'w':[1.084,0.015,0.008,0.249,2.193,0.298,0.085,10.246,0.067,0.996,0.368]},'initial':0,'monitored':0,'temp':[5.58,4.71,7.28,10.45,11.9,15.18,16.7,16.5,13.56,11.83,10.53,10.98]},
		{'area':4.62,'action':0.5,'capacity':30.18,'local':{'p':[255,286,291,294],'w':[0.933,2.708,1.759,0.265]},'dispersal':{'p':[78,97,255,259,285,286,289,290,291,294],'w':[0.281,1.035,0.45,0.103,0.042,1.007,4.62,0.445,0.669,0.348]},'initial':0,'monitored':0,'temp':[5.35,4.52,7.17,10.4,11.92,15.23,16.76,16.46,13.44,11.62,10.28,10.75]},
		{'area':5.999,'action':0.9,'capacity':116.33,'local':{'p':[78,258,293,295,300],'w':[2.765,2.712,1.459,1.415,0.105]},'dispersal':{'p':[78,256,258,289,290,293,294,295,300],'w':[1.182,0.069,0.968,0.366,5.999,0.617,0.544,0.628,0.188]},'initial':0,'monitored':0,'temp':[5.23,4.41,7.09,10.3,11.86,15.16,16.69,16.37,13.34,11.51,10.16,10.64]},
		{'area':2.343,'action':0.06,'capacity':30.53,'local':{'p':[255,289,294],'w':[2.466,1.759,1.455]},'dispersal':{'p':[83,255,289,291,294],'w':[0.234,1.059,0.864,2.343,0.815]},'initial':0,'monitored':0,'temp':[5.3,4.47,7.16,10.4,11.94,15.26,16.79,16.46,13.42,11.57,10.22,10.7]},
		{'area':1.959,'action':0.04,'capacity':47.46,'local':{'p':[78,319],'w':[2.201,0.869]},'dispersal':{'p':[78,103,286,288,292,319,324],'w':[1.005,0.056,0.454,0.073,1.959,0.438,0.624]},'initial':0,'monitored':0,'temp':[5.26,4.44,7.07,10.26,11.76,15.06,16.6,16.33,13.32,11.53,10.2,10.66]},
		{'area':3.286,'action':0.94,'capacity':65.57,'local':{'p':[290,295,299,300],'w':[1.459,1.604,0.564,3.385]},'dispersal':{'p':[258,290,293,295,299,300],'w':[0.064,0.665,3.286,0.677,0.353,1.571]},'initial':0,'monitored':0,'temp':[5.19,4.36,7.05,10.23,11.81,15.11,16.62,16.32,13.28,11.46,10.11,10.59]},
		{'area':1.285,'action':0.03,'capacity':24.02,'local':{'p':[256,289,291],'w':[0.714,0.265,1.455]},'dispersal':{'p':[83,256,258,289,290,291,294],'w':[0.246,0.2,0.117,0.493,0.562,0.785,1.285]},'initial':0,'monitored':0,'temp':[5.27,4.44,7.13,10.36,11.92,15.23,16.76,16.43,13.39,11.55,10.19,10.67]},
		{'area':4.372,'action':0.16,'capacity':73.05,'local':{'p':[78,290,293,299,314,315],'w':[1.978,1.415,1.604,2.685,0.003,0.678]},'dispersal':{'p':[78,290,293,295,299,314,315],'w':[0.868,0.661,0.718,4.372,1.126,0.118,0.347]},'initial':0,'monitored':0,'temp':[5.18,4.37,7.04,10.23,11.79,15.09,16.61,16.31,13.27,11.46,10.1,10.58]},
		{'area':3.607,'action':0.37,'capacity':67.44,'local':{'p':[98,99,297,298,301,303],'w':[0.326,0.129,1.65,2.338,1.179,2.535]},'dispersal':{'p':[98,99,296,297,298,301,303],'w':[0.297,0.212,3.607,0.807,0.831,0.561,1.027]},'initial':0,'monitored':0,'temp':[4.86,4,6.67,9.75,11.32,14.62,16.14,15.87,12.85,11.09,9.76,10.26]},
		{'area':7.892,'action':1.42,'capacity':156.54,'local':{'p':[98,102,296,299,303,312,314],'w':[1.126,1.392,1.65,0.845,1.601,2.468,1.464]},'dispersal':{'p':[98,102,296,297,298,299,303,312,314],'w':[0.522,0.641,0.666,7.892,0.003,0.425,0.718,1.066,0.656]},'initial':0,'monitored':0,'temp':[4.97,4.15,6.8,9.89,11.47,14.76,16.28,16.01,12.97,11.22,9.87,10.35]},
		{'area':3.313,'action':0.22,'capacity':55.51,'local':{'p':[98,296,301],'w':[3.431,2.338,2.912]},'dispersal':{'p':[98,296,297,298,301],'w':[1.505,1.068,0.016,3.313,1.132]},'initial':0,'monitored':0,'temp':[4.94,4.08,6.76,9.85,11.42,14.72,16.24,15.96,12.95,11.18,9.84,10.34]},
		{'area':6.722,'action':0.57,'capacity':130.32,'local':{'p':[98,293,295,297,300,314],'w':[2.221,0.564,2.685,0.845,1.071,2.761]},'dispersal':{'p':[98,293,295,297,299,300,314,315],'w':[0.923,0.314,1.07,0.472,6.722,0.506,1.122,0.142]},'initial':0,'monitored':0,'temp':[5.1,4.28,6.96,10.1,11.67,14.97,16.49,16.2,13.16,11.37,10.01,10.5]},
		{'area':7.961,'action':0.9,'capacity':194.21,'local':{'p':[98,258,290,293,299],'w':[2.916,0.582,0.105,3.385,1.071]},'dispersal':{'p':[98,256,257,258,290,293,299,300],'w':[1.219,0.038,0.689,0.26,0.136,1.23,0.538,7.961]},'initial':0,'monitored':0,'temp':[5.13,4.28,6.97,10.13,11.71,15.01,16.52,16.22,13.2,11.39,10.04,10.53]},
		{'area':3.241,'action':0.43,'capacity':81.34,'local':{'p':[98,99,296,298],'w':[0.133,1.148,1.179,2.912]},'dispersal':{'p':[98,99,296,298,301,303],'w':[0.164,0.516,0.533,1.051,3.241,0.06]},'initial':0,'monitored':0,'temp':[4.81,3.94,6.6,9.68,11.25,14.55,16.07,15.8,12.8,11.04,9.72,10.22]},
		{'area':11.835,'action':3.81,'capacity':310.94,'local':{'p':[99,303,305,307,312,438],'w':[3.333,2.765,3.294,0.718,2.498,0.815]},'dispersal':{'p':[99,302,303,305,307,312,438,440],'w':[1.435,11.835,1.154,1.333,0.415,1.08,0.44,0.015]},'initial':0,'monitored':0,'temp':[4.5,3.63,6.25,9.29,10.86,14.15,15.67,15.42,12.41,10.72,9.4,9.92]},
		{'area':4.434,'action':0.92,'capacity':114.41,'local':{'p':[99,296,297,302,312],'w':[1.018,2.535,1.601,2.765,0.773]},'dispersal':{'p':[99,296,297,301,302,303,312],'w':[0.541,1.03,0.71,0.07,1.153,4.434,0.457]},'initial':0,'monitored':0,'temp':[4.74,3.89,6.54,9.6,11.17,14.47,15.98,15.72,12.7,10.97,9.64,10.14]},
		{'area':3.94,'action':2.14,'capacity':108.96,'local':{'p':[101,306,308,441,442],'w':[0.235,1.369,3.274,1.339,3.012]},'dispersal':{'p':[100,101,304,306,308,440,441,442,443],'w':[0.004,0.183,3.94,0.645,1.344,0.086,0.643,1.218,0.067]},'initial':0,'monitored':0,'temp':[4.4,3.61,6.22,9.25,10.75,14.06,15.53,15.31,12.32,10.66,9.33,9.86]},
		{'area':8.939,'action':8.38,'capacity':260.16,'local':{'p':[302,307,308,309,310,438,440],'w':[3.294,2.086,1.824,0.62,1.695,0.248,1.965]},'dispersal':{'p':[302,305,307,308,309,310,438,440],'w':[1.456,8.939,0.935,0.873,0.315,0.558,0.202,0.85]},'initial':0,'monitored':0,'temp':[4.39,3.55,6.16,9.19,10.73,14.04,15.53,15.29,12.3,10.62,9.31,9.83]},
		{'area':3.226,'action':0.37,'capacity':82.4,'local':{'p':[100,101,304,311,441],'w':[1.248,1.519,1.369,0.403,0.341]},'dispersal':{'p':[100,101,304,306,308,311,441],'w':[0.507,0.602,0.604,3.226,0.02,0.206,0.248]},'initial':0,'monitored':0,'temp':[4.52,3.75,6.4,9.44,10.91,14.24,15.7,15.46,12.48,10.79,9.45,9.99]},
		{'area':4.109,'action':1.1,'capacity':108.06,'local':{'p':[99,302,305,309,311],'w':[0.675,0.718,2.086,1.122,0.649]},'dispersal':{'p':[99,302,305,307,309,311],'w':[0.316,0.391,0.924,4.109,0.447,0.249]},'initial':0,'monitored':0,'temp':[4.49,3.65,6.29,9.33,10.85,14.17,15.67,15.41,12.42,10.71,9.4,9.94]},
		{'area':3.344,'action':2.43,'capacity':95.78,'local':{'p':[101,304,305,310,440,442],'w':[0.917,3.274,1.824,1.396,0.809,0.159]},'dispersal':{'p':[101,304,305,306,308,310,440,442,443],'w':[0.489,1.257,0.861,0.036,3.344,0.47,0.513,0.168,0.074]},'initial':0,'monitored':0,'temp':[4.4,3.59,6.2,9.22,10.75,14.05,15.53,15.31,12.31,10.65,9.32,9.85]},
		{'area':0.949,'action':2.16,'capacity':34.52,'local':{'p':[101,305,307,310,311],'w':[0.964,0.62,1.122,0.406,0.909]},'dispersal':{'p':[101,305,307,309,310,311],'w':[0.481,0.385,0.585,0.949,0.22,0.434]},'initial':0,'monitored':0,'temp':[4.5,3.69,6.33,9.37,10.87,14.2,15.67,15.43,12.44,10.74,9.42,9.96]},
		{'area':0.806,'action':0.89,'capacity':24.51,'local':{'p':[101,305,308,309],'w':[0.683,1.695,1.396,0.406]},'dispersal':{'p':[101,305,308,309,310],'w':[0.352,0.815,0.691,0.316,0.806]},'initial':0,'monitored':0,'temp':[4.45,3.65,6.28,9.31,10.82,14.14,15.61,15.37,12.39,10.7,9.38,9.91]},
		{'area':0.78,'action':0.34,'capacity':21.04,'local':{'p':[101,306,307,309],'w':[0.577,0.403,0.649,0.909]},'dispersal':{'p':[101,306,307,309,311],'w':[0.315,0.232,0.316,0.366,0.78]},'initial':0,'monitored':0,'temp':[4.54,3.74,6.4,9.44,10.93,14.26,15.73,15.48,12.49,10.79,9.46,10]},
		{'area':12.221,'action':14.23,'capacity':363.62,'local':{'p':[102,297,302,303,430,438],'w':[3.258,2.468,2.498,0.773,1.325,3.17]},'dispersal':{'p':[102,297,302,303,312,430,438],'w':[1.388,1.032,1.089,0.369,12.221,0.649,1.352]},'initial':0,'monitored':0,'temp':[4.83,4.02,6.63,9.68,11.28,14.57,16.08,15.83,12.76,11.06,9.72,10.2]},
		{'area':3.318,'action':0,'capacity':81.6,'local':{'p':[102,126,314,316,318],'w':[3.123,0.243,1.461,1.388,1.9]},'dispersal':{'p':[102,126,313,314,316,317,318],'w':[1.356,0.23,3.318,0.747,0.617,0.043,0.698]},'initial':0,'monitored':0,'temp':[5.14,4.35,6.97,10.06,11.65,14.92,16.44,16.18,13.13,11.39,10.04,10.49]},
		{'area':6.79,'action':0.38,'capacity':163.52,'local':{'p':[102,295,297,299,313,315,318],'w':[1.263,0.003,1.464,2.761,1.461,2.355,0.761]},'dispersal':{'p':[102,295,297,299,313,314,315,318],'w':[0.598,0.136,0.709,1.12,0.571,6.79,1.018,0.369]},'initial':0,'monitored':0,'temp':[5.11,4.31,6.96,10.09,11.66,14.95,16.47,16.19,13.15,11.38,10.02,10.49]},
		{'area':4.485,'action':0.03,'capacity':110.65,'local':{'p':[78,295,314,316,318,320,321],'w':[1.22,0.678,2.355,0.502,0.972,2.584,0.295]},'dispersal':{'p':[78,295,299,314,315,316,318,319,320,321],'w':[0.575,0.342,0.106,0.949,4.485,0.232,0.427,0.078,0.984,0.242]},'initial':0,'monitored':0,'temp':[5.19,4.38,7.02,10.17,11.71,15,16.52,16.26,13.23,11.45,10.1,10.57]},
		{'area':2.26,'action':0.2,'capacity':54.15,'local':{'p':[126,313,315,317,318,321],'w':[0.211,1.388,0.502,2.416,2.058,1.276]},'dispersal':{'p':[102,126,313,315,316,317,318,320,321],'w':[0.037,0.276,0.671,0.374,2.26,0.906,0.74,0.019,0.595]},'initial':0,'monitored':0,'temp':[5.2,4.41,7.01,10.1,11.67,14.95,16.46,16.22,13.18,11.45,10.1,10.55]},
		{'area':1.5,'action':1.08,'capacity':39.42,'local':{'p':[126,316,321],'w':[0.975,2.416,0.475]},'dispersal':{'p':[103,126,313,316,317,321,420,422],'w':[0.119,0.466,0.084,1.022,1.5,0.212,0.09,0.559]},'initial':0,'monitored':0,'temp':[5.24,4.45,7.02,10.1,11.68,14.94,16.46,16.23,13.18,11.48,10.14,10.57]},
		{'area':1.692,'action':0,'capacity':42.01,'local':{'p':[313,314,315,316],'w':[1.9,0.761,0.972,2.058]},'dispersal':{'p':[313,314,315,316,318],'w':[0.839,0.432,0.534,0.971,1.692]},'initial':0,'monitored':0,'temp':[5.17,4.38,7.01,10.12,11.69,14.97,16.48,16.23,13.18,11.43,10.07,10.53]},
		{'area':3.182,'action':0.22,'capacity':80.22,'local':{'p':[78,292,320],'w':[1.938,0.869,2.62]},'dispersal':{'p':[78,103,292,315,319,320,324],'w':[0.886,0.759,0.358,0.137,3.182,0.978,0.164]},'initial':0,'monitored':0,'temp':[5.23,4.41,7.02,10.18,11.69,14.98,16.51,16.26,13.26,11.49,10.16,10.62]},
		{'area':2.389,'action':0.05,'capacity':59.36,'local':{'p':[78,315,319,321],'w':[0.092,2.584,2.62,0.735]},'dispersal':{'p':[78,103,315,316,319,320,321],'w':[0.24,0.676,1.069,0.011,0.988,2.389,0.333]},'initial':0,'monitored':0,'temp':[5.21,4.4,7.01,10.14,11.67,14.95,16.47,16.24,13.23,11.47,10.14,10.59]},
		{'area':0.989,'action':0.11,'capacity':25.05,'local':{'p':[315,316,317,320],'w':[0.295,1.276,0.475,0.735]},'dispersal':{'p':[103,315,316,317,320,321,422],'w':[0.602,0.228,0.58,0.209,0.357,0.989,0.075]},'initial':0,'monitored':0,'temp':[5.21,4.4,7,10.11,11.64,14.92,16.43,16.21,13.2,11.46,10.12,10.57]},
		{'area':5.621,'action':0.26,'capacity':135.54,'local':{'p':[106,323,418],'w':[1.906,1.817,2.147]},'dispersal':{'p':[106,322,323,325,418,419],'w':[0.769,5.621,0.801,1.143,0.755,0.106]},'initial':0,'monitored':0,'temp':[5.67,4.8,7.33,10.46,11.88,15.14,16.64,16.5,13.56,11.89,10.61,11.02]},
		{'area':6.251,'action':2.93,'capacity':168.14,'local':{'p':[103,106,322,324,418,419,424],'w':[1.472,0.549,1.817,2.112,0.056,2.3,1.286]},'dispersal':{'p':[103,106,322,323,324,418,419,424],'w':[0.699,0.342,0.74,6.251,0.867,0.111,0.941,0.645]},'initial':0,'monitored':0,'temp':[5.49,4.63,7.17,10.28,11.73,14.99,16.5,16.35,13.39,11.71,10.42,10.85]},
		{'area':9.474,'action':3.96,'capacity':241.54,'local':{'p':[103,106,323],'w':[3.643,2.532,2.112]},'dispersal':{'p':[103,104,106,286,288,292,319,323,324],'w':[1.422,0.007,0.992,0.104,0.968,0.617,0.168,0.968,9.474]},'initial':0,'monitored':0,'temp':[5.36,4.5,7.07,10.21,11.68,14.95,16.47,16.29,13.33,11.61,10.31,10.76]},
		{'area':10.051,'action':0.38,'capacity':232.52,'local':{'p':[],'w':[]},'dispersal':{'p':[104,105,106,284,288,322,325],'w':[0.006,0.008,0.641,1.631,0.359,0.995,10.051]},'initial':0,'monitored':0,'temp':[5.76,4.86,7.38,10.53,11.95,15.21,16.68,16.6,13.68,12.01,10.72,11.15]},
		{'area':5.613,'action':1.55,'capacity':129.63,'local':{'p':[122,328,399],'w':[0.638,3.417,2.025]},'dispersal':{'p':[107,122,326,328,399],'w':[1.751,0.355,5.613,1.409,0.834]},'initial':0,'monitored':0,'temp':[5.6,4.7,7.12,10.4,11.74,15.01,16.41,16.31,13.47,11.86,10.57,10.83]},
		{'area':3.383,'action':0.08,'capacity':80.53,'local':{'p':[108,329],'w':[1.152,1.157]},'dispersal':{'p':[107,108,327,329],'w':[1.747,0.553,3.383,0.478]},'initial':0,'monitored':0,'temp':[5.9,4.99,7.36,10.64,11.98,15.23,16.6,16.56,13.79,12.19,10.9,11.15]},
		{'area':7.119,'action':2.49,'capacity':186.97,'local':{'p':[122,326,392,394],'w':[1.74,3.417,4.236,1.208]},'dispersal':{'p':[107,122,326,328,392,394],'w':[0.498,0.818,1.339,7.119,1.676,0.59]},'initial':0,'monitored':0,'temp':[5.45,4.61,7.01,10.33,11.68,14.96,16.35,16.2,13.38,11.75,10.43,10.63]},
		{'area':1.802,'action':0,'capacity':44.08,'local':{'p':[95,108,327,330],'w':[0.206,0.968,1.157,1.294]},'dispersal':{'p':[95,108,327,329,330],'w':[0.132,0.51,0.508,1.802,0.531]},'initial':0,'monitored':0,'temp':[5.96,5.03,7.37,10.64,11.98,15.22,16.58,16.55,13.83,12.24,10.97,11.2]},
		{'area':5.051,'action':0.05,'capacity':124.23,'local':{'p':[95,108,276,329,331,335],'w':[3.352,2.248,0.183,1.294,1.759,0.471]},'dispersal':{'p':[95,108,276,329,330,331,335],'w':[1.322,0.944,0.187,0.585,5.051,0.787,0.262]},'initial':0,'monitored':0,'temp':[5.96,5.05,7.37,10.66,11.98,15.22,16.57,16.53,13.83,12.24,10.97,11.17]},
		{'area':6.216,'action':1.92,'capacity':136.88,'local':{'p':[108,330,332,335],'w':[1.07,1.759,2.207,1.199]},'dispersal':{'p':[108,330,331,332,335,392,395,396],'w':[0.432,0.798,6.216,0.99,0.602,0.101,0.077,1.222]},'initial':0,'monitored':0,'temp':[5.79,4.96,7.31,10.67,11.98,15.26,16.62,16.46,13.72,12.09,10.77,10.93]},
		{'area':7.281,'action':5.61,'capacity':175.94,'local':{'p':[110,331,335],'w':[2.778,2.207,2.219]},'dispersal':{'p':[110,331,332,335,340,343,395,396],'w':[1.142,0.953,7.281,1.017,0.029,0.263,0.932,0.148]},'initial':0,'monitored':0,'temp':[5.73,4.93,7.32,10.7,12,15.3,16.65,16.47,13.67,12.02,10.68,10.86]},
		{'area':2.944,'action':0.03,'capacity':69.6,'local':{'p':[275,276,278,334,335],'w':[0.541,0.644,1.724,2.227,1.878]},'dispersal':{'p':[110,275,276,278,333,334,335],'w':[0.035,0.371,0.369,0.736,2.944,0.93,0.822]},'initial':0,'monitored':0,'temp':[5.96,5.03,7.37,10.63,11.89,15.14,16.47,16.43,13.74,12.18,10.93,11.19]},
		{'area':6.409,'action':1.2,'capacity':88.61,'local':{'p':[110,274,275,333,335],'w':[2.553,0.358,1.93,2.227,0.236]},'dispersal':{'p':[110,274,275,333,334,335,336,337,338,340,341],'w':[1.191,0.188,0.791,0.873,6.409,0.255,0.304,0.038,0.038,0.23,0.141]},'initial':0,'monitored':0,'temp':[5.79,4.91,7.33,10.62,11.87,15.17,16.47,16.39,13.6,12.04,10.73,11.02]},
		{'area':5.291,'action':0.22,'capacity':72.05,'local':{'p':[110,276,330,331,332,333,334],'w':[0.482,2.821,0.471,1.199,2.219,1.878,0.236]},'dispersal':{'p':[95,110,276,330,331,332,333,334,335],'w':[0.038,0.282,1.2,0.312,0.555,0.949,0.749,0.163,5.291]},'initial':0,'monitored':0,'temp':[5.93,5.03,7.37,10.67,11.95,15.21,16.55,16.48,13.77,12.18,10.91,11.12]},
		{'area':1.742,'action':0.34,'capacity':4.17,'local':{'p':[341],'w':[1.081]},'dispersal':{'p':[79,274,334,336,341],'w':[0.342,0.05,0.331,1.742,0.685]},'initial':0,'monitored':0,'temp':[5.76,4.85,7.3,10.57,11.8,15.1,16.38,16.32,13.53,12,10.68,11.02]},
		{'area':0.038,'action':0,'capacity':0,'local':{'p':[],'w':[]},'dispersal':{'p':[334,337,338,340,341],'w':[0.171,0.038,0.038,0.018,0.247]},'initial':0,'monitored':0,'temp':[5.62,4.79,7.29,10.59,11.85,15.19,16.47,16.34,13.47,11.89,10.53,10.86]},
		{'area':0.038,'action':0.11,'capacity':1.06,'local':{'p':[],'w':[]},'dispersal':{'p':[334,337,338,340,341],'w':[0.155,0.021,0.038,0.399,0.062]},'initial':0,'monitored':0,'temp':[5.62,4.8,7.3,10.61,11.87,15.21,16.49,16.36,13.48,11.9,10.53,10.85]},
		{'area':6.504,'action':2.38,'capacity':142.6,'local':{'p':[118,351,352,379,380],'w':[1.124,1.144,2.962,3.468,0.262]},'dispersal':{'p':[113,114,118,339,342,351,352,379,380],'w':[0.006,0.58,0.567,6.504,0.066,0.55,1.022,1.632,0.225]},'initial':0,'monitored':0,'temp':[5.1,4.32,6.84,10.28,11.55,14.94,16.2,15.99,12.99,11.35,9.96,10.28]},
		{'area':6.059,'action':0.53,'capacity':21.02,'local':{'p':[110],'w':[3.43]},'dispersal':{'p':[110,111,112,114,332,334,337,338,340,341,343,379,384],'w':[1.365,0.01,0.311,0.319,0.083,0.305,0.004,0.038,6.059,0.257,1.592,0.029,0.013]},'initial':0,'monitored':0,'temp':[5.55,4.75,7.25,10.59,11.88,15.22,16.52,16.34,13.43,11.82,10.45,10.74]},
		{'area':8.112,'action':0.99,'capacity':74.62,'local':{'p':[79,114,336,342],'w':[4.017,2.404,1.081,0.935]},'dispersal':{'p':[79,111,114,334,336,337,338,340,341,342,352,354,355],'w':[1.709,0.004,0.924,0.163,0.493,0.038,0.038,0.424,8.112,0.363,0.054,0.354,0.067]},'initial':0,'monitored':0,'temp':[5.55,4.69,7.19,10.53,11.77,15.11,16.37,16.26,13.39,11.82,10.45,10.8]},
		{'area':1.396,'action':1.12,'capacity':21.7,'local':{'p':[114,341],'w':[1.671,0.935]},'dispersal':{'p':[114,339,341,342,352,354],'w':[0.694,0.066,0.518,1.396,0.918,0.148]},'initial':0,'monitored':0,'temp':[5.29,4.48,7.03,10.43,11.68,15.07,16.32,16.15,13.18,11.58,10.16,10.51]},
		{'area':6.894,'action':5.55,'capacity':172.4,'local':{'p':[],'w':[]},'dispersal':{'p':[110,112,120,332,340,343,376,379,384,385,386,387,395],'w':[0.134,0.046,0.521,0.141,1.486,6.894,0.789,0.153,0.375,1.006,0.475,0.206,1.402]},'initial':0,'monitored':0,'temp':[5.52,4.78,7.26,10.65,11.97,15.32,16.64,16.4,13.48,11.81,10.43,10.64]},
		{'area':5.664,'action':2.75,'capacity':126.05,'local':{'p':[115,345,351,357,363,374],'w':[1.339,2.259,1.435,2.73,0.093,1.579]},'dispersal':{'p':[115,118,344,345,351,357,363,374],'w':[0.576,0.073,5.664,0.93,0.675,1.196,0.145,0.67]},'initial':0,'monitored':0,'temp':[4.93,4.11,6.64,10.16,11.42,14.8,16.04,15.86,12.87,11.16,9.76,10.11]},
		{'area':5.165,'action':1.91,'capacity':134.85,'local':{'p':[115,344,348,349,353,363],'w':[1.177,2.259,1.262,1.518,0.452,1.811]},'dispersal':{'p':[115,344,345,348,349,353,357,363],'w':[0.54,0.977,5.165,0.648,0.709,0.259,0.096,0.778]},'initial':0,'monitored':0,'temp':[5.18,4.36,6.92,10.45,11.7,15.08,16.31,16.13,13.16,11.42,10.01,10.37]},
		{'area':0.014,'action':0.07,'capacity':0.65,'local':{'p':[],'w':[]},'dispersal':{'p':[93,271,346,347,348,350],'w':[0.085,0.303,0.014,0.021,0.186,0.046]},'initial':0,'monitored':0,'temp':[5.56,4.66,7.17,10.6,11.82,15.15,16.38,16.3,13.46,11.79,10.44,10.81]},
		{'area':0.024,'action':0,'capacity':0.56,'local':{'p':[],'w':[]},'dispersal':{'p':[93,271,346,347,348,350],'w':[0.023,0.362,0.014,0.024,0.181,0.268]},'initial':0,'monitored':0,'temp':[5.55,4.65,7.16,10.58,11.8,15.13,16.37,16.28,13.44,11.78,10.43,10.8]},
		{'area':4.214,'action':0.64,'capacity':106.67,'local':{'p':[345,349,350,353],'w':[1.262,1.983,1.831,0.638]},'dispersal':{'p':[93,268,271,345,346,347,348,349,350,353,364],'w':[0.762,0.087,0.194,0.744,0.014,0.024,4.214,1.087,0.678,0.392,0.031]},'initial':0,'monitored':0,'temp':[5.44,4.56,7.1,10.57,11.81,15.16,16.39,16.27,13.39,11.67,10.31,10.66]},
		{'area':3.169,'action':1.2,'capacity':82.08,'local':{'p':[345,348,363,364],'w':[1.518,1.983,0.376,3.102]},'dispersal':{'p':[93,268,345,348,349,363,364],'w':[0.134,0.351,0.69,1.062,3.169,0.329,1.375]},'initial':0,'monitored':0,'temp':[5.4,4.52,7.08,10.6,11.85,15.2,16.43,16.29,13.4,11.6,10.25,10.6]},
		{'area':1.512,'action':0.07,'capacity':37.37,'local':{'p':[348,353,355],'w':[1.831,1.373,1.157]},'dispersal':{'p':[79,93,271,346,347,348,350,353,354,355],'w':[0.126,0.002,0.286,0.013,0.024,0.847,1.512,0.627,0.005,0.524]},'initial':0,'monitored':0,'temp':[5.45,4.58,7.1,10.53,11.76,15.11,16.34,16.23,13.35,11.7,10.33,10.69]},
		{'area':4.115,'action':2.14,'capacity':74.98,'local':{'p':[118,339,344,352,374],'w':[1.295,1.144,1.435,2.625,0.16]},'dispersal':{'p':[115,118,339,344,351,352,354,374],'w':[0.887,0.631,0.58,0.649,4.115,1.046,0.095,0.139]},'initial':0,'monitored':0,'temp':[5,4.2,6.73,10.2,11.46,14.85,16.1,15.91,12.91,11.26,9.85,10.2]},
		{'area':3.652,'action':1.48,'capacity':64.23,'local':{'p':[339,351,354],'w':[2.962,2.625,0.752]},'dispersal':{'p':[114,115,339,341,342,351,352,354],'w':[0.142,0.149,1.291,0.096,0.773,1.023,3.652,0.503]},'initial':0,'monitored':0,'temp':[5.16,4.36,6.9,10.34,11.6,14.99,16.24,16.05,13.06,11.44,10.02,10.37]},
		{'area':1.798,'action':0.35,'capacity':44.49,'local':{'p':[115,345,348,350,354,355],'w':[1.42,0.452,0.638,1.373,1.005,0.337]},'dispersal':{'p':[115,345,348,350,353,354,355],'w':[0.682,0.328,0.351,0.522,1.798,0.501,0.265]},'initial':0,'monitored':0,'temp':[5.3,4.46,7.01,10.47,11.7,15.08,16.31,16.16,13.22,11.57,10.16,10.53]},
		{'area':2.63,'action':1.5,'capacity':53.94,'local':{'p':[115,352,353,355],'w':[1.236,0.752,1.005,1.616]},'dispersal':{'p':[79,115,341,342,350,351,352,353,354,355],'w':[0.1,0.528,0.316,0.157,0.01,0.044,0.483,0.536,2.63,0.651]},'initial':0,'monitored':0,'temp':[5.31,4.47,7.01,10.44,11.67,15.05,16.29,16.14,13.19,11.59,10.18,10.55]},
		{'area':1.683,'action':0.79,'capacity':45.42,'local':{'p':[350,353,354],'w':[1.157,0.337,1.616]},'dispersal':{'p':[79,271,341,350,353,354,355],'w':[0.881,0.077,0.062,0.511,0.211,0.673,1.683]},'initial':0,'monitored':0,'temp':[5.45,4.59,7.1,10.5,11.71,15.07,16.31,16.2,13.31,11.72,10.33,10.71]},
		{'area':1.276,'action':1.33,'capacity':30.34,'local':{'p':[357,358,359,361],'w':[1.318,1.194,0.598,1.937]},'dispersal':{'p':[116,356,357,358,359,361],'w':[0.004,1.276,0.706,0.514,0.398,0.9]},'initial':0,'monitored':0,'temp':[4.85,3.99,6.48,10.03,11.28,14.64,15.86,15.73,12.78,11.01,9.66,10.01]},
		{'area':7.562,'action':4.95,'capacity':186.04,'local':{'p':[117,344,356,358,361,363,366,367,374],'w':[0.078,2.73,1.318,0.733,0.544,0.633,2.359,0.208,1.021]},'dispersal':{'p':[117,344,345,356,357,358,361,363,366,367,373,374],'w':[0.121,1.107,0.062,0.494,7.562,0.3,0.296,0.346,0.974,0.184,0.007,1.23]},'initial':0,'monitored':0,'temp':[4.69,3.84,6.32,9.86,11.11,14.48,15.72,15.57,12.6,10.88,9.52,9.86]…
		{'area':1.105,'action':0.83,'capacity':31.76,'local':{'p':[356,357,359,366],'w':[1.194,0.733,0.922,1.594]},'dispersal':{'p':[356,357,358,359,366,370],'w':[0.523,0.437,1.105,0.543,0.682,0.094]},'initial':0,'monitored':0,'temp':[4.72,3.84,6.29,9.84,11.09,14.44,15.66,15.56,12.61,10.87,9.53,9.87]},
		{'area':3.382,'action':2.56,'capacity':70.45,'local':{'p':[116,356,358,361,366,369,370],'w':[1.564,0.598,0.922,0.329,0.152,0.875,0.505]},'dispersal':{'p':[116,356,358,359,361,366,369,370],'w':[0.648,0.265,0.359,3.382,0.207,0.116,0.377,0.233]},'initial':0,'monitored':0,'temp':[4.81,3.93,6.38,9.93,11.18,14.52,15.73,15.64,12.72,10.94,9.6,9.95]},
		{'area':1.894,'action':1.88,'capacity':56.04,'local':{'p':[116,361,362,363,364],'w':[0.459,0.789,2.735,2.242,0.519]},'dispersal':{'p':[116,360,361,362,363,364],'w':[0.298,1.894,0.428,1.152,0.896,0.425]},'initial':0,'monitored':0,'temp':[5.17,4.31,6.86,10.41,11.67,15.02,16.24,16.1,13.18,11.35,9.99,10.34]},
		{'area':2.374,'action':2.04,'capacity':64.15,'local':{'p':[116,356,357,359,360,363],'w':[1.12,1.937,0.544,0.329,0.789,1.671]},'dispersal':{'p':[116,356,357,359,360,361,363],'w':[0.465,0.705,0.392,0.27,0.388,2.374,0.81]},'initial':0,'monitored':0,'temp':[4.99,4.15,6.68,10.23,11.48,14.85,16.07,15.92,12.97,11.18,9.8,10.15]},
		{'area':4.802,'action':4.46,'capacity':137.36,'local':{'p':[116,270,360,364],'w':[1.442,0.748,2.735,0.915]},'dispersal':{'p':[116,270,360,362,363,364],'w':[0.683,0.381,1.03,4.802,0.003,0.485]},'initial':0,'monitored':0,'temp':[5.22,4.34,6.88,10.44,11.7,15.03,16.25,16.13,13.24,11.37,10.04,10.38]},
		{'area':4.543,'action':7.12,'capacity':147.32,'local':{'p':[344,345,349,357,360,361,364],'w':[0.093,1.811,0.376,0.633,2.242,1.671,2.308]},'dispersal':{'p':[344,345,349,357,360,361,362,363,364],'w':[0.169,0.769,0.217,0.353,0.992,0.684,0.012,4.543,0.952]},'initial':0,'monitored':0,'temp':[5.15,4.32,6.87,10.43,11.68,15.05,16.28,16.11,13.16,11.36,9.97,10.32]},
		{'area':5.174,'action':4.27,'capacity':148.82,'local':{'p':[349,360,362,363],'w':[3.102,0.519,0.915,2.308]},'dispersal':{'p':[268,270,345,348,349,360,362,363,364],'w':[0.29,0.785,0.002,0.134,1.557,0.225,0.52,0.976,5.174]},'initial':0,'monitored':0,'temp':[5.39,4.5,7.06,10.59,11.85,15.19,16.41,16.28,13.41,11.57,10.24,10.58]},
		{'area':3.916,'action':1.38,'capacity':43.76,'local':{'p':[117,368,527,530],'w':[1.882,2.051,1.391,1.153]},'dispersal':{'p':[117,365,368,527,530],'w':[0.922,3.916,0.88,0.65,0.464]},'initial':0,'monitored':0,'temp':[4.4,3.53,5.83,9.38,10.62,13.95,15.13,15.08,12.16,10.53,9.21,9.52]},
		{'area':2.911,'action':1.2,'capacity':69.85,'local':{'p':[117,357,358,359,370],'w':[0.955,2.359,1.594,0.152,3.14]},'dispersal':{'p':[117,357,358,359,366,367,370,374],'w':[0.483,1.049,0.599,0.251,2.911,0.117,1.272,0.016]},'initial':0,'monitored':0,'temp':[4.51,3.63,6.04,9.58,10.83,14.18,15.4,15.31,12.36,10.66,9.33,9.67]},
		{'area':5.731,'action':7.11,'capacity':147.2,'local':{'p':[117,357,371,374,528],'w':[4.148,0.208,3.191,0.862,0.441]},'dispersal':{'p':[117,357,366,367,371,374,526,528,530],'w':[1.586,0.178,0.065,5.731,1.316,0.466,0.152,0.856,0.054]},'initial':0,'monitored':0,'temp':[4.25,3.37,5.73,9.25,10.5,13.85,15.09,14.99,12.04,10.39,9.08,9.4]},
		{'area':3.741,'action':4.06,'capacity':102.84,'local':{'p':[117,365,369],'w':[0.96,2.051,1.73]},'dispersal':{'p':[117,365,368,369],'w':[0.509,0.961,3.741,0.767]},'initial':0,'monitored':0,'temp':[4.3,3.39,5.68,9.24,10.47,13.8,14.98,14.96,12.04,10.42,9.11,9.44]},
		{'area':4.686,'action':2.24,'capacity':118.96,'local':{'p':[117,359,368,370],'w':[0.486,0.875,1.73,3.109]},'dispersal':{'p':[117,359,368,369,370],'w':[0.352,0.407,0.712,4.686,1.225]},'initial':0,'monitored':0,'temp':[4.37,3.45,5.78,9.33,10.57,13.9,15.1,15.07,12.15,10.48,9.18,9.52]},
		{'area':3.339,'action':2.5,'capacity':82.17,'local':{'p':[117,359,366,369],'w':[1.715,0.505,3.14,3.109]},'dispersal':{'p':[117,358,359,366,369,370],'w':[0.896,0.047,0.38,1.253,1.309,3.339]},'initial':0,'monitored':0,'temp':[4.42,3.52,5.89,9.43,10.67,14.01,15.23,15.16,12.23,10.54,9.23,9.57]},
		{'area':5.761,'action':5.26,'capacity':160.63,'local':{'p':[118,367,372,374,518,528],'w':[1.257,3.191,1.498,0.559,2.119,1.105]},'dispersal':{'p':[118,367,371,372,374,518,528],'w':[0.547,1.31,5.761,0.648,0.368,0.922,0.588]},'initial':0,'monitored':0,'temp':[4.23,3.35,5.74,9.24,10.49,13.85,15.11,14.98,12.02,10.37,9.06,9.39]},
		{'area':5.597,'action':1.8,'capacity':135.17,'local':{'p':[118,371,377,380,518,523],'w':[2.816,1.498,0.275,1.736,1.779,1.167]},'dispersal':{'p':[118,371,372,377,380,518,523],'w':[1.253,0.713,5.597,0.173,0.763,0.748,0.559]},'initial':0,'monitored':0,'temp':[4.43,3.59,6.01,9.48,10.75,14.11,15.38,15.22,12.23,10.59,9.28,9.6]},
		{'area':0.007,'action':0.04,'capacity':0.36,'local':{'p':[],'w':[]},'dispersal':{'p':[357,373,374],'w':[0.326,0.007,0.298]},'initial':0,'monitored':0,'temp':[4.56,3.7,6.16,9.69,10.95,14.32,15.57,15.42,12.44,10.73,9.38,9.73]},
		{'area':4.712,'action':2.54,'capacity':90.76,'local':{'p':[118,344,351,357,367,371],'w':[3.385,1.579,0.16,1.021,0.862,0.559]},'dispersal':{'p':[117,118,344,351,357,366,367,371,373,374],'w':[0.029,1.392,0.712,0.235,1.268,0.01,0.433,0.313,0.007,4.712]},'initial':0,'monitored':0,'temp':[4.59,3.74,6.21,9.72,10.98,14.36,15.6,15.45,12.46,10.77,9.42,9.76]},
		{'area':4.129,'action':1.66,'capacity':69.46,'local':{'p':[119,137,378,381,382,513,516],'w':[1.557,0.194,1.489,0.197,2.541,0.242,1.313]},'dispersal':{'p':[119,137,375,378,381,382,383,513,516],'w':[0.669,0.177,4.129,0.614,0.159,1.073,0.511,0.18,1.038]},'initial':0,'monitored':0,'temp':[4.99,4.22,6.68,10.05,11.37,14.71,16.03,15.8,12.79,11.15,9.83,10.13]},
		{'area':1.75,'action':0.23,'capacity':29.82,'local':{'p':[383,384,385],'w':[1.727,0.745,1.039]},'dispersal':{'p':[343,376,381,383,384,385],'w':[0.844,1.75,0.083,0.759,0.314,0.525]},'initial':0,'monitored':0,'temp':[5.45,4.69,7.19,10.57,11.87,15.23,16.53,16.31,13.35,11.71,10.33,10.59]},
		{'area':2.395,'action':1.57,'capacity':20.44,'local':{'p':[372,380,382,513,523],'w':[0.275,1.916,1.644,0.848,1.841]},'dispersal':{'p':[372,377,380,382,513,523],'w':[0.285,2.395,0.787,0.755,0.486,0.767]},'initial':0,'monitored':0,'temp':[4.5,3.67,6.07,9.49,10.78,14.12,15.42,15.24,12.25,10.64,9.34,9.65]},
		{'area':5.703,'action':1.75,'capacity':148.68,'local':{'p':[120,375,381,385,507,516],'w':[1.323,1.489,2.778,0.503,1.041,2.515]},'dispersal':{'p':[120,375,378,381,383,385,507,516],'w':[0.646,0.698,5.703,1.04,0.094,0.282,0.56,1.034]},'initial':0,'monitored':0,'temp':[5.26,4.53,7,10.37,11.7,15.04,16.38,16.12,13.11,11.45,10.11,10.38]},
		{'area':6.352,'action':2.84,'capacity':125.57,'local':{'p':[119,339,380],'w':[1.983,3.468,1.616]},'dispersal':{'p':[112,113,114,118,119,339,340,343,379,380,382,383,384],'w':[0.101,0.006,0.264,0.025,0.777,1.646,0.053,0.109,6.352,0.793,0.012,0.797,0.133]},'initial':0,'monitored':0,'temp':[5.14,4.37,6.88,10.31,11.6,14.98,16.25,16.03,13.02,11.37,10,10.29]},
		{'area':4.186,'action':1.28,'capacity':63.11,'local':{'p':[118,119,339,372,377,379,382],'w':[1.001,0.268,0.262,1.736,1.916,1.616,1.115]},'dispersal':{'p':[118,119,339,372,377,379,380,382,523],'w':[0.497,0.181,0.23,0.792,0.782,0.67,4.186,0.482,0.018]},'initial':0,'monitored':0,'temp':[4.74,3.94,6.4,9.85,11.14,14.5,15.78,15.58,12.57,10.93,9.59,9.9]},
		{'area':2.763,'action':1.61,'capacity':60.57,'local':{'p':[375,378,383,385],'w':[0.197,2.778,2.218,2.157]},'dispersal':{'p':[375,376,378,381,383,385],'w':[0.17,0.125,1.163,2.763,1.049,1]},'initial':0,'monitored':0,'temp':[5.34,4.62,7.12,10.51,11.83,15.2,16.52,16.25,13.25,11.58,10.21,10.45]},
		{'area':3.127,'action':0.39,'capacity':16.18,'local':{'p':[119,375,377,380,513],'w':[0.921,2.541,1.644,1.115,1.368]},'dispersal':{'p':[119,137,375,377,379,380,382,513,516],'w':[0.448,0.023,1.152,0.652,0.044,0.539,3.127,0.675,0.004]},'initial':0,'monitored':0,'temp':[4.74,3.94,6.36,9.76,11.06,14.39,15.71,15.51,12.5,10.88,9.58,9.88]},
		{'area':3.861,'action':2.03,'capacity':89.41,'local':{'p':[376,381,384,385],'w':[1.727,2.218,0.626,0.059]},'dispersal':{'p':[119,375,376,378,379,381,383,384,385],'w':[0.218,0.512,0.662,0.048,0.844,0.935,3.861,0.296,0.198]},'initial':0,'monitored':0,'temp':[5.29,4.55,7.06,10.45,11.76,15.13,16.43,16.19,13.19,11.53,10.16,10.43]},
		{'area':0.422,'action':0.04,'capacity':10.23,'local':{'p':[376,383],'w':[0.745,0.626]},'dispersal':{'p':[340,343,376,379,383,384],'w':[0.018,0.469,0.26,0.34,0.383,0.422]},'initial':0,'monitored':0,'temp':[5.37,4.6,7.12,10.49,11.79,15.16,16.45,16.23,13.26,11.62,10.24,10.53]},
		{'area':3.769,'action':0.64,'capacity':86.87,'local':{'p':[120,376,378,381,383],'w':[1.868,1.039,0.503,2.157,0.059]},'dispersal':{'p':[120,343,376,378,381,383,385],'w':[0.78,1.161,0.481,0.359,0.786,0.098,3.769]},'initial':0,'monitored':0,'temp':[5.43,4.71,7.2,10.61,11.94,15.3,16.62,16.35,13.38,11.7,10.32,10.53]},
		{'area':2.139,'action':1.59,'capacity':59.99,'local':{'p':[120,387,507,510],'w':[3.291,2.963,0.106,0.47]},'dispersal':{'p':[120,343,386,387,395,507,510],'w':[1.212,0.542,2.139,1.126,0.207,0.188,0.295]},'initial':0,'monitored':0,'temp':[5.41,4.72,7.19,10.6,11.95,15.29,16.64,16.35,13.37,11.67,10.3,10.49]},
		{'area':5.14,'action':0.79,'capacity':128.58,'local':{'p':[386,510],'w':[2.963,2.39]},'dispersal':{'p':[343,386,387,390,395,500,510,561],'w':[0.094,1.169,5.14,0.603,0.743,0.061,1.086,0.248]},'initial':0,'monitored':0,'temp':[5.33,4.63,7.08,10.46,11.83,15.14,16.5,16.22,13.25,11.57,10.22,10.42]},
		{'area':2.585,'action':2.74,'capacity':78.28,'local':{'p':[121,393,394,397],'w':[1.231,2.328,0.951,2.444]},'dispersal':{'p':[121,388,391,393,394,397,494],'w':[0.496,2.585,0.124,1.02,0.513,1.083,0.048]},'initial':0,'monitored':0,'temp':[4.72,3.9,6.31,9.65,11.01,14.3,15.7,15.49,12.57,10.96,9.65,9.85]},
		{'area':5.263,'action':1.54,'capacity':130.33,'local':{'p':[121,391,394,395,396],'w':[1.127,0.206,0.07,3.832,4.457]},'dispersal':{'p':[121,389,390,391,394,395,396],'w':[0.452,5.263,0.065,0.134,0.157,1.723,1.844]},'initial':0,'monitored':0,'temp':[5.31,4.58,6.99,10.41,11.76,15.09,16.45,16.19,13.33,11.66,10.28,10.4]},
		{'area':3.844,'action':2.15,'capacity':103.59,'local':{'p':[391,395,500],'w':[2.549,2.172,2.128]},'dispersal':{'p':[121,387,389,390,391,395,500,561],'w':[0.032,0.627,0.138,3.844,1.051,0.848,0.943,0.099]},'initial':0,'monitored':0,'temp':[5.04,4.3,6.72,10.1,11.47,14.77,16.15,15.89,12.95,11.3,9.95,10.13]},
		{'area':2.398,'action':1.14,'capacity':65.5,'local':{'p':[121,389,390,393,395,500],'w':[2.459,0.206,2.549,1.189,0.047,0.512]},'dispersal':{'p':[121,388,389,390,391,393,395,500],'w':[0.972,0.11,0.232,0.975,2.398,0.519,0.129,0.35]},'initial':0,'monitored':0,'temp':[4.85,4.08,6.49,9.87,11.24,14.55,15.93,15.69,12.77,11.13,9.78,9.95]},
		{'area':6.684,'action':2.34,'capacity':176.7,'local':{'p':[328,394,396],'w':[4.236,1.584,3.858]},'dispersal':{'p':[107,108,109,328,331,392,394,396],'w':[0.252,0.919,0.02,1.717,0.108,6.684,0.817,1.566]},'initial':0,'monitored':0,'temp':[5.47,4.66,7.03,10.39,11.74,15.03,16.4,16.22,13.44,11.8,10.46,10.61]},
		{'area':5.172,'action':2.36,'capacity':139.93,'local':{'p':[121,136,388,391,397,492,494,500,501],'w':[0.018,0.93,2.328,1.189,0.247,0.713,0.805,2.325,0.275]},'dispersal':{'p':[121,136,388,391,393,397,492,494,500,501],'w':[0.119,0.465,0.859,0.529,5.172,0.199,0.351,0.364,0.945,0.201]},'initial':0,'monitored':0,'temp':[4.54,3.69,6.09,9.4,10.76,14.02,15.43,15.24,12.29,10.72,9.44,9.67]},
		{'area':5.178,'action':3.36,'capacity':144.55,'local':{'p':[121,122,328,388,389,392,396,397,402],'w':[1.908,1.256,1.208,0.951,0.07,1.584,0.572,0.708,0.133]},'dispersal':{'p':[121,122,328,388,389,392,394,396,397,402],'w':[0.844,0.594,0.57,0.441,0.146,0.669,5.178,0.276,0.3,0.12]},'initial':0,'monitored':0,'temp':[4.99,4.2,6.61,10,11.36,14.67,16.06,15.83,12.95,11.31,9.95,10.11]},
		{'area':8.513,'action':5.92,'capacity':219.56,'local':{'p':[389,390,391,396],'w':[3.832,2.172,0.047,0.784]},'dispersal':{'p':[121,331,332,343,386,387,389,390,391,395,396],'w':[0.038,0.066,1.038,1.223,0.077,0.642,1.483,0.842,0.135,8.513,0.327]},'initial':0,'monitored':0,'temp':[5.42,4.71,7.15,10.58,11.92,15.27,16.62,16.34,13.44,11.75,10.36,10.49]},
		{'area':7.094,'action':2.41,'capacity':184.59,'local':{'p':[389,392,394,395],'w':[4.457,3.858,0.572,0.784]},'dispersal':{'p':[108,121,331,332,389,392,394,395,396],'w':[0.108,0.093,1.149,0.135,1.769,1.572,0.318,0.349,7.094]},'initial':0,'monitored':0,'temp':[5.46,4.68,7.06,10.45,11.79,15.1,16.46,16.25,13.45,11.8,10.44,10.57]},
		{'area':2.452,'action':1.22,'capacity':66.13,'local':{'p':[388,393,394,402,494],'w':[2.444,0.247,0.708,2.599,1.223]},'dispersal':{'p':[122,388,393,394,397,402,494],'w':[0.085,0.904,0.261,0.454,2.452,1.027,0.655]},'initial':0,'monitored':0,'temp':[4.77,3.91,6.34,9.67,11.01,14.3,15.71,15.51,12.57,10.97,9.68,9.9]},
		{'area':3.54,'action':1.88,'capacity':95.27,'local':{'p':[122,399,400,401,403,496,499],'w':[0.671,0.851,1.75,0.087,1.74,0.944,1.157]},'dispersal':{'p':[122,398,399,400,401,403,496,499],'w':[0.383,3.54,0.381,0.751,0.1,0.72,0.501,0.545]},'initial':0,'monitored':0,'temp':[5.03,4.1,6.58,9.85,11.16,14.45,15.9,15.72,12.77,11.16,9.92,10.2]},
		{'area':4.373,'action':5.28,'capacity':115.45,'local':{'p':[122,326,398,401],'w':[2.356,2.025,0.851,2.991]},'dispersal':{'p':[107,122,326,398,399,400,401],'w':[0.353,1.017,0.888,0.463,4.373,0.091,1.116]},'initial':0,'monitored':0,'temp':[5.37,4.48,6.93,10.19,11.53,14.8,16.23,16.09,13.2,11.58,10.31,10.59]},
		{'area':3.445,'action':6.27,'capacity':115.48,'local':{'p':[398,401,404,409,412,496],'w':[1.75,2.352,2.045,0.283,0.815,0.418]},'dispersal':{'p':[398,399,400,401,404,409,412,496],'w':[0.778,0.09,3.445,0.944,0.801,0.262,0.372,0.316]},'initial':0,'monitored':0,'temp':[5.19,4.25,6.73,9.97,11.28,14.56,16.02,15.86,12.93,11.31,10.08,10.39]},
		{'area':3.588,'action':4.97,'capacity':113.54,'local':{'p':[398,399,400,409],'w':[0.087,2.991,2.352,1.414]},'dispersal':{'p':[107,398,399,400,401,406,409,412],'w':[0.666,0.213,1.237,0.949,3.588,0.031,0.621,0.01]},'initial':0,'monitored':0,'temp':[5.4,4.48,6.95,10.19,11.52,14.79,16.24,16.1,13.19,11.57,10.32,10.63]},
		{'area':2.373,'action':0.9,'capacity':62.21,'local':{'p':[122,394,397,403,494],'w':[1.506,0.133,2.599,1.712,0.835]},'dispersal':{'p':[122,394,397,402,403,494],'w':[0.704,0.235,1.024,2.373,0.745,0.498]},'initial':0,'monitored':0,'temp':[4.87,4,6.44,9.76,11.1,14.39,15.81,15.61,12.67,11.07,9.78,10.01]},
		{'area':2.638,'action':0.89,'capacity':70.14,'local':{'p':[122,398,402,494,499],'w':[1.196,1.74,1.712,0.593,1.156]},'dispersal':{'p':[122,398,402,403,494,499],'w':[0.625,0.771,0.741,2.638,0.36,0.56]},'initial':0,'monitored':0,'temp':[4.92,4.01,6.48,9.78,11.1,14.39,15.82,15.63,12.67,11.07,9.81,10.07]},
		{'area':2.963,'action':4.05,'capacity':93.33,'local':{'p':[400,412,487,496],'w':[2.045,2.084,1.822,1.109]},'dispersal':{'p':[400,404,407,412,487,496],'w':[0.931,2.963,0.123,0.92,0.762,0.589]},'initial':0,'monitored':0,'temp':[5.11,4.13,6.62,9.84,11.13,14.41,15.89,15.73,12.79,11.18,9.97,10.31]},
		{'area':0.336,'action':0,'capacity':6.51,'local':{'p':[],'w':[]},'dispersal':{'p':[107,405,406,411],'w':[0.037,0.336,0.026,0.293]},'initial':0,'monitored':0,'temp':[5.68,4.77,7.28,10.45,11.82,15.08,16.55,16.45,13.52,11.87,10.61,11]},
		{'area':2.111,'action':0.39,'capacity':39.22,'local':{'p':[123,409,413],'w':[0.295,2.523,0.96]},'dispersal':{'p':[107,123,401,405,406,409,411,413],'w':[1.267,0.076,0.075,0.009,2.111,0.982,0.342,0.37]},'initial':0,'monitored':0,'temp':[5.56,4.63,7.12,10.31,11.65,14.92,16.38,16.27,13.35,11.72,10.48,10.84]},
		{'area':0.909,'action':2.71,'capacity':36.01,'local':{'p':[412,487],'w':[0.597,0.74]},'dispersal':{'p':[404,407,410,411,412,487],'w':[0.084,0.909,0.004,1.09,0.281,0.316]},'initial':0,'monitored':0,'temp':[5.18,4.19,6.7,9.88,11.16,14.44,15.95,15.79,12.84,11.21,10.03,10.39]},
		{'area':4.088,'action':1.87,'capacity':108.73,'local':{'p':[411,488],'w':[3.587,1.148]},'dispersal':{'p':[408,411,488],'w':[4.088,1.584,0.621]},'initial':0,'monitored':0,'temp':[5.55,4.63,7.16,10.33,11.65,14.93,16.44,16.26,13.29,11.64,10.41,10.79]},
		{'area':2.511,'action':0.55,'capacity':59.98,'local':{'p':[400,401,406,410,412,413],'w':[0.283,1.414,2.523,1.053,0.409,0.898]},'dispersal':{'p':[107,400,401,406,409,410,412,413],'w':[0.267,0.201,0.597,0.959,2.511,0.393,0.242,0.457]},'initial':0,'monitored':0,'temp':[5.47,4.53,7.01,10.22,11.55,14.82,16.28,16.15,13.24,11.61,10.38,10.72]},
		{'area':1.025,'action':0.3,'capacity':13.91,'local':{'p':[123,409,412,413],'w':[0.454,1.053,2.184,0.797]},'dispersal':{'p':[123,400,407,409,410,411,412,413],'w':[0.267,0.001,0.016,0.592,1.025,0.122,1.029,0.304]},'initial':0,'monitored':0,'temp':[5.34,4.38,6.87,10.07,11.37,14.65,16.13,15.99,13.06,11.43,10.23,10.58]},
		{'area':7.393,'action':3.34,'capacity':162.74,'local':{'p':[408,488,489],'w':[3.587,1.081,0.523]},'dispersal':{'p':[107,123,405,406,407,408,410,411,412,413,487,488,489],'w':[0.026,0.647,0.272,0.215,0.667,1.432,0.137,7.393,0.143,0.107,0.998,0.53,0.167]},'initial':0,'monitored':0,'temp':[5.39,4.43,6.95,10.13,11.43,14.71,16.21,16.05,13.1,11.46,10.25,10.62]},
		{'area':1.863,'action':2.87,'capacity':54.25,'local':{'p':[400,404,407,409,410,487],'w':[0.815,2.084,0.597,0.409,2.184,0.044]},'dispersal':{'p':[400,401,404,407,409,410,411,412,487],'w':[0.466,0.024,0.791,0.274,0.359,0.716,0.152,1.863,0.132]},'initial':0,'monitored':0,'temp':[5.26,4.29,6.78,9.99,11.29,14.56,16.04,15.9,12.96,11.35,10.14,10.49]},
		{'area':0.924,'action':0.01,'capacity':0.84,'local':{'p':[123,406,409,410],'w':[1.892,0.96,0.898,0.797]},'dispersal':{'p':[123,406,409,410,411,413],'w':[0.564,0.556,0.392,0.472,0.13,0.924]},'initial':0,'monitored':0,'temp':[5.47,4.53,7.03,10.22,11.54,14.81,16.29,16.15,13.22,11.59,10.37,10.73]},
		{'area':3.641,'action':0.12,'capacity':84.96,'local':{'p':[124,415,418,419,421,424,425],'w':[1.483,1.091,0.301,2.785,0.159,0.811,0.681]},'dispersal':{'p':[124,414,415,418,419,421,424,425,426],'w':[0.574,3.641,0.498,0.211,1.088,0.135,0.422,0.328,0.032]},'initial':0,'monitored':0,'temp':[5.67,4.83,7.37,10.45,11.9,15.16,16.67,16.5,13.51,11.85,10.57,10.97]},
		{'area':1.99,'action':0.16,'capacity':48.85,'local':{'p':[124,414,416,417,425,426],'w':[1.503,1.091,1.239,0.355,0.134,1.065]},'dispersal':{'p':[124,414,415,416,417,425,426],'w':[0.615,0.596,1.99,0.552,0.194,0.21,0.427]},'initial':0,'monitored':0,'temp':[5.67,4.84,7.38,10.46,11.9,15.17,16.69,16.49,13.48,11.83,10.55,10.95]},
		{'area':1.673,'action':0,'capacity':41.57,'local':{'p':[415,417,426,429,479],'w':[1.239,1.005,1.005,0.348,1.625]},'dispersal':{'p':[415,416,417,426,427,429,479],'w':[0.561,1.673,0.353,0.497,0.068,0.208,0.619]},'initial':0,'monitored':0,'temp':[5.65,4.84,7.38,10.45,11.91,15.18,16.7,16.48,13.45,11.81,10.53,10.92]},
		{'area':0.446,'action':0.06,'capacity':10.62,'local':{'p':[415,416],'w':[0.355,1.005]},'dispersal':{'p':[124,415,416,417,479],'w':[0.105,0.263,0.445,0.446,0.082]},'initial':0,'monitored':0,'temp':[5.67,4.84,7.38,10.47,11.9,15.17,16.7,16.48,13.46,11.81,10.54,10.93]},
		{'area':2.014,'action':0.17,'capacity':41.9,'local':{'p':[322,323,414,419],'w':[2.147,0.056,0.301,1.735]},'dispersal':{'p':[322,323,414,418,419],'w':[0.911,0.18,0.235,2.014,0.673]},'initial':0,'monitored':0,'temp':[5.67,4.81,7.35,10.47,11.88,15.15,16.65,16.5,13.53,11.87,10.59,10.99]},
		{'area':3.33,'action':0.11,'capacity':82.75,'local':{'p':[323,414,418,424],'w':[2.3,2.785,1.735,0.977]},'dispersal':{'p':[322,323,414,418,419,424],'w':[0.092,0.987,1.197,0.754,3.33,0.575]},'initial':0,'monitored':0,'temp':[5.61,4.76,7.3,10.4,11.84,15.1,16.61,16.45,13.47,11.81,10.52,10.93]},
		{'area':2.051,'action':0.1,'capacity':50.78,'local':{'p':[422,423,432],'w':[1.706,1.132,0.728]},'dispersal':{'p':[126,317,420,422,423,432],'w':[0.931,0.143,2.051,0.771,0.546,0.342]},'initial':0,'monitored':0,'temp':[5.33,4.53,7.05,10.08,11.69,14.93,16.44,16.23,13.17,11.54,10.21,10.63]},
		{'area':3.034,'action':0.47,'capacity':77.06,'local':{'p':[125,414,422,423,424,425],'w':[1.791,0.159,0.481,0.45,2.623,1.882]},'dispersal':{'p':[125,414,421,422,423,424,425],'w':[0.739,0.236,3.034,0.316,0.29,1.039,0.839]},'initial':0,'monitored':0,'temp':[5.54,4.72,7.24,10.28,11.81,15.06,16.57,16.38,13.36,11.73,10.43,10.83]},
		{'area':5.304,'action':1.52,'capacity':117.71,'local':{'p':[103,420,421,423,424],'w':[2.391,1.706,0.481,0.982,2.286]},'dispersal':{'p':[103,126,317,321,420,421,422,423,424],'w':[0.989,0.077,0.695,0.076,0.673,0.288,5.304,0.456,0.935]},'initial':0,'monitored':0,'temp':[5.35,4.54,7.08,10.14,11.7,14.95,16.47,16.26,13.23,11.57,10.24,10.67]},
		{'area':2.338,'action':1.26,'capacity':64.31,'local':{'p':[125,420,421,422,432],'w':[2.019,1.132,0.45,0.982,1.687]},'dispersal':{'p':[125,420,421,422,423,432],'w':[0.886,0.552,0.291,0.511,2.338,0.794]},'initial':0,'monitored':0,'temp':[5.42,4.61,7.1,10.11,11.72,14.96,16.47,16.27,13.21,11.61,10.3,10.7]},
		{'area':5.481,'action':0.98,'capacity':93.05,'local':{'p':[103,323,414,419,421,422],'w':[1.185,1.286,0.811,0.977,2.623,2.286]},'dispersal':{'p':[103,323,414,419,421,422,424,425],'w':[0.602,0.581,0.42,0.413,1.091,1.004,5.481,0.055]},'initial':0,'monitored':0,'temp':[5.48,4.65,7.19,10.26,11.76,15.01,16.53,16.35,13.35,11.69,10.39,10.8]},
		{'area':2.784,'action':0.15,'capacity':70.37,'local':{'p':[125,414,415,421,426,427],'w':[1.163,0.681,0.134,1.882,2.074,1.141]},'dispersal':{'p':[125,414,415,421,424,425,426,427,428,483],'w':[0.546,0.399,0.169,0.771,0.055,2.784,0.728,0.575,0.079,0.001]},'initial':0,'monitored':0,'temp':[5.6,4.78,7.3,10.34,11.86,15.11,16.63,16.43,13.39,11.77,10.48,10.88]},
		{'area':1.35,'action':0.06,'capacity':33.48,'local':{'p':[415,416,425,427,429],'w':[1.065,1.005,2.074,1,0.055]},'dispersal':{'p':[414,415,416,425,426,427,429,479],'w':[0.109,0.507,0.44,0.917,1.35,0.471,0.133,0.002]},'initial':0,'monitored':0,'temp':[5.63,4.82,7.35,10.4,11.89,15.15,16.67,16.47,13.43,11.8,10.51,10.91]},
		{'area':1.451,'action':0.08,'capacity':36.41,'local':{'p':[125,425,426,428,429,480,482,483],'w':[0.114,1.141,1,0.286,0.908,0.36,0.105,1.295]},'dispersal':{'p':[125,416,425,426,427,428,429,479,480,482,483],'w':[0.188,0.129,0.48,0.401,1.451,0.233,0.351,0.001,0.183,0.088,0.528]},'initial':0,'monitored':0,'temp':[5.58,4.78,7.29,10.31,11.86,15.12,16.64,16.42,13.34,11.74,10.46,10.85]},
		{'area':6.046,'action':2.47,'capacity':162.38,'local':{'p':[125,427,432,433,434,481,483],'w':[2.05,0.286,0.264,1.614,0.98,2.174,2.051]},'dispersal':{'p':[125,425,427,428,432,433,434,476,481,483],'w':[0.85,0.057,0.192,6.046,0.182,0.733,0.437,0.025,0.964,0.821]},'initial':0,'monitored':0,'temp':[5.49,4.71,7.16,10.11,11.79,15.02,16.54,16.32,13.18,11.65,10.36,10.73]},
		{'area':0.573,'action':0,'capacity':14.33,'local':{'p':[416,426,427,479,482],'w':[0.348,0.055,0.908,0.925,0.987]},'dispersal':{'p':[416,426,427,429,479,480,482],'w':[0.248,0.162,0.408,0.573,0.47,0.115,0.386]},'initial':0,'monitored':0,'temp':[5.62,4.82,7.35,10.39,11.9,15.16,16.69,16.46,13.4,11.78,10.5,10.89]},
		{'area':8.733,'action':0.78,'capacity':201.12,'local':{'p':[102,126,127,312,435,438],'w':[0.455,2.599,1.421,1.325,2.306,3.07]},'dispersal':{'p':[102,126,127,312,430,435,436,438],'w':[0.285,1.172,0.696,0.62,8.733,0.956,0.006,1.283]},'initial':0,'monitored':0,'temp':[5.07,4.31,6.87,9.86,11.56,14.83,16.35,16.09,12.91,11.3,9.94,10.36]},
		{'area':6.51,'action':1.54,'capacity':165.51,'local':{'p':[435,436,468],'w':[3.71,2.527,1.575]},'dispersal':{'p':[76,126,431,433,435,436,468,474,475],'w':[0.049,0.158,6.51,0.137,1.457,1.066,0.727,0.047,1.029]},'initial':0,'monitored':0,'temp':[5.44,4.69,7.1,9.92,11.85,15.12,16.63,16.41,13,11.63,10.32,10.61]},
		{'area':1.971,'action':0.31,'capacity':49.66,'local':{'p':[125,420,423,428,434],'w':[0.414,0.728,1.687,0.264,1.889]},'dispersal':{'p':[125,126,420,423,428,432,434],'w':[0.264,0.496,0.327,0.658,0.261,1.971,0.735]},'initial':0,'monitored':0,'temp':[5.39,4.6,7.07,10.05,11.71,14.94,16.45,16.24,13.15,11.58,10.27,10.66]},
		{'area':4.669,'action':0.69,'capacity':113.74,'local':{'p':[428,434,472,475,476,477,481],'w':[1.614,1.726,0.853,0.663,0.839,1.071,0.229]},'dispersal':{'p':[126,428,431,433,434,435,472,475,476,477,481],'w':[0.112,0.724,0.138,4.669,0.721,0.337,0.323,0.288,0.416,0.431,0.191]},'initial':0,'monitored':0,'temp':[5.46,4.69,7.12,10,11.81,15.04,16.56,16.33,13.08,11.63,10.33,10.67]},
		{'area':2.671,'action':0.17,'capacity':66.26,'local':{'p':[428,432,433],'w':[0.98,1.889,1.726]},'dispersal':{'p':[125,126,428,432,433,434,435],'w':[0.017,0.807,0.543,0.792,0.742,2.671,0.078]},'initial':0,'monitored':0,'temp':[5.41,4.64,7.09,10.04,11.75,14.99,16.5,16.28,13.12,11.6,10.29,10.66]},
		{'area':5.206,'action':1.03,'capacity':133.18,'local':{'p':[126,127,430,431,436],'w':[3.265,0.321,2.306,3.71,1.421]},'dispersal':{'p':[126,127,430,431,433,434,435,436,475],'w':[1.374,0.279,0.974,1.355,0.482,0.088,5.206,0.617,0.07]},'initial':0,'monitored':0,'temp':[5.32,4.57,7.06,9.97,11.78,15.04,16.56,16.31,13.03,11.53,10.19,10.54]},
		{'area':4.705,'action':2.05,'capacity':125.04,'local':{'p':[127,431,435,439,463,468],'w':[0.772,2.527,1.421,1.618,1.669,0.739]},'dispersal':{'p':[127,430,431,435,436,439,463,468,471],'w':[0.44,0.009,1.046,0.685,4.705,0.631,0.723,0.462,0.005]},'initial':0,'monitored':0,'temp':[5.19,4.43,6.86,9.72,11.61,14.88,16.4,16.17,12.81,11.39,10.07,10.39]},
		{'area':2.646,'action':1.88,'capacity':75.03,'local':{'p':[127,439,445,463,467,470],'w':[2.111,1.367,0.23,0.828,0.975,1.118]},'dispersal':{'p':[127,437,439,445,463,467,470],'w':[0.956,2.646,0.56,0.26,0.453,0.436,0.47]},'initial':0,'monitored':0,'temp':[4.71,3.93,6.4,9.32,11.1,14.38,15.9,15.68,12.43,10.93,9.6,9.99]},
		{'area':8.412,'action':2.56,'capacity':222.41,'local':{'p':[127,302,305,312,430,440],'w':[0.519,0.815,0.248,3.17,3.07,4.784]},'dispersal':{'p':[127,302,305,312,430,438,440],'w':[0.375,0.422,0.251,1.336,1.309,8.412,1.839]},'initial':0,'monitored':0,'temp':[4.65,3.85,6.42,9.43,11.06,14.34,15.85,15.61,12.52,10.89,9.55,10.02]},
		{'area':1.542,'action':1.55,'capacity':44.93,'local':{'p':[127,436,437,463],'w':[1.241,1.618,1.367,0.91]},'dispersal':{'p':[127,436,437,439,463],'w':[0.664,0.791,0.578,1.542,0.522]},'initial':0,'monitored':0,'temp':[4.94,4.17,6.63,9.53,11.35,14.63,16.15,15.92,12.63,11.16,9.83,10.19]},
		{'area':8.807,'action':8.61,'capacity':261.23,'local':{'p':[127,305,308,438,442,443],'w':[2.434,1.965,0.809,4.784,0.088,2.453]},'dispersal':{'p':[127,302,304,305,308,438,440,442,443],'w':[1.144,0.034,0.018,0.899,0.369,1.963,8.807,0.092,1.025]},'initial':0,'monitored':0,'temp':[4.41,3.59,6.14,9.13,10.75,14.03,15.53,15.31,12.26,10.64,9.32,9.8]},
		{'area':3.812,'action':1,'capacity':100.28,'local':{'p':[100,304,306,442,444,449],'w':[1.876,1.339,0.341,0.736,2.172,1.293]},'dispersal':{'p':[100,304,306,441,442,444,449],'w':[0.792,0.593,0.259,3.812,0.379,0.913,0.668]},'initial':0,'monitored':0,'temp':[4.36,3.59,6.21,9.25,10.72,14.04,15.49,15.28,12.31,10.64,9.31,9.84]},
		{'area':3.297,'action':0.76,'capacity':86.13,'local':{'p':[304,308,440,441,443,444],'w':[3.012,0.159,0.088,0.736,3.187,1.227]},'dispersal':{'p':[304,308,440,441,442,443,444],'w':[1.152,0.223,0.22,0.4,3.297,1.326,0.543]},'initial':0,'monitored':0,'temp':[4.32,3.53,6.11,9.14,10.66,13.96,15.43,15.22,12.23,10.58,9.26,9.78]},
		{'area':7.073,'action':5.8,'capacity':204.07,'local':{'p':[127,128,440,442,444,445],'w':[0.772,2.067,2.453,3.187,0.526,1.574]},'dispersal':{'p':[127,128,304,308,440,442,443,444,445],'w':[0.419,0.844,0.026,0.094,1.067,1.222,7.073,0.328,0.711]},'initial':0,'monitored':0,'temp':[4.3,3.5,6.05,9.05,10.62,13.91,15.4,15.19,12.17,10.55,9.23,9.73]},
		{'area':3.375,'action':0.12,'capacity':84.43,'local':{'p':[128,441,442,443,448,449,450],'w':[1.84,2.172,1.227,0.526,0.008,0.582,0.888]},'dispersal':{'p':[128,441,442,443,444,448,449,450],'w':[0.795,0.907,0.555,0.302,3.375,0.071,0.339,0.431]},'initial':0,'monitored':0,'temp':[4.24,3.47,6.05,9.09,10.57,13.88,15.33,15.13,12.17,10.52,9.2,9.73]},
		{'area':7.762,'action':3.7,'capacity':211.45,'local':{'p':[127,128,437,443,446,460,470],'w':[1.168,3.121,0.23,1.574,0.902,2.114,2.525]},'dispersal':{'p':[127,128,437,443,445,446,460,470],'w':[0.572,1.221,0.168,0.739,7.762,0.531,0.931,0.985]},'initial':0,'monitored':0,'temp':[4.42,3.65,6.17,9.17,10.8,14.09,15.6,15.37,12.27,10.68,9.35,9.8]},
		{'area':6.261,'action':2.91,'capacity':169.51,'local':{'p':[128,129,131,445,447,450,456,460],'w':[0.97,0.5,1.17,0.902,0.098,2.293,3.058,0.783]},'dispersal':{'p':[128,129,131,445,446,447,450,456,460],'w':[0.478,0.284,0.591,0.412,6.261,0.156,0.918,1.209,0.375]},'initial':0,'monitored':0,'temp':[4.37,3.64,6.21,9.27,10.83,14.12,15.65,15.38,12.33,10.66,9.31,9.8]},
		{'area':2.972,'action':1.09,'capacity':79.48,'local':{'p':[77,129,446,453,456],'w':[0.258,1.899,0.098,3.019,2.64]},'dispersal':{'p':[77,129,446,447,453,456],'w':[0.296,0.882,0.17,2.972,1.276,1.035]},'initial':0,'monitored':0,'temp':[4.41,3.71,6.33,9.43,10.94,14.26,15.8,15.48,12.44,10.73,9.37,9.86]},
		{'area':3.458,'action':0.48,'capacity':88.16,'local':{'p':[129,444,449,450],'w':[2.183,0.008,3.18,2.247]},'dispersal':{'p':[129,444,448,449,450],'w':[0.957,0.186,3.458,1.234,0.943]},'initial':0,'monitored':0,'temp':[4.36,3.63,6.25,9.31,10.77,14.1,15.58,15.33,12.34,10.66,9.32,9.84]},
		{'area':4.973,'action':4.82,'capacity':148.28,'local':{'p':[100,441,444,448],'w':[1.473,1.293,0.582,3.18]},'dispersal':{'p':[100,441,444,448,449,450],'w':[0.565,0.55,0.338,1.218,4.973,0.129]},'initial':0,'monitored':0,'temp':[4.39,3.65,6.27,9.32,10.78,14.11,15.58,15.34,12.36,10.68,9.34,9.87]},
		{'area':3.864,'action':0.22,'capacity':95.73,'local':{'p':[128,129,444,446,448],'w':[1.617,0.883,0.888,2.293,2.247]},'dispersal':{'p':[128,129,444,446,448,449,450],'w':[0.755,0.452,0.445,1.031,0.851,0.138,3.864]},'initial':0,'monitored':0,'temp':[4.3,3.56,6.15,9.2,10.7,14.01,15.49,15.26,12.26,10.59,9.26,9.77]},
		{'area':2.07,'action':0.15,'capacity':52.07,'local':{'p':[130,452,454,455],'w':[1.27,0.537,2.539,2.247]},'dispersal':{'p':[130,451,452,454,455,608],'w':[0.561,2.07,0.364,1,0.846,0.132]},'initial':0,'monitored':0,'temp':[4.4,3.76,6.39,9.6,11.13,14.39,16.02,15.62,12.57,10.79,9.37,9.84]},
		{'area':3.709,'action':1.07,'capacity':79.38,'local':{'p':[77,451,454,455,601,608,609],'w':[2.776,0.537,1.235,0.054,1.254,1.73,0.248]},'dispersal':{'p':[77,451,452,454,455,601,608,609],'w':[1.171,0.237,3.709,0.58,0.098,0.637,0.718,0.193]},'initial':0,'monitored':0,'temp':[4.51,3.89,6.51,9.72,11.25,14.51,16.13,15.74,12.67,10.9,9.49,9.95]},
		{'area':6.848,'action':0.61,'capacity':171.1,'local':{'p':[77,129,447,454],'w':[1.664,0.952,3.019,1.571]},'dispersal':{'p':[77,129,447,453,454,456],'w':[0.772,0.456,1.175,6.848,0.672,0.03]},'initial':0,'monitored':0,'temp':[4.41,3.73,6.36,9.49,10.99,14.31,15.87,15.53,12.48,10.74,9.37,9.86]},
		{'area':4.902,'action':1.88,'capacity':129.88,'local':{'p':[77,451,452,453],'w':[1.297,2.539,1.235,1.571]},'dispersal':{'p':[77,130,451,452,453,454],'w':[0.569,0.028,1.106,0.561,0.698,4.902]},'initial':0,'monitored':0,'temp':[4.41,3.75,6.38,9.57,11.09,14.37,15.98,15.6,12.55,10.78,9.37,9.85]},
		{'area':1.725,'action':0,'capacity':41.62,'local':{'p':[130,451,452,605,608,610],'w':[0.639,2.247,0.054,0.106,1.365,1.328]},'dispersal':{'p':[130,451,452,455,605,608,610],'w':[0.416,0.904,0.198,1.725,0.143,0.619,0.518]},'initial':0,'monitored':0,'temp':[4.42,3.8,6.43,9.65,11.18,14.44,16.07,15.66,12.61,10.83,9.4,9.86]},
		{'area':5.81,'action':4.19,'capacity':165.1,'local':{'p':[77,131,446,447],'w':[2.218,1.89,3.058,2.64]},'dispersal':{'p':[77,129,131,446,447,453,456,601],'w':[1.011,0.104,0.901,1.28,1.064,0.021,5.81,0.062]},'initial':0,'monitored':0,'temp':[4.42,3.72,6.3,9.41,10.97,14.26,15.82,15.5,12.43,10.73,9.37,9.84]},
		{'area':1.806,'action':1.25,'capacity':50.4,'local':{'p':[131,458,459,461,462,466,600],'w':[0.69,0.95,0.685,1.604,0.511,0.537,0.51]},'dispersal':{'p':[131,457,458,459,461,462,466,600],'w':[0.461,1.806,0.427,0.219,0.648,0.34,0.274,0.338]},'initial':0,'monitored':0,'temp':[4.74,4.05,6.55,9.56,11.29,14.54,16.13,15.83,12.61,11.03,9.67,10.05]},
		{'area':2.011,'action':1.2,'capacity':54.28,'local':{'p':[131,457,459,460,466],'w':[1.537,0.95,1.119,1.518,0.64]},'dispersal':{'p':[131,457,458,459,460,466,469],'w':[0.767,0.523,2.011,0.302,0.75,0.379,0.112]},'initial':0,'monitored':0,'temp':[4.69,3.99,6.48,9.47,11.22,14.47,16.05,15.77,12.54,10.97,9.62,10]},
		{'area':0.343,'action':0.25,'capacity':9.8,'local':{'p':[457,458,466],'w':[0.685,1.119,1.02]},'dispersal':{'p':[457,458,459,466],'w':[0.427,0.599,0.343,0.605]},'initial':0,'monitored':0,'temp':[4.79,4.09,6.57,9.54,11.32,14.57,16.15,15.87,12.61,11.07,9.71,10.08]},
		{'area':6.102,'action':3.2,'capacity':165.99,'local':{'p':[131,445,446,458,466,467,469,470],'w':[2.355,2.114,0.783,1.518,0.063,0.427,0.63,1.719]},'dispersal':{'p':[131,445,446,458,460,466,467,469,470],'w':[1.007,0.928,0.475,0.619,6.102,0.108,0.232,0.324,0.664]},'initial':0,'monitored':0,'temp':[4.59,3.85,6.36,9.35,11.06,14.33,15.88,15.62,12.43,10.86,9.51,9.92]},
		{'area':2.671,'action':1.08,'capacity':68.58,'local':{'p':[457,462,464,591,600],'w':[1.604,1.418,0.118,1.511,2.291]},'dispersal':{'p':[457,461,462,464,591,600],'w':[0.749,2.671,0.603,0.189,0.741,0.995]},'initial':0,'monitored':0,'temp':[4.9,4.23,6.72,9.7,11.47,14.71,16.31,16,12.74,11.19,9.82,10.19]},
		{'area':3.267,'action':0.95,'capacity':84.91,'local':{'p':[132,457,461,464,466,469],'w':[0.687,0.511,1.418,2.294,1.59,0.726]},'dispersal':{'p':[132,457,461,462,464,466,469,591],'w':[0.382,0.283,0.65,3.267,0.983,0.602,0.399,0.086]},'initial':0,'monitored':0,'temp':[5.06,4.37,6.83,9.73,11.59,14.84,16.42,16.14,12.79,11.31,9.96,10.3]},
		{'area':4.284,'action':6.53,'capacity':127.48,'local':{'p':[132,436,437,439,465,467,468,469,471],'w':[1.045,1.669,0.828,0.91,0.06,1.299,0.321,0.899,0.815]},'dispersal':{'p':[132,436,437,439,463,465,467,468,469,471],'w':[0.448,0.768,0.401,0.379,4.284,0.067,0.597,0.242,0.427,0.309]},'initial':0,'monitored':0,'temp':[5.06,4.3,6.71,9.57,11.47,14.75,16.28,16.06,12.67,11.26,9.94,10.26]},
		{'area':8.08,'action':0.4,'capacity':194.98,'local':{'p':[132,461,462,465,468,591,593],'w':[1.32,0.118,2.294,1.351,0.6,2.636,0.231]},'dispersal':{'p':[132,145,146,461,462,464,465,468,474,590,591,593],'w':[0.571,0.013,0.076,0.153,0.938,8.08,0.555,0.261,0.075,1.243,1.029,0.173]},'initial':0,'monitored':0,'temp':[5.25,4.59,7.07,9.91,11.79,15.02,16.61,16.29,12.97,11.49,10.13,10.48]},
		{'area':2.479,'action':0.28,'capacity':20.78,'local':{'p':[132,463,464,468,471],'w':[2.547,0.06,1.351,0.975,2.583]},'dispersal':{'p':[132,463,464,465,468,471],'w':[0.993,0.229,0.715,2.479,0.587,0.998]},'initial':0,'monitored':0,'temp':[5.25,4.54,6.99,9.79,11.71,14.95,16.52,16.24,12.87,11.46,10.11,10.45]},
		{'area':1.572,'action':1.94,'capacity':46.83,'local':{'p':[457,458,459,460,462,469],'w':[0.537,0.64,1.02,0.063,1.59,1.538]},'dispersal':{'p':[457,458,459,460,462,466,469],'w':[0.348,0.353,0.287,0.19,0.746,1.572,0.727]},'initial':0,'monitored':0,'temp':[4.88,4.17,6.64,9.57,11.39,14.65,16.22,15.95,12.65,11.14,9.79,10.14]},
		{'area':2.738,'action':6.09,'capacity':98.2,'local':{'p':[437,460,463,469,470],'w':[0.975,0.427,1.299,1.607,2.276]},'dispersal':{'p':[437,460,463,467,469,470],'w':[0.534,0.333,0.601,2.738,0.823,0.934]},'initial':0,'monitored':0,'temp':[4.78,4.03,6.48,9.38,11.21,14.49,16.04,15.8,12.49,11.01,9.67,10.03]},
		{'area':5.909,'action':3.08,'capacity':153.24,'local':{'p':[431,436,463,464,465,471],'w':[1.575,0.739,0.321,0.6,0.975,3.016]},'dispersal':{'p':[76,145,431,436,463,464,465,468,471,474,475,590],'w':[0.104,0.017,0.637,0.356,0.256,0.364,0.444,5.909,1.047,1.296,0.117,0.117]},'initial':0,'monitored':0,'temp':[5.37,4.65,7.05,9.82,11.79,15.03,16.58,16.32,12.91,11.56,10.23,10.54]},
		{'area':3.581,'action':0.84,'capacity':87.74,'local':{'p':[132,460,462,463,466,467],'w':[1.709,0.63,0.726,0.899,1.538,1.607]},'dispersal':{'p':[132,458,460,462,463,466,467,469],'w':[0.778,0.08,0.374,0.385,0.485,0.582,0.754,3.581]},'initial':0,'monitored':0,'temp':[4.95,4.21,6.65,9.54,11.41,14.69,16.24,15.99,12.63,11.18,9.83,10.17]},
		{'area':3.236,'action':3.57,'capacity':98.73,'local':{'p':[437,445,460,467],'w':[1.118,2.525,1.719,2.276]},'dispersal':{'p':[127,437,445,460,467,470],'w':[0.049,0.582,1.142,0.829,0.953,3.236]},'initial':0,'monitored':0,'temp':[4.61,3.85,6.34,9.28,11.03,14.31,15.84,15.6,12.39,10.86,9.52,9.92]},
		{'area':1.404,'action':3.05,'capacity':44.27,'local':{'p':[463,465,468],'w':[0.815,2.583,3.016]},'dispersal':{'p':[132,436,463,465,468,471],'w':[0.119,0.013,0.521,1.02,1.41,1.404]},'initial':0,'monitored':0,'temp':[5.27,4.55,6.95,9.75,11.7,14.96,16.51,16.26,12.84,11.47,10.15,10.45]},
		{'area':1.421,'action':0.01,'capacity':35.23,'local':{'p':[76,433,475,477],'w':[0.363,0.853,2.441,2.395]},'dispersal':{'p':[76,433,472,474,475,477],'w':[0.363,0.521,1.421,0.005,1.083,0.95]},'initial':0,'monitored':0,'temp':[5.51,4.75,7.13,9.93,11.87,15.12,16.63,16.42,13.02,11.68,10.38,10.66]},
		{'area':6.047,'action':0.66,'capacity':152.85,'local':{'p':[76,145,476,478,588],'w':[2.646,1.908,2.11,0.812,2.328]},'dispersal':{'p':[76,145,473,476,478,588],'w':[1.111,0.916,6.047,0.973,0.424,0.999]},'initial':0,'monitored':0,'temp':[5.35,4.67,7.16,9.95,11.78,14.98,16.58,16.21,13.01,11.52,10.19,10.59]},
		{'area':2.746,'action':0.08,'capacity':66.47,'local':{'p':[76,145,475,590],'w':[3.13,1.889,0.1,0.212]},'dispersal':{'p':[76,145,431,464,468,472,474,475,590],'w':[1.273,0.814,0.058,0.087,1.436,0.001,2.746,0.144,0.16]},'initial':0,'monitored':0,'temp':[5.36,4.68,7.14,9.89,11.82,15.02,16.61,16.28,12.97,11.55,10.2,10.57]},
		{'area':1.899,'action':0.58,'capacity':48.96,'local':{'p':[76,433,472,474],'w':[0.366,0.663,2.441,0.1]},'dispersal':{'p':[76,431,433,435,468,472,474,475,477],'w':[0.242,1.13,0.364,0.071,0.155,0.946,0.064,1.899,0.006]},'initial':0,'monitored':0,'temp':[5.5,4.75,7.12,9.92,11.87,15.13,16.64,16.43,13.01,11.68,10.38,10.66]},
		{'area':5.916,'action':0.51,'capacity':136.66,'local':{'p':[76,133,433,473,477,478,481],'w':[0.48,0.373,0.839,2.11,2.255,0.946,2.605]},'dispersal':{'p':[76,133,428,433,473,476,477,478,481],'w':[0.31,0.236,0.031,0.461,0.861,5.916,0.905,0.489,1.049]},'initial':0,'monitored':0,'temp':[5.45,4.72,7.14,9.98,11.81,15.03,16.58,16.3,13.05,11.61,10.32,10.66]},
		{'area':2.519,'action':0.06,'capacity':62.23,'local':{'p':[76,433,472,476],'w':[1.263,1.071,2.395,2.255]},'dispersal':{'p':[76,433,472,475,476,477],'w':[0.694,0.607,0.966,0.014,1.008,2.519]},'initial':0,'monitored':0,'temp':[5.5,4.75,7.13,9.94,11.85,15.09,16.61,16.39,13.02,11.66,10.37,10.67]},
		{'area':3.432,'action':0.11,'capacity':76.4,'local':{'p':[133,473,476,588],'w':[1.308,0.812,0.946,2.259]},'dispersal':{'p':[133,473,476,478,588],'w':[0.487,0.44,0.476,3.432,0.955]},'initial':0,'monitored':0,'temp':[5.38,4.68,7.17,10.01,11.76,14.98,16.57,16.21,13.04,11.52,10.22,10.63]},
		{'area':1.912,'action':0.07,'capacity':45.12,'local':{'p':[416,429,482],'w':[1.625,0.925,1.127]},'dispersal':{'p':[416,417,426,427,429,479,480,482],'w':[0.693,0.043,0.004,0.003,0.391,1.912,0.069,0.493]},'initial':0,'monitored':0,'temp':[5.65,4.84,7.38,10.44,11.91,15.19,16.72,16.47,13.42,11.78,10.51,10.9]},
		{'area':1.989,'action':0.15,'capacity':49.71,'local':{'p':[133,427,482,483],'w':[0.459,0.36,1.935,2.172]},'dispersal':{'p':[133,427,429,479,480,482,483],'w':[0.229,0.284,0.086,0.034,1.989,0.652,0.892]},'initial':0,'monitored':0,'temp':[5.6,4.81,7.31,10.33,11.88,15.15,16.68,16.42,13.32,11.73,10.46,10.84]},
		{'area':4.895,'action':0.26,'capacity':123.42,'local':{'p':[133,428,433,476,483],'w':[3.052,2.174,0.229,2.605,1.15]},'dispersal':{'p':[133,428,433,476,478,481,483],'w':[1.32,0.901,0.23,1.122,0.001,4.895,0.604]},'initial':0,'monitored':0,'temp':[5.5,4.74,7.18,10.09,11.82,15.05,16.58,16.32,13.14,11.65,10.37,10.72]},
		{'area':0.767,'action':0.06,'capacity':18.96,'local':{'p':[427,429,479,480],'w':[0.105,0.987,1.127,1.935]},'dispersal':{'p':[427,429,479,480,482,483],'w':[0.227,0.334,0.506,0.826,0.767,0.004]},'initial':0,'monitored':0,'temp':[5.62,4.83,7.34,10.38,11.9,15.17,16.7,16.45,13.37,11.76,10.49,10.87]},
		{'area':2.763,'action':0.07,'capacity':68.96,'local':{'p':[133,427,428,480,481],'w':[0.436,1.295,2.051,2.172,1.15]},'dispersal':{'p':[125,133,425,427,428,480,481,482,483],'w':[0.02,0.318,0.004,0.652,0.91,0.905,0.522,0.002,2.763]},'initial':0,'monitored':0,'temp':[5.56,4.78,7.26,10.25,11.85,15.11,16.63,16.39,13.27,11.71,10.43,10.81]},
		{'area':5.407,'action':3.76,'capacity':151.27,'local':{'p':[134,486,488,489],'w':[2.261,1.869,2.591,2.113]},'dispersal':{'p':[134,484,486,488,489],'w':[0.875,5.407,0.848,1.023,1.056]},'initial':0,'monitored':0,'temp':[5.41,4.49,7.05,10.21,11.49,14.78,16.32,16.1,13.09,11.42,10.22,10.6]},
		{'area':4.205,'action':0.16,'capacity':102.57,'local':{'p':[1,13,134,486,585],'w':[0.782,2.063,2.252,0.589,1.666]},'dispersal':{'p':[1,13,134,485,486,585],'w':[0.401,0.89,0.921,4.205,0.284,0.65]},'initial':0,'monitored':0,'temp':[5.42,4.58,7.12,10.22,11.61,14.9,16.45,16.19,13.13,11.49,10.26,10.65]},
		{'area':2.633,'action':1.9,'capacity':74.5,'local':{'p':[13,134,144,484,485,489],'w':[3.339,1.101,0.547,1.869,0.589,1.081]},'dispersal':{'p':[13,134,144,484,485,486,489],'w':[1.493,0.486,0.309,0.827,0.267,2.633,0.554]},'initial':0,'monitored':0,'temp':[5.17,4.23,6.76,9.92,11.2,14.49,16.04,15.82,12.8,11.15,9.97,10.35]},
		{'area':6.847,'action':8.02,'capacity':202.58,'local':{'p':[404,407,412,491,496,497],'w':[1.822,0.74,0.044,2.601,2.236,0.33]},'dispersal':{'p':[404,407,411,412,487,489,491,496,497],'w':[0.744,0.326,0.754,0.153,6.847,0.984,1.077,0.934,0.249]},'initial':0,'monitored':0,'temp':[4.95,3.92,6.43,9.63,10.88,14.16,15.68,15.51,12.54,10.93,9.76,10.11]},
		{'area':3.859,'action':0.88,'capacity':99.54,'local':{'p':[408,411,484,489],'w':[1.148,1.081,2.591,2.094]},'dispersal':{'p':[408,411,484,488,489],'w':[0.48,0.555,1.121,3.859,0.899]},'initial':0,'monitored':0,'temp':[5.46,4.53,7.08,10.25,11.53,14.82,16.35,16.14,13.15,11.49,10.28,10.66]},
		{'area':9.478,'action':16.28,'capacity':314.04,'local':{'p':[144,411,484,486,488],'w':[3.055,0.523,2.113,1.081,2.094]},'dispersal':{'p':[75,144,411,484,486,487,488,489,490,491,584],'w':[0.787,1.313,0.359,0.863,0.528,0.774,0.841,9.478,0.008,0.992,0.132]},'initial':0,'monitored':0,'temp':[5.11,4.12,6.68,9.85,11.11,14.38,15.92,15.71,12.71,11.06,9.88,10.24]},
		{'area':2.995,'action':6.66,'capacity':107.13,'local':{'p':[491,497,498,583,584],'w':[3.09,0.492,1.408,1.28,1.395]},'dispersal':{'p':[75,144,489,490,491,497,498,583,584],'w':[0.136,0.01,0.021,2.995,1.199,0.38,0.597,0.506,0.68]},'initial':0,'monitored':0,'temp':[4.94,3.93,6.5,9.71,10.97,14.23,15.74,15.54,12.52,10.89,9.69,10.02]},
		{'area':4.977,'action':9.75,'capacity':168.45,'local':{'p':[75,487,490,497,584],'w':[1.104,2.601,3.09,0.853,0.011]},'dispersal':{'p':[75,144,487,489,490,491,496,497,584],'w':[0.511,0.012,0.997,0.849,1.19,4.977,0.003,0.467,0.174]},'initial':0,'monitored':0,'temp':[4.96,3.94,6.49,9.68,10.93,14.2,15.72,15.53,12.53,10.9,9.72,10.07]},
		{'area':3.764,'action':0.91,'capacity':98.02,'local':{'p':[135,136,393,493,494,499],'w':[0.729,1.33,0.713,2.646,2.956,0.027]},'dispersal':{'p':[135,136,393,492,493,494,499],'w':[0.398,0.673,0.445,3.764,1.076,1.139,0.127]},'initial':0,'monitored':0,'temp':[4.55,3.63,6.09,9.38,10.7,13.98,15.41,15.23,12.22,10.66,9.42,9.69]},
		{'area':3.866,'action':2.15,'capacity':106.72,'local':{'p':[135,136,492,495,567],'w':[1.201,1.53,2.646,2.846,0.09]},'dispersal':{'p':[135,136,492,493,495,567],'w':[0.653,0.72,1.111,3.866,1.188,0.167]},'initial':0,'monitored':0,'temp':[4.61,3.69,6.18,9.47,10.79,14.08,15.51,15.32,12.29,10.74,9.49,9.77]},
		{'area':3.483,'action':0.9,'capacity':90.44,'local':{'p':[393,397,402,403,492,499],'w':[0.805,1.223,0.835,0.593,2.956,1.413]},'dispersal':{'p':[135,388,393,397,402,403,492,494,499],'w':[0.129,0.011,0.486,0.494,0.352,0.323,1.24,3.483,0.593]},'initial':0,'monitored':0,'temp':[4.63,3.71,6.18,9.47,10.79,14.07,15.51,15.32,12.33,10.75,9.5,9.77]},
		{'area':6.527,'action':2.22,'capacity':172.51,'local':{'p':[135,493,497,498,567,575],'w':[0.496,2.846,0.986,0.591,2.403,2.84]},'dispersal':{'p':[135,136,493,495,497,498,567,575],'w':[0.283,0.089,1.152,6.527,0.444,0.342,1.059,1.208]},'initial':0,'monitored':0,'temp':[4.56,3.64,6.14,9.45,10.78,14.09,15.5,15.32,12.26,10.74,9.49,9.76]},
		{'area':5.061,'action':1.32,'capacity':131.92,'local':{'p':[135,398,400,404,487,497,499],'w':[0.685,0.944,0.418,1.109,2.236,2.088,1.225]},'dispersal':{'p':[135,398,400,404,487,491,496,497,499],'w':[0.332,0.451,0.247,0.485,1.017,0.007,5.061,0.947,0.527]},'initial':0,'monitored':0,'temp':[4.84,3.84,6.35,9.59,10.87,14.16,15.63,15.46,12.47,10.88,9.68,9.99]},
		{'area':5.984,'action':5.93,'capacity':177.83,'local':{'p':[135,487,490,491,495,496,498],'w':[2.446,0.33,0.492,0.853,0.986,2.088,2.554]},'dispersal':{'p':[135,487,490,491,495,496,497,498],'w':[1.002,0.258,0.242,0.426,0.555,0.891,5.984,1.031]},'initial':0,'monitored':0,'temp':[4.7,3.71,6.23,9.49,10.77,14.07,15.54,15.35,12.33,10.75,9.54,9.85]},
		{'area':4.204,'action':2.37,'capacity':114.98,'local':{'p':[490,495,497,571,575,583],'w':[1.408,0.591,2.554,1.347,0.732,1.478]},'dispersal':{'p':[490,495,497,498,571,575,583],'w':[0.698,0.358,1.13,4.204,0.603,0.377,0.573]},'initial':0,'monitored':0,'temp':[4.68,3.7,6.24,9.5,10.8,14.09,15.56,15.37,12.33,10.76,9.54,9.84]},
		{'area':3.112,'action':0.67,'capacity':81.11,'local':{'p':[135,398,403,492,494,496],'w':[1.928,1.157,1.156,0.027,1.413,1.225]},'dispersal':{'p':[135,398,403,492,494,496,499],'w':[0.823,0.548,0.527,0.145,0.602,0.617,3.112]},'initial':0,'monitored':0,'temp':[4.77,3.81,6.32,9.6,10.9,14.19,15.64,15.45,12.45,10.86,9.62,9.91]},
		{'area':5.711,'action':3.61,'capacity':159.51,'local':{'p':[390,391,393,501],'w':[2.128,0.512,2.325,2.934]},'dispersal':{'p':[136,387,390,391,393,500,501,510,561],'w':[0.025,0.109,0.835,0.281,1.036,5.711,1.206,0.007,0.756]},'initial':0,'monitored':0,'temp':[4.8,4,6.41,9.71,11.08,14.34,15.73,15.53,12.56,10.96,9.68,9.93]},
		{'area':4.373,'action':1.85,'capacity':118.01,'local':{'p':[136,393,500,503],'w':[1.348,0.275,2.934,2.517]},'dispersal':{'p':[136,393,500,501,503,561],'w':[0.665,0.266,1.151,4.373,1.018,0.868]},'initial':0,'monitored':0,'temp':[4.76,3.94,6.34,9.61,10.97,14.21,15.61,15.43,12.43,10.86,9.61,9.9]},
		{'area':0.007,'action':0,'capacity':0.19,'local':{'p':[],'w':[]},'dispersal':{'p':[502,503,561,568],'w':[0.007,0.327,0.12,0.098]},'initial':0,'monitored':0,'temp':[5.04,4.24,6.68,9.9,11.28,14.49,15.91,15.71,12.67,11.09,9.85,10.18]},
		{'area':8.088,'action':3.77,'capacity':219.73,'local':{'p':[136,142,501,567],'w':[2.531,0.673,2.517,1.848]},'dispersal':{'p':[136,142,501,502,503,561,563,567,568],'w':[1.061,0.334,1.03,0.007,8.088,0.775,0.096,0.788,1.216]},'initial':0,'monitored':0,'temp':[5.06,4.25,6.7,9.95,11.3,14.54,15.95,15.75,12.71,11.14,9.88,10.18]},
		{'area':4.215,'action':3.73,'capacity':120.65,'local':{'p':[505,506,508,509,547],'w':[0.699,0.223,1.599,2.77,1.785]},'dispersal':{'p':[504,505,506,508,509,515,516,547],'w':[4.215,0.31,0.224,0.622,1.226,0.024,0.055,0.769]},'initial':0,'monitored':0,'temp':[5.01,4.24,6.64,9.88,11.23,14.47,15.88,15.68,12.64,11.02,9.81,10.16]},
		{'area':1.13,'action':1.29,'capacity':34.69,'local':{'p':[74,504,506,508],'w':[0.97,0.699,1.955,1.224]},'dispersal':{'p':[74,504,505,506,508,547],'w':[0.519,0.473,1.13,0.951,0.452,0.048]},'initial':0,'monitored':0,'temp':[5.02,4.26,6.65,9.86,11.24,14.45,15.87,15.68,12.64,11.02,9.82,10.19]},
		{'area':4.097,'action':3.46,'capacity':109.08,'local':{'p':[74,504,505,547,561],'w':[0.503,0.223,1.955,1.909,1.526]},'dispersal':{'p':[74,141,504,505,506,547,561],'w':[0.291,0.054,0.216,0.689,4.097,0.939,1.583]},'initial':0,'monitored':0,'temp':[4.96,4.19,6.57,9.76,11.15,14.35,15.78,15.6,12.55,10.94,9.75,10.14]},
		{'area':4.962,'action':4.02,'capacity':142.6,'local':{'p':[120,378,386,509,510,516],'w':[0.504,1.041,0.106,2.478,2.399,2.765]},'dispersal':{'p':[120,378,386,507,509,510,516],'w':[0.254,0.507,0.144,4.962,1.083,1.042,1.194]},'initial':0,'monitored':0,'temp':[5.2,4.46,6.88,10.19,11.55,14.82,16.19,15.96,12.94,11.3,10.02,10.32]},
		{'area':1.114,'action':0.22,'capacity':28.98,'local':{'p':[74,504,505,509,510],'w':[1.221,1.599,1.224,0.643,0.099]},'dispersal':{'p':[74,504,505,508,509,510],'w':[0.561,0.74,0.572,1.114,0.343,0.2]},'initial':0,'monitored':0,'temp':[5.08,4.32,6.72,9.95,11.33,14.55,15.96,15.76,12.72,11.1,9.88,10.24]},
		{'area':3.243,'action':2.35,'capacity':91.36,'local':{'p':[504,507,508,510,516],'w':[2.77,2.478,0.643,1.065,0.979]},'dispersal':{'p':[74,137,504,507,508,509,510,516],'w':[0.077,0.03,1.042,0.96,0.313,3.243,0.552,0.566]},'initial':0,'monitored':0,'temp':[5.09,4.34,6.74,10,11.36,14.6,16,15.79,12.76,11.13,9.9,10.24]},
		{'area':8.338,'action':3.23,'capacity':222.21,'local':{'p':[74,386,387,507,508,509],'w':[2.008,0.47,2.39,2.399,0.099,1.065]},'dispersal':{'p':[74,120,386,387,500,507,508,509,510,561],'w':[0.86,0.082,0.239,0.895,0.039,1.002,0.124,0.462,8.338,1.289]},'initial':0,'monitored':0,'temp':[5.24,4.5,6.93,10.21,11.59,14.83,16.22,15.99,12.98,11.34,10.07,10.38]},
		{'area':1.131,'action':0.12,'capacity':16.42,'local':{'p':[137,513,514,517,522],'w':[0.833,1.736,0.903,1.074,0.193]},'dispersal':{'p':[137,511,513,514,517,522],'w':[0.476,1.131,0.749,0.302,0.573,0.264]},'initial':0,'monitored':0,'temp':[4.29,3.43,5.77,9.13,10.41,13.72,15.07,14.91,11.93,10.34,9.12,9.43]},
		{'area':4.074,'action':2.88,'capacity':72.49,'local':{'p':[137,517,546,548,550,552,553],'w':[0.154,1.491,2.541,0.034,0.044,0.82,2.93]},'dispersal':{'p':[137,138,512,514,515,517,546,548,550,552,553],'w':[0.19,0.092,4.074,0.083,0.001,1.041,1.052,0.114,0.079,0.407,1.061]},'initial':0,'monitored':0,'temp':[4.46,3.62,5.97,9.29,10.52,13.86,15.23,15.06,12.06,10.47,9.27,9.58]},
		{'area':4.418,'action':1.52,'capacity':70.95,'local':{'p':[137,375,377,382,511,522,523],'w':[1.955,0.242,0.848,1.368,1.736,1.027,1.381]},'dispersal':{'p':[137,375,377,382,511,513,516,517,522,523],'w':[0.803,0.173,0.39,0.596,0.687,4.418,0.063,0.075,0.516,0.572]},'initial':0,'monitored':0,'temp':[4.35,3.5,5.85,9.23,10.53,13.84,15.17,15,12.02,10.43,9.19,9.5]},
		{'area':0.517,'action':0.04,'capacity':5.35,'local':{'p':[137,511,517],'w':[0.424,0.903,1.36]},'dispersal':{'p':[137,511,512,514,517,553],'w':[0.495,0.45,0.106,0.517,0.636,0.02]},'initial':0,'monitored':0,'temp':[4.42,3.58,5.93,9.27,10.54,13.85,15.21,15.04,12.05,10.46,9.24,9.56]},
		{'area':5.085,'action':2.96,'capacity':137.41,'local':{'p':[137,547,550,554],'w':[2.738,0.068,0.049,2.4]},'dispersal':{'p':[137,504,512,515,547,550,553,554],'w':[1.164,0.019,0.002,5.085,0.218,0.439,0.697,0.929]},'initial':0,'monitored':0,'temp':[4.8,4.01,6.38,9.64,10.94,14.22,15.63,15.44,12.4,10.79,9.59,9.94]},
		{'area':8.794,'action':3.75,'capacity':236.2,'local':{'p':[137,375,378,507,509],'w':[2.538,1.313,2.515,2.765,0.979]},'dispersal':{'p':[137,375,378,382,504,507,509,513,515,516],'w':[1.136,1.024,1.108,0.003,0.01,1.122,0.425,0.051,0.004,8.794]},'initial':0,'monitored':0,'temp':[5.04,4.28,6.7,10.02,11.35,14.64,16.01,15.78,12.77,11.13,9.86,10.17]},
		{'area':3.708,'action':4.07,'capacity':96.54,'local':{'p':[138,511,512,514,522,546],'w':[1.127,1.074,1.491,1.36,1.133,0.127]},'dispersal':{'p':[137,138,511,512,513,514,517,522,546,553],'w':[0.085,0.571,0.491,1.044,0.041,0.434,3.708,0.549,0.176,0.016]},'initial':0,'monitored':0,'temp':[4.26,3.4,5.74,9.1,10.35,13.68,15.02,14.87,11.89,10.31,9.09,9.4]},
		{'area':4.983,'action':1.1,'capacity':119.47,'local':{'p':[371,372,519,521,522,523,528],'w':[2.119,1.779,1.711,0.347,1.394,0.797,0.455]},'dispersal':{'p':[138,371,372,518,519,521,522,523,528],'w':[0.02,0.91,0.801,4.983,0.68,0.218,0.605,0.404,0.314]},'initial':0,'monitored':0,'temp':[4.1,3.22,5.57,9.04,10.3,13.64,14.92,14.79,11.83,10.22,8.95,9.26]},
		{'area':3.082,'action':1.28,'capacity':72.82,'local':{'p':[518,521,524,528],'w':[1.711,2.54,1.769,1.28]},'dispersal':{'p':[518,519,520,521,522,524,528],'w':[0.849,3.082,0.005,1.1,0.005,0.822,0.639]},'initial':0,'monitored':0,'temp':[3.92,3.02,5.34,8.8,10.04,13.38,14.67,14.56,11.61,10.02,8.76,9.07]},
		{'area':3.299,'action':0.56,'capacity':75.54,'local':{'p':[138,521,524,529,539],'w':[1.106,0.464,1.481,1.976,2.297]},'dispersal':{'p':[138,519,520,521,524,529,536,539],'w':[0.547,0.001,3.299,0.252,0.655,0.898,0.006,1.062]},'initial':0,'monitored':0,'temp':[3.7,2.77,5.07,8.48,9.68,13.05,14.36,14.26,11.34,9.77,8.55,8.83]},
		{'area':1.805,'action':0.89,'capacity':41.74,'local':{'p':[138,518,519,520,522,524],'w':[2.782,0.347,2.54,0.464,0.251,0.362]},'dispersal':{'p':[138,518,519,520,521,522,524],'w':[1.127,0.28,0.952,0.34,1.805,0.243,0.257]},'initial':0,'monitored':0,'temp':[3.91,3.01,5.33,8.76,9.99,13.34,14.64,14.53,11.58,10,8.76,9.06]},
		{'area':4.261,'action':0.7,'capacity':67.77,'local':{'p':[138,511,513,517,518,521,523],'w':[1.982,0.193,1.027,1.133,1.394,0.251,1.887]},'dispersal':{'p':[138,511,513,517,518,519,521,522,523],'w':[0.843,0.123,0.48,0.541,0.683,0.003,0.195,4.261,0.833]},'initial':0,'monitored':0,'temp':[4.04,3.16,5.48,8.9,10.17,13.49,14.8,14.67,11.71,10.13,8.89,9.2]},
		{'area':3.39,'action':2.03,'capacity':60.23,'local':{'p':[372,377,513,518,522],'w':[1.167,1.841,1.381,0.797,1.887]},'dispersal':{'p':[372,377,380,513,518,522,523],'w':[0.562,0.835,0.018,0.688,0.437,0.844,3.39]},'initial':0,'monitored':0,'temp':[4.22,3.36,5.72,9.15,10.43,13.76,15.06,14.91,11.94,10.34,9.07,9.38]},
		{'area':3.824,'action':2.62,'capacity':98.11,'local':{'p':[73,519,520,521,528,529],'w':[1.43,1.769,1.481,0.362,1.571,0.987]},'dispersal':{'p':[73,519,520,521,524,528,529],'w':[0.685,0.707,0.652,0.267,3.824,0.742,0.467]},'initial':0,'monitored':0,'temp':[3.84,2.93,5.24,8.7,9.92,13.28,14.55,14.45,11.53,9.94,8.69,8.98]},
		{'area':4.983,'action':4.82,'capacity':129.52,'local':{'p':[73,527,531],'w':[2.371,2.53,1.371]},'dispersal':{'p':[73,525,526,527,531],'w':[0.998,4.983,0.109,1.015,0.624]},'initial':0,'monitored':0,'temp':[4.18,3.34,5.62,9.16,10.38,13.71,14.9,14.84,11.94,10.35,9.02,9.31]},
		{'area':2.196,'action':1.76,'capacity':56.95,'local':{'p':[73,527,528,530],'w':[0.813,1.543,1.806,1.613]},'dispersal':{'p':[73,117,367,525,526,527,528,530],'w':[0.447,0.13,0.182,0.088,2.196,0.657,0.73,0.617]},'initial':0,'monitored':0,'temp':[4.29,3.43,5.75,9.28,10.52,13.85,15.06,14.98,12.05,10.43,9.12,9.42]},
		{'area':2.796,'action':1.52,'capacity':33.55,'local':{'p':[73,365,525,526,530],'w':[0.067,1.391,2.53,1.543,0.616]},'dispersal':{'p':[73,365,525,526,527,530],'w':[0.199,0.642,0.935,0.634,2.796,0.269]},'initial':0,'monitored':0,'temp':[4.43,3.59,5.89,9.45,10.68,14.01,15.19,15.12,12.2,10.59,9.25,9.55]},
		{'area':5.633,'action':4.45,'capacity':119.58,'local':{'p':[73,367,371,518,519,524,526],'w':[1.06,0.441,1.105,0.455,1.28,1.571,1.806]},'dispersal':{'p':[73,117,367,371,518,519,524,526,528,530],'w':[0.533,0.027,0.811,0.49,0.28,0.57,0.668,0.787,5.633,0.017]},'initial':0,'monitored':0,'temp':[4.09,3.2,5.53,9.03,10.27,13.62,14.87,14.76,11.82,10.21,8.92,9.23]},
		{'area':3.725,'action':3.53,'capacity':92.15,'local':{'p':[73,520,524,531,534,536,539],'w':[1.337,1.976,0.987,0.184,1.071,1.631,0.343]},'dispersal':{'p':[73,520,524,529,531,534,536,539],'w':[0.632,0.773,0.496,3.725,0.166,0.444,0.718,0.29]},'initial':0,'monitored':0,'temp':[3.67,2.75,5.03,8.47,9.67,13.03,14.31,14.23,11.33,9.77,8.53,8.8]},
		{'area':1.027,'action':0.46,'capacity':17.1,'local':{'p':[365,526,527],'w':[1.153,1.613,0.616]},'dispersal':{'p':[117,365,367,526,527,528,530],'w':[0.407,0.646,0.11,0.666,0.375,0.013,1.027]},'initial':0,'monitored':0,'temp':[4.36,3.49,5.81,9.35,10.59,13.92,15.12,15.05,12.12,10.5,9.17,9.49]},
		{'area':4.703,'action':2.76,'capacity':124.93,'local':{'p':[73,139,525,529,534],'w':[1.732,0.299,1.371,0.184,2.862]},'dispersal':{'p':[73,139,525,529,531,534],'w':[0.726,0.201,0.542,0.224,4.703,1.081]},'initial':0,'monitored':0,'temp':[3.78,2.91,5.16,8.66,9.87,13.22,14.44,14.37,11.5,9.95,8.65,8.91]},
		{'area':2.273,'action':1.65,'capacity':56.8,'local':{'p':[139,533,535,696],'w':[0.604,1.89,2.027,0.893]},'dispersal':{'p':[139,532,533,535,696],'w':[0.259,2.273,0.835,0.845,0.409]},'initial':0,'monitored':0,'temp':[3.72,2.85,5.13,8.53,9.67,13.08,14.33,14.27,11.4,9.89,8.61,8.84]},
		{'area':4.487,'action':1.53,'capacity':100.5,'local':{'p':[532,535,536,541,544,545,696,697],'w':[1.89,1.09,0.319,1.001,0.686,0.69,1.026,1.726]},'dispersal':{'p':[532,533,535,536,541,544,545,692,696,697],'w':[0.732,4.487,0.481,0.254,0.477,0.297,0.364,0.014,0.522,0.753]},'initial':0,'monitored':0,'temp':[3.48,2.54,4.8,8.14,9.26,12.67,13.99,13.93,11.04,9.54,8.35,8.59]},
		{'area':2.88,'action':1.93,'capacity':79.84,'local':{'p':[139,529,531,536],'w':[1.544,1.071,2.862,1.906]},'dispersal':{'p':[73,139,529,531,534,536],'w':[0.055,0.761,0.569,1.203,2.88,0.81]},'initial':0,'monitored':0,'temp':[3.66,2.77,5.03,8.49,9.68,13.04,14.29,14.22,11.35,9.81,8.53,8.79]},
		{'area':2.597,'action':1.61,'capacity':61.48,'local':{'p':[139,532,533,536],'w':[1.822,2.027,1.09,2.258]},'dispersal':{'p':[139,532,533,535,536,545],'w':[0.88,0.798,0.624,2.597,1.059,0.012]},'initial':0,'monitored':0,'temp':[3.63,2.73,5,8.4,9.55,12.95,14.22,14.16,11.28,9.76,8.51,8.75]},
		{'area':4.959,'action':0.95,'capacity':92.39,'local':{'p':[139,529,533,534,535,539,545],'w':[0.409,1.631,0.319,1.906,2.258,1.468,0.668]},'dispersal':{'p':[139,520,529,533,534,535,536,539,545],'w':[0.285,0.002,0.734,0.254,0.814,0.856,4.959,0.632,0.376]},'initial':0,'monitored':0,'temp':[3.56,2.63,4.9,8.3,9.47,12.85,14.15,14.07,11.19,9.65,8.43,8.68]},
		{'area':2.679,'action':1.21,'capacity':58.88,'local':{'p':[538,540,541,691,694],'w':[1.677,1.119,2.271,0.043,2.008]},'dispersal':{'p':[162,537,538,540,541,544,549,691,692,694],'w':[0.085,2.679,0.724,0.544,0.98,0.008,0.005,0.131,0.002,0.884]},'initial':0,'monitored':0,'temp':[3.59,2.61,4.86,8.11,9.24,12.62,14.01,13.92,10.98,9.5,8.41,8.67]},
		{'area':1.474,'action':1.97,'capacity':43.23,'local':{'p':[537,540,542,549,694],'w':[1.677,0.708,1.226,1.265,0.33]},'dispersal':{'p':[537,538,540,542,549,694],'w':[0.67,1.474,0.452,0.611,0.531,0.307]},'initial':0,'monitored':0,'temp':[3.81,2.86,5.13,8.38,9.54,12.91,14.3,14.19,11.23,9.73,8.62,8.89]},
		{'area':5.083,'action':1.56,'capacity':102.38,'local':{'p':[138,520,529,536,543,545,546],'w':[1.095,2.297,0.343,1.468,1.732,2.084,0.27]},'dispersal':{'p':[138,520,529,536,539,543,545,546],'w':[0.558,0.88,0.219,0.713,5.083,0.698,0.883,0.251]},'initial':0,'monitored':0,'temp':[3.71,2.79,5.08,8.45,9.63,13.01,14.34,14.23,11.31,9.76,8.56,8.84]},
		{'area':1.751,'action':0.23,'capacity':31.61,'local':{'p':[140,537,538,541,542,543,544],'w':[1.265,1.119,0.708,0.269,0.573,0.533,0.87]},'dispersal':{'p':[140,537,538,540,541,542,543,544,546,552],'w':[0.485,0.478,0.318,1.751,0.251,0.357,0.355,0.369,0.023,0.009]},'initial':0,'monitored':0,'temp':[3.78,2.84,5.12,8.41,9.56,12.94,14.31,14.21,11.26,9.74,8.61,8.88]},
		{'area':5.1,'action':0.21,'capacity':79.02,'local':{'p':[162,533,537,540,544,691,692,697],'w':[0.262,1.001,2.271,0.269,2.365,0.093,2.698,0.276]},'dispersal':{'p':[162,533,537,540,541,544,691,692,694,697],'w':[0.178,0.527,0.902,0.204,5.1,0.936,0.122,1.061,0.087,0.182]},'initial':0,'monitored':0,'temp':[3.46,2.49,4.73,8,9.12,12.51,13.88,13.81,10.9,9.41,8.3,8.56]},
		{'area':2.437,'action':3.05,'capacity':66.01,'local':{'p':[538,540,543,546,549,551,552],'w':[1.226,0.573,0.244,0.068,1.301,0.784,2.282]},'dispersal':{'p':[538,540,542,543,546,549,551,552],'w':[0.508,0.302,2.437,0.205,0.148,0.577,0.474,0.875]},'initial':0,'monitored':0,'temp':[4.09,3.18,5.49,8.76,9.93,13.29,14.68,14.55,11.56,10.03,8.9,9.18]},
		{'area':3.115,'action':1.15,'capacity':65.77,'local':{'p':[140,539,540,542,545,546],'w':[1.19,1.732,0.533,0.244,1.026,2.47]},'dispersal':{'p':[138,140,539,540,542,543,545,546,552],'w':[0.025,0.452,0.835,0.31,0.2,3.115,0.445,1.062,0.05]},'initial':0,'monitored':0,'temp':[3.95,3.04,5.35,8.68,9.86,13.23,14.58,14.46,11.51,9.96,8.78,9.06]},
		{'area':2.061,'action':0.37,'capacity':38.67,'local':{'p':[140,533,540,541,545],'w':[0.913,0.686,0.87,2.365,1.408]},'dispersal':{'p':[140,533,537,540,541,544,545],'w':[0.375,0.474,0.022,0.44,1.012,2.061,0.674]},'initial':0,'monitored':0,'temp':[3.55,2.59,4.85,8.16,9.29,12.68,14.04,13.96,11.05,9.54,8.39,8.65]},
		{'area':3.015,'action':0.59,'capacity':64.36,'local':{'p':[140,533,536,539,543,544],'w':[1.013,0.69,0.668,2.084,1.026,1.408]},'dispersal':{'p':[140,533,535,536,539,543,544,545],'w':[0.411,0.41,0.004,0.382,0.899,0.499,0.652,3.015]},'initial':0,'monitored':0,'temp':[3.58,2.64,4.91,8.25,9.4,12.79,14.13,14.04,11.13,9.6,8.43,8.69]},
		{'area':5.36,'action':3.76,'capacity':112.62,'local':{'p':[138,512,517,539,542,543,552],'w':[1.711,2.541,0.127,0.27,0.068,2.47,2.07]},'dispersal':{'p':[138,512,517,539,540,542,543,546,552],'w':[0.78,1.032,0.185,0.213,0.021,0.167,0.991,5.36,0.82]},'initial':0,'monitored':0,'temp':[4.25,3.38,5.72,9.05,10.25,13.61,14.97,14.82,11.84,10.27,9.07,9.36]},
		{'area':8.331,'action':7.6,'capacity':237.1,'local':{'p':[61,504,506,515,554,555],'w':[0.588,1.785,1.909,0.068,3.084,1.144]},'dispersal':{'p':[61,141,504,505,506,515,547,554,555,560,561],'w':[0.374,1.381,0.666,0.015,0.749,0.21,8.331,1.081,0.464,0.107,0.138]},'initial':0,'monitored':0,'temp':[4.87,4.09,6.47,9.68,11.01,14.25,15.69,15.5,12.45,10.83,9.66,10.03]},
		{'area':2.003,'action':0.84,'capacity':53.15,'local':{'p':[61,512,550,551,552],'w':[1.121,0.034,2.21,1.491,1.123]},'dispersal':{'p':[61,512,548,550,551,552,553],'w':[0.598,0.137,2.003,0.869,0.661,0.553,0.083]},'initial':0,'monitored':0,'temp':[4.57,3.74,6.1,9.36,10.59,13.91,15.32,15.14,12.12,10.53,9.36,9.68]},
		{'area':2.196,'action':0.21,'capacity':29.26,'local':{'p':[538,542,551,556,694],'w':[1.265,1.301,0.706,1.207,1.254]},'dispersal':{'p':[537,538,542,549,551,556,694],'w':[0.012,0.587,0.595,2.196,0.415,0.573,0.613]},'initial':0,'monitored':0,'temp':[3.98,3.05,5.34,8.58,9.74,13.1,14.51,14.39,11.4,9.89,8.78,9.07]},
		{'area':1.898,'action':0.65,'capacity':43.39,'local':{'p':[61,512,515,548,553,554],'w':[0.437,0.044,0.049,2.21,2.048,0.47]},'dispersal':{'p':[61,512,515,548,550,552,553,554],'w':[0.314,0.153,0.48,0.846,1.898,0.134,0.744,0.263]},'initial':0,'monitored':0,'temp':[4.68,3.87,6.24,9.49,10.75,14.05,15.46,15.28,12.25,10.65,9.47,9.81]},
		{'area':3.177,'action':1.12,'capacity':79.64,'local':{'p':[61,542,548,549,552,555,556],'w':[1.069,0.784,1.491,0.706,0.569,0.719,1.354]},'dispersal':{'p':[61,542,548,549,551,552,555,556],'w':[0.477,0.347,0.646,0.352,3.177,0.328,0.396,0.621]},'initial':0,'monitored':0,'temp':[4.43,3.57,5.91,9.16,10.36,13.71,15.12,14.95,11.93,10.36,9.22,9.53]},
		{'area':2.728,'action':0.94,'capacity':66.66,'local':{'p':[512,542,546,548,551],'w':[0.82,2.282,2.07,1.123,0.569]},'dispersal':{'p':[512,540,542,543,546,548,550,551,552,553],'w':[0.404,0.011,0.951,0.129,0.853,0.457,0.055,0.338,2.728,0.05]},'initial':0,'monitored':0,'temp':[4.34,3.47,5.81,9.09,10.29,13.64,15.03,14.87,11.87,10.31,9.15,9.44]},
		{'area':2.556,'action':1.06,'capacity':58.81,'local':{'p':[512,550],'w':[2.93,2.048]},'dispersal':{'p':[137,512,514,515,517,548,550,552,553],'w':[0.357,1.13,0.036,0.692,0.017,0.122,0.74,0.108,2.556]},'initial':0,'monitored':0,'temp':[4.61,3.79,6.16,9.44,10.7,14.01,15.4,15.22,12.21,10.61,9.41,9.74]},
		{'area':2.477,'action':1.45,'capacity':66.98,'local':{'p':[61,515,547,550],'w':[1.566,2.4,3.084,0.47]},'dispersal':{'p':[61,504,515,547,550,554],'w':[0.733,0.002,1.008,1.372,0.291,2.477]},'initial':0,'monitored':0,'temp':[4.84,4.05,6.43,9.66,10.95,14.22,15.65,15.46,12.41,10.79,9.62,9.98]},
		{'area':7.851,'action':2.98,'capacity':203.04,'local':{'p':[61,547,551,556,686],'w':[2.545,1.144,0.719,0.635,4.624]},'dispersal':{'p':[61,141,547,551,555,556,557,560,562,686],'w':[1.032,0.115,0.476,0.385,7.851,0.349,0.122,0.64,0.019,1.894]},'initial':0,'monitored':0,'temp':[4.84,4.06,6.44,9.68,10.91,14.23,15.67,15.46,12.38,10.78,9.62,9.95]},
		{'area':4.251,'action':3.27,'capacity':117.1,'local':{'p':[161,549,551,555,686,694],'w':[0.011,1.207,1.354,0.635,3.083,2.532]},'dispersal':{'p':[161,549,551,555,556,686,694],'w':[0.193,0.553,0.623,0.367,4.251,1.198,1.085]},'initial':0,'monitored':0,'temp':[4.21,3.32,5.63,8.87,10.03,13.39,14.81,14.66,11.64,10.11,9.01,9.3]},
		{'area':4.5,'action':1.65,'capacity':118.11,'local':{'p':[161,559,560,562,686],'w':[0.711,1.014,0.266,3.18,1.125]},'dispersal':{'p':[160,161,555,557,559,560,562,681,683,686],'w':[0.999,0.137,0.125,4.5,0.433,0.198,1.278,0.12,0.137,1.952]},'initial':0,'monitored':0,'temp':[4.78,4,6.35,9.6,10.8,14.12,15.56,15.37,12.28,10.7,9.55,9.88]},
		{'area':5.929,'action':5.46,'capacity':171.78,'local':{'p':[141,559,561,562,568,569],'w':[0.945,2.023,3.307,0.454,3.163,0.248]},'dispersal':{'p':[141,558,559,561,562,563,568,569],'w':[0.493,5.929,0.813,1.392,0.273,0.081,1.339,0.16]},'initial':0,'monitored':0,'temp':[4.93,4.15,6.55,9.74,11.11,14.32,15.75,15.57,12.51,10.92,9.73,10.1]},
		{'area':9.702,'action':3.58,'capacity':258.73,'local':{'p':[557,558,562,565,569],'w':[1.014,2.023,3.951,1.445,2.379]},'dispersal':{'p':[160,557,558,559,562,563,565,568,569,678,681],'w':[0.095,0.427,0.959,9.702,1.604,0.01,0.625,0.026,0.92,0.589,0.636]},'initial':0,'monitored':0,'temp':[4.81,4.01,6.39,9.63,10.9,14.17,15.61,15.43,12.35,10.77,9.58,9.93]},
		{'area':1.681,'action':1.28,'capacity':47.5,'local':{'p':[141,557,562],'w':[2.179,0.266,1.454]},'dispersal':{'p':[141,547,555,557,560,562,686],'w':[0.945,0.107,0.738,0.133,1.681,0.699,0.087]},'initial':0,'monitored':0,'temp':[4.82,4.03,6.41,9.63,10.92,14.19,15.63,15.44,12.37,10.77,9.6,9.96]},
		{'area':8.859,'action':3.68,'capacity':225.31,'local':{'p':[141,506,558,568],'w':[1.43,1.526,3.307,0.403]},'dispersal':{'p':[74,141,387,390,500,501,502,503,506,510,547,558,561,568],'w':[1.14,0.518,0.303,0.111,0.691,0.672,0.007,0.655,1.256,1.155,0.222,1.296,8.859,0.355]},'initial':0,'monitored':0,'temp':[5,4.22,6.62,9.84,11.23,14.43,15.85,15.66,12.63,11.03,9.81,10.17]},
		{'area':5.701,'action':2.8,'capacity':153.73,'local':{'p':[141,557,558,559,560],'w':[0.837,3.18,0.454,3.951,1.454]},'dispersal':{'p':[141,555,557,558,559,560,562,686],'w':[0.424,0.027,1.325,0.326,1.709,0.595,5.701,0.016]},'initial':0,'monitored':0,'temp':[4.7,3.91,6.28,9.49,10.78,14.05,15.49,15.31,12.24,10.65,9.49,9.85]},
		{'area':4.212,'action':0.1,'capacity':105.01,'local':{'p':[565,568,569],'w':[2.216,2.099,2.023]},'dispersal':{'p':[142,503,558,559,563,564,565,566,568,569,674,675,677],'w':[0.652,0.096,0.112,0.012,4.212,0.665,0.918,0.279,0.821,0.821,0.008,0.043,0.004]},'initial':0,'monitored':0,'temp':[5.19,4.39,6.87,10.11,11.41,14.68,16.1,15.89,12.8,11.23,9.97,10.27]},
		{'area':2.221,'action':0.6,'capacity':56.9,'local':{'p':[142,566,578],'w':[2.75,2.815,0.013]},'dispersal':{'p':[142,563,564,565,566,578],'w':[1.101,1.006,2.221,0.113,1.108,0.203]},'initial':0,'monitored':0,'temp':[5.3,4.49,7,10.26,11.54,14.83,16.25,16.02,12.92,11.35,10.06,10.35]},
		{'area':3.282,'action':0.1,'capacity':73.5,'local':{'p':[559,563,569,677,678],'w':[1.445,2.216,1.466,1.209,0.378]},'dispersal':{'p':[559,563,564,565,566,569,674,675,677,678],'w':[0.766,0.736,0.057,3.282,0.289,0.542,0.008,0.204,0.672,0.237]},'initial':0,'monitored':0,'temp':[5.09,4.29,6.73,9.99,11.25,14.54,15.97,15.76,12.66,11.09,9.84,10.16]},
		{'area':4.783,'action':1.89,'capacity':127.41,'local':{'p':[564,576,578,670],'w':[2.815,0.781,1.268,1.146]},'dispersal':{'p':[142,563,564,565,566,576,578,670,673,674,675],'w':[0.161,0.159,1.007,0.214,4.783,0.358,0.586,0.453,0.075,0.008,0.761]},'initial':0,'monitored':0,'temp':[5.3,4.47,6.99,10.25,11.51,14.8,16.23,16.01,12.9,11.31,10.03,10.32]},
		{'area':9.042,'action':1.29,'capacity':230.48,'local':{'p':[136,142,493,495,503,573,575],'w':[2.916,2.421,0.09,2.403,1.848,1.324,0.444]},'dispersal':{'p':[136,142,493,495,503,567,573,575],'w':[1.148,1.04,0.152,0.946,0.929,9.042,0.612,0.267]},'initial':0,'monitored':0,'temp':[5.03,4.18,6.7,9.98,11.3,14.59,15.99,15.78,12.71,11.17,9.9,10.16]},
		{'area':4.488,'action':0.82,'capacity':115.16,'local':{'p':[558,561,563,569],'w':[3.163,0.403,2.099,0.061]},'dispersal':{'p':[142,502,503,558,559,561,563,568,569],'w':[0.131,0.007,1.282,1.228,0.025,0.466,0.83,4.488,0.146]},'initial':0,'monitored':0,'temp':[5.12,4.33,6.79,10.01,11.36,14.59,16.01,15.81,12.74,11.16,9.93,10.25]},
		{'area':1.839,'action':0.33,'capacity':47.47,'local':{'p':[558,559,563,565,568],'w':[0.248,2.379,2.023,1.466,0.061]},'dispersal':{'p':[558,559,563,565,568,569],'w':[0.219,1.074,0.911,0.633,0.131,1.839]},'initial':0,'monitored':0,'temp':[5.02,4.22,6.66,9.9,11.2,14.46,15.89,15.69,12.61,11.03,9.8,10.13]},
		{'area':1.591,'action':0.43,'capacity':41.66,'local':{'p':[143,579,581,654,661,669],'w':[0.881,0.477,1.57,0.546,0.382,1.399]},'dispersal':{'p':[143,570,574,579,581,654,661,669],'w':[0.456,1.591,0.08,0.304,0.609,0.346,0.188,0.618]},'initial':0,'monitored':0,'temp':[5,4.03,6.62,9.83,11.11,14.37,15.87,15.65,12.57,10.95,9.7,10.02]},
		{'area':1.961,'action':0.45,'capacity':50.33,'local':{'p':[498,575,577,580,583],'w':[1.347,1.071,1.237,1.541,0.554]},'dispersal':{'p':[498,571,575,577,579,580,583],'w':[0.628,1.961,0.598,0.6,0.005,0.655,0.299]},'initial':0,'monitored':0,'temp':[4.65,3.68,6.24,9.51,10.81,14.11,15.57,15.37,12.31,10.76,9.52,9.81]},
		{'area':1.002,'action':1.35,'capacity':30.99,'local':{'p':[143,573,574,578,582],'w':[0.826,1.263,0.94,0.365,0.658]},'dispersal':{'p':[143,572,573,574,576,578,582],'w':[0.509,1.002,0.587,0.408,0.006,0.287,0.323]},'initial':0,'monitored':0,'temp':[4.97,4.04,6.61,9.87,11.16,14.44,15.89,15.68,12.6,11.02,9.75,10.04]},
		{'area':4.428,'action':1.04,'capacity':114.28,'local':{'p':[142,143,567,572,575,578],'w':[0.536,0.651,1.324,1.263,2.245,2.132]},'dispersal':{'p':[142,143,567,572,573,575,578,582],'w':[0.348,0.371,0.675,0.541,4.428,0.974,0.873,0.002]},'initial':0,'monitored':0,'temp':[4.89,3.99,6.52,9.81,11.11,14.41,15.84,15.63,12.55,11.01,9.74,10.01]},
		{'area':1.534,'action':1.37,'capacity':44.33,'local':{'p':[143,572,582,668,669],'w':[1.148,0.94,1.188,0.815,0.696]},'dispersal':{'p':[143,570,572,574,582,668,669],'w':[0.566,0.062,0.442,1.534,0.528,0.444,0.372]},'initial':0,'monitored':0,'temp':[5.1,4.15,6.75,9.97,11.25,14.52,15.99,15.77,12.68,11.08,9.81,10.11]},
		{'area':5.563,'action':3.79,'capacity':156.15,'local':{'p':[143,495,498,567,571,573,580],'w':[0.668,2.84,0.732,0.444,1.071,2.245,1.302]},'dispersal':{'p':[143,495,498,567,571,573,575,580],'w':[0.362,1.187,0.433,0.322,0.451,0.962,5.563,0.504]},'initial':0,'monitored':0,'temp':[4.51,3.58,6.09,9.41,10.74,14.06,15.47,15.29,12.22,10.71,9.46,9.73]},
		{'area':2.382,'action':0.43,'capacity':61.45,'local':{'p':[566,578,582,667,668,670],'w':[0.781,1.477,1.375,0.015,0.642,1.811]},'dispersal':{'p':[566,572,576,578,582,667,668,670],'w':[0.47,0.009,2.382,0.654,0.605,0.098,0.356,0.743]},'initial':0,'monitored':0,'temp':[5.28,4.38,6.96,10.19,11.45,14.72,16.19,15.95,12.86,11.25,9.97,10.26]},
		{'area':2.421,'action':2.35,'capacity':68.44,'local':{'p':[571,579,580,583,584],'w':[1.237,1.996,0.346,0.789,2.164]},'dispersal':{'p':[571,577,579,580,581,583,584],'w':[0.503,2.421,0.871,0.239,0.07,0.44,0.991]},'initial':0,'monitored':0,'temp':[4.88,3.9,6.48,9.7,10.99,14.25,15.75,15.54,12.48,10.87,9.64,9.96]},
		{'area':2.923,'action':0.74,'capacity':75.37,'local':{'p':[142,564,566,572,573,576,582],'w':[1.292,0.013,1.268,0.365,2.132,1.477,0.329]},'dispersal':{'p':[142,564,566,572,573,576,578,582],'w':[0.632,0.059,0.579,0.211,0.937,0.637,2.923,0.192]},'initial':0,'monitored':0,'temp':[5.14,4.26,6.81,10.06,11.35,14.64,16.07,15.85,12.76,11.19,9.91,10.19]},
		{'area':2.359,'action':0.47,'capacity':59.46,'local':{'p':[143,570,577,580,581,584],'w':[1.012,0.477,1.996,0.812,2.345,0.266]},'dispersal':{'p':[143,570,571,577,579,580,581,584],'w':[0.524,0.311,0.002,0.771,2.359,0.404,0.939,0.311]},'initial':0,'monitored':0,'temp':[4.91,3.93,6.52,9.73,11.02,14.29,15.78,15.57,12.5,10.89,9.65,9.96]},
		{'area':1.714,'action':0.19,'capacity':43.29,'local':{'p':[143,571,575,577,579],'w':[1.237,1.541,1.302,0.346,0.812]},'dispersal':{'p':[143,571,575,577,579,580],'w':[0.594,0.644,0.673,0.26,0.423,1.714]},'initial':0,'monitored':0,'temp':[4.71,3.75,6.31,9.57,10.88,14.17,15.63,15.43,12.36,10.8,9.56,9.85]},
		{'area':2.635,'action':0.94,'capacity':69.77,'local':{'p':[570,579,584,654],'w':[1.57,2.345,0.843,2.229]},'dispersal':{'p':[570,577,579,581,584,654],'w':[0.658,0.021,0.985,2.635,0.49,1.135]},'initial':0,'monitored':0,'temp':[4.95,3.97,6.56,9.75,11.04,14.29,15.8,15.59,12.52,10.88,9.64,9.98]},
		{'area':0.932,'action':0.44,'capacity':25.51,'local':{'p':[572,574,576,578,668],'w':[0.658,1.188,1.375,0.329,0.541]},'dispersal':{'p':[572,573,574,576,578,582,668],'w':[0.347,0.002,0.499,0.601,0.279,0.932,0.412]},'initial':0,'monitored':0,'temp':[5.18,4.26,6.85,10.08,11.35,14.62,16.09,15.86,12.77,11.17,9.89,10.18]},
		{'area':1.473,'action':0.7,'capacity':40.06,'local':{'p':[490,498,571,577,584],'w':[1.28,1.478,0.554,0.789,0.723]},'dispersal':{'p':[490,498,571,577,583,584],'w':[0.624,0.681,0.346,0.37,1.473,0.407]},'initial':0,'monitored':0,'temp':[4.84,3.85,6.43,9.66,10.94,14.21,15.71,15.5,12.45,10.85,9.63,9.95]},
		{'area':5.508,'action':10.99,'capacity':187.35,'local':{'p':[75,490,491,577,579,581,583,654],'w':[0.233,1.395,0.011,2.164,0.266,0.843,0.723,1.532]},'dispersal':{'p':[75,144,489,490,491,577,579,581,583,584,654,655],'w':[0.131,1.592,0.104,0.553,0.067,0.837,0.158,0.409,0.359,5.508,0.688,0.032]},'initial':0,'monitored':0,'temp':[5.02,4.02,6.62,9.8,11.07,14.32,15.85,15.63,12.58,10.93,9.71,10.05]},
		{'area':6.151,'action':0.42,'capacity':128.32,'local':{'p':[1,2,15,16,60,485],'w':[2.53,1.846,1.293,0.662,4.347,1.666]},'dispersal':{'p':[1,2,15,16,17,60,485,585],'w':[1.11,0.627,0.574,0.47,0.019,1.983,0.666,6.151]},'initial':0,'monitored':0,'temp':[5.42,4.67,7.2,10.22,11.72,15.01,16.59,16.26,13.15,11.53,10.27,10.67]},
		{'area':0.007,'action':0,'capacity':0.13,'local':{'p':[],'w':[]},'dispersal':{'p':[586,587,588],'w':[0.007,0.006,0.357]},'initial':0,'monitored':0,'temp':[5.28,4.61,7.13,9.97,11.69,14.91,16.53,16.12,12.97,11.43,10.12,10.55]},
		{'area':0.063,'action':0,'capacity':1.55,'local':{'p':[],'w':[]},'dispersal':{'p':[586,587,588],'w':[0.007,0.063,0.673]},'initial':0,'monitored':0,'temp':[5.22,4.56,7.09,9.93,11.65,14.86,16.5,16.08,12.94,11.38,10.06,10.5]},
		{'area':7.361,'action':0.93,'capacity':176.52,'local':{'p':[145,473,478,589],'w':[1.06,2.328,2.259,1.393]},'dispersal':{'p':[145,473,478,586,587,588,589,592],'w':[1.339,1.023,0.897,0.007,0.063,7.361,0.507,0.08]},'initial':0,'monitored':0,'temp':[5.26,4.61,7.14,9.95,11.71,14.91,16.55,16.12,12.98,11.43,10.09,10.54]},
		{'area':5.928,'action':1.56,'capacity':151.8,'local':{'p':[588,590,592,594,638],'w':[1.393,1.668,0.811,1.903,1.143]},'dispersal':{'p':[145,146,588,589,590,592,594,638],'w':[0.158,0.055,0.536,5.928,0.806,0.696,0.824,0.398]},'initial':0,'monitored':0,'temp':[5.18,4.59,7.17,10.01,11.76,14.94,16.61,16.15,13.04,11.41,10.03,10.49]},
		{'area':5.372,'action':0.25,'capacity':131.85,'local':{'p':[145,146,474,589,592,594],'w':[1.841,0.527,0.212,1.668,1.299,0.237]},'dispersal':{'p':[145,146,464,468,474,589,590,591,592,593,594],'w':[0.814,0.22,1.178,0.118,0.14,0.672,5.372,0.029,0.531,0.129,0.174]},'initial':0,'monitored':0,'temp':[5.25,4.62,7.16,9.98,11.81,15,16.63,16.24,13.03,11.48,10.11,10.52]},
		{'area':5.548,'action':0.78,'capacity':137.54,'local':{'p':[147,461,464,593,600,602],'w':[0.192,1.511,2.636,2.962,1.35,1.16]},'dispersal':{'p':[146,147,461,462,464,590,591,593,600,602],'w':[0.012,0.225,0.614,0.052,1.145,0.051,5.548,1.19,0.592,0.51]},'initial':0,'monitored':0,'temp':[5.08,4.44,6.94,9.91,11.69,14.91,16.52,16.2,12.93,11.38,10.01,10.37]},
		{'area':1.137,'action':0.01,'capacity':28,'local':{'p':[145,589,590],'w':[0.936,0.811,1.299]},'dispersal':{'p':[145,588,589,590,592],'w':[0.496,0.072,1.018,0.634,1.137]},'initial':0,'monitored':0,'temp':[5.21,4.6,7.17,9.97,11.77,14.94,16.6,16.15,13.02,11.43,10.05,10.5]},
		{'area':4.478,'action':0.39,'capacity':104.17,'local':{'p':[464,591,602,637],'w':[0.231,2.962,2.182,0.841]},'dispersal':{'p':[146,464,590,591,593,602,637,640],'w':[0.902,0.123,0.141,1.265,4.478,1.006,0.586,0.069]},'initial':0,'monitored':0,'temp':[5.16,4.54,7.07,10.06,11.79,15.01,16.62,16.28,13.07,11.46,10.09,10.47]},
		{'area':3.308,'action':0.83,'capacity':85.15,'local':{'p':[146,589,590,638,640],'w':[2.722,1.903,0.237,0.863,1.183]},'dispersal':{'p':[146,589,590,594,638,640],'w':[1.167,0.798,0.261,3.308,0.459,0.557]},'initial':0,'monitored':0,'temp':[5.2,4.61,7.18,10.13,11.83,15.03,16.67,16.26,13.13,11.47,10.1,10.53]},
		{'area':5.213,'action':1.28,'capacity':74.92,'local':{'p':[147,597,599,600,603,609],'w':[2.943,2.016,0.389,0.052,3.053,1.138]},'dispersal':{'p':[147,595,597,599,600,603,604,609],'w':[1.201,5.213,0.833,0.266,0.199,1.233,0.112,0.526]},'initial':0,'monitored':0,'temp':[4.36,3.77,6.32,9.58,11.11,14.3,15.94,15.6,12.53,10.79,9.39,9.81]},
		{'area':2.985,'action':1.98,'capacity':82.66,'local':{'p':[597,604,606,625,626,634],'w':[2.3,0.838,0.14,1.673,1.419,1.258]},'dispersal':{'p':[596,597,604,606,611,625,626,634],'w':[2.985,0.934,0.477,0.131,0.016,0.771,0.56,0.661]},'initial':0,'monitored':0,'temp':[4.49,3.94,6.5,9.79,11.31,14.49,16.14,15.79,12.71,10.95,9.54,9.95]},
		{'area':3.213,'action':0.19,'capacity':54.07,'local':{'p':[595,596,599,604,609,634],'w':[2.016,2.3,0.876,0.851,0.008,1.231]},'dispersal':{'p':[595,596,597,599,604,609,631,634],'w':[0.875,0.97,3.213,0.447,0.439,0.114,0.068,0.472]},'initial':0,'monitored':0,'temp':[4.44,3.88,6.44,9.72,11.24,14.42,16.06,15.72,12.64,10.89,9.49,9.9]},
		{'area':5.318,'action':0.47,'capacity':129.03,'local':{'p':[147,153,599,602,632,637],'w':[1.374,0.471,3.132,1.672,0.904,1.74]},'dispersal':{'p':[147,153,598,599,602,631,632,637],'w':[0.666,0.331,5.318,1.146,0.76,0.144,0.428,0.743]},'initial':0,'monitored':0,'temp':[4.63,4.07,6.62,9.85,11.39,14.57,16.2,15.88,12.79,11.06,9.67,10.08]},
		{'area':2.268,'action':2.59,'capacity':63.95,'local':{'p':[147,153,595,597,598,631,634],'w':[0.553,0.055,0.389,0.876,3.132,2.723,0.017]},'dispersal':{'p':[147,153,595,597,598,599,631,634],'w':[0.316,0.24,0.275,0.453,1.278,2.268,0.931,0.106]},'initial':0,'monitored':0,'temp':[4.43,3.88,6.42,9.7,11.22,14.38,16.02,15.71,12.63,10.89,9.5,9.9]},
		{'area':5.033,'action':6.91,'capacity':154.35,'local':{'p':[131,147,457,461,591,595,603],'w':[1.202,1.531,0.51,2.291,1.35,0.052,1.58]},'dispersal':{'p':[131,147,457,461,591,595,600,602,603],'w':[0.614,0.651,0.314,0.867,0.665,0.092,5.033,0.029,0.709]},'initial':0,'monitored':0,'temp':[4.58,3.93,6.45,9.55,11.21,14.42,16.04,15.73,12.56,10.92,9.55,9.95]},
		{'area':7.002,'action':6.37,'capacity':169.53,'local':{'p':[77,131,452,603,609],'w':[1.833,1.954,1.254,3.267,2.433]},'dispersal':{'p':[77,131,452,456,601,603,608,609],'w':[0.795,0.923,0.554,0.068,7.002,1.356,0.019,1.092]},'initial':0,'monitored':0,'temp':[4.43,3.79,6.38,9.58,11.13,14.37,15.99,15.63,12.55,10.81,9.42,9.86]},
		{'area':4.531,'action':0.2,'capacity':69.29,'local':{'p':[147,591,593,598,637],'w':[2.089,1.16,2.182,1.672,1.501]},'dispersal':{'p':[147,591,593,598,600,602,637],'w':[0.923,0.575,0.81,0.744,0.053,4.531,0.839]},'initial':0,'monitored':0,'temp':[4.82,4.23,6.77,9.89,11.51,14.71,16.33,16.01,12.86,11.19,9.81,10.21]},
		{'area':5.378,'action':6.29,'capacity':154.15,'local':{'p':[131,595,600,601,609],'w':[1.145,3.053,1.58,3.267,0.578]},'dispersal':{'p':[131,147,595,600,601,603,609],'w':[0.633,0.093,1.227,0.699,1.32,5.378,0.406]},'initial':0,'monitored':0,'temp':[4.33,3.7,6.25,9.47,11.02,14.23,15.87,15.53,12.45,10.72,9.34,9.76]},
		{'area':3.566,'action':1.64,'capacity':66.76,'local':{'p':[148,596,597,606,609,611],'w':[1.441,0.838,0.851,0.184,2.548,1.764]},'dispersal':{'p':[148,595,596,597,604,606,609,611,626],'w':[0.678,0.12,0.379,0.386,3.566,0.185,1.091,0.651,0.041]},'initial':0,'monitored':0,'temp':[4.53,3.97,6.56,9.84,11.36,14.58,16.22,15.84,12.76,10.98,9.56,9.98]},
		{'area':2.741,'action':1.69,'capacity':56.62,'local':{'p':[148,455,608,610,613,614],'w':[0.927,0.106,1.913,0.94,1.518,1.086]},'dispersal':{'p':[148,455,605,608,610,613,614],'w':[0.516,0.188,2.741,0.812,0.382,0.728,0.483]},'initial':0,'monitored':0,'temp':[4.41,3.8,6.42,9.66,11.21,14.44,16.09,15.68,12.63,10.84,9.4,9.85]},
		{'area':2.362,'action':2.26,'capacity':69.8,'local':{'p':[152,596,604,607,611,626,630],'w':[0.028,0.14,0.184,1.638,1.848,2.67,0.396]},'dispersal':{'p':[152,596,604,606,607,611,626,628,630],'w':[0.123,0.223,0.246,2.362,0.706,0.677,1.003,0.018,0.271]},'initial':0,'monitored':0,'temp':[4.51,3.96,6.55,9.83,11.36,14.57,16.21,15.84,12.75,10.98,9.55,9.96]},
		{'area':2.913,'action':2.8,'capacity':86.7,'local':{'p':[148,606,611,615,628,630],'w':[1.125,1.638,0.902,0.732,2.527,0.244]},'dispersal':{'p':[148,606,607,611,613,615,628,630],'w':[0.528,0.72,2.913,0.386,0.092,0.38,0.996,0.272]},'initial':0,'monitored':0,'temp':[4.41,3.83,6.42,9.69,11.22,14.44,16.09,15.71,12.64,10.86,9.43,9.86]},
		{'area':4.44,'action':5.22,'capacity':117.91,'local':{'p':[148,452,455,605,609],'w':[0.943,1.73,1.365,1.913,2.363]},'dispersal':{'p':[148,451,452,455,601,605,608,609,610],'w':[0.503,0.076,0.81,0.544,0.027,0.787,4.44,1.016,0.054]},'initial':0,'monitored':0,'temp':[4.55,3.95,6.58,9.82,11.36,14.6,16.24,15.83,12.76,10.96,9.53,9.98]},
		{'area':5.96,'action':5.18,'capacity':148.64,'local':{'p':[148,452,595,597,601,603,604,608],'w':[0.557,0.248,1.138,0.008,2.433,0.578,2.548,2.363]},'dispersal':{'p':[148,452,595,597,601,603,604,608,609],'w':[0.323,0.246,0.515,0.137,0.968,0.284,0.997,0.97,5.96]},'initial':0,'monitored':0,'temp':[4.53,3.94,6.55,9.8,11.33,14.56,16.2,15.81,12.73,10.95,9.53,9.96]},
		{'area':1.028,'action':0.8,'capacity':28.84,'local':{'p':[130,455,605,614],'w':[0.703,1.328,0.94,1.122]},'dispersal':{'p':[130,455,605,608,610,614],'w':[0.439,0.625,0.502,0.097,1.028,0.499]},'initial':0,'monitored':0,'temp':[4.37,3.75,6.37,9.6,11.15,14.39,16.03,15.62,12.58,10.79,9.35,9.81]},
		{'area':1.42,'action':1.23,'capacity':41.07,'local':{'p':[148,604,606,607],'w':[0.96,1.764,1.848,0.902]},'dispersal':{'p':[148,596,604,606,607,611,626],'w':[0.507,0.071,0.803,0.787,0.495,1.42,0.029]},'initial':0,'monitored':0,'temp':[4.53,3.98,6.57,9.85,11.38,14.59,16.23,15.85,12.77,10.99,9.56,9.98]},
		{'area':3.937,'action':5.51,'capacity':124.78,'local':{'p':[149,616,621,622],'w':[3.213,2.01,0.983,0.99]},'dispersal':{'p':[149,612,616,621,622],'w':[1.371,3.937,0.799,0.403,0.581]},'initial':0,'monitored':0,'temp':[4.06,3.39,5.99,9.2,10.76,14.01,15.67,15.29,12.27,10.49,9.05,9.5]},
		{'area':4.581,'action':1.83,'capacity':122.95,'local':{'p':[148,149,605,614,615],'w':[1.314,0.914,1.518,2.667,3.662]},'dispersal':{'p':[130,148,149,605,607,613,614,615],'w':[0.029,0.606,0.58,0.642,0.135,4.581,1.14,1.385]},'initial':0,'monitored':0,'temp':[4.26,3.62,6.23,9.46,11.01,14.25,15.9,15.51,12.47,10.69,9.25,9.7]},
		{'area':3.315,'action':5.56,'capacity':109.9,'local':{'p':[130,149,605,610,613],'w':[2.945,0.342,1.086,1.122,2.667]},'dispersal':{'p':[130,149,605,610,613,614],'w':[1.235,0.283,0.527,0.462,1.102,3.315]},'initial':0,'monitored':0,'temp':[4.25,3.61,6.23,9.45,11.01,14.24,15.89,15.49,12.46,10.67,9.23,9.69]},
		{'area':4.987,'action':1.5,'capacity':130.43,'local':{'p':[148,149,607,613,622,628],'w':[0.025,3.312,0.732,3.662,0.172,1.98]},'dispersal':{'p':[148,149,607,613,615,622,628],'w':[0.144,1.447,0.343,1.515,4.987,0.205,0.806]},'initial':0,'monitored':0,'temp':[4.19,3.55,6.14,9.37,10.93,14.17,15.81,15.44,12.4,10.62,9.19,9.64]},
		{'area':2.189,'action':3.65,'capacity':67.9,'local':{'p':[612,617,621,622],'w':[2.01,2.168,0.779,1.474]},'dispersal':{'p':[151,612,616,617,621,622],'w':[0.037,0.917,2.189,0.897,0.458,0.763]},'initial':0,'monitored':0,'temp':[4.02,3.34,5.92,9.12,10.7,13.95,15.62,15.26,12.22,10.44,9.01,9.47]},
		{'area':4.11,'action':3.46,'capacity':119.11,'local':{'p':[150,151,616,618,619,621,622],'w':[0.433,0.545,2.168,1.452,0.861,2.522,0.253]},'dispersal':{'p':[150,151,616,617,618,619,621,622],'w':[0.242,0.293,0.859,4.11,0.539,0.372,1.029,0.222]},'initial':0,'monitored':0,'temp':[3.99,3.3,5.88,9.06,10.65,13.92,15.61,15.23,12.19,10.4,8.98,9.44]},
		{'area':1.717,'action':0.2,'capacity':43.37,'local':{'p':[617,619],'w':[1.452,2.249]},'dispersal':{'p':[150,617,618,619,767],'w':[1.119,0.812,1.717,0.981,0.035]},'initial':0,'monitored':0,'temp':[3.95,3.23,5.81,8.97,10.58,13.87,15.56,15.19,12.13,10.35,8.94,9.41]},
		{'area':3.349,'action':2.53,'capacity':94.87,'local':{'p':[151,617,618,767],'w':[2.298,0.861,2.249,1.462]},'dispersal':{'p':[150,151,617,618,619,767],'w':[0.225,1.008,0.531,0.811,3.349,0.934]},'initial':0,'monitored':0,'temp':[3.95,3.22,5.78,8.94,10.56,13.85,15.53,15.18,12.12,10.34,8.94,9.41]},
		{'area':4.59,'action':3.35,'capacity':130.78,'local':{'p':[151,622,624,630,756,768],'w':[1.899,1.734,0.573,1.486,1.445,1.011]},'dispersal':{'p':[151,620,622,624,630,756,768],'w':[0.807,4.59,0.798,0.333,0.704,0.613,0.503]},'initial':0,'monitored':0,'temp':[4.05,3.33,5.85,9.03,10.65,13.93,15.58,15.26,12.21,10.43,9.04,9.51]},
		{'area':2.166,'action':0.16,'capacity':54.66,'local':{'p':[612,616,617],'w':[0.983,0.779,2.522]},'dispersal':{'p':[150,612,616,617,621],'w':[0.044,0.494,0.338,1.037,2.166]},'initial':0,'monitored':0,'temp':[4.02,3.34,5.96,9.15,10.71,13.97,15.66,15.27,12.24,10.45,9.01,9.47]},
		{'area':7.18,'action':2.99,'capacity':192.72,'local':{'p':[149,151,612,615,616,617,620,628,630],'w':[0.97,1.772,0.99,0.172,1.474,0.253,1.734,2.095,0.819]},'dispersal':{'p':[149,151,612,615,616,617,620,622,628,630],'w':[0.43,0.784,0.415,0.177,0.561,0.226,0.737,7.18,0.851,0.434]},'initial':0,'monitored':0,'temp':[4.05,3.36,5.91,9.12,10.71,13.97,15.62,15.27,12.23,10.46,9.04,9.51]},
		{'area':3.177,'action':4.42,'capacity':101.38,'local':{'p':[624,627,629,630,762],'w':[3.185,1.967,1.762,0.437,0.984]},'dispersal':{'p':[623,624,627,629,630,762],'w':[3.177,1.245,0.874,0.679,0.369,0.672]},'initial':0,'monitored':0,'temp':[4.29,3.59,6.09,9.29,10.93,14.19,15.8,15.53,12.45,10.66,9.28,9.76]},
		{'area':3.065,'action':4.99,'capacity':100.59,'local':{'p':[620,623,630,756,759,762],'w':[0.573,3.185,0.682,0.384,2.17,1.162]},'dispersal':{'p':[620,623,624,630,756,759,762],'w':[0.352,1.335,3.065,0.407,0.261,0.759,0.649]},'initial':0,'monitored':0,'temp':[4.2,3.48,5.98,9.17,10.81,14.08,15.7,15.42,12.35,10.56,9.18,9.67]},
		{'area':4.237,'action':3.33,'capacity':119.86,'local':{'p':[152,153,596,626,627,634],'w':[1.204,1.277,1.673,1.666,1.495,0.62]},'dispersal':{'p':[152,153,596,625,626,627,634],'w':[0.556,0.644,0.694,4.237,0.728,0.686,0.349]},'initial':0,'monitored':0,'temp':[4.53,3.94,6.49,9.76,11.31,14.53,16.15,15.83,12.74,10.96,9.56,9.99]},
		{'area':2.66,'action':3.52,'capacity':83.67,'local':{'p':[152,596,606,625],'w':[1.236,1.419,2.67,1.666]},'dispersal':{'p':[152,596,604,606,611,625,626,630],'w':[0.574,0.712,0.083,1.087,0.013,0.685,2.66,0.136]},'initial':0,'monitored':0,'temp':[4.49,3.94,6.51,9.79,11.32,14.52,16.16,15.81,12.73,10.95,9.53,9.95]},
		{'area':8.289,'action':8.47,'capacity':247.59,'local':{'p':[152,153,623,625,629,762],'w':[0.818,2.722,1.967,1.495,1.116,1.409]},'dispersal':{'p':[152,153,623,625,627,629,746,751,755,762],'w':[0.403,1.115,0.862,0.695,8.289,0.428,1.013,0.008,0.104,0.569]},'initial':0,'monitored':0,'temp':[4.6,3.95,6.47,9.69,11.31,14.57,16.16,15.88,12.79,10.98,9.59,10.06]},
		{'area':4.992,'action':6.42,'capacity':156.61,'local':{'p':[607,615,622,630],'w':[2.527,1.98,2.095,2.429]},'dispersal':{'p':[149,606,607,615,622,628,630],'w':[0.047,0.044,1.069,0.911,0.965,4.992,1.078]},'initial':0,'monitored':0,'temp':[4.26,3.64,6.2,9.45,11,14.24,15.88,15.53,12.47,10.69,9.27,9.71]},
		{'area':1.506,'action':0.57,'capacity':40.35,'local':{'p':[152,623,627,630],'w':[1.552,1.762,1.116,0.78]},'dispersal':{'p':[152,623,627,629,630],'w':[0.696,0.831,0.57,1.506,0.499]},'initial':0,'monitored':0,'temp':[4.31,3.64,6.16,9.38,10.99,14.24,15.85,15.56,12.49,10.7,9.31,9.77]},
		{'area':5.476,'action':8.29,'capacity':176.88,'local':{'p':[152,606,607,620,622,623,624,628,629],'w':[1.781,0.396,0.244,1.486,0.819,0.437,0.682,2.429,0.78]},'dispersal':{'p':[152,606,607,620,622,623,624,626,628,629,630],'w':[0.692,0.217,0.163,0.668,0.433,0.213,0.363,0.088,0.957,0.331,5.476]},'initial':0,'monitored':0,'temp':[4.25,3.6,6.14,9.36,10.95,14.2,15.83,15.51,12.44,10.66,9.26,9.71]},
		{'area':1.878,'action':3.02,'capacity':62,'local':{'p':[153,599,634],'w':[1.469,2.723,2.612]},'dispersal':{'p':[153,597,598,599,631,634],'w':[0.806,0.223,0.193,1.026,1.878,0.971]},'initial':0,'monitored':0,'temp':[4.53,3.98,6.52,9.81,11.33,14.51,16.14,15.83,12.74,10.99,9.59,10.01]},
		{'area':3.126,'action':0.08,'capacity':75.55,'local':{'p':[153,598,637],'w':[2.356,0.904,1.824]},'dispersal':{'p':[153,598,632,635,637,640],'w':[1.031,0.513,3.126,0.756,0.722,0.089]},'initial':0,'monitored':0,'temp':[4.92,4.35,6.9,10.1,11.66,14.89,16.5,16.17,13.07,11.31,9.93,10.36]},
		{'area':1.695,'action':0.15,'capacity':36.43,'local':{'p':[746,754],'w':[0.716,1.134]},'dispersal':{'p':[153,633,635,746,747,754],'w':[0.665,1.695,0.791,0.285,0.085,0.539]},'initial':0,'monitored':0,'temp':[5.09,4.49,7.04,10.27,11.84,15.13,16.7,16.39,13.28,11.46,10.09,10.55]},
		{'area':1.712,'action':3.06,'capacity':56.48,'local':{'p':[153,596,597,599,625,631],'w':[0.556,1.258,1.231,0.017,0.62,2.612]},'dispersal':{'p':[153,596,597,599,625,631,634],'w':[0.403,0.521,0.553,0.251,0.383,0.899,1.712]},'initial':0,'monitored':0,'temp':[4.51,3.95,6.5,9.79,11.31,14.49,16.13,15.81,12.72,10.97,9.56,9.98]},
		{'area':4.617,'action':0.4,'capacity':103.97,'local':{'p':[154,639,640,747],'w':[4.357,0.561,1.445,1.516]},'dispersal':{'p':[153,154,632,633,635,637,639,640,744,745,747,754],'w':[0.207,1.626,0.626,0.625,4.617,0.103,0.366,0.679,0.003,0.003,0.699,0.106]},'initial':0,'monitored':0,'temp':[5.11,4.52,7.07,10.25,11.81,15.1,16.68,16.36,13.26,11.47,10.1,10.55]},
		{'area':2.415,'action':0,'capacity':59.46,'local':{'p':[641,642,645,740],'w':[0.523,1.442,0.658,2.354]},'dispersal':{'p':[636,641,642,645,740,742,744],'w':[2.415,0.35,0.497,0.366,1.031,0.052,0.412]},'initial':0,'monitored':0,'temp':[5.18,4.59,7.15,10.24,11.75,15.09,16.7,16.35,13.23,11.46,10.14,10.6]},
		{'area':4.405,'action':0.22,'capacity':108.04,'local':{'p':[593,598,602,632],'w':[0.841,1.74,1.501,1.824]},'dispersal':{'p':[146,593,598,602,632,635,637,640],'w':[0.14,0.755,0.82,0.624,0.76,0.11,4.405,1.023]},'initial':0,'monitored':0,'temp':[4.97,4.4,6.96,10.09,11.68,14.88,16.51,16.17,13.06,11.34,9.96,10.38]},
		{'area':3.85,'action':0.53,'capacity':84.46,'local':{'p':[589,594,640,643,644],'w':[1.143,0.863,1.649,1.024,0.68]},'dispersal':{'p':[589,594,638,640,643,644],'w':[0.618,0.557,3.85,0.828,0.554,0.292]},'initial':0,'monitored':0,'temp':[5.16,4.58,7.19,10.13,11.78,14.99,16.65,16.2,13.12,11.42,10.05,10.51]},
		{'area':5.391,'action':0.39,'capacity':133.81,'local':{'p':[154,635,744,747],'w':[1.799,0.561,4.213,0.33]},'dispersal':{'p':[154,635,639,641,744,745,747],'w':[1.45,0.337,5.391,0.063,1.683,0.068,0.269]},'initial':0,'monitored':0,'temp':[5.19,4.58,7.13,10.3,11.82,15.16,16.74,16.42,13.31,11.51,10.17,10.63]},
		{'area':8.201,'action':0.63,'capacity':197.53,'local':{'p':[146,154,594,635,638,643],'w':[0.486,2.047,1.183,1.445,1.649,1.19]},'dispersal':{'p':[146,154,593,594,632,635,637,638,640,643],'w':[0.509,0.863,0.065,0.496,0.09,0.557,1.122,0.743,8.201,0.606]},'initial':0,'monitored':0,'temp':[5.17,4.59,7.16,10.23,11.83,15.06,16.68,16.31,13.21,11.48,10.11,10.56]},
		{'area':2.509,'action':0,'capacity':61.05,'local':{'p':[636,642],'w':[0.523,1.453]},'dispersal':{'p':[154,636,639,641,642,643,744],'w':[0.234,0.324,0.079,2.509,0.538,0.316,0.02]},'initial':0,'monitored':0,'temp':[5.19,4.59,7.16,10.24,11.78,15.08,16.7,16.33,13.23,11.47,10.13,10.59]},
		{'area':0.883,'action':0,'capacity':21.54,'local':{'p':[636,641,645],'w':[1.442,1.453,0.845]},'dispersal':{'p':[636,641,642,643,645,647],'w':[0.745,0.622,0.883,0.072,0.388,0.011]},'initial':0,'monitored':0,'temp':[5.19,4.59,7.16,10.22,11.75,15.07,16.69,16.32,13.2,11.45,10.13,10.58]},
		{'area':3.708,'action':0.17,'capacity':91.34,'local':{'p':[154,638,640,644,647],'w':[0.339,1.024,1.19,2.434,1.177]},'dispersal':{'p':[154,155,638,640,641,642,643,644,645,647],'w':[0.258,0.086,0.492,0.529,0.283,0.068,3.708,0.934,0.019,0.448]},'initial':0,'monitored':0,'temp':[5.17,4.58,7.17,10.17,11.75,15.02,16.67,16.26,13.16,11.42,10.08,10.55]},
		{'area':1.882,'action':0.64,'capacity':48.49,'local':{'p':[155,638,643,647],'w':[1.058,0.68,2.434,0.034]},'dispersal':{'p':[155,638,643,644,647],'w':[0.386,0.372,1.036,1.882,0.17]},'initial':0,'monitored':0,'temp':[5.14,4.56,7.16,10.1,11.72,14.96,16.63,16.18,13.1,11.38,10.03,10.5]},
		{'area':1.099,'action':0,'capacity':25.95,'local':{'p':[636,642,740,742],'w':[0.658,0.845,0.189,0.942]},'dispersal':{'p':[636,642,643,645,647,740,742],'w':[0.308,0.354,0.027,1.099,0.066,0.185,0.394]},'initial':0,'monitored':0,'temp':[5.18,4.58,7.16,10.2,11.72,15.04,16.67,16.3,13.18,11.43,10.11,10.57]},
		{'area':2.098,'action':0.06,'capacity':47.47,'local':{'p':[9,648,649,742],'w':[0.269,0.263,3.606,1.78]},'dispersal':{'p':[9,22,646,647,648,649,741,742],'w':[0.336,0.008,2.098,0.025,0.196,1.239,0.15,0.744]},'initial':0,'monitored':0,'temp':[4.79,4.12,6.65,9.7,11.19,14.51,16.14,15.83,12.7,10.99,9.73,10.18]},
		{'area':4.987,'action':0.08,'capacity':121.02,'local':{'p':[155,643,644],'w':[2.511,1.177,0.034]},'dispersal':{'p':[155,642,643,644,645,646,647,648],'w':[0.918,0.017,0.493,0.106,0.062,0.013,4.987,0.03]},'initial':0,'monitored':0,'temp':[4.96,4.33,6.88,9.89,11.42,14.72,16.36,15.99,12.88,11.17,9.88,10.34]},
		{'area':11.581,'action':1.03,'capacity':287.02,'local':{'p':[19,22,60,646,649],'w':[2.736,3.094,2.212,0.263,0.37]},'dispersal':{'p':[19,22,45,60,646,647,648,649],'w':[1.13,1.357,0.02,0.883,0.129,0.031,11.581,0.158]},'initial':0,'monitored':0,'temp':[4.98,4.34,6.91,9.81,11.44,14.67,16.34,15.9,12.81,11.16,9.84,10.31]},
		{'area':1.907,'action':0,'capacity':44.6,'local':{'p':[9,22,45,646,648,741],'w':[0.007,0.301,0.939,3.606,0.37,2.908]},'dispersal':{'p':[9,22,45,646,648,649,741,742],'w':[0.293,0.229,0.414,1.392,0.225,1.907,1.036,0.037]},'initial':0,'monitored':0,'temp':[4.69,4,6.51,9.55,11.04,14.36,15.98,15.68,12.56,10.87,9.62,10.08]},
		{'area':3.092,'action':2.67,'capacity':85.92,'local':{'p':[25,29,30,156,651],'w':[0.17,2.829,0.11,1.794,2.687]},'dispersal':{'p':[5,25,28,29,30,156,650,651],'w':[0.036,0.222,0.106,1.12,0.273,0.659,3.092,1.126]},'initial':0,'monitored':0,'temp':[4.55,3.66,6.16,9.32,10.66,13.97,15.51,15.3,12.2,10.55,9.32,9.74]},
		{'area':10.003,'action':7.45,'capacity':274.64,'local':{'p':[5,29,30,32,144,650,655,657],'w':[1.06,0.208,3.646,0.39,2.203,2.687,3.828,0.755]},'dispersal':{'p':[5,29,30,32,144,156,157,650,651,654,655,657],'w':[0.445,0.206,1.511,0.256,1.008,0.037,1.087,1.025,10.003,0.031,1.43,0.309]},'initial':0,'monitored':0,'temp':[4.7,3.79,6.31,9.49,10.8,14.09,15.63,15.41,12.32,10.67,9.43,9.83]},
		{'area':0.053,'action':0,'capacity':1.33,'local':{'p':[],'w':[]},'dispersal':{'p':[652,653,657,663,672,731],'w':[0.053,0.255,0.215,0.246,0.019,0.067]},'initial':0,'monitored':0,'temp':[4.95,4.13,6.51,9.82,10.96,14.36,15.84,15.66,12.52,10.88,9.61,10.02]},
		{'area':0.395,'action':0.47,'capacity':7.14,'local':{'p':[672,731],'w':[0.979,0.464]},'dispersal':{'p':[652,653,657,662,663,672,731],'w':[0.053,0.395,0.113,0.001,0.347,0.835,0.239]},'initial':0,'monitored':0,'temp':[4.95,4.14,6.5,9.82,10.94,14.35,15.83,15.65,12.51,10.87,9.61,10.02]},
		{'area':6.966,'action':13.08,'capacity':232.41,'local':{'p':[157,570,581,584,656,659,661],'w':[0.901,0.546,2.229,1.532,0.857,1.233,1.35]},'dispersal':{'p':[144,157,570,581,584,651,654,655,656,659,661],'w':[0.245,0.421,0.292,0.879,0.622,0.047,6.966,1.299,0.354,0.506,0.553]},'initial':0,'monitored':0,'temp':[4.9,3.92,6.5,9.67,10.96,14.21,15.74,15.53,12.46,10.81,9.56,9.92]},
		{'area':3.454,'action':5.51,'capacity':112.31,'local':{'p':[144,651],'w':[1.293,3.828]},'dispersal':{'p':[144,157,584,651,654,655],'w':[0.687,0.195,0.024,1.665,1.277,3.454]},'initial':0,'monitored':0,'temp':[4.78,3.83,6.38,9.56,10.86,14.13,15.66,15.45,12.37,10.72,9.48,9.85]},
		{'area':1.712,'action':1.21,'capacity':47.73,'local':{'p':[157,654,658,659],'w':[1.98,0.857,1.011,1.884]},'dispersal':{'p':[157,654,656,658,659],'w':[0.851,0.671,1.713,0.565,0.707]},'initial':0,'monitored':0,'temp':[4.92,3.98,6.51,9.72,10.98,14.26,15.78,15.57,12.48,10.83,9.57,9.94]},
		{'area':2.148,'action':1.45,'capacity':44.29,'local':{'p':[32,651],'w':[2.321,0.755]},'dispersal':{'p':[30,31,32,157,651,652,653,657,663,731],'w':[0.012,0.021,1.016,0.185,0.348,0.053,0.1,2.148,0.557,0.491]},'initial':0,'monitored':0,'temp':[4.94,4.12,6.53,9.81,11,14.38,15.87,15.68,12.54,10.9,9.62,10.04]},
		{'area':2.205,'action':1.15,'capacity':59.89,'local':{'p':[157,656,659,663,664],'w':[0.713,1.011,0.716,2.563,1.435]},'dispersal':{'p':[157,158,656,658,659,660,663,664,665,672],'w':[0.443,0.059,0.391,2.205,0.354,0.001,1.078,0.664,0.018,0.022]},'initial':0,'monitored':0,'temp':[4.99,4.1,6.57,9.82,11.02,14.35,15.85,15.65,12.54,10.9,9.64,10.01]},
		{'area':1.564,'action':0.27,'capacity':40.45,'local':{'p':[654,656,658,661,664,671],'w':[1.233,1.884,0.716,0.855,0.631,0.155]},'dispersal':{'p':[654,656,658,659,661,664,669,671],'w':[0.632,0.814,0.408,1.564,0.356,0.318,0.004,0.148]},'initial':0,'monitored':0,'temp':[4.98,4.04,6.59,9.8,11.05,14.33,15.84,15.63,12.54,10.89,9.63,9.99]},
		{'area':0.95,'action':0.96,'capacity':27.95,'local':{'p':[158,664,666,668,671],'w':[1.078,1.469,0.972,0.357,0.546]},'dispersal':{'p':[158,658,660,663,664,665,666,668,671],'w':[0.561,0.003,0.95,0.013,0.657,0.022,0.365,0.293,0.322]},'initial':0,'monitored':0,'temp':[5.13,4.23,6.73,9.99,11.17,14.49,15.98,15.77,12.66,11.03,9.76,10.11]},
		{'area':0.976,'action':0.49,'capacity':26.6,'local':{'p':[570,654,659,669,671],'w':[0.382,1.35,0.855,1.266,0.327]},'dispersal':{'p':[570,654,659,661,664,669,671],'w':[0.333,0.564,0.478,0.976,0.062,0.515,0.217]},'initial':0,'monitored':0,'temp':[5.04,4.08,6.66,9.86,11.13,14.38,15.89,15.67,12.59,10.95,9.69,10.03]},
		{'area':0.017,'action':0.09,'capacity':0.87,'local':{'p':[],'w':[]},'dispersal':{'p':[653,662,663,672],'w':[0.001,0.017,0.301,0.398]},'initial':0,'monitored':0,'temp':[4.98,4.14,6.53,9.83,10.96,14.35,15.83,15.65,12.52,10.89,9.62,10.02]},
		{'area':2.661,'action':1.31,'capacity':70.81,'local':{'p':[157,158,658,664],'w':[1.008,0.103,2.563,0.14]},'dispersal':{'p':[157,158,652,653,657,658,660,662,663,664,665,672],'w':[0.509,0.082,0.053,0.252,0.571,0.944,0.002,0.017,2.661,0.161,0.116,0.597]},'initial':0,'monitored':0,'temp':[4.97,4.11,6.54,9.82,10.99,14.35,15.84,15.65,12.53,10.89,9.62,10.02]},
		{'area':1.613,'action':1.09,'capacity':42.2,'local':{'p':[158,658,659,660,663,671],'w':[0.326,1.435,0.631,1.469,0.14,1.252]},'dispersal':{'p':[158,658,659,660,661,663,664,665,671,672],'w':[0.193,0.566,0.35,0.587,0.056,0.131,1.613,0.076,0.54,0.047]},'initial':0,'monitored':0,'temp':[5.06,4.16,6.66,9.91,11.1,14.42,15.92,15.71,12.6,10.97,9.71,10.06]},
		{'area':6.132,'action':3.24,'capacity':168.51,'local':{'p':[672,673,727,733],'w':[1.151,2.222,2.468,0.972]},'dispersal':{'p':[158,658,660,663,664,665,667,670,672,673,727,733],'w':[0.785,0.008,0.007,0.091,0.063,6.132,0.312,0.086,0.544,0.968,1.002,0.478]},'initial':0,'monitored':0,'temp':[5.06,4.25,6.58,9.94,10.97,14.4,15.86,15.69,12.55,10.94,9.68,10.05]},
		{'area':0.708,'action':0.23,'capacity':18.58,'local':{'p':[158,660,667,668],'w':[0.724,0.972,0.749,0.959]},'dispersal':{'p':[158,660,666,667,668,671],'w':[0.417,0.496,0.708,0.428,0.514,0.007]},'initial':0,'monitored':0,'temp':[5.19,4.29,6.8,10.06,11.24,14.56,16.04,15.83,12.72,11.09,9.82,10.16]},
		{'area':1.771,'action':0.15,'capacity':44.21,'local':{'p':[158,576,666,668,670],'w':[1.117,0.015,0.749,0.892,1.961]},'dispersal':{'p':[158,576,665,666,667,668,670,673],'w':[0.447,0.165,0.347,0.323,1.771,0.423,0.745,0.126]},'initial':0,'monitored':0,'temp':[5.21,4.34,6.82,10.1,11.26,14.59,16.06,15.85,12.74,11.12,9.85,10.18]},
		{'area':2.124,'action':0.56,'capacity':55.61,'local':{'p':[574,576,582,660,666,667,669,671],'w':[0.815,0.642,0.541,0.357,0.959,0.892,0.831,0.488]},'dispersal':{'p':[574,576,582,660,666,667,668,669,670,671],'w':[0.403,0.322,0.229,0.202,0.36,0.404,2.124,0.437,0.107,0.246]},'initial':0,'monitored':0,'temp':[5.26,4.33,6.92,10.14,11.38,14.65,16.13,15.9,12.81,11.18,9.91,10.22]},
		{'area':2.119,'action':2.5,'capacity':63.61,'local':{'p':[143,570,574,661,668,671],'w':[0.114,1.399,0.696,1.266,0.831,1.39]},'dispersal':{'p':[143,570,574,654,659,661,668,669,671],'w':[0.153,0.619,0.359,0.001,0.011,0.595,0.422,2.119,0.612]},'initial':0,'monitored':0,'temp':[5.12,4.16,6.76,9.96,11.23,14.49,15.99,15.76,12.68,11.05,9.78,10.1]},
		{'area':2.734,'action':0.9,'capacity':71.38,'local':{'p':[566,576,667],'w':[1.146,1.811,1.961]},'dispersal':{'p':[566,576,665,667,668,670,673,675],'w':[0.587,0.776,0.109,0.747,0.131,2.734,0.701,0.122]},'initial':0,'monitored':0,'temp':[5.27,4.42,6.92,10.19,11.38,14.69,16.15,15.94,12.83,11.22,9.94,10.25]},
		{'area':0.955,'action':0.98,'capacity':28.61,'local':{'p':[659,660,661,664,668,669],'w':[0.155,0.546,0.327,1.252,0.488,1.39]},'dispersal':{'p':[659,660,661,664,666,668,669,671],'w':[0.212,0.293,0.21,0.504,0.002,0.348,0.593,0.955]},'initial':0,'monitored':0,'temp':[5.13,4.19,6.75,9.97,11.21,14.48,15.98,15.76,12.67,11.04,9.77,10.1]},
		{'area':4.145,'action':1.2,'capacity':82.45,'local':{'p':[653,665,727,731,734],'w':[0.979,1.151,2.192,0.643,0.441]},'dispersal':{'p':[158,652,653,658,662,663,664,665,672,727,729,731,734],'w':[0.061,0.013,0.389,0.012,0.017,0.723,0.041,0.539,4.145,0.868,0.005,1.001,0.241]},'initial':0,'monitored':0,'temp':[4.97,4.17,6.49,9.84,10.91,14.34,15.82,15.65,12.5,10.87,9.61,10.02]},
		{'area':7.207,'action':1.06,'capacity':183.39,'local':{'p':[159,665,675,679,723,724,733],'w':[1.494,2.222,2.36,0.99,0.367,0.946,1.217]},'dispersal':{'p':[159,566,665,667,670,673,675,679,723,724,733],'w':[0.597,0.106,0.892,0.1,0.786,7.207,0.875,0.487,0.22,0.382,0.555]},'initial':0,'monitored':0,'temp':[5.2,4.43,6.75,10.14,11.15,14.57,16.01,15.85,12.7,11.09,9.83,10.19]},
		{'area':0.008,'action':0,'capacity':0,'local':{'p':[],'w':[]},'dispersal':{'p':[563,565,566,674,675],'w':[0.01,0.076,0.329,0.008,0.134]},'initial':0,'monitored':0,'temp':[5.32,4.53,7,10.29,11.51,14.83,16.25,16.03,12.92,11.33,10.05,10.34]},
		{'area':2.965,'action':0.49,'capacity':74.54,'local':{'p':[159,673,677],'w':[0.949,2.36,1.525]},'dispersal':{'p':[159,563,565,566,670,673,674,675,677],'w':[0.402,0.012,0.206,0.671,0.132,1.083,0.008,2.965,0.704]},'initial':0,'monitored':0,'temp':[5.28,4.5,6.91,10.24,11.37,14.73,16.16,15.97,12.84,11.24,9.97,10.29]},
		{'area':2.113,'action':0.2,'capacity':53.58,'local':{'p':[159,677,678,679],'w':[0.859,1.305,1.931,2.068]},'dispersal':{'p':[159,676,677,678,679],'w':[0.451,2.113,0.597,0.949,0.967]},'initial':0,'monitored':0,'temp':[5.17,4.43,6.73,10.11,11.13,14.55,15.97,15.81,12.67,11.08,9.84,10.18]},
		{'area':3.136,'action':0.37,'capacity':80.15,'local':{'p':[159,565,675,676,678],'w':[0.972,1.209,1.525,1.305,1.194]},'dispersal':{'p':[159,563,565,675,676,677,678],'w':[0.444,0.002,0.828,0.648,0.571,3.136,0.597]},'initial':0,'monitored':0,'temp':[5.19,4.42,6.8,10.13,11.27,14.62,16.05,15.86,12.73,11.15,9.89,10.22]},
		{'area':4.805,'action':0.66,'capacity':121.79,'local':{'p':[565,676,677,679,681,682],'w':[0.378,1.931,1.194,0.594,2.298,1.11]},'dispersal':{'p':[559,565,676,677,678,679,681,682],'w':[0.544,0.306,0.711,0.552,4.805,0.365,0.888,0.584]},'initial':0,'monitored':0,'temp':[5.03,4.28,6.6,9.93,11.03,14.4,15.83,15.66,12.54,10.95,9.74,10.08]},
		{'area':4.469,'action':1.3,'capacity':116.89,'local':{'p':[159,673,676,678,682,718,719,723],'w':[0.59,0.99,2.068,0.594,0.762,0.295,2.01,1.071]},'dispersal':{'p':[159,673,676,678,679,682,718,719,723,724],'w':[0.302,0.5,0.77,0.346,4.469,0.44,0.158,0.814,0.513,0.002]},'initial':0,'monitored':0,'temp':[5.2,4.5,6.72,10.16,11.07,14.54,15.96,15.83,12.67,11.07,9.83,10.19]},
		{'area':2.794,'action':0.19,'capacity':70.41,'local':{'p':[160,683,684,685,687,706,710,712],'w':[1.438,1.428,0.617,0.102,0.523,0.271,0.656,1.455]},'dispersal':{'p':[160,680,683,684,685,687,706,710,712],'w':[0.739,2.794,0.638,0.262,0.074,0.214,0.183,0.39,0.594]},'initial':0,'monitored':0,'temp':[4.84,4.06,6.35,9.63,10.71,14.09,15.5,15.34,12.22,10.69,9.57,9.86]},
		{'area':3.458,'action':1.08,'capacity':90.89,'local':{'p':[160,678,682],'w':[1.827,2.298,1.647]},'dispersal':{'p':[160,557,559,678,681,682],'w':[0.765,0.122,0.728,0.988,3.458,0.813]},'initial':0,'monitored':0,'temp':[4.9,4.14,6.45,9.76,10.87,14.23,15.66,15.5,12.39,10.81,9.63,9.97]},
		{'area':5.39,'action':0.67,'capacity':138.09,'local':{'p':[160,678,679,681,710,715,719],'w':[0.877,1.11,0.762,1.647,0.786,2.956,1.148]},'dispersal':{'p':[160,678,679,681,682,710,715,719],'w':[0.466,0.498,0.383,0.663,5.39,0.452,1.165,0.583]},'initial':0,'monitored':0,'temp':[5.07,4.35,6.6,9.97,10.96,14.38,15.8,15.67,12.52,10.94,9.74,10.08]},
		{'area':3.726,'action':0.43,'capacity':93.48,'local':{'p':[160,680,685,688],'w':[0.924,1.428,1.532,0.774]},'dispersal':{'p':[160,161,557,680,683,684,685,686,688],'w':[0.436,1.156,0.136,0.66,3.726,0.11,0.454,0.075,0.418]},'initial':0,'monitored':0,'temp':[4.79,4,6.32,9.57,10.69,14.06,15.48,15.3,12.19,10.65,9.54,9.83]},
		{'area':0.796,'action':0,'capacity':19.9,'local':{'p':[680,685,687,688,707],'w':[0.617,1.278,0.652,0.484,0.653]},'dispersal':{'p':[680,683,684,685,687,688,707],'w':[0.381,0.159,0.796,0.423,0.284,0.366,0.361]},'initial':0,'monitored':0,'temp':[4.73,3.92,6.22,9.46,10.56,13.93,15.34,15.17,12.06,10.56,9.48,9.74]},
		{'area':0.519,'action':0.27,'capacity':14.14,'local':{'p':[680,683,684,688],'w':[0.102,1.532,1.278,0.698]},'dispersal':{'p':[680,683,684,685,688],'w':[0.244,0.797,0.51,0.519,0.392]},'initial':0,'monitored':0,'temp':[4.74,3.94,6.24,9.48,10.59,13.96,15.38,15.2,12.09,10.58,9.49,9.76]},
		{'area':13.06,'action':3.53,'capacity':338.86,'local':{'p':[161,555,556,557],'w':[3.742,4.624,3.083,1.125]},'dispersal':{'p':[161,555,556,557,560,562,683,686,694],'w':[1.865,1.821,1.202,1.984,0.095,0.024,0.169,13.06,0.17]},'initial':0,'monitored':0,'temp':[4.74,3.94,6.3,9.55,10.73,14.08,15.52,15.31,12.22,10.65,9.51,9.82]},
		{'area':0.374,'action':0.1,'capacity':9.83,'local':{'p':[680,684,706,707],'w':[0.523,0.652,0.796,0.547]},'dispersal':{'p':[680,684,687,706,707,712],'w':[0.355,0.376,0.374,0.38,0.37,0.027]},'initial':0,'monitored':0,'temp':[4.73,3.93,6.2,9.46,10.55,13.92,15.33,15.17,12.06,10.56,9.47,9.74]},
		{'area':3.425,'action':0.62,'capacity':84.61,'local':{'p':[161,683,684,685,704,707],'w':[1.208,0.774,0.484,0.698,0.929,1.564]},'dispersal':{'p':[161,683,684,685,688,690,704,707],'w':[0.651,0.409,0.226,0.242,3.425,0.716,0.527,0.698]},'initial':0,'monitored':0,'temp':[4.28,3.39,5.62,8.85,9.96,13.31,14.73,14.58,11.5,10.06,9.03,9.28]},
		{'area':2.079,'action':2.42,'capacity':58.08,'local':{'p':[162,690,693,695],'w':[0.767,1.347,1.836,3.003]},'dispersal':{'p':[162,689,690,693,695],'w':[0.404,2.079,0.741,0.792,1.329]},'initial':0,'monitored':0,'temp':[3.61,2.58,4.72,7.96,9.06,12.39,13.79,13.68,10.66,9.31,8.35,8.56]},
		{'area':9.487,'action':5.64,'capacity':237.37,'local':{'p':[161,162,689,691,695],'w':[1.754,0.578,1.347,2.939,0.446]},'dispersal':{'p':[161,162,688,689,690,691,695,704,705],'w':[0.779,0.293,0.642,0.531,9.487,1.202,1.298,0.463,0.087]},'initial':0,'monitored':0,'temp':[3.51,2.47,4.6,7.81,8.93,12.25,13.66,13.57,10.54,9.2,8.26,8.49]},
		{'area':6.111,'action':3.16,'capacity':99.18,'local':{'p':[161,162,537,541,690,694],'w':[0.684,3.301,0.043,0.093,2.939,3.585]},'dispersal':{'p':[161,162,537,541,690,691,692,694],'w':[0.436,1.378,0.083,0.159,1.244,6.111,0.016,1.436]},'initial':0,'monitored':0,'temp':[3.45,2.43,4.59,7.81,8.93,12.28,13.69,13.61,10.62,9.22,8.23,8.48]},
		{'area':6.487,'action':0.67,'capacity':102.9,'local':{'p':[162,163,541,693,697],'w':[1.868,1.849,2.698,1.831,2.109]},'dispersal':{'p':[162,163,533,537,541,691,692,693,697],'w':[0.812,0.862,0.019,0.004,1.219,0.029,6.487,0.813,0.887]},'initial':0,'monitored':0,'temp':[3.57,2.6,4.82,8.09,9.19,12.58,13.95,13.86,10.92,9.47,8.38,8.61]},
		{'area':3.688,'action':0.56,'capacity':53.89,'local':{'p':[162,163,689,692,695],'w':[2.152,0.9,1.836,1.831,1.493]},'dispersal':{'p':[162,163,689,692,693,695],'w':[0.988,0.373,0.702,0.796,3.688,0.611]},'initial':0,'monitored':0,'temp':[3.77,2.79,4.98,8.25,9.33,12.7,14.07,13.96,10.97,9.56,8.53,8.75]},
		{'area':6.236,'action':2.2,'capacity':124.19,'local':{'p':[161,537,538,549,556,691],'w':[0.518,2.008,0.33,1.254,2.532,3.585]},'dispersal':{'p':[161,162,537,538,541,549,556,686,691,694],'w':[0.34,0.072,0.766,0.182,0.13,0.531,0.997,0.095,1.456,6.236]},'initial':0,'monitored':0,'temp':[3.66,2.67,4.9,8.13,9.26,12.62,14.04,13.94,10.96,9.5,8.46,8.72]},
		{'area':6.424,'action':1.72,'capacity':145.18,'local':{'p':[689,690,693,704],'w':[3.003,0.446,1.493,0.317]},'dispersal':{'p':[163,164,689,690,693,695,700,704,705],'w':[0.072,0.191,1.037,1.326,0.723,6.424,0.351,0.284,0.97]},'initial':0,'monitored':0,'temp':[3.9,2.91,5.06,8.31,9.42,12.74,14.12,14,10.96,9.6,8.62,8.83]},
		{'area':2.183,'action':0.52,'capacity':33.92,'local':{'p':[163,532,533,697],'w':[0.698,0.893,1.026,1.405]},'dispersal':{'p':[163,532,533,696,697],'w':[0.322,0.442,0.471,2.183,0.604]},'initial':0,'monitored':0,'temp':[3.69,2.79,5.07,8.43,9.54,12.96,14.24,14.18,11.29,9.8,8.56,8.79]},
		{'area':2.738,'action':0.46,'capacity':56.93,'local':{'p':[163,533,541,692,696],'w':[1.148,1.726,0.276,2.109,1.405]},'dispersal':{'p':[163,533,541,692,696,697],'w':[0.57,0.771,0.278,0.906,0.621,2.738]},'initial':0,'monitored':0,'temp':[3.5,2.56,4.81,8.11,9.21,12.62,13.95,13.89,11,9.51,8.35,8.59]},
		{'area':2.132,'action':0.08,'capacity':35.74,'local':{'p':[190,699,702],'w':[1.435,1.567,1.347]},'dispersal':{'p':[190,698,699,702],'w':[0.603,2.132,0.599,0.705]},'initial':0,'monitored':0,'temp':[4.1,3.15,5.26,8.48,9.71,12.9,14.26,14.17,11.06,9.77,8.82,9.05]},
		{'area':0.974,'action':0.01,'capacity':24.4,'local':{'p':[164,698,700,702],'w':[1.536,1.567,0.121,0.478]},'dispersal':{'p':[164,698,699,700,702],'w':[0.511,0.601,0.974,0.186,0.33]},'initial':0,'monitored':0,'temp':[4.22,3.26,5.38,8.62,9.83,13.03,14.39,14.28,11.16,9.88,8.92,9.13]},
		{'area':4.415,'action':1.78,'capacity':117.13,'local':{'p':[164,699,701,702,703,705],'w':[2.753,0.121,1.632,0.89,0.413,2.14]},'dispersal':{'p':[164,695,699,700,701,702,703,704,705],'w':[0.997,0.564,0.159,4.415,0.682,0.405,0.237,0.023,0.777]},'initial':0,'monitored':0,'temp':[3.92,2.93,5.04,8.27,9.44,12.69,14.07,13.97,10.88,9.59,8.64,8.86]},
		{'area':1.879,'action':0.75,'capacity':42.43,'local':{'p':[72,700,703,704,705],'w':[1.654,1.632,0.949,1.108,0.222]},'dispersal':{'p':[72,700,701,703,704,705],'w':[0.741,0.725,1.879,0.536,0.501,0.224]},'initial':0,'monitored':0,'temp':[4.01,3.05,5.18,8.4,9.57,12.82,14.21,14.12,11.03,9.71,8.74,8.97]},
		{'area':3.247,'action':2.25,'capacity':91.95,'local':{'p':[190,698,699,700,703,847,850],'w':[0.685,1.347,0.478,0.89,2.567,0.301,1.025]},'dispersal':{'p':[164,190,698,699,700,702,703,847,850],'w':[0.049,0.351,0.541,0.234,0.486,3.247,1.068,0.175,0.522]},'initial':0,'monitored':0,'temp':[4.14,3.21,5.33,8.55,9.76,12.96,14.34,14.25,11.14,9.83,8.86,9.1]},
		{'area':4.264,'action':2.23,'capacity':116.75,'local':{'p':[72,700,701,702,714,850],'w':[1.979,0.413,0.949,2.567,0.972,1.579]},'dispersal':{'p':[72,700,701,702,703,714,850],'w':[0.83,0.311,0.397,1.019,4.264,0.549,0.783]},'initial':0,'monitored':0,'temp':[4.18,3.27,5.4,8.61,9.8,13.03,14.41,14.33,11.23,9.89,8.91,9.15]},
		{'area':3.152,'action':0.27,'capacity':30.35,'local':{'p':[72,688,695,701,705,707],'w':[1.595,0.929,0.317,1.108,1.17,0.693]},'dispersal':{'p':[72,688,690,695,700,701,704,705,707],'w':[0.698,0.538,0.462,0.088,0.044,0.502,3.152,0.499,0.395]},'initial':0,'monitored':0,'temp':[3.99,3.04,5.2,8.42,9.56,12.86,14.26,14.16,11.08,9.71,8.73,8.97]},
		{'area':1.283,'action':0.09,'capacity':26.55,'local':{'p':[700,701,704],'w':[2.14,0.222,1.17]},'dispersal':{'p':[690,695,700,701,704,705],'w':[0.142,1.082,0.967,0.19,0.551,1.283]},'initial':0,'monitored':0,'temp':[3.72,2.7,4.81,8.03,9.18,12.45,13.85,13.76,10.69,9.38,8.45,8.67]},
		{'area':1.52,'action':0.04,'capacity':38.2,'local':{'p':[680,687,707,712,714],'w':[0.271,0.796,2.153,2.294,0.385]},'dispersal':{'p':[72,680,687,706,707,712,714],'w':[0.003,0.254,0.294,1.52,0.98,0.961,0.369]},'initial':0,'monitored':0,'temp':[4.64,3.83,6.07,9.33,10.42,13.77,15.17,15.04,11.93,10.46,9.38,9.65]},
		{'area':3.856,'action':1.59,'capacity':103.5,'local':{'p':[72,684,687,688,704,706,714],'w':[1.899,0.653,0.547,1.564,0.693,2.153,0.355]},'dispersal':{'p':[72,684,687,688,704,706,707,712,714],'w':[0.805,0.347,0.212,0.707,0.377,0.873,3.856,0.001,0.312]},'initial':0,'monitored':0,'temp':[4.48,3.63,5.86,9.09,10.21,13.54,14.95,14.82,11.72,10.27,9.22,9.48]},
		{'area':1.741,'action':0.03,'capacity':43.15,'local':{'p':[716,720,721,830,843],'w':[2.225,1.962,0.26,0.075,1.574]},'dispersal':{'p':[708,716,720,721,722,830,841,843],'w':[1.741,1.004,0.477,0.264,0.156,0.23,0.03,0.773]},'initial':0,'monitored':0,'temp':[5,4.35,6.38,9.89,10.6,14.14,15.55,15.53,12.34,10.73,9.57,9.97]},
		{'area':3.906,'action':0.16,'capacity':98.24,'local':{'p':[165,711,713,715,716,719,722],'w':[1.999,1.165,0.548,0.446,2.944,0.578,0.771]},'dispersal':{'p':[165,709,711,713,715,716,719,722],'w':[0.854,3.906,0.469,0.273,0.262,1.214,0.351,0.427]},'initial':0,'monitored':0,'temp':[5.15,4.49,6.6,10.07,10.86,14.36,15.77,15.71,12.53,10.93,9.74,10.12]},
		{'area':3.841,'action':0.93,'capacity':100.18,'local':{'p':[160,680,682,711,712,713,715],'w':[0.909,0.656,0.786,1.291,2.353,1.293,0.586]},'dispersal':{'p':[160,680,682,710,711,712,713,715],'w':[0.498,0.367,0.399,3.841,0.508,0.966,0.656,0.26]},'initial':0,'monitored':0,'temp':[4.93,4.18,6.43,9.76,10.78,14.17,15.58,15.46,12.32,10.78,9.63,9.94]},
		{'area':2.451,'action':0.17,'capacity':62.13,'local':{'p':[709,710,713,715],'w':[1.165,1.291,1.674,2.812]},'dispersal':{'p':[709,710,711,713,715],'w':[0.654,0.663,2.451,0.731,1.248]},'initial':0,'monitored':0,'temp':[5.08,4.38,6.58,9.97,10.89,14.33,15.74,15.65,12.49,10.91,9.73,10.07]},
		{'area':3.707,'action':0.21,'capacity':91.99,'local':{'p':[680,706,710,713,714],'w':[1.455,2.294,2.353,0.839,1.217]},'dispersal':{'p':[680,687,706,707,710,712,713,714],'w':[0.698,0.013,0.967,0.004,1.004,3.707,0.428,0.65]},'initial':0,'monitored':0,'temp':[4.75,3.97,6.2,9.49,10.54,13.91,15.32,15.2,12.08,10.57,9.47,9.76]},
		{'area':3.489,'action':0.42,'capacity':88.98,'local':{'p':[165,709,710,711,712,714],'w':[2.315,0.548,1.293,1.674,0.839,0.987]},'dispersal':{'p':[165,709,710,711,712,713,714],'w':[0.885,0.383,0.541,0.759,0.46,3.489,0.552]},'initial':0,'monitored':0,'temp':[4.91,4.19,6.37,9.73,10.69,14.09,15.5,15.41,12.27,10.73,9.59,9.91]},
		{'area':13.283,'action':3.79,'capacity':338.85,'local':{'p':[72,165,703,706,707,712,713,838,843,848,850],'w':[2.202,2.561,0.972,0.385,0.355,1.217,0.987,1.937,1.184,1.253,0.424]},'dispersal':{'p':[72,165,703,706,707,712,713,714,838,843,848,850],'w':[0.905,1.011,0.449,0.175,0.21,0.525,0.45,13.283,0.84,0.584,0.524,0.222]},'initial':0,'monitored':0,'temp':[4.48,3.67,5.81,9.08,10.16,13.47,14.86,14.8,1…
		{'area':3.002,'action':0.27,'capacity':76.17,'local':{'p':[682,709,710,711,719],'w':[2.956,0.446,0.586,2.812,1.284]},'dispersal':{'p':[682,709,710,711,715,719],'w':[1.244,0.344,0.425,1.041,3.002,0.672]},'initial':0,'monitored':0,'temp':[5.11,4.41,6.61,10.02,10.93,14.38,15.8,15.69,12.54,10.95,9.75,10.1]},
		{'area':2.939,'action':0.44,'capacity':74.01,'local':{'p':[165,708,709,721,722,843],'w':[0.659,2.225,2.944,0.044,1.179,0.905]},'dispersal':{'p':[165,708,709,716,720,721,722,843],'w':[0.447,0.79,1.163,2.939,0.014,0.103,0.636,0.531]},'initial':0,'monitored':0,'temp':[5.12,4.48,6.53,10.04,10.77,14.3,15.7,15.67,12.48,10.88,9.7,10.08]},
		{'area':0.606,'action':0.33,'capacity':16.62,'local':{'p':[166,725,726],'w':[1.463,1.794,0.839]},'dispersal':{'p':[166,717,725,726],'w':[0.708,0.606,0.87,0.559]},'initial':0,'monitored':0,'temp':[5.27,4.64,6.64,10.27,10.81,14.5,15.94,15.87,12.62,10.97,9.74,10.2]},
		{'area':2.745,'action':1.92,'capacity':78.09,'local':{'p':[166,679,719,722,723],'w':[1.231,0.295,2.863,0.83,2.241]},'dispersal':{'p':[166,679,718,719,722,723],'w':[0.611,0.309,2.745,1.14,0.511,0.909]},'initial':0,'monitored':0,'temp':[5.21,4.56,6.61,10.19,10.84,14.44,15.87,15.8,12.59,10.96,9.74,10.15]},
		{'area':5.731,'action':1.9,'capacity':150.97,'local':{'p':[679,682,709,715,718,722],'w':[2.01,1.148,0.578,1.284,2.863,1.549]},'dispersal':{'p':[679,682,709,715,718,719,722,723],'w':[0.93,0.529,0.334,0.543,1.167,5.731,0.733,0.019]},'initial':0,'monitored':0,'temp':[5.18,4.51,6.63,10.13,10.91,14.44,15.86,15.77,12.58,10.97,9.76,10.14]},
		{'area':0.499,'action':0.03,'capacity':12.51,'local':{'p':[708,721,830],'w':[1.962,1.208,1.013]},'dispersal':{'p':[708,716,720,721,722,830,841,843],'w':[0.81,0.089,0.499,0.545,0.048,0.523,0.014,0.149]},'initial':0,'monitored':0,'temp':[4.97,4.32,6.31,9.85,10.51,14.09,15.5,15.49,12.29,10.68,9.51,9.93]},
		{'area':1.303,'action':0.45,'capacity':34.1,'local':{'p':[708,716,720,722,830,833],'w':[0.26,0.044,1.208,1.944,1.27,0.305]},'dispersal':{'p':[708,716,720,721,722,830,833,837],'w':[0.231,0.195,0.358,1.303,0.864,0.54,0.257,0.066]},'initial':0,'monitored':0,'temp':[5.02,4.39,6.34,9.93,10.51,14.13,15.56,15.55,12.33,10.71,9.53,9.97]},
		{'area':6.658,'action':2.68,'capacity':179.52,'local':{'p':[166,709,716,718,719,721,725,833,837],'w':[0.932,0.771,1.179,0.83,1.549,1.944,0.428,0.129,2.074]},'dispersal':{'p':[166,708,709,716,718,719,720,721,722,725,830,833,837],'w':[0.402,0.058,0.426,0.471,0.367,0.689,0.006,0.733,6.658,0.259,0.007,0.16,0.853]},'initial':0,'monitored':0,'temp':[5.16,4.54,6.49,10.12,10.66,14.3,15.73,15.71,12.48,10.…
		{'area':2.306,'action':0.54,'capacity':59.93,'local':{'p':[166,673,679,718,724],'w':[0.617,0.367,1.071,2.241,2.439]},'dispersal':{'p':[166,673,679,718,719,723,724],'w':[0.431,0.305,0.531,0.939,0.012,2.306,0.971]},'initial':0,'monitored':0,'temp':[5.22,4.55,6.66,10.2,10.94,14.5,15.93,15.83,12.63,11.01,9.77,10.18]},
		{'area':2.411,'action':0.5,'capacity':62.03,'local':{'p':[166,673,723,726,733],'w':[0.953,0.946,2.439,0.184,2.238]},'dispersal':{'p':[166,673,679,723,724,726,733],'w':[0.515,0.577,0.001,1.026,2.411,0.185,0.904]},'initial':0,'monitored':0,'temp':[5.19,4.5,6.63,10.15,10.91,14.47,15.91,15.8,12.61,10.99,9.74,10.15]},
		{'area':6.074,'action':1.2,'capacity':156.65,'local':{'p':[71,166,717,722,726,824,829,837],'w':[1.34,1.175,1.794,0.428,1.139,0.668,2.131,1.057]},'dispersal':{'p':[71,166,717,722,725,726,824,829,837],'w':[0.621,0.649,0.505,0.318,6.074,0.571,0.414,0.858,0.446]},'initial':0,'monitored':0,'temp':[5.31,4.72,6.64,10.34,10.76,14.51,15.96,15.9,12.63,10.97,9.74,10.22]},
		{'area':4.034,'action':3.22,'capacity':116.58,'local':{'p':[71,166,717,724,725,730,733,734],'w':[1.339,0.726,0.839,0.184,1.139,1.108,1.944,0.554]},'dispersal':{'p':[71,166,717,724,725,726,730,733,734],'w':[0.666,0.336,0.289,0.206,0.569,4.034,0.518,0.832,0.267]},'initial':0,'monitored':0,'temp':[5.26,4.61,6.67,10.25,10.88,14.54,15.99,15.88,12.65,11,9.76,10.21]},
		{'area':4.303,'action':7.17,'capacity':143.42,'local':{'p':[665,672,730,733,734],'w':[2.468,2.192,2.323,0.83,0.792]},'dispersal':{'p':[665,672,727,730,731,733,734],'w':[1.087,1.031,4.303,0.832,0.023,0.502,0.427]},'initial':0,'monitored':0,'temp':[4.99,4.22,6.45,9.87,10.81,14.31,15.77,15.62,12.46,10.84,9.58,10]},
		{'area':4.305,'action':2.27,'capacity':118.07,'local':{'p':[729,732,735,825,826],'w':[1.209,2.139,2.164,1.658,0.701]},'dispersal':{'p':[71,168,728,729,732,735,825,826],'w':[0.315,0.103,4.305,0.501,0.793,0.91,0.803,0.39]},'initial':0,'monitored':0,'temp':[5.2,4.54,6.67,10.18,10.94,14.58,16.05,15.92,12.67,11,9.74,10.23]},
		{'area':1.496,'action':1.08,'capacity':42.53,'local':{'p':[728,731,734,735],'w':[1.209,1.31,0.625,0.919]},'dispersal':{'p':[71,672,728,729,731,734,735],'w':[0.325,0.003,0.603,1.496,0.605,0.903,0.48]},'initial':0,'monitored':0,'temp':[5.15,4.46,6.63,10.12,10.94,14.52,15.99,15.85,12.63,10.97,9.72,10.18]},
		{'area':2.059,'action':0.58,'capacity':54.27,'local':{'p':[726,727,733,734],'w':[1.108,2.323,0.783,2.187]},'dispersal':{'p':[726,727,730,733,734],'w':[0.55,1.055,2.059,0.447,1.007]},'initial':0,'monitored':0,'temp':[5.13,4.42,6.57,10.07,10.86,14.44,15.9,15.76,12.56,10.93,9.67,10.11]},
		{'area':4.013,'action':0.24,'capacity':78.13,'local':{'p':[31,168,653,672,729,735],'w':[0.136,1.179,0.464,0.643,1.31,1.647]},'dispersal':{'p':[31,32,33,168,652,653,657,672,727,729,731,734,735],'w':[0.061,0.238,0.03,0.526,0.044,0.218,0.439,0.677,0.011,0.373,4.013,0.538,0.648]},'initial':0,'monitored':0,'temp':[5,4.24,6.53,9.9,10.93,14.4,15.88,15.72,12.54,10.9,9.63,10.07]},
		{'area':2.203,'action':1.76,'capacity':63.65,'local':{'p':[71,728,826],'w':[1.419,2.139,1.985]},'dispersal':{'p':[71,728,732,824,826],'w':[1.064,0.945,2.203,0.075,0.942]},'initial':0,'monitored':0,'temp':[5.41,4.81,6.85,10.47,11.02,14.76,16.22,16.1,12.82,11.13,9.88,10.38]},
		{'area':4.327,'action':1.74,'capacity':116.53,'local':{'p':[665,673,724,726,727,730],'w':[0.972,1.217,2.238,1.944,0.83,0.783]},'dispersal':{'p':[166,665,673,724,726,727,730,733],'w':[0.051,0.494,0.61,0.949,0.873,0.379,0.381,4.327]},'initial':0,'monitored':0,'temp':[5.12,4.4,6.56,10.05,10.88,14.42,15.86,15.73,12.55,10.93,9.68,10.1]},
		{'area':3.174,'action':0.86,'capacity':82.26,'local':{'p':[71,672,726,727,729,730],'w':[1.813,0.441,0.554,0.792,0.625,2.187]},'dispersal':{'p':[71,672,726,727,729,730,731,734],'w':[0.826,0.256,0.4,0.402,0.631,0.788,0.426,3.174]},'initial':0,'monitored':0,'temp':[5.18,4.48,6.63,10.14,10.92,14.51,15.98,15.84,12.63,10.97,9.72,10.17]},
		{'area':3.157,'action':2.9,'capacity':91.96,'local':{'p':[168,728,729,731,825],'w':[3.406,2.164,0.919,1.647,0.117]},'dispersal':{'p':[168,728,729,731,735,825],'w':[1.484,0.911,0.424,0.74,3.157,0.246]},'initial':0,'monitored':0,'temp':[5.03,4.31,6.54,9.96,10.9,14.43,15.91,15.76,12.55,10.9,9.64,10.11]},
		{'area':0.479,'action':0.65,'capacity':15.07,'local':{'p':[37,169,737],'w':[0.73,0.82,0.781]},'dispersal':{'p':[37,167,169,736,737],'w':[0.384,0.481,0.428,0.479,0.428]},'initial':0,'monitored':0,'temp':[4.64,3.85,6.33,9.48,10.92,14.23,15.73,15.54,12.39,10.74,9.49,9.96]},
		{'area':1.268,'action':1.31,'capacity':35.2,'local':{'p':[35,169,736],'w':[2.264,1.043,0.781]},'dispersal':{'p':[34,35,50,167,169,736,737],'w':[0.032,1.163,0.081,0.323,0.389,0.255,1.268]},'initial':0,'monitored':0,'temp':[4.58,3.79,6.27,9.41,10.87,14.17,15.68,15.5,12.34,10.69,9.45,9.92]},
		{'area':0.015,'action':0,'capacity':0.36,'local':{'p':[],'w':[]},'dispersal':{'p':[738,739,740],'w':[0.015,0.033,0.676]},'initial':0,'monitored':0,'temp':[5.13,4.54,7.1,10.23,11.71,15.08,16.69,16.36,13.21,11.42,10.11,10.57]},
		{'area':0.033,'action':0,'capacity':0.81,'local':{'p':[],'w':[]},'dispersal':{'p':[170,738,739,740],'w':[0.009,0.015,0.033,0.791]},'initial':0,'monitored':0,'temp':[5.13,4.54,7.1,10.23,11.71,15.08,16.69,16.36,13.21,11.41,10.11,10.57]},
		{'area':5.334,'action':0.81,'capacity':134.63,'local':{'p':[170,636,645,742],'w':[3.37,2.354,0.189,1.972]},'dispersal':{'p':[170,171,636,645,738,739,740,742,744],'w':[1.449,0.058,0.901,0.201,0.015,0.033,5.334,0.857,0.728]},'initial':0,'monitored':0,'temp':[5.14,4.55,7.11,10.22,11.7,15.06,16.68,16.34,13.19,11.41,10.1,10.56]},
		{'area':2.721,'action':1.7,'capacity':72.47,'local':{'p':[8,9,45,649],'w':[3.292,1.642,2.385,2.908]},'dispersal':{'p':[8,9,45,646,649,741,742],'w':[1.313,0.794,1.216,0.251,0.949,2.721,0.033]},'initial':0,'monitored':0,'temp':[4.56,3.84,6.33,9.38,10.87,14.18,15.8,15.52,12.4,10.73,9.49,9.95]},
		{'area':4.357,'action':0.17,'capacity':108.34,'local':{'p':[9,170,645,646,740],'w':[0.425,1.761,0.942,1.78,1.972]},'dispersal':{'p':[9,46,170,636,645,646,649,740,741,742],'w':[0.354,0.019,0.77,0.034,0.407,0.711,0.01,0.821,0.007,4.357]},'initial':0,'monitored':0,'temp':[5,4.38,6.94,10,11.49,14.83,16.46,16.12,12.98,11.24,9.95,10.4]},
		{'area':3.441,'action':0.11,'capacity':82.72,'local':{'p':[170,749,790,797],'w':[1.642,2.073,0.389,1.646]},'dispersal':{'p':[170,171,743,745,749,790,797],'w':[0.63,0.133,3.441,0.578,0.877,0.305,0.805]},'initial':0,'monitored':0,'temp':[5.13,4.55,7.13,10.32,11.81,15.22,16.81,16.49,13.31,11.45,10.14,10.61]},
		{'area':6.912,'action':1.56,'capacity':177.29,'local':{'p':[171,639,745,747],'w':[1.784,4.213,2.777,0.008]},'dispersal':{'p':[170,171,635,636,639,641,740,744,745,747],'w':[0.122,0.772,0.004,0.372,1.647,0.008,0.597,6.912,1.035,0.184]},'initial':0,'monitored':0,'temp':[5.16,4.56,7.12,10.29,11.79,15.15,16.74,16.41,13.28,11.47,10.15,10.61]},
		{'area':3.151,'action':0.28,'capacity':79.14,'local':{'p':[171,744,747],'w':[1.079,2.777,1.447]},'dispersal':{'p':[170,171,635,639,743,744,745,747,749],'w':[0.069,0.457,0.004,0.18,0.602,1.095,3.151,0.503,0.557]},'initial':0,'monitored':0,'temp':[5.15,4.56,7.12,10.32,11.82,15.21,16.79,16.47,13.32,11.48,10.15,10.62]},
		{'area':2.468,'action':0.02,'capacity':60.11,'local':{'p':[633,751,752,754,755],'w':[0.716,0.973,2.085,0.497,0.268]},'dispersal':{'p':[153,627,633,746,751,752,754,755,762],'w':[0.68,0.9,0.344,2.468,0.477,0.7,0.295,0.206,0.106]},'initial':0,'monitored':0,'temp':[4.99,4.37,6.91,10.15,11.76,15.05,16.61,16.32,13.21,11.37,9.97,10.45]},
		{'area':4.445,'action':0.33,'capacity':39.95,'local':{'p':[70,635,639,744,745,754],'w':[1.358,1.516,0.33,0.008,1.447,0.674]},'dispersal':{'p':[70,633,635,639,744,745,747,749,751,754],'w':[0.674,0.112,0.564,0.237,0.1,0.606,4.445,0.782,0.035,0.948]},'initial':0,'monitored':0,'temp':[5.16,4.56,7.13,10.34,11.89,15.24,16.81,16.5,13.36,11.51,10.15,10.62]},
		{'area':4.435,'action':0.42,'capacity':64.33,'local':{'p':[70,750,753,760,790,792,793],'w':[2.39,3.173,1.121,0.25,0.954,0.619,0.119]},'dispersal':{'p':[70,179,748,750,751,753,755,760,790,791,792,793],'w':[1.001,0.092,4.435,1.145,0.028,0.411,0.096,0.267,0.604,0.743,0.255,0.91]},'initial':0,'monitored':0,'temp':[5.24,4.68,7.28,10.44,12.01,15.38,16.98,16.67,13.49,11.59,10.22,10.7]},
		{'area':3.93,'action':0,'capacity':96.1,'local':{'p':[743,790],'w':[2.073,1.607]},'dispersal':{'p':[70,743,745,747,749,753,790],'w':[0.211,0.876,0.517,0.809,3.93,0.43,0.671]},'initial':0,'monitored':0,'temp':[5.17,4.58,7.16,10.36,11.88,15.27,16.85,16.54,13.37,11.5,10.16,10.64]},
		{'area':2.832,'action':0,'capacity':7.9,'local':{'p':[748,760,793],'w':[3.173,3.011,1.986]},'dispersal':{'p':[70,748,750,755,760,793],'w':[0.077,1.288,2.832,0.014,1.382,0.884]},'initial':0,'monitored':0,'temp':[5.27,4.71,7.31,10.47,12.05,15.42,17.02,16.7,13.54,11.63,10.24,10.73]},
		{'area':3.945,'action':5.2,'capacity':82.19,'local':{'p':[70,746,752,754,755],'w':[2.191,0.973,1.607,0.849,2.416]},'dispersal':{'p':[70,627,746,747,748,751,752,754,755,760,762],'w':[0.956,0.013,0.502,0.019,0.025,3.945,0.57,0.466,1.067,0.062,0.014]},'initial':0,'monitored':0,'temp':[5.1,4.48,7.05,10.27,11.87,15.2,16.77,16.48,13.33,11.47,10.07,10.55]},
		{'area':1.296,'action':0.14,'capacity':30.29,'local':{'p':[746,751,754],'w':[2.085,1.607,1.614]},'dispersal':{'p':[746,751,752,754],'w':[1.033,0.764,1.296,0.824]},'initial':0,'monitored':0,'temp':[5.09,4.48,7.04,10.28,11.87,15.18,16.74,16.44,13.32,11.47,10.08,10.55]},
		{'area':1.538,'action':0.1,'capacity':35.3,'local':{'p':[70,748],'w':[1.537,1.121]},'dispersal':{'p':[70,748,749,753,790],'w':[0.701,0.619,0.527,1.538,0.632]},'initial':0,'monitored':0,'temp':[5.21,4.62,7.21,10.41,11.95,15.35,16.93,16.62,13.44,11.55,10.2,10.67]},
		{'area':2.795,'action':0.07,'capacity':36.09,'local':{'p':[70,633,746,747,751,752],'w':[0.234,1.134,0.497,0.674,0.849,1.614]},'dispersal':{'p':[70,633,635,746,747,751,752,754],'w':[0.236,0.494,0.088,0.422,0.917,0.407,0.565,2.795]},'initial':0,'monitored':0,'temp':[5.14,4.54,7.1,10.33,11.91,15.23,16.79,16.49,13.36,11.52,10.13,10.6]},
		{'area':4.156,'action':1.61,'capacity':50.6,'local':{'p':[70,746,751,760,761],'w':[0.137,0.268,2.416,0.5,2.535]},'dispersal':{'p':[70,174,627,746,748,750,751,755,757,760,761,762],'w':[0.162,0.037,0.105,0.146,0.052,0.002,0.933,4.156,0.084,0.28,0.951,1.038]},'initial':0,'monitored':0,'temp':[5.06,4.42,7,10.2,11.83,15.16,16.74,16.45,13.3,11.42,10.02,10.51]},
		{'area':3,'action':7.05,'capacity':108.3,'local':{'p':[620,624,759,762,763,765,768],'w':[1.445,0.384,2.153,0.146,0.519,1.341,1.044]},'dispersal':{'p':[620,624,756,758,759,762,763,765,768],'w':[0.718,0.316,3,0.053,0.753,0.203,0.261,0.533,0.479]},'initial':0,'monitored':0,'temp':[4.2,3.47,6,9.16,10.82,14.1,15.74,15.44,12.37,10.57,9.18,9.67]},
		{'area':4.27,'action':1.56,'capacity':62.12,'local':{'p':[758,762,769],'w':[2.184,2.153,0.079]},'dispersal':{'p':[172,173,174,755,757,758,761,762,764,769,770,786],'w':[0.167,0.051,0.502,0.061,4.27,0.777,0.114,0.958,0.079,0.142,1.216,0.011]},'initial':0,'monitored':0,'temp':[5.04,4.4,7,10.16,11.85,15.18,16.8,16.48,13.31,11.43,9.99,10.48]},
		{'area':1.721,'action':0.6,'capacity':42.59,'local':{'p':[757,762,765,769],'w':[2.184,1.324,0.976,1.069]},'dispersal':{'p':[756,757,758,759,762,764,765,769,770],'w':[0.048,0.916,1.721,0.006,0.71,0.05,0.427,0.459,0.097]},'initial':0,'monitored':0,'temp':[4.7,4.02,6.6,9.76,11.44,14.75,16.39,16.06,12.93,11.09,9.67,10.15]},
		{'area':1.655,'action':2.62,'capacity':54.13,'local':{'p':[624,756,762],'w':[2.17,2.153,1.644]},'dispersal':{'p':[620,624,756,758,759,762,765],'w':[0.003,1.023,0.985,0.009,1.655,0.79,0.074]},'initial':0,'monitored':0,'temp':[4.29,3.57,6.08,9.26,10.92,14.2,15.82,15.54,12.45,10.65,9.26,9.75]},
		{'area':4.639,'action':0.13,'capacity':17.53,'local':{'p':[70,748,750,755,761,784,793],'w':[0.087,0.25,3.011,0.5,2.208,2.42,0.896]},'dispersal':{'p':[70,174,748,750,751,755,760,761,784,793],'w':[0.156,0.002,0.175,1.07,0.046,0.33,4.639,0.887,1.055,0.483]},'initial':0,'monitored':0,'temp':[5.31,4.73,7.34,10.49,12.11,15.46,17.06,16.74,13.58,11.66,10.26,10.75]},
		{'area':2.95,'action':0.31,'capacity':14.84,'local':{'p':[174,755,760,784],'w':[2.189,2.535,2.208,0.357]},'dispersal':{'p':[174,755,757,760,761,762,784],'w':[0.803,1.049,0.141,0.963,2.95,0.139,0.247]},'initial':0,'monitored':0,'temp':[5.28,4.66,7.27,10.45,12.1,15.46,17.04,16.74,13.56,11.64,10.23,10.72]},
		{'area':8.422,'action':8.73,'capacity':237.73,'local':{'p':[623,624,627,756,757,758,759,765],'w':[0.984,1.162,1.409,0.146,2.153,1.324,1.644,0.175]},'dispersal':{'p':[174,623,624,627,746,751,755,756,757,758,759,761,762,765],'w':[0.037,0.42,0.465,0.674,0.1,0.006,0.964,0.151,0.92,0.51,0.592,0.101,8.422,0.13]},'initial':0,'monitored':0,'temp':[4.73,4.05,6.6,9.78,11.44,14.75,16.35,16.06,12.94,11.09,9.…
		{'area':0.979,'action':0.95,'capacity':27.95,'local':{'p':[756,764,765,766,768,769],'w':[0.519,0.83,0.726,0.3,1.061,0.392]},'dispersal':{'p':[756,763,764,765,766,768,769],'w':[0.355,0.979,0.385,0.32,0.243,0.497,0.225]},'initial':0,'monitored':0,'temp':[4.34,3.64,6.2,9.35,11.01,14.31,15.97,15.64,12.54,10.74,9.33,9.81]},
		{'area':3.119,'action':3.03,'capacity':88.45,'local':{'p':[175,763,766,769,770],'w':[1.02,0.83,1.683,0.995,2.5]},'dispersal':{'p':[175,757,758,763,764,766,768,769,770,780],'w':[0.575,0.075,0.039,0.393,3.119,0.658,0.012,0.494,1.137,0.021]},'initial':0,'monitored':0,'temp':[4.57,3.89,6.49,9.62,11.32,14.63,16.31,15.94,12.79,11,9.55,10.03]},
		{'area':0.885,'action':0,'capacity':21.71,'local':{'p':[756,758,762,763,769],'w':[1.341,0.976,0.175,0.726,0.617]},'dispersal':{'p':[756,758,759,762,763,765,769],'w':[0.604,0.506,0.041,0.227,0.41,0.885,0.288]},'initial':0,'monitored':0,'temp':[4.47,3.77,6.33,9.49,11.16,14.46,16.1,15.78,12.67,10.86,9.44,9.93]},
		{'area':1.542,'action':0.94,'capacity':42.48,'local':{'p':[175,763,764,767,768],'w':[1.651,0.3,1.683,0.757,1.149]},'dispersal':{'p':[175,763,764,766,767,768],'w':[0.762,0.211,0.78,1.542,0.409,0.556]},'initial':0,'monitored':0,'temp':[4.29,3.58,6.15,9.29,10.96,14.27,15.95,15.59,12.48,10.7,9.28,9.75]},
		{'area':2.653,'action':0.25,'capacity':66.18,'local':{'p':[150,151,175,619,766,768,773],'w':[0.954,0.499,1.813,1.462,0.757,0.791,0.434]},'dispersal':{'p':[150,151,175,618,619,766,767,768,773],'w':[0.427,0.328,0.72,0.037,0.782,0.367,2.653,0.396,0.333]},'initial':0,'monitored':0,'temp':[4.06,3.32,5.89,9.03,10.68,13.98,15.67,15.32,12.23,10.45,9.05,9.52]},
		{'area':2.544,'action':4.07,'capacity':83.22,'local':{'p':[151,620,756,763,766,767],'w':[1.033,1.011,1.044,1.061,1.149,0.791]},'dispersal':{'p':[151,620,756,763,764,766,767,768],'w':[0.503,0.489,0.533,0.48,0.011,0.48,0.439,2.544]},'initial':0,'monitored':0,'temp':[4.09,3.36,5.89,9.04,10.7,13.99,15.66,15.33,12.26,10.47,9.08,9.56]},
		{'area':0.715,'action':0.02,'capacity':17.25,'local':{'p':[757,758,763,764,765],'w':[0.079,1.069,0.392,0.995,0.617]},'dispersal':{'p':[757,758,763,764,765,769,770],'w':[0.115,0.399,0.264,0.582,0.243,0.715,0.126]},'initial':0,'monitored':0,'temp':[4.59,3.91,6.49,9.64,11.32,14.63,16.29,15.94,12.81,11,9.57,10.05]},
		{'area':10.766,'action':1.47,'capacity':257.75,'local':{'p':[175,764,779,780,785],'w':[0.28,2.5,2.122,1.916,2.662]},'dispersal':{'p':[172,173,174,175,757,758,764,769,770,779,780,785,786,787],'w':[0.13,0.043,0.001,0.241,1.011,0.044,0.904,0.114,10.766,0.888,0.857,0.997,0.574,0.092]},'initial':0,'monitored':0,'temp':[4.98,4.35,6.99,10.12,11.83,15.16,16.83,16.45,13.25,11.42,9.96,10.43]},
		{'area':4.464,'action':3.56,'capacity':122.63,'local':{'p':[69,775,780,783],'w':[2.782,2.21,2.348,0.456]},'dispersal':{'p':[69,771,775,780,783],'w':[1.197,4.464,0.93,0.999,0.297]},'initial':0,'monitored':0,'temp':[4.21,3.48,6.1,9.21,10.95,14.26,16.01,15.62,12.41,10.67,9.22,9.7]},
		{'area':2.847,'action':2.73,'capacity':84.06,'local':{'p':[150,773,774],'w':[2.99,0.63,2.117]},'dispersal':{'p':[69,150,772,773,774],'w':[0.027,1.365,2.847,0.331,0.767]},'initial':0,'monitored':0,'temp':[3.93,3.19,5.78,8.92,10.57,13.87,15.59,15.21,12.1,10.34,8.92,9.4]},
		{'area':2.673,'action':2.42,'capacity':77.82,'local':{'p':[69,150,175,767,772,774],'w':[1.296,0.938,1.622,0.434,0.63,1.62]},'dispersal':{'p':[69,150,175,767,772,773,774],'w':[0.696,0.429,0.731,0.289,0.389,2.673,0.586]},'initial':0,'monitored':0,'temp':[4.07,3.34,5.92,9.06,10.73,14.03,15.74,15.37,12.25,10.49,9.07,9.54]},
		{'area':1.728,'action':0.64,'capacity':45.9,'local':{'p':[69,772,773],'w':[2.16,2.117,1.62]},'dispersal':{'p':[69,772,773,774],'w':[0.857,0.924,0.736,1.728]},'initial':0,'monitored':0,'temp':[3.97,3.22,5.82,8.95,10.62,13.93,15.65,15.28,12.14,10.39,8.97,9.44]},
		{'area':2.266,'action':0.59,'capacity':42.02,'local':{'p':[176,771,783],'w':[1.982,2.21,1.409]},'dispersal':{'p':[176,771,775,783],'w':[0.769,0.966,2.266,0.719]},'initial':0,'monitored':0,'temp':[4.32,3.59,6.24,9.34,11.09,14.4,16.17,15.76,12.52,10.79,9.33,9.81]},
		{'area':5.464,'action':0.09,'capacity':114.54,'local':{'p':[777,778,782,785],'w':[3.184,0.609,0.851,1.438]},'dispersal':{'p':[178,776,777,778,782,785,788,939],'w':[0.06,5.464,1.238,0.353,0.351,0.6,1.146,0.154]},'initial':0,'monitored':0,'temp':[5.16,4.62,7.29,10.34,12.04,15.34,17.06,16.65,13.44,11.62,10.16,10.63]},
		{'area':5.149,'action':0.08,'capacity':104.04,'local':{'p':[202,776,778,934,935],'w':[0.223,3.184,1.601,1.47,1.981]},'dispersal':{'p':[202,776,777,778,788,930,934,935,939],'w':[0.225,1.28,5.149,0.778,0.068,0.075,0.582,1.06,0.83]},'initial':0,'monitored':0,'temp':[5.16,4.6,7.28,10.34,12.06,15.36,17.09,16.7,13.42,11.62,10.16,10.61]},
		{'area':3.37,'action':0,'capacity':9.86,'local':{'p':[177,776,777,781,782,935],'w':[1.705,0.609,1.601,1.117,1.144,0.995]},'dispersal':{'p':[177,776,777,778,781,782,935],'w':[0.726,0.368,0.593,3.37,0.573,0.557,0.499]},'initial':0,'monitored':0,'temp':[5.07,4.47,7.18,10.27,12.02,15.36,17.09,16.67,13.37,11.6,10.09,10.56]},
		{'area':3.488,'action':0.03,'capacity':59.61,'local':{'p':[177,770,780,782,783,785],'w':[0.546,2.122,1.405,2.34,0.245,0.857]},'dispersal':{'p':[177,770,779,780,782,783,785],'w':[0.328,0.946,3.488,0.63,0.905,0.177,0.5]},'initial':0,'monitored':0,'temp':[4.94,4.32,7,10.1,11.84,15.17,16.88,16.47,13.23,11.44,9.95,10.42]},
		{'area':5.689,'action':2.88,'capacity':133.54,'local':{'p':[69,175,770,771,779,783],'w':[1.013,0.622,1.916,2.348,1.405,1.981]},'dispersal':{'p':[69,175,177,764,770,771,779,780,783],'w':[0.497,0.368,0.021,0.009,0.835,0.958,0.652,5.689,0.872]},'initial':0,'monitored':0,'temp':[4.58,3.89,6.54,9.65,11.39,14.71,16.43,16.03,12.82,11.05,9.58,10.05]},
		{'area':8.18,'action':0.11,'capacity':99.48,'local':{'p':[176,177,778,783,935,938],'w':[1.191,1.882,1.117,0.327,1.72,1.834]},'dispersal':{'p':[176,177,202,778,781,783,935,938],'w':[0.437,0.784,0.036,0.463,8.18,0.205,0.748,0.727]},'initial':0,'monitored':0,'temp':[4.87,4.22,6.92,9.99,11.75,15.06,16.82,16.42,13.11,11.35,9.87,10.34]},
		{'area':3.268,'action':0.26,'capacity':17.16,'local':{'p':[177,776,778,779,785],'w':[1.441,0.851,1.144,2.34,1.61]},'dispersal':{'p':[177,776,778,779,782,785],'w':[0.691,0.467,0.517,0.988,3.268,0.771]},'initial':0,'monitored':0,'temp':[5.07,4.47,7.16,10.25,12,15.33,17.04,16.62,13.37,11.58,10.08,10.54]},
		{'area':3.81,'action':0.16,'capacity':22.33,'local':{'p':[176,177,771,775,779,780,781],'w':[1.045,2.779,0.456,1.409,0.245,1.981,0.327]},'dispersal':{'p':[176,177,771,775,779,780,781,783],'w':[0.536,1.068,0.284,0.539,0.258,0.808,0.3,3.81]},'initial':0,'monitored':0,'temp':[4.66,3.98,6.66,9.76,11.51,14.84,16.58,16.17,12.91,11.16,9.67,10.14]},
		{'area':3.53,'action':0.14,'capacity':45.42,'local':{'p':[174,178,760,761,786,787,793],'w':[0.544,1.808,2.42,0.357,1.723,0.339,0.522]},'dispersal':{'p':[174,178,760,761,784,786,787,789,793],'w':[0.272,0.824,0.974,0.227,3.53,0.743,0.135,0.024,0.373]},'initial':0,'monitored':0,'temp':[5.32,4.77,7.38,10.48,12.11,15.43,17.06,16.72,13.58,11.66,10.26,10.75]},
		{'area':5.205,'action':0,'capacity':109.65,'local':{'p':[770,776,779,782],'w':[2.662,1.438,0.857,1.61]},'dispersal':{'p':[178,770,776,779,782,785,786,787,788],'w':[0.23,1.205,0.697,0.382,0.63,5.205,0.118,0.756,0.174]},'initial':0,'monitored':0,'temp':[5.14,4.57,7.22,10.3,12.01,15.32,17.01,16.61,13.42,11.58,10.12,10.6]},
		{'area':3.246,'action':1.48,'capacity':82.13,'local':{'p':[784,787],'w':[1.723,2.378]},'dispersal':{'p':[172,173,174,178,757,770,784,785,786,787],'w':[0.114,0.06,0.423,0.052,0.002,0.516,0.72,0.114,3.246,0.989]},'initial':0,'monitored':0,'temp':[5.33,4.76,7.38,10.49,12.16,15.48,17.11,16.77,13.61,11.69,10.27,10.76]},
		{'area':2.79,'action':0.09,'capacity':46.01,'local':{'p':[784,786],'w':[0.339,2.378]},'dispersal':{'p':[178,770,784,785,786,787,788],'w':[1.079,0.093,0.267,0.97,0.911,2.79,0.027]},'initial':0,'monitored':0,'temp':[5.24,4.69,7.31,10.38,12.06,15.36,17.02,16.65,13.5,11.62,10.19,10.68]},
		{'area':6.578,'action':0.61,'capacity':156.02,'local':{'p':[178,789,931,933,939],'w':[3.089,1.934,2.082,0.362,0.489]},'dispersal':{'p':[178,776,777,785,787,788,789,931,933,939],'w':[1.18,1.086,0.062,0.395,0.11,6.578,0.829,0.845,0.248,0.232]},'initial':0,'monitored':0,'temp':[5.2,4.71,7.33,10.33,11.99,15.24,16.95,16.55,13.43,11.57,10.16,10.64]},
		{'area':7.641,'action':0.24,'capacity':188.54,'local':{'p':[178,788,793,794,928,933],'w':[2.782,1.934,0.947,2.731,0.906,1.401]},'dispersal':{'p':[178,784,788,789,793,794,928,931,933],'w':[1.171,0.024,0.872,7.641,0.519,1.109,0.439,0.001,0.679]},'initial':0,'monitored':0,'temp':[5.21,4.75,7.35,10.34,11.95,15.21,16.9,16.52,13.44,11.54,10.17,10.65]},
		{'area':6.43,'action':1.19,'capacity':151.93,'local':{'p':[743,748,749,791,792,797],'w':[0.389,0.954,1.607,1.919,1.669,2.424]},'dispersal':{'p':[743,748,749,753,790,791,792,797],'w':[0.285,0.474,0.656,0.591,6.43,0.757,0.821,1.069]},'initial':0,'monitored':0,'temp':[5.18,4.63,7.23,10.38,11.9,15.29,16.9,16.57,13.39,11.51,10.17,10.65]},
		{'area':1.833,'action':0.05,'capacity':43.07,'local':{'p':[790,792],'w':[1.919,1.291]},'dispersal':{'p':[748,790,791,792],'w':[0.885,0.891,1.833,0.715]},'initial':0,'monitored':0,'temp':[5.21,4.69,7.29,10.41,11.95,15.32,16.94,16.61,13.44,11.55,10.2,10.68]},
		{'area':10.893,'action':1.93,'capacity':276.29,'local':{'p':[748,790,791,797,921,922,927],'w':[0.619,1.669,1.291,1.465,2.835,0.195,2.092]},'dispersal':{'p':[179,748,790,791,792,793,795,797,921,922,927],'w':[0.608,0.289,0.684,0.507,10.893,0.111,0.545,0.693,1.184,0.187,0.849]},'initial':0,'monitored':0,'temp':[5.16,4.68,7.29,10.37,11.89,15.26,16.9,16.57,13.39,11.51,10.16,10.64]},
		{'area':5.046,'action':0.13,'capacity':107.37,'local':{'p':[178,179,748,750,760,784,789,794,795],'w':[0.243,1.555,0.119,1.986,0.896,0.522,0.947,0.585,0.469]},'dispersal':{'p':[178,179,748,750,760,784,789,792,793,794,795],'w':[0.18,0.555,0.951,0.676,0.402,0.267,0.445,0.121,5.046,0.287,0.233]},'initial':0,'monitored':0,'temp':[5.25,4.75,7.35,10.43,12.01,15.34,16.98,16.64,13.5,11.59,10.22,10.71]},
		{'area':4.685,'action':0.67,'capacity':119.53,'local':{'p':[789,793,795,928],'w':[2.731,0.585,3.169,1.451]},'dispersal':{'p':[789,793,794,795,923,927,928],'w':[1.181,0.416,4.685,1.267,0.112,0.441,0.587]},'initial':0,'monitored':0,'temp':[5.19,4.72,7.32,10.34,11.91,15.22,16.89,16.54,13.42,11.52,10.16,10.64]},
		{'area':3.665,'action':0.16,'capacity':90.53,'local':{'p':[179,793,794],'w':[2.134,0.469,3.169]},'dispersal':{'p':[179,792,793,794,795,927],'w':[0.733,0.575,0.377,1.296,3.665,0.692]},'initial':0,'monitored':0,'temp':[5.19,4.72,7.33,10.36,11.91,15.24,16.91,16.57,13.42,11.53,10.17,10.65]},
		{'area':5.597,'action':1.33,'capacity':141.51,'local':{'p':[170,797,798,802,804,806],'w':[3.966,0.491,3.136,1.638,0.389,0.105]},'dispersal':{'p':[170,796,797,798,802,804,806,807],'w':[1.771,5.597,0.322,1.222,0.615,0.254,0.089,0.109]},'initial':0,'monitored':0,'temp':[5.02,4.44,7.01,10.15,11.6,14.99,16.6,16.3,13.11,11.3,10,10.47]},
		{'area':10.259,'action':8.91,'capacity':296.07,'local':{'p':[170,180,743,790,792,796,798,799,921],'w':[1.535,1.803,1.646,2.424,1.465,0.491,1.44,1.175,0.398]},'dispersal':{'p':[170,180,743,790,792,796,797,798,799,921],'w':[0.681,0.718,0.669,1.072,0.668,0.311,10.259,0.583,0.475,0.282]},'initial':0,'monitored':0,'temp':[5.11,4.57,7.16,10.31,11.79,15.2,16.8,16.48,13.29,11.43,10.12,10.59]},
		{'area':3.438,'action':0.25,'capacity':86.37,'local':{'p':[796,797,799,802,807,810],'w':[3.136,1.44,1.558,0.055,0.346,1.454]},'dispersal':{'p':[796,797,798,799,802,807,810],'w':[1.3,0.751,3.438,0.683,0.131,0.197,0.629]},'initial':0,'monitored':0,'temp':[5.01,4.45,7.03,10.17,11.63,15.02,16.63,16.33,13.13,11.31,10.01,10.47]},
		{'area':2.507,'action':0.09,'capacity':63.03,'local':{'p':[180,797,798,803,810],'w':[2.301,1.175,1.558,0.745,0.752]},'dispersal':{'p':[180,797,798,799,803,810],'w':[0.961,0.65,0.721,2.507,0.422,0.357]},'initial':0,'monitored':0,'temp':[5.02,4.49,7.07,10.2,11.67,15.06,16.68,16.37,13.17,11.34,10.03,10.49]},
		{'area':3.552,'action':0.21,'capacity':89.61,'local':{'p':[180,812,919,921],'w':[2.483,0.862,1.795,3.146]},'dispersal':{'p':[180,800,803,812,917,919,921],'w':[1.099,3.552,0.06,0.406,0.09,0.774,1.372]},'initial':0,'monitored':0,'temp':[5.02,4.51,7.1,10.22,11.7,15.08,16.7,16.4,13.18,11.35,10.03,10.49]},
		{'area':4.22,'action':3.58,'capacity':120.9,'local':{'p':[181,808,809,811,816,914],'w':[1.899,0.078,2.839,1.626,1.246,0.931]},'dispersal':{'p':[181,801,808,809,811,816,910,914],'w':[0.846,4.22,0.126,1.111,0.673,0.628,0.061,0.504]},'initial':0,'monitored':0,'temp':[4.71,4.07,6.62,9.73,11.21,14.54,16.13,15.9,12.7,10.96,9.68,10.15]},
		{'area':1.672,'action':1.08,'capacity':44.41,'local':{'p':[796,798,806,807,811],'w':[1.638,0.055,1.321,1.791,0.911]},'dispersal':{'p':[796,798,802,804,806,807,810,811],'w':[0.738,0.159,1.672,0.142,0.532,0.787,0.003,0.427]},'initial':0,'monitored':0,'temp':[4.9,4.31,6.87,9.99,11.44,14.82,16.43,16.15,12.96,11.17,9.88,10.34]},
		{'area':1.069,'action':0,'capacity':26.51,'local':{'p':[180,799,805,810,812],'w':[0.496,0.745,0.466,1.074,1.668]},'dispersal':{'p':[180,799,800,803,805,810,812],'w':[0.26,0.364,0.128,1.069,0.293,0.502,0.716]},'initial':0,'monitored':0,'temp':[4.96,4.42,7,10.12,11.59,14.97,16.58,16.3,13.09,11.27,9.96,10.42]},
		{'area':3.926,'action':2.92,'capacity':111.71,'local':{'p':[46,170,796,806,808],'w':[0.726,2.136,0.389,2.61,2.527]},'dispersal':{'p':[46,170,796,802,804,806,808],'w':[0.511,0.912,0.279,0.076,3.926,1.041,1.026]},'initial':0,'monitored':0,'temp':[4.8,4.16,6.71,9.82,11.28,14.64,16.25,15.97,12.8,11.04,9.77,10.23]},
		{'area':1.815,'action':0.26,'capacity':46.48,'local':{'p':[181,803,810,812,905,910],'w':[2.177,0.466,0.977,1.319,0.638,0.204]},'dispersal':{'p':[181,803,805,810,812,905,910],'w':[0.97,0.228,1.815,0.487,0.533,0.341,0.233]},'initial':0,'monitored':0,'temp':[4.89,4.33,6.9,10.02,11.48,14.85,16.46,16.19,12.98,11.18,9.88,10.34]},
		{'area':1.477,'action':1.31,'capacity':42.07,'local':{'p':[796,802,804,808,811],'w':[0.105,1.321,2.61,0.589,2.02]},'dispersal':{'p':[796,802,804,806,808,811],'w':[0.25,0.587,1.036,1.477,0.445,0.841]},'initial':0,'monitored':0,'temp':[4.8,4.17,6.73,9.84,11.3,14.66,16.26,16,12.81,11.05,9.77,10.24]},
		{'area':1.356,'action':0.75,'capacity':36.51,'local':{'p':[181,798,802,810,811],'w':[1.787,0.346,1.791,0.755,0.669]},'dispersal':{'p':[181,796,798,802,807,810,811],'w':[0.797,0.096,0.227,0.656,1.356,0.399,0.465]},'initial':0,'monitored':0,'temp':[4.88,4.3,6.86,9.98,11.44,14.81,16.41,16.14,12.95,11.16,9.87,10.33]},
		{'area':2.223,'action':1.8,'capacity':60.78,'local':{'p':[46,48,801,804,806,811,816],'w':[2.071,0.906,0.078,2.527,0.589,0.482,1.515]},'dispersal':{'p':[46,48,801,804,806,808,811,816],'w':[0.96,0.405,0.184,1.023,0.242,2.223,0.275,0.673]},'initial':0,'monitored':0,'temp':[4.65,3.98,6.52,9.62,11.09,14.43,16.03,15.78,12.61,10.87,9.61,10.08]},
		{'area':4.744,'action':1.48,'capacity':124.58,'local':{'p':[182,801,816,904,914],'w':[0.902,2.839,1.43,1.62,2.055]},'dispersal':{'p':[182,801,809,816,904,914],'w':[0.488,1.182,4.744,0.703,0.733,0.926]},'initial':0,'monitored':0,'temp':[4.66,3.98,6.53,9.64,11.13,14.45,16.02,15.81,12.6,10.88,9.62,10.09]},
		{'area':2.025,'action':0.05,'capacity':50.14,'local':{'p':[181,798,799,803,805,807],'w':[0.428,1.454,0.752,1.074,0.977,0.755]},'dispersal':{'p':[181,798,799,802,803,805,807,810],'w':[0.256,0.681,0.441,0.006,0.491,0.403,0.395,2.025]},'initial':0,'monitored':0,'temp':[4.95,4.4,6.97,10.1,11.56,14.94,16.55,16.26,13.06,11.25,9.95,10.41]},
		{'area':2.117,'action':1.19,'capacity':58.84,'local':{'p':[181,801,802,806,807,808],'w':[0.417,1.626,0.911,2.02,0.669,0.482]},'dispersal':{'p':[181,801,802,806,807,808,811,816],'w':[0.283,0.762,0.417,0.786,0.284,0.322,2.117,0.097]},'initial':0,'monitored':0,'temp':[4.75,4.12,6.67,9.78,11.25,14.6,16.2,15.95,12.76,11,9.73,10.19]},
		{'area':2.352,'action':0.94,'capacity':63.16,'local':{'p':[180,800,803,805,905,919],'w':[0.066,0.862,1.668,1.319,1.425,0.897]},'dispersal':{'p':[180,800,803,805,812,905,919],'w':[0.163,0.433,0.612,0.661,2.352,0.679,0.425]},'initial':0,'monitored':0,'temp':[4.93,4.4,6.98,10.09,11.56,14.94,16.55,16.27,13.05,11.24,9.93,10.4]},
		{'area':4.949,'action':0.2,'capacity':121.25,'local':{'p':[182,814,817,887,888,904],'w':[0.604,2.409,0.817,2.432,0.196,1.485]},'dispersal':{'p':[182,813,814,817,887,888,893,895,900,904],'w':[0.334,4.949,1.033,0.357,0.916,0.189,0.442,0.106,0.401,0.664]},'initial':0,'monitored':0,'temp':[4.73,4.02,6.59,9.69,11.23,14.52,16.05,15.85,12.61,10.92,9.68,10.17]},
		{'area':11.445,'action':4.97,'capacity':288.84,'local':{'p':[51,52,54,55,57,813,817,887],'w':[0.911,2.435,0.366,1.498,0.499,2.409,1.586,2.795]},'dispersal':{'p':[35,51,52,54,55,57,167,183,184,813,814,817,820,886,887],'w':[0.198,0.392,0.892,0.107,0.584,0.262,0.788,0.391,0.43,0.974,11.445,0.734,0.114,0.009,1.482]},'initial':0,'monitored':0,'temp':[5.01,4.3,6.88,9.99,11.53,14.82,16.31,16.1,12.86,11.…
		{'area':0.003,'action':0.01,'capacity':0.14,'local':{'p':[48],'w':[0.174]},'dispersal':{'p':[48,815,816],'w':[0.495,0.003,0.094]},'initial':0,'monitored':0,'temp':[4.42,3.69,6.2,9.29,10.77,14.08,15.67,15.46,12.29,10.6,9.37,9.85]},
		{'area':4.12,'action':1.5,'capacity':108.45,'local':{'p':[10,48,49,182,801,808,809],'w':[0.017,4.6,0.155,0.547,1.246,1.515,1.43]},'dispersal':{'p':[10,48,49,182,801,808,809,811,815,816],'w':[0.075,2.012,0.151,0.286,0.531,0.565,0.64,0.077,0.003,4.12]},'initial':0,'monitored':0,'temp':[4.54,3.84,6.37,9.47,10.95,14.27,15.85,15.64,12.45,10.75,9.5,9.97]},
		{'area':1.823,'action':0,'capacity':44.01,'local':{'p':[49,57,182,813,814],'w':[0.342,1.052,2.413,0.817,1.586]},'dispersal':{'p':[49,57,182,813,814,817],'w':[0.218,0.6,1.053,0.517,0.596,1.823]},'initial':0,'monitored':0,'temp':[4.68,3.94,6.51,9.61,11.15,14.44,15.97,15.78,12.55,10.86,9.63,10.12]},
		{'area':3.807,'action':0.23,'capacity':95.45,'local':{'p':[185,819,825,828,883,884],'w':[0.782,1.589,1.593,1.869,1.416,0.323]},'dispersal':{'p':[185,818,819,825,828,883,884],'w':[0.442,3.807,0.683,0.757,0.774,0.65,0.226]},'initial':0,'monitored':0,'temp':[5.11,4.45,6.77,10.09,11.2,14.7,16.18,16,12.75,11.06,9.82,10.29]},
		{'area':3.591,'action':0.31,'capacity':90.66,'local':{'p':[185,818,821,879,884],'w':[2.016,1.589,2.19,0.12,1.556]},'dispersal':{'p':[185,818,819,820,821,879,883,884],'w':[0.954,0.771,3.591,0.051,0.873,0.167,0.005,0.686]},'initial':0,'monitored':0,'temp':[5.17,4.5,6.93,10.17,11.45,14.87,16.35,16.15,12.89,11.21,9.96,10.42]},
		{'area':4.852,'action':0.25,'capacity':120.63,'local':{'p':[184,185,821],'w':[0.905,4.197,0.37]},'dispersal':{'p':[6,12,167,168,183,184,185,814,819,820,821],'w':[0.125,0.081,1.552,0.04,0.007,0.403,1.739,0.112,0.026,4.852,0.25]},'initial':0,'monitored':0,'temp':[5.05,4.34,6.81,10.01,11.39,14.74,16.23,16.02,12.8,11.13,9.88,10.34]},
		{'area':2.182,'action':0.05,'capacity':54.15,'local':{'p':[184,185,819,820,879],'w':[1.811,0.207,2.19,0.37,1.744]},'dispersal':{'p':[184,185,819,820,821,879,884],'w':[0.821,0.195,0.873,0.257,2.182,0.789,0.095]},'initial':0,'monitored':0,'temp':[5.19,4.52,7.01,10.2,11.58,14.95,16.43,16.22,12.96,11.28,10.03,10.49]},
		{'area':5.051,'action':2.05,'capacity':136.2,'local':{'p':[186,827,828,870,872,876],'w':[2.693,0.585,1.698,1.959,0.1,1.907]},'dispersal':{'p':[186,194,822,827,828,870,872,876],'w':[1.104,0.108,5.051,0.354,0.826,0.764,0.13,0.803]},'initial':0,'monitored':0,'temp':[4.87,4.22,6.28,9.76,10.5,14.14,15.61,15.55,12.29,10.63,9.43,9.92]},
		{'area':1.234,'action':0.3,'capacity':32,'local':{'p':[824,827],'w':[0.734,2.809]},'dispersal':{'p':[186,187,823,824,827,832,836],'w':[0.021,0.123,1.234,0.481,1.274,0.083,0.625]},'initial':0,'monitored':0,'temp':[4.67,4.01,5.9,9.51,10.01,13.72,15.18,15.2,11.94,10.31,9.15,9.65]},
		{'area':5.702,'action':5.35,'capacity':167.31,'local':{'p':[71,186,725,823,826,827,829,836],'w':[1.27,1.83,0.668,0.734,1.917,0.265,0.822,2.054]},'dispersal':{'p':[71,186,725,732,823,824,826,827,829,836],'w':[0.539,0.809,0.373,0.089,0.298,5.702,1.512,0.205,0.41,0.807]},'initial':0,'monitored':0,'temp':[5.11,4.5,6.43,10.07,10.54,14.29,15.75,15.71,12.43,10.76,9.55,10.06]},
		{'area':9.252,'action':1.22,'capacity':234,'local':{'p':[168,185,186,728,735,818,826,828],'w':[0.98,2.395,0.156,1.658,0.117,1.593,2.794,2.034]},'dispersal':{'p':[168,185,186,728,735,818,825,826,828],'w':[0.488,1.113,0.207,0.709,0.097,0.682,9.252,1.124,0.81]},'initial':0,'monitored':0,'temp':[5.07,4.4,6.62,10.03,10.96,14.53,16,15.86,12.61,10.94,9.7,10.18]},
		{'area':7.063,'action':2.87,'capacity':188.72,'local':{'p':[186,728,732,824,825],'w':[1.161,0.701,1.985,1.917,2.794]},'dispersal':{'p':[71,186,728,732,824,825,826,828],'w':[0.158,0.564,0.4,0.735,1.514,1.198,7.063,0.053]},'initial':0,'monitored':0,'temp':[5.25,4.64,6.66,10.26,10.83,14.55,16.02,15.93,12.64,10.96,9.73,10.23]},
		{'area':6.837,'action':2.9,'capacity':183.49,'local':{'p':[186,822,823,824,834,872,873],'w':[1.354,0.585,2.809,0.265,1.078,3.071,0.92]},'dispersal':{'p':[186,187,822,823,824,827,832,834,836,870,872,873],'w':[0.537,1.169,0.329,0.857,0.238,6.837,0.064,0.631,0.067,0.06,1.141,0.5]},'initial':0,'monitored':0,'temp':[4.57,3.89,5.84,9.37,9.99,13.64,15.1,15.11,11.88,10.25,9.09,9.58]},
		{'area':3.522,'action':0,'capacity':88.03,'local':{'p':[186,818,822,825,876,883],'w':[0.395,1.869,1.698,2.034,0.642,0.757]},'dispersal':{'p':[186,818,822,825,826,828,876,883],'w':[0.266,0.784,0.712,0.918,0.054,3.522,0.346,0.362]},'initial':0,'monitored':0,'temp':[5.03,4.38,6.56,9.99,10.87,14.46,15.93,15.82,12.55,10.88,9.65,10.14]},
		{'area':5.303,'action':1.26,'capacity':137.92,'local':{'p':[187,725,824,832,833,836,837],'w':[0.053,2.131,0.822,0.903,0.961,2.218,2.534]},'dispersal':{'p':[187,725,824,829,832,833,836,837],'w':[0.16,1.01,0.488,5.303,0.344,0.515,0.823,0.989]},'initial':0,'monitored':0,'temp':[4.98,4.36,6.22,9.91,10.31,14.06,15.5,15.51,12.25,10.6,9.41,9.91]},
		{'area':1.903,'action':0.46,'capacity':49.62,'local':{'p':[708,720,721,833,835,841,843],'w':[0.075,1.013,1.27,1.152,0.89,0.895,0.243]},'dispersal':{'p':[708,720,721,722,830,833,835,841,843],'w':[0.179,0.315,0.551,0.019,1.903,0.578,0.431,0.431,0.209]},'initial':0,'monitored':0,'temp':[4.83,4.17,6.13,9.68,10.31,13.9,15.33,15.33,12.13,10.52,9.36,9.8]},
		{'area':3.973,'action':2.09,'capacity':108.83,'local':{'p':[187,834,835,839,841],'w':[0.606,3.596,2.421,0.382,1.966]},'dispersal':{'p':[187,831,834,835,839,841],'w':[0.43,3.973,1.472,1,0.331,0.855]},'initial':0,'monitored':0,'temp':[4.37,3.66,5.6,9.1,9.77,13.35,14.79,14.82,11.63,10.04,8.93,9.39]},
		{'area':1.273,'action':0.69,'capacity':35.27,'local':{'p':[187,829,836],'w':[2.134,0.903,2.176]},'dispersal':{'p':[187,823,827,829,832,833,836],'w':[0.87,0.128,0.053,0.478,1.273,0.135,0.889]},'initial':0,'monitored':0,'temp':[4.62,3.96,5.81,9.45,9.91,13.61,15.07,15.11,11.87,10.24,9.08,9.58]},
		{'area':2.907,'action':1.2,'capacity':78.44,'local':{'p':[187,721,722,829,830,835,837],'w':[0.51,0.305,0.129,0.961,1.152,2.281,1.776]},'dispersal':{'p':[187,721,722,829,830,832,833,835,837],'w':[0.326,0.18,0.184,0.441,0.496,0.067,2.907,0.973,0.685]},'initial':0,'monitored':0,'temp':[4.73,4.08,5.96,9.58,10.08,13.75,15.18,15.22,11.99,10.37,9.22,9.68]},
		{'area':10.616,'action':2.36,'capacity':274.25,'local':{'p':[187,193,827,831,839,860,865,873],'w':[1.441,1.692,1.078,3.596,0.846,1.281,2.506,0.416]},'dispersal':{'p':[187,193,827,831,834,839,860,865,873],'w':[0.574,0.742,0.517,1.451,10.616,0.442,0.563,1.011,0.297]},'initial':0,'monitored':0,'temp':[4.42,3.72,5.75,9.17,9.97,13.51,14.94,14.95,11.75,10.15,9.03,9.48]},
		{'area':3.474,'action':0.84,'capacity':90.52,'local':{'p':[187,830,831,833,841],'w':[0.965,0.89,2.421,2.281,1.034]},'dispersal':{'p':[187,830,831,833,835,841],'w':[0.576,0.468,1.035,0.941,3.474,0.528]},'initial':0,'monitored':0,'temp':[4.55,3.87,5.77,9.34,9.92,13.54,14.98,15.01,11.8,10.2,9.07,9.53]},
		{'area':3.053,'action':1.65,'capacity':83.29,'local':{'p':[187,824,829,832],'w':[0.085,2.054,2.218,2.176]},'dispersal':{'p':[187,823,824,827,829,832,836],'w':[0.13,0.727,0.97,0.08,1.078,0.771,3.053]},'initial':0,'monitored':0,'temp':[4.83,4.2,6.08,9.72,10.18,13.9,15.36,15.37,12.11,10.47,9.29,9.79]},
		{'area':3.178,'action':0.43,'capacity':80.37,'local':{'p':[722,725,829,833],'w':[2.074,1.057,2.534,1.776]},'dispersal':{'p':[721,722,725,829,833,837],'w':[0.064,0.909,0.601,1.09,0.811,3.178]},'initial':0,'monitored':0,'temp':[5.01,4.39,6.24,9.94,10.34,14.07,15.51,15.52,12.27,10.63,9.44,9.92]},
		{'area':5.849,'action':1.24,'capacity':150.34,'local':{'p':[188,714,842,843,845,848],'w':[2.582,1.937,0.748,0.528,1.518,2.024]},'dispersal':{'p':[188,714,838,840,842,843,845,848],'w':[1.036,0.899,5.849,0.001,0.36,0.353,0.659,0.926]},'initial':0,'monitored':0,'temp':[4.45,3.67,5.81,9.07,10.15,13.48,14.87,14.82,11.68,10.21,9.16,9.49]},
		{'area':4.763,'action':2.86,'capacity':131.52,'local':{'p':[188,831,834,840,841,860],'w':[1.722,0.382,0.846,1.087,1.958,2.734]},'dispersal':{'p':[188,831,834,839,840,841,843,856,860],'w':[0.749,0.21,0.45,4.763,0.403,0.809,0.081,0.106,1.163]},'initial':0,'monitored':0,'temp':[4.42,3.69,5.78,9.13,10.05,13.51,14.92,14.9,11.73,10.16,9.08,9.48]},
		{'area':1.088,'action':0.33,'capacity':27.49,'local':{'p':[188,839,842,860],'w':[1.08,1.087,0.802,0.064]},'dispersal':{'p':[188,838,839,840,842,856,860],'w':[0.537,0.002,0.508,1.088,0.49,0.533,0.204]},'initial':0,'monitored':0,'temp':[4.45,3.7,5.85,9.13,10.17,13.56,14.96,14.9,11.75,10.21,9.15,9.52]},
		{'area':4.698,'action':0.19,'capacity':118.18,'local':{'p':[188,830,831,835,839,843],'w':[0.108,0.895,1.966,1.034,1.958,2.677]},'dispersal':{'p':[188,708,720,830,831,834,835,839,841,843],'w':[0.182,0.019,0.004,0.455,0.863,0.001,0.479,0.856,4.698,1.098]},'initial':0,'monitored':0,'temp':[4.55,3.85,5.87,9.31,10.09,13.61,15.03,15.03,11.85,10.26,9.16,9.57]},
		{'area':1.943,'action':0.25,'capacity':49.28,'local':{'p':[188,838,840,845,856,857],'w':[0.365,0.748,0.802,1.306,1.773,0.181]},'dispersal':{'p':[188,838,840,842,845,846,849,856,857],'w':[0.258,0.394,0.313,1.943,0.544,0.355,0.071,0.844,0.185]},'initial':0,'monitored':0,'temp':[4.48,3.72,5.92,9.15,10.26,13.61,15,14.93,11.77,10.25,9.21,9.56]},
		{'area':6.849,'action':0.8,'capacity':172.2,'local':{'p':[165,188,708,714,716,830,838,841],'w':[0.937,1.956,1.574,1.184,0.905,0.243,0.528,2.677]},'dispersal':{'p':[165,188,708,714,716,720,830,838,839,841,843],'w':[0.435,0.798,0.579,0.577,0.411,0.028,0.208,0.311,0.07,1.097,6.849]},'initial':0,'monitored':0,'temp':[4.74,4.03,6.11,9.52,10.38,13.84,15.24,15.22,12.05,10.49,9.37,9.74]},
		{'area':2.022,'action':2.23,'capacity':59.41,'local':{'p':[190,847,851,852,853,854],'w':[0.988,0.826,0.599,0.999,0.69,0.168]},'dispersal':{'p':[189,190,844,847,851,852,853,854],'w':[0.002,0.465,2.022,0.427,0.268,0.351,0.354,0.163]},'initial':0,'monitored':0,'temp':[4.06,3.17,5.28,8.48,9.73,12.92,14.27,14.23,11.12,9.77,8.81,9.09]},
		{'area':2.165,'action':0.44,'capacity':56.11,'local':{'p':[189,838,842,846,848,849,854],'w':[0.493,1.518,1.306,0.13,0.603,1.735,0.063]},'dispersal':{'p':[189,838,842,845,846,848,849,854],'w':[0.209,0.693,0.692,2.165,0.102,0.36,0.684,0.117]},'initial':0,'monitored':0,'temp':[4.45,3.66,5.85,9.06,10.22,13.51,14.9,14.82,11.68,10.21,9.19,9.51]},
		{'area':0.529,'action':0.06,'capacity':13.54,'local':{'p':[845,849,857],'w':[0.13,1.116,0.948]},'dispersal':{'p':[842,845,846,849,856,857],'w':[0.453,0.214,0.529,0.548,0.075,0.503]},'initial':0,'monitored':0,'temp':[4.54,3.77,6.02,9.22,10.38,13.71,15.11,15,11.84,10.32,9.28,9.62]},
		{'area':1.624,'action':0.94,'capacity':44.92,'local':{'p':[190,702,844,850,852],'w':[1.509,0.301,0.826,1.987,0.782]},'dispersal':{'p':[189,190,702,844,847,848,850,852],'w':[0.044,0.713,0.302,0.41,1.624,0.066,0.808,0.314]},'initial':0,'monitored':0,'temp':[4.13,3.23,5.35,8.56,9.78,12.99,14.35,14.29,11.19,9.84,8.86,9.13]},
		{'area':4.392,'action':1.75,'capacity':115.73,'local':{'p':[189,714,838,845,850,852],'w':[1.713,1.253,2.024,0.603,2.962,0.048]},'dispersal':{'p':[189,714,838,845,847,848,850,852],'w':[0.674,0.688,0.87,0.341,0.042,4.392,1.188,0.128]},'initial':0,'monitored':0,'temp':[4.31,3.47,5.62,8.83,10.02,13.27,14.65,14.58,11.47,10.06,9.05,9.34]},
		{'area':2.464,'action':0.53,'capacity':57.72,'local':{'p':[845,846,851,854,855,857],'w':[1.735,1.116,0.73,0.86,1.115,0.623]},'dispersal':{'p':[189,842,845,846,849,851,854,855,857],'w':[0.112,0.086,0.776,0.375,2.464,0.338,0.35,0.557,0.361]},'initial':0,'monitored':0,'temp':[4.42,3.62,5.84,9.03,10.22,13.51,14.9,14.81,11.66,10.18,9.17,9.49]},
		{'area':3.495,'action':0.75,'capacity':89.27,'local':{'p':[702,703,714,847,848,852],'w':[1.025,1.579,0.424,1.987,2.962,0.148]},'dispersal':{'p':[189,190,702,703,714,847,848,850,852],'w':[0.1,0.012,0.49,0.68,0.355,0.781,1.173,3.495,0.152]},'initial':0,'monitored':0,'temp':[4.21,3.33,5.46,8.67,9.87,13.1,14.47,14.41,11.31,9.94,8.94,9.22]},
		{'area':1.603,'action':0.64,'capacity':42.78,'local':{'p':[844,849,853,854,855],'w':[0.599,0.73,1.643,1.651,0.673]},'dispersal':{'p':[844,849,851,852,853,854,855],'w':[0.384,0.445,1.603,0.036,0.701,0.659,0.391]},'initial':0,'monitored':0,'temp':[4.18,3.33,5.49,8.68,9.91,13.15,14.51,14.45,11.33,9.91,8.93,9.24]},
		{'area':0.541,'action':1.34,'capacity':20.11,'local':{'p':[189,844,847,848,850,854],'w':[0.744,0.999,0.782,0.048,0.148,0.372]},'dispersal':{'p':[189,844,847,848,850,851,852,854],'w':[0.286,0.504,0.365,0.128,0.147,0.077,0.541,0.232]},'initial':0,'monitored':0,'temp':[4.16,3.29,5.42,8.63,9.85,13.07,14.43,14.37,11.26,9.89,8.91,9.19]},
		{'area':1.918,'action':1.73,'capacity':55.19,'local':{'p':[844,851,855],'w':[0.69,1.643,1.401]},'dispersal':{'p':[844,851,853,855],'w':[0.403,0.691,1.918,0.656]},'initial':0,'monitored':0,'temp':[3.99,3.12,5.25,8.44,9.69,12.91,14.27,14.22,11.11,9.72,8.75,9.06]},
		{'area':1.163,'action':1.18,'capacity':34.19,'local':{'p':[189,844,845,849,851,852],'w':[1.712,0.168,0.063,0.86,1.651,0.372]},'dispersal':{'p':[189,844,845,849,851,852,854],'w':[0.685,0.207,0.181,0.428,0.718,0.207,1.163]},'initial':0,'monitored':0,'temp':[4.26,3.42,5.58,8.78,9.99,13.23,14.59,14.53,11.42,10,9.01,9.31]},
		{'area':3.604,'action':2.6,'capacity':75.45,'local':{'p':[191,849,851,853,857,858],'w':[1.411,1.115,0.673,1.401,0.996,0.203]},'dispersal':{'p':[191,849,851,853,855,857,858],'w':[0.524,0.511,0.352,0.51,3.604,0.486,0.183]},'initial':0,'monitored':0,'temp':[4.15,3.32,5.52,8.7,9.92,13.2,14.58,14.51,11.37,9.9,8.91,9.25]},
		{'area':2.555,'action':0.16,'capacity':64.65,'local':{'p':[842,857,860,864,866],'w':[1.773,0.996,0.717,1.005,1.544]},'dispersal':{'p':[839,840,842,846,856,857,860,864,866],'w':[0.088,0.546,0.772,0.035,2.555,0.437,0.348,0.467,0.714]},'initial':0,'monitored':0,'temp':[4.53,3.79,6.02,9.25,10.35,13.73,15.14,15.04,11.87,10.31,9.26,9.63]},
		{'area':2.062,'action':0.09,'capacity':52,'local':{'p':[842,846,849,855,856,858,866],'w':[0.181,0.948,0.623,0.996,0.996,0.801,0.907]},'dispersal':{'p':[191,842,846,849,855,856,857,858,866],'w':[0.025,0.148,0.313,0.36,0.502,0.434,2.062,0.43,0.462]},'initial':0,'monitored':0,'temp':[4.54,3.78,6.06,9.24,10.41,13.76,15.16,15.04,11.87,10.32,9.3,9.64]},
		{'area':1.82,'action':0.33,'capacity':46.89,'local':{'p':[191,855,857,859,866],'w':[2.03,0.203,0.801,1.619,0.554]},'dispersal':{'p':[191,855,857,858,859,866],'w':[0.714,0.225,0.398,1.82,0.666,0.317]},'initial':0,'monitored':0,'temp':[4.4,3.63,5.93,9.09,10.29,13.64,15.05,14.93,11.74,10.18,9.17,9.53]},
		{'area':5.294,'action':1.04,'capacity':134.11,'local':{'p':[192,858,862,866],'w':[1.802,1.619,2.495,0.588]},'dispersal':{'p':[192,858,859,862,866],'w':[0.873,0.662,5.294,0.962,0.341]},'initial':0,'monitored':0,'temp':[4.53,3.79,6.15,9.29,10.48,13.89,15.31,15.16,11.96,10.34,9.3,9.69]},
		{'area':4.764,'action':1.32,'capacity':124.74,'local':{'p':[834,839,840,856,864,865],'w':[1.281,2.734,0.064,0.717,3.142,1.208]},'dispersal':{'p':[834,839,840,856,860,864,865],'w':[0.655,1.089,0.091,0.455,4.764,1.254,0.614]},'initial':0,'monitored':0,'temp':[4.47,3.75,5.92,9.21,10.21,13.66,15.07,15.02,11.84,10.25,9.16,9.57]},
		{'area':2.864,'action':1.31,'capacity':71.88,'local':{'p':[192,865,867,1012,1014],'w':[0.339,2.947,2.697,1.679,0.164]},'dispersal':{'p':[192,193,861,864,865,867,1012,1014],'w':[0.339,0.11,2.864,0.022,1.241,0.992,0.708,0.21]},'initial':0,'monitored':0,'temp':[4.58,3.87,6.2,9.38,10.52,13.96,15.36,15.26,12.08,10.44,9.32,9.76]},
		{'area':4.399,'action':0.29,'capacity':108.01,'local':{'p':[192,859,864,866],'w':[2.594,2.495,1.481,2.118]},'dispersal':{'p':[192,859,862,864,866],'w':[1.191,1.168,4.399,0.712,0.891]},'initial':0,'monitored':0,'temp':[4.63,3.9,6.24,9.41,10.56,13.98,15.4,15.26,12.05,10.44,9.38,9.76]},
		{'area':4.294,'action':1.62,'capacity':111.89,'local':{'p':[65,192,867,1014],'w':[1.46,4.666,2.244,1.977]},'dispersal':{'p':[65,192,863,867,1014],'w':[0.639,1.944,4.294,0.959,0.839]},'initial':0,'monitored':0,'temp':[4.54,3.82,6.21,9.33,10.53,13.97,15.37,15.23,12.05,10.41,9.31,9.74]},
		{'area':4.507,'action':1.02,'capacity':117.13,'local':{'p':[192,856,860,862,865,866],'w':[1.913,1.005,3.142,1.481,0.672,0.473]},'dispersal':{'p':[192,856,860,861,862,864,865,866],'w':[0.841,0.596,1.261,0.006,0.621,4.507,0.428,0.225]},'initial':0,'monitored':0,'temp':[4.55,3.82,6.07,9.3,10.38,13.81,15.22,15.13,11.94,10.34,9.27,9.66]},
		{'area':7.48,'action':2.3,'capacity':188.96,'local':{'p':[192,193,834,860,861,864,1012],'w':[0.296,3.186,2.506,1.208,2.947,0.672,0.054]},'dispersal':{'p':[192,193,834,860,861,864,865,867,1012],'w':[0.218,1.372,1.119,0.549,1.098,0.332,7.48,0.009,0.166]},'initial':0,'monitored':0,'temp':[4.54,3.83,6.06,9.32,10.35,13.82,15.23,15.17,11.98,10.36,9.24,9.67]},
		{'area':2.096,'action':0.3,'capacity':53.63,'local':{'p':[856,857,858,859,862,864],'w':[1.544,0.907,0.554,0.588,2.118,0.473]},'dispersal':{'p':[856,857,858,859,862,864,866],'w':[0.618,0.459,0.333,0.326,0.856,0.37,2.096]},'initial':0,'monitored':0,'temp':[4.62,3.89,6.2,9.38,10.53,13.92,15.33,15.2,12.01,10.42,9.37,9.74]},
		{'area':1.691,'action':0.6,'capacity':44.93,'local':{'p':[192,861,863,1014],'w':[0.821,2.697,2.244,0.94]},'dispersal':{'p':[192,861,863,865,867,1012,1014],'w':[0.55,1.124,0.856,0.046,1.691,0.047,0.557]},'initial':0,'monitored':0,'temp':[4.59,3.88,6.23,9.39,10.55,14,15.39,15.28,12.1,10.46,9.34,9.78]},
		{'area':4.991,'action':0.7,'capacity':127.88,'local':{'p':[193,869,1003,1010,1011,1012],'w':[2.462,2.817,0.279,1.024,1.925,0.531]},'dispersal':{'p':[193,868,869,1003,1010,1011,1012],'w':[1.07,4.991,1.204,0.245,0.447,0.79,0.344]},'initial':0,'monitored':0,'temp':[4.59,3.88,6.24,9.38,10.6,14.03,15.4,15.33,12.16,10.53,9.34,9.81]},
		{'area':6.107,'action':1.57,'capacity':158.81,'local':{'p':[193,868,871,873,875,1003],'w':[1.784,2.817,2.527,0.215,2.214,0.923]},'dispersal':{'p':[193,868,869,871,873,875,1003,1010],'w':[0.867,1.138,6.107,1.026,0.267,0.868,0.528,0.013]},'initial':0,'monitored':0,'temp':[4.61,3.92,6.21,9.41,10.56,14.01,15.42,15.35,12.16,10.52,9.33,9.79]},
		{'area':3.104,'action':0.47,'capacity':79.45,'local':{'p':[194,822,872,873,875,876],'w':[1.743,1.959,1.832,0.95,0.567,0.019]},'dispersal':{'p':[194,822,827,870,872,873,875,876],'w':[0.768,0.857,0.098,3.104,0.713,0.396,0.363,0.126]},'initial':0,'monitored':0,'temp':[4.71,4.04,6.15,9.55,10.42,13.99,15.45,15.4,12.16,10.51,9.32,9.8]},
		{'area':6.421,'action':3.94,'capacity':177.13,'local':{'p':[194,869,874,875,999,1003],'w':[0.96,2.527,0.846,2.373,2.479,0.722]},'dispersal':{'p':[194,869,871,874,875,999,1003],'w':[0.479,1.085,6.421,0.448,1.028,1.019,0.416]},'initial':0,'monitored':0,'temp':[4.65,3.95,6.28,9.47,10.68,14.11,15.54,15.45,12.25,10.59,9.39,9.84]},
		{'area':2.845,'action':0.21,'capacity':70.55,'local':{'p':[822,827,870,873],'w':[0.1,3.071,1.832,2.755]},'dispersal':{'p':[822,827,870,872,873],'w':[0.199,1.41,0.747,2.845,1.241]},'initial':0,'monitored':0,'temp':[4.63,3.95,6,9.44,10.21,13.81,15.26,15.25,12.01,10.38,9.2,9.69]},
		{'area':4.746,'action':2.48,'capacity':128.56,'local':{'p':[193,827,834,869,870,872,875],'w':[1.038,0.92,0.416,0.215,0.95,2.755,3.481]},'dispersal':{'p':[193,827,834,869,870,872,873,875],'w':[0.505,0.477,0.277,0.194,0.514,1.042,4.746,1.409]},'initial':0,'monitored':0,'temp':[4.57,3.89,6,9.37,10.25,13.8,15.24,15.21,12,10.37,9.2,9.67]},
		{'area':9.078,'action':0.84,'capacity':226.8,'local':{'p':[194,208,871,876,878,991,993,999],'w':[3.635,0.107,0.846,0.108,2.319,2.499,0.618,2.091]},'dispersal':{'p':[194,195,208,871,874,876,878,883,991,993,999],'w':[1.422,0.061,0.086,0.449,9.078,0.146,0.965,0.025,1.03,0.36,0.824]},'initial':0,'monitored':0,'temp':[4.66,3.96,6.33,9.5,10.83,14.22,15.69,15.55,12.34,10.65,9.44,9.87]},
		{'area':4.884,'action':1.18,'capacity':127.38,'local':{'p':[194,869,870,871,873],'w':[1.41,2.214,0.567,2.373,3.481]},'dispersal':{'p':[193,194,869,870,871,873,875],'w':[0.075,0.722,0.982,0.342,1.013,1.407,4.884]},'initial':0,'monitored':0,'temp':[4.61,3.92,6.14,9.41,10.47,13.95,15.39,15.33,12.13,10.49,9.3,9.75]},
		{'area':5.111,'action':0.42,'capacity':128.63,'local':{'p':[194,195,822,828,870,874,878,883],'w':[3.766,0.072,1.907,0.642,0.019,0.108,0.128,3.634]},'dispersal':{'p':[194,195,822,828,870,874,876,878,883],'w':[1.452,0.151,0.808,0.387,0.139,0.134,5.111,0.14,1.364]},'initial':0,'monitored':0,'temp':[4.84,4.17,6.42,9.74,10.79,14.3,15.77,15.65,12.42,10.75,9.53,10]},
		{'area':8.981,'action':1.29,'capacity':228.13,'local':{'p':[881,882,886],'w':[1.596,1.465,2.971]},'dispersal':{'p':[196,877,879,881,882,885,886,888,889,890,901,981],'w':[1.066,8.981,0.02,0.445,0.626,0.794,1.135,0.195,0.423,0.409,0.217,1.362]},'initial':0,'monitored':0,'temp':[5,4.33,6.87,9.99,11.5,14.81,16.31,16.11,12.84,11.15,9.9,10.36]},
		{'area':4.582,'action':0.43,'capacity':112.55,'local':{'p':[195,874,876,880,990,991],'w':[1.627,2.319,0.128,2.12,1.329,1.015]},'dispersal':{'p':[194,195,874,876,878,880,883,990,991],'w':[0.047,0.731,0.979,0.125,4.582,0.921,0.048,0.575,0.469]},'initial':0,'monitored':0,'temp':[4.69,3.98,6.39,9.56,10.94,14.31,15.81,15.63,12.41,10.72,9.51,9.94]},
		{'area':3.033,'action':0,'capacity':74.77,'local':{'p':[184,195,819,821,882,884,886],'w':[0.788,0.919,0.12,1.744,1.253,1.086,0.782]},'dispersal':{'p':[184,195,819,821,877,879,882,884,886],'w':[0.418,0.421,0.177,0.632,0.01,3.033,0.559,0.515,0.429]},'initial':0,'monitored':0,'temp':[5.11,4.43,6.93,10.1,11.5,14.86,16.35,16.14,12.88,11.2,9.96,10.41]},
		{'area':4.146,'action':0.97,'capacity':106.24,'local':{'p':[195,878,881,885,983,986,990],'w':[0.519,2.12,1.428,2.276,0.318,0.721,0.801]},'dispersal':{'p':[195,878,880,881,885,983,986,990],'w':[0.347,0.889,4.146,0.571,1.02,0.185,0.374,0.374]},'initial':0,'monitored':0,'temp':[4.79,4.1,6.56,9.7,11.15,14.49,16,15.8,12.57,10.86,9.64,10.07]},
		{'area':2.093,'action':0.88,'capacity':55.84,'local':{'p':[195,877,880,882],'w':[1.414,1.596,1.428,1.164]},'dispersal':{'p':[195,877,880,881,882,885],'w':[0.718,0.663,0.72,2.093,0.472,0.92]},'initial':0,'monitored':0,'temp':[4.94,4.26,6.74,9.89,11.31,14.66,16.15,15.96,12.71,11.03,9.8,10.25]},
		{'area':1.639,'action':0.01,'capacity':40.6,'local':{'p':[195,877,879,881,886],'w':[0.965,1.465,1.253,1.164,0.283]},'dispersal':{'p':[195,877,879,881,882,886],'w':[0.495,0.652,0.599,0.507,1.639,0.272]},'initial':0,'monitored':0,'temp':[5.05,4.37,6.87,10.03,11.46,14.8,16.29,16.09,12.83,11.15,9.91,10.36]},
		{'area':4.184,'action':0.17,'capacity':104.37,'local':{'p':[195,818,828,876,884],'w':[0.723,1.416,0.757,3.634,2.806]},'dispersal':{'p':[194,195,818,819,828,874,876,878,883,884],'w':[0.013,0.397,0.629,0.007,0.421,0.034,1.481,0.098,4.184,1.128]},'initial':0,'monitored':0,'temp':[4.94,4.26,6.59,9.87,11.03,14.5,15.98,15.82,12.58,10.9,9.67,10.13]},
		{'area':3.756,'action':0.48,'capacity':94.71,'local':{'p':[195,818,819,879,883],'w':[2.399,0.323,1.556,1.086,2.806]},'dispersal':{'p':[195,818,819,821,879,883,884],'w':[1.08,0.259,0.665,0.044,0.493,1.221,3.756]},'initial':0,'monitored':0,'temp':[5.01,4.33,6.75,9.97,11.25,14.67,16.15,15.97,12.72,11.04,9.8,10.25]},
		{'area':4.917,'action':0.58,'capacity':124,'local':{'p':[880,981],'w':[2.276,2.378]},'dispersal':{'p':[877,880,881,885,977,981,983],'w':[0.979,0.955,0.622,4.917,0.079,0.929,0.691]},'initial':0,'monitored':0,'temp':[4.95,4.28,6.79,9.92,11.4,14.72,16.23,16.02,12.77,11.06,9.83,10.27]},
		{'area':5.893,'action':0.7,'capacity':146.02,'local':{'p':[184,877,879,882],'w':[1.744,2.971,0.782,0.283]},'dispersal':{'p':[184,814,877,879,882,886,887,888],'w':[0.679,0.004,1.388,0.4,0.19,5.893,0.596,1.008]},'initial':0,'monitored':0,'temp':[5.15,4.48,7.04,10.17,11.68,14.99,16.47,16.26,12.99,11.31,10.06,10.52]},
		{'area':4.073,'action':0.17,'capacity':65.23,'local':{'p':[813,814,888],'w':[2.432,2.795,2.513]},'dispersal':{'p':[183,184,813,814,886,887,888,900],'w':[0.012,0.21,1.013,1.635,0.628,4.073,1.105,0.082]},'initial':0,'monitored':0,'temp':[4.96,4.26,6.84,9.95,11.49,14.78,16.28,16.08,12.82,11.14,9.9,10.37]},
		{'area':4.292,'action':0.08,'capacity':83.65,'local':{'p':[196,813,887,900],'w':[3.264,0.196,2.513,0.96]},'dispersal':{'p':[196,813,877,886,887,888,900],'w':[1.261,0.12,0.217,1.128,1.277,4.292,0.488]},'initial':0,'monitored':0,'temp':[4.95,4.26,6.83,9.94,11.47,14.77,16.28,16.07,12.81,11.13,9.88,10.36]},
		{'area':2.344,'action':1.65,'capacity':66.46,'local':{'p':[196,890,893,894,896,900],'w':[1.534,0.665,0.116,1.368,0.442,0.795]},'dispersal':{'p':[196,877,889,890,893,894,896,900],'w':[0.682,0.523,2.344,0.389,0.13,0.458,0.284,0.384]},'initial':0,'monitored':0,'temp':[4.79,4.1,6.66,9.76,11.29,14.59,16.12,15.93,12.66,10.97,9.72,10.19]},
		{'area':1.167,'action':0.77,'capacity':31.99,'local':{'p':[889,894,901,902,981],'w':[0.665,1.138,2.861,0.288,0.398]},'dispersal':{'p':[207,877,889,890,894,897,901,902,981],'w':[0.003,0.47,0.338,1.167,0.405,0.019,1.19,0.289,0.329]},'initial':0,'monitored':0,'temp':[4.76,4.08,6.63,9.73,11.25,14.55,16.09,15.9,12.64,10.94,9.68,10.14]},
		{'area':1.451,'action':0.81,'capacity':40.08,'local':{'p':[197,892,896,897,899,902,903],'w':[0.873,0.032,0.218,1.111,0.956,0.614,1.133]},'dispersal':{'p':[197,891,892,896,897,898,899,902,903],'w':[0.392,1.451,0.181,0.178,0.477,0.013,0.355,0.285,0.593]},'initial':0,'monitored':0,'temp':[4.82,4.17,6.74,9.84,11.35,14.66,16.21,16.01,12.75,11.04,9.76,10.22]},
		{'area':2.902,'action':1.39,'capacity':78.4,'local':{'p':[197,891,895,903,908],'w':[2.275,0.032,0.359,0.558,1.72]},'dispersal':{'p':[197,891,892,895,903,904,907,908],'w':[0.826,0.102,2.902,0.19,0.355,0.991,0.121,0.697]},'initial':0,'monitored':0,'temp':[4.83,4.18,6.76,9.86,11.36,14.68,16.24,16.03,12.78,11.06,9.78,10.25]},
		{'area':1.646,'action':0,'capacity':40.1,'local':{'p':[889,895,896,898,900],'w':[0.116,0.993,0.689,0.558,1.592]},'dispersal':{'p':[813,889,893,895,896,898,900,904],'w':[0.563,0.207,1.646,0.4,0.322,0.244,0.632,0.095]},'initial':0,'monitored':0,'temp':[4.75,4.05,6.62,9.72,11.25,14.55,16.08,15.89,12.63,10.95,9.69,10.18]},
		{'area':0.772,'action':0.02,'capacity':19.08,'local':{'p':[889,890,896,902],'w':[1.368,1.138,0.805,0.504]},'dispersal':{'p':[889,890,894,896,901,902],'w':[0.705,0.528,0.772,0.457,0.024,0.312]},'initial':0,'monitored':0,'temp':[4.75,4.06,6.62,9.72,11.25,14.55,16.09,15.9,12.63,10.94,9.68,10.15]},
		{'area':1.424,'action':0.68,'capacity':37.85,'local':{'p':[197,892,893,898,899],'w':[1.583,0.359,0.993,0.778,0.075]},'dispersal':{'p':[197,813,892,893,895,898,899,904],'w':[0.585,0.104,0.234,0.482,1.424,0.357,0.116,0.51]},'initial':0,'monitored':0,'temp':[4.77,4.09,6.67,9.77,11.28,14.59,16.13,15.94,12.68,10.98,9.72,10.2]},
		{'area':1.274,'action':0.2,'capacity':32.87,'local':{'p':[889,891,893,894,898,899,902],'w':[0.442,0.218,0.689,0.805,1.141,0.267,0.967]},'dispersal':{'p':[889,891,893,894,896,898,899,900,902],'w':[0.291,0.211,0.375,0.365,1.274,0.409,0.197,0.077,0.387]},'initial':0,'monitored':0,'temp':[4.77,4.09,6.66,9.76,11.28,14.58,16.12,15.93,12.66,10.97,9.71,10.19]},
		{'area':1.876,'action':1.57,'capacity':54.28,'local':{'p':[206,891,901,902,903],'w':[0.291,1.111,1.475,0.841,1.793]},'dispersal':{'p':[206,890,891,897,901,902,903,973,974],'w':[0.239,0.014,0.515,1.876,0.664,0.394,0.836,0.054,0.015]},'initial':0,'monitored':0,'temp':[4.8,4.15,6.71,9.81,11.32,14.63,16.18,15.98,12.72,11,9.73,10.19]},
		{'area':0.616,'action':0.06,'capacity':15.17,'local':{'p':[893,895,896,899],'w':[0.558,0.778,1.141,0.79]},'dispersal':{'p':[197,891,893,895,896,898,899,902],'w':[0.094,0.031,0.405,0.364,0.583,0.616,0.329,0.001]},'initial':0,'monitored':0,'temp':[4.78,4.1,6.68,9.78,11.3,14.6,16.14,15.95,12.68,10.99,9.72,10.2]},
		{'area':0.566,'action':0.03,'capacity':13.83,'local':{'p':[197,891,895,896,898],'w':[1.147,0.956,0.075,0.267,0.79]},'dispersal':{'p':[197,891,895,896,898,899,902],'w':[0.546,0.529,0.181,0.217,0.293,0.566,0.027]},'initial':0,'monitored':0,'temp':[4.81,4.14,6.72,9.82,11.33,14.64,16.18,15.99,12.72,11.02,9.75,10.22]},
		{'area':1.719,'action':0,'capacity':40.63,'local':{'p':[196,888,889,893],'w':[0.656,0.96,0.795,1.592]},'dispersal':{'p':[196,813,887,888,889,893,896,900],'w':[0.372,0.434,0.052,0.469,0.419,0.635,0.069,1.719]},'initial':0,'monitored':0,'temp':[4.77,4.07,6.64,9.74,11.27,14.57,16.1,15.9,12.64,10.96,9.71,10.2]},
		{'area':3.548,'action':3.65,'capacity':106.03,'local':{'p':[206,207,890,897,902,974,981],'w':[0.252,0.253,2.861,1.475,0.287,2.905,0.353]},'dispersal':{'p':[206,207,877,890,894,897,901,902,903,974,981],'w':[0.244,0.203,0.164,0.887,0.017,0.639,3.548,0.211,0.014,1.096,0.312]},'initial':0,'monitored':0,'temp':[4.75,4.09,6.63,9.73,11.25,14.55,16.1,15.91,12.64,10.93,9.68,10.13]},
		{'area':0.792,'action':0.25,'capacity':21.05,'local':{'p':[890,891,894,896,897,901],'w':[0.288,0.614,0.504,0.967,0.841,0.287]},'dispersal':{'p':[890,891,894,896,897,899,901,902],'w':[0.147,0.314,0.283,0.462,0.412,0.045,0.237,0.792]},'initial':0,'monitored':0,'temp':[4.78,4.11,6.67,9.77,11.29,14.59,16.14,15.94,12.68,10.98,9.71,10.18]},
		{'area':6.322,'action':1.01,'capacity':161.05,'local':{'p':[206,891,892,897,908,909,972,973],'w':[0.109,1.133,0.558,1.793,1.738,0.465,1.343,2.609]},'dispersal':{'p':[197,206,891,892,897,901,903,908,909,972,973],'w':[0.075,0.191,0.464,0.283,0.753,0.012,6.322,0.723,0.291,0.624,1.014]},'initial':0,'monitored':0,'temp':[4.87,4.25,6.82,9.92,11.42,14.74,16.3,16.1,12.83,11.1,9.81,10.26]},
		{'area':7.529,'action':1.83,'capacity':192.56,'local':{'p':[182,809,813,907,912,914],'w':[2.353,1.62,1.485,0.495,2.131,0.426]},'dispersal':{'p':[182,809,813,892,893,895,904,907,908,912,914],'w':[1.041,0.745,0.59,0.765,0.109,0.583,7.529,0.233,0.094,0.806,0.243]},'initial':0,'monitored':0,'temp':[4.73,4.05,6.62,9.72,11.23,14.54,16.1,15.9,12.66,10.95,9.68,10.16]},
		{'area':3.779,'action':0.52,'capacity':75.29,'local':{'p':[805,812,910,913,919],'w':[0.638,1.425,2.471,1.377,1.952]},'dispersal':{'p':[181,805,812,905,910,913,917,919],'w':[0.05,0.349,0.613,3.779,1.09,0.685,0.003,0.848]},'initial':0,'monitored':0,'temp':[4.89,4.34,6.92,10.03,11.51,14.87,16.47,16.21,12.98,11.19,9.88,10.34]},
		{'area':1.37,'action':0.12,'capacity':33.7,'local':{'p':[907,911,912,914],'w':[1.25,1.608,1.115,0.86]},'dispersal':{'p':[906,907,911,912,914],'w':[1.37,0.674,0.747,0.535,0.476]},'initial':0,'monitored':0,'temp':[4.83,4.22,6.8,9.91,11.4,14.73,16.31,16.09,12.84,11.09,9.8,10.26]},
		{'area':3.708,'action':2.4,'capacity':104.27,'local':{'p':[198,904,906,911,912],'w':[2.131,0.495,1.25,0.769,1.273]},'dispersal':{'p':[198,892,904,906,907,908,909,910,911,912],'w':[0.929,0.138,0.21,0.473,3.708,0.87,0.151,0.028,0.398,0.564]},'initial':0,'monitored':0,'temp':[4.87,4.27,6.86,9.96,11.45,14.78,16.36,16.14,12.88,11.13,9.83,10.29]},
		{'area':3.737,'action':7.82,'capacity':132.15,'local':{'p':[892,903,909],'w':[1.72,1.738,1.733]},'dispersal':{'p':[198,892,903,904,907,908,909],'w':[0.069,0.732,0.848,0.079,0.991,3.737,0.745]},'initial':0,'monitored':0,'temp':[4.89,4.28,6.86,9.97,11.46,14.78,16.35,16.14,12.88,11.14,9.84,10.3]},
		{'area':5.136,'action':2.55,'capacity':140.18,'local':{'p':[67,903,908,968,972],'w':[1.877,0.465,1.733,0.399,1.594]},'dispersal':{'p':[67,198,903,907,908,909,961,968,971,972],'w':[0.73,1.221,0.315,0.137,0.707,5.136,0.093,0.181,0.073,0.662]},'initial':0,'monitored':0,'temp':[4.91,4.33,6.93,10.04,11.53,14.86,16.45,16.22,12.95,11.19,9.87,10.32]},
		{'area':3.476,'action':0.22,'capacity':79.84,'local':{'p':[181,198,805,905,911,913,914],'w':[0.524,0.231,0.204,2.471,2.39,0.673,1.194]},'dispersal':{'p':[181,198,801,805,905,907,910,911,913,914],'w':[0.331,0.241,0.04,0.169,0.984,0.013,3.476,0.904,0.382,0.579]},'initial':0,'monitored':0,'temp':[4.85,4.27,6.85,9.96,11.44,14.79,16.38,16.14,12.9,11.13,9.83,10.29]},
		{'area':1.307,'action':0.04,'capacity':32.87,'local':{'p':[198,906,907,910,914],'w':[0.285,1.608,0.769,2.39,0.478]},'dispersal':{'p':[198,906,907,910,911,913,914],'w':[0.27,0.6,0.396,1.021,1.307,0.013,0.386]},'initial':0,'monitored':0,'temp':[4.84,4.26,6.84,9.94,11.43,14.77,16.36,16.12,12.88,11.12,9.82,10.28]},
		{'area':2.327,'action':0.42,'capacity':57.45,'local':{'p':[904,906,907,914],'w':[2.131,1.115,1.273,1.557]},'dispersal':{'p':[904,906,907,912,914],'w':[1.043,0.486,0.659,2.327,0.74]},'initial':0,'monitored':0,'temp':[4.8,4.16,6.74,9.84,11.33,14.65,16.23,16.01,12.77,11.04,9.75,10.22]},
		{'area':4.72,'action':0.91,'capacity':106.34,'local':{'p':[198,905,910,915,916,917,919],'w':[2.662,1.377,0.673,1.417,0.45,1.463,0.346]},'dispersal':{'p':[198,905,910,911,913,915,916,917,919],'w':[1.145,0.55,0.391,0.01,4.72,0.682,0.247,0.593,0.22]},'initial':0,'monitored':0,'temp':[4.89,4.35,6.94,10.05,11.54,14.89,16.49,16.24,12.99,11.2,9.88,10.34]},
		{'area':3.37,'action':3.12,'capacity':97.74,'local':{'p':[181,801,809,904,906,910,911,912],'w':[0.167,0.931,2.055,0.426,0.86,1.194,0.478,1.557]},'dispersal':{'p':[181,801,809,904,906,910,911,912,914],'w':[0.227,0.418,0.83,0.332,0.369,0.552,0.206,0.626,3.37]},'initial':0,'monitored':0,'temp':[4.77,4.15,6.72,9.82,11.31,14.64,16.22,16,12.77,11.03,9.74,10.21]},
		{'area':5.553,'action':1.99,'capacity':146.49,'local':{'p':[198,913,916,918,961,962],'w':[1.296,1.417,1.621,1.172,2.891,1.007]},'dispersal':{'p':[198,913,915,916,918,961,962],'w':[0.687,0.644,5.553,0.649,0.523,1.213,0.54]},'initial':0,'monitored':0,'temp':[4.94,4.41,7.01,10.13,11.62,14.97,16.59,16.33,13.07,11.26,9.93,10.38]},
		{'area':1.609,'action':2.55,'capacity':52.01,'local':{'p':[913,915,917,918,920],'w':[0.45,1.621,1.209,1.236,0.446]},'dispersal':{'p':[913,915,916,917,918,920],'w':[0.338,0.783,1.609,0.54,0.578,0.299]},'initial':0,'monitored':0,'temp':[4.94,4.43,7.03,10.14,11.63,14.98,16.6,16.34,13.08,11.27,9.94,10.4]},
		{'area':3,'action':1.27,'capacity':80.79,'local':{'p':[913,916,919,920,921],'w':[1.463,1.209,2.242,1.856,0.374]},'dispersal':{'p':[199,800,905,913,916,917,919,920,921],'w':[0.021,0.049,0.003,0.711,0.588,3,0.929,0.756,0.285]},'initial':0,'monitored':0,'temp':[4.95,4.43,7.03,10.13,11.62,14.98,16.59,16.33,13.09,11.28,9.95,10.41]},
		{'area':2.927,'action':0.13,'capacity':73.65,'local':{'p':[199,915,916,920,922,960,962],'w':[1.523,1.172,1.236,0.86,0.12,0.362,1.466]},'dispersal':{'p':[199,915,916,918,920,922,960,962],'w':[0.621,0.573,0.553,2.927,0.408,0.163,0.246,0.672]},'initial':0,'monitored':0,'temp':[4.98,4.49,7.09,10.2,11.69,15.05,16.67,16.4,13.15,11.33,9.99,10.44]},
		{'area':3.312,'action':0.15,'capacity':82.8,'local':{'p':[800,812,905,913,917,921],'w':[1.795,0.897,1.952,0.346,2.242,0.126]},'dispersal':{'p':[800,812,905,913,917,919,920,921],'w':[0.726,0.486,0.804,0.284,0.935,3.312,0.001,0.194]},'initial':0,'monitored':0,'temp':[4.95,4.42,7.01,10.12,11.6,14.97,16.58,16.31,13.08,11.27,9.95,10.41]},
		{'area':1.534,'action':0.78,'capacity':41.66,'local':{'p':[199,916,917,918,921],'w':[2.214,0.446,1.856,0.86,0.265]},'dispersal':{'p':[199,916,917,918,919,920,921],'w':[0.925,0.268,0.823,0.426,0.001,1.534,0.305]},'initial':0,'monitored':0,'temp':[4.98,4.48,7.08,10.19,11.67,15.03,16.65,16.38,13.14,11.32,9.99,10.44]},
		{'area':8.364,'action':0.96,'capacity':212.58,'local':{'p':[180,199,792,797,800,917,919,920,922],'w':[0.596,1.786,2.835,0.398,3.146,0.374,0.126,0.265,1.866]},'dispersal':{'p':[180,199,792,797,800,917,919,920,921,922,927],'w':[0.323,0.696,1.202,0.266,1.151,0.208,0.154,0.145,8.364,0.846,0.036]},'initial':0,'monitored':0,'temp':[5.07,4.59,7.19,10.3,11.79,15.17,16.8,16.49,13.27,11.42,10.09,10.55]},
		{'area':8.306,'action':0.44,'capacity':198.96,'local':{'p':[199,200,792,918,921,927,952,960],'w':[3.004,3.124,0.195,0.12,1.866,0.956,0.108,2.286]},'dispersal':{'p':[199,200,792,918,921,922,927,952,960,962],'w':[1.153,1.22,0.213,0.186,0.824,8.306,0.471,0.16,0.97,0.001]},'initial':0,'monitored':0,'temp':[5.04,4.56,7.16,10.25,11.75,15.1,16.74,16.46,13.23,11.39,10.05,10.5]},
		{'area':4.133,'action':0.23,'capacity':103.38,'local':{'p':[200,925,926,927,928,933],'w':[0.311,0.671,1.871,2.698,1.054,0.094]},'dispersal':{'p':[200,794,923,925,926,927,928,932,933],'w':[0.228,0.178,4.133,0.373,0.889,1.051,1.34,0.115,0.116]},'initial':0,'monitored':0,'temp':[5.08,4.61,7.2,10.22,11.77,15.09,16.77,16.46,13.28,11.42,10.07,10.53]},
		{'area':2.608,'action':0,'capacity':64.12,'local':{'p':[925,926,932,954],'w':[2.404,0.414,1.696,3.491]},'dispersal':{'p':[200,924,925,926,932,952,954,957],'w':[0.029,2.608,0.982,0.266,0.804,0.102,1.452,0.073]},'initial':0,'monitored':0,'temp':[5.02,4.54,7.14,10.18,11.71,15.04,16.72,16.45,13.22,11.37,10.02,10.47]},
		{'area':2.368,'action':1.18,'capacity':62.42,'local':{'p':[200,923,924,926,952,954],'w':[2.206,0.671,2.404,1.149,0.126,0.203]},'dispersal':{'p':[200,923,924,925,926,927,952,954],'w':[0.985,0.367,0.904,2.368,0.572,0.009,0.216,0.176]},'initial':0,'monitored':0,'temp':[5.02,4.54,7.13,10.17,11.7,15.03,16.7,16.42,13.21,11.36,10.02,10.47]},
		{'area':2.214,'action':0.06,'capacity':54.71,'local':{'p':[923,924,925,932],'w':[1.871,0.414,1.149,2.448]},'dispersal':{'p':[923,924,925,926,928,932,933],'w':[1.002,0.307,0.557,2.214,0.104,1.034,0.07]},'initial':0,'monitored':0,'temp':[5.06,4.58,7.18,10.21,11.76,15.07,16.76,16.46,13.26,11.41,10.05,10.51]},
		{'area':7.199,'action':0.86,'capacity':177.27,'local':{'p':[200,792,922,923],'w':[2.836,2.092,0.956,2.698]},'dispersal':{'p':[200,792,794,795,921,922,923,925,927,928],'w':[1.12,0.876,0.459,0.498,0.04,0.506,1.172,0.008,7.199,0.048]},'initial':0,'monitored':0,'temp':[5.08,4.61,7.21,10.25,11.78,15.12,16.78,16.47,13.3,11.43,10.08,10.55]},
		{'area':3.725,'action':1.07,'capacity':96.43,'local':{'p':[789,794,923,933],'w':[0.906,1.451,1.054,3.222]},'dispersal':{'p':[789,794,923,926,927,928,932,933],'w':[0.488,0.668,1.22,0.035,0.078,3.725,0.062,1.421]},'initial':0,'monitored':0,'temp':[5.15,4.68,7.28,10.29,11.87,15.17,16.85,16.52,13.36,11.49,10.13,10.6]},
		{'area':5.881,'action':0.05,'capacity':141.58,'local':{'p':[201,930,944,949,951],'w':[1.775,2.878,1.378,2.004,1.979]},'dispersal':{'p':[201,929,930,931,934,940,942,943,944,949,951],'w':[0.859,5.881,1.352,0.001,0.004,0.107,0.007,0.055,0.598,0.853,0.837]},'initial':0,'monitored':0,'temp':[5.16,4.65,7.29,10.31,11.93,15.2,16.93,16.62,13.36,11.52,10.14,10.59]},
		{'area':4.665,'action':0.06,'capacity':114.93,'local':{'p':[201,929,931,939,943,951],'w':[0.268,2.878,0.656,1.686,0.132,0.059]},'dispersal':{'p':[201,777,929,930,931,934,939,940,942,943,951],'w':[0.238,0.086,1.313,4.665,0.321,1.038,0.652,0.314,0.039,0.081,0.101]},'initial':0,'monitored':0,'temp':[5.17,4.64,7.3,10.33,11.98,15.26,16.98,16.65,13.39,11.56,10.15,10.6]},
		{'area':3.897,'action':0.97,'capacity':96.93,'local':{'p':[201,788,930,933,939],'w':[2.557,2.082,0.656,0.885,1.938]},'dispersal':{'p':[201,788,789,930,931,933,939],'w':[0.953,0.992,0.001,0.401,3.897,0.523,0.813]},'initial':0,'monitored':0,'temp':[5.21,4.71,7.34,10.35,12,15.27,16.98,16.61,13.43,11.58,10.18,10.64]},
		{'area':4.422,'action':0.03,'capacity':110.26,'local':{'p':[924,926,948,954,957],'w':[1.696,2.448,2.926,0.174,0.54]},'dispersal':{'p':[923,924,926,928,932,933,948,949,954,957],'w':[0.101,0.682,0.885,0.1,4.422,0.381,1.17,0.096,0.193,0.382]},'initial':0,'monitored':0,'temp':[5.08,4.59,7.2,10.23,11.78,15.09,16.79,16.5,13.27,11.42,10.07,10.52]},
		{'area':6.236,'action':0.38,'capacity':155.69,'local':{'p':[201,788,789,923,928,931,949],'w':[2.553,0.362,1.401,0.094,3.222,0.885,1.505]},'dispersal':{'p':[201,788,789,923,926,928,931,932,933,948,949],'w':[0.977,0.273,0.715,0.081,0.044,1.25,0.407,0.454,6.236,0.095,0.629]},'initial':0,'monitored':0,'temp':[5.19,4.71,7.32,10.33,11.92,15.21,16.9,16.56,13.4,11.53,10.16,10.62]},
		{'area':3.793,'action':0,'capacity':90.85,'local':{'p':[202,777,940],'w':[2.25,1.47,2.407]},'dispersal':{'p':[202,777,929,930,934,935,939,940,943,951],'w':[0.993,0.616,0.024,1.151,3.793,0.041,0.124,1.064,0.001,0.004]},'initial':0,'monitored':0,'temp':[5.15,4.6,7.27,10.32,12,15.28,17.02,16.68,13.38,11.57,10.14,10.59]},
		{'area':4.142,'action':0.04,'capacity':73.9,'local':{'p':[202,777,778,781,938],'w':[2.017,1.981,0.995,1.72,0.189]},'dispersal':{'p':[202,777,778,781,934,935,938],'w':[0.835,1.194,0.517,0.783,0.02,4.142,0.207]},'initial':0,'monitored':0,'temp':[5.06,4.47,7.16,10.23,11.97,15.28,17.02,16.63,13.33,11.54,10.07,10.53]},
		{'area':1.151,'action':0.01,'capacity':13.48,'local':{'p':[202,937,938],'w':[0.429,1.669,1.286]},'dispersal':{'p':[202,936,937,938],'w':[0.345,1.151,0.725,0.565]},'initial':0,'monitored':0,'temp':[4.92,4.29,6.98,10,11.73,14.97,16.73,16.41,13.11,11.33,9.9,10.36]},
		{'area':3.277,'action':0.02,'capacity':79.6,'local':{'p':[202,203,936,940,942],'w':[1.312,0.574,1.669,1.096,1.06]},'dispersal':{'p':[202,203,936,937,940,942],'w':[0.657,0.281,0.631,3.277,0.493,0.422]},'initial':0,'monitored':0,'temp':[4.96,4.36,7.04,10.05,11.76,14.99,16.76,16.46,13.15,11.36,9.94,10.4]},
		{'area':3.48,'action':0,'capacity':54.32,'local':{'p':[202,781,935,936],'w':[1.806,1.834,0.189,1.286]},'dispersal':{'p':[202,781,935,936,938],'w':[0.808,0.813,0.188,0.541,3.48]},'initial':0,'monitored':0,'temp':[4.9,4.27,6.96,10,11.74,15,16.77,16.42,13.11,11.34,9.89,10.35]},
		{'area':2.355,'action':0.13,'capacity':57.76,'local':{'p':[788,930,931],'w':[0.489,1.686,1.938]},'dispersal':{'p':[776,777,788,930,931,934,939],'w':[0.145,0.756,0.268,0.742,0.841,0.135,2.355]},'initial':0,'monitored':0,'temp':[5.18,4.66,7.31,10.35,12.02,15.3,17.03,16.66,13.42,11.59,10.17,10.63]},
		{'area':4.256,'action':0.3,'capacity':107.28,'local':{'p':[202,934,937,942],'w':[0.861,2.407,1.096,3.511]},'dispersal':{'p':[202,929,930,934,937,940,942,943,951],'w':[0.423,0.041,0.215,0.909,0.556,4.256,1.437,0.101,0.068]},'initial':0,'monitored':0,'temp':[5.1,4.55,7.22,10.24,11.91,15.17,16.92,16.61,13.31,11.5,10.08,10.53]},
		{'area':4.229,'action':0.04,'capacity':88.09,'local':{'p':[943,947],'w':[1.902,1.215]},'dispersal':{'p':[203,217,941,942,943,947,950,951],'w':[0.861,0.686,4.229,0.043,0.723,0.511,0.988,0.052]},'initial':0,'monitored':0,'temp':[5.06,4.55,7.19,10.21,11.81,15.07,16.83,16.6,13.26,11.43,10.05,10.49]},
		{'area':3.832,'action':0.2,'capacity':95.82,'local':{'p':[203,937,940],'w':[4.367,1.06,3.511]},'dispersal':{'p':[203,929,930,937,940,941,942,943,951],'w':[1.822,0.013,0.038,0.615,1.352,0.035,3.832,0.677,0.084]},'initial':0,'monitored':0,'temp':[5.06,4.51,7.18,10.19,11.84,15.09,16.85,16.57,13.26,11.45,10.04,10.49]},
		{'area':1.758,'action':0,'capacity':31.68,'local':{'p':[930,941,947,951],'w':[0.132,1.902,0.198,3.489]},'dispersal':{'p':[203,929,930,940,941,942,943,947,951],'w':[0.191,0.08,0.092,0.197,0.745,0.53,1.758,0.308,1.272]},'initial':0,'monitored':0,'temp':[5.09,4.57,7.22,10.24,11.85,15.11,16.86,16.6,13.29,11.46,10.08,10.52]},
		{'area':2.011,'action':0.24,'capacity':49.64,'local':{'p':[929,947,949,951],'w':[1.378,0.627,1.376,0.43]},'dispersal':{'p':[68,929,944,947,948,949,951],'w':[0.484,0.684,2.011,0.502,0.087,0.546,0.289]},'initial':0,'monitored':0,'temp':[5.13,4.63,7.26,10.28,11.87,15.14,16.87,16.59,13.32,11.48,10.11,10.56]},
		{'area':2.117,'action':0.27,'capacity':53.43,'local':{'p':[68,946],'w':[1.144,1.953]},'dispersal':{'p':[68,216,945,946,950,1065],'w':[0.569,0.55,2.117,0.792,0.625,0.085]},'initial':0,'monitored':0,'temp':[5.1,4.61,7.25,10.29,11.85,15.14,16.86,16.64,13.31,11.46,10.1,10.54]},
		{'area':2.206,'action':1.3,'capacity':60.52,'local':{'p':[68,945,953,957],'w':[0.86,1.953,1.471,0.886]},'dispersal':{'p':[68,216,945,946,953,957],'w':[0.512,0.57,0.797,2.206,0.541,0.486]},'initial':0,'monitored':0,'temp':[5.1,4.6,7.24,10.28,11.84,15.14,16.85,16.62,13.3,11.45,10.09,10.53]},
		{'area':3.979,'action':0.25,'capacity':79.66,'local':{'p':[941,943,944,950,951],'w':[1.215,0.198,0.627,2.059,2.594]},'dispersal':{'p':[68,941,943,944,947,950,951],'w':[1.059,0.551,0.126,0.633,3.979,0.928,0.995]},'initial':0,'monitored':0,'temp':[5.09,4.58,7.22,10.24,11.83,15.1,16.84,16.59,13.28,11.45,10.08,10.52]},
		{'area':4.499,'action':0,'capacity':111.35,'local':{'p':[68,932,957],'w':[1.815,2.926,1.803]},'dispersal':{'p':[68,932,933,944,948,949,957],'w':[0.728,1.235,0.066,0.066,4.499,0.77,0.901]},'initial':0,'monitored':0,'temp':[5.1,4.61,7.23,10.25,11.81,15.11,16.82,16.54,13.29,11.45,10.09,10.53]},
		{'area':3.393,'action':0.56,'capacity':85.67,'local':{'p':[201,929,933,944],'w':[0.553,2.004,1.505,1.376]},'dispersal':{'p':[68,201,929,932,933,944,948,949],'w':[0.105,0.307,0.889,0.107,0.69,0.559,0.69,3.393]},'initial':0,'monitored':0,'temp':[5.16,4.67,7.29,10.31,11.9,15.18,16.89,16.59,13.36,11.51,10.14,10.59]},
		{'area':10.448,'action':0.84,'capacity':245.09,'local':{'p':[63,947],'w':[0.91,2.059]},'dispersal':{'p':[63,68,216,217,941,945,947,950,1065],'w':[1.146,0.562,0.098,0.347,0.788,0.752,0.794,10.448,0.672]},'initial':0,'monitored':0,'temp':[5.07,4.57,7.21,10.24,11.82,15.09,16.84,16.63,13.28,11.44,10.07,10.51]},
		{'area':3.404,'action':0.04,'capacity':50.63,'local':{'p':[929,930,943,944,947],'w':[1.979,0.059,3.489,0.43,2.594]},'dispersal':{'p':[929,930,934,940,941,942,943,944,947,951],'w':[0.798,0.112,0.001,0.128,0.128,0.043,1.236,0.286,1.106,3.404]},'initial':0,'monitored':0,'temp':[5.1,4.59,7.23,10.25,11.86,15.12,16.86,16.6,13.3,11.47,10.09,10.53]},
		{'area':2.269,'action':0.05,'capacity':56.66,'local':{'p':[200,922,925,954,955,960],'w':[0.641,0.108,0.126,3.162,3.312,0.628]},'dispersal':{'p':[200,922,924,925,952,954,955,960],'w':[0.322,0.172,0.021,0.129,2.269,1.229,1.411,0.407]},'initial':0,'monitored':0,'temp':[5.01,4.52,7.13,10.2,11.72,15.05,16.71,16.45,13.2,11.36,10.02,10.46]},
		{'area':0.76,'action':0,'capacity':19,'local':{'p':[946,957,958],'w':[1.471,0.737,1.105]},'dispersal':{'p':[216,946,953,956,957,958],'w':[0.28,0.678,0.76,0.124,0.473,0.411]},'initial':0,'monitored':0,'temp':[5.1,4.59,7.24,10.29,11.84,15.14,16.85,16.61,13.3,11.45,10.09,10.53]},
		{'area':5.301,'action':0.13,'capacity':131.89,'local':{'p':[924,925,932,952,955,957],'w':[3.491,0.203,0.174,3.162,1.502,1.418]},'dispersal':{'p':[200,924,925,932,952,954,955,957],'w':[0.101,1.215,0.226,0.218,1.3,5.301,0.734,0.686]},'initial':0,'monitored':0,'temp':[5.02,4.52,7.14,10.19,11.71,15.04,16.72,16.46,13.21,11.37,10.02,10.46]},
		{'area':5.34,'action':0.28,'capacity':134.46,'local':{'p':[952,954,957,960],'w':[3.312,1.502,1.1,3.501]},'dispersal':{'p':[204,205,952,954,955,956,957,958,960,962],'w':[1.494,0.025,1.268,0.679,5.34,0.062,0.542,0.004,1.542,0.002]},'initial':0,'monitored':0,'temp':[5.02,4.52,7.13,10.21,11.73,15.06,16.73,16.48,13.2,11.37,10.02,10.46]},
		{'area':10.457,'action':0.42,'capacity':258.87,'local':{'p':[204,216,1058,1061],'w':[4.148,4.703,0.309,1.79]},'dispersal':{'p':[204,216,953,955,956,957,958,1058,1061],'w':[1.571,1.969,0.116,0.045,10.457,0.267,0.557,0.258,0.794]},'initial':0,'monitored':0,'temp':[5.1,4.58,7.24,10.32,11.86,15.19,16.86,16.64,13.31,11.45,10.09,10.53]},
		{'area':7.094,'action':1.47,'capacity':182.14,'local':{'p':[68,932,946,948,953,954,955,958],'w':[1.46,0.54,0.886,1.803,0.737,1.418,1.1,1.806]},'dispersal':{'p':[68,204,924,932,946,948,953,954,955,956,957,958],'w':[0.751,0.148,0.023,0.269,0.439,0.711,0.283,0.652,0.408,0.207,7.094,0.542]},'initial':0,'monitored':0,'temp':[5.06,4.56,7.19,10.23,11.77,15.08,16.79,16.54,13.26,11.41,10.06,10.5]},
		{'area':0.951,'action':0,'capacity':23.27,'local':{'p':[953,957],'w':[1.105,1.806]},'dispersal':{'p':[204,216,953,955,956,957,958],'w':[0.064,0.093,0.484,0.01,0.779,0.909,0.951]},'initial':0,'monitored':0,'temp':[5.09,4.58,7.23,10.28,11.82,15.14,16.83,16.6,13.29,11.44,10.08,10.52]},
		{'area':1.097,'action':2.59,'capacity':40.23,'local':{'p':[205,963,964,966,1059,1063],'w':[0.442,1.039,0.787,1.151,0.279,0.568]},'dispersal':{'p':[205,959,963,964,966,1059,1063],'w':[0.308,1.097,0.414,0.414,0.475,0.215,0.361]},'initial':0,'monitored':0,'temp':[4.83,4.28,6.87,10.01,11.53,14.87,16.49,16.28,12.97,11.16,9.82,10.25]},
		{'area':6.252,'action':0.78,'capacity':156.6,'local':{'p':[918,922,952,955,962],'w':[0.362,2.286,0.628,3.501,3.754]},'dispersal':{'p':[199,200,204,205,918,922,952,955,960,962],'w':[0.043,0.086,0.212,0.144,0.252,0.976,0.396,1.255,6.252,1.457]},'initial':0,'monitored':0,'temp':[5.01,4.52,7.12,10.22,11.73,15.07,16.71,16.45,13.19,11.36,10.01,10.46]},
		{'area':7.289,'action':1.84,'capacity':187.66,'local':{'p':[198,915,962],'w':[0.855,2.891,2.515]},'dispersal':{'p':[67,198,205,909,915,961,962,964,971],'w':[0.079,0.384,0.216,0.066,1.208,7.289,1.005,0.828,0.789]},'initial':0,'monitored':0,'temp':[4.95,4.42,7.03,10.15,11.65,15,16.61,16.36,13.08,11.27,9.93,10.38]},
		{'area':7.802,'action':0.84,'capacity':196.82,'local':{'p':[915,918,960,961],'w':[1.007,1.466,3.754,2.515]},'dispersal':{'p':[204,205,915,918,922,955,960,961,962,964],'w':[0.072,1.186,0.462,0.684,0.002,0.001,1.585,1.051,7.802,0.023]},'initial':0,'monitored':0,'temp':[4.99,4.48,7.09,10.21,11.71,15.06,16.69,16.43,13.16,11.33,9.99,10.43]},
		{'area':1.32,'action':1.41,'capacity':39.67,'local':{'p':[205,959,1058,1059],'w':[1.871,1.039,1.606,0.668]},'dispersal':{'p':[205,959,963,1058,1059,1063],'w':[0.882,0.557,1.32,0.75,0.376,0.018]},'initial':0,'monitored':0,'temp':[4.91,4.37,6.98,10.11,11.63,14.97,16.6,16.38,13.07,11.25,9.9,10.34]},
		{'area':3.193,'action':0.99,'capacity':81.03,'local':{'p':[205,959,965,966,971],'w':[1.305,0.787,2.217,0.762,0.944]},'dispersal':{'p':[205,959,961,962,964,965,966,971],'w':[0.628,0.347,0.971,0.008,3.193,0.936,0.326,0.516]},'initial':0,'monitored':0,'temp':[4.87,4.33,6.92,10.06,11.56,14.9,16.52,16.29,13,11.19,9.85,10.29]},
		{'area':6.442,'action':6.07,'capacity':190.14,'local':{'p':[964,966,971,1051,1053,1060,1063],'w':[2.217,1.425,2.688,0.558,1.984,0.457,0.392]},'dispersal':{'p':[964,965,966,971,1051,1053,1060,1063],'w':[1.034,6.442,0.549,1.152,0.334,0.81,0.3,0.293]},'initial':0,'monitored':0,'temp':[4.69,4.11,6.69,9.83,11.33,14.67,16.28,16.08,12.78,11,9.67,10.1]},
		{'area':1.181,'action':1.12,'capacity':35.03,'local':{'p':[959,964,965,1063],'w':[1.151,0.762,1.425,1.151]},'dispersal':{'p':[959,964,965,966,1063],'w':[0.512,0.39,0.7,1.181,0.66]},'initial':0,'monitored':0,'temp':[4.75,4.18,6.76,9.91,11.42,14.76,16.37,16.17,12.87,11.07,9.73,10.17]},
		{'area':0.639,'action':0,'capacity':15.73,'local':{'p':[67,968,969,970],'w':[0.756,0.936,1.2,0.562]},'dispersal':{'p':[67,967,968,969,970,971,972],'w':[0.48,0.639,0.359,0.551,0.34,0.023,0.142]},'initial':0,'monitored':0,'temp':[4.92,4.35,6.93,10.05,11.55,14.88,16.46,16.25,12.96,11.19,9.87,10.3]},
		{'area':1.207,'action':0,'capacity':28.74,'local':{'p':[67,909,967,970,972],'w':[1.684,0.399,0.936,0.023,2.036]},'dispersal':{'p':[67,909,967,968,970,972],'w':[0.732,0.355,0.388,1.207,0.171,0.865]},'initial':0,'monitored':0,'temp':[4.94,4.37,6.96,10.07,11.56,14.9,16.48,16.26,12.98,11.21,9.89,10.33]},
		{'area':3.852,'action':0.05,'capacity':95.78,'local':{'p':[67,967,970,971,1051],'w':[0.216,1.2,2.615,1.623,2.256]},'dispersal':{'p':[67,967,969,970,971,1051],'w':[0.232,0.449,3.852,1.17,0.757,1.094]},'initial':0,'monitored':0,'temp':[4.84,4.26,6.83,9.96,11.45,14.79,16.37,16.16,12.87,11.11,9.78,10.22]},
		{'area':5.739,'action':1.25,'capacity':148.33,'local':{'p':[967,968,969,972,973,1042,1045,1051],'w':[0.562,0.023,2.615,1.616,1.42,0.31,2.331,0.574]},'dispersal':{'p':[967,968,969,970,972,973,1042,1045,1051],'w':[0.237,0.097,1.013,5.739,0.669,0.688,0.22,0.973,0.371]},'initial':0,'monitored':0,'temp':[4.89,4.31,6.88,10,11.49,14.82,16.38,16.18,12.9,11.15,9.82,10.26]},
		{'area':6.761,'action':1.28,'capacity':172.09,'local':{'p':[67,964,965,969,1051],'w':[2.862,0.944,2.688,1.623,0.605]},'dispersal':{'p':[67,198,909,961,964,965,967,969,971,1051],'w':[1.085,0.123,0.076,0.789,0.302,1.134,0.003,0.731,6.761,0.391]},'initial':0,'monitored':0,'temp':[4.87,4.31,6.9,10.03,11.52,14.87,16.47,16.24,12.95,11.16,9.83,10.27]},
		{'area':4.5,'action':1.88,'capacity':121.01,'local':{'p':[903,909,968,970,973],'w':[1.343,1.594,2.036,1.616,1.721]},'dispersal':{'p':[903,909,967,968,970,972,973],'w':[0.647,0.797,0.093,0.788,0.723,4.5,0.783]},'initial':0,'monitored':0,'temp':[4.94,4.35,6.93,10.04,11.53,14.86,16.44,16.22,12.94,11.19,9.87,10.32]},
		{'area':5.982,'action':1.17,'capacity':154.2,'local':{'p':[206,903,970,972,1045],'w':[3.159,2.609,1.42,1.721,1.075]},'dispersal':{'p':[206,897,903,970,972,973,1045],'w':[1.311,0.097,1.095,0.644,0.758,5.982,0.584]},'initial':0,'monitored':0,'temp':[4.86,4.25,6.81,9.92,11.41,14.73,16.29,16.1,12.82,11.08,9.78,10.23]},
		{'area':5.222,'action':1.29,'capacity':135.64,'local':{'p':[206,207,901,1041],'w':[3.498,3.674,2.905,0.241]},'dispersal':{'p':[206,207,897,901,974,981,1041],'w':[1.448,1.544,0.035,1.285,5.222,0.033,0.279]},'initial':0,'monitored':0,'temp':[4.71,4.06,6.58,9.69,11.19,14.5,16.05,15.86,12.6,10.88,9.62,10.07]},
		{'area':2.937,'action':3.52,'capacity':88.36,'local':{'p':[207,979,1035],'w':[1.963,2.862,2.604]},'dispersal':{'p':[207,975,979,1035,1037],'w':[1.005,2.937,1.315,1.14,0.011]},'initial':0,'monitored':0,'temp':[4.76,4.13,6.6,9.73,11.26,14.56,16.11,15.91,12.64,10.86,9.63,10.03]},
		{'area':1.447,'action':0.52,'capacity':35.09,'local':{'p':[977,978,980,983,986,987,989],'w':[0.363,0.713,0.654,1.449,0.108,0.661,0.826]},'dispersal':{'p':[976,977,978,979,980,983,986,987,989],'w':[1.447,0.266,0.357,0.242,0.085,0.612,0.141,0.412,0.324]},'initial':0,'monitored':0,'temp':[4.78,4.13,6.6,9.73,11.24,14.55,16.1,15.89,12.63,10.86,9.65,10.05]},
		{'area':0.866,'action':0.05,'capacity':21.52,'local':{'p':[976,978,982,983],'w':[0.363,0.553,0.581,0.973]},'dispersal':{'p':[885,976,977,978,981,982,983],'w':[0.096,0.244,0.866,0.262,0.585,0.253,0.453]},'initial':0,'monitored':0,'temp':[4.91,4.26,6.76,9.89,11.39,14.71,16.25,16.03,12.76,11.01,9.79,10.21]},
		{'area':0.772,'action':0.59,'capacity':20.97,'local':{'p':[976,977,980,982],'w':[0.713,0.553,0.406,1.318]},'dispersal':{'p':[207,976,977,978,979,980,981,982,983],'w':[0.364,0.341,0.378,0.772,0.192,0.08,0.093,0.564,0.003]},'initial':0,'monitored':0,'temp':[4.87,4.23,6.73,9.85,11.36,14.67,16.22,16,12.73,10.97,9.75,10.16]},
		{'area':5.325,'action':3.17,'capacity':141.16,'local':{'p':[207,975,1029,1035,1037],'w':[1.52,2.862,0.558,0.361,0.968]},'dispersal':{'p':[62,207,975,976,978,979,980,989,1029,1035,1037],'w':[0.029,0.625,1.079,0.387,0.146,5.325,0.086,2.008,0.305,0.217,0.473]},'initial':0,'monitored':0,'temp':[4.85,4.22,6.69,9.83,11.36,14.67,16.23,16,12.72,10.92,9.71,10.09]},
		{'area':0.086,'action':0.07,'capacity':2.49,'local':{'p':[976,978],'w':[0.654,0.406]},'dispersal':{'p':[207,976,978,979,980,989],'w':[0.09,0.397,0.272,0.414,0.086,0.013]},'initial':0,'monitored':0,'temp':[4.85,4.21,6.69,9.82,11.32,14.64,16.19,15.97,12.71,10.94,9.72,10.13]},
		{'area':8.722,'action':3.24,'capacity':230.98,'local':{'p':[207,885,890,901],'w':[3.617,2.378,0.398,0.353]},'dispersal':{'p':[207,877,885,890,901,974,977,978,981,982,983],'w':[1.65,1.518,0.996,0.112,0.223,0.013,0.406,0.045,8.722,0.58,0.115]},'initial':0,'monitored':0,'temp':[4.91,4.25,6.78,9.9,11.4,14.72,16.25,16.03,12.77,11.04,9.8,10.24]},
		{'area':0.86,'action':0,'capacity':21.5,'local':{'p':[977,978],'w':[0.581,1.318]},'dispersal':{'p':[207,977,978,981,982],'w':[0.194,0.277,0.487,0.947,0.86]},'initial':0,'monitored':0,'temp':[4.87,4.22,6.73,9.85,11.35,14.67,16.21,16,12.73,10.98,9.75,10.17]},
		{'area':2.682,'action':0.77,'capacity':69.73,'local':{'p':[880,976,977,986],'w':[0.318,1.449,0.973,2.222]},'dispersal':{'p':[880,885,976,977,978,981,983,986,987],'w':[0.298,0.583,0.679,0.372,0.001,0.131,2.682,0.929,0.092]},'initial':0,'monitored':0,'temp':[4.79,4.12,6.6,9.73,11.22,14.55,16.08,15.87,12.62,10.87,9.66,10.07]},
		{'area':3.315,'action':0.24,'capacity':82.87,'local':{'p':[66,988,1000,1026,1027],'w':[2.247,1.351,2.253,1.013,0.736]},'dispersal':{'p':[66,984,988,1000,1026,1027],'w':[1.044,3.315,0.586,0.986,0.516,0.403]},'initial':0,'monitored':0,'temp':[4.66,4,6.42,9.57,11.16,14.47,16.02,15.78,12.51,10.67,9.51,9.85]},
		{'area':1.72,'action':0.37,'capacity':43.86,'local':{'p':[988,989,1026],'w':[1.393,2.454,0.818]},'dispersal':{'p':[62,985,988,989,1026],'w':[0.87,1.72,0.607,1.208,0.4]},'initial':0,'monitored':0,'temp':[4.8,4.17,6.61,9.77,11.35,14.66,16.22,15.97,12.69,10.84,9.65,10]},
		{'area':4.322,'action':2.07,'capacity':116.73,'local':{'p':[66,880,976,983,987,990,991],'w':[0.881,0.721,0.108,2.222,2.189,2.225,0.204]},'dispersal':{'p':[66,880,885,976,983,986,987,990,991],'w':[0.477,0.406,0.001,0.193,0.889,4.322,0.867,0.836,0.235]},'initial':0,'monitored':0,'temp':[4.61,3.92,6.35,9.48,10.99,14.31,15.84,15.64,12.41,10.65,9.46,9.86]},
		{'area':2.964,'action':4.03,'capacity':94.08,'local':{'p':[66,976,986,989],'w':[1.976,0.661,2.189,2.29]},'dispersal':{'p':[66,976,983,986,987,988,989],'w':[0.888,0.3,0.058,0.963,2.964,0.012,1.109]},'initial':0,'monitored':0,'temp':[4.63,3.96,6.39,9.53,11.07,14.38,15.93,15.71,12.46,10.68,9.49,9.87]},
		{'area':1.441,'action':0.53,'capacity':38.67,'local':{'p':[66,984,985,989,1026],'w':[0.556,1.351,1.393,0.469,1.111]},'dispersal':{'p':[66,984,985,987,988,989,1026],'w':[0.349,0.619,0.569,0.009,1.441,0.307,0.6]},'initial':0,'monitored':0,'temp':[4.74,4.09,6.52,9.67,11.27,14.57,16.13,15.88,12.61,10.76,9.58,9.93]},
		{'area':6.409,'action':2.31,'capacity':169.43,'local':{'p':[66,976,985,987,988],'w':[0.305,0.826,2.454,2.29,0.469]},'dispersal':{'p':[62,66,976,979,980,985,987,988,989,1029],'w':[0.464,0.23,0.437,2.178,0.002,0.707,0.896,0.287,6.409,0.2]},'initial':0,'monitored':0,'temp':[4.79,4.15,6.6,9.74,11.29,14.6,16.16,15.93,12.65,10.84,9.64,10.01]},
		{'area':2.259,'action':0.06,'capacity':55.49,'local':{'p':[878,880,986,991],'w':[1.329,0.801,2.225,2.073]},'dispersal':{'p':[66,878,880,986,990,991],'w':[0.067,0.595,0.466,0.998,2.259,0.945]},'initial':0,'monitored':0,'temp':[4.58,3.87,6.29,9.43,10.9,14.23,15.76,15.57,12.34,10.61,9.42,9.83]},
		{'area':5.536,'action':2.63,'capacity':147.99,'local':{'p':[66,874,878,986,990,993,1000],'w':[1.581,2.499,1.015,0.204,2.073,1.753,0.02]},'dispersal':{'p':[66,874,878,986,990,991,993,1000],'w':[0.686,1.102,0.514,0.189,0.763,5.536,0.793,0.11]},'initial':0,'monitored':0,'temp':[4.54,3.83,6.23,9.37,10.83,14.17,15.68,15.5,12.29,10.55,9.37,9.77]},
		{'area':2.107,'action':0,'capacity':51.89,'local':{'p':[998,1006,1008,1024],'w':[2.047,0.164,1.853,2.435]},'dispersal':{'p':[992,998,1006,1008,1020,1024],'w':[2.107,0.845,0.203,0.845,0.161,1.06]},'initial':0,'monitored':0,'temp':[4.72,4.03,6.53,9.56,11.02,14.39,15.76,15.62,12.42,10.75,9.53,9.98]},
		{'area':5.537,'action':4.08,'capacity':152.66,'local':{'p':[208,874,991,995,1000],'w':[2.717,0.618,1.753,2.229,2.044]},'dispersal':{'p':[66,208,874,991,993,995,996,999,1000,1004],'w':[0.109,0.982,0.355,0.749,5.537,0.896,0.14,0.084,0.883,0.039]},'initial':0,'monitored':0,'temp':[4.66,3.97,6.4,9.51,11,14.34,15.81,15.64,12.42,10.68,9.48,9.88]},
		{'area':1.249,'action':0,'capacity':31.16,'local':{'p':[995,998,1002,1004,1020],'w':[1.864,0.813,1.43,0.351,0.534]},'dispersal':{'p':[994,995,998,1001,1002,1004,1020],'w':[1.249,0.852,0.459,0.053,0.425,0.332,0.354]},'initial':0,'monitored':0,'temp':[4.76,4.09,6.55,9.63,11.15,14.5,15.94,15.76,12.52,10.79,9.58,9.98]},
		{'area':1.793,'action':0.16,'capacity':44.67,'local':{'p':[208,993,994,996,998,1000,1004],'w':[0.018,2.229,1.864,0.647,0.532,0.179,0.58]},'dispersal':{'p':[208,993,994,995,996,997,998,1000,1002,1004],'w':[0.102,0.896,0.676,1.793,0.272,0.051,0.345,0.251,0.011,0.314]},'initial':0,'monitored':0,'temp':[4.75,4.08,6.53,9.62,11.13,14.47,15.92,15.74,12.51,10.78,9.57,9.97]},
		{'area':1.063,'action':0,'capacity':26.21,'local':{'p':[208,995,997,998,999],'w':[1.396,0.647,2.111,0.08,0.696]},'dispersal':{'p':[208,993,995,996,997,998,999,1003],'w':[0.548,0.097,0.348,1.063,0.77,0.191,0.428,0.12]},'initial':0,'monitored':0,'temp':[4.78,4.09,6.56,9.64,11.08,14.45,15.87,15.71,12.5,10.8,9.59,10.01]},
		{'area':1.565,'action':0.05,'capacity':37.98,'local':{'p':[996,998,999,1003,1006],'w':[2.111,1.546,0.113,1.341,0.458]},'dispersal':{'p':[995,996,997,998,999,1003,1006],'w':[0.125,0.771,1.565,0.717,0.234,0.585,0.294]},'initial':0,'monitored':0,'temp':[4.74,4.05,6.53,9.59,11.03,14.4,15.8,15.66,12.46,10.77,9.55,9.99]},
		{'area':2.695,'action':0.13,'capacity':65.93,'local':{'p':[992,994,995,996,997,1006,1020,1024],'w':[2.047,0.813,0.532,0.08,1.546,0.613,0.856,0.027]},'dispersal':{'p':[992,994,995,996,997,998,1006,1008,1020,1024],'w':[0.763,0.361,0.287,0.135,0.581,2.695,0.361,0.049,0.433,0.137]},'initial':0,'monitored':0,'temp':[4.74,4.06,6.54,9.6,11.08,14.43,15.84,15.69,12.47,10.78,9.56,9.99]},
		{'area':5.119,'action':0.93,'capacity':130.47,'local':{'p':[208,871,874,996,997,1003],'w':[2.515,2.479,2.091,0.696,0.113,1.213]},'dispersal':{'p':[208,871,874,993,996,997,999,1003],'w':[0.93,1.071,0.998,0.118,0.273,0.127,5.119,0.592]},'initial':0,'monitored':0,'temp':[4.72,4.03,6.43,9.56,10.91,14.3,15.73,15.6,12.4,10.71,9.5,9.93]},
		{'area':4.286,'action':1.49,'capacity':113.32,'local':{'p':[66,984,991,993,995,1004,1022,1027],'w':[0.76,2.253,0.02,2.044,0.179,1.192,0.557,1.341]},'dispersal':{'p':[66,984,991,993,995,1000,1004,1022,1027],'w':[0.385,0.93,0.156,0.853,0.133,4.286,0.544,0.299,0.546]},'initial':0,'monitored':0,'temp':[4.66,3.99,6.42,9.54,11.1,14.42,15.94,15.72,12.48,10.68,9.5,9.87]},
		{'area':0.394,'action':0.26,'capacity':11.1,'local':{'p':[1002,1004,1020,1023],'w':[1.3,1.52,0.582,0.05]},'dispersal':{'p':[211,994,1001,1002,1004,1020,1023,1025],'w':[0.01,0.198,0.394,0.421,0.656,0.368,0.192,0.033]},'initial':0,'monitored':0,'temp':[4.75,4.09,6.55,9.63,11.19,14.52,15.98,15.79,12.53,10.78,9.58,9.96]},
		{'area':0.513,'action':0.09,'capacity':12.96,'local':{'p':[994,1001,1004,1020],'w':[1.43,1.3,0.127,0.707]},'dispersal':{'p':[994,995,1001,1002,1004,1020],'w':[0.663,0.052,0.349,0.513,0.355,0.508]},'initial':0,'monitored':0,'temp':[4.75,4.09,6.55,9.63,11.17,14.51,15.96,15.77,12.52,10.79,9.58,9.97]},
		{'area':3.549,'action':0.1,'capacity':88.4,'local':{'p':[868,869,871,997,999,1006,1010],'w':[0.279,0.923,0.722,1.341,1.213,1.683,1.069]},'dispersal':{'p':[868,869,871,996,997,999,1003,1006,1010],'w':[0.216,0.383,0.378,0.041,0.586,0.555,3.549,0.695,0.513]},'initial':0,'monitored':0,'temp':[4.67,3.97,6.41,9.49,10.85,14.24,15.63,15.51,12.33,10.67,9.46,9.92]},
		{'area':1.71,'action':0.99,'capacity':47.36,'local':{'p':[994,995,1000,1001,1002,1022,1023],'w':[0.351,0.58,1.192,1.52,0.127,0.502,1.224]},'dispersal':{'p':[211,993,994,995,1000,1001,1002,1004,1020,1022,1023,1025],'w':[0.005,0.067,0.188,0.332,0.585,0.378,0.172,1.71,0.124,0.271,0.564,0.022]},'initial':0,'monitored':0,'temp':[4.74,4.08,6.53,9.63,11.19,14.52,15.99,15.79,12.54,10.77,9.57,9.95]},
		{'area':4.651,'action':0.89,'capacity':115.69,'local':{'p':[209,1007,1008,1009,1018,1024],'w':[2.532,3.484,0.791,0.879,0.814,1.063]},'dispersal':{'p':[209,210,1005,1007,1008,1009,1011,1018,1024],'w':[0.999,0.025,4.651,1.355,0.378,0.531,0.077,0.465,0.474]},'initial':0,'monitored':0,'temp':[4.66,3.96,6.49,9.47,10.88,14.28,15.58,15.48,12.3,10.69,9.47,9.97]},
		{'area':1.762,'action':1.71,'capacity':52.61,'local':{'p':[992,997,998,1003,1008,1010],'w':[0.164,0.458,0.613,1.683,1.344,1.118]},'dispersal':{'p':[992,997,998,1003,1006,1008,1010],'w':[0.168,0.29,0.304,0.724,1.762,0.582,0.585]},'initial':0,'monitored':0,'temp':[4.68,3.97,6.46,9.5,10.92,14.29,15.66,15.54,12.36,10.7,9.48,9.95]},
		{'area':3.068,'action':0.39,'capacity':75,'local':{'p':[210,1005,1009,1018,1019],'w':[0.89,3.484,0.949,0.268,2.865]},'dispersal':{'p':[210,1005,1007,1009,1018,1019],'w':[0.481,1.433,3.068,0.551,0.242,1.173]},'initial':0,'monitored':0,'temp':[4.63,3.93,6.46,9.43,10.84,14.24,15.54,15.44,12.26,10.65,9.44,9.94]},
		{'area':3.007,'action':1.24,'capacity':81.05,'local':{'p':[209,992,1005,1006,1010,1024],'w':[1.8,1.853,0.791,1.344,0.617,0.51]},'dispersal':{'p':[209,992,998,1005,1006,1008,1010,1024],'w':[0.725,0.73,0.057,0.475,0.597,3.007,0.341,0.357]},'initial':0,'monitored':0,'temp':[4.67,3.97,6.48,9.49,10.92,14.3,15.64,15.52,12.34,10.7,9.48,9.96]},
		{'area':3.061,'action':0.39,'capacity':78.16,'local':{'p':[209,1005,1007,1011,1013,1015,1019],'w':[0.155,0.879,0.949,0.83,2,1.185,1.321]},'dispersal':{'p':[65,209,1005,1007,1009,1011,1013,1014,1015,1019],'w':[0.104,0.144,0.386,0.383,3.061,0.444,0.766,0.033,0.533,0.63]},'initial':0,'monitored':0,'temp':[4.55,3.83,6.32,9.33,10.68,14.1,15.43,15.32,12.16,10.52,9.35,9.84]},
		{'area':2.639,'action':2.35,'capacity':76.66,'local':{'p':[209,868,1003,1006,1008,1011],'w':[1.011,1.024,1.069,1.118,0.617,1.53]},'dispersal':{'p':[209,868,869,1003,1006,1008,1010,1011],'w':[0.455,0.553,0.01,0.542,0.441,0.338,2.639,0.673]},'initial':0,'monitored':0,'temp':[4.6,3.89,6.35,9.4,10.76,14.15,15.5,15.4,12.24,10.61,9.4,9.88]},
		{'area':5.382,'action':3.87,'capacity':151.65,'local':{'p':[65,209,868,1009,1010,1012,1013,1014],'w':[0.117,2.005,1.925,0.83,1.53,1.938,0.087,0.584]},'dispersal':{'p':[65,209,868,1005,1009,1010,1011,1012,1013,1014],'w':[0.106,0.801,0.883,0.04,0.391,0.683,5.382,0.813,0.075,0.282]},'initial':0,'monitored':0,'temp':[4.58,3.86,6.32,9.37,10.69,14.1,15.44,15.34,12.19,10.56,9.37,9.86]},
		{'area':4.869,'action':3.71,'capacity':136.9,'local':{'p':[193,861,865,868,1011,1014],'w':[1.739,1.679,0.054,0.531,1.938,2.861]},'dispersal':{'p':[193,861,865,867,868,1011,1012,1014],'w':[0.723,0.7,0.118,0.062,0.304,0.891,4.869,1.228]},'initial':0,'monitored':0,'temp':[4.6,3.89,6.28,9.4,10.62,14.06,15.43,15.33,12.16,10.52,9.36,9.82]},
		{'area':1.53,'action':1.41,'capacity':45.19,'local':{'p':[65,1009,1011,1015,1017],'w':[2.305,2,0.087,0.729,0.688]},'dispersal':{'p':[65,1009,1011,1013,1014,1015,1017],'w':[0.96,0.873,0.22,1.53,0.071,0.322,0.38]},'initial':0,'monitored':0,'temp':[4.56,3.84,6.32,9.34,10.67,14.1,15.44,15.32,12.16,10.51,9.35,9.84]},
		{'area':5.842,'action':1.15,'capacity':149.37,'local':{'p':[65,861,863,867,1011,1012],'w':[4.501,0.164,1.977,0.94,0.584,2.861]},'dispersal':{'p':[65,861,863,867,1009,1011,1012,1013,1014],'w':[1.857,0.163,0.928,0.36,0.032,0.397,1.113,0.057,5.842]},'initial':0,'monitored':0,'temp':[4.63,3.92,6.35,9.44,10.69,14.13,15.5,15.37,12.2,10.55,9.4,9.86]},
		{'area':1.321,'action':1.18,'capacity':38.94,'local':{'p':[1009,1013,1016,1017,1019],'w':[1.185,0.729,0.268,0.63,0.737]},'dispersal':{'p':[1009,1013,1015,1016,1017,1019],'w':[0.524,0.369,1.321,0.206,0.243,0.364]},'initial':0,'monitored':0,'temp':[4.44,3.71,6.19,9.19,10.53,13.96,15.29,15.18,12.02,10.39,9.24,9.73]},
		{'area':1.798,'action':0.36,'capacity':46.05,'local':{'p':[65,1015,1017],'w':[2.075,0.268,1.441]},'dispersal':{'p':[65,1015,1016,1017],'w':[0.976,0.294,1.798,0.45]},'initial':0,'monitored':0,'temp':[4.45,3.72,6.18,9.2,10.51,13.95,15.3,15.18,12.02,10.37,9.24,9.72]},
		{'area':0.517,'action':0,'capacity':12.92,'local':{'p':[65,1013,1015,1016],'w':[0.603,0.688,0.63,1.441]},'dispersal':{'p':[65,1013,1015,1016,1017],'w':[0.432,0.319,0.384,0.681,0.517]},'initial':0,'monitored':0,'temp':[4.5,3.78,6.25,9.27,10.59,14.02,15.36,15.24,12.08,10.44,9.29,9.77]},
		{'area':7.918,'action':2.26,'capacity':200.37,'local':{'p':[210,211,1005,1007,1024,1025],'w':[3.616,1.558,0.814,0.268,2.751,0.754]},'dispersal':{'p':[210,211,226,1005,1007,1018,1021,1024,1025],'w':[1.506,0.665,0.91,0.387,0.213,7.918,0.097,1.106,0.353]},'initial':0,'monitored':0,'temp':[4.76,4.11,6.62,9.62,11.13,14.5,15.85,15.71,12.47,10.83,9.58,10.04]},
		{'area':5.517,'action':2.02,'capacity':145.85,'local':{'p':[210,1007,1009,1015],'w':[1.59,2.865,1.321,0.737]},'dispersal':{'p':[210,1007,1009,1015,1019],'w':[0.719,1.209,0.557,0.369,5.517]},'initial':0,'monitored':0,'temp':[4.5,3.79,6.3,9.27,10.66,14.07,15.38,15.28,12.11,10.5,9.31,9.81]},
		{'area':1.959,'action':0.14,'capacity':48.28,'local':{'p':[994,998,1001,1002,1023,1024,1025],'w':[0.534,0.856,0.582,0.707,0.212,0.835,2.084]},'dispersal':{'p':[211,992,994,998,1001,1002,1004,1020,1023,1024,1025],'w':[0.091,0.063,0.29,0.383,0.21,0.244,0.068,1.959,0.215,0.441,0.791]},'initial':0,'monitored':0,'temp':[4.74,4.08,6.55,9.62,11.16,14.5,15.93,15.75,12.5,10.79,9.57,9.97]},
		{'area':10.246,'action':0.73,'capacity':183.5,'local':{'p':[226,1105,1115,1116,1117,1119,1120],'w':[1.737,0.8,1.801,0.105,0.661,0.719,1.354]},'dispersal':{'p':[211,226,1018,1021,1023,1030,1105,1115,1116,1117,1119,1120],'w':[1.108,0.787,0.066,10.246,0.566,0.293,0.358,0.618,0.168,0.337,0.266,0.541]},'initial':0,'monitored':0,'temp':[4.81,4.21,6.66,9.74,11.35,14.68,16.12,15.93,12.62,10.9,9.66,10.02]…
		{'area':2.413,'action':0,'capacity':40.9,'local':{'p':[1000,1004,1023,1027,1030],'w':[0.557,0.502,3.171,3.003,0.457]},'dispersal':{'p':[1000,1004,1022,1023,1026,1027,1030],'w':[0.356,0.34,2.413,1.297,0.056,1.113,0.423]},'initial':0,'monitored':0,'temp':[4.82,4.18,6.63,9.76,11.37,14.69,16.2,15.96,12.67,10.84,9.65,9.99]},
		{'area':4.811,'action':0.16,'capacity':63.96,'local':{'p':[211,1001,1004,1020,1022,1025,1030],'w':[2.373,0.05,1.224,0.212,3.171,0.081,0.374]},'dispersal':{'p':[211,1001,1004,1020,1021,1022,1023,1025,1030],'w':[0.881,0.099,0.502,0.148,0.651,1.313,4.811,0.089,0.386]},'initial':0,'monitored':0,'temp':[4.8,4.17,6.62,9.73,11.35,14.66,16.15,15.93,12.64,10.84,9.64,9.99]},
		{'area':4.65,'action':0.29,'capacity':115.96,'local':{'p':[992,998,1005,1008,1018,1020,1025],'w':[2.435,0.027,1.063,0.51,2.751,0.835,1.104]},'dispersal':{'p':[992,998,1005,1008,1018,1020,1024,1025],'w':[0.877,0.152,0.571,0.319,1.208,0.385,4.65,0.509]},'initial':0,'monitored':0,'temp':[4.73,4.06,6.57,9.58,11.07,14.44,15.8,15.66,12.44,10.78,9.55,10.01]},
		{'area':2.12,'action':0.08,'capacity':53.02,'local':{'p':[211,1018,1020,1023,1024],'w':[2.396,0.754,2.084,0.081,1.104]},'dispersal':{'p':[211,1001,1004,1018,1020,1023,1024,1025],'w':[0.975,0.026,0.013,0.463,0.823,0.201,0.56,2.12]},'initial':0,'monitored':0,'temp':[4.73,4.08,6.55,9.61,11.17,14.51,15.92,15.75,12.49,10.78,9.57,9.97]},
		{'area':6.236,'action':1.68,'capacity':124.23,'local':{'p':[984,985,988,1027,1030],'w':[1.013,0.818,1.111,2.135,1.111]},'dispersal':{'p':[62,984,985,988,1022,1026,1027,1030],'w':[1.294,0.478,0.404,0.429,0.114,6.236,0.877,0.803]},'initial':0,'monitored':0,'temp':[4.88,4.26,6.7,9.86,11.5,14.8,16.36,16.09,12.79,10.89,9.72,10.03]},
		{'area':2.534,'action':0.1,'capacity':57.7,'local':{'p':[984,1000,1022,1026],'w':[0.736,1.341,3.003,2.135]},'dispersal':{'p':[984,1000,1022,1026,1027,1030],'w':[0.39,0.642,1.287,0.856,2.534,0.22]},'initial':0,'monitored':0,'temp':[4.81,4.18,6.62,9.76,11.38,14.69,16.23,15.98,12.69,10.83,9.65,9.98]},
		{'area':3.731,'action':0.21,'capacity':82.36,'local':{'p':[1029,1038,1094,1098,1112],'w':[1.255,0.908,1.395,1.057,1.814]},'dispersal':{'p':[62,1028,1029,1038,1094,1098,1112],'w':[0.018,3.731,0.617,0.445,0.63,0.507,1.219]},'initial':0,'monitored':0,'temp':[4.78,4.2,6.64,9.77,11.32,14.6,16.11,15.94,12.63,10.87,9.63,9.98]},
		{'area':3.57,'action':0.11,'capacity':88.87,'local':{'p':[62,979,1028,1037,1038,1112],'w':[2.962,0.558,1.255,0.467,2.327,0.362]},'dispersal':{'p':[62,979,989,1028,1029,1037,1038,1112],'w':[1.288,0.258,0.144,0.601,3.57,0.279,0.926,0.22]},'initial':0,'monitored':0,'temp':[4.84,4.24,6.69,9.84,11.41,14.7,16.24,16.03,12.73,10.9,9.69,10.03]},
		{'area':7.878,'action':0.46,'capacity':99.45,'local':{'p':[62,1022,1023,1026,1105,1111,1112],'w':[1.366,0.457,0.374,1.111,2.829,0.174,2.544]},'dispersal':{'p':[62,1021,1022,1023,1026,1027,1030,1105,1111,1112],'w':[0.58,0.308,0.244,0.33,0.763,0.087,7.878,1.325,0.134,1.117]},'initial':0,'monitored':0,'temp':[4.88,4.29,6.73,9.88,11.51,14.8,16.34,16.09,12.77,10.92,9.73,10.04]},
		{'area':2.866,'action':4.48,'capacity':94.02,'local':{'p':[212,1032,1034,1036,1039,1044],'w':[0.967,0.945,2.005,1.209,0.688,0.757]},'dispersal':{'p':[212,1031,1032,1033,1034,1036,1039,1044],'w':[0.467,2.866,0.443,0.031,0.887,0.576,0.335,0.383]},'initial':0,'monitored':0,'temp':[4.58,3.97,6.42,9.54,11.06,14.33,15.85,15.71,12.44,10.72,9.46,9.84]},
		{'area':5.011,'action':3.41,'capacity':140.84,'local':{'p':[207,212,1031,1035,1041,1044],'w':[0.451,1.648,0.945,1.864,2.028,1.879]},'dispersal':{'p':[207,212,1031,1032,1035,1041,1044],'w':[0.336,0.683,0.496,5.011,0.808,0.892,0.797]},'initial':0,'monitored':0,'temp':[4.48,3.83,6.28,9.4,10.92,14.21,15.75,15.59,12.34,10.61,9.37,9.76]},
		{'area':1.109,'action':1.62,'capacity':35.69,'local':{'p':[212,1034,1037,1038],'w':[1.287,0.476,1.286,1.388]},'dispersal':{'p':[212,1031,1033,1034,1037,1038],'w':[0.591,0.025,1.109,0.34,0.632,0.69]},'initial':0,'monitored':0,'temp':[4.72,4.11,6.55,9.69,11.23,14.52,16.06,15.87,12.59,10.81,9.58,9.94]},
		{'area':3.396,'action':0.61,'capacity':85.56,'local':{'p':[212,1031,1033,1036,1038,1094,1103],'w':[0.247,2.005,0.476,0.448,1.704,0.31,1.527]},'dispersal':{'p':[212,1031,1033,1034,1036,1038,1094,1103],'w':[0.188,0.793,0.239,3.396,0.32,0.74,0.494,0.659]},'initial':0,'monitored':0,'temp':[4.68,4.09,6.53,9.66,11.17,14.45,15.95,15.82,12.53,10.81,9.54,9.91]},
		{'area':3.089,'action':2.32,'capacity':88.67,'local':{'p':[207,212,975,979,1032,1037],'w':[0.899,0.447,2.604,0.361,1.864,1.462]},'dispersal':{'p':[207,212,975,979,1032,1035,1037],'w':[0.555,0.24,0.956,0.321,0.855,3.089,0.625]},'initial':0,'monitored':0,'temp':[4.67,4.03,6.49,9.63,11.15,14.45,16,15.81,12.54,10.77,9.54,9.93]},
		{'area':2.425,'action':0.54,'capacity':61.68,'local':{'p':[1031,1034,1039,1048,1101,1103],'w':[1.209,0.448,1.584,0.211,1.954,0.818]},'dispersal':{'p':[1031,1034,1036,1039,1048,1095,1101,1103],'w':[0.547,0.262,2.425,0.669,0.226,0.032,0.79,0.446]},'initial':0,'monitored':0,'temp':[4.63,4.05,6.5,9.63,11.12,14.39,15.88,15.78,12.5,10.81,9.51,9.89]},
		{'area':1.835,'action':2.25,'capacity':56.94,'local':{'p':[212,979,1029,1033,1035,1038],'w':[0.852,0.968,0.467,1.286,1.462,0.566]},'dispersal':{'p':[212,975,979,1029,1033,1035,1037,1038],'w':[0.478,0.001,0.501,0.293,0.463,0.661,1.835,0.313]},'initial':0,'monitored':0,'temp':[4.77,4.15,6.61,9.75,11.3,14.6,16.15,15.94,12.66,10.85,9.63,9.99]},
		{'area':3.492,'action':1.88,'capacity':94.92,'local':{'p':[1028,1029,1033,1034,1037,1094],'w':[0.908,2.327,1.388,1.704,0.566,0.546]},'dispersal':{'p':[1028,1029,1033,1034,1037,1038,1094],'w':[0.467,0.994,0.556,0.744,0.364,3.492,0.34]},'initial':0,'monitored':0,'temp':[4.78,4.18,6.63,9.76,11.3,14.59,16.11,15.93,12.64,10.87,9.63,9.99]},
		{'area':1.57,'action':0.35,'capacity':38.84,'local':{'p':[1031,1036,1043,1044,1047,1048],'w':[0.688,1.584,1.503,0.714,0.078,0.398]},'dispersal':{'p':[1031,1036,1039,1043,1044,1047,1048,1101],'w':[0.416,0.662,1.57,0.587,0.418,0.134,0.29,0.034]},'initial':0,'monitored':0,'temp':[4.54,3.94,6.38,9.51,11.01,14.27,15.78,15.67,12.41,10.72,9.43,9.82]},
		{'area':5.723,'action':1.34,'capacity':148.27,'local':{'p':[213,1042,1046,1049,1051,1087,1092],'w':[1.037,1.79,1.181,2.71,0.361,0.755,1.596]},'dispersal':{'p':[213,1040,1042,1046,1049,1051,1087,1089,1092],'w':[0.451,5.723,0.784,0.527,1.062,0.306,0.399,0.011,0.717]},'initial':0,'monitored':0,'temp':[4.81,4.25,6.77,9.93,11.43,14.73,16.27,16.11,12.82,11.09,9.73,10.14]},
		{'area':7.624,'action':4.65,'capacity':211.5,'local':{'p':[206,207,213,974,1032,1042,1044,1045],'w':[0.647,1.707,0.166,0.241,2.028,0.898,2.048,3.111]},'dispersal':{'p':[206,207,213,974,1032,1041,1042,1044,1045],'w':[0.342,0.773,0.181,0.157,0.89,7.624,0.422,0.855,1.228]},'initial':0,'monitored':0,'temp':[4.45,3.8,6.26,9.38,10.89,14.18,15.72,15.58,12.33,10.62,9.36,9.78]},
		{'area':8.196,'action':2.03,'capacity':211.18,'local':{'p':[213,970,1040,1041,1045,1051],'w':[2.867,0.31,1.79,0.898,3.401,2.195]},'dispersal':{'p':[213,970,1040,1041,1042,1044,1045,1049,1051],'w':[1.18,0.263,0.827,0.467,8.196,0.053,1.331,0.001,0.991]},'initial':0,'monitored':0,'temp':[4.73,4.15,6.67,9.8,11.3,14.61,16.15,15.99,12.71,10.98,9.65,10.07]},
		{'area':2.125,'action':0.5,'capacity':54.4,'local':{'p':[213,1039,1044,1047],'w':[1.26,1.503,1.723,1.409]},'dispersal':{'p':[213,1039,1043,1044,1046,1047,1048],'w':[0.657,0.651,2.125,0.837,0.008,0.586,0.098]},'initial':0,'monitored':0,'temp':[4.52,3.92,6.37,9.5,11,14.27,15.78,15.67,12.41,10.72,9.42,9.82]},
		{'area':3.958,'action':1.81,'capacity':107.34,'local':{'p':[213,1031,1032,1039,1041,1043],'w':[0.704,0.757,1.879,0.714,2.048,1.723]},'dispersal':{'p':[213,1031,1032,1039,1041,1042,1043,1044],'w':[0.402,0.421,0.822,0.351,0.921,0.045,0.668,3.958]},'initial':0,'monitored':0,'temp':[4.4,3.76,6.19,9.32,10.82,14.1,15.63,15.5,12.26,10.56,9.29,9.69]},
		{'area':8.538,'action':0.86,'capacity':212.17,'local':{'p':[206,970,973,1041,1042],'w':[1.844,2.331,1.075,3.111,3.401]},'dispersal':{'p':[206,970,973,1041,1042,1045,1051],'w':[0.827,1.058,0.487,1.339,1.468,8.538,0.01]},'initial':0,'monitored':0,'temp':[4.71,4.1,6.62,9.74,11.24,14.55,16.1,15.92,12.66,10.93,9.63,10.05]},
		{'area':2.817,'action':1.59,'capacity':77.94,'local':{'p':[213,1040,1047,1089,1092],'w':[2.03,1.181,1.405,1.863,0.274]},'dispersal':{'p':[213,1040,1043,1046,1047,1089,1092],'w':[0.9,0.594,0.014,2.817,0.679,0.775,0.228]},'initial':0,'monitored':0,'temp':[4.73,4.17,6.66,9.8,11.3,14.58,16.1,15.97,12.68,10.98,9.64,10.03]},
		{'area':1.693,'action':1.19,'capacity':46.54,'local':{'p':[213,1039,1043,1046,1048,1089],'w':[0.303,0.078,1.409,1.405,1.771,0.462]},'dispersal':{'p':[213,222,1039,1043,1046,1047,1048,1089],'w':[0.263,0.049,0.159,0.582,0.558,1.693,0.733,0.305]},'initial':0,'monitored':0,'temp':[4.65,4.08,6.55,9.68,11.18,14.45,15.96,15.84,12.57,10.88,9.55,9.94]},
		{'area':1.917,'action':0.1,'capacity':48.29,'local':{'p':[222,1036,1039,1047,1089,1101],'w':[1.299,0.211,0.398,1.771,0.191,1.62]},'dispersal':{'p':[222,1036,1039,1043,1047,1048,1089,1090,1101],'w':[0.622,0.169,0.26,0.081,0.682,1.917,0.209,0.001,0.723]},'initial':0,'monitored':0,'temp':[4.69,4.13,6.6,9.74,11.22,14.49,15.98,15.88,12.6,10.92,9.58,9.97]},
		{'area':4.56,'action':0.37,'capacity':113.17,'local':{'p':[214,1040,1051,1052,1085,1087],'w':[1.424,2.71,1.072,0.692,0.793,1.966]},'dispersal':{'p':[214,1040,1042,1049,1051,1052,1085,1087],'w':[0.553,1.215,0.003,4.56,0.585,0.332,0.444,0.839]},'initial':0,'monitored':0,'temp':[4.73,4.16,6.69,9.85,11.37,14.68,16.24,16.08,12.77,11.03,9.67,10.09]},
		{'area':1.13,'action':0.84,'capacity':31.68,'local':{'p':[214,1052,1053,1056],'w':[0.991,1.311,0.938,1.105]},'dispersal':{'p':[214,1050,1052,1053,1056],'w':[0.437,1.13,0.61,0.548,0.637]},'initial':0,'monitored':0,'temp':[4.52,3.91,6.45,9.6,11.12,14.46,16.05,15.88,12.58,10.82,9.48,9.91]},
		{'area':9.116,'action':2.27,'capacity':201.03,'local':{'p':[214,965,969,970,971,1040,1042,1049,1053],'w':[0.945,0.558,2.256,0.574,0.605,0.361,2.195,1.072,3.037]},'dispersal':{'p':[214,965,969,970,971,1040,1042,1045,1049,1051,1053],'w':[0.463,0.346,0.862,0.326,0.321,0.223,0.969,0.007,0.483,9.116,1.138]},'initial':0,'monitored':0,'temp':[4.7,4.12,6.66,9.81,11.31,14.63,16.21,16.03,12.74,10.98,9.65,1…
		{'area':2.813,'action':3.71,'capacity':86.88,'local':{'p':[214,1049,1050,1056,1080,1085],'w':[1.246,0.692,1.311,1.266,0.577,1.6]},'dispersal':{'p':[214,1049,1050,1052,1056,1080,1085],'w':[0.574,0.43,0.492,2.813,0.671,0.345,0.658]},'initial':0,'monitored':0,'temp':[4.6,4,6.54,9.71,11.22,14.56,16.14,15.98,12.67,10.9,9.56,9.98]},
		{'area':4.048,'action':5.04,'capacity':105.05,'local':{'p':[214,965,1050,1051,1056,1060],'w':[1.295,1.984,0.938,3.037,0.557,0.603]},'dispersal':{'p':[214,965,1050,1051,1053,1056,1060],'w':[0.582,0.964,0.408,1.32,4.048,0.279,0.317]},'initial':0,'monitored':0,'temp':[4.52,3.92,6.45,9.6,11.11,14.45,16.04,15.87,12.57,10.81,9.49,9.92]},
		{'area':6.1,'action':5.34,'capacity':170.03,'local':{'p':[215,220,1055,1056,1060,1062,1076,1077,1080],'w':[1.051,0.581,0.082,1.798,0.76,1.572,1.393,1.102,0.935]},'dispersal':{'p':[215,220,1054,1055,1056,1057,1060,1062,1076,1077,1080],'w':[0.504,0.31,6.1,0.1,0.745,0.005,0.318,0.686,0.567,0.485,0.48]},'initial':0,'monitored':0,'temp':[4.72,4.12,6.71,9.87,11.41,14.74,16.35,16.2,12.85,11.04,9.7,10.13…
		{'area':2.211,'action':0.33,'capacity':51.37,'local':{'p':[1054,1061,1062,1064,1076],'w':[0.082,0.815,2.055,1.904,1.81]},'dispersal':{'p':[1054,1055,1061,1062,1064,1076],'w':[0.213,2.211,0.487,0.804,0.849,0.807]},'initial':0,'monitored':0,'temp':[4.88,4.29,6.91,10.06,11.62,14.95,16.58,16.42,13.05,11.21,9.87,10.3]},
		{'area':3.445,'action':0.58,'capacity':88.33,'local':{'p':[1050,1052,1053,1054,1060,1080],'w':[1.105,1.266,0.557,1.798,2.363,0.733]},'dispersal':{'p':[1050,1052,1053,1054,1056,1060,1080],'w':[0.428,0.529,0.39,0.837,3.445,0.989,0.453]},'initial':0,'monitored':0,'temp':[4.59,3.98,6.54,9.7,11.22,14.56,16.16,16,12.68,10.9,9.56,9.99]},
		{'area':1.469,'action':3.07,'capacity':51.45,'local':{'p':[215,1059,1062,1063],'w':[1.487,1.564,1.044,0.925]},'dispersal':{'p':[215,1054,1057,1059,1062,1063],'w':[0.688,0.007,1.469,0.754,0.61,0.451]},'initial':0,'monitored':0,'temp':[4.83,4.25,6.85,10,11.54,14.87,16.49,16.3,12.97,11.15,9.81,10.24]},
		{'area':5.407,'action':0.56,'capacity':135.98,'local':{'p':[204,205,956,963,1059,1061],'w':[2.309,1.232,0.309,1.606,2.016,1.727]},'dispersal':{'p':[204,205,956,963,1058,1059,1061],'w':[0.979,0.653,0.226,0.616,5.407,0.851,0.815]},'initial':0,'monitored':0,'temp':[4.99,4.46,7.08,10.21,11.74,15.08,16.71,16.5,13.17,11.34,9.99,10.42]},
		{'area':2.292,'action':1.76,'capacity':65.21,'local':{'p':[959,963,1057,1058,1061,1062,1063],'w':[0.279,0.668,1.564,2.016,0.452,0.556,0.685]},'dispersal':{'p':[959,963,1057,1058,1059,1061,1062,1063],'w':[0.237,0.337,0.606,0.839,2.292,0.334,0.315,0.338]},'initial':0,'monitored':0,'temp':[4.91,4.34,6.96,10.11,11.64,14.97,16.6,16.39,13.07,11.24,9.89,10.33]},
		{'area':2.399,'action':2.16,'capacity':70.38,'local':{'p':[215,965,1053,1054,1056,1063],'w':[1.848,0.457,0.603,0.76,2.363,0.502]},'dispersal':{'p':[215,965,1053,1054,1056,1060,1063],'w':[0.719,0.282,0.391,0.47,0.936,2.399,0.325]},'initial':0,'monitored':0,'temp':[4.6,4,6.56,9.71,11.23,14.57,16.18,16.01,12.69,10.91,9.58,10.01]},
		{'area':7.7,'action':0.23,'capacity':189.03,'local':{'p':[216,956,1055,1058,1059,1062,1064],'w':[2.31,1.79,0.815,1.727,0.452,2.361,1.025]},'dispersal':{'p':[204,216,956,1055,1058,1059,1061,1062,1064],'w':[0.008,1.03,0.825,0.367,0.75,0.301,7.7,0.945,0.509]},'initial':0,'monitored':0,'temp':[5.02,4.47,7.12,10.25,11.79,15.12,16.77,16.58,13.22,11.37,10.02,10.45]},
		{'area':3.954,'action':2.94,'capacity':112.8,'local':{'p':[215,1054,1055,1057,1059,1061],'w':[0.331,1.572,2.055,1.044,0.556,2.361]},'dispersal':{'p':[215,1054,1055,1057,1059,1061,1062,1076],'w':[0.194,0.691,0.874,0.41,0.348,1.03,3.954,0.098]},'initial':0,'monitored':0,'temp':[4.88,4.3,6.92,10.07,11.62,14.95,16.57,16.4,13.05,11.21,9.87,10.3]},
		{'area':2.055,'action':1.26,'capacity':56.75,'local':{'p':[215,959,965,966,1057,1059,1060],'w':[1.304,0.568,0.392,1.151,0.925,0.685,0.502]},'dispersal':{'p':[215,959,963,965,966,1057,1059,1060,1063],'w':[0.515,0.29,0.013,0.283,0.433,0.364,0.397,0.395,2.055]},'initial':0,'monitored':0,'temp':[4.72,4.14,6.72,9.87,11.39,14.72,16.34,16.15,12.84,11.04,9.7,10.13]},
		{'area':4.583,'action':0.93,'capacity':116.18,'local':{'p':[216,1055,1061,1071,1074,1076],'w':[1.1,1.904,1.025,0.035,2.875,1.725]},'dispersal':{'p':[216,1055,1061,1064,1071,1074,1076],'w':[0.544,0.73,0.534,4.583,0.117,1.216,0.817]},'initial':0,'monitored':0,'temp':[4.97,4.4,7.04,10.18,11.74,15.07,16.71,16.56,13.16,11.31,9.97,10.4]},
		{'area':3.375,'action':0.14,'capacity':81.38,'local':{'p':[63],'w':[3.097]},'dispersal':{'p':[63,216,945,950,1065,1067],'w':[1.355,1.191,0.068,0.754,3.375,0.035]},'initial':0,'monitored':0,'temp':[5.11,4.61,7.27,10.31,11.88,15.17,16.9,16.69,13.32,11.46,10.11,10.54]},
		{'area':5.435,'action':0.67,'capacity':133.85,'local':{'p':[218,1067],'w':[1.678,2.053]},'dispersal':{'p':[218,1066,1067,1070,1071,1072,1073],'w':[0.518,5.435,0.965,0.99,0.613,0.758,0.325]},'initial':0,'monitored':0,'temp':[5.16,4.64,7.32,10.4,11.97,15.29,17.01,16.82,13.38,11.49,10.14,10.57]},
		{'area':7.675,'action':0.58,'capacity':174.87,'local':{'p':[63,216,218,1066,1071],'w':[3.105,1.708,1.557,2.053,0.362]},'dispersal':{'p':[63,216,218,1065,1066,1067,1071],'w':[1.454,0.804,0.497,0.036,0.897,7.675,0.193]},'initial':0,'monitored':0,'temp':[5.12,4.62,7.28,10.33,11.91,15.2,16.94,16.75,13.33,11.46,10.11,10.55]},
		{'area':4.343,'action':2.41,'capacity':114.38,'local':{'p':[1069,1073,1142,1145],'w':[2.409,1.98,1.815,0.714]},'dispersal':{'p':[1068,1069,1073,1142,1145],'w':[4.343,1.076,0.844,0.837,0.29]},'initial':0,'monitored':0,'temp':[5.14,4.58,7.26,10.4,11.96,15.33,16.98,16.82,13.37,11.46,10.09,10.51]},
		{'area':3.242,'action':0.24,'capacity':70.41,'local':{'p':[219,1068,1073,1074,1142],'w':[0.937,2.409,0.629,3.061,0.94]},'dispersal':{'p':[219,220,1068,1069,1073,1074,1142],'w':[0.482,0.144,0.946,3.242,0.341,1.27,0.517]},'initial':0,'monitored':0,'temp':[5.08,4.52,7.18,10.33,11.89,15.24,16.89,16.74,13.3,11.41,10.05,10.47]},
		{'area':3.077,'action':0.28,'capacity':76.41,'local':{'p':[219,1071,1072],'w':[0.887,1.696,1.285]},'dispersal':{'p':[219,1066,1070,1071,1072],'w':[0.437,1.342,3.077,0.787,0.485]},'initial':0,'monitored':0,'temp':[5.19,4.67,7.35,10.45,12.02,15.34,17.04,16.86,13.42,11.52,10.17,10.6]},
		{'area':7.086,'action':1.11,'capacity':180.15,'local':{'p':[216,219,1064,1067,1070,1074],'w':[4.029,1.476,0.035,0.362,1.696,2.053]},'dispersal':{'p':[216,219,1064,1066,1067,1070,1071,1074],'w':[1.706,0.637,0.164,0.473,0.268,0.68,7.086,0.905]},'initial':0,'monitored':0,'temp':[5.2,4.67,7.36,10.47,12.03,15.36,17.04,16.86,13.43,11.54,10.19,10.62]},
		{'area':1.371,'action':0.69,'capacity':36.99,'local':{'p':[219,1070,1073],'w':[0.834,1.285,1.649]},'dispersal':{'p':[219,1066,1070,1072,1073],'w':[0.43,0.919,0.573,1.371,0.776]},'initial':0,'monitored':0,'temp':[5.2,4.67,7.36,10.47,12.04,15.38,17.07,16.9,13.44,11.53,10.18,10.6]},
		{'area':2.723,'action':0.76,'capacity':71.7,'local':{'p':[219,1068,1069,1072],'w':[0.96,1.98,0.629,1.649]},'dispersal':{'p':[219,1066,1068,1069,1072,1073],'w':[0.481,0.168,0.813,0.345,0.574,2.723]},'initial':0,'monitored':0,'temp':[5.23,4.69,7.39,10.51,12.08,15.44,17.11,16.94,13.47,11.56,10.2,10.62]},
		{'area':6.941,'action':2.72,'capacity':175.21,'local':{'p':[219,220,1064,1069,1071,1076,1142],'w':[0.823,1.147,2.875,3.061,2.053,0.831,0.03]},'dispersal':{'p':[216,219,220,1064,1069,1071,1074,1076,1142],'w':[0.135,0.406,0.534,1.151,1.205,0.915,6.941,0.372,0.163]},'initial':0,'monitored':0,'temp':[5.03,4.46,7.12,10.26,11.82,15.16,16.81,16.66,13.24,11.36,10.02,10.44]},
		{'area':5.614,'action':4.9,'capacity':113.95,'local':{'p':[220,1079,1082,1141,1142,1146,1147],'w':[2.972,0.077,0.321,1.905,2.232,1.15,0.757]},'dispersal':{'p':[220,1075,1079,1082,1141,1142,1146,1147],'w':[1.278,5.614,0.136,0.206,0.753,1.02,0.515,0.356]},'initial':0,'monitored':0,'temp':[4.85,4.25,6.87,10.04,11.59,14.97,16.57,16.44,13.03,11.17,9.79,10.21]},
		{'area':4.589,'action':4.31,'capacity':121.43,'local':{'p':[220,1054,1055,1064,1074],'w':[3.381,1.393,1.81,1.725,0.831]},'dispersal':{'p':[220,1054,1055,1062,1064,1074,1076],'w':[1.443,0.703,0.697,0.086,0.695,0.513,4.589]},'initial':0,'monitored':0,'temp':[4.79,4.19,6.79,9.95,11.51,14.84,16.46,16.33,12.95,11.12,9.79,10.22]},
		{'area':3.502,'action':0.53,'capacity':87.79,'local':{'p':[220,1054,1078,1079,1080],'w':[2.259,1.102,0.661,1.644,1.776]},'dispersal':{'p':[220,1054,1077,1078,1079,1080,1086],'w':[1.059,0.599,3.502,0.366,0.666,0.807,0.018]},'initial':0,'monitored':0,'temp':[4.72,4.11,6.69,9.86,11.4,14.74,16.33,16.2,12.84,11.04,9.69,10.11]},
		{'area':3.08,'action':1.34,'capacity':83.08,'local':{'p':[1077,1079,1080,1082,1083,1086],'w':[0.661,2.123,0.27,0.418,1.897,2.096]},'dispersal':{'p':[221,1077,1078,1079,1080,1082,1083,1086],'w':[0.054,0.379,3.08,0.819,0.236,0.317,0.821,0.866]},'initial':0,'monitored':0,'temp':[4.72,4.12,6.7,9.88,11.41,14.75,16.34,16.2,12.85,11.04,9.67,10.09]},
		{'area':2.451,'action':2.72,'capacity':74.38,'local':{'p':[220,1075,1077,1078,1082],'w':[1.535,0.077,1.644,2.123,1.214]},'dispersal':{'p':[220,1075,1077,1078,1079,1082,1146],'w':[0.717,0.172,0.735,0.902,2.451,0.61,0.004]},'initial':0,'monitored':0,'temp':[4.76,4.15,6.74,9.91,11.45,14.81,16.4,16.26,12.9,11.08,9.71,10.13]},
		{'area':3.599,'action':2.45,'capacity':101.77,'local':{'p':[1052,1054,1056,1077,1078,1085,1086],'w':[0.577,0.935,0.733,1.776,0.27,1.717,1.263]},'dispersal':{'p':[1052,1054,1056,1077,1078,1080,1085,1086],'w':[0.342,0.477,0.352,0.744,0.208,3.599,0.728,0.538]},'initial':0,'monitored':0,'temp':[4.67,4.06,6.62,9.8,11.33,14.67,16.25,16.11,12.77,10.98,9.63,10.05]},
		{'area':5.104,'action':1.4,'capacity':133.17,'local':{'p':[221,222,1084,1087,1088,1092,1093],'w':[1.13,0.512,1.766,1.102,0.752,2.837,1]},'dispersal':{'p':[221,222,1081,1084,1087,1088,1092,1093],'w':[0.534,0.352,5.104,0.702,0.58,0.356,1.123,0.482]},'initial':0,'monitored':0,'temp':[4.66,4.1,6.59,9.76,11.26,14.55,16.07,15.95,12.66,10.95,9.57,9.97]},
		{'area':3.505,'action':2.62,'capacity':98.51,'local':{'p':[229,1075,1078,1079,1083,1146],'w':[0.672,0.321,0.418,1.214,2.545,3.425]},'dispersal':{'p':[220,229,1075,1078,1079,1082,1083,1143,1146],'w':[0.08,0.448,0.273,0.233,0.516,3.505,0.986,0.026,1.35]},'initial':0,'monitored':0,'temp':[4.77,4.17,6.76,9.95,11.48,14.84,16.42,16.28,12.92,11.09,9.71,10.12]},
		{'area':4.621,'action':1.08,'capacity':116.59,'local':{'p':[221,229,1078,1082,1086,1140],'w':[1.543,1.922,1.897,2.545,0.174,0.416]},'dispersal':{'p':[221,229,1078,1082,1083,1086,1140],'w':[0.689,0.821,0.844,1.099,4.621,0.17,0.267]},'initial':0,'monitored':0,'temp':[4.72,4.12,6.68,9.87,11.39,14.74,16.31,16.17,12.83,11.03,9.65,10.06]},
		{'area':2.932,'action':0.41,'capacity':75.37,'local':{'p':[221,1081,1088,1139,1140],'w':[2.195,1.766,0.909,1.773,0.451]},'dispersal':{'p':[221,1081,1084,1088,1139,1140],'w':[0.967,0.838,2.932,0.506,0.688,0.337]},'initial':0,'monitored':0,'temp':[4.57,3.99,6.48,9.67,11.16,14.47,15.99,15.88,12.59,10.87,9.49,9.89]},
		{'area':3.493,'action':1.42,'capacity':93,'local':{'p':[1049,1052,1080,1086,1087],'w':[0.793,1.6,1.717,1.809,1.885]},'dispersal':{'p':[221,1049,1052,1080,1085,1086,1087],'w':[0.147,0.394,0.782,0.755,3.493,0.752,0.779]},'initial':0,'monitored':0,'temp':[4.69,4.1,6.65,9.82,11.34,14.67,16.24,16.09,12.77,11,9.64,10.06]},
		{'area':3.419,'action':1.76,'capacity':93.99,'local':{'p':[221,1078,1080,1083,1085,1087],'w':[2.078,2.096,1.263,0.174,1.809,0.033]},'dispersal':{'p':[221,1077,1078,1080,1083,1085,1086,1087],'w':[0.893,0.025,0.886,0.56,0.214,0.738,3.419,0.157]},'initial':0,'monitored':0,'temp':[4.71,4.11,6.67,9.85,11.37,14.71,16.28,16.14,12.8,11.02,9.65,10.07]},
		{'area':4.22,'action':0.31,'capacity':106.37,'local':{'p':[221,1040,1049,1081,1085,1086,1092],'w':[1.148,0.755,1.966,1.102,1.885,0.033,0.965]},'dispersal':{'p':[221,1040,1049,1081,1085,1086,1087,1092],'w':[0.548,0.407,0.823,0.489,0.792,0.129,4.22,0.453]},'initial':0,'monitored':0,'temp':[4.76,4.2,6.73,9.9,11.42,14.72,16.27,16.12,12.81,11.07,9.7,10.11]},
		{'area':2.372,'action':1.26,'capacity':65.32,'local':{'p':[1081,1084,1093,1130,1137,1139],'w':[0.752,0.909,1.96,0.423,1.05,1.037]},'dispersal':{'p':[1081,1084,1088,1093,1130,1136,1137,1139],'w':[0.457,0.424,2.372,0.83,0.236,0.005,0.482,0.499]},'initial':0,'monitored':0,'temp':[4.44,3.87,6.32,9.5,10.98,14.27,15.77,15.68,12.42,10.73,9.35,9.75]},
		{'area':2.665,'action':1.26,'capacity':72.14,'local':{'p':[222,1046,1047,1048,1092],'w':[2.277,1.863,0.462,0.191,2.128]},'dispersal':{'p':[222,1040,1046,1047,1048,1089,1092],'w':[1.009,0.019,0.795,0.236,0.181,2.665,1.01]},'initial':0,'monitored':0,'temp':[4.77,4.22,6.71,9.86,11.36,14.63,16.14,16.01,12.73,11.03,9.67,10.06]},
		{'area':4.611,'action':0.67,'capacity':112.83,'local':{'p':[222,1091,1095,1099,1101,1135],'w':[2.446,0.238,1.944,2.698,0.759,0.674]},'dispersal':{'p':[222,1048,1090,1091,1095,1099,1101,1135],'w':[1.054,0.001,4.611,0.215,0.852,1.127,0.413,0.33]},'initial':0,'monitored':0,'temp':[4.65,4.1,6.56,9.7,11.16,14.42,15.88,15.81,12.53,10.88,9.53,9.91]},
		{'area':3.549,'action':0.6,'capacity':91.35,'local':{'p':[222,1090,1093,1132,1135,1136],'w':[1.187,0.238,1.706,0.416,3.175,2.119]},'dispersal':{'p':[222,1090,1091,1093,1130,1132,1135,1136],'w':[0.606,0.218,3.549,0.763,0.081,0.37,1.192,0.802]},'initial':0,'monitored':0,'temp':[4.51,3.95,6.39,9.56,11.01,14.28,15.77,15.69,12.42,10.77,9.4,9.78]},
		{'area':4.208,'action':1.49,'capacity':112.19,'local':{'p':[222,1040,1046,1081,1087,1089],'w':[0.654,1.596,0.274,2.837,0.965,2.128]},'dispersal':{'p':[222,1040,1046,1081,1087,1089,1092],'w':[0.43,0.704,0.218,1.23,0.508,0.789,4.208]},'initial':0,'monitored':0,'temp':[4.78,4.23,6.73,9.9,11.4,14.69,16.2,16.06,12.78,11.07,9.69,10.09]},
		{'area':2.491,'action':0.09,'capacity':62.53,'local':{'p':[222,1081,1088,1091,1130,1136],'w':[0.556,1,1.96,1.706,0.34,0.668]},'dispersal':{'p':[222,1081,1088,1091,1093,1130,1136],'w':[0.374,0.532,0.818,0.77,2.491,0.23,0.331]},'initial':0,'monitored':0,'temp':[4.51,3.95,6.4,9.58,11.05,14.32,15.82,15.73,12.46,10.79,9.42,9.81]},
		{'area':2.762,'action':0.11,'capacity':68.88,'local':{'p':[1028,1034,1038,1098,1102,1103],'w':[1.395,0.31,0.546,0.363,1.452,1.659]},'dispersal':{'p':[223,1028,1034,1038,1094,1098,1102,1103],'w':[0.053,0.642,0.442,0.369,2.762,0.267,0.591,0.711]},'initial':0,'monitored':0,'temp':[4.71,4.14,6.57,9.69,11.19,14.46,15.95,15.83,12.53,10.83,9.56,9.93]},
		{'area':3.732,'action':0.12,'capacity':91.84,'local':{'p':[223,1090,1097,1099,1101,1103],'w':[2.329,1.944,0.409,0.703,1.73,0.572]},'dispersal':{'p':[223,1036,1090,1095,1097,1099,1101,1103],'w':[0.91,0.039,0.817,3.732,0.31,0.369,0.865,0.356]},'initial':0,'monitored':0,'temp':[4.68,4.13,6.57,9.7,11.17,14.42,15.89,15.81,12.52,10.87,9.54,9.92]},
		{'area':3.771,'action':0.31,'capacity':94,'local':{'p':[223,1097,1098,1102,1104,1107,1108,1113],'w':[1.079,0.333,0.734,1.183,1.5,1.173,1.083,0.238]},'dispersal':{'p':[223,1096,1097,1098,1102,1104,1107,1108,1113],'w':[0.545,3.771,0.248,0.354,0.494,0.613,0.488,0.516,0.19]},'initial':0,'monitored':0,'temp':[4.66,4.11,6.52,9.63,11.09,14.34,15.79,15.73,12.42,10.79,9.5,9.87]},
		{'area':3.312,'action':0.21,'capacity':82.84,'local':{'p':[223,1095,1096,1099,1100,1104,1125],'w':[1.301,0.409,0.333,0.465,2.575,2.495,0.126]},'dispersal':{'p':[223,1095,1096,1097,1099,1100,1104,1125,1129],'w':[0.562,0.248,0.257,3.312,0.307,0.996,0.974,0.216,0.014]},'initial':0,'monitored':0,'temp':[4.61,4.08,6.5,9.61,11.04,14.29,15.72,15.68,12.39,10.78,9.46,9.84]},
		{'area':1.956,'action':0.04,'capacity':39.88,'local':{'p':[1028,1094,1096,1102,1108,1112],'w':[1.057,0.363,0.734,1.401,1.364,0.405]},'dispersal':{'p':[1028,1094,1096,1098,1102,1108,1112],'w':[0.496,0.299,0.452,1.956,0.543,0.619,0.27]},'initial':0,'monitored':0,'temp':[4.72,4.15,6.58,9.69,11.21,14.47,15.95,15.83,12.53,10.83,9.56,9.92]},
		{'area':5.315,'action':1.66,'capacity':140.48,'local':{'p':[1090,1095,1097,1100,1131,1132,1135],'w':[2.698,0.703,0.465,2.49,0.573,0.354,2.093]},'dispersal':{'p':[1090,1095,1097,1099,1100,1127,1131,1132,1135],'w':[1.106,0.415,0.3,5.315,0.994,0.005,0.327,0.186,0.909]},'initial':0,'monitored':0,'temp':[4.59,4.05,6.48,9.63,11.06,14.31,15.76,15.71,12.43,10.81,9.46,9.83]},
		{'area':4.155,'action':0.35,'capacity':105.25,'local':{'p':[228,1097,1099,1125,1127,1131],'w':[1.427,2.575,2.49,1.209,0.281,0.328]},'dispersal':{'p':[228,1097,1099,1100,1104,1125,1127,1129,1131],'w':[0.571,1.066,1.113,4.155,0.078,0.571,0.171,0.001,0.252]},'initial':0,'monitored':0,'temp':[4.56,4.03,6.45,9.58,10.99,14.23,15.66,15.63,12.35,10.76,9.42,9.79]},
		{'area':2.873,'action':0.17,'capacity':72.51,'local':{'p':[222,1036,1048,1090,1095,1103],'w':[0.367,1.954,1.62,0.759,1.73,0.208]},'dispersal':{'p':[222,1036,1039,1048,1090,1095,1101,1103],'w':[0.273,0.813,0.035,0.706,0.403,0.785,2.873,0.243]},'initial':0,'monitored':0,'temp':[4.71,4.15,6.61,9.74,11.22,14.48,15.96,15.87,12.58,10.91,9.58,9.96]},
		{'area':1.616,'action':0.57,'capacity':42.9,'local':{'p':[223,1094,1096,1098,1103],'w':[0.924,1.452,1.183,1.401,0.197]},'dispersal':{'p':[223,1094,1096,1098,1102,1103],'w':[0.473,0.648,0.609,0.642,1.616,0.178]},'initial':0,'monitored':0,'temp':[4.67,4.11,6.53,9.64,11.13,14.38,15.85,15.76,12.46,10.8,9.52,9.89]},
		{'area':2.987,'action':0.18,'capacity':73.08,'local':{'p':[223,1034,1036,1094,1095,1101,1102],'w':[1.781,1.527,0.818,1.659,0.572,0.208,0.197]},'dispersal':{'p':[223,1034,1036,1094,1095,1101,1102,1103],'w':[0.725,0.715,0.394,0.686,0.312,0.158,0.207,2.987]},'initial':0,'monitored':0,'temp':[4.69,4.12,6.56,9.68,11.17,14.44,15.92,15.82,12.53,10.84,9.55,9.92]},
		{'area':3.104,'action':0.26,'capacity':78.63,'local':{'p':[1096,1097,1107,1125,1129],'w':[1.5,2.495,1.432,0.259,1.378]},'dispersal':{'p':[223,1096,1097,1100,1104,1107,1125,1129],'w':[0.007,0.739,1.026,0.067,3.104,0.662,0.224,0.656]},'initial':0,'monitored':0,'temp':[4.61,4.08,6.49,9.58,11,14.25,15.67,15.64,12.34,10.75,9.45,9.82]},
		{'area':4.552,'action':0,'capacity':56.4,'local':{'p':[1021,1030,1111,1114,1120],'w':[0.8,2.829,1.538,1.205,1.887]},'dispersal':{'p':[1021,1030,1105,1111,1112,1114,1120],'w':[0.495,1.353,4.552,0.702,0.093,0.557,0.736]},'initial':0,'monitored':0,'temp':[4.88,4.29,6.73,9.86,11.49,14.79,16.3,16.07,12.74,10.94,9.73,10.05]},
		{'area':6.33,'action':0.78,'capacity':149.53,'local':{'p':[225,1109,1110,1111,1114,1118,1121],'w':[1.147,1.38,0.984,1.314,2.124,0.08,0.026]},'dispersal':{'p':[225,1106,1109,1110,1111,1114,1118,1121,1122],'w':[0.468,6.33,0.515,0.465,0.618,0.871,0.034,0.062,0.002]},'initial':0,'monitored':0,'temp':[4.74,4.2,6.61,9.69,11.21,14.49,15.92,15.82,12.49,10.87,9.6,9.94]},
		{'area':2.49,'action':0,'capacity':61.18,'local':{'p':[1096,1104,1110,1113,1123,1129],'w':[1.173,1.432,1.007,1.716,0.242,0.655]},'dispersal':{'p':[1096,1104,1107,1108,1110,1113,1123,1129],'w':[0.601,0.633,2.49,0.032,0.475,0.705,0.2,0.337]},'initial':0,'monitored':0,'temp':[4.65,4.11,6.52,9.61,11.05,14.3,15.72,15.69,12.38,10.78,9.49,9.85]},
		{'area':3.386,'action':0.11,'capacity':83.32,'local':{'p':[224,1096,1098,1111,1112,1113],'w':[1.146,1.083,1.364,0.849,1.609,0.98]},'dispersal':{'p':[224,1096,1098,1107,1108,1111,1112,1113],'w':[0.482,0.511,0.61,0.022,3.386,0.442,0.758,0.476]},'initial':0,'monitored':0,'temp':[4.74,4.19,6.61,9.72,11.25,14.51,15.99,15.86,12.54,10.85,9.59,9.94]},
		{'area':1.59,'action':0.01,'capacity':32.04,'local':{'p':[224,1106,1110,1111],'w':[1.684,1.38,0.999,0.053]},'dispersal':{'p':[224,1106,1109,1110,1111,1113],'w':[0.68,0.723,1.59,0.589,0.694,0.014]},'initial':0,'monitored':0,'temp':[4.75,4.21,6.62,9.71,11.22,14.49,15.93,15.84,12.51,10.87,9.6,9.94]},
		{'area':4.489,'action':0.19,'capacity':109.83,'local':{'p':[224,227,1106,1107,1109,1113,1123],'w':[0.277,0.43,0.984,1.007,0.999,1.419,1.695]},'dispersal':{'p':[224,227,1106,1107,1109,1110,1113,1123,1129],'w':[0.178,0.19,0.427,0.485,0.408,4.489,0.551,0.672,0.031]},'initial':0,'monitored':0,'temp':[4.67,4.14,6.54,9.62,11.06,14.33,15.73,15.7,12.38,10.81,9.51,9.87]},
		{'area':3.87,'action':0.65,'capacity':98.73,'local':{'p':[224,1030,1105,1106,1108,1109,1112,1114],'w':[1.006,0.174,1.538,1.314,0.849,0.053,0.627,1.082]},'dispersal':{'p':[224,1030,1105,1106,1108,1109,1111,1112,1114],'w':[0.443,0.158,0.637,0.62,0.43,0.605,3.87,0.429,0.512]},'initial':0,'monitored':0,'temp':[4.82,4.26,6.69,9.8,11.38,14.66,16.14,15.98,12.64,10.91,9.67,10]},
		{'area':4.335,'action':0,'capacity':103.67,'local':{'p':[62,1028,1029,1030,1098,1108,1111],'w':[0.471,1.814,0.362,2.544,0.405,1.609,0.627]},'dispersal':{'p':[62,1028,1029,1030,1098,1105,1108,1111,1112],'w':[0.299,1.07,0.228,1.086,0.273,0.09,0.669,0.484,4.335]},'initial':0,'monitored':0,'temp':[4.82,4.24,6.68,9.81,11.39,14.67,16.18,15.99,12.67,10.9,9.67,10]},
		{'area':2.06,'action':0,'capacity':50.27,'local':{'p':[224,1096,1107,1108,1110],'w':[1.472,0.238,1.716,0.98,1.419]},'dispersal':{'p':[224,1096,1107,1108,1109,1110,1113],'w':[0.665,0.237,0.704,0.473,0.038,0.705,2.06]},'initial':0,'monitored':0,'temp':[4.69,4.15,6.57,9.66,11.13,14.4,15.83,15.76,12.45,10.82,9.54,9.9]},
		{'area':3.472,'action':0.17,'capacity':86.45,'local':{'p':[1105,1106,1111,1120,1121,1122],'w':[1.205,2.124,1.082,0.822,0.353,1.879]},'dispersal':{'p':[225,1105,1106,1111,1114,1118,1120,1121,1122],'w':[0.118,0.578,0.943,0.548,3.472,0.048,0.412,0.16,0.663]},'initial':0,'monitored':0,'temp':[4.82,4.25,6.68,9.78,11.37,14.67,16.13,15.96,12.63,10.93,9.67,10.01]},
		{'area':1.302,'action':0,'capacity':29.78,'local':{'p':[1021,1116,1119,1122],'w':[1.801,2.603,1.31,0.26]},'dispersal':{'p':[1021,1115,1116,1117,1119,1120,1122],'w':[0.925,1.302,1.022,0.155,0.51,0.017,0.275]},'initial':0,'monitored':0,'temp':[4.84,4.26,6.71,9.78,11.4,14.72,16.16,15.97,12.64,10.97,9.7,10.04]},
		{'area':2.534,'action':0,'capacity':61.66,'local':{'p':[225,1021,1115,1117,1118,1121,1122],'w':[0.805,0.105,2.603,2.033,0.167,0.726,0.542]},'dispersal':{'p':[225,1021,1115,1116,1117,1118,1119,1121,1122],'w':[0.416,0.289,0.902,2.534,0.995,0.066,0.035,0.256,0.33]},'initial':0,'monitored':0,'temp':[4.82,4.24,6.69,9.75,11.36,14.68,16.1,15.93,12.61,10.96,9.68,10.03]},
		{'area':4.458,'action':0.05,'capacity':93.93,'local':{'p':[225,226,1021,1116],'w':[1.082,2.356,0.661,2.033]},'dispersal':{'p':[225,226,1021,1115,1116,1117],'w':[0.465,0.952,0.42,0.026,0.772,4.458]},'initial':0,'monitored':0,'temp':[4.76,4.17,6.62,9.66,11.24,14.58,15.96,15.81,12.51,10.9,9.62,9.99]},
		{'area':0.252,'action':0,'capacity':6.15,'local':{'p':[225,1106,1116,1121],'w':[2.476,0.08,0.167,2.328]},'dispersal':{'p':[225,1106,1114,1116,1118,1121,1122],'w':[1.081,0.232,0.109,0.32,0.252,0.727,0.053]},'initial':0,'monitored':0,'temp':[4.78,4.22,6.64,9.71,11.29,14.6,16.02,15.88,12.56,10.92,9.64,9.99]},
		{'area':0.657,'action':0,'capacity':9.24,'local':{'p':[1021,1115,1120,1122],'w':[0.719,1.31,1.254,0.319]},'dispersal':{'p':[1021,1115,1116,1119,1120,1122],'w':[0.485,0.547,0.024,0.657,0.578,0.302]},'initial':0,'monitored':0,'temp':[4.85,4.27,6.71,9.8,11.42,14.74,16.2,16,12.67,10.97,9.71,10.04]},
		{'area':2.083,'action':0.03,'capacity':33.33,'local':{'p':[1021,1105,1114,1119,1122],'w':[1.354,1.887,0.822,1.254,0.521]},'dispersal':{'p':[1021,1105,1114,1115,1119,1120,1122],'w':[0.698,0.896,0.43,0.011,0.49,2.083,0.298]},'initial':0,'monitored':0,'temp':[4.86,4.28,6.72,9.82,11.45,14.76,16.23,16.02,12.69,10.96,9.71,10.04]},
		{'area':0.799,'action':0,'capacity':19.84,'local':{'p':[1106,1114,1116,1118,1122],'w':[0.026,0.353,0.726,2.328,1.618]},'dispersal':{'p':[225,1106,1114,1116,1118,1121,1122],'w':[0.764,0.207,0.232,0.445,0.252,0.799,0.61]},'initial':0,'monitored':0,'temp':[4.79,4.22,6.65,9.72,11.31,14.61,16.04,15.89,12.57,10.92,9.65,9.99]},
		{'area':1.411,'action':0.08,'capacity':34.99,'local':{'p':[1114,1115,1116,1119,1120,1121],'w':[1.879,0.26,0.542,0.319,0.521,1.618]},'dispersal':{'p':[225,1106,1114,1115,1116,1118,1119,1120,1121,1122],'w':[0.029,0.016,0.886,0.145,0.269,0.076,0.153,0.312,0.663,1.411]},'initial':0,'monitored':0,'temp':[4.81,4.25,6.68,9.76,11.36,14.66,16.11,15.94,12.61,10.94,9.67,10.01]},
		{'area':1.716,'action':0.15,'capacity':43.48,'local':{'p':[227,1107,1110,1126,1129],'w':[2.145,0.242,1.695,0.175,1.532]},'dispersal':{'p':[227,1107,1110,1123,1126,1129],'w':[0.819,0.23,0.779,1.716,0.209,0.649]},'initial':0,'monitored':0,'temp':[4.59,4.07,6.46,9.55,10.96,14.21,15.61,15.6,12.3,10.75,9.43,9.8]},
		{'area':0.819,'action':0,'capacity':20.49,'local':{'p':[228,1125,1126],'w':[0.691,1.025,0.741]},'dispersal':{'p':[228,1124,1125,1126],'w':[0.377,0.819,0.483,0.351]},'initial':0,'monitored':0,'temp':[4.4,3.85,6.24,9.39,10.78,14.03,15.43,15.43,12.17,10.61,9.26,9.63]},
		{'area':2.381,'action':0.07,'capacity':59.41,'local':{'p':[228,1097,1100,1104,1124,1126,1129],'w':[1.456,0.126,1.209,0.259,1.025,0.565,1.235]},'dispersal':{'p':[228,1097,1100,1104,1124,1125,1126,1129],'w':[0.7,0.112,0.541,0.195,0.477,2.381,0.29,0.553]},'initial':0,'monitored':0,'temp':[4.49,3.96,6.36,9.49,10.88,14.12,15.53,15.52,12.25,10.68,9.34,9.72]},
		{'area':1.147,'action':0,'capacity':28.5,'local':{'p':[227,1123,1124,1125,1129],'w':[0.326,0.175,0.741,0.565,1.035]},'dispersal':{'p':[227,1123,1124,1125,1126,1129],'w':[0.133,0.146,0.245,0.345,1.147,0.471]},'initial':0,'monitored':0,'temp':[4.46,3.93,6.32,9.44,10.83,14.08,15.48,15.47,12.2,10.65,9.32,9.69]},
		{'area':2.477,'action':0.68,'capacity':65.34,'local':{'p':[228,1100,1128,1131],'w':[2.535,0.281,1.473,1.918]},'dispersal':{'p':[228,1099,1100,1127,1128,1131],'w':[0.997,0.007,0.295,2.477,0.572,0.891]},'initial':0,'monitored':0,'temp':[4.39,3.83,6.24,9.43,10.82,14.08,15.51,15.48,12.24,10.65,9.27,9.64]},
		{'area':1.429,'action':0.24,'capacity':36.92,'local':{'p':[1127,1131,1134],'w':[1.473,1.314,0.525]},'dispersal':{'p':[1127,1128,1131,1134],'w':[0.701,1.429,0.625,0.258]},'initial':0,'monitored':0,'temp':[4.3,3.73,6.15,9.37,10.74,14.02,15.46,15.42,12.2,10.61,9.2,9.57]},
		{'area':2.401,'action':0.12,'capacity':59.82,'local':{'p':[1104,1107,1123,1125,1126],'w':[1.378,0.655,1.532,1.235,1.035]},'dispersal':{'p':[227,1097,1100,1104,1107,1110,1123,1125,1126,1129],'w':[0.055,0.027,0.001,0.684,0.383,0.021,0.637,0.598,0.491,2.401]},'initial':0,'monitored':0,'temp':[4.57,4.04,6.44,9.54,10.93,14.18,15.58,15.57,12.28,10.72,9.4,9.78]},
		{'area':1.634,'action':0.04,'capacity':40.23,'local':{'p':[1088,1093,1132,1133,1136,1137,1138],'w':[0.423,0.34,0.195,0.349,2.043,1.436,0.846]},'dispersal':{'p':[64,1088,1091,1093,1130,1132,1133,1136,1137,1138],'w':[0.022,0.267,0.041,0.206,1.634,0.24,0.232,0.757,0.521,0.454]},'initial':0,'monitored':0,'temp':[4.39,3.81,6.25,9.44,10.89,14.17,15.66,15.59,12.33,10.67,9.29,9.68]},
		{'area':3.731,'action':0.79,'capacity':96.15,'local':{'p':[64,1099,1100,1127,1128,1132,1134],'w':[0.317,0.573,0.328,1.918,1.314,2.926,0.806]},'dispersal':{'p':[64,228,1099,1100,1127,1128,1131,1132,1134,1135],'w':[0.233,0.01,0.351,0.245,0.775,0.591,3.731,1.173,0.391,0.002]},'initial':0,'monitored':0,'temp':[4.4,3.84,6.27,9.47,10.86,14.13,15.58,15.53,12.28,10.69,9.29,9.66]},
		{'area':3.809,'action':0.43,'capacity':97.39,'local':{'p':[64,1091,1099,1130,1131,1135,1136,1138],'w':[1.579,0.416,0.354,0.195,2.926,2.621,0.263,0.233]},'dispersal':{'p':[64,1091,1099,1130,1131,1132,1134,1135,1136,1138],'w':[0.708,0.208,0.33,0.153,1.208,3.809,0.012,0.976,0.13,0.206]},'initial':0,'monitored':0,'temp':[4.42,3.86,6.3,9.49,10.9,14.17,15.63,15.58,12.32,10.7,9.31,9.69]},
		{'area':5.238,'action':1.03,'capacity':135.65,'local':{'p':[229,1130,1137,1138,1139,1140],'w':[0.464,0.349,2.14,4.411,0.968,2.228]},'dispersal':{'p':[229,1130,1133,1137,1138,1139,1140],'w':[0.387,0.332,5.238,0.76,1.871,0.442,0.864]},'initial':0,'monitored':0,'temp':[4.43,3.85,6.33,9.53,10.98,14.29,15.81,15.71,12.44,10.74,9.34,9.74]},
		{'area':1.099,'action':0.29,'capacity':28.72,'local':{'p':[64,1128,1131],'w':[1.525,0.525,0.806]},'dispersal':{'p':[64,1128,1131,1132,1134],'w':[0.655,0.204,0.445,0.011,1.099]},'initial':0,'monitored':0,'temp':[4.29,3.71,6.14,9.38,10.75,14.05,15.51,15.45,12.23,10.62,9.19,9.57]},
		{'area':3.709,'action':0.32,'capacity':93.76,'local':{'p':[1090,1091,1099,1132],'w':[0.674,3.175,2.093,2.621]},'dispersal':{'p':[222,1090,1091,1099,1131,1132,1135,1136],'w':[0.036,0.401,1.38,0.902,0.009,1.191,3.709,0.007]},'initial':0,'monitored':0,'temp':[4.52,3.97,6.4,9.57,11,14.26,15.73,15.67,12.4,10.77,9.4,9.77]},
		{'area':1.115,'action':0.34,'capacity':29.58,'local':{'p':[1091,1093,1130,1132],'w':[2.119,0.668,2.043,0.263]},'dispersal':{'p':[1088,1091,1093,1130,1132,1135,1136,1138],'w':[0.007,0.892,0.465,0.883,0.304,0.001,1.115,0.057]},'initial':0,'monitored':0,'temp':[4.41,3.84,6.28,9.47,10.91,14.19,15.68,15.61,12.34,10.69,9.31,9.7]},
		{'area':1.384,'action':0.85,'capacity':38.32,'local':{'p':[1088,1130,1133,1139],'w':[1.05,1.436,2.14,0.758]},'dispersal':{'p':[1088,1130,1133,1137,1138,1139],'w':[0.489,0.699,0.966,1.384,0.016,0.478]},'initial':0,'monitored':0,'temp':[4.36,3.78,6.23,9.42,10.88,14.17,15.68,15.6,12.33,10.66,9.27,9.67]},
		{'area':7.197,'action':1.41,'capacity':186.93,'local':{'p':[64,229,1130,1132,1133],'w':[2.161,0.219,0.846,0.233,4.411]},'dispersal':{'p':[64,229,1130,1132,1133,1136,1137,1138],'w':[0.816,0.259,0.404,0.219,1.684,0.026,0.002,7.197]},'initial':0,'monitored':0,'temp':[4.41,3.83,6.3,9.51,10.93,14.25,15.76,15.66,12.4,10.72,9.31,9.7]},
		{'area':2.75,'action':1.25,'capacity':74.51,'local':{'p':[1084,1088,1133,1137,1140],'w':[1.773,1.037,0.968,0.758,2.377]},'dispersal':{'p':[1084,1088,1133,1137,1139,1140],'w':[0.852,0.504,0.515,0.318,2.75,1.075]},'initial':0,'monitored':0,'temp':[4.47,3.88,6.36,9.54,11.03,14.33,15.86,15.76,12.48,10.76,9.38,9.78]},
		{'area':4.959,'action':1.04,'capacity':128.3,'local':{'p':[221,229,1083,1084,1133,1139],'w':[0.743,4.23,0.416,0.451,2.228,2.377]},'dispersal':{'p':[221,229,1083,1084,1133,1138,1139,1140],'w':[0.402,1.747,0.302,0.249,1.083,0.005,0.882,4.959]},'initial':0,'monitored':0,'temp':[4.56,3.97,6.48,9.68,11.16,14.49,16.03,15.91,12.61,10.87,9.48,9.88]},
		{'area':1.616,'action':1.06,'capacity':38.69,'local':{'p':[230,1075,1146,1147],'w':[1.947,1.905,0.687,1.082]},'dispersal':{'p':[230,1075,1141,1146,1147],'w':[0.859,0.86,1.616,0.474,0.557]},'initial':0,'monitored':0,'temp':[4.88,4.29,6.91,10.09,11.63,15.02,16.62,16.48,13.07,11.21,9.81,10.22]},
		{'area':4.106,'action':0.46,'capacity':43.17,'local':{'p':[220,1068,1069,1074,1075,1145,1147],'w':[0.451,1.815,0.94,0.03,2.232,2.311,0.53]},'dispersal':{'p':[220,1068,1069,1074,1075,1142,1145,1147],'w':[0.316,0.831,0.393,0.118,0.92,4.106,0.949,0.319]},'initial':0,'monitored':0,'temp':[4.98,4.39,7.04,10.2,11.75,15.13,16.76,16.62,13.19,11.3,9.92,10.34]},
		{'area':2.57,'action':4.7,'capacity':86.76,'local':{'p':[229,230,1144,1146],'w':[0.571,1.469,2.932,2.367]},'dispersal':{'p':[229,230,1082,1143,1144,1146],'w':[0.421,0.729,0.011,2.57,1.202,0.984]},'initial':0,'monitored':0,'temp':[4.84,4.26,6.86,10.04,11.56,14.93,16.52,16.37,12.99,11.16,9.75,10.16]},
		{'area':4.569,'action':3.67,'capacity':130.76,'local':{'p':[229,230,1143],'w':[2.733,0.246,2.932]},'dispersal':{'p':[229,230,1143,1144],'w':[1.238,0.196,1.125,4.569]},'initial':0,'monitored':0,'temp':[4.8,4.24,6.82,10.01,11.51,14.88,16.47,16.3,12.95,11.13,9.71,10.12]},
		{'area':2.147,'action':0.4,'capacity':30.7,'local':{'p':[1068,1142,1147],'w':[0.714,2.311,1.229]},'dispersal':{'p':[1068,1142,1145,1147],'w':[0.406,0.906,2.147,0.612]},'initial':0,'monitored':0,'temp':[5.04,4.48,7.13,10.29,11.84,15.23,16.86,16.71,13.27,11.37,9.98,10.4]},
		{'area':3.743,'action':4.5,'capacity':115.26,'local':{'p':[229,230,1075,1082,1141,1143],'w':[0.284,0.732,1.15,3.425,0.687,2.367]},'dispersal':{'p':[220,229,230,1075,1079,1082,1141,1143,1146],'w':[0.001,0.295,0.366,0.604,0.012,1.394,0.291,0.997,3.743]},'initial':0,'monitored':0,'temp':[4.81,4.22,6.82,10,11.53,14.9,16.49,16.35,12.97,11.13,9.74,10.15]},
		{'area':1.894,'action':0.02,'capacity':18.51,'local':{'p':[230,1075,1141,1142,1145],'w':[0.757,0.757,1.082,0.53,1.229]},'dispersal':{'p':[230,1075,1141,1142,1145,1147],'w':[0.365,0.415,0.414,0.302,0.45,1.894]},'initial':0,'monitored':0,'temp':[4.96,4.38,7.02,10.18,11.73,15.12,16.74,16.6,13.17,11.28,9.88,10.3]}
		]
