# Supplementary material for: Modelling Spatial and Temporal Patterns of African Swine Fever in an Isolated Wild Boar Population to Support Decision-Making
Source: Front Vet Sci. 2020 Apr 8;7:154. doi: 10.3389/fvets.2020.00154 (PMC7156605; doi:10.3389/fvets.2020.00154)
Supplement: Supplementary file 1 [file Data_Sheet_1.ZIP › simBoar v4.2 (ASF)/resources/landscape/thiessens_4.txt]

parameters.patches=[
		{'area':1.115,'action':0.18,'capacity':28.79,'local':{'p':[13,20,29,30,144],'w':[0.664,1.109,0.457,0.412,1.403]},'dispersal':{'p':[1,13,14,20,29,30,144],'w':[1.115,0.275,0.039,0.612,0.215,0.284,0.694]},'initial':0,'monitored':1,'temp':[4.77,3.88,6.39,9.54,10.87,14.17,15.73,15.49,12.42,10.77,9.56,9.97]},
		{'area':2.157,'action':4.42,'capacity':76.03,'local':{'p':[14,15,17,19,20,21],'w':[1.032,0.372,0.6,0.474,2.291,1.576]},'dispersal':{'p':[2,14,15,17,19,20,21],'w':[2.157,0.586,0.31,0.379,0.28,0.963,0.509]},'initial':0,'monitored':1,'temp':[5.03,4.18,6.69,9.8,11.17,14.47,16.04,15.77,12.7,11.06,9.85,10.25]},
		{'area':2.993,'action':6.35,'capacity':106.54,'local':{'p':[22,23,24,25,26],'w':[2.752,2.063,0.737,1.293,0.832]},'dispersal':{'p':[3,22,23,24,25,26,43],'w':[2.993,1.036,0.991,0.398,0.535,0.43,0.188]},'initial':43,'monitored':1,'temp':[4.73,3.99,6.5,9.52,11.02,14.31,15.93,15.61,12.5,10.85,9.6,10.05]},
		{'area':7.898,'action':15.44,'capacity':261.98,'local':{'p':[15,20,26,27,30,39],'w':[2.137,1.193,3.241,0.093,4.033,0.928]},'dispersal':{'p':[4,15,20,26,27,30,37,39],'w':[7.898,0.9,0.601,1.274,0.139,1.615,0.083,0.509]},'initial':15,'monitored':1,'temp':[4.77,3.95,6.46,9.57,10.96,14.27,15.84,15.58,12.48,10.82,9.59,10.01]},
		{'area':7.207,'action':10.79,'capacity':225.15,'local':{'p':[6,33,35,157,664,665,671,746],'w':[0.51,1.44,2.981,2.15,0.922,1.156,1.29,0.597]},'dispersal':{'p':[5,6,33,35,157,664,665,671,746],'w':[7.207,0.291,0.701,1.149,0.894,0.404,0.615,0.54,0.331]},'initial':1,'monitored':1,'temp':[4.65,3.78,6.24,9.45,10.74,14.07,15.58,15.39,12.28,10.64,9.39,9.81]},
		{'area':4.913,'action':8.95,'capacity':166.48,'local':{'p':[5,32,33,34,35,39,666],'w':[0.51,0.871,0.97,2.315,2.771,0.809,0.072]},'dispersal':{'p':[5,6,32,33,34,35,39,666],'w':[0.374,4.913,0.818,0.531,0.836,1.042,0.291,0.329]},'initial':148,'monitored':1,'temp':[4.59,3.76,6.19,9.39,10.72,14.06,15.56,15.39,12.26,10.62,9.37,9.81]},
		{'area':3.966,'action':4.75,'capacity':117.12,'local':{'p':[37,38,39,54,666],'w':[1.693,2.145,1.825,0.504,1.611]},'dispersal':{'p':[7,37,38,39,54,666],'w':[3.966,0.8,0.72,0.721,0.361,1.005]},'initial':9,'monitored':1,'temp':[4.45,3.63,6.1,9.24,10.67,13.97,15.51,15.32,12.18,10.53,9.3,9.76]},
		{'area':3.309,'action':0.71,'capacity':43.91,'local':{'p':[40,41,42,44,45,47,753],'w':[0.383,0.264,2.491,1.42,1.953,0.684,0.178]},'dispersal':{'p':[8,40,41,42,44,45,46,47,753],'w':[3.309,0.161,0.154,1.065,0.502,0.897,0.012,0.399,0.228]},'initial':17,'monitored':1,'temp':[4.41,3.65,6.13,9.21,10.68,13.99,15.58,15.34,12.21,10.55,9.33,9.79]},
		{'area':8.784,'action':5.31,'capacity':237.74,'local':{'p':[49,50,53,169,753,813,814,817],'w':[0.096,1.451,4.189,3.108,0.458,0.032,2.825,0.246]},'dispersal':{'p':[9,42,49,50,53,169,753,813,814,816,817],'w':[8.784,0.051,0.162,0.278,1.563,1.287,0.318,0.312,0.998,0.003,0.474]},'initial':4,'monitored':1,'temp':[4.61,3.92,6.44,9.53,11,14.33,15.94,15.68,12.53,10.81,9.56,10.03]},
		{'area':2.543,'action':3.95,'capacity':82.19,'local':{'p':[48,49,50,51,52,57],'w':[0.236,1.546,1.042,0.835,1.015,1.466]},'dispersal':{'p':[10,45,48,49,50,51,52,56,57],'w':[2.543,0.064,0.172,0.727,0.479,0.296,0.495,0.001,0.743]},'initial':0,'monitored':1,'temp':[4.4,3.63,6.15,9.24,10.74,14.04,15.6,15.41,12.24,10.56,9.34,9.82]},
		{'area':11.884,'action':12.65,'capacity':352.56,'local':{'p':[55,56,57,182,820,826],'w':[2.512,2.713,4.883,1,1.594,0.353]},'dispersal':{'p':[11,45,55,56,57,182,820,825,826],'w':[11.884,0.039,1.889,1.127,1.968,0.488,0.63,0.051,0.245]},'initial':30,'monitored':1,'temp':[4.65,3.89,6.41,9.53,11.04,14.33,15.84,15.65,12.46,10.8,9.57,10.05]},
		{'area':1.777,'action':0.88,'capacity':48.29,'local':{'p':[34],'w':[0.959]},'dispersal':{'p':[12,32,34,825,833],'w':[1.777,0.631,0.303,1.206,0.124]},'initial':5,'monitored':1,'temp':[4.83,4.08,6.51,9.72,11.08,14.43,15.92,15.73,12.55,10.9,9.64,10.11]},
		{'area':0.591,'action':0.04,'capacity':14.27,'local':{'p':[1,29,31,144,156],'w':[0.664,0.901,0.542,0.64,0.332]},'dispersal':{'p':[1,13,29,31,144,156],'w':[0.353,0.591,0.475,0.223,0.42,0.24]},'initial':0,'monitored':1,'temp':[4.67,3.78,6.29,9.45,10.77,14.08,15.63,15.4,12.33,10.67,9.45,9.86]},
		{'area':9.613,'action':6.24,'capacity':268.08,'local':{'p':[2,17,20,133,144,501,504],'w':[1.032,2.437,1.489,1.937,3.457,0.176,2.197]},'dispersal':{'p':[1,2,14,17,20,133,144,501,502,504],'w':[0.09,0.427,9.613,0.989,0.624,0.85,1.404,0.185,0.01,1.001]},'initial':0,'monitored':1,'temp':[4.95,4.02,6.53,9.68,10.98,14.26,15.82,15.6,12.57,10.94,9.75,10.14]},
		{'area':8.326,'action':11.84,'capacity':239.01,'local':{'p':[2,4,19,20,27,59,605],'w':[0.372,2.137,3.181,1.06,3.792,0.71,0.429]},'dispersal':{'p':[2,4,15,16,18,19,20,26,27,59,605],'w':[0.215,0.944,8.326,0.062,0.006,1.17,0.474,0.088,1.474,0.42,0.322]},'initial':24,'monitored':1,'temp':[5.11,4.35,6.86,9.92,11.37,14.67,16.26,15.94,12.84,11.2,9.95,10.37]},
		{'area':1.271,'action':2.08,'capacity':34.75,'local':{'p':[17,18,19,21,605],'w':[0.73,3.016,2.897,0.074,0.184]},'dispersal':{'p':[15,16,17,18,19,21,498,605],'w':[0.133,1.271,0.406,1.047,1.088,0.128,0.007,0.456]},'initial':0,'monitored':1,'temp':[5.34,4.57,7.1,10.15,11.6,14.9,16.48,16.16,13.06,11.42,10.18,10.58]},
		{'area':4.479,'action':2.85,'capacity':121.75,'local':{'p':[2,14,16,18,21,133,500,502],'w':[0.6,2.437,0.73,1.254,1.32,0.327,1.048,0.568]},'dispersal':{'p':[2,14,16,17,18,19,21,133,500,502],'w':[0.348,1.054,0.293,4.479,0.477,0.087,0.451,0.275,0.477,0.36]},'initial':0,'monitored':1,'temp':[5.23,4.37,6.9,10,11.37,14.66,16.23,15.96,12.9,11.26,10.05,10.44]},
		{'area':2.052,'action':0.63,'capacity':44.7,'local':{'p':[16,17,498,500,605],'w':[3.016,1.254,2.322,0.961,0.813]},'dispersal':{'p':[15,16,17,18,19,498,500,605],'w':[0.043,1.011,0.681,2.052,0.206,0.943,0.492,0.457]},'initial':0,'monitored':1,'temp':[5.4,4.62,7.15,10.21,11.66,14.96,16.53,16.22,13.12,11.48,10.24,10.63]},
		{'area':2.595,'action':2.99,'capacity':71.33,'local':{'p':[2,15,16,21,605],'w':[0.474,3.181,2.897,1.173,0.094]},'dispersal':{'p':[2,15,16,17,18,19,20,21,605],'w':[0.333,1.362,0.969,0.094,0.101,2.595,0.002,0.415,0.359]},'initial':0,'monitored':1,'temp':[5.26,4.48,7.01,10.06,11.51,14.81,16.39,16.08,12.97,11.33,10.09,10.5]},
		{'area':3.634,'action':2.08,'capacity':90.33,'local':{'p':[1,2,4,14,15,30,144],'w':[1.109,2.291,1.193,1.489,1.06,0.411,0.16]},'dispersal':{'p':[1,2,4,14,15,19,20,30,144],'w':[0.45,0.931,0.536,0.669,0.566,0.001,3.634,0.239,0.159]},'initial':0,'monitored':1,'temp':[4.91,4.05,6.57,9.69,11.05,14.35,15.92,15.66,12.58,10.94,9.72,10.13]},
		{'area':0.812,'action':2.06,'capacity':30.62,'local':{'p':[2,16,17,19],'w':[1.576,0.074,1.32,1.173]},'dispersal':{'p':[2,16,17,19,21],'w':[0.801,0.168,0.628,0.561,0.812]},'initial':0,'monitored':1,'temp':[5.15,4.32,6.84,9.93,11.33,14.62,16.19,15.91,12.83,11.19,9.98,10.37]},
		{'area':2.567,'action':4.59,'capacity':79.73,'local':{'p':[3,23,24,40,41,43,44],'w':[2.752,0.087,1.189,0.35,0.314,2.822,0.092]},'dispersal':{'p':[3,22,23,24,40,41,43,44],'w':[1.084,2.567,0.266,0.522,0.161,0.227,1.195,0.099]},'initial':28,'monitored':1,'temp':[4.63,3.89,6.38,9.42,10.91,14.2,15.82,15.52,12.41,10.76,9.51,9.97]},
		{'area':6.912,'action':10.06,'capacity':218.48,'local':{'p':[3,22,25,28,43,46,606,663,753],'w':[2.063,0.087,1.059,2.606,0.925,0.099,0.984,3.143,0.044]},'dispersal':{'p':[3,22,23,25,27,28,43,46,606,663,753],'w':[0.793,0.095,6.912,0.49,0.003,1.05,0.381,0.059,0.502,1.282,0.222]},'initial':40,'monitored':1,'temp':[4.85,4.16,6.68,9.64,11.21,14.47,16.11,15.73,12.63,11,9.72,10.17]},
		{'area':2.845,'action':2.17,'capacity':81.34,'local':{'p':[3,22,26,37,41,47],'w':[0.737,1.189,2.114,0.565,1.237,1.159]},'dispersal':{'p':[3,22,24,26,37,41,44,47],'w':[0.373,0.545,2.845,0.97,0.407,0.524,0.01,0.465]},'initial':37,'monitored':1,'temp':[4.63,3.86,6.36,9.44,10.88,14.19,15.79,15.52,12.39,10.74,9.5,9.94]},
		{'area':2.31,'action':5.01,'capacity':82.62,'local':{'p':[3,23,26,27,28],'w':[1.293,1.059,2.042,1.724,0.353]},'dispersal':{'p':[3,23,25,26,27,28],'w':[0.633,0.518,2.31,0.925,0.797,0.196]},'initial':35,'monitored':1,'temp':[4.84,4.1,6.61,9.64,11.13,14.42,16.03,15.7,12.59,10.95,9.69,10.13]},
		{'area':7.396,'action':11.89,'capacity':240.96,'local':{'p':[3,4,24,25,27,37,39],'w':[0.832,3.241,2.114,2.042,0.896,1.541,0.039]},'dispersal':{'p':[3,4,15,24,25,26,27,37,39],'w':[0.407,1.362,0.072,0.862,0.776,7.396,0.464,0.681,0.155]},'initial':92,'monitored':1,'temp':[4.75,3.97,6.47,9.56,10.98,14.3,15.88,15.6,12.49,10.83,9.6,10.03]},
		{'area':5.421,'action':3.73,'capacity':139.12,'local':{'p':[4,15,25,26,28,59],'w':[0.093,3.792,1.724,0.896,2.365,1.485]},'dispersal':{'p':[4,15,23,25,26,27,28,59,606],'w':[0.183,1.546,0.003,0.709,0.467,5.421,0.94,0.691,0.071]},'initial':46,'monitored':1,'temp':[5,4.27,6.78,9.8,11.3,14.58,16.19,15.85,12.74,11.11,9.85,10.28]},
		{'area':2.718,'action':3.44,'capacity':78.64,'local':{'p':[23,25,27,59,606],'w':[2.606,0.353,2.365,0.111,2.051]},'dispersal':{'p':[23,25,27,28,59,606],'w':[1.058,0.304,0.967,2.718,0.204,0.932]},'initial':15,'monitored':1,'temp':[4.99,4.29,6.81,9.77,11.34,14.6,16.23,15.85,12.74,11.12,9.84,10.28]},
		{'area':2.742,'action':1.31,'capacity':61.63,'local':{'p':[1,13,30,31,39,156,665],'w':[0.457,0.901,3.742,0.983,0.833,1.6,1.349]},'dispersal':{'p':[1,13,29,30,31,39,156,665],'w':[0.348,0.37,2.742,1.553,0.354,0.426,0.607,0.75]},'initial':0,'monitored':1,'temp':[4.62,3.75,6.25,9.4,10.75,14.06,15.61,15.38,12.29,10.63,9.4,9.82]},
		{'area':3.449,'action':4.38,'capacity':104.64,'local':{'p':[1,4,20,29,39],'w':[0.412,4.033,0.411,3.742,1.004]},'dispersal':{'p':[1,4,20,29,30,39,156],'w':[0.273,1.64,0.314,1.533,3.449,0.559,0.015]},'initial':2,'monitored':1,'temp':[4.67,3.82,6.32,9.46,10.82,14.13,15.69,15.45,12.35,10.7,9.47,9.89]},
		{'area':0.424,'action':0.06,'capacity':10.9,'local':{'p':[13,29,156],'w':[0.542,0.983,1.37]},'dispersal':{'p':[13,29,31,144,156,664],'w':[0.252,0.507,0.424,0.036,0.834,0.028]},'initial':0,'monitored':1,'temp':[4.62,3.73,6.25,9.42,10.74,14.05,15.6,15.37,12.28,10.62,9.4,9.81]},
		{'area':6.022,'action':15.55,'capacity':216.53,'local':{'p':[6,33,750,825],'w':[0.871,2.035,0.136,3.235]},'dispersal':{'p':[6,12,32,33,34,168,746,749,750,825,833],'w':[0.882,0.581,6.022,1.926,0.556,0.761,0.048,0.338,0.443,0.846,0.135]},'initial':35,'monitored':1,'temp':[4.78,4,6.39,9.64,10.89,14.28,15.77,15.59,12.43,10.78,9.53,9.98]},
		{'area':5.815,'action':7.74,'capacity':181.45,'local':{'p':[5,6,32,746],'w':[1.44,0.97,2.035,1.955]},'dispersal':{'p':[5,6,32,33,168,746,750],'w':[0.642,0.482,1.291,5.815,0.358,0.925,0.334]},'initial':91,'monitored':1,'temp':[4.85,4.04,6.44,9.71,10.92,14.3,15.79,15.61,12.47,10.82,9.55,9.99]},
		{'area':3.193,'action':5.37,'capacity':103.43,'local':{'p':[6,12,666],'w':[2.315,0.959,2.504]},'dispersal':{'p':[6,12,32,34,39,666,825],'w':[0.932,0.402,0.71,3.193,0.042,1.114,0.865]},'initial':26,'monitored':1,'temp':[4.64,3.84,6.29,9.47,10.85,14.18,15.68,15.5,12.35,10.71,9.46,9.91]},
		{'area':4.021,'action':5.33,'capacity':111.14,'local':{'p':[5,6,39,665],'w':[2.981,2.771,1.744,1.06]},'dispersal':{'p':[5,6,35,39,665,666],'w':[1.263,1.27,4.021,0.753,0.552,0.081]},'initial':59,'monitored':1,'temp':[4.44,3.57,6.01,9.19,10.53,13.85,15.37,15.2,12.09,10.46,9.22,9.65]},
		{'area':0.54,'action':0.9,'capacity':13.6,'local':{'p':[38,54,55,666],'w':[1.369,0.501,1.235,0.526]},'dispersal':{'p':[36,38,54,55,666],'w':[0.54,0.619,0.419,0.56,0.299]},'initial':0,'monitored':1,'temp':[4.42,3.62,6.09,9.22,10.67,13.98,15.51,15.32,12.18,10.53,9.3,9.78]},
		{'area':8.485,'action':18.09,'capacity':301.49,'local':{'p':[7,24,26,39,45,47,54],'w':[1.693,0.565,1.541,3.23,0.07,3.531,1.492]},'dispersal':{'p':[4,7,24,26,37,39,45,47,54],'w':[0.127,0.725,0.279,0.669,8.485,1.358,0.174,1.302,0.644]},'initial':65,'monitored':1,'temp':[4.48,3.67,6.16,9.27,10.69,14.01,15.57,15.35,12.22,10.57,9.33,9.78]},
		{'area':0.906,'action':1.48,'capacity':26.92,'local':{'p':[7,36,54,666],'w':[2.145,1.369,0.596,0.806]},'dispersal':{'p':[7,36,38,54,666],'w':[0.963,0.507,0.906,0.451,0.537]},'initial':2,'monitored':1,'temp':[4.44,3.63,6.11,9.24,10.68,13.99,15.52,15.33,12.19,10.54,9.31,9.78]},
		{'area':9.044,'action':7.73,'capacity':238.95,'local':{'p':[4,6,7,26,29,30,35,37,665,666],'w':[0.928,0.809,1.825,0.039,0.833,1.004,1.744,3.23,1.775,3.896]},'dispersal':{'p':[4,6,7,26,29,30,34,35,37,39,665,666],'w':[0.417,0.406,0.792,0.098,0.338,0.403,0.049,0.76,1.314,9.044,0.602,1.041]},'initial':15,'monitored':1,'temp':[4.44,3.6,6.06,9.2,10.59,13.9,15.44,15.25,12.14,10.49,9.26,9.7]},
		{'area':0.847,'action':0.14,'capacity':7.99,'local':{'p':[8,22,43,44,46,753],'w':[0.383,0.35,1.334,1.689,0.237,0.688]},'dispersal':{'p':[8,22,40,41,42,43,44,46,753],'w':[0.353,0.3,0.847,0.108,0.024,0.517,0.606,0.177,0.19]},'initial':0,'monitored':1,'temp':[4.49,3.73,6.22,9.28,10.75,14.06,15.67,15.4,12.28,10.63,9.39,9.85]},
		{'area':1.753,'action':2.5,'capacity':54.95,'local':{'p':[8,22,24,44,47],'w':[0.264,0.314,1.237,1.85,2.242]},'dispersal':{'p':[8,22,24,40,41,44,47],'w':[0.297,0.243,0.581,0.074,1.753,0.658,1.016]},'initial':21,'monitored':1,'temp':[4.51,3.73,6.23,9.31,10.76,14.07,15.66,15.41,12.29,10.63,9.39,9.85]},
		{'area':5.689,'action':8.08,'capacity':178.74,'local':{'p':[8,45,49,53,753],'w':[2.491,0.632,0.438,3.7,3.881]},'dispersal':{'p':[8,9,40,42,45,46,49,53,753],'w':[0.94,0.123,0.026,5.689,0.362,0.034,0.261,1.419,1.712]},'initial':13,'monitored':1,'temp':[4.47,3.73,6.22,9.29,10.77,14.08,15.69,15.44,12.3,10.63,9.4,9.86]},
		{'area':3.212,'action':2.82,'capacity':92.96,'local':{'p':[22,23,40,46],'w':[2.822,0.925,1.334,3.657]},'dispersal':{'p':[3,22,23,40,43,44,46,663,753],'w':[0.076,1.104,0.52,0.592,3.212,0.017,1.372,0.038,0.285]},'initial':9,'monitored':1,'temp':[4.59,3.86,6.35,9.37,10.88,14.17,15.8,15.49,12.38,10.73,9.49,9.95]},
		{'area':1.224,'action':2.37,'capacity':33.77,'local':{'p':[8,22,40,41],'w':[1.42,0.092,1.689,1.85]},'dispersal':{'p':[8,22,24,40,41,43,44,47,753],'w':[0.767,0.215,0.007,0.656,0.792,0.008,1.224,0.054,0.021]},'initial':12,'monitored':1,'temp':[4.48,3.71,6.2,9.27,10.73,14.04,15.64,15.39,12.26,10.6,9.37,9.83]},
		{'area':5.951,'action':3.57,'capacity':149.18,'local':{'p':[8,37,42,47,49,54,56,57],'w':[1.953,0.07,0.632,0.721,2.838,1.701,1.749,0.198]},'dispersal':{'p':[8,10,11,37,42,45,47,49,54,56,57],'w':[0.788,0.036,0.011,0.131,0.355,5.951,0.352,1.178,0.7,0.705,0.219]},'initial':36,'monitored':1,'temp':[4.29,3.5,5.98,9.07,10.55,13.85,15.42,15.22,12.08,10.42,9.21,9.69]},
		{'area':3.549,'action':1.31,'capacity':93.24,'local':{'p':[23,40,43,753],'w':[0.099,0.237,3.657,5.055]},'dispersal':{'p':[8,23,40,42,43,46,663,753],'w':[0.015,0.199,0.204,0.03,1.382,3.549,0.063,2.22]},'initial':2,'monitored':1,'temp':[4.57,3.84,6.33,9.36,10.86,14.15,15.78,15.49,12.38,10.72,9.48,9.94]},
		{'area':3.134,'action':3.5,'capacity':94.86,'local':{'p':[8,24,37,41,45],'w':[0.684,1.159,3.531,2.242,0.721]},'dispersal':{'p':[8,24,37,41,44,45,47,54],'w':[0.366,0.634,1.487,0.831,0.018,0.389,3.134,0.099]},'initial':33,'monitored':1,'temp':[4.48,3.69,6.18,9.28,10.72,14.03,15.62,15.38,12.25,10.59,9.35,9.81]},
		{'area':1.369,'action':1.34,'capacity':40.38,'local':{'p':[10,50,51,817,818,819],'w':[0.236,1.131,1.719,0.192,1.546,0.03]},'dispersal':{'p':[10,48,50,51,52,817,818,819],'w':[0.225,1.369,0.484,0.53,0.163,0.236,0.598,0.214]},'initial':0,'monitored':1,'temp':[4.51,3.78,6.31,9.41,10.91,14.21,15.79,15.58,12.39,10.7,9.46,9.94]},
		{'area':4.127,'action':2.43,'capacity':102.53,'local':{'p':[9,10,42,45,50,53,57],'w':[0.096,1.546,0.438,2.838,1.421,1.904,0.149]},'dispersal':{'p':[9,10,42,45,49,50,53,56,57,816],'w':[0.166,0.637,0.312,1.188,4.127,0.585,0.724,0.036,0.225,0.001]},'initial':3,'monitored':1,'temp':[4.32,3.55,6.04,9.13,10.62,13.92,15.5,15.3,12.14,10.47,9.26,9.74]},
		{'area':1.875,'action':0.76,'capacity':35.46,'local':{'p':[9,10,48,49,816,817],'w':[1.451,1.042,1.131,1.421,0.174,2.308]},'dispersal':{'p':[9,10,48,49,50,51,53,814,816,817,818],'w':[0.701,0.539,0.473,0.671,1.875,0.022,0.053,0.03,0.003,0.858,0.031]},'initial':0,'monitored':1,'temp':[4.42,3.69,6.2,9.29,10.78,14.09,15.67,15.46,12.29,10.6,9.37,9.85]},
		{'area':0.723,'action':1.19,'capacity':23.86,'local':{'p':[10,48,52,819],'w':[0.835,1.719,1.8,0.014]},'dispersal':{'p':[10,48,50,51,52,818,819],'w':[0.446,0.706,0.044,0.723,0.794,0.057,0.198]},'initial':0,'monitored':1,'temp':[4.5,3.77,6.3,9.4,10.9,14.21,15.77,15.57,12.38,10.69,9.45,9.94]},
		{'area':3.298,'action':1.07,'capacity':84.98,'local':{'p':[10,51,57,181,819],'w':[1.015,1.8,2.155,2.103,1.169]},'dispersal':{'p':[10,48,51,52,57,181,818,819],'w':[0.506,0.166,0.547,3.298,0.988,0.973,0.052,0.525]},'initial':0,'monitored':1,'temp':[4.54,3.8,6.34,9.43,10.95,14.25,15.8,15.61,12.41,10.72,9.49,9.97]},
		{'area':3.823,'action':2.69,'capacity':107.63,'local':{'p':[9,42,49,753],'w':[4.189,3.7,1.904,0.178]},'dispersal':{'p':[9,42,49,50,53,753],'w':[1.774,1.489,0.844,0.106,3.823,0.305]},'initial':4,'monitored':1,'temp':[4.45,3.73,6.23,9.31,10.78,14.1,15.7,15.46,12.32,10.63,9.4,9.87]},
		{'area':3.733,'action':5.15,'capacity':117.05,'local':{'p':[7,36,37,38,45,55,56],'w':[0.504,0.501,1.492,0.596,1.701,0.689,2.082]},'dispersal':{'p':[7,36,37,38,45,47,54,55,56],'w':[0.297,0.195,0.666,0.239,0.816,0.083,3.733,0.343,0.883]},'initial':29,'monitored':1,'temp':[4.31,3.49,5.97,9.08,10.54,13.84,15.4,15.21,12.07,10.42,9.2,9.68]},
		{'area':5.273,'action':6.86,'capacity':157.71,'local':{'p':[11,36,54,56,666,825],'w':[2.512,1.235,0.689,1.059,1.584,3.339]},'dispersal':{'p':[11,36,54,55,56,666,820,825],'w':[1.872,0.495,0.387,5.273,0.449,0.697,0.169,1.431]},'initial':2,'monitored':1,'temp':[4.67,3.9,6.4,9.54,11.01,14.31,15.82,15.62,12.45,10.79,9.55,10.03]},
		{'area':3.475,'action':0.81,'capacity':80.74,'local':{'p':[11,45,54,55,57],'w':[2.713,1.749,2.082,1.059,0.254]},'dispersal':{'p':[10,11,45,49,54,55,56,57],'w':[0.001,1.11,0.824,0.04,0.829,0.581,3.475,0.251]},'initial':1,'monitored':1,'temp':[4.23,3.41,5.89,8.99,10.48,13.77,15.32,15.15,12,10.35,9.15,9.64]},
		{'area':9.189,'action':6.08,'capacity':255.5,'local':{'p':[10,11,45,49,52,56,181,826],'w':[1.466,4.883,0.198,0.149,2.155,0.254,0.488,3.286]},'dispersal':{'p':[10,11,45,49,52,56,57,181,182,826,911],'w':[0.605,1.939,0.161,0.145,0.778,0.197,9.189,0.373,0.029,1.248,0.197]},'initial':4,'monitored':1,'temp':[4.55,3.78,6.32,9.42,10.95,14.24,15.77,15.58,12.38,10.71,9.49,9.98]},
		{'area':5.352,'action':2.29,'capacity':114.78,'local':{'p':[245,246,249,252],'w':[2.138,0.681,2.31,1.194]},'dispersal':{'p':[58,245,246,249,252],'w':[5.352,0.892,0.383,0.913,0.541]},'initial':0,'monitored':0,'temp':[5.38,4.32,6.89,9.97,11.43,14.65,16.09,15.92,13.19,11.45,10.2,10.67]},
		{'area':2.873,'action':0.41,'capacity':72.77,'local':{'p':[15,27,28,601,605,606],'w':[0.71,1.485,0.111,0.907,1.623,1.329]},'dispersal':{'p':[15,27,28,59,601,605,606],'w':[0.436,0.63,0.136,2.873,0.331,0.657,0.584]},'initial':0,'monitored':0,'temp':[5.2,4.49,7.02,9.96,11.55,14.81,16.42,16.05,12.92,11.32,10.04,10.47]},
		{'area':1.044,'action':0.07,'capacity':24.87,'local':{'p':[564,567,568,569,570,571],'w':[0.73,0.955,0.8,0.148,0.862,0.523]},'dispersal':{'p':[60,564,567,568,569,570,571],'w':[1.044,0.378,0.458,0.38,0.112,0.397,0.369]},'initial':0,'monitored':0,'temp':[4.61,3.79,6.15,9.4,10.62,13.95,15.37,15.18,12.14,10.56,9.4,9.72]},
		{'area':5.032,'action':1.64,'capacity':102.08,'local':{'p':[1006,1042,1043,1047,1048],'w':[0.182,0.874,2.553,1.319,0.718]},'dispersal':{'p':[61,1006,1042,1043,1044,1045,1047,1048,1051],'w':[5.032,0.191,0.379,1.023,0.961,0.847,0.536,0.382,0.057]},'initial':0,'monitored':0,'temp':[4.88,4.27,6.71,9.87,11.5,14.8,16.37,16.1,12.79,10.9,9.73,10.04]},
		{'area':1.51,'action':0.02,'capacity':35.75,'local':{'p':[1082,1083,1086],'w':[1.954,0.702,2.455]},'dispersal':{'p':[62,1080,1082,1083,1084,1085,1086],'w':[1.51,0.1,0.688,0.45,0.052,0.537,0.857]},'initial':0,'monitored':0,'temp':[5.11,4.61,7.27,10.31,11.88,15.17,16.9,16.69,13.32,11.46,10.11,10.55]},
		{'area':6.522,'action':1.13,'capacity':168.73,'local':{'p':[1124,1129,1130,1131,1132,1133],'w':[2.621,1.154,0.1,2.06,1.436,0.874]},'dispersal':{'p':[63,1124,1129,1130,1131,1132,1133,1136],'w':[6.522,1.078,0.517,0.147,0.846,0.527,0.401,0.049]},'initial':0,'monitored':0,'temp':[4.36,3.79,6.23,9.44,10.85,14.14,15.62,15.55,12.3,10.67,9.26,9.64]},
		{'area':5.923,'action':1.42,'capacity':154.27,'local':{'p':[208,869,875,1027,1029],'w':[1.409,0.348,1.712,2.096,1.344]},'dispersal':{'p':[64,208,869,875,879,1027,1029],'w':[5.923,0.517,0.231,0.75,0.032,0.895,0.613]},'initial':0,'monitored':0,'temp':[4.48,3.74,6.16,9.24,10.48,13.92,15.31,15.18,12,10.35,9.25,9.69]},
		{'area':6.09,'action':1.33,'capacity':156.25,'local':{'p':[192,891,894,1007,1009,1010,1011,1012,1043],'w':[1.074,1.027,0.54,2.954,1.54,1.245,1.495,0.469,0.001]},'dispersal':{'p':[65,192,891,894,1006,1007,1009,1010,1011,1012,1043],'w':[6.09,0.52,0.492,0.303,0.086,1.15,0.562,0.545,0.609,0.239,0.137]},'initial':0,'monitored':0,'temp':[4.55,3.84,6.25,9.39,10.87,14.2,15.73,15.54,12.32,10.58,9.39,9.79]…
		{'area':3.784,'action':0.25,'capacity':92.82,'local':{'p':[987,988,989,991],'w':[2.794,0.745,2.547,2.247]},'dispersal':{'p':[66,195,979,987,988,989,990,991,1061],'w':[3.784,0.047,0.074,1.131,0.435,1.034,0.029,0.888,0.127]},'initial':0,'monitored':0,'temp':[4.93,4.37,6.97,10.09,11.58,14.92,16.51,16.29,13,11.22,9.89,10.33]},
		{'area':4.562,'action':1.83,'capacity':121.78,'local':{'p':[963,964,966,967,975],'w':[2.676,1.281,1.554,1.283,2.3]},'dispersal':{'p':[67,963,964,965,966,967,968,975],'w':[4.562,1.206,0.552,0.038,0.65,0.531,0.04,1.079]},'initial':0,'monitored':0,'temp':[5.09,4.59,7.22,10.26,11.81,15.11,16.83,16.58,13.28,11.44,10.08,10.52]},
		{'area':6.522,'action':3.97,'capacity':180.89,'local':{'p':[175,776,787,789],'w':[0.215,1.892,1.575,2.935]},'dispersal':{'p':[68,175,776,787,789],'w':[6.522,0.151,0.828,0.735,1.182]},'initial':0,'monitored':0,'temp':[4.07,3.32,5.94,9.06,10.78,14.09,15.84,15.45,12.26,10.52,9.09,9.56]},
		{'area':3.687,'action':0.21,'capacity':39.73,'local':{'p':[653,761,770,771,772,773],'w':[0.122,0.877,1.681,0.361,1.519,1.697]},'dispersal':{'p':[69,653,761,769,770,771,772,773],'w':[3.687,0.083,0.332,0.521,0.719,0.357,0.692,0.799]},'initial':0,'monitored':0,'temp':[5.2,4.6,7.18,10.4,11.96,15.33,16.89,16.59,13.43,11.55,10.18,10.66]},
		{'area':4.527,'action':1.05,'capacity':116.77,'local':{'p':[741,742,743,747,750],'w':[2.1,1.382,2.025,0.695,0.441]},'dispersal':{'p':[70,668,740,741,742,743,747,750],'w':[4.527,0.055,0.351,0.802,0.601,0.887,1.23,0.263]},'initial':0,'monitored':0,'temp':[5.2,4.51,6.65,10.16,10.92,14.53,15.99,15.86,12.64,10.99,9.73,10.19]},
		{'area':5.56,'action':2.28,'capacity':112.28,'local':{'p':[723,724,725,726,857,861],'w':[2.08,1.352,2.216,1.844,0.665,1.044]},'dispersal':{'p':[71,723,724,725,726,857,861],'w':[5.56,0.871,0.578,1.059,0.761,0.373,0.507]},'initial':0,'monitored':0,'temp':[4.11,3.18,5.31,8.53,9.7,12.95,14.34,14.25,11.16,9.82,8.84,9.08]},
		{'area':6.21,'action':2.85,'capacity':136.57,'local':{'p':[543,550,554,555,557,558],'w':[3.251,0.606,1.936,1.661,2.624,0.055]},'dispersal':{'p':[72,543,550,554,555,557,558],'w':[6.21,1.36,0.337,0.817,0.751,1.086,0.181]},'initial':0,'monitored':0,'temp':[3.92,3.04,5.33,8.82,10.03,13.38,14.62,14.54,11.64,10.06,8.77,9.06]},
		{'area':2.39,'action':0.72,'capacity':63.17,'local':{'p':[523,524,526,527,528,529],'w':[0.464,1.342,0.756,0.798,1.411,1.376]},'dispersal':{'p':[73,523,524,526,527,528,529],'w':[2.39,0.233,0.597,0.461,0.441,0.658,0.565]},'initial':0,'monitored':0,'temp':[5.19,4.45,6.86,10.1,11.49,14.7,16.1,15.89,12.86,11.24,10,10.35]},
		{'area':2.827,'action':6.07,'capacity':97.27,'local':{'p':[503,505,599],'w':[1.106,1.69,0.697]},'dispersal':{'p':[74,503,505,506,508,599],'w':[2.827,0.441,0.8,0.858,0.694,0.317]},'initial':0,'monitored':0,'temp':[5.01,3.99,6.51,9.69,10.94,14.22,15.75,15.57,12.59,10.97,9.81,10.16]},
		{'area':3.832,'action':0.27,'capacity':96.28,'local':{'p':[486,488,490,492,494],'w':[1.23,0.76,2.653,1.91,0.652]},'dispersal':{'p':[75,485,486,487,488,490,491,492,494],'w':[3.832,0.13,0.523,0.667,0.44,0.931,0.194,0.706,0.317]},'initial':0,'monitored':0,'temp':[5.46,4.73,7.14,9.91,11.85,15.08,16.63,16.36,12.99,11.63,10.32,10.63]},
		{'area':5.281,'action':5.17,'capacity':151,'local':{'p':[475,477,478,480,484],'w':[2.008,1.997,1.27,4.998,0.147]},'dispersal':{'p':[76,475,477,478,480,484],'w':[5.281,0.56,0.937,0.694,1.951,0.264]},'initial':0,'monitored':0,'temp':[4.43,3.76,6.39,9.56,11.08,14.37,15.96,15.59,12.53,10.78,9.39,9.86]},
		{'area':3.468,'action':0.68,'capacity':89.87,'local':{'p':[102,308,311,318,331],'w':[0.671,0.675,2.219,1.147,0.152]},'dispersal':{'p':[77,102,308,311,318,331],'w':[3.468,0.311,0.301,0.973,0.484,0.165]},'initial':0,'monitored':0,'temp':[4.45,3.57,6.2,9.24,10.79,14.09,15.61,15.35,12.36,10.66,9.35,9.88]},
		{'area':7.057,'action':0.65,'capacity':139.15,'local':{'p':[294,295,297,300,304,305],'w':[2.841,2.904,1.336,1.128,0.34,0.542]},'dispersal':{'p':[78,255,289,294,295,296,297,300,304,305],'w':[7.057,0.063,0.048,1.147,1.136,1.006,0.606,0.474,0.239,0.272]},'initial':0,'monitored':0,'temp':[5.23,4.41,7.09,10.29,11.84,15.15,16.68,16.36,13.33,11.51,10.15,10.63]},
		{'area':10.6,'action':0.26,'capacity':246.97,'local':{'p':[280,381],'w':[5.121,2.745]},'dispersal':{'p':[79,280,378,381],'w':[10.6,2.293,0.109,1.083]},'initial':0,'monitored':0,'temp':[5.79,4.85,7.29,10.59,11.78,15.07,16.33,16.31,13.56,12.03,10.71,11.08]},
		{'area':2.215,'action':0.35,'capacity':53.13,'local':{'p':[235],'w':[2.293]},'dispersal':{'p':[80,230,232,235],'w':[2.215,0.181,0.635,1.324]},'initial':0,'monitored':0,'temp':[5.96,4.94,7.39,10.41,11.86,15.15,16.42,16.44,13.72,12.07,10.85,11.11]},
		{'area':3.139,'action':0.04,'capacity':45.27,'local':{'p':[236,239,241,242],'w':[1.633,2.494,1.922,1.323]},'dispersal':{'p':[81,236,238,239,241,242],'w':[3.139,0.759,0.007,1.084,0.873,0.717]},'initial':0,'monitored':0,'temp':[5.67,4.61,7.14,10.23,11.68,14.91,16.26,16.29,13.54,11.83,10.55,10.95]},
		{'area':0.92,'action':0.03,'capacity':0.36,'local':{'p':[252,254,265],'w':[1.649,1.742,0.212]},'dispersal':{'p':[82,252,253,254,265],'w':[0.92,0.651,0.123,0.637,0.146]},'initial':0,'monitored':0,'temp':[5.68,4.72,7.38,10.53,12.06,15.31,16.75,16.5,13.64,11.82,10.51,11]},
		{'area':8.049,'action':2.05,'capacity':63.71,'local':{'p':[255,257],'w':[2.479,2.102]},'dispersal':{'p':[83,84,255,257,262,268,269],'w':[8.049,0.101,0.985,0.809,0.197,0.028,1.04]},'initial':0,'monitored':0,'temp':[5.42,4.56,7.27,10.51,12.09,15.4,16.9,16.57,13.54,11.68,10.32,10.81]},
		{'area':4.594,'action':0.1,'capacity':8.47,'local':{'p':[253,258,259,264,266,269],'w':[0.763,0.107,0.517,1.111,2.887,1.605]},'dispersal':{'p':[83,84,253,257,258,259,264,265,266,267,269],'w':[0.06,4.594,0.733,0.697,0.131,0.268,0.417,0.004,1.192,0.033,0.654]},'initial':0,'monitored':0,'temp':[5.62,4.72,7.4,10.6,12.15,15.44,16.91,16.65,13.68,11.84,10.49,10.98]},
		{'area':0.065,'action':0,'capacity':0,'local':{'p':[],'w':[]},'dispersal':{'p':[85,87,351],'w':[0.065,0.3,0.5]},'initial':0,'monitored':0,'temp':[5.94,4.83,7.5,10.7,12.4,15.68,16.96,17.4,14.2,12.43,10.91,11.49]},
		{'area':0.026,'action':0,'capacity':0.59,'local':{'p':[],'w':[]},'dispersal':{'p':[86,87,88,351],'w':[0.026,0.282,0.106,0.237]},'initial':0,'monitored':0,'temp':[5.89,4.82,7.48,10.68,12.35,15.64,16.95,17.29,14.13,12.35,10.86,11.43]},
		{'area':4.154,'action':2.25,'capacity':56.93,'local':{'p':[272,293],'w':[1.363,1.312]},'dispersal':{'p':[85,86,87,88,98,270,271,272,274,277,293,351],'w':[0.065,0.026,4.154,0.139,0.001,1.182,0.007,1.039,0.108,0.063,0.611,0.475]},'initial':0,'monitored':0,'temp':[5.82,4.76,7.42,10.61,12.25,15.54,16.87,17.14,14.02,12.24,10.77,11.33]},
		{'area':0.139,'action':0,'capacity':3.3,'local':{'p':[],'w':[]},'dispersal':{'p':[86,87,88,98,99,293,351],'w':[0.026,0.41,0.139,0.007,0.029,0.206,0.346]},'initial':0,'monitored':0,'temp':[5.87,4.82,7.47,10.67,12.32,15.61,16.94,17.24,14.09,12.32,10.84,11.4]},
		{'area':0.005,'action':0,'capacity':0,'local':{'p':[],'w':[]},'dispersal':{'p':[89,277],'w':[0.005,0.064]},'initial':0,'monitored':0,'temp':[6.02,4.88,7.44,10.62,12.23,15.49,16.76,17.26,14.16,12.47,11.02,11.57]},
		{'area':2.753,'action':5.84,'capacity':95.87,'local':{'p':[232,238,239],'w':[0.678,3.002,1.692]},'dispersal':{'p':[90,232,234,238,239,277],'w':[2.753,0.3,0.101,1.329,0.796,1.415]},'initial':0,'monitored':0,'temp':[5.7,4.56,7.01,10.1,11.55,14.76,16.1,16.3,13.54,11.9,10.64,11.08]},
		{'area':6.215,'action':2.57,'capacity':87.75,'local':{'p':[234,277],'w':[1.94,4.517]},'dispersal':{'p':[91,234,277],'w':[6.215,0.887,1.774]},'initial':0,'monitored':0,'temp':[5.96,4.81,7.25,10.37,11.86,15.08,16.37,16.74,13.89,12.26,10.95,11.42]},
		{'area':0.025,'action':0,'capacity':0.65,'local':{'p':[],'w':[]},'dispersal':{'p':[92,93,95,278,281],'w':[0.025,0.246,0.112,0.135,0.202]},'initial':0,'monitored':0,'temp':[5.68,4.73,7.26,10.75,12,15.3,16.52,16.45,13.68,11.83,10.57,10.9]},
		{'area':3.776,'action':1.89,'capacity':45.46,'local':{'p':[278,281],'w':[1.825,4.133]},'dispersal':{'p':[92,93,95,278,281],'w':[0.025,3.776,0.063,0.804,1.714]},'initial':0,'monitored':0,'temp':[5.75,4.79,7.3,10.77,12.02,15.28,16.51,16.45,13.72,11.88,10.64,10.98]},
		{'area':4.033,'action':0.65,'capacity':83.17,'local':{'p':[279,280],'w':[0.991,3.182]},'dispersal':{'p':[94,95,279,280,281,390,392,394],'w':[4.033,0.936,0.572,1.363,0.725,0.014,0.035,0.002]},'initial':0,'monitored':0,'temp':[5.71,4.77,7.27,10.68,11.9,15.21,16.44,16.39,13.61,11.92,10.61,10.97]},
		{'area':3.43,'action':1.49,'capacity':85.05,'local':{'p':[],'w':[]},'dispersal':{'p':[92,93,94,95,278,280,281,390,391,392,394,396,401],'w':[0.025,0.084,0.777,3.43,0.793,0.134,0.639,0.014,0.012,0.134,0.213,0.694,0.132]},'initial':0,'monitored':0,'temp':[5.63,4.7,7.23,10.7,11.95,15.26,16.49,16.41,13.6,11.82,10.52,10.86]},
		{'area':2.213,'action':0.09,'capacity':48.44,'local':{'p':[282,283,284],'w':[0.599,0.628,2.319]},'dispersal':{'p':[96,282,283,284,285,286],'w':[2.213,0.321,0.269,0.954,0.005,0.387]},'initial':0,'monitored':0,'temp':[6.08,5.07,7.39,10.58,11.81,15.03,16.34,16.39,13.76,12.27,11.06,11.37]},
		{'area':2.002,'action':0,'capacity':48.38,'local':{'p':[287,374,375],'w':[1.647,0.567,1.781]},'dispersal':{'p':[97,287,374,375],'w':[2.002,0.673,0.384,0.761]},'initial':0,'monitored':0,'temp':[6.1,5.11,7.41,10.63,11.94,15.15,16.5,16.56,13.89,12.34,11.11,11.38]},
		{'area':0.007,'action':0,'capacity':0.18,'local':{'p':[],'w':[]},'dispersal':{'p':[87,88,98,99,293,351],'w':[0.005,0.117,0.007,0.076,0.164,0.317]},'initial':0,'monitored':0,'temp':[5.87,4.83,7.47,10.67,12.3,15.59,16.93,17.2,14.07,12.3,10.83,11.39]},
		{'area':1.548,'action':0.34,'capacity':38.83,'local':{'p':[288],'w':[1.269]},'dispersal':{'p':[88,98,99,288,293,351],'w':[0.027,0.007,1.548,0.532,0.914,1.062]},'initial':0,'monitored':0,'temp':[5.84,4.84,7.45,10.64,12.21,15.5,16.89,17.03,13.97,12.21,10.8,11.32]},
		{'area':4.293,'action':0.2,'capacity':36.01,'local':{'p':[260,289,292,293],'w':[1.802,1.859,0.821,0.775]},'dispersal':{'p':[100,260,262,288,289,290,291,292,293],'w':[4.293,0.69,0.078,0.562,0.722,0.116,0.917,0.381,0.54]},'initial':0,'monitored':0,'temp':[5.57,4.7,7.32,10.51,12,15.29,16.82,16.57,13.61,11.82,10.51,10.97]},
		{'area':4.493,'action':0.46,'capacity':74.82,'local':{'p':[298,299,300,301,304,306],'w':[0.604,2.123,1.457,2.141,0.435,1.532]},'dispersal':{'p':[101,298,299,300,301,304,305,306],'w':[4.493,0.367,0.934,0.603,0.952,0.293,0.018,0.657]},'initial':0,'monitored':0,'temp':[5.06,4.21,6.89,10.02,11.6,14.9,16.41,16.12,13.1,11.31,9.97,10.45]},
		{'area':2.559,'action':0.97,'capacity':68.5,'local':{'p':[77,307,308,309],'w':[0.671,1.591,2.304,0.142]},'dispersal':{'p':[77,102,307,308,309],'w':[0.337,2.559,0.563,0.996,0.235]},'initial':0,'monitored':0,'temp':[4.56,3.67,6.31,9.36,10.92,14.22,15.74,15.49,12.49,10.77,9.46,9.98]},
		{'area':2.479,'action':6.14,'capacity':92.12,'local':{'p':[310,472,474],'w':[2.132,2.09,0.101]},'dispersal':{'p':[103,310,472,474],'w':[2.479,0.985,0.885,0.109]},'initial':0,'monitored':0,'temp':[4.47,3.71,6.35,9.4,10.86,14.19,15.66,15.42,12.43,10.75,9.41,9.95]},
		{'area':2.509,'action':0.23,'capacity':63.4,'local':{'p':[310,312,313,314,315],'w':[1.767,0.5,1.325,1.208,1.403]},'dispersal':{'p':[104,310,312,313,314,315],'w':[2.509,0.819,0.322,0.649,0.562,0.632]},'initial':0,'monitored':0,'temp':[4.45,3.67,6.29,9.33,10.82,14.14,15.6,15.37,12.39,10.71,9.38,9.92]},
		{'area':2.91,'action':2.38,'capacity':84.4,'local':{'p':[317,321,325,329,331],'w':[2.027,1.163,1.889,1.645,0.165]},'dispersal':{'p':[105,317,321,325,329,331],'w':[2.91,0.828,0.602,0.848,0.76,0.213]},'initial':0,'monitored':0,'temp':[4.53,3.7,6.29,9.33,10.91,14.2,15.71,15.47,12.43,10.76,9.44,9.94]},
		{'area':4.168,'action':0.11,'capacity':103.92,'local':{'p':[332,334,335,336,337],'w':[0.219,2.175,1.545,2.314,1.906]},'dispersal':{'p':[106,332,334,335,336,337],'w':[4.168,0.23,0.914,0.779,0.941,0.912]},'initial':0,'monitored':0,'temp':[5.06,4.27,6.89,9.96,11.56,14.84,16.36,16.1,13.03,11.31,9.96,10.41]},
		{'area':3.944,'action':0.22,'capacity':99.11,'local':{'p':[294,297,338],'w':[2.152,0.816,2.456]},'dispersal':{'p':[107,294,297,338,341,354,355,356],'w':[3.944,0.894,0.483,1.001,0.079,0.161,0.8,0.1]},'initial':0,'monitored':0,'temp':[5.22,4.4,7.01,10.16,11.68,14.97,16.49,16.25,13.25,11.49,10.15,10.61]},
		{'area':1.325,'action':0.12,'capacity':32.89,'local':{'p':[349,352],'w':[1.043,0.73]},'dispersal':{'p':[108,342,343,344,345,348,349,352,353],'w':[1.325,0.006,0.008,0.525,0.22,0.736,0.433,0.36,0.102]},'initial':0,'monitored':0,'temp':[5.65,4.77,7.31,10.44,11.87,15.13,16.63,16.51,13.58,11.9,10.61,11.04]},
		{'area':1.968,'action':0.06,'capacity':40.73,'local':{'p':[349,350],'w':[0.597,1.176]},'dispersal':{'p':[109,349,350,351,353],'w':[1.968,0.276,0.487,0.944,0.077]},'initial':0,'monitored':0,'temp':[5.82,4.9,7.42,10.58,12.01,15.27,16.71,16.7,13.77,12.1,10.79,11.23]},
		{'area':5.619,'action':0.58,'capacity':71.24,'local':{'p':[361],'w':[2.525]},'dispersal':{'p':[110,121,360,361,363,364,365,369],'w':[5.619,0.121,0.935,1.049,0.02,1.561,0.35,0.235]},'initial':0,'monitored':0,'temp':[5.83,4.91,7.31,10.57,11.93,15.18,16.56,16.52,13.71,12.1,10.81,11.1]},
		{'area':1.348,'action':0.27,'capacity':26.17,'local':{'p':[366,369,371,372],'w':[0.548,0.521,1.226,1.248]},'dispersal':{'p':[111,366,367,369,371,372,373],'w':[1.348,0.292,0.53,0.292,0.563,0.539,0.237]},'initial':0,'monitored':0,'temp':[5.79,4.96,7.31,10.66,11.98,15.25,16.62,16.46,13.74,12.1,10.79,10.94]},
		{'area':15.488,'action':3.66,'capacity':124.75,'local':{'p':[282,370,376,377],'w':[1.295,2.698,2.147,2.385]},'dispersal':{'p':[112,113,282,370,376,377,378,379,380,381,383,386,387,388,389,418,419,423],'w':[15.488,0.199,0.42,1.258,0.816,1.026,0.041,0.038,0.038,0.504,0.125,0.029,0.06,0.01,0.251,0.013,1.679,0.084]},'initial':0,'monitored':0,'temp':[5.65,4.83,7.29,10.63,11.91,15.23,16.54,16.39,13.53,1…
		{'area':2.212,'action':0.23,'capacity':4.84,'local':{'p':[381,382,383,384],'w':[0.881,1.542,2.373,0.792]},'dispersal':{'p':[112,113,381,382,383,384,386,388,389,402],'w':[0.226,2.212,0.624,0.578,1.036,0.433,0.007,0.01,0.022,0.002]},'initial':0,'monitored':0,'temp':[5.41,4.6,7.14,10.51,11.76,15.13,16.4,16.24,13.29,11.7,10.3,10.64]},
		{'area':3.304,'action':0.66,'capacity':83.37,'local':{'p':[393,401,402],'w':[1.699,1.837,2.29]},'dispersal':{'p':[114,393,395,397,398,401,402],'w':[3.304,0.803,0.386,0.096,0.042,0.761,1.096]},'initial':0,'monitored':0,'temp':[5.13,4.32,6.88,10.37,11.61,15.01,16.24,16.06,13.07,11.39,9.97,10.33]},
		{'area':9.06,'action':9.08,'capacity':250.28,'local':{'p':[278,398,403,404],'w':[1.673,0.81,2.211,3.188]},'dispersal':{'p':[115,278,398,403,404],'w':[9.06,0.692,0.42,0.902,1.317]},'initial':0,'monitored':0,'temp':[5.1,4.23,6.76,10.32,11.57,14.92,16.14,16.01,13.09,11.26,9.91,10.25]},
		{'area':5.155,'action':2.17,'capacity':117.63,'local':{'p':[400,405,406,407,408,410],'w':[0.834,0.944,3.236,0.338,3.782,0.726]},'dispersal':{'p':[116,399,400,404,405,406,407,408,410],'w':[5.155,0.007,0.578,0.036,0.472,1.276,0.289,1.502,0.466]},'initial':0,'monitored':0,'temp':[4.37,3.48,5.87,9.4,10.65,14,15.23,15.14,12.19,10.51,9.19,9.53]},
		{'area':7.977,'action':3.6,'capacity':174.85,'local':{'p':[411,412,413,414,416,544,547,548],'w':[0.009,2.234,2.805,0.606,1.442,0.664,2.602,0.53]},'dispersal':{'p':[117,411,412,413,414,416,544,547,548],'w':[7.977,0.103,0.934,1.093,0.351,0.686,0.37,1.04,0.29]},'initial':0,'monitored':0,'temp':[4.5,3.66,6.09,9.55,10.83,14.19,15.46,15.29,12.3,10.66,9.34,9.66]},
		{'area':4.338,'action':1.69,'capacity':87.48,'local':{'p':[386,412,415,416,417,537],'w':[1.152,0.574,0.311,3.649,1.959,0.389]},'dispersal':{'p':[118,386,412,415,416,417,537],'w':[4.338,0.626,0.384,0.978,1.445,0.799,0.334]},'initial':0,'monitored':0,'temp':[5.08,4.32,6.81,10.21,11.52,14.87,16.18,15.94,12.93,11.28,9.93,10.22]},
		{'area':3.739,'action':1.17,'capacity':96.12,'local':{'p':[415,417,418,420,421],'w':[0.517,0.275,1.016,2.428,1.234]},'dispersal':{'p':[119,415,417,418,419,420,421],'w':[3.739,0.249,0.168,0.731,0.781,1.016,0.602]},'initial':0,'monitored':0,'temp':[5.41,4.71,7.2,10.61,11.95,15.32,16.65,16.36,13.38,11.69,10.3,10.49]},
		{'area':11.56,'action':7.28,'capacity':319.14,'local':{'p':[135,362,422,423,509,518],'w':[0.943,1.989,3.297,4.646,1.232,1.145]},'dispersal':{'p':[120,135,362,422,423,509,518],'w':[11.56,0.459,0.906,1.356,2.018,0.595,0.479]},'initial':0,'monitored':0,'temp':[4.9,4.13,6.54,9.94,11.31,14.62,16,15.75,12.85,11.21,9.85,10]},
		{'area':8.526,'action':8.08,'capacity':216.68,'local':{'p':[364,424,425,426,429,432],'w':[1.104,1.523,2.552,1.654,0.261,2.848]},'dispersal':{'p':[110,121,357,361,364,422,424,425,426,429,432,433],'w':[0.117,8.526,0.745,0.452,0.402,0.011,0.696,1.066,0.75,0.169,1.134,0.038]},'initial':0,'monitored':0,'temp':[5.41,4.51,6.96,10.22,11.56,14.83,16.26,16.12,13.24,11.62,10.35,10.63]},
		{'area':3.984,'action':0.6,'capacity':37.25,'local':{'p':[429,430,435],'w':[2.587,0.164,1.386]},'dispersal':{'p':[122,359,428,429,430,433,434,435,508],'w':[3.984,0.009,0.886,1.043,0.164,0.038,0.435,0.31,0.25]},'initial':0,'monitored':0,'temp':[5.49,4.54,7.04,10.23,11.55,14.82,16.3,16.17,13.24,11.6,10.38,10.75]},
		{'area':4.269,'action':0.11,'capacity':100.19,'local':{'p':[436,437,439,445],'w':[2.276,1.457,0.861,1.66]},'dispersal':{'p':[123,436,437,439,445],'w':[4.269,0.918,0.68,0.476,0.742]},'initial':0,'monitored':0,'temp':[5.67,4.83,7.37,10.47,11.9,15.16,16.67,16.5,13.51,11.85,10.57,10.97]},
		{'area':1.468,'action':0.04,'capacity':36.67,'local':{'p':[440,442,444,445,446],'w':[1.689,0.322,0.829,1.433,1.241]},'dispersal':{'p':[124,440,441,442,443,444,445,446],'w':[1.468,0.636,0.02,0.299,0.014,0.501,0.726,0.498]},'initial':0,'monitored':0,'temp':[5.55,4.74,7.24,10.27,11.82,15.07,16.58,16.38,13.34,11.73,10.43,10.83]},
		{'area':8.981,'action':5.35,'capacity':238.64,'local':{'p':[335,336,447,485],'w':[1.538,1.573,3.259,1.353]},'dispersal':{'p':[125,335,336,340,442,443,447,448,485,494],'w':[8.981,0.623,0.719,0.099,0.039,0.899,1.372,0.725,0.549,0.137]},'initial':0,'monitored':0,'temp':[5.35,4.59,7.08,10.05,11.77,15.01,16.53,16.29,13.12,11.56,10.23,10.61]},
		{'area':4.475,'action':4.28,'capacity':120.02,'local':{'p':[449,452,453,454,455,457,465],'w':[1.29,1.034,1.366,1.837,2.746,0.138,0.085]},'dispersal':{'p':[126,449,452,453,454,455,457,465],'w':[4.475,0.539,0.544,0.631,0.747,1.088,0.171,0.148]},'initial':0,'monitored':0,'temp':[4.48,3.69,6.2,9.16,10.83,14.11,15.62,15.41,12.29,10.71,9.39,9.84]},
		{'area':2.262,'action':0.71,'capacity':59.4,'local':{'p':[314,457,459,462,463,472],'w':[0.799,0.999,0.816,1.292,1.819,0.482]},'dispersal':{'p':[127,310,314,457,459,462,463,464,472],'w':[2.262,0.047,0.408,0.473,0.388,0.547,0.749,0.028,0.337]},'initial':0,'monitored':0,'temp':[4.22,3.44,6.02,9.04,10.54,13.84,15.3,15.11,12.14,10.5,9.18,9.7]},
		{'area':1.667,'action':0.47,'capacity':42.85,'local':{'p':[466,467,471],'w':[1.989,1.505,0.059]},'dispersal':{'p':[128,466,467,468,471,473,474],'w':[1.667,0.628,0.642,0.018,0.147,0.214,0.014]},'initial':0,'monitored':0,'temp':[4.44,3.73,6.36,9.45,10.92,14.26,15.77,15.47,12.46,10.74,9.39,9.9]},
		{'area':7.379,'action':2.09,'capacity':187.33,'local':{'p':[149,478,479,630],'w':[2.321,1.757,0.541,2.502]},'dispersal':{'p':[129,149,478,479,630],'w':[7.379,1.003,0.767,0.275,1.059]},'initial':0,'monitored':0,'temp':[4.3,3.65,6.28,9.5,11.04,14.29,15.93,15.53,12.49,10.71,9.27,9.74]},
		{'area':10.143,'action':11.09,'capacity':296.95,'local':{'p':[481,482,483,484,621,633],'w':[2.022,2.096,1.802,1.694,3.035,1.638]},'dispersal':{'p':[130,477,481,482,483,484,621,631,633],'w':[10.143,0.057,0.869,0.891,0.792,0.743,1.29,0.081,0.685]},'initial':0,'monitored':0,'temp':[4.44,3.77,6.3,9.42,11.04,14.28,15.88,15.57,12.45,10.78,9.41,9.83]},
		{'area':13.186,'action':3.45,'capacity':268.99,'local':{'p':[450,458,482,483,485,487,613],'w':[1.053,0.156,2.065,2.411,1.953,3.295,1.166]},'dispersal':{'p':[131,146,450,458,482,483,485,486,487,613,614,617],'w':[13.186,0.082,0.493,0.147,0.845,0.989,0.861,0.089,1.23,0.508,0.639,0.366]},'initial':0,'monitored':0,'temp':[5.2,4.5,6.95,9.78,11.69,14.93,16.5,16.21,12.86,11.42,10.07,10.41]},
		{'area':3.189,'action':0.15,'capacity':78.2,'local':{'p':[441,495,496,499],'w':[1.594,1.134,1.561,0.359]},'dispersal':{'p':[132,441,495,496,499],'w':[3.189,0.671,0.499,0.731,0.272]},'initial':0,'monitored':0,'temp':[5.58,4.8,7.29,10.28,11.87,15.13,16.67,16.4,13.28,11.71,10.44,10.81]},
		{'area':3.321,'action':0.05,'capacity':82.05,'local':{'p':[14,17,501,502],'w':[1.937,0.327,3.285,2.042]},'dispersal':{'p':[14,17,133,501,502,504],'w':[0.905,0.237,3.321,1.327,0.79,0.044]},'initial':0,'monitored':0,'temp':[5.37,4.49,7.03,10.16,11.49,14.78,16.33,16.09,13.06,11.4,10.19,10.58]},
		{'area':2.337,'action':0.8,'capacity':61.64,'local':{'p':[509,510,511,512,513,515],'w':[0.957,0.354,2.598,0.009,1.264,1.665]},'dispersal':{'p':[134,509,510,511,512,513,515],'w':[2.337,0.509,0.32,0.716,0.319,0.564,0.809]},'initial':0,'monitored':0,'temp':[4.61,3.65,6.16,9.45,10.76,14.05,15.49,15.3,12.27,10.7,9.47,9.75]},
		{'area':7.283,'action':3.37,'capacity':197.34,'local':{'p':[120,423,517,518,520],'w':[0.943,2.52,0.843,3.14,3.093]},'dispersal':{'p':[120,135,423,517,518,520],'w':[0.509,7.283,1.166,0.474,1.265,1.307]},'initial':0,'monitored':0,'temp':[4.64,3.8,6.2,9.48,10.85,14.09,15.5,15.31,12.34,10.77,9.51,9.77]},
		{'area':1.284,'action':0.21,'capacity':17.57,'local':{'p':[530,532,533,535,540,542],'w':[0.836,0.417,0.516,0.607,0.071,1.271]},'dispersal':{'p':[136,530,531,532,533,535,539,540,542],'w':[1.284,0.402,0.009,0.132,0.329,0.505,0.153,0.138,0.58]},'initial':0,'monitored':0,'temp':[4.6,3.78,6.15,9.47,10.76,14.06,15.43,15.24,12.24,10.64,9.42,9.74]},
		{'area':5.696,'action':5.6,'capacity':149.16,'local':{'p':[543,544,546,547,549,562],'w':[1.86,0.585,2.038,0.138,2.576,2.204]},'dispersal':{'p':[137,543,544,546,547,549,562],'w':[5.696,0.892,0.329,0.863,0.175,0.995,1.02]},'initial':0,'monitored':0,'temp':[4.01,3.11,5.44,8.84,10.07,13.42,14.73,14.61,11.65,10.07,8.85,9.14]},
		{'area':3.792,'action':3.05,'capacity':99.04,'local':{'p':[164,557,558,559,561],'w':[0.858,1.141,2.628,3.196,0.654]},'dispersal':{'p':[138,164,557,558,559,561],'w':[3.792,0.454,0.649,1.08,1.322,0.365]},'initial':0,'monitored':0,'temp':[3.66,2.77,5.04,8.45,9.61,13,14.26,14.2,11.33,9.81,8.54,8.78]},
		{'area':6.461,'action':3.16,'capacity':128.27,'local':{'p':[558,560,561,562,571,573,576],'w':[0.398,3.047,1.389,3.83,0.771,0.557,0.571]},'dispersal':{'p':[139,558,560,561,562,571,573,576],'w':[6.461,0.289,1.266,0.656,1.581,0.326,0.284,0.353]},'initial':0,'monitored':0,'temp':[3.96,3.04,5.35,8.65,9.82,13.19,14.56,14.44,11.48,9.94,8.78,9.06]},
		{'area':6.116,'action':3.25,'capacity':167.49,'local':{'p':[579,580,581,583,688],'w':[0.091,2.15,1.889,2.427,2.575]},'dispersal':{'p':[140,579,580,581,582,583,584,688,690],'w':[6.116,0.112,0.825,0.823,0.343,1.042,0.037,1.239,0.002]},'initial':0,'monitored':0,'temp':[4.77,3.98,6.35,9.55,10.87,14.11,15.56,15.38,12.31,10.72,9.55,9.93]},
		{'area':5.903,'action':0.72,'capacity':150.24,'local':{'p':[517,520,586,587],'w':[0.915,2.521,1.813,2.033]},'dispersal':{'p':[141,517,520,583,585,586,587,682],'w':[5.903,0.498,0.995,0.899,0.217,0.791,0.88,0.043]},'initial':0,'monitored':0,'temp':[5.26,4.45,6.97,10.22,11.55,14.81,16.22,16,12.92,11.36,10.08,10.35]},
		{'area':2.036,'action':2.45,'capacity':62.58,'local':{'p':[587,591,593,594],'w':[0.181,2.494,1.424,2.94]},'dispersal':{'p':[142,587,591,593,594,596],'w':[2.036,0.279,0.898,0.753,1.246,0.136]},'initial':0,'monitored':0,'temp':[4.77,3.83,6.38,9.66,10.97,14.27,15.7,15.5,12.43,10.88,9.62,9.9]},
		{'area':6.346,'action':11.07,'capacity':209.14,'local':{'p':[144,504,506,597],'w':[1.852,1.855,1.1,1.903]},'dispersal':{'p':[143,144,504,506,597,599,600],'w':[6.346,0.877,0.783,0.424,0.764,1.542,0.126]},'initial':0,'monitored':0,'temp':[4.96,3.98,6.55,9.72,10.99,14.25,15.79,15.57,12.53,10.88,9.68,10.04]},
		{'area':5.862,'action':2.23,'capacity':151.12,'local':{'p':[1,13,14,20,143,156,504,597,664],'w':[1.403,0.64,3.457,0.16,1.852,0.634,0.554,1.938,0.237]},'dispersal':{'p':[1,13,14,20,31,143,144,156,504,597,598,664],'w':[0.53,0.364,1.317,0.357,0.013,0.776,5.862,0.2,0.31,0.801,0.022,0.183]},'initial':0,'monitored':0,'temp':[4.77,3.83,6.35,9.51,10.81,14.1,15.65,15.43,12.38,10.74,9.54,9.93]},
		{'area':3.894,'action':0.59,'capacity':98.9,'local':{'p':[486,491,607,608,611],'w':[0.131,1.917,1.786,2.187,0.323]},'dispersal':{'p':[145,486,491,603,607,608,609,611,619],'w':[3.894,0.188,0.878,0.051,0.728,0.825,0.001,0.656,0.13]},'initial':0,'monitored':0,'temp':[5.26,4.62,7.16,9.94,11.74,14.92,16.56,16.13,12.99,11.44,10.09,10.53]},
		{'area':4.972,'action':0.35,'capacity':124.11,'local':{'p':[612,616,617,619,657],'w':[0.945,1.783,1.716,1.528,0.076]},'dispersal':{'p':[131,146,612,613,615,616,617,619,657],'w':[0.094,4.972,0.422,1.174,0.099,0.675,0.857,0.597,0.223]},'initial':0,'monitored':0,'temp':[5.23,4.62,7.17,10.06,11.83,15.03,16.66,16.27,13.09,11.49,10.11,10.53]},
		{'area':1.264,'action':0.05,'capacity':15.31,'local':{'p':[621,622,624,625,627,631],'w':[0.219,1.54,0.304,1.083,2.08,0.138]},'dispersal':{'p':[147,621,622,624,625,627,631],'w':[1.264,0.36,0.707,0.248,0.488,0.815,0.234]},'initial':0,'monitored':0,'temp':[4.39,3.79,6.33,9.57,11.11,14.29,15.93,15.61,12.52,10.81,9.42,9.83]},
		{'area':2.496,'action':1.77,'capacity':70.24,'local':{'p':[628,630,632,634],'w':[2.431,1.024,2.521,1.002]},'dispersal':{'p':[148,628,629,630,632,634,635],'w':[2.496,0.984,0.03,0.538,1.137,0.494,0.108]},'initial':0,'monitored':0,'temp':[4.54,3.97,6.58,9.85,11.38,14.61,16.25,15.85,12.77,10.99,9.55,9.98]},
		{'area':6.24,'action':6.1,'capacity':185.49,'local':{'p':[129,630,632,636,643],'w':[2.321,1.831,0.414,2.91,1.382]},'dispersal':{'p':[129,149,630,632,636,637,643],'w':[0.916,6.24,0.789,0.282,1.122,0.08,0.628]},'initial':0,'monitored':0,'temp':[4.19,3.54,6.15,9.37,10.93,14.16,15.81,15.42,12.4,10.62,9.17,9.63]},
		{'area':1.855,'action':0.26,'capacity':46.78,'local':{'p':[639,640,641],'w':[1.612,0.875,1.522]},'dispersal':{'p':[150,151,639,640,641],'w':[1.855,0.117,0.733,0.391,0.66]},'initial':0,'monitored':0,'temp':[3.98,3.29,5.89,9.07,10.65,13.92,15.62,15.23,12.18,10.4,8.97,9.43]},
		{'area':5.646,'action':8.38,'capacity':177.4,'local':{'p':[637,638,639,641,642,643,644,645,646,647],'w':[0.841,0.2,1.07,1.321,0.349,1.001,0.153,1.387,0.924,1.603]},'dispersal':{'p':[150,151,637,638,639,641,642,643,644,645,646,647],'w':[0.057,5.646,0.384,0.143,0.424,0.559,0.172,0.451,0.182,0.627,0.355,0.685]},'initial':0,'monitored':0,'temp':[4,3.31,5.88,9.07,10.66,13.92,15.59,15.23,12.19,10.41,8.…
		{'area':11.614,'action':13.91,'capacity':355.75,'local':{'p':[632,644,647,648,654,774,785],'w':[1.156,0.826,2.349,5.247,1.059,0.975,2.685]},'dispersal':{'p':[152,632,635,644,647,648,649,654,774,785],'w':[11.614,0.589,0.047,0.374,0.986,1.994,0.063,0.56,0.521,1.089]},'initial':0,'monitored':0,'temp':[4.36,3.7,6.22,9.44,11.05,14.3,15.91,15.62,12.54,10.75,9.36,9.82]},
		{'area':3.88,'action':0.47,'capacity':94.51,'local':{'p':[650,651,654],'w':[1.7,1.99,2.898]},'dispersal':{'p':[153,650,651,653,654,772],'w':[3.88,0.779,0.852,0.967,1.263,0.145]},'initial':0,'monitored':0,'temp':[4.91,4.32,6.87,10.12,11.69,14.94,16.52,16.22,13.12,11.31,9.92,10.37]},
		{'area':3.132,'action':0.08,'capacity':74.12,'local':{'p':[612,656,657,658],'w':[1.209,1.466,0.478,1.007]},'dispersal':{'p':[154,612,616,656,657,658,659],'w':[3.132,0.456,0.053,0.929,0.529,0.595,0.461]},'initial':0,'monitored':0,'temp':[5.19,4.61,7.17,10.26,11.84,15.09,16.71,16.35,13.24,11.51,10.14,10.59]},
		{'area':2.967,'action':0.14,'capacity':72.03,'local':{'p':[661,662],'w':[0.644,2.295]},'dispersal':{'p':[155,661,662,753],'w':[2.967,0.339,0.924,0.043]},'initial':0,'monitored':0,'temp':[4.93,4.29,6.84,9.82,11.38,14.65,16.3,15.92,12.82,11.13,9.83,10.29]},
		{'area':1.5,'action':1.24,'capacity':41.78,'local':{'p':[13,29,31,144,664,665],'w':[0.332,1.6,1.37,0.634,1.953,1.03]},'dispersal':{'p':[13,29,30,31,144,156,597,664,665],'w':[0.237,0.886,0.048,0.383,0.384,1.5,0.028,0.868,0.428]},'initial':0,'monitored':0,'temp':[4.6,3.71,6.22,9.39,10.71,14.02,15.57,15.34,12.26,10.6,9.37,9.78]},
		{'area':1.799,'action':3.64,'capacity':60.72,'local':{'p':[5,670,671,746],'w':[2.15,0.488,1.168,0.881]},'dispersal':{'p':[5,157,669,670,671,672,746],'w':[1.08,1.799,0.975,0.26,0.537,0.091,0.303]},'initial':0,'monitored':0,'temp':[4.8,3.91,6.4,9.61,10.89,14.2,15.71,15.51,12.41,10.76,9.5,9.9]},
		{'area':5.064,'action':2,'capacity':132.79,'local':{'p':[669,673,680],'w':[2.231,1.379,2.719]},'dispersal':{'p':[158,159,667,668,669,673,676,680,746],'w':[5.064,0.017,0.053,1.351,1.057,0.681,0.12,1.041,0.505]},'initial':0,'monitored':0,'temp':[5.01,4.15,6.59,9.87,11.03,14.38,15.87,15.68,12.56,10.92,9.66,10.04]},
		{'area':0.017,'action':0.09,'capacity':0.87,'local':{'p':[],'w':[]},'dispersal':{'p':[158,159,668],'w':[0.301,0.017,0.399]},'initial':0,'monitored':0,'temp':[4.98,4.14,6.53,9.83,10.96,14.35,15.83,15.65,12.52,10.89,9.62,10.02]},
		{'area':5.587,'action':0.14,'capacity':139.51,'local':{'p':[167,684,685,687,694,695],'w':[0.21,2.345,1.923,2.441,1.736,0.844]},'dispersal':{'p':[160,167,683,684,685,687,694,695,732],'w':[5.587,0.186,0.004,0.963,0.84,1.035,0.769,0.427,0.066]},'initial':0,'monitored':0,'temp':[5.17,4.45,6.72,10.12,11.1,14.53,15.95,15.81,12.66,11.06,9.82,10.18]},
		{'area':1.784,'action':1.2,'capacity':48.85,'local':{'p':[688,692,697],'w':[1.876,0.76,0.412]},'dispersal':{'p':[161,688,692,693,695,696,697],'w':[1.784,0.827,0.331,0.71,0.119,0.801,0.219]},'initial':0,'monitored':0,'temp':[4.77,3.99,6.33,9.59,10.77,14.1,15.54,15.36,12.26,10.69,9.53,9.87]},
		{'area':2.62,'action':0.65,'capacity':67.98,'local':{'p':[578,701,702,704,707],'w':[0.56,1.161,0.972,1.836,1.882]},'dispersal':{'p':[162,578,699,701,702,704,707],'w':[2.62,0.398,0.011,0.419,0.5,0.862,0.848]},'initial':0,'monitored':0,'temp':[4.37,3.5,5.8,9.04,10.18,13.55,14.97,14.8,11.74,10.23,9.14,9.42]},
		{'area':5.097,'action':0.53,'capacity':51.11,'local':{'p':[561,709,712,713,717,718,720],'w':[0.713,0.054,0.799,2.316,2.258,0.183,3.02]},'dispersal':{'p':[163,561,709,712,713,717,718,720],'w':[5.097,0.459,0.15,0.41,0.966,0.897,0.175,1.187]},'initial':0,'monitored':0,'temp':[3.49,2.49,4.7,7.95,9.06,12.43,13.81,13.74,10.78,9.35,8.3,8.54]},
		{'area':6.619,'action':1.15,'capacity':131.13,'local':{'p':[138,559,561,715,720],'w':[0.858,1.418,2.431,1.353,1.416]},'dispersal':{'p':[138,164,559,561,715,720],'w':[0.423,6.619,0.563,1.13,0.59,0.649]},'initial':0,'monitored':0,'temp':[3.6,2.68,4.94,8.28,9.38,12.79,14.1,14.04,11.15,9.66,8.46,8.69]},
		{'area':3.72,'action':1,'capacity':90.23,'local':{'p':[709,722,725],'w':[1.983,1.26,0.483]},'dispersal':{'p':[165,703,709,710,722,724,725,726],'w':[3.72,0.108,0.972,0.435,0.546,0.003,0.23,1.333]},'initial':0,'monitored':0,'temp':[3.9,2.91,5.05,8.3,9.42,12.73,14.11,13.99,10.93,9.59,8.62,8.83]},
		{'area':4.093,'action':0.68,'capacity':105.56,'local':{'p':[728,729,730,731,732,733],'w':[2.04,1.16,1.126,1.338,1.035,1.286]},'dispersal':{'p':[166,694,727,728,729,730,731,732,733],'w':[4.093,0.004,0.011,0.921,0.565,0.513,0.523,0.548,0.603]},'initial':0,'monitored':0,'temp':[5.05,4.36,6.53,9.93,10.84,14.28,15.69,15.6,12.45,10.87,9.7,10.05]},
		{'area':6.489,'action':3.59,'capacity':179.74,'local':{'p':[160,684,694,732,734,735,737,738],'w':[0.21,2.598,0.086,2.721,0.781,1.465,1.194,1.171]},'dispersal':{'p':[160,167,684,694,732,734,735,737,738],'w':[0.192,6.489,1.031,0.171,1.076,0.364,0.667,0.565,0.518]},'initial':0,'monitored':0,'temp':[5.19,4.54,6.6,10.15,10.83,14.42,15.84,15.77,12.57,10.95,9.73,10.14]},
		{'area':3.39,'action':4.22,'capacity':105.87,'local':{'p':[747,748,749,750],'w':[1.624,1.678,0.891,1.192]},'dispersal':{'p':[32,33,168,747,748,749,750,825],'w':[0.447,0.354,3.39,0.713,0.766,0.418,0.54,0.012]},'initial':0,'monitored':0,'temp':[4.93,4.17,6.47,9.82,10.89,14.36,15.84,15.68,12.49,10.85,9.59,10.04]},
		{'area':3.989,'action':0.42,'capacity':101.12,'local':{'p':[9,751,752,753,765,813],'w':[3.108,2.811,2.114,1.066,0.065,1.205]},'dispersal':{'p':[9,169,751,752,753,765,813,814],'w':[1.319,3.989,1.139,0.935,0.483,0.156,0.583,0.054]},'initial':0,'monitored':0,'temp':[4.91,4.28,6.83,9.92,11.38,14.74,16.36,16.05,12.9,11.14,9.86,10.32]},
		{'area':1.683,'action':0,'capacity':40.38,'local':{'p':[757,760,762,766,768],'w':[0.857,0.034,0.109,2.5,1.225]},'dispersal':{'p':[170,751,757,760,761,762,765,766,767,768],'w':[1.683,0.082,0.326,0.193,0.082,0.146,0.007,0.96,0.48,0.596]},'initial':0,'monitored':0,'temp':[5.1,4.51,7.07,10.23,11.69,15.09,16.69,16.37,13.21,11.38,10.08,10.55]},
		{'area':0.167,'action':0.21,'capacity':5.06,'local':{'p':[],'w':[]},'dispersal':{'p':[171,172,173,774,775,779,794],'w':[0.167,0.054,0.094,0.477,0.061,0.174,0.122]},'initial':0,'monitored':0,'temp':[5.33,4.7,7.33,10.5,12.18,15.53,17.14,16.82,13.62,11.7,10.26,10.76]},
		{'area':0.06,'action':0,'capacity':1.38,'local':{'p':[],'w':[]},'dispersal':{'p':[171,172,173,774,779,794],'w':[0.138,0.06,0.236,0.069,0.052,0.386]},'initial':0,'monitored':0,'temp':[5.39,4.78,7.41,10.57,12.25,15.6,17.2,16.88,13.69,11.76,10.32,10.82]},
		{'area':5.605,'action':0.42,'capacity':28.85,'local':{'p':[772,773,794],'w':[0.914,2.745,2.077]},'dispersal':{'p':[171,172,173,654,772,773,774,794],'w':[0.099,0.06,5.605,0.088,0.446,1.133,1.303,0.983]},'initial':0,'monitored':0,'temp':[5.21,4.59,7.18,10.37,12.02,15.37,16.95,16.65,13.48,11.57,10.16,10.65]},
		{'area':1.162,'action':0.88,'capacity':32.14,'local':{'p':[776,781,783,784,786],'w':[0.054,0.594,1.672,0.82,1.586]},'dispersal':{'p':[174,776,777,781,783,784,786],'w':[1.162,0.178,0.016,0.386,0.673,0.489,0.643]},'initial':0,'monitored':0,'temp':[4.43,3.74,6.34,9.47,11.16,14.47,16.16,15.79,12.65,10.86,9.42,9.9]},
		{'area':5.91,'action':0.36,'capacity':59.92,'local':{'p':[68,200,789,793],'w':[0.215,1.074,2.285,2.861]},'dispersal':{'p':[68,175,200,789,793],'w':[0.141,5.91,0.476,0.979,1.189]},'initial':0,'monitored':0,'temp':[4.69,4,6.7,9.78,11.54,14.86,16.64,16.22,12.93,11.18,9.7,10.17]},
		{'area':8.283,'action':0.13,'capacity':131.56,'local':{'p':[776,779,780,783,789,790,791,793],'w':[0.059,1.002,1.412,0.889,2.569,0.81,2.487,1.748]},'dispersal':{'p':[176,776,779,780,783,789,790,791,793],'w':[8.283,0.106,0.511,0.575,0.397,1.063,0.417,1.009,0.819]},'initial':0,'monitored':0,'temp':[4.94,4.31,6.99,10.1,11.83,15.16,16.87,16.46,13.22,11.44,9.94,10.41]},
		{'area':7.432,'action':0.82,'capacity':123.22,'local':{'p':[794,795,796,797,798,803],'w':[3.63,0.476,1.891,1.121,0.795,0.521]},'dispersal':{'p':[177,779,790,791,792,794,795,796,797,798,803],'w':[7.432,0.715,0.177,0.584,0.075,1.408,0.26,0.731,0.455,0.316,0.33]},'initial':0,'monitored':0,'temp':[5.26,4.73,7.35,10.4,12.07,15.37,17.02,16.65,13.53,11.63,10.21,10.7]},
		{'area':4.246,'action':0.11,'capacity':103.32,'local':{'p':[800,806,929],'w':[0.389,3.08,1.633]},'dispersal':{'p':[178,800,801,802,803,806,929],'w':[4.246,0.216,0.745,0.121,0.549,1.41,0.697]},'initial':0,'monitored':0,'temp':[5.21,4.71,7.32,10.42,11.95,15.32,16.95,16.62,13.45,11.56,10.2,10.69]},
		{'area':6.231,'action':0.32,'capacity':154.15,'local':{'p':[805,806,807,808,917,919,921,923],'w':[0.824,1.391,2.371,2.681,0.89,0.156,0.827,0.492]},'dispersal':{'p':[179,805,806,807,808,917,919,921,923],'w':[6.231,0.421,0.634,1.028,1.102,0.443,0.109,0.354,0.261]},'initial':0,'monitored':0,'temp':[5.06,4.55,7.14,10.27,11.75,15.15,16.76,16.45,13.24,11.4,10.07,10.54]},
		{'area':5.673,'action':2.69,'capacity':153.5,'local':{'p':[807,810,811,812,813,815,917],'w':[1.231,2.454,2.003,0.223,0.813,1.302,1.557]},'dispersal':{'p':[180,807,810,811,812,813,815,917],'w':[5.673,0.638,0.966,0.786,0.222,0.446,0.538,0.749]},'initial':0,'monitored':0,'temp':[4.88,4.31,6.87,9.99,11.46,14.82,16.43,16.16,12.95,11.16,9.87,10.33]},
		{'area':5.685,'action':0.03,'capacity':139.61,'local':{'p':[52,57,819,826,905,907,911,912],'w':[2.103,0.488,1.513,0.124,1.613,0.547,2.604,0.418]},'dispersal':{'p':[52,57,181,819,826,905,907,911,912],'w':[0.921,0.41,5.685,0.637,0.06,0.66,0.235,1.07,0.261]},'initial':0,'monitored':0,'temp':[4.66,3.94,6.51,9.61,11.14,14.43,15.97,15.78,12.56,10.86,9.62,10.11]},
		{'area':3.411,'action':0.58,'capacity':77.56,'local':{'p':[11,820,821,824,826],'w':[1,0.417,1.656,1.841,0.988]},'dispersal':{'p':[11,57,182,820,821,822,823,824,826,898],'w':[0.602,0.004,3.411,0.224,1.125,0.268,0.227,0.656,0.404,0.041]},'initial':0,'monitored':0,'temp':[5.11,4.41,7,10.11,11.66,14.94,16.43,16.21,12.96,11.28,10.03,10.5]},
		{'area':3.971,'action':0.36,'capacity':100.23,'local':{'p':[827,828,829,830,832,833],'w':[2.151,2.682,1.03,0.525,1.458,0.406]},'dispersal':{'p':[183,827,828,829,830,832,833],'w':[3.971,0.72,1.179,0.518,0.365,0.669,0.329]},'initial':0,'monitored':0,'temp':[5.12,4.44,6.84,10.11,11.33,14.77,16.25,16.06,12.81,11.13,9.88,10.34]},
		{'area':5.915,'action':1.97,'capacity':156.63,'local':{'p':[740,831,835,836,837,887],'w':[1.149,0.418,2.736,2.953,1.302,1.214]},'dispersal':{'p':[184,740,831,835,836,837,887],'w':[5.915,0.543,0.264,1.142,1.265,0.587,0.609]},'initial':0,'monitored':0,'temp':[4.92,4.28,6.28,9.83,10.44,14.13,15.6,15.56,12.28,10.62,9.43,9.93]},
		{'area':1.392,'action':0.82,'capacity':38.91,'local':{'p':[838,839,844,845,846],'w':[0.984,1.327,1.711,0.853,0.514]},'dispersal':{'p':[185,838,839,842,844,845,846],'w':[1.392,0.437,0.612,0.2,0.632,0.409,0.364]},'initial':0,'monitored':0,'temp':[4.53,3.86,5.68,9.33,9.78,13.47,14.92,14.98,11.75,10.14,9,9.49]},
		{'area':1.797,'action':0.16,'capacity':45.14,'local':{'p':[849,852,853,854],'w':[1.875,0.696,1.489,1.577]},'dispersal':{'p':[186,849,852,853,854],'w':[1.797,0.892,0.411,0.69,0.762]},'initial':0,'monitored':0,'temp':[4.61,3.88,5.97,9.34,10.25,13.69,15.09,15.07,11.91,10.35,9.26,9.63]},
		{'area':4.996,'action':5.22,'capacity':146.98,'local':{'p':[856,857,859,860,861],'w':[1.097,1.127,1.011,1.157,2.477]},'dispersal':{'p':[187,856,857,859,860,861],'w':[4.996,0.517,0.572,0.519,0.413,1.015]},'initial':0,'monitored':0,'temp':[4.1,3.21,5.33,8.53,9.77,12.97,14.33,14.27,11.17,9.81,8.85,9.12]},
		{'area':1.83,'action':0.38,'capacity':45.41,'local':{'p':[862,863,865,866],'w':[0.055,2.033,1.506,0.912]},'dispersal':{'p':[188,862,863,865,866,877],'w':[1.83,0.509,0.799,0.646,0.464,0.011]},'initial':0,'monitored':0,'temp':[4.41,3.64,5.94,9.1,10.29,13.66,15.06,14.94,11.75,10.19,9.17,9.54]},
		{'area':3.989,'action':2.86,'capacity':107.92,'local':{'p':[871,874,875,879,880,1028],'w':[0.528,3.221,1.292,1.837,0.786,0.992]},'dispersal':{'p':[189,868,871,874,875,879,880,1028],'w':[3.989,0.037,0.361,1.289,0.595,0.695,0.471,0.498]},'initial':0,'monitored':0,'temp':[4.57,3.85,6.15,9.35,10.46,13.91,15.32,15.22,12.04,10.41,9.3,9.72]},
		{'area':3.475,'action':1.39,'capacity':92.83,'local':{'p':[880,883,884,885,886,888],'w':[1.338,0.958,2.206,1.887,1.054,0.394]},'dispersal':{'p':[190,880,883,884,885,886,888],'w':[3.475,0.612,0.432,0.888,0.893,0.482,0.329]},'initial':0,'monitored':0,'temp':[4.6,3.9,6.13,9.39,10.43,13.91,15.33,15.28,12.08,10.45,9.28,9.74]},
		{'area':7.188,'action':2.35,'capacity':188.28,'local':{'p':[836,887,888,890,891,1013],'w':[0.012,2.905,3.997,1.929,2.007,0.333]},'dispersal':{'p':[191,836,887,888,890,891,1013],'w':[7.188,0.177,1.192,1.662,0.803,0.815,0.28]},'initial':0,'monitored':0,'temp':[4.64,3.95,6.23,9.46,10.63,14.08,15.54,15.44,12.24,10.57,9.37,9.82]},
		{'area':5.69,'action':0.75,'capacity':139.01,'local':{'p':[65,890,891,892,893,894],'w':[1.074,1.789,0.765,1.957,1.04,2.489]},'dispersal':{'p':[65,192,890,891,892,893,894],'w':[0.547,5.69,0.773,0.402,0.861,0.538,1.051]},'initial':0,'monitored':0,'temp':[4.76,4.06,6.47,9.65,11,14.38,15.87,15.7,12.48,10.79,9.58,10.01]},
		{'area':3.03,'action':0.26,'capacity':75.18,'local':{'p':[894,899,904],'w':[0.354,2.117,0.893]},'dispersal':{'p':[193,894,897,899,902,904,1003,1004,1008],'w':[3.03,0.206,0.056,0.903,0.793,0.409,0.033,0.922,0.108]},'initial':0,'monitored':0,'temp':[5.07,4.41,6.96,10.08,11.59,14.9,16.4,16.18,12.92,11.23,9.98,10.44]},
		{'area':5.594,'action':0.9,'capacity':138.99,'local':{'p':[902,909,910],'w':[2.209,1.81,2.565]},'dispersal':{'p':[194,902,906,907,909,910,912,913],'w':[5.594,1.049,0.143,0.024,0.742,1.112,0.476,0.906]},'initial':0,'monitored':0,'temp':[4.77,4.08,6.65,9.75,11.27,14.58,16.11,15.92,12.66,10.97,9.71,10.19]},
		{'area':12.17,'action':3.37,'capacity':310.66,'local':{'p':[908,915,916,920,979],'w':[1.704,2.138,2.377,0.9,2.456]},'dispersal':{'p':[66,195,908,909,914,915,916,918,920,979,989,991],'w':[0.046,12.17,0.751,0.118,1.068,0.905,0.96,0.069,0.445,1.013,0.079,0.938]},'initial':0,'monitored':0,'temp':[4.88,4.31,6.9,10.01,11.5,14.84,16.43,16.19,12.94,11.17,9.85,10.31]},
		{'area':2.278,'action':0.15,'capacity':56.5,'local':{'p':[919,922,923,925,926],'w':[0.879,2.004,1.291,0.065,2.568]},'dispersal':{'p':[196,919,922,923,924,925,926],'w':[2.278,0.472,0.815,0.531,0.092,0.2,1.105]},'initial':0,'monitored':0,'temp':[5,4.51,7.11,10.22,11.7,15.07,16.69,16.41,13.17,11.35,10.01,10.47]},
		{'area':2.319,'action':0.18,'capacity':57.1,'local':{'p':[927,931,933,934,935,936],'w':[2.194,0.769,1.338,0.674,0.88,0.293]},'dispersal':{'p':[197,927,931,933,934,935,936],'w':[2.319,0.999,0.433,0.572,0.328,0.408,0.221]},'initial':0,'monitored':0,'temp':[5.06,4.59,7.18,10.22,11.75,15.08,16.75,16.45,13.27,11.4,10.06,10.52]},
		{'area':1.572,'action':0,'capacity':38.89,'local':{'p':[937,939,940,942],'w':[1.976,0.041,1.247,0.956]},'dispersal':{'p':[198,937,939,940,942],'w':[1.572,0.898,0.18,0.602,0.89]},'initial':0,'monitored':0,'temp':[5.22,4.74,7.36,10.36,11.98,15.25,16.95,16.59,13.43,11.57,10.18,10.65]},
		{'area':9.428,'action':0.38,'capacity':231.62,'local':{'p':[201,945,946,949,951,953,955],'w':[1.152,1.581,0.592,1.157,0.994,1.813,1.048]},'dispersal':{'p':[199,201,944,945,946,947,949,951,953,955,958,960],'w':[9.428,0.517,0.281,0.677,0.284,0.709,0.485,0.41,0.767,0.434,0.659,0.118]},'initial':0,'monitored':0,'temp':[5.12,4.57,7.24,10.28,11.96,15.23,16.97,16.64,13.34,11.53,10.11,10.56]},
		{'area':4.79,'action':0.04,'capacity':101.7,'local':{'p':[175,793,945,946],'w':[1.074,1.798,1.685,1.527]},'dispersal':{'p':[175,200,793,945,946],'w':[0.458,4.79,0.8,0.765,0.673]},'initial':0,'monitored':0,'temp':[4.88,4.24,6.93,9.99,11.74,15.03,16.79,16.41,13.11,11.34,9.88,10.34]},
		{'area':5.483,'action':0.18,'capacity':135.7,'local':{'p':[199,953,954,955,956],'w':[1.152,2.611,1.07,2.051,0.484]},'dispersal':{'p':[199,201,953,954,955,956],'w':[0.61,5.483,1.068,0.443,0.8,0.273]},'initial':0,'monitored':0,'temp':[5.03,4.47,7.14,10.14,11.78,15.02,16.78,16.52,13.21,11.4,10.01,10.46]},
		{'area':2.677,'action':0.05,'capacity':65.39,'local':{'p':[970,976],'w':[1.542,3.272]},'dispersal':{'p':[202,969,970,971,975,976],'w':[2.677,0.873,0.71,0.091,0.298,1.365]},'initial':0,'monitored':0,'temp':[5.05,4.54,7.18,10.25,11.78,15.11,16.78,16.55,13.25,11.4,10.05,10.49]},
		{'area':3.516,'action':0.68,'capacity':88.22,'local':{'p':[979,980,984],'w':[2.438,1.299,1.569]},'dispersal':{'p':[203,920,979,980,981,982,983,984,985],'w':[3.516,0.037,1.036,0.629,0.457,0.226,0.347,0.634,0.079]},'initial':0,'monitored':0,'temp':[4.97,4.45,7.06,10.18,11.68,15.03,16.65,16.4,13.12,11.3,9.96,10.4]},
		{'area':5.183,'action':1.22,'capacity':133.08,'local':{'p':[992,993,994,995,997,998],'w':[2.268,0.601,0.88,2.164,1.403,1.664]},'dispersal':{'p':[204,990,992,993,994,995,997,998,1005],'w':[5.183,0.002,0.999,0.338,0.433,0.881,0.632,0.785,0.018]},'initial':0,'monitored':0,'temp':[4.78,4.15,6.69,9.8,11.3,14.61,16.17,15.98,12.71,10.98,9.7,10.14]},
		{'area':4.767,'action':1.43,'capacity':122.64,'local':{'p':[1007,1010,1051],'w':[1.26,1.349,2.395]},'dispersal':{'p':[205,999,1000,1003,1004,1007,1008,1010,1051],'w':[4.767,2.655,0.129,0.271,0.447,0.612,0.098,0.483,0.909]},'initial':0,'monitored':0,'temp':[4.86,4.21,6.7,9.83,11.33,14.65,16.19,15.98,12.71,10.95,9.73,10.15]},
		{'area':9.128,'action':0.31,'capacity':224.85,'local':{'p':[210,1013,1014,1021,1022],'w':[1.108,2.026,3.927,2.79,2.363]},'dispersal':{'p':[206,210,1011,1013,1014,1021,1022],'w':[9.128,0.6,0.012,0.946,1.607,1.157,1.056]},'initial':0,'monitored':0,'temp':[4.76,4.08,6.55,9.62,11.11,14.46,15.89,15.72,12.5,10.79,9.58,9.99]},
		{'area':1.439,'action':3.03,'capacity':50.28,'local':{'p':[1018,1023,1024,1025],'w':[1.575,1.45,0.394,1.75]},'dispersal':{'p':[207,1018,1023,1024,1025],'w':[1.439,0.728,0.727,0.329,0.769]},'initial':0,'monitored':0,'temp':[4.58,3.85,6.34,9.36,10.72,14.11,15.44,15.35,12.2,10.57,9.37,9.87]},
		{'area':1.445,'action':0.18,'capacity':37.04,'local':{'p':[64,864,869],'w':[1.409,0.598,1.282]},'dispersal':{'p':[64,208,864,869,875],'w':[0.697,1.445,0.249,0.686,0.004]},'initial':0,'monitored':0,'temp':[4.43,3.69,6.07,9.18,10.39,13.82,15.23,15.09,11.9,10.26,9.21,9.62]},
		{'area':2.432,'action':0.12,'capacity':53.89,'local':{'p':[1030,1031,1032,1034],'w':[1.141,0.771,0.992,1.548]},'dispersal':{'p':[209,1030,1031,1032,1034,1035],'w':[2.432,0.488,0.372,0.488,0.607,0.067]},'initial':0,'monitored':0,'temp':[4.64,3.96,6.48,9.45,10.88,14.28,15.57,15.47,12.27,10.68,9.45,9.95]},
		{'area':9.25,'action':2.65,'capacity':235.4,'local':{'p':[206,1014,1021,1031,1035,1041],'w':[1.108,0.701,1.896,0.68,2.165,1.964]},'dispersal':{'p':[206,210,1014,1021,1031,1035,1038,1039,1040,1041],'w':[0.496,9.25,0.355,0.818,0.344,0.952,0.925,0.502,0.08,0.824]},'initial':0,'monitored':0,'temp':[4.75,4.1,6.58,9.62,11.18,14.53,15.93,15.76,12.5,10.81,9.58,9.99]},
		{'area':7.828,'action':7.66,'capacity':232.15,'local':{'p':[999,1001,1050,1052,1053,1055],'w':[1.371,0.795,2.899,1.059,2.333,2.628]},'dispersal':{'p':[211,999,1001,1050,1052,1053,1055,1117],'w':[7.828,0.634,0.437,1.228,0.469,1.093,1.068,0.014]},'initial':0,'monitored':0,'temp':[4.62,3.99,6.44,9.57,11.1,14.39,15.93,15.76,12.49,10.73,9.49,9.87]},
		{'area':5.443,'action':2.47,'capacity':144.89,'local':{'p':[997,1054,1056,1057,1058,1059,1111],'w':[0.546,2.592,0.432,0.934,1.586,1.816,1.19]},'dispersal':{'p':[212,997,1054,1056,1057,1058,1059,1111],'w':[5.443,0.344,0.891,0.284,0.568,0.681,0.831,0.644]},'initial':0,'monitored':0,'temp':[4.58,3.98,6.45,9.59,11.09,14.38,15.91,15.77,12.51,10.8,9.49,9.9]},
		{'area':3.291,'action':0.32,'capacity':42.14,'local':{'p':[986,1061,1062,1063,1065,1068],'w':[0.313,1.878,1.361,1.267,1.588,0.731]},'dispersal':{'p':[213,986,1061,1062,1063,1065,1068],'w':[3.291,0.273,0.804,0.624,0.521,0.688,0.439]},'initial':0,'monitored':0,'temp':[4.64,4.05,6.59,9.74,11.24,14.57,16.15,15.97,12.68,10.92,9.59,10.02]},
		{'area':2.342,'action':4.8,'capacity':81.88,'local':{'p':[1066,1069,1071,1072,1073,1075],'w':[0.031,1.836,0.875,0.232,1.431,2.372]},'dispersal':{'p':[214,1066,1069,1070,1071,1072,1073,1075],'w':[2.342,0.161,0.698,0.027,0.423,0.25,0.677,0.968]},'initial':0,'monitored':0,'temp':[4.71,4.12,6.7,9.86,11.39,14.72,16.33,16.16,12.83,11.03,9.69,10.12]},
		{'area':9.773,'action':0.22,'capacity':238.83,'local':{'p':[976,1070,1072,1075,1077,1078],'w':[3.159,0.077,4.09,0.461,4.096,1.369]},'dispersal':{'p':[215,976,1070,1072,1075,1077,1078],'w':[9.773,1.378,0.172,1.517,0.367,1.705,0.68]},'initial':0,'monitored':0,'temp':[5.06,4.52,7.17,10.29,11.84,15.17,16.82,16.63,13.26,11.4,10.05,10.48]},
		{'area':1.323,'action':0.21,'capacity':25.45,'local':{'p':[952],'w':[1.341]},'dispersal':{'p':[216,952,954,1083,1087,1088],'w':[1.323,0.567,0.006,0.091,0.149,0.417]},'initial':0,'monitored':0,'temp':[5.02,4.5,7.15,10.15,11.76,15.01,16.78,16.59,13.23,11.39,10.01,10.45]},
		{'area':1.047,'action':0.12,'capacity':26.77,'local':{'p':[1089,1092],'w':[1.416,1.884]},'dispersal':{'p':[217,1081,1089,1091,1092],'w':[1.047,0.001,0.638,0.026,0.938]},'initial':0,'monitored':0,'temp':[5.12,4.62,7.28,10.34,11.92,15.21,16.95,16.77,13.33,11.44,10.11,10.54]},
		{'area':8.646,'action':0.94,'capacity':216.1,'local':{'p':[1076,1077,1093,1094],'w':[1.655,3.679,0.993,4.161]},'dispersal':{'p':[218,219,1076,1077,1078,1090,1092,1093,1094],'w':[8.646,0.062,0.716,1.539,0.068,0.65,0.145,0.53,1.619]},'initial':0,'monitored':0,'temp':[5.21,4.68,7.36,10.48,12.04,15.38,17.06,16.88,13.44,11.54,10.19,10.62]},
		{'area':17.061,'action':14.18,'capacity':423.47,'local':{'p':[1073,1075,1077,1093,1095,1097,1098,1099],'w':[0.381,2.507,3.653,1.995,2.58,2.207,0.64,1.73]},'dispersal':{'p':[218,219,1073,1075,1077,1093,1095,1097,1098,1099],'w':[0.03,17.061,0.214,1.057,1.54,0.927,1.078,0.823,0.342,0.763]},'initial':0,'monitored':0,'temp':[4.85,4.25,6.87,10.03,11.58,14.93,16.55,16.42,13.02,11.17,9.83,10.26]},
		{'area':6.641,'action':2.11,'capacity':175.32,'local':{'p':[1100,1104,1105,1108,1142],'w':[2.398,1.957,1.846,1.575,2.379]},'dispersal':{'p':[220,1100,1104,1105,1108,1134,1142],'w':[6.641,1.026,0.881,0.817,0.736,0.011,1.101]},'initial':0,'monitored':0,'temp':[4.65,4.07,6.59,9.77,11.28,14.59,16.14,16.01,12.7,10.96,9.58,9.98]},
		{'area':5.743,'action':0.76,'capacity':145.8,'local':{'p':[1108,1109,1110,1111,1112],'w':[3.875,1.733,0.173,2.423,2.158]},'dispersal':{'p':[221,1106,1108,1109,1110,1111,1112,1133],'w':[5.743,0.133,1.579,0.724,0.208,1.134,0.847,0.142]},'initial':0,'monitored':0,'temp':[4.71,4.16,6.64,9.79,11.28,14.55,16.05,15.94,12.65,10.97,9.61,10]},
		{'area':6.249,'action':3.45,'capacity':169.59,'local':{'p':[1110,1113,1114,1115,1116,1119,1123],'w':[1.33,1.123,0.255,4.058,2.948,0.24,0.868]},'dispersal':{'p':[222,1110,1113,1114,1115,1116,1119,1123],'w':[6.249,0.685,0.564,0.213,1.692,1.017,0.242,0.396]},'initial':0,'monitored':0,'temp':[4.66,4.11,6.54,9.65,11.11,14.37,15.82,15.75,12.46,10.82,9.51,9.89]},
		{'area':9.994,'action':0.17,'capacity':243.56,'local':{'p':[1046,1048,1049,1115,1117,1118,1119,1121],'w':[2.086,0.704,0.811,0.984,0.06,1.856,2.513,3.086]},'dispersal':{'p':[223,1046,1048,1049,1115,1117,1118,1119,1121],'w':[9.994,0.95,0.265,0.398,0.458,0.07,0.726,1.155,1.327]},'initial':0,'monitored':0,'temp':[4.83,4.26,6.69,9.81,11.4,14.68,16.17,15.99,12.66,10.91,9.68,10]},
		{'area':3.345,'action':0.07,'capacity':78.23,'local':{'p':[1120,1121],'w':[3.54,2.856]},'dispersal':{'p':[224,1120,1121,1122],'w':[3.345,1.426,1.24,0.099]},'initial':0,'monitored':0,'temp':[4.77,4.2,6.63,9.69,11.28,14.59,16,15.86,12.54,10.91,9.63,9.98]},
		{'area':2.478,'action':0.21,'capacity':60.26,'local':{'p':[1038,1122],'w':[1.049,1.733]},'dispersal':{'p':[225,1035,1036,1038,1122],'w':[2.478,0.089,1.374,0.493,0.713]},'initial':0,'monitored':0,'temp':[4.76,4.15,6.63,9.63,11.18,14.53,15.87,15.74,12.47,10.87,9.6,10.02]},
		{'area':6.741,'action':0.24,'capacity':165.51,'local':{'p':[1119,1121,1123,1128],'w':[4.111,1.619,0.421,1.024]},'dispersal':{'p':[226,1119,1121,1123,1128],'w':[6.741,1.62,0.763,0.269,0.478]},'initial':0,'monitored':0,'temp':[4.66,4.13,6.54,9.61,11.06,14.32,15.73,15.69,12.38,10.81,9.51,9.87]},
		{'area':3.815,'action':0.71,'capacity':98.58,'local':{'p':[1125,1126,1127,1128],'w':[1.452,1.654,1.272,1.92]},'dispersal':{'p':[227,1123,1125,1126,1127,1128],'w':[3.815,0.013,0.648,0.724,0.599,0.749]},'initial':0,'monitored':0,'temp':[4.45,3.91,6.31,9.45,10.84,14.09,15.5,15.49,12.22,10.66,9.31,9.68]},
		{'area':2.185,'action':0.38,'capacity':56.22,'local':{'p':[1137,1138,1140,1142],'w':[2.682,1.485,0.828,0.294]},'dispersal':{'p':[228,1137,1138,1140,1141,1142],'w':[2.185,1.133,0.521,0.427,0.005,0.276]},'initial':0,'monitored':0,'temp':[4.64,4.07,6.61,9.81,11.27,14.62,16.18,16.04,12.72,10.96,9.55,9.95]},
		{'area':5.375,'action':3.24,'capacity':135,'local':{'p':[1095,1143,1144,1145,1146],'w':[2.491,0.882,1.515,0.79,0.363]},'dispersal':{'p':[229,1095,1143,1144,1145,1146],'w':[5.375,1.06,0.347,0.627,0.346,0.213]},'initial':0,'monitored':0,'temp':[4.92,4.35,6.97,10.14,11.68,15.07,16.67,16.52,13.11,11.25,9.84,10.25]},
		{'area':4.991,'action':0.18,'capacity':125.66,'local':{'p':[232,236,241],'w':[3.587,0.776,0.301]},'dispersal':{'p':[80,230,232,236,241],'w':[0.283,4.991,1.401,0.758,0.222]},'initial':0,'monitored':0,'temp':[5.85,4.84,7.35,10.42,11.88,15.16,16.45,16.44,13.69,11.99,10.73,11.03]},
		{'area':4.273,'action':4.86,'capacity':84.14,'local':{'p':[233,234,235],'w':[1.052,2.44,1.025]},'dispersal':{'p':[231,232,233,234,235],'w':[4.273,0.621,0.361,0.984,0.423]},'initial':0,'monitored':0,'temp':[6,4.89,7.24,10.29,11.68,14.89,16.19,16.36,13.73,12.14,10.96,11.31]},
		{'area':7.983,'action':2.48,'capacity':202.21,'local':{'p':[90,230,236,239],'w':[0.678,3.587,1.562,1.768]},'dispersal':{'p':[80,90,230,231,232,234,235,236,239,277],'w':[0.706,0.298,1.474,0.471,7.983,0.908,0.327,0.741,0.746,0.12]},'initial':0,'monitored':0,'temp':[5.89,4.82,7.24,10.31,11.73,14.97,16.27,16.37,13.68,12.04,10.82,11.16]},
		{'area':2.74,'action':0.21,'capacity':35.21,'local':{'p':[231,235],'w':[1.052,3.78]},'dispersal':{'p':[231,233,235],'w':[0.533,2.74,1.474]},'initial':0,'monitored':0,'temp':[6.01,4.96,7.36,10.38,11.8,15.07,16.34,16.41,13.72,12.11,10.92,11.19]},
		{'area':5.265,'action':7.89,'capacity':168.47,'local':{'p':[91,231,277],'w':[1.94,2.44,1.202]},'dispersal':{'p':[90,91,231,232,234,277],'w':[0.09,0.724,0.945,0.961,5.265,0.564]},'initial':0,'monitored':0,'temp':[5.94,4.82,7.18,10.24,11.64,14.83,16.15,16.35,13.7,12.11,10.91,11.3]},
		{'area':2.996,'action':0,'capacity':41.42,'local':{'p':[80,231,233],'w':[2.293,1.025,3.78]},'dispersal':{'p':[80,231,232,233,235],'w':[1.053,0.517,0.478,1.464,2.996]},'initial':0,'monitored':0,'temp':[5.98,4.94,7.36,10.38,11.82,15.09,16.36,16.42,13.72,12.09,10.89,11.16]},
		{'area':3.577,'action':0.02,'capacity':88.84,'local':{'p':[81,230,232,239,241],'w':[1.633,0.776,1.562,1.007,1.35]},'dispersal':{'p':[81,230,232,236,239,241],'w':[0.637,0.747,0.836,3.577,0.545,0.693]},'initial':0,'monitored':0,'temp':[5.77,4.73,7.24,10.32,11.77,15.01,16.34,16.36,13.62,11.92,10.66,11.02]},
		{'area':1.955,'action':2.69,'capacity':49.67,'local':{'p':[240,242,248],'w':[0.833,1.645,1.108]},'dispersal':{'p':[237,240,242,245,248],'w':[1.955,0.352,0.753,0.02,0.538]},'initial':0,'monitored':0,'temp':[5.43,4.37,6.93,10.02,11.45,14.67,16.08,15.97,13.26,11.53,10.25,10.68]},
		{'area':5.565,'action':5.83,'capacity':153.5,'local':{'p':[90,239,242,243,244,275],'w':[3.002,1.31,0.456,2.31,1.892,0.352]},'dispersal':{'p':[81,90,238,239,242,243,244,250,275,277],'w':[0.003,0.973,5.565,0.689,0.308,0.897,0.722,0.019,0.246,0.794]},'initial':0,'monitored':0,'temp':[5.62,4.49,6.98,10.08,11.55,14.76,16.12,16.29,13.49,11.82,10.54,11.01]},
		{'area':4.779,'action':0.25,'capacity':77.95,'local':{'p':[81,90,232,236,238,242],'w':[2.494,1.692,1.768,1.007,1.31,0.337]},'dispersal':{'p':[81,90,232,236,238,239,242],'w':[0.955,0.753,0.843,0.495,0.622,4.779,0.306]},'initial':0,'monitored':0,'temp':[5.71,4.61,7.08,10.17,11.6,14.82,16.16,16.27,13.54,11.88,10.62,11.03]},
		{'area':0.923,'action':0.07,'capacity':20.68,'local':{'p':[237,242,248,250],'w':[0.833,1.605,0.589,1.693]},'dispersal':{'p':[237,240,242,248,250],'w':[0.425,0.923,0.788,0.371,0.806]},'initial':0,'monitored':0,'temp':[5.45,4.37,6.91,10,11.43,14.65,16.05,15.99,13.27,11.56,10.29,10.73]},
		{'area':4.368,'action':1.19,'capacity':112.88,'local':{'p':[81,230,236,242],'w':[1.922,0.301,1.35,1.852]},'dispersal':{'p':[81,230,236,241,242],'w':[0.799,0.187,0.571,4.368,0.806]},'initial':0,'monitored':0,'temp':[5.66,4.65,7.22,10.32,11.77,15.02,16.38,16.31,13.56,11.81,10.51,10.9]},
		{'area':4.7,'action':0.66,'capacity':68.53,'local':{'p':[81,237,238,239,240,241,243,250],'w':[1.323,1.645,0.456,0.337,1.605,1.852,0.212,0.664]},'dispersal':{'p':[81,237,238,239,240,241,242,243,250],'w':[0.573,0.682,0.281,0.207,0.549,0.728,4.7,0.173,0.372]},'initial':0,'monitored':0,'temp':[5.54,4.47,7.02,10.12,11.56,14.79,16.17,16.14,13.4,11.68,10.39,10.82]},
		{'area':4.015,'action':4.09,'capacity':118.13,'local':{'p':[238,242,244,247,250],'w':[2.31,0.212,2.073,1.018,3.004]},'dispersal':{'p':[238,242,243,244,245,246,247,250],'w':[1.08,0.251,4.015,0.801,0.053,0.008,0.567,1.19]},'initial':0,'monitored':0,'temp':[5.47,4.36,6.86,9.94,11.39,14.59,15.98,16,13.27,11.6,10.35,10.81]},
		{'area':2.649,'action':2.53,'capacity':78.32,'local':{'p':[238,243,247,275,276],'w':[1.892,2.073,1.222,0.851,1.315]},'dispersal':{'p':[238,243,244,247,275,276,277],'w':[0.936,0.898,2.649,0.578,0.545,0.456,0.001]},'initial':0,'monitored':0,'temp':[5.57,4.45,6.95,10.06,11.54,14.75,16.12,16.24,13.44,11.76,10.47,10.96]},
		{'area':4.527,'action':4.55,'capacity':130.85,'local':{'p':[58,246,247,248,250],'w':[2.138,1.153,0.113,2.151,1.271]},'dispersal':{'p':[58,237,243,245,246,247,248,250],'w':[0.875,0.015,0.022,4.527,0.526,0.163,0.788,0.59]},'initial':0,'monitored':0,'temp':[5.3,4.2,6.74,9.8,11.24,14.44,15.87,15.74,13.06,11.36,10.11,10.58]},
		{'area':4.108,'action':3.86,'capacity':114.6,'local':{'p':[58,245,247,249,273],'w':[0.681,1.153,2.222,2.483,1.618]},'dispersal':{'p':[58,243,245,246,247,249,250,273,276],'w':[0.385,0.003,0.545,4.108,0.944,1.019,0.064,0.796,0.025]},'initial':0,'monitored':0,'temp':[5.41,4.33,6.86,9.95,11.4,14.6,16.03,15.92,13.19,11.49,10.24,10.73]},
		{'area':2.691,'action':1.36,'capacity':68.56,'local':{'p':[243,244,245,246,250,273,276],'w':[1.018,1.222,0.113,2.222,0.223,0.234,1.765]},'dispersal':{'p':[243,244,245,246,247,250,273,275,276],'w':[0.459,0.514,0.16,0.931,2.691,0.169,0.237,0.071,0.681]},'initial':0,'monitored':0,'temp':[5.41,4.31,6.82,9.9,11.35,14.55,15.96,15.93,13.2,11.51,10.27,10.75]},
		{'area':1.278,'action':1.11,'capacity':34.57,'local':{'p':[237,240,245,250],'w':[1.108,0.589,2.151,1.077]},'dispersal':{'p':[237,240,245,248,250],'w':[0.447,0.275,0.903,1.278,0.542]},'initial':0,'monitored':0,'temp':[5.36,4.28,6.82,9.9,11.33,14.54,15.96,15.85,13.16,11.44,10.18,10.63]},
		{'area':5.692,'action':8.02,'capacity':165.82,'local':{'p':[58,246,252,273],'w':[2.31,2.483,1.865,1.895]},'dispersal':{'p':[58,246,249,251,252,265,273],'w':[1.043,1.028,5.692,0.006,0.735,0.372,0.847]},'initial':0,'monitored':0,'temp':[5.56,4.55,7.14,10.25,11.74,14.97,16.39,16.23,13.43,11.68,10.4,10.88]},
		{'area':3.228,'action':2.08,'capacity':90.23,'local':{'p':[240,242,243,245,247,248],'w':[1.693,0.664,3.004,1.271,0.223,1.077]},'dispersal':{'p':[238,240,242,243,245,246,247,248,250],'w':[0.064,0.604,0.485,1.213,0.612,0.079,0.201,0.413,3.228]},'initial':0,'monitored':0,'temp':[5.43,4.33,6.85,9.93,11.38,14.58,15.98,15.94,13.23,11.53,10.28,10.73]},
		{'area':0.006,'action':0,'capacity':0,'local':{'p':[],'w':[]},'dispersal':{'p':[249,251,252,265],'w':[0.116,0.006,0.106,0.242]},'initial':0,'monitored':0,'temp':[5.73,4.77,7.42,10.56,12.08,15.32,16.75,16.53,13.67,11.87,10.56,11.06]},
		{'area':3.266,'action':0.4,'capacity':24.18,'local':{'p':[58,82,249],'w':[1.194,1.649,1.865]},'dispersal':{'p':[58,82,249,251,252,253,254,265],'w':[0.482,0.636,0.853,0.006,3.266,0.001,0.067,0.245]},'initial':0,'monitored':0,'temp':[5.61,4.62,7.25,10.38,11.89,15.12,16.56,16.34,13.52,11.73,10.43,10.92]},
		{'area':2.812,'action':0.22,'capacity':3.92,'local':{'p':[84,254,257,265,266],'w':[0.763,1.14,1.132,1.154,0.344]},'dispersal':{'p':[82,84,252,253,254,257,265,266],'w':[0.04,0.601,0.001,2.812,0.719,0.745,0.67,0.228]},'initial':0,'monitored':0,'temp':[5.73,4.81,7.49,10.67,12.21,15.48,16.92,16.66,13.75,11.92,10.58,11.08]},
		{'area':1.182,'action':0.1,'capacity':1.8,'local':{'p':[82,253],'w':[1.742,1.14]},'dispersal':{'p':[82,252,253,254,265],'w':[0.597,0.043,0.848,1.182,0.109]},'initial':0,'monitored':0,'temp':[5.69,4.75,7.42,10.58,12.12,15.38,16.82,16.57,13.68,11.85,10.53,11.02]},
		{'area':4.73,'action':1.08,'capacity':52.3,'local':{'p':[83,256,262,296],'w':[2.479,1.459,0.396,0.756]},'dispersal':{'p':[78,83,255,256,262,269,295,296],'w':[0.076,1.023,4.73,0.747,0.804,0.057,1.006,0.414]},'initial':0,'monitored':0,'temp':[5.28,4.45,7.15,10.38,11.96,15.27,16.79,16.45,13.41,11.56,10.2,10.68]},
		{'area':2.411,'action':0.11,'capacity':23.71,'local':{'p':[255],'w':[1.459]},'dispersal':{'p':[255,256,295,304],'w':[0.707,2.411,0.867,0.425]},'initial':0,'monitored':0,'temp':[5.25,4.41,7.11,10.31,11.9,15.2,16.71,16.39,13.36,11.52,10.16,10.65]},
		{'area':4.639,'action':0.07,'capacity':6.14,'local':{'p':[83,253],'w':[2.102,1.132]},'dispersal':{'p':[83,84,253,257,269],'w':[0.88,0.716,0.733,4.639,0.098]},'initial':0,'monitored':0,'temp':[5.62,4.73,7.43,10.63,12.21,15.5,16.96,16.67,13.7,11.85,10.49,10.99]},
		{'area':1.84,'action':0,'capacity':3.84,'local':{'p':[84,261,264,265,266,274],'w':[0.107,1.543,1.487,1.008,1.094,0.415]},'dispersal':{'p':[84,258,261,264,265,266,267,274],'w':[0.196,1.84,0.769,0.561,0.436,0.453,0.007,0.33]},'initial':0,'monitored':0,'temp':[5.62,4.71,7.36,10.57,12.1,15.39,16.88,16.66,13.68,11.86,10.52,11]},
		{'area':0.817,'action':0,'capacity':1.86,'local':{'p':[84,263,264,267,269],'w':[0.517,1.086,0.173,1.349,0.772]},'dispersal':{'p':[84,259,262,263,264,267,269],'w':[0.328,0.817,0.098,0.415,0.174,0.594,0.438]},'initial':0,'monitored':0,'temp':[5.48,4.61,7.29,10.52,12.06,15.37,16.88,16.59,13.58,11.74,10.39,10.87]},
		{'area':2.016,'action':0.01,'capacity':19.19,'local':{'p':[100,261,262,267,292],'w':[1.802,0.805,0.387,1.064,1.1]},'dispersal':{'p':[100,260,261,262,267,291,292],'w':[0.801,2.016,0.392,0.297,0.483,0.162,0.476]},'initial':0,'monitored':0,'temp':[5.52,4.65,7.29,10.51,12.02,15.32,16.84,16.59,13.6,11.78,10.45,10.92]},
		{'area':2.792,'action':0.89,'capacity':21.78,'local':{'p':[258,260,264,267,272,274,292,293],'w':[1.543,0.805,0.321,0.77,0.026,1.209,2.416,0.051]},'dispersal':{'p':[258,260,261,264,267,272,274,292,293],'w':[0.588,0.393,2.792,0.179,0.408,0.097,0.512,0.875,0.275]},'initial':0,'monitored':0,'temp':[5.61,4.7,7.34,10.55,12.08,15.38,16.87,16.68,13.68,11.87,10.53,11.01]},
		{'area':4.993,'action':1.42,'capacity':72.56,'local':{'p':[255,260,263,267,269,291,296],'w':[0.396,0.387,1.351,0.423,1.863,0.892,0.724]},'dispersal':{'p':[83,100,255,259,260,262,263,267,269,291,296],'w':[0.192,0.016,0.962,0.039,0.286,4.993,0.418,0.254,0.658,0.957,0.377]},'initial':0,'monitored':0,'temp':[5.35,4.51,7.2,10.44,11.99,15.31,16.83,16.51,13.47,11.62,10.27,10.75]},
		{'area':0.471,'action':0,'capacity':1.4,'local':{'p':[259,262,267,269],'w':[1.086,1.351,0.3,0.602]},'dispersal':{'p':[259,262,263,267,269],'w':[0.405,0.669,0.471,0.332,0.427]},'initial':0,'monitored':0,'temp':[5.43,4.57,7.25,10.49,12.04,15.35,16.87,16.57,13.55,11.7,10.35,10.83]},
		{'area':0.992,'action':0,'capacity':3.25,'local':{'p':[84,258,259,261,267],'w':[1.111,1.487,0.173,0.321,1.145]},'dispersal':{'p':[84,258,259,261,264,266,267],'w':[0.55,0.594,0.202,0.292,0.992,0.099,0.439]},'initial':0,'monitored':0,'temp':[5.56,4.66,7.33,10.55,12.09,15.38,16.88,16.63,13.64,11.8,10.46,10.94]},
		{'area':4.883,'action':2.14,'capacity':59.69,'local':{'p':[82,253,258,266,274],'w':[0.212,1.154,1.008,2.867,2.433]},'dispersal':{'p':[82,249,251,252,253,254,258,265,266,270,273,274],'w':[0.12,0.348,0.006,0.39,0.427,0.074,0.563,4.883,1.088,0.063,0.342,1.056]},'initial':0,'monitored':0,'temp':[5.71,4.76,7.41,10.59,12.12,15.38,16.83,16.64,13.72,11.91,10.57,11.07]},
		{'area':2.801,'action':0.04,'capacity':0.95,'local':{'p':[84,253,258,265],'w':[2.887,0.344,1.094,2.867]},'dispersal':{'p':[84,253,258,264,265,266],'w':[1.235,0.309,0.507,0.055,1.254,2.801]},'initial':0,'monitored':0,'temp':[5.69,4.77,7.44,10.63,12.16,15.44,16.9,16.67,13.72,11.89,10.56,11.05]},
		{'area':1.443,'action':0,'capacity':2.47,'local':{'p':[259,260,261,262,263,264],'w':[1.349,1.064,0.77,0.423,0.3,1.145]},'dispersal':{'p':[84,258,259,260,261,262,263,264,267],'w':[0.07,0.013,0.502,0.524,0.384,0.335,0.147,0.539,1.443]},'initial':0,'monitored':0,'temp':[5.49,4.61,7.28,10.51,12.05,15.35,16.86,16.6,13.59,11.75,10.41,10.89]},
		{'area':0.028,'action':0,'capacity':0.18,'local':{'p':[],'w':[]},'dispersal':{'p':[83,268,269],'w':[0.3,0.028,0.405]},'initial':0,'monitored':0,'temp':[5.5,4.63,7.33,10.55,12.12,15.42,16.91,16.61,13.6,11.75,10.4,10.88]},
		{'area':2.364,'action':0.9,'capacity':39.25,'local':{'p':[84,259,262,263],'w':[1.605,0.772,1.863,0.602]},'dispersal':{'p':[83,84,255,257,259,262,263,268,269],'w':[1.149,0.762,0.077,0.171,0.362,0.858,0.213,0.028,2.364]},'initial':0,'monitored':0,'temp':[5.45,4.59,7.28,10.52,12.08,15.39,16.89,16.58,13.56,11.71,10.36,10.84]},
		{'area':4.468,'action':4.1,'capacity':112.41,'local':{'p':[273,275],'w':[3.5,2.049]},'dispersal':{'p':[87,265,270,271,272,273,274,275,277,351],'w':[1.069,0.099,4.468,0.007,0.155,1.46,0.236,0.869,0.336,0.035]},'initial':0,'monitored':0,'temp':[5.7,4.64,7.25,10.42,11.99,15.25,16.62,16.73,13.75,11.99,10.6,11.13]},
		{'area':0.007,'action':0,'capacity':0.14,'local':{'p':[],'w':[]},'dispersal':{'p':[87,270,271,272,274],'w':[0.019,0.254,0.007,0.089,0.14]},'initial':0,'monitored':0,'temp':[5.68,4.67,7.3,10.47,12.02,15.28,16.69,16.68,13.72,11.94,10.58,11.09]},
		{'area':2.116,'action':1.54,'capacity':27.42,'local':{'p':[87,261,274,293],'w':[1.363,0.026,3.251,1.073]},'dispersal':{'p':[87,261,270,271,272,274,292,293],'w':[0.77,0.106,0.283,0.007,2.116,1.306,0.038,0.607]},'initial':0,'monitored':0,'temp':[5.73,4.74,7.39,10.59,12.17,15.46,16.86,16.92,13.86,12.07,10.66,11.18]},
		{'area':4.115,'action':5.58,'capacity':120.41,'local':{'p':[246,247,249,270,275,276],'w':[1.618,0.234,1.895,3.5,0.989,0.185]},'dispersal':{'p':[246,247,249,265,270,273,274,275,276],'w':[0.665,0.182,0.815,0.56,1.235,4.115,0.068,0.473,0.1]},'initial':0,'monitored':0,'temp':[5.6,4.56,7.15,10.29,11.8,15.04,16.44,16.4,13.53,11.78,10.47,10.97]},
		{'area':3.124,'action':1.3,'capacity':27.74,'local':{'p':[258,261,265,272],'w':[0.415,1.209,2.433,3.251]},'dispersal':{'p':[87,258,261,265,270,271,272,273,274,292,293],'w':[0.037,0.238,0.51,0.964,0.376,0.007,1.08,0.052,3.124,0.041,0.198]},'initial':0,'monitored':0,'temp':[5.69,4.72,7.36,10.56,12.11,15.39,16.83,16.76,13.76,11.96,10.59,11.1]},
		{'area':4.739,'action':1.57,'capacity':106.83,'local':{'p':[238,244,270,273,276],'w':[0.352,0.851,2.049,0.989,2.63]},'dispersal':{'p':[238,244,247,270,273,275,276,277],'w':[0.212,0.439,0.099,0.893,0.494,4.739,0.896,0.984]},'initial':0,'monitored':0,'temp':[5.68,4.56,7.12,10.26,11.81,15.04,16.39,16.6,13.67,11.96,10.6,11.12]},
		{'area':1.137,'action':0.36,'capacity':29.21,'local':{'p':[244,247,273,275],'w':[1.315,1.765,0.185,2.63]},'dispersal':{'p':[244,246,247,273,275,276],'w':[0.721,0.031,0.717,0.272,1.136,1.137]},'initial':0,'monitored':0,'temp':[5.55,4.44,6.97,10.08,11.58,14.79,16.16,16.26,13.43,11.74,10.44,10.94]},
		{'area':17.008,'action':4.53,'capacity':307.81,'local':{'p':[91,234],'w':[4.517,1.202]},'dispersal':{'p':[87,89,90,91,232,234,238,270,275,277,351],'w':[0.073,0.005,1.166,1.856,0.109,0.571,0.63,0.21,0.855,17.008,0.288]},'initial':0,'monitored':0,'temp':[5.88,4.73,7.23,10.37,11.91,15.14,16.44,16.81,13.87,12.21,10.85,11.36]},
		{'area':8.969,'action':5.1,'capacity':201.29,'local':{'p':[93,115,396,403],'w':[1.825,1.673,0.043,3.149]},'dispersal':{'p':[92,93,95,115,278,281,396,403],'w':[0.025,0.729,0.624,0.731,8.969,0.05,0.634,1.215]},'initial':0,'monitored':0,'temp':[5.44,4.53,7.09,10.62,11.88,15.2,16.42,16.31,13.47,11.61,10.3,10.64]},
		{'area':5.061,'action':0.11,'capacity':109.61,'local':{'p':[94,280,281],'w':[0.991,1.811,3.141]},'dispersal':{'p':[94,279,280,281],'w':[0.45,5.061,0.798,1.352]},'initial':0,'monitored':0,'temp':[5.86,4.88,7.35,10.75,11.96,15.24,16.47,16.45,13.73,12.03,10.78,11.12]},
		{'area':7.675,'action':0.57,'capacity':159.83,'local':{'p':[79,94,279,381],'w':[5.121,3.182,1.811,1.095]},'dispersal':{'p':[79,94,95,279,280,381,390,391,392,394,402],'w':[2.145,1.216,0.138,0.789,7.675,0.592,0.014,0.024,0.964,0.008,0.209]},'initial':0,'monitored':0,'temp':[5.69,4.76,7.24,10.6,11.8,15.12,16.36,16.31,13.51,11.92,10.59,10.96]},
		{'area':9.74,'action':0.46,'capacity':90.26,'local':{'p':[93,279],'w':[4.133,3.141]},'dispersal':{'p':[92,93,94,95,278,279,281],'w':[0.025,1.276,0.766,0.654,0.066,1.129,9.74]},'initial':0,'monitored':0,'temp':[5.88,4.89,7.38,10.81,12.04,15.3,16.53,16.51,13.81,12.03,10.8,11.13]},
		{'area':2.91,'action':0.36,'capacity':39.93,'local':{'p':[96,112,283,284,376],'w':[0.599,1.295,1.661,0.519,2.715]},'dispersal':{'p':[96,112,282,283,284,376,378,381],'w':[0.375,0.735,2.91,0.679,0.279,0.998,0.175,0.035]},'initial':0,'monitored':0,'temp':[5.86,4.94,7.34,10.59,11.83,15.1,16.4,16.36,13.62,12.09,10.81,11.13]},
		{'area':1.463,'action':0.16,'capacity':26.22,'local':{'p':[96,282],'w':[0.628,1.661]},'dispersal':{'p':[96,282,283,378],'w':[0.359,0.639,1.463,0.049]},'initial':0,'monitored':0,'temp':[5.94,4.97,7.35,10.57,11.79,15.04,16.33,16.34,13.65,12.15,10.9,11.24]},
		{'area':3.507,'action':0.05,'capacity':86.93,'local':{'p':[96,282,286,376,377],'w':[2.319,0.519,2.109,0.565,2.766]},'dispersal':{'p':[96,282,284,285,286,376,377],'w':[0.926,0.36,3.507,0.005,1.048,0.29,1.153]},'initial':0,'monitored':0,'temp':[6.03,5.06,7.38,10.61,11.86,15.09,16.41,16.42,13.76,12.24,11.01,11.29]},
		{'area':0.005,'action':0,'capacity':0.1,'local':{'p':[],'w':[]},'dispersal':{'p':[96,284,285,286],'w':[0.063,0.011,0.005,0.388]},'initial':0,'monitored':0,'temp':[6.17,5.14,7.41,10.6,11.84,15.03,16.36,16.43,13.84,12.35,11.17,11.47]},
		{'area':4.964,'action':0.4,'capacity':120.16,'local':{'p':[284,287,374,377],'w':[2.109,2.052,0.914,0.418]},'dispersal':{'p':[96,284,285,286,287,374,377],'w':[0.348,0.804,0.005,4.964,0.788,0.47,0.3]},'initial':0,'monitored':0,'temp':[6.13,5.13,7.41,10.62,11.88,15.08,16.42,16.47,13.85,12.33,11.13,11.4]},
		{'area':2.786,'action':0,'capacity':68.39,'local':{'p':[97,286,374],'w':[1.647,2.052,1.613]},'dispersal':{'p':[97,286,287,374],'w':[0.654,0.876,2.786,0.832]},'initial':0,'monitored':0,'temp':[6.1,5.11,7.4,10.63,11.92,15.13,16.47,16.52,13.87,12.33,11.11,11.38]},
		{'area':6.685,'action':3.85,'capacity':180.32,'local':{'p':[99,290,347,351],'w':[1.269,1.454,1.512,0.613]},'dispersal':{'p':[99,100,288,289,290,293,347,351],'w':[0.482,0.512,6.685,0.094,0.572,0.814,0.638,1.354]},'initial':0,'monitored':0,'temp':[5.79,4.87,7.44,10.61,12.08,15.36,16.84,16.75,13.81,12.07,10.75,11.22]},
		{'area':4.275,'action':0.13,'capacity':13.56,'local':{'p':[100,291,296],'w':[1.859,1.03,1.449]},'dispersal':{'p':[78,100,288,289,290,291,294,296,354],'w':[0.047,0.77,0.083,4.275,1.239,0.475,0.517,0.554,0.102]},'initial':0,'monitored':0,'temp':[5.45,4.61,7.22,10.42,11.9,15.2,16.74,16.47,13.5,11.71,10.39,10.86]},
		{'area':7.321,'action':2.73,'capacity':161.88,'local':{'p':[288,344,346,347],'w':[1.454,1.184,1.827,0.929]},'dispersal':{'p':[100,288,289,290,294,342,343,344,345,346,347,354],'w':[0.129,0.664,1.149,7.321,0.067,0.015,0.005,0.474,0.429,0.677,0.448,0.708]},'initial':0,'monitored':0,'temp':[5.55,4.69,7.27,10.43,11.89,15.17,16.7,16.49,13.54,11.8,10.5,10.95]},
		{'area':4.694,'action':0.26,'capacity':34.79,'local':{'p':[262,289,296],'w':[0.892,1.03,2.946]},'dispersal':{'p':[100,260,262,289,291,296],'w':[0.733,0.259,1.124,0.56,4.694,1.257]},'initial':0,'monitored':0,'temp':[5.38,4.54,7.2,10.42,11.95,15.25,16.79,16.49,13.47,11.65,10.31,10.78]},
		{'area':2.141,'action':0.33,'capacity':16.33,'local':{'p':[100,260,261,293],'w':[0.821,1.1,2.416,2.449]},'dispersal':{'p':[100,260,261,272,274,292,293],'w':[0.46,0.502,1.002,0.07,0.063,2.141,1.125]},'initial':0,'monitored':0,'temp':[5.64,4.74,7.36,10.56,12.06,15.36,16.86,16.67,13.69,11.9,10.57,11.05]},
		{'area':6.022,'action':3.78,'capacity':114.91,'local':{'p':[87,100,261,272,292],'w':[1.312,0.775,0.051,1.073,2.449]},'dispersal':{'p':[87,88,98,99,100,261,272,274,288,292,293,351],'w':[0.554,0.131,0.007,0.707,0.559,0.14,0.439,0.073,0.963,0.906,6.022,0.143]},'initial':0,'monitored':0,'temp':[5.76,4.8,7.42,10.61,12.15,15.44,16.88,16.87,13.85,12.08,10.7,11.21]},
		{'area':6.673,'action':0.77,'capacity':167.48,'local':{'p':[78,107,297],'w':[2.841,2.152,1.763]},'dispersal':{'p':[78,107,289,290,294,296,297,354,355,356],'w':[1.176,0.9,0.459,0.073,6.673,0.183,0.793,0.7,0.026,0.027]},'initial':0,'monitored':0,'temp':[5.24,4.42,7.06,10.25,11.77,15.07,16.61,16.32,13.31,11.51,10.17,10.64]},
		{'area':3.974,'action':1.37,'capacity':92.56,'local':{'p':[78,304],'w':[2.904,1.838]},'dispersal':{'p':[78,255,256,295,296,300,304],'w':[1.23,0.746,0.878,3.974,0.147,0.005,0.865]},'initial':0,'monitored':0,'temp':[5.24,4.41,7.1,10.32,11.89,15.19,16.71,16.39,13.35,11.52,10.16,10.64]},
		{'area':3.946,'action':0.77,'capacity':31.4,'local':{'p':[255,262,289,291],'w':[0.756,0.724,1.449,2.946]},'dispersal':{'p':[78,255,262,289,291,294,295,296],'w':[0.876,0.245,0.446,0.681,1.169,0.184,0.134,3.946]},'initial':0,'monitored':0,'temp':[5.28,4.46,7.13,10.36,11.89,15.2,16.74,16.42,13.39,11.56,10.22,10.69]},
		{'area':7.127,'action':0.26,'capacity':167.68,'local':{'p':[78,107,294,303,305,306,337,338,339],'w':[1.336,0.816,1.763,0.129,2.315,0.59,1.234,0.437,1.404]},'dispersal':{'p':[78,107,294,297,303,305,306,337,338,339],'w':[0.656,0.386,0.793,7.127,0.117,0.918,0.302,0.56,0.188,0.599]},'initial':0,'monitored':0,'temp':[5.18,4.37,7.03,10.2,11.75,15.05,16.57,16.29,13.25,11.45,10.1,10.57]},
		{'area':5.731,'action':0.88,'capacity':66.45,'local':{'p':[101,301,302,303,306,309,322,326],'w':[0.604,1.909,1.733,1.048,1.165,0.061,1.664,0.895]},'dispersal':{'p':[101,298,301,302,303,306,309,322,326,330,334],'w':[0.323,5.731,0.779,0.756,0.404,0.545,0.12,0.735,0.411,0.034,0.022]},'initial':0,'monitored':0,'temp':[4.99,4.16,6.83,9.92,11.5,14.79,16.31,16.04,13,11.24,9.89,10.37]},
		{'area':3.276,'action':0.63,'capacity':80.58,'local':{'p':[101,301,304],'w':[2.123,0.957,1.4]},'dispersal':{'p':[101,299,301,304],'w':[0.86,3.276,0.537,0.667]},'initial':0,'monitored':0,'temp':[5.07,4.21,6.9,10.03,11.61,14.91,16.42,16.13,13.12,11.32,9.98,10.47]},
		{'area':3.348,'action':0.38,'capacity':55.42,'local':{'p':[78,101,304,305,306],'w':[1.128,1.457,2.421,2.335,0.23]},'dispersal':{'p':[78,101,295,300,304,305,306],'w':[0.621,0.714,0.005,3.348,1.034,0.944,0.213]},'initial':0,'monitored':0,'temp':[5.16,4.33,7.02,10.19,11.76,15.06,16.58,16.28,13.24,11.43,10.07,10.56]},
		{'area':6.713,'action':0.61,'capacity':115.75,'local':{'p':[101,298,299,309],'w':[2.141,1.909,0.957,3.134]},'dispersal':{'p':[101,298,299,301,309,326],'w':[0.87,0.863,0.483,6.713,1.231,0.092]},'initial':0,'monitored':0,'temp':[4.94,4.08,6.75,9.84,11.42,14.72,16.23,15.96,12.95,11.17,9.84,10.33]},
		{'area':1.723,'action':0.13,'capacity':42.1,'local':{'p':[298,303,322,334,337],'w':[1.733,1.183,0.27,0.42,2.337]},'dispersal':{'p':[298,302,303,322,334,337],'w':[0.775,1.723,0.543,0.228,0.286,1.049]},'initial':0,'monitored':0,'temp':[5.03,4.22,6.87,9.97,11.55,14.84,16.36,16.09,13.04,11.29,9.93,10.41]},
		{'area':1.447,'action':0.09,'capacity':30.53,'local':{'p':[297,298,302,306,337],'w':[0.129,1.048,1.183,1.877,0.988]},'dispersal':{'p':[297,298,302,303,306,337],'w':[0.227,0.56,0.452,1.447,0.818,0.527]},'initial':0,'monitored':0,'temp':[5.08,4.26,6.93,10.05,11.62,14.92,16.44,16.16,13.12,11.34,9.99,10.46]},
		{'area':4.148,'action':0.8,'capacity':101.84,'local':{'p':[78,101,295,299,300],'w':[0.34,0.435,1.838,1.4,2.421]},'dispersal':{'p':[78,101,256,295,299,300,304],'w':[0.237,0.283,0.323,0.683,0.579,0.977,4.148]},'initial':0,'monitored':0,'temp':[5.18,4.34,7.03,10.21,11.79,15.09,16.6,16.29,13.27,11.45,10.09,10.58]},
		{'area':2.92,'action':0.2,'capacity':60.48,'local':{'p':[78,297,300,306],'w':[0.542,2.315,2.335,2.119]},'dispersal':{'p':[78,101,297,300,305,306],'w':[0.384,0.039,1.039,0.994,2.92,0.969]},'initial':0,'monitored':0,'temp':[5.15,4.33,7.01,10.19,11.75,15.05,16.57,16.27,13.23,11.43,10.07,10.55]},
		{'area':3.346,'action':0.35,'capacity':59.33,'local':{'p':[101,297,298,300,303,305],'w':[1.532,0.59,1.165,0.23,1.877,2.119]},'dispersal':{'p':[101,297,298,300,303,305,306,337],'w':[0.722,0.398,0.571,0.213,0.728,0.79,3.346,0.084]},'initial':0,'monitored':0,'temp':[5.08,4.26,6.94,10.08,11.64,14.94,16.46,16.17,13.14,11.35,10,10.48]},
		{'area':1.216,'action':0.78,'capacity':33.39,'local':{'p':[102,309],'w':[1.591,2.233]},'dispersal':{'p':[102,307,308,309],'w':[0.664,1.216,0.113,0.969]},'initial':0,'monitored':0,'temp':[4.68,3.79,6.45,9.51,11.08,14.38,15.9,15.63,12.64,10.89,9.58,10.09]},
		{'area':2.963,'action':0.43,'capacity':75.85,'local':{'p':[77,102,309,318,326],'w':[0.675,2.304,0.91,2.024,1.473]},'dispersal':{'p':[77,102,307,308,309,318,326],'w':[0.457,0.919,0.028,2.963,0.493,0.846,0.722]},'initial':0,'monitored':0,'temp':[4.59,3.71,6.35,9.4,10.96,14.26,15.78,15.53,12.52,10.8,9.49,10]},
		{'area':4.034,'action':0.28,'capacity':93.24,'local':{'p':[102,298,301,307,308,326],'w':[0.142,0.061,3.134,2.233,0.91,1.429]},'dispersal':{'p':[102,298,301,307,308,309,326],'w':[0.159,0.175,1.245,0.723,0.416,4.034,0.646]},'initial':0,'monitored':0,'temp':[4.79,3.92,6.58,9.65,11.22,14.52,16.04,15.77,12.76,11.01,9.69,10.19]},
		{'area':4.731,'action':1.51,'capacity':125.65,'local':{'p':[103,104,313,314,472],'w':[2.132,1.767,1.218,1.751,1.136]},'dispersal':{'p':[103,104,127,310,313,314,472],'w':[0.788,0.702,0.082,4.731,0.553,0.77,0.565]},'initial':0,'monitored':0,'temp':[4.45,3.68,6.32,9.36,10.83,14.15,15.61,15.38,12.41,10.72,9.39,9.93]},
		{'area':3.889,'action':1.43,'capacity':103.68,'local':{'p':[77,313,316,331],'w':[2.219,0.613,2.368,1.454]},'dispersal':{'p':[77,311,313,316,318,331],'w':[0.871,3.889,0.33,0.957,0.065,0.699]},'initial':0,'monitored':0,'temp':[4.46,3.62,6.25,9.29,10.82,14.13,15.63,15.38,12.38,10.69,9.38,9.91]},
		{'area':3.2,'action':3.84,'capacity':99.06,'local':{'p':[104,313,315,316,325,331],'w':[0.5,1.344,1.867,2.571,0.748,0.359]},'dispersal':{'p':[104,312,313,315,316,325,331],'w':[0.302,3.2,0.682,0.766,1.013,0.414,0.279]},'initial':0,'monitored':0,'temp':[4.43,3.61,6.23,9.27,10.79,14.1,15.58,15.34,12.35,10.67,9.35,9.88]},
		{'area':4.022,'action':1.88,'capacity':109.76,'local':{'p':[104,310,311,312,316],'w':[1.325,1.218,0.613,1.344,0.611]},'dispersal':{'p':[104,310,311,312,313,316],'w':[0.585,0.539,0.34,0.561,4.022,0.254]},'initial':0,'monitored':0,'temp':[4.53,3.73,6.38,9.42,10.91,14.24,15.71,15.46,12.48,10.78,9.45,9.99]},
		{'area':2.991,'action':0.58,'capacity':77.53,'local':{'p':[104,127,310,315,462,464,472],'w':[1.208,0.799,1.751,1.03,0.189,1.817,0.128]},'dispersal':{'p':[104,127,310,314,315,462,464,472],'w':[0.511,0.409,0.747,2.991,0.53,0.143,0.74,0.194]},'initial':0,'monitored':0,'temp':[4.34,3.56,6.16,9.19,10.68,13.99,15.45,15.24,12.27,10.61,9.28,9.81]},
		{'area':3.751,'action':4.15,'capacity':114.14,'local':{'p':[104,312,314,320,325,464],'w':[1.403,1.867,1.03,1.434,0.753,0.943]},'dispersal':{'p':[104,312,314,315,320,325,464],'w':[0.633,0.872,0.449,3.751,0.62,0.413,0.485]},'initial':0,'monitored':0,'temp':[4.38,3.57,6.18,9.2,10.73,14.03,15.51,15.29,12.29,10.63,9.31,9.83]},
		{'area':1.802,'action':2.46,'capacity':57.39,'local':{'p':[311,312,313,331],'w':[2.368,2.571,0.611,0.952]},'dispersal':{'p':[311,312,313,316,325,331],'w':[1.009,1.057,0.448,1.802,0.004,0.58]},'initial':0,'monitored':0,'temp':[4.44,3.61,6.23,9.27,10.8,14.11,15.6,15.35,12.36,10.67,9.36,9.89]},
		{'area':2.034,'action':0.37,'capacity':52.7,'local':{'p':[105,321,324,328,330,331],'w':[2.027,0.54,1.518,1.374,0.06,0.46]},'dispersal':{'p':[105,317,318,321,322,324,325,328,330,331],'w':[0.84,2.034,0.001,0.346,0.026,0.605,0.064,0.542,0.139,0.33]},'initial':0,'monitored':0,'temp':[4.55,3.71,6.31,9.36,10.93,14.22,15.73,15.49,12.46,10.78,9.45,9.96]},
		{'area':2.827,'action':1.18,'capacity':74.52,'local':{'p':[77,308,324,326,328,331],'w':[1.147,2.024,0.784,0.493,1.28,0.903]},'dispersal':{'p':[77,308,311,317,318,324,326,328,331],'w':[0.598,0.868,0.047,0.001,2.827,0.374,0.296,0.511,0.445]},'initial':0,'monitored':0,'temp':[4.49,3.61,6.24,9.28,10.84,14.14,15.65,15.41,12.4,10.7,9.39,9.91]},
		{'area':3.404,'action':0.29,'capacity':85.94,'local':{'p':[321,327,329,332,333,447,453,456],'w':[0.501,1.357,0.905,0.355,2.546,1.591,0.375,0.02]},'dispersal':{'p':[319,321,327,329,332,333,447,453,456],'w':[3.404,0.317,0.517,0.408,0.227,1.006,0.728,0.248,0.098]},'initial':0,'monitored':0,'temp':[4.99,4.21,6.79,9.8,11.47,14.74,16.26,16,12.86,11.22,9.87,10.3]},
		{'area':2.236,'action':3.51,'capacity':73.47,'local':{'p':[315,323,325,454,464],'w':[1.434,1.644,1.417,0.74,0.654]},'dispersal':{'p':[315,320,323,325,449,454,464],'w':[0.685,2.236,0.661,0.719,0.034,0.394,0.357]},'initial':0,'monitored':0,'temp':[4.34,3.52,6.09,9.1,10.67,13.97,15.46,15.24,12.22,10.58,9.26,9.77]},
		{'area':2.986,'action':10.92,'capacity':128.76,'local':{'p':[105,317,319,322,329,330,332,334],'w':[1.163,0.54,0.501,1.281,0.842,0.21,1.306,0.616]},'dispersal':{'p':[105,317,319,321,322,324,329,330,332,333,334],'w':[0.5,0.274,0.299,2.986,0.534,0.048,0.419,0.15,0.519,0.001,0.337]},'initial':0,'monitored':0,'temp':[4.77,3.96,6.57,9.61,11.22,14.5,16.01,15.76,12.7,11.01,9.67,10.15]},
		{'area':4.143,'action':2.28,'capacity':109.89,'local':{'p':[298,302,321,326,330,334],'w':[1.664,0.27,1.281,0.047,2.974,2.297]},'dispersal':{'p':[298,302,317,321,322,324,326,330,334],'w':[0.726,0.227,0.038,0.63,4.143,0.022,0.21,1.077,0.96]},'initial':0,'monitored':0,'temp':[4.89,4.07,6.71,9.78,11.37,14.65,16.17,15.91,12.86,11.13,9.79,10.27]},
		{'area':1.518,'action':1.38,'capacity':44.06,'local':{'p':[320,325,449,451,454],'w':[1.644,1.003,1.413,0.902,0.211]},'dispersal':{'p':[320,323,325,329,449,451,454],'w':[0.675,1.518,0.535,0.096,0.575,0.442,0.259]},'initial':0,'monitored':0,'temp':[4.37,3.54,6.09,9.1,10.7,13.98,15.49,15.27,12.22,10.6,9.28,9.77]},
		{'area':1.386,'action':0,'capacity':34.52,'local':{'p':[317,318,326,328,330],'w':[1.518,0.784,0.84,0.373,1.519]},'dispersal':{'p':[317,318,321,322,324,326,328,330],'w':[0.644,0.422,0.138,0.022,1.386,0.427,0.229,0.631]},'initial':0,'monitored':0,'temp':[4.63,3.78,6.4,9.45,11.03,14.32,15.83,15.58,12.56,10.86,9.53,10.03]},
		{'area':4.012,'action':4.64,'capacity':123.03,'local':{'p':[105,312,315,320,323,329,331,451],'w':[1.889,0.748,0.753,1.417,1.003,0.48,1.418,0.074]},'dispersal':{'p':[105,312,315,316,317,320,323,325,329,331,451],'w':[0.755,0.397,0.402,0.001,0.039,0.557,0.42,4.012,0.27,0.635,0.136]},'initial':0,'monitored':0,'temp':[4.36,3.52,6.11,9.13,10.7,13.99,15.49,15.26,12.24,10.59,9.28,9.79]},
		{'area':3.47,'action':1.04,'capacity':90.05,'local':{'p':[298,308,309,318,322,324,330],'w':[0.895,1.473,1.429,0.493,0.047,0.84,2.251]},'dispersal':{'p':[298,301,308,309,318,322,324,326,330],'w':[0.509,0.083,0.613,0.631,0.305,0.178,0.39,3.47,0.786]},'initial':0,'monitored':0,'temp':[4.77,3.92,6.57,9.63,11.2,14.5,16.01,15.76,12.73,11,9.67,10.17]},
		{'area':1.68,'action':0.38,'capacity':43.71,'local':{'p':[319,329,451,453],'w':[1.357,1.913,1.418,1.272]},'dispersal':{'p':[319,327,329,451,453,456],'w':[0.737,1.68,0.854,0.642,0.65,0.001]},'initial':0,'monitored':0,'temp':[4.75,3.96,6.52,9.53,11.18,14.46,15.97,15.72,12.62,10.99,9.65,10.1]},
		{'area':1.173,'action':1.2,'capacity':35.35,'local':{'p':[317,318,324,331],'w':[1.374,1.28,0.373,1.635]},'dispersal':{'p':[317,318,324,328,331],'w':[0.637,0.628,0.281,1.173,0.817]},'initial':0,'monitored':0,'temp':[4.47,3.61,6.22,9.26,10.83,14.12,15.63,15.39,12.38,10.69,9.38,9.89]},
		{'area':2.283,'action':0.59,'capacity':59.78,'local':{'p':[105,319,321,325,327,451],'w':[1.645,0.905,0.842,0.48,1.913,0.401]},'dispersal':{'p':[105,319,321,323,325,327,329,451],'w':[0.685,0.492,0.445,0.083,0.289,0.701,2.283,0.281]},'initial':0,'monitored':0,'temp':[4.66,3.85,6.43,9.45,11.07,14.35,15.86,15.62,12.54,10.89,9.56,10.03]},
		{'area':1.904,'action':0.04,'capacity':47.28,'local':{'p':[317,321,322,324,326],'w':[0.06,0.21,2.974,1.519,2.251]},'dispersal':{'p':[298,317,321,322,324,326,330],'w':[0.174,0.171,0.229,1.168,0.583,0.976,1.904]},'initial':0,'monitored':0,'temp':[4.77,3.93,6.57,9.62,11.21,14.5,16.01,15.76,12.72,11,9.67,10.16]},
		{'area':3.615,'action':0.7,'capacity':88.54,'local':{'p':[77,105,311,312,316,317,318,325,328],'w':[0.152,0.165,1.454,0.359,0.952,0.46,0.903,1.418,1.635]},'dispersal':{'p':[77,105,311,312,316,317,318,325,328,331],'w':[0.2,0.161,0.582,0.249,0.369,0.247,0.47,0.65,0.57,3.615]},'initial':0,'monitored':0,'temp':[4.37,3.51,6.12,9.15,10.71,14,15.51,15.27,12.27,10.59,9.29,9.81]},
		{'area':1.625,'action':0.27,'capacity':33.81,'local':{'p':[106,319,321,333,334,336],'w':[0.219,0.355,1.306,1.478,1.276,0.554]},'dispersal':{'p':[106,319,321,332,333,334,336],'w':[0.177,0.29,0.645,1.625,0.565,0.577,0.319]},'initial':0,'monitored':0,'temp':[4.98,4.19,6.8,9.84,11.47,14.75,16.27,16.01,12.9,11.22,9.87,10.32]},
		{'area':2.461,'action':0.36,'capacity':60.63,'local':{'p':[319,332,336,447],'w':[2.546,1.478,2.216,0.831]},'dispersal':{'p':[319,321,332,333,336,447],'w':[1.059,0.011,0.685,2.461,1.031,0.535]},'initial':0,'monitored':0,'temp':[5.12,4.36,6.94,9.95,11.63,14.9,16.42,16.15,13.01,11.36,10,10.43]},
		{'area':3.296,'action':0.13,'capacity':78.55,'local':{'p':[106,302,321,322,332,337],'w':[2.175,0.42,0.616,2.297,1.276,0.544]},'dispersal':{'p':[106,298,302,321,322,332,334,336,337],'w':[0.92,0.018,0.262,0.349,0.976,0.565,3.296,0.037,0.299]},'initial':0,'monitored':0,'temp':[4.97,4.17,6.8,9.86,11.47,14.75,16.27,16.01,12.94,11.22,9.87,10.34]},
		{'area':8.764,'action':3.49,'capacity':227.94,'local':{'p':[106,125,336,337,339],'w':[1.545,1.538,2.064,0.87,2.764]},'dispersal':{'p':[106,125,335,336,337,339,340,341,442,443],'w':[0.654,0.695,8.764,0.868,0.466,1.107,1.032,0.16,0.034,0.079]},'initial':0,'monitored':0,'temp':[5.21,4.42,7,10.07,11.67,14.94,16.45,16.21,13.15,11.45,10.1,10.54]},
		{'area':5.671,'action':0.7,'capacity':140.24,'local':{'p':[106,125,332,333,335,447],'w':[2.314,1.573,0.554,2.216,2.064,0.556]},'dispersal':{'p':[106,125,332,333,334,335,336,447],'w':[0.947,0.725,0.31,0.818,0.031,0.944,5.671,0.348]},'initial':0,'monitored':0,'temp':[5.17,4.4,6.97,10,11.65,14.92,16.44,16.18,13.07,11.41,10.05,10.48]},
		{'area':6.343,'action':0.79,'capacity':156.46,'local':{'p':[106,297,302,303,334,335,339],'w':[1.906,1.234,2.337,0.988,0.544,0.87,1.925]},'dispersal':{'p':[106,297,302,303,306,334,335,337,339],'w':[0.779,0.598,0.909,0.45,0.058,0.352,0.446,6.343,0.826]},'initial':0,'monitored':0,'temp':[5.1,4.3,6.94,10.05,11.63,14.91,16.43,16.16,13.11,11.35,10,10.46]},
		{'area':1.714,'action':0.05,'capacity':42.54,'local':{'p':[107,297,339],'w':[2.456,0.437,2.846]},'dispersal':{'p':[107,297,338,339,341,355],'w':[0.993,0.39,1.714,1.19,0.4,0.123]},'initial':0,'monitored':0,'temp':[5.21,4.39,7.01,10.14,11.67,14.95,16.47,16.23,13.22,11.47,10.13,10.58]},
		{'area':5.515,'action':0.08,'capacity':136.64,'local':{'p':[297,335,337,338],'w':[1.404,2.764,1.925,2.846]},'dispersal':{'p':[297,335,337,338,339,340,341],'w':[0.701,1.129,0.87,1.084,5.515,0.041,0.386]},'initial':0,'monitored':0,'temp':[5.18,4.38,7.01,10.13,11.69,14.97,16.48,16.23,13.2,11.44,10.09,10.55]},
		{'area':2.686,'action':1.23,'capacity':66.9,'local':{'p':[341,438,442,443],'w':[1.952,0.712,1.47,0.169]},'dispersal':{'p':[125,335,339,340,341,438,442,443],'w':[0.111,1.324,0.041,2.686,0.786,0.36,0.615,0.12]},'initial':0,'monitored':0,'temp':[5.3,4.5,7.05,10.11,11.69,14.94,16.45,16.24,13.19,11.52,10.2,10.62]},
		{'area':5.198,'action':0.85,'capacity':106.13,'local':{'p':[340,355,438,439],'w':[1.952,2.568,1.872,1.002]},'dispersal':{'p':[107,335,338,339,340,341,355,438,439],'w':[0.086,0.195,0.329,0.256,0.642,5.198,1.09,0.844,0.484]},'initial':0,'monitored':0,'temp':[5.3,4.48,7.04,10.13,11.65,14.92,16.43,16.23,13.23,11.53,10.21,10.65]},
		{'area':0.015,'action':0,'capacity':0.24,'local':{'p':[],'w':[]},'dispersal':{'p':[108,290,342,343,344,345],'w':[0.016,0.11,0.015,0.008,0.251,0.286]},'initial':0,'monitored':0,'temp':[5.54,4.67,7.22,10.37,11.81,15.08,16.6,16.43,13.5,11.79,10.49,10.94]},
		{'area':0.008,'action':0,'capacity':0.2,'local':{'p':[],'w':[]},'dispersal':{'p':[108,290,342,343,344,345],'w':[0.078,0.01,0.015,0.008,0.206,0.315]},'initial':0,'monitored':0,'temp':[5.56,4.68,7.23,10.37,11.82,15.08,16.59,16.44,13.51,11.8,10.51,10.95]},
		{'area':1.509,'action':0.1,'capacity':37.77,'local':{'p':[290,346,353],'w':[1.184,1.105,0.641]},'dispersal':{'p':[108,290,342,343,344,345,346,349,353],'w':[0.456,0.581,0.015,0.008,1.509,0.247,0.504,0.115,0.283]},'initial':0,'monitored':0,'temp':[5.62,4.74,7.29,10.44,11.88,15.14,16.65,16.5,13.57,11.87,10.58,11.02]},
		{'area':2.297,'action':0.48,'capacity':50.54,'local':{'p':[348,354,355,356],'w':[1.602,0.69,0.459,1.54]},'dispersal':{'p':[108,290,342,343,344,345,348,354,355,356],'w':[0.22,0.431,0.015,0.008,0.194,2.297,0.731,0.315,0.268,0.623]},'initial':0,'monitored':0,'temp':[5.47,4.6,7.16,10.3,11.75,15.01,16.53,16.37,13.43,11.72,10.42,10.87]},
		{'area':1.834,'action':0.59,'capacity':48.42,'local':{'p':[290,344,347,353],'w':[1.827,1.105,2.297,0.79]},'dispersal':{'p':[290,344,346,347,351,353],'w':[0.962,0.536,1.834,0.958,0.023,0.43]},'initial':0,'monitored':0,'temp':[5.69,4.81,7.36,10.51,11.94,15.21,16.73,16.56,13.65,11.93,10.65,11.09]},
		{'area':3.072,'action':0.19,'capacity':75.66,'local':{'p':[288,290,346,351,353],'w':[1.512,0.929,2.297,2.255,0.262]},'dispersal':{'p':[288,290,346,347,351,353],'w':[0.768,0.594,0.839,3.072,0.946,0.256]},'initial':0,'monitored':0,'temp':[5.77,4.88,7.42,10.58,12.01,15.28,16.79,16.63,13.73,12.01,10.73,11.18]},
		{'area':10.596,'action':2.85,'capacity':268.19,'local':{'p':[345,355,436,439],'w':[1.602,2.448,3.361,1.177]},'dispersal':{'p':[108,345,348,352,355,436,439],'w':[0.663,0.668,10.596,0.79,0.994,1.301,0.586]},'initial':0,'monitored':0,'temp':[5.6,4.73,7.27,10.39,11.82,15.08,16.58,16.44,13.5,11.82,10.54,10.96]},
		{'area':2.053,'action':0.11,'capacity':51.33,'local':{'p':[108,109,350,352],'w':[1.043,0.597,1.481,1.049]},'dispersal':{'p':[108,109,344,349,350,351,352,353],'w':[0.493,0.321,0.102,2.053,0.633,0.143,0.487,0.519]},'initial':0,'monitored':0,'temp':[5.76,4.86,7.39,10.54,11.96,15.21,16.7,16.6,13.69,12.01,10.72,11.15]},
		{'area':2.259,'action':0,'capacity':49.43,'local':{'p':[109,349,352],'w':[1.176,1.481,1.639]},'dispersal':{'p':[109,349,350,352],'w':[0.597,0.664,2.259,0.748]},'initial':0,'monitored':0,'temp':[5.78,4.87,7.39,10.54,11.96,15.21,16.68,16.62,13.69,12.03,10.74,11.16]},
		{'area':21.982,'action':0.87,'capacity':324.45,'local':{'p':[288,347,353],'w':[0.613,2.255,0.893]},'dispersal':{'p':[85,86,87,88,98,99,109,270,277,288,293,346,347,349,351,353],'w':[0.065,0.026,0.519,0.139,0.007,0.78,0.814,0.028,0.362,1.187,0.124,0.021,0.923,0.141,21.982,0.38]},'initial':0,'monitored':0,'temp':[5.89,4.88,7.47,10.64,12.2,15.47,16.84,17.04,13.99,12.27,10.87,11.38]},
		{'area':2.446,'action':0.1,'capacity':58.12,'local':{'p':[108,349,350],'w':[0.73,1.049,1.639]},'dispersal':{'p':[108,348,349,350,352],'w':[0.322,0.891,0.477,0.622,2.446]},'initial':0,'monitored':0,'temp':[5.74,4.85,7.38,10.52,11.93,15.19,16.68,16.57,13.64,11.97,10.69,11.11]},
		{'area':1.05,'action':0.01,'capacity':26.14,'local':{'p':[344,346,347,351],'w':[0.641,0.79,0.262,0.893]},'dispersal':{'p':[108,109,344,346,347,349,351,353],'w':[0.101,0.072,0.316,0.349,0.17,0.63,0.418,1.05]},'initial':0,'monitored':0,'temp':[5.75,4.86,7.4,10.55,11.97,15.23,16.73,16.6,13.69,12,10.71,11.15]},
		{'area':2.757,'action':1.21,'capacity':70.5,'local':{'p':[345,355,356],'w':[0.69,0.133,2.019]},'dispersal':{'p':[107,289,290,294,345,354,355,356],'w':[0.153,0.104,0.749,0.726,0.331,2.757,0.063,0.824]},'initial':0,'monitored':0,'temp':[5.32,4.48,7.07,10.24,11.72,15.01,16.54,16.31,13.34,11.58,10.26,10.72]},
		{'area':7.509,'action':1.48,'capacity':175.54,'local':{'p':[341,345,348,354,356,439],'w':[2.568,0.459,2.448,0.133,4,1.715]},'dispersal':{'p':[107,294,338,341,345,348,354,355,356,439],'w':[0.85,0.071,0.13,1.046,0.304,1.069,0.167,7.509,1.42,0.781]},'initial':0,'monitored':0,'temp':[5.32,4.46,7.02,10.13,11.61,14.88,16.39,16.22,13.26,11.56,10.25,10.7]},
		{'area':3.382,'action':1.21,'capacity':87.56,'local':{'p':[345,354,355],'w':[1.54,2.019,4]},'dispersal':{'p':[107,294,345,354,355,356],'w':[0.159,0.024,0.706,0.877,1.706,3.382]},'initial':0,'monitored':0,'temp':[5.31,4.45,7.03,10.16,11.63,14.91,16.43,16.24,13.29,11.56,10.25,10.71]},
		{'area':2.985,'action':1.13,'capacity':79.55,'local':{'p':[361,431,433],'w':[2.956,1.702,0.597]},'dispersal':{'p':[121,357,358,361,429,431,432,433],'w':[0.753,2.985,0.002,1.2,0.177,0.607,0.173,0.196]},'initial':0,'monitored':0,'temp':[5.62,4.69,7.15,10.37,11.73,14.99,16.41,16.34,13.45,11.83,10.56,10.9]},
		{'area':0.493,'action':0,'capacity':8.34,'local':{'p':[431,434],'w':[0.75,1.064]},'dispersal':{'p':[357,358,431,434],'w':[0.011,0.493,0.545,0.537]},'initial':0,'monitored':0,'temp':[5.69,4.75,7.23,10.42,11.79,15.05,16.49,16.44,13.53,11.89,10.63,11.01]},
		{'area':0.336,'action':0,'capacity':6.51,'local':{'p':[],'w':[]},'dispersal':{'p':[122,359,428,434],'w':[0.026,0.336,0.293,0.037]},'initial':0,'monitored':0,'temp':[5.68,4.77,7.28,10.45,11.82,15.08,16.55,16.45,13.52,11.87,10.61,11]},
		{'area':1.546,'action':0.08,'capacity':35.99,'local':{'p':[365],'w':[1.185]},'dispersal':{'p':[110,360,361,365],'w':[1.341,1.546,0.171,0.532]},'initial':0,'monitored':0,'temp':[5.9,4.98,7.37,10.63,11.98,15.23,16.6,16.58,13.78,12.18,10.89,11.17]},
		{'area':6.481,'action':2.29,'capacity':148.42,'local':{'p':[110,357,431],'w':[2.525,2.956,0.128]},'dispersal':{'p':[110,121,357,360,361,364,431],'w':[0.977,0.459,1.118,0.025,6.481,0.095,0.116]},'initial':0,'monitored':0,'temp':[5.77,4.83,7.28,10.5,11.88,15.13,16.53,16.51,13.64,12.02,10.73,11.08]},
		{'area':5.809,'action':3.4,'capacity':160.6,'local':{'p':[120,364,367,373,422,423,426],'w':[1.989,0.71,2.605,1.723,1.548,0.437,0.454]},'dispersal':{'p':[120,362,364,367,373,422,423,426],'w':[0.87,5.809,0.381,1.144,0.677,0.652,0.321,0.234]},'initial':0,'monitored':0,'temp':[5.34,4.56,6.95,10.34,11.69,15,16.37,16.15,13.34,11.68,10.32,10.45]},
		{'area':0.02,'action':0,'capacity':0.46,'local':{'p':[],'w':[]},'dispersal':{'p':[110,363,364,369,373],'w':[0.131,0.02,0.372,0.235,0.015]},'initial':0,'monitored':0,'temp':[5.78,4.92,7.29,10.6,11.94,15.2,16.58,16.47,13.71,12.09,10.78,10.98]},
		{'area':6.458,'action':2.18,'capacity':170.16,'local':{'p':[121,362,373,426],'w':[1.104,0.71,1.606,4.37]},'dispersal':{'p':[110,121,361,362,363,364,369,373,426],'w':[1.478,0.558,0.093,0.398,0.02,6.458,0.24,0.614,1.72]},'initial':0,'monitored':0,'temp':[5.64,4.77,7.16,10.47,11.82,15.08,16.47,16.36,13.55,11.93,10.63,10.85]},
		{'area':3.582,'action':0,'capacity':87.44,'local':{'p':[360,368,369,375],'w':[1.185,1.485,1.047,0.609]},'dispersal':{'p':[110,360,365,368,369,375],'w':[0.391,0.431,3.582,0.602,0.474,0.338]},'initial':0,'monitored':0,'temp':[5.92,5.01,7.36,10.64,11.98,15.23,16.59,16.55,13.81,12.21,10.93,11.16]},
		{'area':1.025,'action':0.27,'capacity':26.99,'local':{'p':[111,370,372],'w':[0.548,1.441,1.128]},'dispersal':{'p':[111,366,367,370,372,423],'w':[0.253,1.025,0.531,0.679,0.548,0.072]},'initial':0,'monitored':0,'temp':[5.71,4.9,7.27,10.64,11.96,15.25,16.61,16.43,13.67,12.02,10.69,10.84]},
		{'area':3.327,'action':0.14,'capacity':81.96,'local':{'p':[362,373,423],'w':[2.605,1.271,2.248]},'dispersal':{'p':[111,362,366,367,369,370,373,423],'w':[0.498,1.106,0.395,3.327,0.001,0.144,0.511,1.039]},'initial':0,'monitored':0,'temp':[5.55,4.77,7.15,10.54,11.87,15.17,16.54,16.33,13.53,11.88,10.53,10.66]},
		{'area':1.79,'action':0.05,'capacity':44.06,'local':{'p':[365,369,371,375],'w':[1.485,1.56,0.639,1.569]},'dispersal':{'p':[365,368,369,371,375],'w':[0.806,1.79,0.778,0.392,0.726]},'initial':0,'monitored':0,'temp':[5.92,5.02,7.36,10.66,11.99,15.23,16.6,16.53,13.82,12.21,10.93,11.13]},
		{'area':2.332,'action':0.17,'capacity':29.99,'local':{'p':[111,365,368,371],'w':[0.521,1.047,1.56,0.55]},'dispersal':{'p':[110,111,363,364,365,367,368,369,371,373],'w':[0.246,0.259,0.02,0.23,0.494,0.001,0.681,2.332,0.301,0.618]},'initial':0,'monitored':0,'temp':[5.84,4.98,7.33,10.66,11.99,15.25,16.62,16.5,13.77,12.15,10.85,11.02]},
		{'area':7.873,'action':5.88,'capacity':194.01,'local':{'p':[112,366,372,374,377],'w':[2.698,1.441,0.428,2.051,0.6]},'dispersal':{'p':[112,366,367,370,372,374,377,419,423],'w':[1.223,0.508,0.141,7.873,0.248,0.817,0.319,0.049,1.301]},'initial':0,'monitored':0,'temp':[5.73,4.93,7.32,10.69,12,15.3,16.65,16.47,13.68,12.03,10.69,10.86]},
		{'area':1.728,'action':0.14,'capacity':40.84,'local':{'p':[111,368,369,372,374,375],'w':[1.226,0.639,0.55,0.427,1.016,1.352]},'dispersal':{'p':[111,368,369,371,372,374,375],'w':[0.507,0.294,0.325,1.728,0.247,0.542,0.651]},'initial':0,'monitored':0,'temp':[5.9,5.02,7.35,10.67,11.99,15.24,16.6,16.51,13.8,12.19,10.91,11.09]},
		{'area':1.335,'action':0.1,'capacity':32.3,'local':{'p':[111,366,370,371,374],'w':[1.248,1.128,0.428,0.427,1.487]},'dispersal':{'p':[111,366,370,371,372,374],'w':[0.613,0.439,0.318,0.306,1.335,0.687]},'initial':0,'monitored':0,'temp':[5.83,4.99,7.34,10.68,11.99,15.26,16.62,16.48,13.76,12.13,10.82,10.98]},
		{'area':2.308,'action':0.58,'capacity':58.94,'local':{'p':[362,364,367],'w':[1.723,1.606,1.271]},'dispersal':{'p':[111,362,363,364,367,369,373],'w':[0.311,0.76,0.008,0.753,0.486,0.672,2.308]},'initial':0,'monitored':0,'temp':[5.64,4.82,7.18,10.54,11.87,15.15,16.52,16.35,13.6,11.97,10.64,10.79]},
		{'area':6.075,'action':0.55,'capacity':103.96,'local':{'p':[97,286,287,370,371,372,375,377],'w':[0.567,0.914,1.613,2.051,1.016,1.487,0.648,1.347]},'dispersal':{'p':[97,286,287,370,371,372,374,375,377],'w':[0.291,0.444,0.64,0.922,0.447,0.586,6.075,0.353,0.576]},'initial':0,'monitored':0,'temp':[5.94,5.04,7.37,10.67,11.96,15.21,16.56,16.5,13.8,12.2,10.93,11.14]},
		{'area':3.992,'action':0,'capacity':96.13,'local':{'p':[97,365,368,371,374],'w':[1.781,0.609,1.569,1.352,0.648]},'dispersal':{'p':[97,365,368,371,374,375],'w':[0.712,0.302,0.635,0.576,0.384,3.992]},'initial':0,'monitored':0,'temp':[6.01,5.07,7.39,10.64,11.97,15.2,16.55,16.56,13.86,12.29,11.03,11.26]},
		{'area':2.359,'action':1.05,'capacity':54.28,'local':{'p':[112,282,284,377],'w':[2.147,2.715,0.565,1.341]},'dispersal':{'p':[112,282,284,376,377],'w':[1.042,1.195,0.385,2.359,0.564]},'initial':0,'monitored':0,'temp':[5.84,4.94,7.34,10.61,11.86,15.14,16.44,16.39,13.63,12.08,10.79,11.09]},
		{'area':4.516,'action':0.03,'capacity':84.47,'local':{'p':[112,284,286,370,374,376],'w':[2.385,2.766,0.418,0.6,1.347,1.341]},'dispersal':{'p':[112,284,286,370,374,376,377],'w':[1.017,1.13,0.294,0.373,0.596,0.616,4.516]},'initial':0,'monitored':0,'temp':[5.92,5.01,7.36,10.65,11.92,15.17,16.51,16.44,13.73,12.16,10.89,11.13]},
		{'area':1.045,'action':0,'capacity':0.25,'local':{'p':[381],'w':[1.208]},'dispersal':{'p':[79,112,282,283,378,381],'w':[0.076,0.04,0.221,0.024,1.045,0.736]},'initial':0,'monitored':0,'temp':[5.79,4.88,7.31,10.57,11.8,15.09,16.37,16.33,13.56,12.03,10.72,11.06]},
		{'area':0.038,'action':0,'capacity':0,'local':{'p':[],'w':[]},'dispersal':{'p':[112,379,380,381],'w':[0.189,0.038,0.038,0.247]},'initial':0,'monitored':0,'temp':[5.62,4.79,7.29,10.59,11.85,15.19,16.47,16.34,13.47,11.89,10.53,10.86]},
		{'area':0.038,'action':0.11,'capacity':1.06,'local':{'p':[],'w':[]},'dispersal':{'p':[112,379,380,381],'w':[0.554,0.021,0.038,0.062]},'initial':0,'monitored':0,'temp':[5.62,4.8,7.3,10.61,11.87,15.21,16.49,16.36,13.48,11.9,10.53,10.85]},
		{'area':6.898,'action':0.88,'capacity':79.54,'local':{'p':[79,113,280,378,382],'w':[2.745,0.881,1.095,1.208,1.379]},'dispersal':{'p':[79,112,113,280,282,378,379,380,381,382,384,388,392,402],'w':[1.224,0.669,0.541,0.456,0.023,0.379,0.038,0.038,6.898,0.889,0.275,0.004,0.008,0.416]},'initial':0,'monitored':0,'temp':[5.62,4.75,7.23,10.55,11.78,15.11,16.37,16.28,13.44,11.88,10.53,10.88]},
		{'area':1.712,'action':0.15,'capacity':6.14,'local':{'p':[113,381,384],'w':[1.542,1.379,1.215]},'dispersal':{'p':[113,381,382,384],'w':[0.748,1.252,1.712,0.521]},'initial':0,'monitored':0,'temp':[5.47,4.63,7.15,10.51,11.75,15.1,16.36,16.23,13.33,11.75,10.36,10.71]},
		{'area':2.817,'action':2.61,'capacity':42.94,'local':{'p':[113,384],'w':[2.373,0.305]},'dispersal':{'p':[112,113,383,384,385,386,387,388,389,395,402],'w':[0.063,0.984,2.817,0.233,0.006,1.266,0.061,0.01,0.32,0.071,0.072]},'initial':0,'monitored':0,'temp':[5.32,4.53,7.06,10.45,11.72,15.09,16.36,16.18,13.21,11.6,10.2,10.53]},
		{'area':1.019,'action':0.45,'capacity':13.78,'local':{'p':[113,382,383],'w':[0.792,1.215,0.305]},'dispersal':{'p':[113,381,382,383,384,386,395,402],'w':[0.334,0.342,0.472,0.213,1.019,0.082,0.084,0.577]},'initial':0,'monitored':0,'temp':[5.34,4.52,7.06,10.45,11.7,15.07,16.32,16.17,13.22,11.63,10.22,10.58]},
		{'area':0.006,'action':0,'capacity':0,'local':{'p':[],'w':[]},'dispersal':{'p':[383,385,386],'w':[0.343,0.006,0.26]},'initial':0,'monitored':0,'temp':[5.31,4.53,7.05,10.44,11.72,15.09,16.37,16.17,13.2,11.58,10.19,10.5]},
		{'area':6.537,'action':3.14,'capacity':116.28,'local':{'p':[118,395,402,412],'w':[1.152,1.677,0.173,2.371]},'dispersal':{'p':[112,113,118,383,384,385,386,387,389,395,402,412,415,418,419],'w':[0.053,0.001,0.524,1.059,0.103,0.006,6.537,0.061,0.04,0.766,0.083,1.026,0.511,0.189,0.109]},'initial':0,'monitored':0,'temp':[5.22,4.44,6.96,10.38,11.66,15.03,16.31,16.1,13.1,11.47,10.08,10.39]},
		{'area':0.061,'action':0,'capacity':0,'local':{'p':[389],'w':[0.188]},'dispersal':{'p':[112,383,386,387,389,419],'w':[0.126,0.107,0.151,0.061,0.181,0.051]},'initial':0,'monitored':0,'temp':[5.37,4.59,7.11,10.49,11.77,15.14,16.42,16.22,13.25,11.63,10.25,10.55]},
		{'area':0.01,'action':0,'capacity':0,'local':{'p':[],'w':[]},'dispersal':{'p':[112,113,381,383,388,389],'w':[0.183,0.242,0.005,0.092,0.01,0.026]},'initial':0,'monitored':0,'temp':[5.44,4.64,7.17,10.53,11.8,15.16,16.44,16.27,13.32,11.72,10.33,10.65]},
		{'area':0.396,'action':0,'capacity':1.94,'local':{'p':[387],'w':[0.188]},'dispersal':{'p':[112,113,383,386,387,388,389,419],'w':[0.476,0.024,0.5,0.073,0.061,0.005,0.396,0.002]},'initial':0,'monitored':0,'temp':[5.39,4.61,7.13,10.5,11.78,15.14,16.42,16.23,13.28,11.66,10.27,10.58]},
		{'area':0.014,'action':0.07,'capacity':0.65,'local':{'p':[],'w':[]},'dispersal':{'p':[94,95,280,390,391,392,394],'w':[0.076,0.085,0.226,0.014,0.021,0.177,0.055]},'initial':0,'monitored':0,'temp':[5.56,4.66,7.17,10.6,11.82,15.15,16.38,16.3,13.46,11.79,10.44,10.81]},
		{'area':0.024,'action':0,'capacity':0.56,'local':{'p':[],'w':[]},'dispersal':{'p':[95,280,390,391,392,394],'w':[0.023,0.362,0.014,0.024,0.377,0.073]},'initial':0,'monitored':0,'temp':[5.55,4.65,7.16,10.58,11.8,15.13,16.37,16.28,13.44,11.78,10.43,10.8]},
		{'area':1.482,'action':0.34,'capacity':38.13,'local':{'p':[394,402],'w':[2.709,0.858]},'dispersal':{'p':[94,95,280,381,390,391,392,394,401,402],'w':[0.017,0.197,1.118,0.024,0.014,0.024,1.482,1.082,0.029,0.49]},'initial':0,'monitored':0,'temp':[5.5,4.62,7.13,10.53,11.75,15.09,16.33,16.23,13.36,11.75,10.38,10.75]},
		{'area':3.413,'action':1.68,'capacity':65.85,'local':{'p':[114,395,397,398,400,401,410,414],'w':[1.699,0.811,0.154,1.024,1.304,0.025,0.451,1.708]},'dispersal':{'p':[114,393,395,397,398,400,401,410,414],'w':[0.692,3.413,0.314,0.12,0.466,0.618,0.106,0.164,1.046]},'initial':0,'monitored':0,'temp':[4.94,4.13,6.66,10.17,11.42,14.81,16.05,15.87,12.88,11.18,9.78,10.13]},
		{'area':2.562,'action':0.27,'capacity':64.13,'local':{'p':[392,401,402],'w':[2.709,2.326,2.074]},'dispersal':{'p':[94,95,280,390,391,392,394,396,401,402],'w':[0.001,0.289,0.007,0.014,0.019,0.969,2.562,0.028,1.047,0.933]},'initial':0,'monitored':0,'temp':[5.43,4.56,7.09,10.53,11.76,15.11,16.35,16.23,13.34,11.68,10.3,10.67]},
		{'area':4.295,'action':2.07,'capacity':62.94,'local':{'p':[386,393,402,412,414],'w':[1.677,0.811,0.713,1.714,0.787]},'dispersal':{'p':[114,383,384,386,393,395,402,412,414],'w':[0.413,0.048,0.055,0.689,0.403,4.295,1.001,0.771,0.437]},'initial':0,'monitored':0,'temp':[5.11,4.3,6.85,10.3,11.56,14.95,16.19,16,13.01,11.38,9.96,10.31]},
		{'area':3.212,'action':1.13,'capacity':83.87,'local':{'p':[278,397,401,403],'w':[0.043,0.827,2.719,1.61]},'dispersal':{'p':[95,278,394,396,397,401,403],'w':[0.929,0.551,0.017,3.212,0.399,1.115,0.835]},'initial':0,'monitored':0,'temp':[5.43,4.55,7.1,10.6,11.85,15.2,16.42,16.3,13.42,11.64,10.3,10.65]},
		{'area':1.674,'action':0.65,'capacity':44.36,'local':{'p':[393,396,398,401,403],'w':[0.154,0.827,1.911,1.539,1.087]},'dispersal':{'p':[114,393,396,397,398,401,403],'w':[0.108,0.173,0.343,1.674,0.839,0.655,0.581]},'initial':0,'monitored':0,'temp':[5.18,4.36,6.93,10.47,11.72,15.11,16.34,16.15,13.18,11.42,10.01,10.37]},
		{'area':5.334,'action':5.67,'capacity':149.6,'local':{'p':[115,393,397,400,403,404],'w':[0.81,1.024,1.911,2.319,1.416,1.573]},'dispersal':{'p':[114,115,393,397,398,400,401,403,404],'w':[0.044,0.444,0.51,0.751,5.334,0.959,0.057,0.633,0.727]},'initial':0,'monitored':0,'temp':[5,4.18,6.73,10.28,11.53,14.91,16.14,15.97,12.99,11.22,9.82,10.18]},
		{'area':0.007,'action':0.04,'capacity':0.36,'local':{'p':[],'w':[]},'dispersal':{'p':[116,399,400,410],'w':[0.004,0.007,0.316,0.304]},'initial':0,'monitored':0,'temp':[4.56,3.7,6.16,9.69,10.95,14.32,15.57,15.42,12.44,10.73,9.38,9.73]},
		{'area':5.004,'action':3.55,'capacity':135.12,'local':{'p':[116,393,398,404,408],'w':[0.834,1.304,2.319,1.101,0.219]},'dispersal':{'p':[116,393,398,399,400,404,408,410,414],'w':[0.44,0.698,0.988,0.007,5.004,0.535,0.143,0.809,0.044]},'initial':0,'monitored':0,'temp':[4.73,3.89,6.39,9.92,11.18,14.55,15.79,15.63,12.65,10.93,9.56,9.91]},
		{'area':4.255,'action':1.13,'capacity':107.26,'local':{'p':[114,393,394,396,397,402],'w':[1.837,0.025,2.326,2.719,1.539,0.508]},'dispersal':{'p':[95,114,392,393,394,396,397,398,401,402],'w':[0.339,0.757,0.004,0.144,0.873,1.074,0.645,0.057,4.255,0.271]},'initial':0,'monitored':0,'temp':[5.31,4.46,7.02,10.51,11.75,15.12,16.35,16.2,13.27,11.55,10.16,10.52]},
		{'area':5.813,'action':2.39,'capacity':111.24,'local':{'p':[114,386,392,394,395,401],'w':[2.29,0.173,0.858,2.074,0.713,0.508]},'dispersal':{'p':[113,114,280,381,383,384,386,392,394,395,401,402],'w':[0.001,1.04,0.155,0.247,0.1,0.573,0.098,0.37,0.764,1.154,0.362,5.813]},'initial':0,'monitored':0,'temp':[5.28,4.45,7,10.43,11.66,15.05,16.29,16.13,13.18,11.57,10.15,10.52]},
		{'area':5.844,'action':5.65,'capacity':172.35,'local':{'p':[115,278,396,397,398],'w':[2.211,3.149,1.61,1.087,1.416]},'dispersal':{'p':[115,278,396,397,398,403],'w':[1.025,1.282,0.991,0.442,0.679,5.844]},'initial':0,'monitored':0,'temp':[5.27,4.41,6.97,10.52,11.77,15.13,16.35,16.2,13.29,11.47,10.11,10.46]},
		{'area':9.027,'action':4.98,'capacity':212.93,'local':{'p':[115,398,400,408],'w':[3.188,1.573,1.101,4.246]},'dispersal':{'p':[115,116,398,400,404,408],'w':[1.263,0.035,0.709,0.541,9.027,1.742]},'initial':0,'monitored':0,'temp':[4.73,3.86,6.3,9.85,11.1,14.45,15.67,15.57,12.63,10.88,9.54,9.89]},
		{'area':3.937,'action':1.56,'capacity':103.14,'local':{'p':[116,406,407,409],'w':[0.944,1.55,1.35,1.38]},'dispersal':{'p':[116,405,406,407,408,409,555],'w':[0.481,3.937,0.629,1.499,0.005,0.649,0.13]},'initial':0,'monitored':0,'temp':[4.31,3.43,5.76,9.29,10.53,13.87,15.08,15.01,12.08,10.44,9.13,9.45]},
		{'area':4.618,'action':3.6,'capacity':109.9,'local':{'p':[116,405,409,410,411],'w':[3.236,1.55,1.416,1.46,1.375]},'dispersal':{'p':[116,405,406,409,410,411],'w':[1.376,0.782,4.618,0.596,0.827,0.546]},'initial':0,'monitored':0,'temp':[4.3,3.41,5.79,9.31,10.56,13.92,15.16,15.05,12.1,10.44,9.12,9.45]},
		{'area':7.946,'action':6.26,'capacity':170.28,'local':{'p':[116,405,408,550,555],'w':[0.338,1.35,2.556,2.935,1.031]},'dispersal':{'p':[116,405,407,408,409,550,555],'w':[0.209,1.333,7.946,1.086,0.082,1.131,0.464]},'initial':0,'monitored':0,'temp':[4.32,3.42,5.72,9.27,10.51,13.84,15.02,14.99,12.07,10.44,9.13,9.46]},
		{'area':6.465,'action':4.27,'capacity':157.37,'local':{'p':[116,400,404,407],'w':[3.782,0.219,4.246,2.556]},'dispersal':{'p':[116,400,404,405,407,408],'w':[1.524,0.273,1.709,0.005,1.115,6.465]},'initial':0,'monitored':0,'temp':[4.42,3.51,5.88,9.42,10.66,14,15.21,15.16,12.22,10.54,9.23,9.57]},
		{'area':3.31,'action':4.96,'capacity':87.99,'local':{'p':[405,406,411,548,555],'w':[1.38,1.416,1.455,1.706,0.24]},'dispersal':{'p':[405,406,407,409,411,548,555],'w':[0.577,0.668,0.055,3.31,0.625,0.821,0.73]},'initial':0,'monitored':0,'temp':[4.19,3.31,5.66,9.17,10.42,13.77,15.01,14.91,11.96,10.32,9.02,9.34]},
		{'area':4.743,'action':3.24,'capacity':114.63,'local':{'p':[116,393,406,411,413,414],'w':[0.726,0.451,1.46,1.348,2.542,1.888]},'dispersal':{'p':[116,393,399,400,406,410,411,413,414],'w':[0.413,0.269,0.007,0.955,0.568,4.743,0.647,1.043,0.807]},'initial':0,'monitored':0,'temp':[4.48,3.63,6.07,9.58,10.85,14.22,15.47,15.32,12.34,10.65,9.31,9.65]},
		{'area':2.384,'action':2.49,'capacity':69.34,'local':{'p':[117,406,409,410,413,548],'w':[0.009,1.375,1.455,1.348,0.84,1.34]},'dispersal':{'p':[117,406,409,410,411,413,548],'w':[0.157,0.688,0.599,0.587,2.384,0.34,0.665]},'initial':0,'monitored':0,'temp':[4.23,3.35,5.74,9.25,10.5,13.86,15.12,14.99,12.03,10.37,9.07,9.39]},
		{'area':9.045,'action':3.26,'capacity':225.4,'local':{'p':[117,118,386,395,414,416],'w':[2.234,0.574,2.371,1.714,2.669,1.872]},'dispersal':{'p':[117,118,386,395,412,414,416],'w':[1.013,0.296,1.07,0.761,9.045,1.095,0.809]},'initial':0,'monitored':0,'temp':[4.96,4.18,6.69,10.15,11.43,14.81,16.07,15.86,12.84,11.2,9.81,10.13]},
		{'area':2.22,'action':0.54,'capacity':53.01,'local':{'p':[117,410,411,414],'w':[2.805,2.542,0.84,0.902]},'dispersal':{'p':[117,410,411,413,414,548],'w':[1.188,0.99,0.437,2.22,0.568,0.154]},'initial':0,'monitored':0,'temp':[4.47,3.62,6.05,9.55,10.81,14.18,15.44,15.28,12.3,10.64,9.31,9.63]},
		{'area':5.183,'action':3.43,'capacity':122.06,'local':{'p':[117,393,395,410,412,413],'w':[0.606,1.708,0.787,1.888,2.669,0.902]},'dispersal':{'p':[117,393,395,400,410,412,413,414],'w':[0.355,0.825,0.645,0.034,0.859,1.119,0.357,5.183]},'initial':0,'monitored':0,'temp':[4.81,4,6.5,9.99,11.26,14.64,15.89,15.7,12.7,11.03,9.65,9.99]},
		{'area':5.077,'action':2.08,'capacity':122.46,'local':{'p':[118,119,417,418],'w':[0.311,0.517,2.682,3.76]},'dispersal':{'p':[118,119,386,415,417,418,421],'w':[1.03,0.381,0.594,5.077,1.085,1.532,0.019]},'initial':0,'monitored':0,'temp':[5.29,4.55,7.06,10.45,11.77,15.14,16.45,16.19,13.19,11.52,10.15,10.41]},
		{'area':7.996,'action':2.1,'capacity':77.37,'local':{'p':[117,118,412,533,537,544],'w':[1.442,3.649,1.872,2.187,0.527,1.475]},'dispersal':{'p':[117,118,412,416,533,537,538,544],'w':[0.671,1.497,0.87,7.996,0.857,0.38,0.014,0.669]},'initial':0,'monitored':0,'temp':[4.78,3.99,6.43,9.84,11.14,14.48,15.79,15.58,12.57,10.94,9.63,9.93]},
		{'area':3.931,'action':0.75,'capacity':99.63,'local':{'p':[118,119,415,421,537],'w':[1.959,0.275,2.682,2.792,0.793]},'dispersal':{'p':[118,119,415,417,421,537],'w':[0.881,0.287,1.114,3.931,1.137,0.468]},'initial':0,'monitored':0,'temp':[5.23,4.49,6.97,10.33,11.66,15,16.33,16.08,13.07,11.41,10.08,10.35]},
		{'area':5.801,'action':2.25,'capacity':111.05,'local':{'p':[119,415],'w':[1.016,3.76]},'dispersal':{'p':[112,119,386,415,418,419],'w':[0.018,0.642,0.325,1.526,5.801,1.92]},'initial':0,'monitored':0,'temp':[5.42,4.68,7.18,10.56,11.87,15.24,16.55,16.31,13.34,11.68,10.3,10.55]},
		{'area':6.894,'action':5.55,'capacity':172.4,'local':{'p':[],'w':[]},'dispersal':{'p':[112,119,370,386,387,389,418,419,420,423],'w':[1.715,0.881,0.047,0.153,0.045,0.001,1.758,6.894,0.733,1.402]},'initial':0,'monitored':0,'temp':[5.52,4.78,7.26,10.65,11.97,15.32,16.64,16.4,13.48,11.81,10.43,10.64]},
		{'area':7.032,'action':1.97,'capacity':180.04,'local':{'p':[119,421,527,528],'w':[2.428,0.538,3.422,0.232]},'dispersal':{'p':[119,419,420,421,423,516,522,527,528],'w':[0.844,0.609,7.032,0.347,1.515,0.535,0.001,1.335,0.119]},'initial':0,'monitored':0,'temp':[5.36,4.66,7.12,10.51,11.87,15.2,16.55,16.27,13.29,11.61,10.24,10.44]},
		{'area':4.706,'action':1.37,'capacity':123.14,'local':{'p':[119,417,420,522,527,537],'w':[1.234,2.792,0.538,2.707,0.367,1.267]},'dispersal':{'p':[119,415,417,420,421,522,527,537],'w':[0.576,0.016,1.181,0.308,4.706,1.039,0.268,0.673]},'initial':0,'monitored':0,'temp':[5.26,4.53,6.98,10.33,11.68,14.99,16.34,16.09,13.08,11.42,10.1,10.37]},
		{'area':7.863,'action':3.65,'capacity':213.04,'local':{'p':[120,362,425,426,509],'w':[3.297,1.548,2.918,3.224,0.398]},'dispersal':{'p':[120,121,362,422,425,426,509],'w':[1.316,0.023,0.761,7.863,1.236,1.34,0.295]},'initial':0,'monitored':0,'temp':[5.08,4.28,6.69,10.06,11.42,14.72,16.11,15.9,13.03,11.39,10.05,10.21]},
		{'area':16.588,'action':9.61,'capacity':429.81,'local':{'p':[120,135,362,367,520],'w':[4.646,2.52,0.437,2.248,0.676]},'dispersal':{'p':[112,120,135,362,366,367,370,419,420,423,516,520],'w':[0.073,1.864,1.088,0.267,0.072,0.829,1.328,1.223,1.157,16.588,0.966,0.312]},'initial':0,'monitored':0,'temp':[5.28,4.54,6.97,10.36,11.72,15.04,16.4,16.14,13.23,11.56,10.2,10.37]},
		{'area':4.323,'action':4.6,'capacity':129.85,'local':{'p':[121,425,430,432,507,510,514],'w':[1.523,1.48,0.255,1.401,0.23,1.053,2.094]},'dispersal':{'p':[121,424,425,430,432,507,510,514],'w':[0.669,4.323,0.681,0.187,0.639,0.167,0.547,0.826]},'initial':0,'monitored':0,'temp':[5.09,4.16,6.64,9.9,11.21,14.5,15.95,15.78,12.83,11.23,9.98,10.28]},
		{'area':7.131,'action':5.74,'capacity':198.97,'local':{'p':[121,422,424,426,509,510],'w':[2.552,2.918,1.48,0.281,2.068,1.173]},'dispersal':{'p':[121,422,424,425,426,509,510],'w':[1.08,1.212,0.659,7.131,0.249,0.936,0.548]},'initial':0,'monitored':0,'temp':[5.06,4.19,6.64,9.95,11.28,14.57,15.99,15.8,12.89,11.27,9.98,10.22]},
		{'area':5.648,'action':1.55,'capacity':137.27,'local':{'p':[121,362,364,422,425],'w':[1.654,0.454,4.37,3.224,0.281]},'dispersal':{'p':[121,362,364,422,425,426],'w':[0.747,0.357,1.86,1.304,0.214,5.648]},'initial':0,'monitored':0,'temp':[5.43,4.58,6.99,10.31,11.65,14.93,16.33,16.18,13.34,11.72,10.4,10.62]},
		{'area':0.918,'action':2.79,'capacity':36.66,'local':{'p':[435,503],'w':[1.22,0.353]},'dispersal':{'p':[427,430,435,503,507,508],'w':[0.918,0.001,0.533,0.208,0.067,1.096]},'initial':0,'monitored':0,'temp':[5.17,4.17,6.68,9.87,11.14,14.42,15.93,15.77,12.82,11.19,10.01,10.37]},
		{'area':9.647,'action':2.45,'capacity':220.34,'local':{'p':[501,508],'w':[2.194,4.746]},'dispersal':{'p':[122,359,428,434,435,501,506,508],'w':[0.836,0.272,9.647,0.026,0.016,0.976,0.065,1.836]},'initial':0,'monitored':0,'temp':[5.54,4.63,7.16,10.33,11.64,14.92,16.43,16.25,13.28,11.63,10.4,10.78]},
		{'area':3.673,'action':1.85,'capacity':93.86,'local':{'p':[121,122,430,432],'w':[0.261,2.587,1.214,2.743]},'dispersal':{'p':[121,122,357,429,430,432,433,434,435],'w':[0.076,1.047,0.208,3.673,0.621,1.138,0.614,0.181,0.034]},'initial':0,'monitored':0,'temp':[5.45,4.51,6.99,10.2,11.52,14.79,16.25,16.13,13.21,11.59,10.36,10.7]},
		{'area':2.198,'action':4.16,'capacity':73.84,'local':{'p':[122,424,429,432,435,507],'w':[0.164,0.255,1.214,0.748,1.942,1.88]},'dispersal':{'p':[122,424,427,429,430,432,435,503,507,514],'w':[0.23,0.245,0.001,0.488,2.198,0.351,0.803,0.026,0.825,0.021]},'initial':0,'monitored':0,'temp':[5.18,4.21,6.7,9.91,11.2,14.48,15.96,15.81,12.87,11.26,10.05,10.39]},
		{'area':1.16,'action':0.04,'capacity':27.81,'local':{'p':[357,358,361,433,434],'w':[1.702,0.75,0.128,1.016,0.541]},'dispersal':{'p':[357,358,361,431,433,434],'w':[0.671,0.333,0.171,1.16,0.514,0.283]},'initial':0,'monitored':0,'temp':[5.66,4.72,7.2,10.4,11.76,15.02,16.45,16.4,13.49,11.87,10.6,10.97]},
		{'area':3.652,'action':6.94,'capacity':124.04,'local':{'p':[121,424,429,430],'w':[2.848,1.401,2.743,0.748]},'dispersal':{'p':[121,357,424,429,430,432,433,507],'w':[1.103,0.174,0.654,1.141,0.445,3.652,0.002,0.02]},'initial':0,'monitored':0,'temp':[5.36,4.43,6.9,10.14,11.46,14.73,16.19,16.04,13.13,11.51,10.27,10.58]},
		{'area':0.72,'action':0.09,'capacity':18.26,'local':{'p':[357,431,434],'w':[0.597,1.016,0.986]},'dispersal':{'p':[121,122,357,429,431,432,433,434],'w':[0.037,0.092,0.363,0.774,0.42,0.015,0.72,0.494]},'initial':0,'monitored':0,'temp':[5.59,4.65,7.13,10.33,11.68,14.94,16.39,16.3,13.39,11.76,10.51,10.88]},
		{'area':1.707,'action':0.13,'capacity':31.2,'local':{'p':[358,431,433],'w':[1.064,0.541,0.986]},'dispersal':{'p':[122,358,359,428,429,431,433,434],'w':[0.466,0.342,0.015,0.022,0.147,0.291,0.344,1.707]},'initial':0,'monitored':0,'temp':[5.64,4.7,7.19,10.38,11.74,15,16.45,16.37,13.45,11.81,10.56,10.94]},
		{'area':1.382,'action':1.22,'capacity':30.98,'local':{'p':[122,427,430,503,507],'w':[1.386,1.22,1.942,0.141,0.272]},'dispersal':{'p':[122,427,428,429,430,435,503,507,508],'w':[0.638,0.457,0.045,0.042,0.756,1.382,0.175,0.233,0.421]},'initial':0,'monitored':0,'temp':[5.2,4.21,6.71,9.9,11.19,14.46,15.96,15.81,12.87,11.25,10.06,10.42]},
		{'area':4.954,'action':0.27,'capacity':113.34,'local':{'p':[123,348,439],'w':[2.276,3.361,1.214]},'dispersal':{'p':[123,348,436,439],'w':[0.923,1.476,4.954,0.621]},'initial':0,'monitored':0,'temp':[5.65,4.79,7.33,10.45,11.87,15.13,16.64,16.48,13.51,11.85,10.57,10.98]},
		{'area':4.986,'action':0.36,'capacity':119.98,'local':{'p':[123,445,496],'w':[1.457,1.665,2.599]},'dispersal':{'p':[123,437,441,444,445,496],'w':[0.588,4.986,0.062,0.017,0.753,1.018]},'initial':0,'monitored':0,'temp':[5.66,4.84,7.38,10.45,11.9,15.18,16.7,16.48,13.45,11.81,10.53,10.93]},
		{'area':3.396,'action':0.26,'capacity':54.34,'local':{'p':[340,341,439,442,446],'w':[0.712,1.872,1.637,1.81,1.409]},'dispersal':{'p':[340,341,438,439,442,445,446],'w':[0.421,0.795,3.396,0.803,0.802,0.036,0.623]},'initial':0,'monitored':0,'temp':[5.42,4.6,7.14,10.2,11.73,14.99,16.5,16.31,13.29,11.63,10.32,10.74]},
		{'area':5.952,'action':1.62,'capacity':137.1,'local':{'p':[123,341,348,355,436,438,445,446],'w':[0.861,1.002,1.177,1.715,1.214,1.637,1.403,0.208]},'dispersal':{'p':[123,341,348,355,436,438,439,445,446],'w':[0.414,0.524,0.538,0.751,0.528,0.661,5.952,0.614,0.151]},'initial':0,'monitored':0,'temp':[5.5,4.65,7.2,10.28,11.75,15.01,16.53,16.36,13.38,11.71,10.41,10.83]},
		{'area':1.455,'action':0.04,'capacity':35.8,'local':{'p':[124,442,443,444],'w':[1.689,0.298,1.421,1.944]},'dispersal':{'p':[124,440,442,443,444,446,499],'w':[0.736,1.455,0.258,0.691,0.901,0.007,0.047]},'initial':0,'monitored':0,'temp':[5.5,4.7,7.19,10.19,11.79,15.03,16.54,16.34,13.27,11.68,10.38,10.77]},
		{'area':3.685,'action':0.25,'capacity':93.03,'local':{'p':[132,444,445,496,499],'w':[1.594,2.495,0.131,2.271,1.991]},'dispersal':{'p':[124,132,437,441,444,445,495,496,499],'w':[0.003,0.774,0.078,3.685,0.982,0.214,0.003,0.888,0.953]},'initial':0,'monitored':0,'temp':[5.56,4.78,7.26,10.26,11.85,15.1,16.63,16.39,13.29,11.72,10.44,10.81]},
		{'area':3.525,'action':1.47,'capacity':94.61,'local':{'p':[124,340,438,440,443,446],'w':[0.322,1.47,1.81,0.298,2.637,1.034]},'dispersal':{'p':[124,125,335,340,438,440,442,443,446],'w':[0.175,0.052,0.034,0.72,0.746,0.198,3.525,1.097,0.454]},'initial':0,'monitored':0,'temp':[5.41,4.6,7.11,10.14,11.72,14.97,16.48,16.28,13.23,11.61,10.3,10.7]},
		{'area':5.843,'action':1.6,'capacity':150.71,'local':{'p':[340,440,442,444,448,489,499],'w':[0.169,1.421,2.637,0.216,1.487,0.622,0.87]},'dispersal':{'p':[124,125,335,340,440,442,443,444,448,489,499],'w':[0.009,1.032,0.094,0.134,0.56,1.072,5.843,0.17,0.561,0.317,0.408]},'initial':0,'monitored':0,'temp':[5.41,4.61,7.08,10.07,11.72,14.95,16.47,16.26,13.17,11.59,10.29,10.68]},
		{'area':2.462,'action':1.32,'capacity':67.88,'local':{'p':[124,440,441,443,445,499],'w':[0.829,1.944,2.495,0.216,0.361,1.294]},'dispersal':{'p':[124,437,440,441,443,444,445,496,499],'w':[0.367,0.026,0.676,1.007,0.242,2.462,0.311,0.079,0.642]},'initial':0,'monitored':0,'temp':[5.53,4.74,7.23,10.23,11.82,15.07,16.58,16.37,13.28,11.7,10.41,10.8]},
		{'area':4.754,'action':0.14,'capacity':118.21,'local':{'p':[123,124,437,439,441,444,446,496],'w':[1.66,1.433,1.665,1.403,0.131,0.361,1.594,0.109]},'dispersal':{'p':[123,124,437,438,439,441,444,445,446,496],'w':[0.753,0.559,0.725,0.037,0.667,0.116,0.202,4.754,0.661,0.118]},'initial':0,'monitored':0,'temp':[5.62,4.8,7.33,10.39,11.87,15.13,16.65,16.46,13.44,11.8,10.51,10.91]},
		{'area':1.763,'action':0,'capacity':42.61,'local':{'p':[124,438,439,442,445],'w':[1.241,1.409,0.208,1.034,1.594]},'dispersal':{'p':[124,438,439,440,442,445,446],'w':[0.583,0.614,0.254,0.021,0.517,0.704,1.763]},'initial':0,'monitored':0,'temp':[5.53,4.71,7.22,10.27,11.8,15.05,16.56,16.37,13.35,11.72,10.42,10.82]},
		{'area':7.326,'action':1.47,'capacity':175.11,'local':{'p':[125,319,333,336,456,485],'w':[3.259,1.591,0.831,0.556,3.889,0.978]},'dispersal':{'p':[125,319,333,336,447,453,456,485],'w':[1.375,0.65,0.351,0.33,7.326,0.135,1.539,0.546]},'initial':0,'monitored':0,'temp':[5.3,4.55,7.08,10.03,11.8,15.06,16.57,16.31,13.08,11.52,10.16,10.54]},
		{'area':2.07,'action':0.08,'capacity':50.99,'local':{'p':[443,489,494],'w':[1.487,2.135,0.674]},'dispersal':{'p':[125,443,448,485,489,494],'w':[0.833,0.671,2.07,0.073,0.924,0.366]},'initial':0,'monitored':0,'temp':[5.42,4.65,7.1,10.02,11.78,15.02,16.53,16.31,13.11,11.61,10.3,10.65]},
		{'area':1.852,'action':2.04,'capacity':55.9,'local':{'p':[126,323,451,453,454],'w':[1.29,1.413,0.962,0.464,1.219]},'dispersal':{'p':[126,320,323,449,451,453,454],'w':[0.619,0.051,0.635,1.852,0.449,0.285,0.598]},'initial':0,'monitored':0,'temp':[4.39,3.57,6.11,9.1,10.72,14,15.51,15.29,12.22,10.62,9.3,9.78]},
		{'area':5.52,'action':8.32,'capacity':179.05,'local':{'p':[131,452,455,458,485],'w':[1.053,0.847,2.722,3.064,1.891]},'dispersal':{'p':[131,450,452,455,458,465,482,485],'w':[0.539,5.52,0.478,1.103,1.314,0.035,0.057,0.811]},'initial':0,'monitored':0,'temp':[4.84,4.08,6.52,9.42,11.25,14.53,16.07,15.84,12.52,11.06,9.73,10.08]},
		{'area':1.583,'action':0.1,'capacity':39.55,'local':{'p':[323,325,327,329,449,453],'w':[0.902,0.074,1.418,0.401,0.962,1.427]},'dispersal':{'p':[323,325,327,329,449,451,453],'w':[0.402,0.17,0.568,0.276,0.479,1.583,0.683]},'initial':0,'monitored':0,'temp':[4.55,3.74,6.29,9.29,10.92,14.2,15.71,15.48,12.4,10.78,9.45,9.92]},
		{'area':6.018,'action':3.36,'capacity':149.4,'local':{'p':[126,450,453,455,456,485],'w':[1.034,0.847,1.386,1.227,3.192,2.068]},'dispersal':{'p':[126,450,452,453,455,456,485],'w':[0.479,0.421,6.018,0.664,0.496,1.364,0.986]},'initial':0,'monitored':0,'temp':[4.98,4.22,6.7,9.62,11.41,14.68,16.2,15.96,12.7,11.2,9.86,10.24]},
		{'area':3.512,'action':0.23,'capacity':81.76,'local':{'p':[126,319,327,449,451,452,456],'w':[1.366,0.375,1.272,0.464,1.427,1.386,0.979]},'dispersal':{'p':[126,319,327,447,449,451,452,453,456],'w':[0.627,0.283,0.549,0.1,0.297,0.538,0.616,3.512,0.404]},'initial':0,'monitored':0,'temp':[4.74,3.96,6.5,9.48,11.16,14.43,15.94,15.7,12.57,10.97,9.63,10.07]},
		{'area':3.187,'action':2.93,'capacity':93.43,'local':{'p':[126,320,323,449,457,462,464],'w':[1.837,0.74,0.211,1.219,0.825,1.137,1.266]},'dispersal':{'p':[126,320,323,449,454,455,457,462,464,465],'w':[0.819,0.378,0.142,0.489,3.187,0.03,0.432,0.451,0.572,0.068]},'initial':0,'monitored':0,'temp':[4.33,3.52,6.06,9.05,10.65,13.93,15.43,15.22,12.18,10.57,9.25,9.73]},
		{'area':3.456,'action':2.49,'capacity':97.25,'local':{'p':[126,450,452,458,465],'w':[2.746,2.722,1.227,0.307,1.143]},'dispersal':{'p':[126,450,452,454,455,457,458,465],'w':[1.141,1.091,0.673,0.026,3.456,0.093,0.212,0.524]},'initial':0,'monitored':0,'temp':[4.61,3.83,6.31,9.25,10.99,14.27,15.79,15.56,12.37,10.84,9.51,9.92]},
		{'area':3.465,'action':0.49,'capacity':85.27,'local':{'p':[319,447,452,453,485],'w':[0.02,3.889,3.192,0.979,1.088]},'dispersal':{'p':[319,447,452,453,456,485],'w':[0.169,1.515,1.272,0.508,3.465,0.709]},'initial':0,'monitored':0,'temp':[5.18,4.43,6.93,9.85,11.65,14.92,16.43,16.19,12.92,11.4,10.06,10.42]},
		{'area':3.313,'action':5.97,'capacity':112.05,'local':{'p':[126,127,454,459,462,465],'w':[0.138,0.999,0.825,1.335,1.974,2.108]},'dispersal':{'p':[126,127,454,455,457,459,461,462,465],'w':[0.155,0.458,0.393,0.064,3.313,0.612,0.005,0.812,0.94]},'initial':0,'monitored':0,'temp':[4.31,3.52,6.06,9.06,10.64,13.93,15.42,15.22,12.18,10.57,9.24,9.73]},
		{'area':5.617,'action':6.15,'capacity':167.75,'local':{'p':[131,450,455,465,481,482],'w':[0.156,3.064,0.307,2.882,0.743,2.808]},'dispersal':{'p':[131,450,455,458,465,481,482],'w':[0.223,1.189,0.268,5.617,1.177,0.45,1.206]},'initial':0,'monitored':0,'temp':[4.7,3.95,6.42,9.36,11.14,14.42,15.96,15.72,12.46,10.94,9.6,9.98]},
		{'area':1.631,'action':1.92,'capacity':49.96,'local':{'p':[127,457,461,463,465],'w':[0.816,1.335,1.723,1.014,0.343]},'dispersal':{'p':[127,457,459,460,461,463,465],'w':[0.371,0.621,1.631,0.067,0.756,0.464,0.316]},'initial':0,'monitored':0,'temp':[4.27,3.5,6.06,9.08,10.63,13.92,15.4,15.19,12.18,10.55,9.22,9.72]},
		{'area':2.937,'action':0.21,'capacity':74.49,'local':{'p':[461,463,468,470,471,476,484],'w':[2.093,1.231,0.623,0.79,0.96,0.699,0.332]},'dispersal':{'p':[459,460,461,463,468,470,471,476,484],'w':[0.061,2.937,0.839,0.575,0.302,0.41,0.414,0.324,0.269]},'initial':0,'monitored':0,'temp':[4.31,3.57,6.15,9.21,10.72,14.03,15.52,15.28,12.27,10.61,9.27,9.77]},
		{'area':3.289,'action':0.56,'capacity':84.86,'local':{'p':[459,460,463,465,481,484],'w':[1.723,2.093,0.146,0.91,1.635,0.717]},'dispersal':{'p':[457,459,460,461,463,465,476,481,484],'w':[0.003,0.705,0.871,3.289,0.178,0.51,0.006,0.7,0.418]},'initial':0,'monitored':0,'temp':[4.32,3.57,6.13,9.17,10.73,14.02,15.53,15.29,12.26,10.61,9.27,9.76]},
		{'area':2.218,'action':0.81,'capacity':59.04,'local':{'p':[127,314,454,457,464],'w':[1.292,0.189,1.137,1.974,2.226]},'dispersal':{'p':[127,314,454,457,462,464],'w':[0.65,0.264,0.625,0.838,2.218,0.846]},'initial':0,'monitored':0,'temp':[4.27,3.48,6.03,9.05,10.58,13.88,15.35,15.16,12.15,10.53,9.21,9.72]},
		{'area':2.474,'action':0.16,'capacity':62.62,'local':{'p':[127,459,460,461,470,472],'w':[1.819,1.014,1.231,0.146,1.101,0.984]},'dispersal':{'p':[127,459,460,461,463,470,472],'w':[0.83,0.424,0.52,0.176,2.474,0.521,0.55]},'initial':0,'monitored':0,'temp':[4.22,3.45,6.03,9.07,10.55,13.86,15.32,15.12,12.16,10.51,9.18,9.7]},
		{'area':2.813,'action':0.48,'capacity':72.52,'local':{'p':[314,315,320,454,462],'w':[1.817,0.943,0.654,1.266,2.226]},'dispersal':{'p':[127,314,315,320,454,462,464],'w':[0.079,0.822,0.456,0.375,0.589,0.938,2.813]},'initial':0,'monitored':0,'temp':[4.32,3.52,6.09,9.11,10.65,13.94,15.42,15.21,12.21,10.57,9.25,9.76]},
		{'area':5.011,'action':1.69,'capacity':132.91,'local':{'p':[126,455,457,458,459,461,481],'w':[0.085,1.143,2.108,2.882,0.343,0.91,1.646]},'dispersal':{'p':[126,450,454,455,457,458,459,461,465,481],'w':[0.144,0.009,0.042,0.529,0.844,1.162,0.194,0.425,5.011,0.794]},'initial':0,'monitored':0,'temp':[4.47,3.71,6.22,9.21,10.87,14.15,15.67,15.44,12.31,10.73,9.39,9.83]},
		{'area':0.768,'action':0.06,'capacity':19.49,'local':{'p':[128,471,473],'w':[1.989,0.121,2.703]},'dispersal':{'p':[128,466,467,468,471,473],'w':[0.753,0.768,0.091,0.063,0.167,1.14]},'initial':0,'monitored':0,'temp':[4.43,3.73,6.36,9.47,10.95,14.28,15.81,15.49,12.47,10.74,9.38,9.89]},
		{'area':1.683,'action':0.17,'capacity':42.56,'local':{'p':[128,469,470,471,474],'w':[1.505,1.408,0.47,1.498,0.25]},'dispersal':{'p':[128,466,467,468,469,470,471,473,474],'w':[0.575,0.06,1.683,0.006,0.54,0.29,0.641,0.056,0.164]},'initial':0,'monitored':0,'temp':[4.4,3.67,6.3,9.36,10.83,14.16,15.65,15.39,12.39,10.7,9.35,9.87]},
		{'area':2.594,'action':0.43,'capacity':66.89,'local':{'p':[460,471,473,476,480],'w':[0.623,1.612,1.77,2.235,0.411]},'dispersal':{'p':[128,460,466,467,468,471,473,476,480],'w':[0.019,0.409,0.046,0.01,2.594,0.711,0.736,0.912,0.326]},'initial':0,'monitored':0,'temp':[4.39,3.67,6.28,9.37,10.88,14.19,15.72,15.43,12.39,10.7,9.34,9.84]},
		{'area':1.676,'action':1.17,'capacity':47.61,'local':{'p':[467,470,472,474],'w':[1.408,1.436,0.978,1.872]},'dispersal':{'p':[467,469,470,472,474],'w':[0.704,1.676,0.622,0.546,0.78]},'initial':0,'monitored':0,'temp':[4.37,3.63,6.26,9.3,10.77,14.1,15.57,15.33,12.34,10.66,9.32,9.85]},
		{'area':2.187,'action':0.35,'capacity':55.94,'local':{'p':[460,463,467,469,471,472],'w':[0.79,1.101,0.47,1.436,1.044,0.908]},'dispersal':{'p':[460,463,467,469,470,471,472],'w':[0.423,0.55,0.261,0.591,2.187,0.462,0.514]},'initial':0,'monitored':0,'temp':[4.3,3.55,6.15,9.19,10.67,13.99,15.46,15.23,12.25,10.59,9.25,9.78]},
		{'area':1.804,'action':0.25,'capacity':44.27,'local':{'p':[128,460,466,467,468,470,473],'w':[0.059,0.96,0.121,1.498,1.612,1.044,0.145]},'dispersal':{'p':[128,460,466,467,468,470,471,473],'w':[0.13,0.544,0.063,0.582,0.695,0.541,1.804,0.123]},'initial':0,'monitored':0,'temp':[4.36,3.63,6.24,9.3,10.79,14.11,15.61,15.35,12.34,10.66,9.31,9.82]},
		{'area':4.237,'action':3.34,'capacity':122.61,'local':{'p':[103,127,310,314,463,469,470,474],'w':[2.09,0.482,1.136,0.128,0.984,0.978,0.908,1.274]},'dispersal':{'p':[103,127,310,314,463,469,470,472,474],'w':[0.819,0.267,0.504,0.158,0.441,0.402,0.419,4.237,0.527]},'initial':0,'monitored':0,'temp':[4.36,3.6,6.22,9.26,10.73,14.05,15.51,15.29,12.32,10.64,9.31,9.84]},
		{'area':3.21,'action':0.5,'capacity':82.51,'local':{'p':[466,468,471,480],'w':[2.703,1.77,0.145,2.826]},'dispersal':{'p':[128,466,467,468,471,473,480],'w':[0.206,0.746,0.046,0.746,0.187,3.21,1.232]},'initial':0,'monitored':0,'temp':[4.42,3.72,6.35,9.47,10.96,14.28,15.83,15.5,12.47,10.74,9.37,9.87]},
		{'area':1.511,'action':0.29,'capacity':39.09,'local':{'p':[103,467,469,472],'w':[0.101,0.25,1.872,1.274]},'dispersal':{'p':[103,128,467,469,472,474],'w':[0.124,0.013,0.211,0.72,0.548,1.511]},'initial':0,'monitored':0,'temp':[4.43,3.7,6.34,9.39,10.85,14.19,15.66,15.41,12.42,10.72,9.38,9.92]},
		{'area':0.667,'action':0.43,'capacity':18.82,'local':{'p':[76,477,478],'w':[2.008,0.784,1.714]},'dispersal':{'p':[76,475,477,478,479],'w':[0.972,0.667,0.438,0.755,0.102]},'initial':0,'monitored':0,'temp':[4.47,3.83,6.46,9.65,11.17,14.45,16.05,15.67,12.61,10.84,9.44,9.91]},
		{'area':3.282,'action':0.88,'capacity':86.42,'local':{'p':[460,468,480,484],'w':[0.699,2.235,2.117,2.746]},'dispersal':{'p':[460,461,468,476,480,484],'w':[0.441,0.006,0.948,3.282,1.019,1.206]},'initial':0,'monitored':0,'temp':[4.4,3.69,6.28,9.38,10.92,14.22,15.77,15.46,12.41,10.71,9.35,9.83]},
		{'area':3.877,'action':3.23,'capacity':92.75,'local':{'p':[76,475,478,479,484,633],'w':[1.997,0.784,0.051,1.249,1.087,3.212]},'dispersal':{'p':[76,130,475,477,478,479,480,484,629,633],'w':[0.798,0.092,0.277,3.877,0.1,0.524,0.058,0.566,0.02,1.388]},'initial':0,'monitored':0,'temp':[4.48,3.84,6.44,9.63,11.17,14.43,16.04,15.67,12.6,10.85,9.45,9.91]},
		{'area':3.716,'action':1.26,'capacity':98.57,'local':{'p':[76,129,475,477,479],'w':[1.27,1.757,1.714,0.051,2.318]},'dispersal':{'p':[76,129,475,477,478,479],'w':[0.747,0.764,0.511,0.18,3.716,0.922]},'initial':0,'monitored':0,'temp':[4.41,3.77,6.4,9.59,11.12,14.39,16.01,15.62,12.57,10.79,9.38,9.85]},
		{'area':2.538,'action':0.08,'capacity':58.94,'local':{'p':[129,477,478,629,630,633],'w':[0.541,1.249,2.318,1.476,0.762,0.282]},'dispersal':{'p':[129,475,477,478,479,629,630,633],'w':[0.388,0.113,0.536,0.907,2.538,0.594,0.381,0.235]},'initial':0,'monitored':0,'temp':[4.48,3.86,6.49,9.71,11.24,14.5,16.12,15.72,12.66,10.88,9.46,9.92]},
		{'area':6.431,'action':1.91,'capacity':170.2,'local':{'p':[76,468,473,476,484],'w':[4.998,0.411,2.826,2.117,0.933]},'dispersal':{'p':[76,468,473,476,477,480,484],'w':[1.941,0.227,1.092,0.799,0.115,6.431,0.548]},'initial':0,'monitored':0,'temp':[4.42,3.73,6.35,9.49,11.01,14.31,15.89,15.54,12.48,10.75,9.37,9.85]},
		{'area':6.876,'action':3.17,'capacity':184.72,'local':{'p':[130,458,461,465,482,484],'w':[2.022,0.743,1.635,1.646,1.178,3.062]},'dispersal':{'p':[130,458,461,465,481,482,484],'w':[0.912,0.383,0.772,0.693,6.876,0.557,1.311]},'initial':0,'monitored':0,'temp':[4.47,3.75,6.28,9.32,10.96,14.23,15.79,15.51,12.39,10.76,9.41,9.85]},
		{'area':8.112,'action':5.92,'capacity':223.29,'local':{'p':[130,131,458,481,483],'w':[2.096,2.065,2.808,1.178,2.957]},'dispersal':{'p':[130,131,450,458,481,482,483],'w':[0.914,0.98,0.051,1.173,0.588,8.112,1.238]},'initial':0,'monitored':0,'temp':[4.82,4.11,6.58,9.53,11.33,14.59,16.16,15.89,12.6,11.08,9.73,10.1]},
		{'area':8.94,'action':3.21,'capacity':231.61,'local':{'p':[130,131,482,613,618,620,621],'w':[1.802,2.411,2.957,0.477,0.525,2.44,0.992]},'dispersal':{'p':[130,131,482,483,613,618,620,621],'w':[0.801,1.136,1.21,8.94,0.297,0.23,0.951,0.513]},'initial':0,'monitored':0,'temp':[5,4.33,6.81,9.75,11.56,14.8,16.39,16.1,12.8,11.27,9.91,10.27]},
		{'area':7.09,'action':6.01,'capacity':193.02,'local':{'p':[76,130,460,461,476,477,480,481,633],'w':[0.147,1.694,0.332,0.717,2.746,1.087,0.933,3.062,0.105]},'dispersal':{'p':[76,130,460,461,476,477,480,481,484,633],'w':[0.105,0.802,0.229,0.359,1.077,0.452,0.419,1.231,7.09,0.148]},'initial':0,'monitored':0,'temp':[4.41,3.71,6.28,9.39,10.96,14.24,15.81,15.5,12.42,10.73,9.37,9.82]},
		{'area':12.001,'action':7.76,'capacity':328.45,'local':{'p':[125,131,447,450,452,456,487],'w':[1.353,1.953,0.978,1.891,2.068,1.088,2.272]},'dispersal':{'p':[75,125,131,447,448,450,452,456,485,487,494],'w':[0.133,0.588,0.88,0.447,0.069,0.883,0.833,0.43,12.001,0.872,1.145]},'initial':0,'monitored':0,'temp':[5.34,4.58,6.98,9.8,11.74,15.01,16.53,16.31,12.89,11.53,10.21,10.5]},
		{'area':3.794,'action':0.08,'capacity':91.34,'local':{'p':[75,145,490,491,608,614],'w':[1.23,0.131,1.437,0.5,1.057,1.728]},'dispersal':{'p':[75,131,145,486,487,490,491,608,614],'w':[0.549,0.093,0.162,3.794,0.658,0.542,0.273,0.502,0.682]},'initial':0,'monitored':0,'temp':[5.33,4.66,7.15,9.9,11.8,15,16.6,16.24,12.98,11.53,10.18,10.56]},
		{'area':4.338,'action':2.23,'capacity':105.96,'local':{'p':[131,485],'w':[3.295,2.272]},'dispersal':{'p':[75,131,485,486,487,494,614],'w':[0.565,1.411,1.016,0.64,4.338,0.079,0.114]},'initial':0,'monitored':0,'temp':[5.35,4.64,7.06,9.83,11.79,15.03,16.58,16.31,12.92,11.55,10.22,10.53]},
		{'area':3.623,'action':0.42,'capacity':86.72,'local':{'p':[75,490,491,492,493,495,497],'w':[0.76,0.02,1.234,1.477,2.558,1.331,0.231]},'dispersal':{'p':[75,488,490,491,492,493,495,497],'w':[0.343,3.623,0.049,0.547,0.669,1.137,0.621,0.185]},'initial':0,'monitored':0,'temp':[5.47,4.73,7.14,9.98,11.82,15.04,16.58,16.32,13.05,11.63,10.34,10.67]},
		{'area':2.971,'action':0.04,'capacity':69.52,'local':{'p':[443,448,493,494,499],'w':[0.622,2.135,2.007,0.573,1.689]},'dispersal':{'p':[443,448,489,492,493,494,499],'w':[0.397,0.901,2.971,0.093,0.81,0.335,0.768]},'initial':0,'monitored':0,'temp':[5.45,4.68,7.11,10.02,11.78,15.01,16.53,16.31,13.1,11.62,10.32,10.67]},
		{'area':1.982,'action':0.08,'capacity':48.19,'local':{'p':[75,486,488,491],'w':[2.653,1.437,0.02,2.986]},'dispersal':{'p':[75,486,488,490,491],'w':[1.056,0.807,0.218,1.982,1.265]},'initial':0,'monitored':0,'temp':[5.4,4.7,7.15,9.93,11.81,15.03,16.6,16.28,13,11.57,10.25,10.61]},
		{'area':5.493,'action':0.57,'capacity':133.71,'local':{'p':[145,486,488,490,497,603,607],'w':[1.917,0.5,1.234,2.986,1.609,0.941,0.183]},'dispersal':{'p':[75,145,486,488,490,491,495,497,603,607,608],'w':[0.143,0.782,0.346,0.618,1.02,5.493,0.029,0.7,0.427,0.129,0.052]},'initial':0,'monitored':0,'temp':[5.37,4.68,7.16,9.96,11.78,14.99,16.58,16.23,13.01,11.54,10.22,10.61]},
		{'area':2.257,'action':0,'capacity':55.31,'local':{'p':[75,488,493,494],'w':[1.91,1.477,0.676,2.654]},'dispersal':{'p':[75,488,489,492,493,494],'w':[0.924,0.62,0.14,2.257,0.317,1.184]},'initial':0,'monitored':0,'temp':[5.51,4.75,7.13,9.94,11.86,15.1,16.62,16.4,13.02,11.67,10.38,10.67]},
		{'area':2.813,'action':0.34,'capacity':71.78,'local':{'p':[488,489,492,494,495,499],'w':[2.558,2.007,0.676,0.024,0.454,1.806]},'dispersal':{'p':[488,489,492,493,494,495,499],'w':[0.993,0.829,0.317,2.813,0.17,0.37,0.839]},'initial':0,'monitored':0,'temp':[5.48,4.72,7.13,10.01,11.81,15.04,16.56,16.32,13.08,11.64,10.36,10.69]},
		{'area':3.261,'action':0.92,'capacity':84.25,'local':{'p':[75,448,489,492,493],'w':[0.652,0.674,0.573,2.654,0.024]},'dispersal':{'p':[75,125,448,485,487,489,492,493,494],'w':[0.402,0.137,0.263,1.227,0.079,0.284,0.969,0.101,3.261]},'initial':0,'monitored':0,'temp':[5.5,4.74,7.12,9.94,11.86,15.12,16.63,16.42,13.02,11.67,10.37,10.66]},
		{'area':4.02,'action':0.11,'capacity':97.75,'local':{'p':[132,488,493,497,499],'w':[1.134,1.331,0.454,2,1.018]},'dispersal':{'p':[132,441,488,491,493,495,497,499],'w':[0.485,0.001,0.61,0.031,0.226,4.02,0.827,0.479]},'initial':0,'monitored':0,'temp':[5.47,4.73,7.19,10.09,11.8,15.04,16.59,16.3,13.12,11.61,10.33,10.7]},
		{'area':3.096,'action':0.06,'capacity':76.11,'local':{'p':[132,437,441,445],'w':[1.561,2.599,2.271,0.109]},'dispersal':{'p':[132,437,441,444,445,496],'w':[0.695,1.04,0.947,0.05,0.201,3.096]},'initial':0,'monitored':0,'temp':[5.62,4.83,7.35,10.39,11.9,15.17,16.7,16.45,13.39,11.77,10.49,10.88]},
		{'area':3.003,'action':0.11,'capacity':72.99,'local':{'p':[488,491,495,603],'w':[0.231,1.609,2,1.881]},'dispersal':{'p':[488,491,495,497,603],'w':[0.237,0.736,0.73,3.003,0.814]},'initial':0,'monitored':0,'temp':[5.39,4.68,7.16,10.01,11.77,14.99,16.57,16.23,13.04,11.54,10.24,10.64]},
		{'area':4.162,'action':0.32,'capacity':92.38,'local':{'p':[18,500,502,605],'w':[2.322,1.487,0.31,1.693]},'dispersal':{'p':[16,18,498,500,502,605],'w':[0.03,1.111,4.162,0.527,0.21,0.9]},'initial':0,'monitored':0,'temp':[5.47,4.71,7.24,10.27,11.76,15.05,16.62,16.3,13.19,11.57,10.31,10.71]},
		{'area':5.103,'action':1.17,'capacity':132.45,'local':{'p':[132,441,443,444,489,493,495],'w':[0.359,1.991,0.87,1.294,1.689,1.806,1.018]},'dispersal':{'p':[132,440,441,443,444,489,493,495,499],'w':[0.258,0.021,0.781,0.478,0.543,0.704,0.781,0.543,5.103]},'initial':0,'monitored':0,'temp':[5.5,4.72,7.17,10.1,11.8,15.04,16.56,16.32,13.16,11.65,10.37,10.73]},
		{'area':1.228,'action':0.01,'capacity':30.63,'local':{'p':[17,18,498,502],'w':[1.048,0.961,1.487,2.03]},'dispersal':{'p':[17,18,498,500,502],'w':[0.595,0.421,0.68,1.228,0.939]},'initial':0,'monitored':0,'temp':[5.42,4.61,7.14,10.22,11.64,14.93,16.49,16.21,13.14,11.5,10.26,10.65]},
		{'area':7.088,'action':4.49,'capacity':197.07,'local':{'p':[14,133,428,504,506,508],'w':[0.176,3.285,2.194,1.911,1.31,0.164]},'dispersal':{'p':[14,133,428,501,504,506,508],'w':[0.302,1.252,0.84,7.088,0.717,0.658,0.122]},'initial':0,'monitored':0,'temp':[5.43,4.51,7.06,10.22,11.51,14.8,16.35,16.12,13.1,11.44,10.24,10.62]},
		{'area':2.924,'action':0.14,'capacity':70.03,'local':{'p':[17,133,498,500],'w':[0.568,2.042,0.31,2.03]},'dispersal':{'p':[14,17,133,498,500,502],'w':[0.015,0.475,0.846,0.19,0.658,2.924]},'initial':0,'monitored':0,'temp':[5.46,4.62,7.16,10.26,11.65,14.94,16.49,16.23,13.17,11.53,10.29,10.68]},
		{'area':1.87,'action':2.39,'capacity':56.49,'local':{'p':[74,427,435,505,507],'w':[1.106,0.353,0.141,1.269,1.734]},'dispersal':{'p':[74,427,430,435,503,505,507,508],'w':[0.522,0.154,0.012,0.163,1.87,0.672,0.759,0.326]},'initial':0,'monitored':0,'temp':[4.9,3.87,6.37,9.57,10.83,14.11,15.61,15.45,12.49,10.89,9.73,10.07]},
		{'area':5.221,'action':3.96,'capacity':148.89,'local':{'p':[14,143,144,501,506],'w':[2.197,1.855,0.554,1.911,3.614]},'dispersal':{'p':[14,133,143,144,501,504,506],'w':[1.014,0.021,0.874,0.237,0.883,5.221,1.522]},'initial':0,'monitored':0,'temp':[5.05,4.08,6.63,9.79,11.06,14.33,15.88,15.66,12.65,11,9.82,10.19]},
		{'area':8.964,'action':11.91,'capacity':281.75,'local':{'p':[74,503,507,512,514,595,599],'w':[1.69,1.269,0.728,1.762,0.854,1.744,3.192]},'dispersal':{'p':[74,503,505,506,507,512,514,515,595,599],'w':[0.719,0.51,8.964,0.032,0.345,0.779,0.392,0.024,0.783,1.373]},'initial':0,'monitored':0,'temp':[4.83,3.81,6.35,9.56,10.82,14.1,15.6,15.42,12.42,10.82,9.63,9.96]},
		{'area':6.98,'action':14.02,'capacity':241.37,'local':{'p':[143,501,504,508],'w':[1.1,1.31,3.614,1.277]},'dispersal':{'p':[74,143,428,501,504,505,506,508,599],'w':[0.832,0.523,0.05,0.652,1.391,0.054,6.98,0.611,1.745]},'initial':0,'monitored':0,'temp':[5.12,4.13,6.69,9.86,11.12,14.39,15.93,15.72,12.72,11.08,9.89,10.25]},
		{'area':3.056,'action':0.86,'capacity':77.72,'local':{'p':[424,430,435,503,505,514],'w':[0.23,1.88,0.272,1.734,0.728,2.465]},'dispersal':{'p':[424,427,430,432,435,503,505,507,514],'w':[0.248,0.053,0.746,0.022,0.185,0.715,0.451,3.056,1.004]},'initial':0,'monitored':0,'temp':[4.97,3.97,6.47,9.69,10.97,14.25,15.74,15.58,12.61,11.01,9.82,10.15]},
		{'area':5.624,'action':3.69,'capacity':148.26,'local':{'p':[428,501,506],'w':[4.746,0.164,1.277]},'dispersal':{'p':[74,122,427,428,435,501,503,506,508],'w':[0.538,0.216,0.721,1.922,0.341,0.255,0.415,0.458,5.624]},'initial':0,'monitored':0,'temp':[5.29,4.32,6.84,10.02,11.31,14.59,16.1,15.93,12.96,11.32,10.13,10.49]},
		{'area':6.713,'action':3.8,'capacity':183.83,'local':{'p':[120,134,422,425,510,513,518],'w':[1.232,0.957,0.398,2.068,1.316,1.324,2.568]},'dispersal':{'p':[120,134,422,425,509,510,511,513,518],'w':[0.6,0.438,0.261,0.886,6.713,0.577,0.001,0.607,1.077]},'initial':0,'monitored':0,'temp':[4.7,3.82,6.26,9.57,10.91,14.19,15.61,15.42,12.46,10.87,9.6,9.84]},
		{'area':3.241,'action':0.96,'capacity':85.8,'local':{'p':[134,424,425,509,511,512,514],'w':[0.354,1.053,1.173,1.316,1.017,1.173,0.687]},'dispersal':{'p':[134,424,425,509,510,511,512,514],'w':[0.253,0.483,0.582,0.654,3.241,0.352,0.509,0.374]},'initial':0,'monitored':0,'temp':[4.83,3.89,6.39,9.68,10.98,14.27,15.72,15.53,12.54,10.95,9.7,9.98]},
		{'area':0.836,'action':0.09,'capacity':21.25,'local':{'p':[134,510,512],'w':[2.598,1.017,1.921]},'dispersal':{'p':[134,509,510,511,512,515],'w':[1.035,0.007,0.564,0.836,0.873,0.235]},'initial':0,'monitored':0,'temp':[4.65,3.69,6.21,9.5,10.8,14.1,15.54,15.35,12.31,10.74,9.51,9.79]},
		{'area':4.194,'action':1.66,'capacity':111.77,'local':{'p':[134,505,510,511,514,515,595],'w':[0.009,1.762,1.173,1.921,1.999,0.997,0.233]},'dispersal':{'p':[134,505,510,511,512,514,515,595],'w':[0.191,0.8,0.549,0.587,4.194,0.892,0.495,0.223]},'initial':0,'monitored':0,'temp':[4.69,3.71,6.23,9.5,10.79,14.08,15.55,15.36,12.34,10.76,9.54,9.84]},
		{'area':3.276,'action':0.85,'capacity':85.71,'local':{'p':[134,509,515,517,518],'w':[1.264,1.324,1.513,1.796,1.065]},'dispersal':{'p':[134,509,513,515,517,518],'w':[0.609,0.607,3.276,0.719,0.814,0.538]},'initial':0,'monitored':0,'temp':[4.57,3.65,6.12,9.41,10.73,14.01,15.44,15.25,12.24,10.68,9.44,9.71]},
		{'area':3.91,'action':1.68,'capacity':105.46,'local':{'p':[424,505,507,510,512],'w':[2.094,0.854,2.465,0.687,1.999]},'dispersal':{'p':[424,430,505,507,510,512,514],'w':[0.952,0.047,0.501,1.027,0.379,0.833,3.91]},'initial':0,'monitored':0,'temp':[4.89,3.91,6.42,9.66,10.95,14.24,15.71,15.53,12.55,10.95,9.74,10.05]},
		{'area':6.099,'action':2.63,'capacity':164.68,'local':{'p':[134,512,513,517,592,595],'w':[1.665,0.997,1.513,1.267,2.691,1.661]},'dispersal':{'p':[134,505,511,512,513,515,517,592,595],'w':[0.64,0.028,0.04,0.509,0.635,6.099,0.632,1.143,0.793]},'initial':0,'monitored':0,'temp':[4.56,3.62,6.13,9.43,10.75,14.05,15.48,15.29,12.25,10.71,9.46,9.74]},
		{'area':2.54,'action':0.97,'capacity':65.67,'local':{'p':[521,525],'w':[0.554,0.298]},'dispersal':{'p':[420,423,516,520,521,525,527,528,529],'w':[0.457,0.952,2.54,0.887,0.313,0.15,0.118,1.198,0.221]},'initial':0,'monitored':0,'temp':[5.04,4.26,6.68,9.94,11.32,14.55,15.95,15.74,12.74,11.13,9.87,10.18]},
		{'area':7.3,'action':3.57,'capacity':199.13,'local':{'p':[135,141,513,515,518,520,587,592],'w':[0.843,0.915,1.796,1.267,1.105,2.024,0.961,1.034]},'dispersal':{'p':[135,141,513,515,517,518,520,587,592],'w':[0.411,0.449,0.74,0.566,7.3,0.499,0.88,0.45,0.485]},'initial':0,'monitored':0,'temp':[4.78,3.9,6.38,9.66,10.99,14.27,15.68,15.48,12.45,10.91,9.65,9.91]},
		{'area':4.692,'action':1.32,'capacity':123.39,'local':{'p':[120,135,509,513,517],'w':[1.145,3.14,2.568,1.065,1.105]},'dispersal':{'p':[120,135,509,513,517,518],'w':[0.644,1.317,1.093,0.489,0.567,4.692]},'initial':0,'monitored':0,'temp':[4.52,3.65,6.06,9.36,10.71,13.97,15.38,15.2,12.24,10.67,9.41,9.65]},
		{'area':0.007,'action':0,'capacity':0.19,'local':{'p':[],'w':[]},'dispersal':{'p':[519,520,521,585],'w':[0.007,0.327,0.193,0.025]},'initial':0,'monitored':0,'temp':[5.04,4.24,6.68,9.9,11.28,14.49,15.91,15.71,12.67,11.09,9.85,10.18]},
		{'area':9.643,'action':5.01,'capacity':264.66,'local':{'p':[135,141,423,517],'w':[3.093,2.521,0.676,2.024]},'dispersal':{'p':[135,141,423,516,517,519,520,521,583,585],'w':[1.313,1.05,0.258,0.783,0.901,0.007,9.643,0.516,0.045,0.666]},'initial':0,'monitored':0,'temp':[4.97,4.15,6.59,9.84,11.2,14.44,15.85,15.65,12.63,11.05,9.8,10.1]},
		{'area':2.486,'action':0.41,'capacity':55.53,'local':{'p':[516,525,526,579,585],'w':[0.554,1.602,0.514,0.816,1.704]},'dispersal':{'p':[516,519,520,521,525,526,528,529,579,585],'w':[0.219,0.007,0.584,2.486,0.571,0.306,0.005,0.021,0.395,0.693]},'initial':0,'monitored':0,'temp':[5.04,4.26,6.67,9.88,11.27,14.47,15.89,15.7,12.66,11.07,9.84,10.2]},
		{'area':2.914,'action':2.73,'capacity':86.49,'local':{'p':[421,523,524,527,537],'w':[2.707,1.57,0.901,1.064,1.183]},'dispersal':{'p':[420,421,522,523,524,527,536,537],'w':[0.003,1.17,2.914,0.578,0.488,0.588,0.003,0.63]},'initial':0,'monitored':0,'temp':[5.2,4.46,6.89,10.2,11.56,14.83,16.2,15.97,12.96,11.31,10.03,10.32]},
		{'area':1.823,'action':2.59,'capacity':57.5,'local':{'p':[73,522,524,527],'w':[0.464,1.57,1.859,1.904]},'dispersal':{'p':[73,522,523,524,527],'w':[0.357,0.779,1.823,0.837,0.845]},'initial':0,'monitored':0,'temp':[5.22,4.48,6.9,10.18,11.55,14.79,16.18,15.95,12.94,11.3,10.04,10.35]},
		{'area':6.891,'action':4.09,'capacity':189.86,'local':{'p':[73,522,523,526,536,537,577],'w':[1.342,0.901,1.859,2.483,1.591,0.353,0.974]},'dispersal':{'p':[73,522,523,524,526,531,536,537,577],'w':[0.642,0.44,0.752,6.891,1.039,0.037,0.618,0.234,0.524]},'initial':0,'monitored':0,'temp':[5.08,4.32,6.72,9.97,11.33,14.57,15.97,15.76,12.73,11.1,9.88,10.22]},
		{'area':0.593,'action':0,'capacity':12.49,'local':{'p':[516,521,526],'w':[0.298,1.602,0.19]},'dispersal':{'p':[516,521,525,526,528,529],'w':[0.241,0.707,0.593,0.31,0.068,0.577]},'initial':0,'monitored':0,'temp':[5.06,4.3,6.7,9.91,11.31,14.51,15.93,15.73,12.7,11.09,9.87,10.23]},
		{'area':6.818,'action':6.87,'capacity':195.52,'local':{'p':[73,521,524,525,529,577,579,584],'w':[0.756,0.514,2.483,0.19,1.041,0.574,0.304,2.426]},'dispersal':{'p':[73,521,524,525,526,529,577,579,584],'w':[0.349,0.286,1.147,0.129,6.818,0.393,0.311,0.961,0.916]},'initial':0,'monitored':0,'temp':[5,4.24,6.63,9.83,11.22,14.42,15.85,15.66,12.62,11,9.8,10.17]},
		{'area':5.142,'action':0.98,'capacity':131.1,'local':{'p':[73,420,421,522,523,528],'w':[0.798,3.422,0.367,1.064,1.904,1.166]},'dispersal':{'p':[73,420,421,516,522,523,527,528],'w':[0.397,1.436,0.278,0.128,0.448,0.751,5.142,0.485]},'initial':0,'monitored':0,'temp':[5.31,4.58,7.02,10.34,11.71,14.98,16.36,16.11,13.1,11.45,10.15,10.42]},
		{'area':2.015,'action':0.06,'capacity':50.55,'local':{'p':[73,420,527,529],'w':[1.411,0.232,1.166,1.378]},'dispersal':{'p':[73,420,516,521,525,527,528,529],'w':[0.595,0.093,1.478,0.007,0.119,0.592,2.015,0.473]},'initial':0,'monitored':0,'temp':[5.15,4.39,6.81,10.06,11.45,14.67,16.07,15.85,12.84,11.22,9.97,10.3]},
		{'area':1.554,'action':0.22,'capacity':39.58,'local':{'p':[73,526,528],'w':[1.376,1.041,1.378]},'dispersal':{'p':[73,516,521,525,526,528,529],'w':[0.615,0.281,0.05,0.551,0.595,0.446,1.554]},'initial':0,'monitored':0,'temp':[5.11,4.36,6.76,9.98,11.38,14.58,15.99,15.79,12.76,11.15,9.92,10.28]},
		{'area':1.285,'action':0.43,'capacity':33.16,'local':{'p':[136,531,534,536,540,542],'w':[0.836,0.741,0.898,0.701,0.711,0.306]},'dispersal':{'p':[136,530,531,533,534,536,540,542],'w':[0.409,1.285,0.422,0.087,0.351,0.322,0.349,0.175]},'initial':0,'monitored':0,'temp':[4.79,4,6.38,9.67,10.99,14.27,15.65,15.45,12.44,10.82,9.6,9.93]},
		{'area':1.911,'action':0.39,'capacity':46.42,'local':{'p':[530,541,542,577],'w':[0.741,2.128,1.557,0.462]},'dispersal':{'p':[136,524,530,531,534,539,541,542,574,577],'w':[0.016,0.045,0.421,1.911,0.135,0.002,0.839,0.625,0.126,0.331]},'initial':0,'monitored':0,'temp':[4.8,4.01,6.39,9.66,10.96,14.24,15.64,15.45,12.42,10.8,9.6,9.94]},
		{'area':0.17,'action':0.05,'capacity':0.49,'local':{'p':[136,539],'w':[0.417,0.203]},'dispersal':{'p':[136,532,535,539,542],'w':[0.297,0.17,0.084,0.641,0.188]},'initial':0,'monitored':0,'temp':[4.52,3.69,6.05,9.37,10.65,13.95,15.32,15.14,12.14,10.55,9.34,9.65]},
		{'area':3.784,'action':1.64,'capacity':48.96,'local':{'p':[136,416,535,537,538,540,544],'w':[0.516,2.187,0.894,0.466,1.261,1.896,0.217]},'dispersal':{'p':[136,416,530,533,535,537,538,540,544],'w':[0.282,0.987,0.084,3.784,0.541,0.401,0.493,0.701,0.245]},'initial':0,'monitored':0,'temp':[4.62,3.81,6.19,9.54,10.86,14.16,15.5,15.31,12.32,10.7,9.45,9.76]},
		{'area':0.457,'action':0.54,'capacity':13.84,'local':{'p':[530,536],'w':[0.898,0.343]},'dispersal':{'p':[530,531,534,536],'w':[0.412,0.191,0.457,0.285]},'initial':0,'monitored':0,'temp':[4.92,4.14,6.53,9.8,11.12,14.39,15.79,15.59,12.56,10.93,9.72,10.06]},
		{'area':1.31,'action':0.37,'capacity':11.24,'local':{'p':[136,533,538,539],'w':[0.607,0.894,1.712,0.558]},'dispersal':{'p':[136,532,533,535,538,539,546],'w':[0.615,0.055,0.614,1.31,0.766,0.28,0.086]},'initial':0,'monitored':0,'temp':[4.45,3.62,5.97,9.32,10.61,13.91,15.26,15.09,12.1,10.5,9.28,9.6]},
		{'area':1.714,'action':1.36,'capacity':49.34,'local':{'p':[524,530,534,537,540],'w':[1.591,0.701,0.343,1.544,0.994]},'dispersal':{'p':[522,524,530,534,536,537,540],'w':[0.002,0.792,0.393,0.14,1.714,0.706,0.465]},'initial':0,'monitored':0,'temp':[4.99,4.22,6.62,9.9,11.23,14.5,15.89,15.67,12.65,11.02,9.79,10.12]},
		{'area':4.681,'action':1.89,'capacity':125.47,'local':{'p':[118,416,417,421,522,524,533,536,540],'w':[0.389,0.527,0.793,1.267,1.183,0.353,0.466,1.544,1.565]},'dispersal':{'p':[118,416,417,421,522,524,533,536,537,540],'w':[0.21,0.287,0.381,0.52,0.498,0.282,0.344,0.681,4.681,0.575]},'initial':0,'monitored':0,'temp':[5.04,4.28,6.7,10.01,11.35,14.64,16,15.78,12.76,11.12,9.86,10.17]},
		{'area':2.169,'action':0.91,'capacity':42.93,'local':{'p':[533,535,539,544,546],'w':[1.261,1.712,0.088,2.533,1.147]},'dispersal':{'p':[416,533,535,538,539,544,546],'w':[0.059,0.644,0.651,2.169,0.184,1.116,0.547]},'initial':0,'monitored':0,'temp':[4.3,3.44,5.79,9.16,10.45,13.76,15.09,14.93,11.95,10.37,9.14,9.45]},
		{'area':2.296,'action':1.32,'capacity':31.86,'local':{'p':[532,535,538,546,574],'w':[0.203,0.558,0.088,2.293,2.623]},'dispersal':{'p':[136,531,532,535,538,539,541,542,546,562,574],'w':[0.13,0.005,0.17,0.239,0.136,2.296,0.012,0.435,1.01,0.013,1.109]},'initial':0,'monitored':0,'temp':[4.46,3.63,5.98,9.3,10.57,13.88,15.25,15.08,12.08,10.49,9.28,9.6]},
		{'area':1.505,'action':0.55,'capacity':40.21,'local':{'p':[136,530,533,536,537],'w':[0.071,0.711,1.896,0.994,1.565]},'dispersal':{'p':[136,530,533,536,537,540],'w':[0.182,0.351,0.804,0.443,0.772,1.505]},'initial':0,'monitored':0,'temp':[4.81,4.02,6.4,9.72,11.04,14.32,15.69,15.49,12.48,10.86,9.63,9.94]},
		{'area':2.774,'action':1.97,'capacity':74.59,'local':{'p':[531,542,564,574,575,577],'w':[2.128,0.115,0.977,1.155,1.18,0.887]},'dispersal':{'p':[531,539,541,542,564,574,575,576,577],'w':[0.927,0.013,2.774,0.108,0.486,0.618,0.464,0.092,0.449]},'initial':0,'monitored':0,'temp':[4.77,3.97,6.35,9.6,10.89,14.17,15.58,15.39,12.36,10.75,9.56,9.9]},
		{'area':1.157,'action':0.59,'capacity':12.94,'local':{'p':[136,530,531,541],'w':[1.271,0.306,1.557,0.115]},'dispersal':{'p':[136,530,531,532,539,541,542,574],'w':[0.559,0.284,0.578,0.168,0.353,0.162,1.157,0.203]},'initial':0,'monitored':0,'temp':[4.64,3.83,6.2,9.5,10.79,14.08,15.46,15.28,12.27,10.66,9.45,9.78]},
		{'area':10.235,'action':4.29,'capacity':236.77,'local':{'p':[72,137,545,548,549,555,558,562],'w':[3.251,1.86,1.252,0.059,1.092,0.833,2.175,1.612]},'dispersal':{'p':[72,137,543,545,548,549,555,557,558,562],'w':[1.271,0.77,10.235,0.499,0.113,0.451,0.471,0.08,0.963,0.755]},'initial':0,'monitored':0,'temp':[3.77,2.85,5.16,8.59,9.8,13.16,14.46,14.36,11.43,9.86,8.62,8.91]},
		{'area':5.713,'action':3.33,'capacity':114.56,'local':{'p':[117,137,416,533,538,546,547],'w':[0.664,0.585,1.475,0.217,2.533,1.34,2.707]},'dispersal':{'p':[117,137,416,533,538,544,546,547,549],'w':[0.392,0.34,0.691,0.206,0.932,5.713,0.616,1.068,0.034]},'initial':0,'monitored':0,'temp':[4.19,3.32,5.67,9.07,10.36,13.68,14.99,14.84,11.87,10.28,9.03,9.34]},
		{'area':2.868,'action':0.89,'capacity':71.35,'local':{'p':[543,547,548,549],'w':[1.252,1.334,3.148,1.911]},'dispersal':{'p':[543,545,547,548,549,555],'w':[0.644,2.868,0.682,1.313,0.79,0.129]},'initial':0,'monitored':0,'temp':[3.99,3.09,5.43,8.9,10.15,13.49,14.77,14.65,11.7,10.1,8.83,9.14]},
		{'area':4.826,'action':4.55,'capacity':120.84,'local':{'p':[137,538,539,544,562,574],'w':[2.038,1.147,2.293,1.34,1.458,0.318]},'dispersal':{'p':[137,535,538,539,544,546,562,574,576],'w':[0.913,0.077,0.472,0.854,0.612,4.826,0.706,0.246,0.004]},'initial':0,'monitored':0,'temp':[4.23,3.37,5.7,9.06,10.31,13.65,14.99,14.84,11.86,10.28,9.06,9.37]},
		{'area':5.153,'action':0.57,'capacity':86.37,'local':{'p':[117,137,544,545,548,549],'w':[2.602,0.138,2.707,1.334,0.608,1.702]},'dispersal':{'p':[117,137,544,545,547,548,549],'w':[1.195,0.194,1.194,0.527,5.153,0.366,0.659]},'initial':0,'monitored':0,'temp':[4.14,3.26,5.61,9.06,10.33,13.67,14.96,14.82,11.85,10.25,8.98,9.3]},
		{'area':3.955,'action':2.85,'capacity':103.9,'local':{'p':[117,409,411,543,545,547,555],'w':[0.53,1.706,1.34,0.059,3.148,0.608,1.368]},'dispersal':{'p':[117,409,411,413,543,545,547,548,555],'w':[0.308,0.679,0.54,0.09,0.189,1.176,0.354,3.955,0.637]},'initial':0,'monitored':0,'temp':[4.09,3.2,5.56,9.05,10.3,13.65,14.91,14.79,11.84,10.21,8.93,9.25]},
		{'area':2.853,'action':1.15,'capacity':55.59,'local':{'p':[137,543,545,547],'w':[2.576,1.092,1.911,1.702]},'dispersal':{'p':[137,543,544,545,547,549],'w':[1.096,0.613,0.089,0.845,0.77,2.853]},'initial':0,'monitored':0,'temp':[3.96,3.06,5.39,8.83,10.07,13.41,14.71,14.59,11.64,10.05,8.8,9.11]},
		{'area':4.7,'action':2.64,'capacity':67.26,'local':{'p':[72,407,551,552,554,555],'w':[0.606,2.935,2.427,0.07,0.568,1.773]},'dispersal':{'p':[72,407,550,551,552,554,555],'w':[0.367,1.252,4.7,0.844,0.078,0.272,0.763]},'initial':0,'monitored':0,'temp':[4.4,3.55,5.85,9.4,10.63,13.97,15.15,15.08,12.16,10.55,9.21,9.52]},
		{'area':1.802,'action':0.86,'capacity':30.1,'local':{'p':[550,552],'w':[2.427,1.576]},'dispersal':{'p':[550,551,552,554],'w':[1.134,1.802,0.562,0.148]},'initial':0,'monitored':0,'temp':[4.38,3.54,5.82,9.38,10.61,13.94,15.11,15.05,12.14,10.54,9.2,9.49]},
		{'area':1.065,'action':0.26,'capacity':27.43,'local':{'p':[550,551,553,554],'w':[0.07,1.576,1.451,0.688]},'dispersal':{'p':[550,551,552,553,554,556],'w':[0.227,0.584,1.065,0.475,0.412,0.025]},'initial':0,'monitored':0,'temp':[4.2,3.36,5.63,9.18,10.4,13.73,14.92,14.85,11.96,10.37,9.04,9.32]},
		{'area':0.688,'action':0.59,'capacity':18.06,'local':{'p':[552,554,556],'w':[1.451,0.874,0.835]},'dispersal':{'p':[552,553,554,556],'w':[0.653,0.688,0.686,0.415]},'initial':0,'monitored':0,'temp':[4.08,3.24,5.51,9.04,10.26,13.6,14.79,14.72,11.84,10.26,8.93,9.21]},
		{'area':1.834,'action':2.99,'capacity':56.2,'local':{'p':[72,550,552,553,556,557],'w':[1.936,0.568,0.688,0.874,0.435,0.478]},'dispersal':{'p':[72,550,551,552,553,554,556,557],'w':[0.852,0.382,0.082,0.351,0.476,1.834,0.315,0.303]},'initial':0,'monitored':0,'temp':[4.08,3.22,5.5,9.03,10.25,13.58,14.79,14.72,11.82,10.24,8.93,9.21]},
		{'area':4.91,'action':2.57,'capacity':91.79,'local':{'p':[72,407,409,543,548,550],'w':[1.661,1.031,0.24,0.833,1.368,1.773]},'dispersal':{'p':[72,405,407,409,543,545,548,550,555],'w':[0.752,0.16,0.391,0.636,0.468,0.067,0.564,0.784,4.91]},'initial':0,'monitored':0,'temp':[4.18,3.3,5.63,9.14,10.38,13.72,14.95,14.86,11.92,10.31,9.01,9.31]},
		{'area':1.575,'action':1.77,'capacity':46.12,'local':{'p':[553,554,557],'w':[0.835,0.435,2.136]},'dispersal':{'p':[552,553,554,556,557],'w':[0.043,0.312,0.298,1.575,0.993]},'initial':0,'monitored':0,'temp':[3.86,3.01,5.26,8.78,10,13.33,14.54,14.48,11.61,10.05,8.74,9]},
		{'area':6.966,'action':3.62,'capacity':183.67,'local':{'p':[72,138,554,556,558,559],'w':[2.624,1.141,0.478,2.136,2.343,0.366]},'dispersal':{'p':[72,138,543,554,556,557,558,559],'w':[1.057,0.466,0.116,0.296,0.736,6.966,0.982,0.186]},'initial':0,'monitored':0,'temp':[3.71,2.82,5.09,8.56,9.76,13.11,14.35,14.28,11.41,9.87,8.58,8.84]},
		{'area':9.74,'action':4.44,'capacity':201.26,'local':{'p':[72,138,139,543,557,561,562],'w':[0.055,2.628,0.398,2.175,2.343,2.777,1.604]},'dispersal':{'p':[72,138,139,543,557,558,561,562],'w':[0.1,1.12,0.268,0.922,0.997,9.74,1.179,0.691]},'initial':0,'monitored':0,'temp':[3.55,2.62,4.89,8.28,9.44,12.83,14.13,14.05,11.16,9.63,8.41,8.67]},
		{'area':3.294,'action':1.25,'capacity':74.21,'local':{'p':[138,164,557],'w':[3.196,1.418,0.366]},'dispersal':{'p':[138,164,557,559],'w':[1.26,0.675,0.265,3.294]},'initial':0,'monitored':0,'temp':[3.78,2.91,5.2,8.63,9.78,13.18,14.42,14.36,11.48,9.97,8.66,8.9]},
		{'area':4.945,'action':3.56,'capacity':119.48,'local':{'p':[139,561,573,578,713],'w':[3.047,0.828,1.304,1.146,2.833]},'dispersal':{'p':[139,560,561,566,573,578,713],'w':[1.319,4.945,0.518,0.036,0.605,0.523,1.185]},'initial':0,'monitored':0,'temp':[3.78,2.84,5.11,8.38,9.53,12.9,14.29,14.18,11.23,9.72,8.61,8.88]},
		{'area':8.496,'action':1.62,'capacity':160.82,'local':{'p':[138,139,163,164,558,560,713,720],'w':[0.654,1.389,0.713,2.431,2.777,0.828,1.083,0.961]},'dispersal':{'p':[138,139,163,164,558,560,561,713,720],'w':[0.366,0.66,0.337,1.071,1.169,0.368,8.496,0.469,0.478]},'initial':0,'monitored':0,'temp':[3.46,2.5,4.75,8.06,9.18,12.58,13.93,13.86,10.96,9.46,8.31,8.56]},
		{'area':9.303,'action':4.8,'capacity':209,'local':{'p':[137,139,543,546,558,574,576],'w':[2.204,3.83,1.612,1.458,1.604,0.335,0.861]},'dispersal':{'p':[137,139,539,543,546,558,562,574,576],'w':[0.914,1.569,0.003,0.727,0.646,0.792,9.303,0.199,0.446]},'initial':0,'monitored':0,'temp':[4.04,3.15,5.47,8.82,10.02,13.38,14.73,14.6,11.64,10.07,8.87,9.16]},
		{'area':3.342,'action':0.78,'capacity':85.3,'local':{'p':[566,567,568,570,572,578,698,704],'w':[0.898,0.487,0.267,1.392,1.337,0.274,1.077,1.5]},'dispersal':{'p':[563,566,567,568,570,572,578,698,704],'w':[3.342,0.381,0.244,0.222,0.495,0.611,0.255,0.489,0.69]},'initial':0,'monitored':0,'temp':[4.68,3.87,6.24,9.48,10.67,14.02,15.45,15.25,12.19,10.6,9.46,9.77]},
		{'area':2.142,'action':0.53,'capacity':50,'local':{'p':[60,541,569,571,574,575,576],'w':[0.73,0.977,1.487,0.43,0.052,0.781,1.062]},'dispersal':{'p':[60,541,564,568,569,571,574,575,576],'w':[0.382,0.47,2.142,0.049,0.576,0.267,0.122,0.426,0.431]},'initial':0,'monitored':0,'temp':[4.7,3.89,6.26,9.51,10.76,14.07,15.49,15.3,12.26,10.66,9.49,9.83]},
		{'area':2.079,'action':0.92,'capacity':54.65,'local':{'p':[568,569,572,575,577,582,584],'w':[0.518,0.742,1.917,0.806,0.458,0.821,0.185]},'dispersal':{'p':[565,568,569,572,575,577,582,584],'w':[2.079,0.272,0.351,0.917,0.355,0.255,0.335,0.187]},'initial':0,'monitored':0,'temp':[4.86,4.08,6.47,9.69,10.97,14.25,15.69,15.49,12.43,10.81,9.64,10.01]},
		{'area':1.972,'action':1.27,'capacity':41.53,'local':{'p':[563,567,573,578],'w':[0.898,1.509,1.331,2.702]},'dispersal':{'p':[560,563,566,567,573,578,704],'w':[0.089,0.527,1.972,0.626,0.633,1.168,0.036]},'initial':0,'monitored':0,'temp':[4.26,3.37,5.69,8.94,10.11,13.47,14.88,14.73,11.71,10.17,9.05,9.35]},
		{'area':1.474,'action':0.8,'capacity':39.72,'local':{'p':[60,563,566,570,571,573],'w':[0.955,0.487,1.509,0.994,0.456,0.7]},'dispersal':{'p':[60,563,566,567,570,571,573],'w':[0.45,0.376,0.697,1.474,0.366,0.321,0.331]},'initial':0,'monitored':0,'temp':[4.46,3.61,5.95,9.2,10.4,13.74,15.16,14.99,11.95,10.39,9.25,9.56]},
		{'area':1.362,'action':0.39,'capacity':31.56,'local':{'p':[60,563,565,569,570,572],'w':[0.8,0.267,0.518,1.459,0.57,1.039]},'dispersal':{'p':[60,563,564,565,568,569,570,572],'w':[0.378,0.22,0.089,0.35,1.362,0.575,0.257,0.492]},'initial':0,'monitored':0,'temp':[4.81,4.02,6.4,9.64,10.88,14.19,15.63,15.42,12.36,10.75,9.59,9.93]},
		{'area':1.079,'action':0.34,'capacity':28.37,'local':{'p':[60,564,565,568,575],'w':[0.148,1.487,0.742,1.459,0.562]},'dispersal':{'p':[60,564,565,568,569,575],'w':[0.237,0.639,0.441,0.579,1.079,0.359]},'initial':0,'monitored':0,'temp':[4.8,4.01,6.39,9.62,10.88,14.18,15.61,15.41,12.36,10.75,9.58,9.93]},
		{'area':0.824,'action':0.21,'capacity':21.62,'local':{'p':[60,563,567,568],'w':[0.862,1.392,0.994,0.57]},'dispersal':{'p':[60,563,567,568,570,572],'w':[0.362,0.703,0.551,0.385,0.824,0.023]},'initial':0,'monitored':0,'temp':[4.64,3.82,6.19,9.43,10.64,13.98,15.4,15.21,12.16,10.57,9.43,9.74]},
		{'area':2.431,'action':0.98,'capacity':62.87,'local':{'p':[60,139,564,567,573,576],'w':[0.523,0.771,0.43,0.456,2.031,2.427]},'dispersal':{'p':[60,139,564,567,571,573,576],'w':[0.257,0.501,0.289,0.255,2.431,0.819,1.027]},'initial':0,'monitored':0,'temp':[4.43,3.58,5.92,9.19,10.4,13.74,15.14,14.97,11.96,10.39,9.23,9.53]},
		{'area':4.674,'action':2.9,'capacity':126.92,'local':{'p':[563,565,568,582,690,698],'w':[1.337,1.917,1.039,0.461,1.328,1.205]},'dispersal':{'p':[563,565,568,570,572,580,582,688,690,698],'w':[0.594,0.756,0.496,0.014,4.674,1.018,0.301,0.101,0.558,0.523]},'initial':0,'monitored':0,'temp':[4.88,4.11,6.5,9.73,10.97,14.28,15.72,15.51,12.43,10.82,9.66,10]},
		{'area':2.261,'action':0.89,'capacity':53.14,'local':{'p':[139,560,566,567,571,578],'w':[0.557,1.304,1.331,0.7,2.031,0.137]},'dispersal':{'p':[139,560,566,567,571,573,578],'w':[0.374,0.581,0.507,0.41,0.887,2.261,0.171]},'initial':0,'monitored':0,'temp':[4.22,3.33,5.65,8.91,10.09,13.45,14.85,14.7,11.7,10.16,9.02,9.32]},
		{'area':3.141,'action':2.45,'capacity':76.49,'local':{'p':[539,541,546,562,564,576],'w':[2.623,1.155,0.318,0.335,0.052,2.854]},'dispersal':{'p':[531,539,541,542,546,562,564,574,576],'w':[0.044,0.905,0.541,0.288,0.251,0.286,0.165,3.141,1.146]},'initial':0,'monitored':0,'temp':[4.56,3.74,6.1,9.39,10.64,13.96,15.35,15.17,12.16,10.57,9.37,9.69]},
		{'area':1.549,'action':1.17,'capacity':43.04,'local':{'p':[541,564,565,569,577],'w':[1.18,0.781,0.806,0.562,1.736]},'dispersal':{'p':[541,564,565,569,575,577],'w':[0.616,0.33,0.464,0.291,1.549,0.771]},'initial':0,'monitored':0,'temp':[4.83,4.04,6.42,9.64,10.94,14.2,15.64,15.45,12.4,10.78,9.61,9.97]},
		{'area':3.426,'action':0.82,'capacity':76.18,'local':{'p':[139,562,564,571,574],'w':[0.571,0.861,1.062,2.427,2.854]},'dispersal':{'p':[139,541,546,562,564,571,574,576],'w':[0.328,0.104,0.004,0.471,0.536,0.995,1.177,3.426]},'initial':0,'monitored':0,'temp':[4.54,3.71,6.07,9.35,10.58,13.91,15.3,15.13,12.11,10.53,9.34,9.65]},
		{'area':3.491,'action':4.06,'capacity':105.5,'local':{'p':[524,526,531,541,565,575,584],'w':[0.974,0.574,0.462,0.887,0.458,1.736,2.094]},'dispersal':{'p':[524,526,531,541,565,575,577,582,584],'w':[0.334,0.378,0.24,0.449,0.311,0.66,3.491,0.028,0.838]},'initial':0,'monitored':0,'temp':[4.89,4.11,6.49,9.72,11.05,14.29,15.72,15.53,12.48,10.86,9.68,10.04]},
		{'area':4.077,'action':2,'capacity':95.85,'local':{'p':[162,560,563,566,573,704,707,712,713],'w':[0.56,1.146,0.274,2.702,0.137,0.392,0.38,2.039,0.58]},'dispersal':{'p':[162,560,563,566,573,578,704,707,712,713],'w':[0.278,0.541,0.214,0.973,0.193,4.077,0.22,0.249,0.81,0.305]},'initial':0,'monitored':0,'temp':[4,3.08,5.36,8.6,9.75,13.11,14.53,14.4,11.4,9.89,8.8,9.08]},
		{'area':2.571,'action':2.1,'capacity':71.16,'local':{'p':[140,521,526,581,585],'w':[0.091,0.816,0.304,2.365,1.263]},'dispersal':{'p':[140,521,526,579,581,582,584,585],'w':[0.091,0.453,0.768,2.571,0.897,0.179,0.538,0.598]},'initial':0,'monitored':0,'temp':[4.94,4.16,6.54,9.72,11.12,14.31,15.74,15.56,12.52,10.91,9.73,10.12]},
		{'area':2.629,'action':1.18,'capacity':69.6,'local':{'p':[140,688],'w':[2.15,0.366]},'dispersal':{'p':[140,572,580,582,688,690],'w':[0.989,1.015,2.629,0.73,0.205,0.105]},'initial':0,'monitored':0,'temp':[4.83,4.05,6.43,9.64,10.94,14.2,15.64,15.45,12.38,10.78,9.61,9.97]},
		{'area':2.161,'action':1.56,'capacity':61.65,'local':{'p':[140,579,583,585],'w':[1.889,2.365,0.785,1.02]},'dispersal':{'p':[140,579,581,582,583,584,585],'w':[0.754,1.046,2.161,0.122,0.433,0.025,0.561]},'initial':0,'monitored':0,'temp':[4.88,4.1,6.48,9.66,11.05,14.24,15.68,15.5,12.45,10.86,9.67,10.06]},
		{'area':1.582,'action':0.59,'capacity':41.49,'local':{'p':[565,572,584],'w':[0.821,0.461,2.306]},'dispersal':{'p':[140,565,572,577,579,580,581,582,584],'w':[0.422,0.455,0.158,0.061,0.13,0.606,0.116,1.582,0.861]},'initial':0,'monitored':0,'temp':[4.85,4.07,6.45,9.65,10.98,14.22,15.66,15.47,12.41,10.81,9.63,10.01]},
		{'area':9.784,'action':2.66,'capacity':254.76,'local':{'p':[140,581,585,682,686,688],'w':[2.427,0.785,2.999,1.092,2.78,0.921]},'dispersal':{'p':[140,141,520,581,583,585,586,682,686,688,697],'w':[0.997,0.967,0.031,0.388,9.784,1.17,0.195,0.416,1.09,0.487,0.019]},'initial':0,'monitored':0,'temp':[5.02,4.22,6.65,9.88,11.2,14.45,15.88,15.68,12.6,11.03,9.8,10.14]},
		{'area':3.613,'action':3.68,'capacity':102.85,'local':{'p':[526,565,577,582],'w':[2.426,0.185,2.094,2.306]},'dispersal':{'p':[140,526,565,577,579,581,582,584],'w':[0.055,1.115,0.204,0.941,0.417,0.101,0.916,3.613]},'initial':0,'monitored':0,'temp':[4.89,4.11,6.49,9.68,11.04,14.26,15.7,15.51,12.46,10.85,9.67,10.06]},
		{'area':5.158,'action':2.29,'capacity':138.55,'local':{'p':[521,579,581,583],'w':[1.704,1.263,1.02,2.999]},'dispersal':{'p':[141,519,520,521,579,581,583,585],'w':[0.199,0.007,0.678,0.659,0.543,0.469,1.333,5.158]},'initial':0,'monitored':0,'temp':[5.07,4.28,6.72,9.92,11.3,14.51,15.94,15.74,12.68,11.1,9.87,10.22]},
		{'area':2.953,'action':0.06,'capacity':73.82,'local':{'p':[141,587,588],'w':[1.813,2.105,2.977]},'dispersal':{'p':[141,583,586,587,588,589,682],'w':[0.715,0.192,2.953,0.978,1.226,0.072,0.283]},'initial':0,'monitored':0,'temp':[5.25,4.43,6.95,10.22,11.51,14.8,16.21,15.99,12.9,11.33,10.05,10.32]},
		{'area':5.88,'action':0.54,'capacity':148.4,'local':{'p':[141,142,517,586,588,591,592,594],'w':[2.033,0.181,0.961,2.105,0.426,1.224,1.873,0.797]},'dispersal':{'p':[141,142,517,586,587,588,590,591,592,594],'w':[0.911,0.108,0.545,0.784,5.88,0.24,0.09,0.499,0.787,0.382]},'initial':0,'monitored':0,'temp':[5.01,4.14,6.67,9.95,11.27,14.56,15.97,15.76,12.68,11.14,9.87,10.13]},
		{'area':2.499,'action':0.04,'capacity':61.5,'local':{'p':[586,587,589,590,594],'w':[2.977,0.426,2.182,1.933,0.047]},'dispersal':{'p':[586,587,588,589,590,594,682],'w':[1.111,0.285,2.499,0.868,0.823,0.184,0.251]},'initial':0,'monitored':0,'temp':[5.24,4.41,6.94,10.2,11.48,14.77,16.19,15.97,12.87,11.3,10.01,10.29]},
		{'area':3.7,'action':1.57,'capacity':98.91,'local':{'p':[588,590,678],'w':[2.182,1.517,1.041]},'dispersal':{'p':[586,588,589,590,678,681,682,683,687],'w':[0.08,0.851,3.7,0.691,0.353,0.008,0.989,0.161,0.222]},'initial':0,'monitored':0,'temp':[5.31,4.5,7.01,10.27,11.53,14.83,16.25,16.03,12.92,11.34,10.05,10.34]},
		{'area':2.412,'action':1.07,'capacity':64.26,'local':{'p':[588,589,594,678],'w':[1.933,1.517,0.569,3.307]},'dispersal':{'p':[587,588,589,590,594,678,683],'w':[0.119,0.772,0.651,2.412,0.383,1.446,0.022]},'initial':0,'monitored':0,'temp':[5.25,4.39,6.93,10.18,11.45,14.74,16.18,15.95,12.85,11.26,9.98,10.27]},
		{'area':2.004,'action':0.44,'capacity':51.54,'local':{'p':[142,587,592,593,596],'w':[2.494,1.224,0.592,0.035,2.193]},'dispersal':{'p':[142,587,591,592,593,594,596],'w':[0.966,0.659,2.004,0.387,0.213,0.077,0.812]},'initial':0,'monitored':0,'temp':[4.69,3.78,6.31,9.61,10.92,14.24,15.65,15.46,12.38,10.86,9.6,9.87]},
		{'area':5.413,'action':2.1,'capacity':144.74,'local':{'p':[515,517,587,591,595,596],'w':[2.691,1.034,1.873,0.592,1.155,1.978]},'dispersal':{'p':[515,517,587,591,592,595,596],'w':[1.12,0.55,0.877,0.331,5.413,0.618,0.735]},'initial':0,'monitored':0,'temp':[4.58,3.67,6.18,9.49,10.82,14.14,15.54,15.36,12.29,10.78,9.52,9.79]},
		{'area':6.475,'action':2.7,'capacity':169.32,'local':{'p':[142,591,594,595,596,599,600,677],'w':[1.424,0.035,0.633,1.475,0.934,1.888,2.119,1.147]},'dispersal':{'p':[142,591,593,594,595,596,599,600,674,677],'w':[0.53,0.063,6.475,0.339,0.652,0.42,0.853,0.945,0.002,0.566]},'initial':0,'monitored':0,'temp':[4.82,3.86,6.43,9.67,10.96,14.24,15.72,15.51,12.44,10.86,9.61,9.92]},
		{'area':4.946,'action':4.13,'capacity':142.29,'local':{'p':[142,587,588,590,593,673,677,678],'w':[2.94,0.797,0.047,0.569,0.633,0.72,1.501,1.748]},'dispersal':{'p':[142,587,588,590,591,593,594,673,677,678],'w':[1.079,0.439,0.102,0.252,0.059,0.401,4.946,0.372,0.699,0.681]},'initial':0,'monitored':0,'temp':[5,4.08,6.64,9.9,11.18,14.47,15.92,15.7,12.62,11.04,9.77,10.06]},
		{'area':6.891,'action':3.24,'capacity':185.57,'local':{'p':[505,512,515,592,593,596,599],'w':[1.744,0.233,1.661,1.155,1.475,1.126,2.613]},'dispersal':{'p':[505,512,515,592,593,595,596,599],'w':[0.793,0.207,0.711,0.499,0.688,6.891,0.506,1.098]},'initial':0,'monitored':0,'temp':[4.62,3.65,6.19,9.47,10.77,14.07,15.52,15.33,12.29,10.73,9.5,9.8]},
		{'area':2.132,'action':1.56,'capacity':60.03,'local':{'p':[591,592,593,595],'w':[2.193,1.978,0.934,1.126]},'dispersal':{'p':[142,591,592,593,595,596],'w':[0.139,0.85,0.939,0.486,0.578,2.132]},'initial':0,'monitored':0,'temp':[4.46,3.53,6.04,9.36,10.69,14.01,15.43,15.25,12.18,10.67,9.42,9.69]},
		{'area':3.374,'action':3.28,'capacity':98,'local':{'p':[143,144,598,664],'w':[1.903,1.938,2.018,0.207]},'dispersal':{'p':[143,144,156,597,598,599,600,664,672],'w':[0.798,0.888,0.024,3.374,0.81,0.082,0.525,0.226,0.06]},'initial':0,'monitored':0,'temp':[4.81,3.85,6.4,9.57,10.86,14.14,15.68,15.46,12.4,10.75,9.53,9.91]},
		{'area':3.003,'action':1.5,'capacity':81.87,'local':{'p':[597,664,670,671],'w':[2.018,1.345,1.201,1.103]},'dispersal':{'p':[144,597,598,600,664,670,671,672],'w':[0.052,0.847,3.003,0.099,0.69,0.485,0.489,0.572]},'initial':0,'monitored':0,'temp':[4.75,3.8,6.36,9.53,10.83,14.1,15.64,15.43,12.35,10.7,9.46,9.84]},
		{'area':12.114,'action':20.68,'capacity':393.58,'local':{'p':[74,505,593,595,600],'w':[0.697,3.192,1.888,2.613,2.859]},'dispersal':{'p':[74,143,505,506,593,595,597,599,600],'w':[0.292,1.293,1.298,1.544,0.82,1.093,0.087,12.114,1.22]},'initial':0,'monitored':0,'temp':[4.98,3.98,6.57,9.76,11.02,14.28,15.8,15.59,12.55,10.92,9.71,10.04]},
		{'area':7.693,'action':7.58,'capacity':223.13,'local':{'p':[593,599,669,672,674,677],'w':[2.119,2.859,0.148,3.311,1.602,0.348]},'dispersal':{'p':[143,593,597,598,599,600,669,672,674,677],'w':[0.129,0.907,0.555,0.162,1.17,7.693,0.149,1.186,0.604,0.248]},'initial':0,'monitored':0,'temp':[4.94,3.95,6.54,9.73,11.01,14.26,15.78,15.57,12.5,10.86,9.62,9.96]},
		{'area':0.601,'action':0.1,'capacity':15.32,'local':{'p':[59,606],'w':[0.907,0.987]},'dispersal':{'p':[59,601,606],'w':[0.474,0.601,0.504]},'initial':0,'monitored':0,'temp':[5.19,4.51,7.03,9.92,11.58,14.82,16.44,16.04,12.91,11.33,10.04,10.47]},
		{'area':0.007,'action':0,'capacity':0.13,'local':{'p':[],'w':[]},'dispersal':{'p':[602,603,604],'w':[0.007,0.357,0.006]},'initial':0,'monitored':0,'temp':[5.28,4.61,7.13,9.97,11.69,14.91,16.53,16.12,12.97,11.43,10.12,10.55]},
		{'area':3.462,'action':0.48,'capacity':73.05,'local':{'p':[491,497,607],'w':[0.941,1.881,2.139]},'dispersal':{'p':[145,491,497,602,603,604,607],'w':[0.046,0.529,0.751,0.007,3.462,0.03,0.844]},'initial':0,'monitored':0,'temp':[5.33,4.65,7.16,9.99,11.73,14.95,16.57,16.17,13.01,11.48,10.17,10.59]},
		{'area':0.063,'action':0,'capacity':1.55,'local':{'p':[],'w':[]},'dispersal':{'p':[602,603,604,607,611],'w':[0.007,0.243,0.063,0.257,0.173]},'initial':0,'monitored':0,'temp':[5.22,4.56,7.09,9.93,11.65,14.86,16.5,16.08,12.94,11.38,10.06,10.5]},
		{'area':3.748,'action':0.69,'capacity':79.08,'local':{'p':[15,16,18,19,59,498],'w':[0.429,0.184,0.813,0.094,1.623,1.693]},'dispersal':{'p':[15,16,18,19,59,498,605],'w':[0.313,0.174,0.239,0.126,0.664,0.63,3.748]},'initial':0,'monitored':0,'temp':[5.36,4.64,7.17,10.12,11.7,14.97,16.56,16.2,13.07,11.48,10.2,10.62]},
		{'area':4.359,'action':0.73,'capacity':109.95,'local':{'p':[23,28,59,601,663],'w':[0.984,2.051,1.329,0.987,2.08]},'dispersal':{'p':[23,27,28,59,601,606,663],'w':[0.49,0.099,0.809,0.645,0.341,4.359,0.885]},'initial':0,'monitored':0,'temp':[5.08,4.41,6.94,9.84,11.48,14.71,16.36,15.94,12.82,11.23,9.93,10.37]},
		{'area':1.941,'action':0.41,'capacity':50.09,'local':{'p':[145,491,603,611],'w':[1.786,0.183,2.139,1.105]},'dispersal':{'p':[145,491,603,604,607,611],'w':[0.806,0.26,0.855,0.063,1.941,0.437]},'initial':0,'monitored':0,'temp':[5.27,4.61,7.14,9.95,11.71,14.91,16.54,16.12,12.98,11.43,10.1,10.54]},
		{'area':3.302,'action':0.09,'capacity':82.32,'local':{'p':[145,486,614,617,619],'w':[2.187,1.057,0.693,1.512,0.279]},'dispersal':{'p':[145,486,491,608,611,614,617,619],'w':[0.924,0.516,0.073,3.302,0.082,0.326,0.632,0.922]},'initial':0,'monitored':0,'temp':[5.23,4.61,7.17,9.93,11.75,14.91,16.57,16.11,12.99,11.43,10.05,10.51]},
		{'area':1.219,'action':0.17,'capacity':30,'local':{'p':[610,611,619],'w':[0.648,0.369,1.67]},'dispersal':{'p':[145,609,610,611,619],'w':[0.004,1.219,0.265,0.227,0.911]},'initial':0,'monitored':0,'temp':[5.17,4.57,7.15,9.95,11.71,14.89,16.56,16.08,12.99,11.37,10,10.47]},
		{'area':1.476,'action':0,'capacity':35.41,'local':{'p':[609,619,657],'w':[0.648,1.675,0.519]},'dispersal':{'p':[609,610,619,657],'w':[0.328,1.476,0.834,0.507]},'initial':0,'monitored':0,'temp':[5.16,4.58,7.18,10.02,11.75,14.93,16.61,16.13,13.04,11.39,10.01,10.48]},
		{'area':1.358,'action':0,'capacity':30.9,'local':{'p':[145,607,609,619],'w':[0.323,1.105,0.369,0.34]},'dispersal':{'p':[145,604,607,608,609,611,619],'w':[0.669,0.034,0.496,0.086,0.172,1.358,0.172]},'initial':0,'monitored':0,'temp':[5.2,4.56,7.11,9.92,11.66,14.86,16.51,16.07,12.95,11.37,10.03,10.49]},
		{'area':2.341,'action':0.06,'capacity':54.27,'local':{'p':[146,154,616,657],'w':[0.945,1.209,2.561,0.089]},'dispersal':{'p':[146,154,612,613,615,616,656,657],'w':[0.436,0.587,2.341,0.113,0.294,0.943,0.713,0.18]},'initial':0,'monitored':0,'temp':[5.2,4.62,7.19,10.21,11.86,15.07,16.7,16.32,13.2,11.51,10.13,10.56]},
		{'area':3.918,'action':0.31,'capacity':92.03,'local':{'p':[131,483,615,618],'w':[1.166,0.477,0.848,3.146]},'dispersal':{'p':[131,146,483,612,613,615,617,618],'w':[0.502,1.082,0.349,0.173,3.918,0.382,0.106,1.248]},'initial':0,'monitored':0,'temp':[5.27,4.64,7.15,10.06,11.86,15.08,16.69,16.35,13.09,11.54,10.17,10.54]},
		{'area':2.121,'action':0.03,'capacity':51.53,'local':{'p':[486,608,617],'w':[1.728,0.693,2.356]},'dispersal':{'p':[131,486,487,608,614,617],'w':[0.8,0.718,0.119,0.444,2.121,1.004]},'initial':0,'monitored':0,'temp':[5.27,4.62,7.15,9.91,11.79,14.97,16.6,16.19,12.99,11.48,10.1,10.52]},
		{'area':4.032,'action':0.42,'capacity':99.2,'local':{'p':[613,618,620,625,626,651],'w':[0.848,0.504,0.189,0.118,2.599,1.494]},'dispersal':{'p':[146,612,613,615,618,620,625,626,651,652,656],'w':[0.054,0.286,0.364,4.032,0.473,0.169,0.159,0.999,0.657,0.037,0.673]},'initial':0,'monitored':0,'temp':[5.02,4.44,6.99,10.09,11.71,14.91,16.54,16.2,13.06,11.38,9.99,10.4]},
		{'area':2.329,'action':0.84,'capacity':62.28,'local':{'p':[146,612,657],'w':[1.783,2.561,2.053]},'dispersal':{'p':[146,154,610,612,616,619,657],'w':[0.87,0.173,0.003,0.974,2.329,0.056,1.013]},'initial':0,'monitored':0,'temp':[5.19,4.61,7.19,10.15,11.82,15.03,16.67,16.26,13.14,11.47,10.09,10.53]},
		{'area':4.039,'action':0.28,'capacity':99.96,'local':{'p':[146,608,614,619],'w':[1.716,1.512,2.356,1.362]},'dispersal':{'p':[131,146,608,613,614,617,619],'w':[0.439,0.838,0.707,0.12,0.863,4.039,0.608]},'initial':0,'monitored':0,'temp':[5.24,4.62,7.16,9.96,11.79,14.98,16.62,16.2,13.02,11.47,10.09,10.52]},
		{'area':2.446,'action':0.31,'capacity':61.56,'local':{'p':[483,613,615,620],'w':[0.525,3.146,0.504,2.951]},'dispersal':{'p':[483,613,615,618,620,626],'w':[0.434,1.343,0.596,2.446,1.173,0.085]},'initial':0,'monitored':0,'temp':[5.18,4.55,7.06,10.02,11.79,15.02,16.62,16.3,13.04,11.47,10.1,10.47]},
		{'area':3.226,'action':1.11,'capacity':84.26,'local':{'p':[146,608,609,610,611,617,657],'w':[1.528,0.279,1.67,1.675,0.34,1.362,0.442]},'dispersal':{'p':[145,146,608,609,610,611,616,617,619,657],'w':[0.146,0.687,0.795,0.699,0.714,0.187,0.079,0.618,3.226,0.189]},'initial':0,'monitored':0,'temp':[5.19,4.59,7.17,9.98,11.76,14.93,16.6,16.13,13.02,11.41,10.03,10.49]},
		{'area':4.18,'action':0.46,'capacity':100.74,'local':{'p':[483,615,618,621,622,626],'w':[2.44,0.189,2.951,0.878,0.412,1.509]},'dispersal':{'p':[483,615,618,620,621,622,626],'w':[1.147,0.166,1.212,4.18,0.444,0.223,0.733]},'initial':0,'monitored':0,'temp':[4.96,4.33,6.84,9.86,11.59,14.8,16.42,16.1,12.87,11.28,9.9,10.28]},
		{'area':6.38,'action':5.51,'capacity':169.61,'local':{'p':[130,147,483,620,622,627,631],'w':[3.035,0.219,0.992,0.878,0.724,2.425,1.924]},'dispersal':{'p':[130,147,483,620,621,622,627,631,633],'w':[1.278,0.159,0.489,0.473,6.38,0.371,0.806,0.856,0.156]},'initial':0,'monitored':0,'temp':[4.42,3.78,6.32,9.5,11.09,14.29,15.92,15.6,12.49,10.79,9.41,9.82]},
		{'area':1.161,'action':0.03,'capacity':24.61,'local':{'p':[147,620,621,623,625,626],'w':[1.54,0.412,0.724,1.524,0.476,0.438]},'dispersal':{'p':[147,620,621,622,623,625,626,627],'w':[0.613,0.34,0.455,1.161,0.51,0.388,0.242,0.048]},'initial':0,'monitored':0,'temp':[4.58,3.97,6.5,9.67,11.27,14.46,16.09,15.77,12.64,10.96,9.58,9.98]},
		{'area':0.966,'action':0.12,'capacity':13.72,'local':{'p':[622,625,626],'w':[1.524,1.339,1.597]},'dispersal':{'p':[622,623,625,626],'w':[0.743,0.966,0.714,0.839]},'initial':0,'monitored':0,'temp':[4.61,4.02,6.56,9.73,11.32,14.51,16.14,15.82,12.7,11.01,9.62,10.03]},
		{'area':5.471,'action':4.78,'capacity':129.98,'local':{'p':[147,625,631,635,649,652],'w':[0.304,2.442,0.841,2.444,0.621,2.923]},'dispersal':{'p':[147,624,625,627,631,635,649,652],'w':[0.204,5.471,1.005,0.018,0.418,1.01,0.41,1.217]},'initial':0,'monitored':0,'temp':[4.43,3.87,6.42,9.71,11.22,14.4,16.04,15.71,12.63,10.89,9.49,9.89]},
		{'area':4.238,'action':0.43,'capacity':93.21,'local':{'p':[147,615,622,623,624,626,651,652],'w':[1.083,0.118,0.476,1.339,2.442,1.802,0.164,1.894]},'dispersal':{'p':[147,615,622,623,624,625,626,631,651,652],'w':[0.57,0.171,0.203,0.46,1.034,4.238,0.738,0.013,0.226,0.795]},'initial':0,'monitored':0,'temp':[4.54,3.97,6.51,9.75,11.29,14.46,16.1,15.78,12.69,10.97,9.58,9.98]},
		{'area':3.387,'action':0.13,'capacity':46.86,'local':{'p':[615,620,622,623,625],'w':[2.599,1.509,0.438,1.597,1.802]},'dispersal':{'p':[615,618,620,621,622,623,625,626,651,652],'w':[1.157,0.028,0.746,0.001,0.346,0.545,0.829,3.387,0.108,0.022]},'initial':0,'monitored':0,'temp':[4.8,4.22,6.76,9.89,11.5,14.69,16.32,15.99,12.86,11.18,9.8,10.2]},
		{'area':1.413,'action':0.17,'capacity':31.33,'local':{'p':[147,621,631],'w':[2.08,2.425,1.186]},'dispersal':{'p':[147,621,622,624,627,631],'w':[0.907,1.094,0.143,0.042,1.413,0.684]},'initial':0,'monitored':0,'temp':[4.35,3.74,6.29,9.53,11.07,14.26,15.9,15.57,12.49,10.76,9.37,9.79]},
		{'area':2.189,'action':1.73,'capacity':54.09,'local':{'p':[148,631,632,634,635],'w':[2.431,1.24,0.189,0.65,2.169]},'dispersal':{'p':[148,628,631,632,634,635],'w':[0.896,2.189,0.606,0.289,0.421,0.96]},'initial':0,'monitored':0,'temp':[4.55,3.99,6.59,9.86,11.38,14.6,16.24,15.86,12.77,10.99,9.57,9.99]},
		{'area':2.294,'action':2.9,'capacity':62.38,'local':{'p':[479,630,633,634],'w':[1.476,2.386,0.742,1.846]},'dispersal':{'p':[148,477,479,629,630,633,634],'w':[0.085,0.014,0.742,2.294,1.089,0.441,0.731]},'initial':0,'monitored':0,'temp':[4.55,3.96,6.58,9.83,11.36,14.61,16.24,15.83,12.76,10.97,9.54,9.98]},
		{'area':6.951,'action':4.8,'capacity':163.84,'local':{'p':[129,148,149,479,629,632,634],'w':[2.502,1.024,1.831,0.762,2.386,1.693,0.152]},'dispersal':{'p':[129,148,149,479,629,630,632,634],'w':[1.071,0.454,0.853,0.452,0.867,6.951,0.767,0.156]},'initial':0,'monitored':0,'temp':[4.41,3.79,6.41,9.66,11.2,14.43,16.08,15.67,12.62,10.83,9.4,9.84]},
		{'area':7.311,'action':4.97,'capacity':141.96,'local':{'p':[147,621,624,627,628,633,634,635],'w':[0.138,1.924,0.841,1.186,1.24,2.753,0.708,1.853]},'dispersal':{'p':[130,147,621,624,625,627,628,631,633,634,635],'w':[0.142,0.133,0.796,0.451,0.005,0.427,0.549,7.311,1.18,0.365,0.759]},'initial':0,'monitored':0,'temp':[4.43,3.84,6.42,9.67,11.2,14.41,16.05,15.69,12.61,10.86,9.45,9.87]},
		{'area':8.815,'action':9.41,'capacity':264.6,'local':{'p':[148,149,152,628,630,635,643,647,648],'w':[2.521,0.414,1.156,0.189,1.693,1.323,2.226,1.782,0.178]},'dispersal':{'p':[148,149,152,628,630,632,635,643,647,648],'w':[0.927,0.286,0.511,0.14,0.77,8.815,0.611,0.914,0.776,0.161]},'initial':0,'monitored':0,'temp':[4.42,3.83,6.42,9.69,11.22,14.45,16.09,15.71,12.64,10.86,9.43,9.86]},
		{'area':6.744,'action':6.1,'capacity':172.68,'local':{'p':[130,477,479,484,629,631,634],'w':[1.638,3.212,0.282,0.105,0.742,2.753,1.543]},'dispersal':{'p':[130,477,479,484,621,629,631,633,634],'w':[0.713,1.258,0.223,0.171,0.117,0.4,1.185,6.744,0.614]},'initial':0,'monitored':0,'temp':[4.48,3.86,6.46,9.68,11.22,14.46,16.08,15.71,12.63,10.87,9.47,9.91]},
		{'area':2.122,'action':2.78,'capacity':64.17,'local':{'p':[148,628,629,630,631,633],'w':[1.002,0.65,1.846,0.152,0.708,1.543]},'dispersal':{'p':[148,628,629,630,631,633,634],'w':[0.454,0.309,0.713,0.223,0.401,0.7,2.122]},'initial':0,'monitored':0,'temp':[4.59,4.01,6.62,9.89,11.42,14.65,16.29,15.88,12.8,11.01,9.58,10.02]},
		{'area':6.467,'action':4.23,'capacity':153.71,'local':{'p':[624,628,631,632,648,649],'w':[2.444,2.169,1.853,1.323,0.698,1.47]},'dispersal':{'p':[148,152,624,628,631,632,635,648,649],'w':[0.033,0.052,1.082,0.827,0.839,0.645,6.467,0.337,0.634]},'initial':0,'monitored':0,'temp':[4.5,3.94,6.52,9.81,11.32,14.52,16.17,15.81,12.72,10.96,9.54,9.95]},
		{'area':3.692,'action':3.28,'capacity':108.5,'local':{'p':[149,637,638,643],'w':[2.91,2.269,0.833,0.052]},'dispersal':{'p':[149,636,637,638,643],'w':[1.237,3.692,0.861,0.346,0.199]},'initial':0,'monitored':0,'temp':[4.12,3.47,6.08,9.29,10.85,14.08,15.74,15.35,12.34,10.56,9.11,9.56]},
		{'area':3.661,'action':3.63,'capacity':109.31,'local':{'p':[151,636,638,643],'w':[0.841,2.269,2.266,2.683]},'dispersal':{'p':[149,151,636,637,638,642,643],'w':[0.137,0.487,0.958,3.661,0.949,0.028,1.179]},'initial':0,'monitored':0,'temp':[4.07,3.41,5.99,9.21,10.77,14.02,15.67,15.3,12.28,10.5,9.06,9.52]},
		{'area':2.596,'action':4.93,'capacity':88.38,'local':{'p':[151,636,637,642],'w':[0.2,0.833,2.266,2.021]},'dispersal':{'p':[151,636,637,638,642,646],'w':[0.26,0.422,0.934,2.596,0.741,0.008]},'initial':0,'monitored':0,'temp':[4.07,3.41,6.02,9.23,10.79,14.03,15.7,15.31,12.29,10.51,9.06,9.52]},
		{'area':1.409,'action':0.24,'capacity':36.43,'local':{'p':[150,151,641,646],'w':[1.612,1.07,0.085,1.53]},'dispersal':{'p':[150,151,639,641,646],'w':[0.563,0.55,1.409,0.198,0.59]},'initial':0,'monitored':0,'temp':[4.01,3.32,5.93,9.11,10.69,13.95,15.63,15.25,12.22,10.43,9,9.46]},
		{'area':3.581,'action':0.33,'capacity':89.38,'local':{'p':[150,784,788],'w':[0.875,0.529,2.645]},'dispersal':{'p':[150,640,641,645,784,788],'w':[0.329,3.581,0.539,0.67,0.362,1.025]},'initial':0,'monitored':0,'temp':[3.93,3.21,5.79,8.95,10.56,13.86,15.56,15.19,12.11,10.33,8.92,9.39]},
		{'area':2.642,'action':0.78,'capacity':69.06,'local':{'p':[150,151,639,645],'w':[1.522,1.321,0.085,2.273]},'dispersal':{'p':[150,151,639,640,641,645],'w':[0.683,0.647,0.122,0.597,2.642,0.938]},'initial':0,'monitored':0,'temp':[3.96,3.25,5.83,9,10.6,13.88,15.57,15.2,12.15,10.37,8.95,9.42]},
		{'area':1.101,'action':1.21,'capacity':33.57,'local':{'p':[151,638,646],'w':[0.349,2.021,1.616]},'dispersal':{'p':[151,637,638,642,646],'w':[0.329,0.061,0.794,1.101,0.634]},'initial':0,'monitored':0,'temp':[4.05,3.38,5.99,9.19,10.75,14,15.67,15.29,12.26,10.48,9.03,9.49]},
		{'area':6.881,'action':2.73,'capacity':185.23,'local':{'p':[149,151,632,636,637,647],'w':[1.382,1.001,2.226,0.052,2.683,3.184]},'dispersal':{'p':[149,151,632,636,637,643,647],'w':[0.636,0.554,1.032,0.094,1.048,6.881,1.353]},'initial':0,'monitored':0,'temp':[4.14,3.49,6.06,9.29,10.85,14.1,15.75,15.38,12.34,10.57,9.14,9.59]},
		{'area':7.219,'action':6.92,'capacity':214.44,'local':{'p':[151,152,645,647,782,785],'w':[0.153,0.826,2.088,3.694,1.354,3.109]},'dispersal':{'p':[151,152,644,645,647,782,785],'w':[0.186,0.51,7.219,0.929,1.495,0.651,1.216]},'initial':0,'monitored':0,'temp':[4.04,3.32,5.84,9.02,10.65,13.92,15.57,15.26,12.2,10.42,9.04,9.51]},
		{'area':6.137,'action':4.27,'capacity':173.28,'local':{'p':[151,641,644,782,784],'w':[1.387,2.273,2.088,0.444,1.869]},'dispersal':{'p':[151,640,641,644,645,647,777,782,784],'w':[0.66,0.796,0.869,0.889,6.137,0.052,0.052,0.249,0.857]},'initial':0,'monitored':0,'temp':[3.96,3.22,5.77,8.93,10.56,13.84,15.53,15.18,12.12,10.34,8.95,9.42]},
		{'area':1.129,'action':0.75,'capacity':31.64,'local':{'p':[151,639,642],'w':[0.924,1.53,1.616]},'dispersal':{'p':[151,638,639,642,646],'w':[0.54,0.027,0.633,0.657,1.129]},'initial':0,'monitored':0,'temp':[4.03,3.35,5.96,9.15,10.72,13.97,15.65,15.27,12.24,10.45,9.02,9.47]},
		{'area':10.155,'action':10.27,'capacity':302.85,'local':{'p':[151,152,632,643,644],'w':[1.603,2.349,1.782,3.184,3.694]},'dispersal':{'p':[151,152,632,643,644,645,647],'w':[0.757,1.063,0.839,1.29,1.541,0.054,10.155]},'initial':0,'monitored':0,'temp':[4.17,3.5,6.05,9.27,10.85,14.1,15.75,15.41,12.36,10.58,9.17,9.62]},
		{'area':2.791,'action':2.26,'capacity':73.75,'local':{'p':[152,632,635,649,654],'w':[5.247,0.178,0.698,4.873,0.305]},'dispersal':{'p':[152,632,635,648,649,654],'w':[2.134,0.223,0.4,2.791,1.892,0.366]},'initial':0,'monitored':0,'temp':[4.48,3.87,6.41,9.66,11.24,14.47,16.09,15.77,12.69,10.9,9.5,9.94]},
		{'area':5.999,'action':3.98,'capacity':168.86,'local':{'p':[624,635,648,652,654],'w':[0.621,1.47,4.873,0.674,4.017]},'dispersal':{'p':[152,624,635,648,649,652,654],'w':[0.084,0.31,0.735,1.932,5.999,0.327,1.767]},'initial':0,'monitored':0,'temp':[4.53,3.94,6.48,9.74,11.3,14.53,16.14,15.83,12.74,10.96,9.56,10]},
		{'area':2.846,'action':2.47,'capacity':81.07,'local':{'p':[153,651,652,654],'w':[1.7,1.161,3.315,1.574]},'dispersal':{'p':[153,649,650,651,652,654],'w':[0.69,0.001,2.846,0.655,1.481,0.789]},'initial':0,'monitored':0,'temp':[4.69,4.13,6.67,9.94,11.48,14.68,16.3,15.99,12.9,11.13,9.73,10.16]},
		{'area':5.43,'action':0.09,'capacity':129.93,'local':{'p':[153,615,625,650,652],'w':[1.99,1.494,0.164,1.161,0.721]},'dispersal':{'p':[153,615,625,626,650,651,652,653,655,656],'w':[0.795,0.602,0.147,0.035,0.473,5.43,0.337,0.324,0.591,0.794]},'initial':0,'monitored':0,'temp':[4.94,4.37,6.92,10.11,11.67,14.9,16.51,16.19,13.09,11.33,9.95,10.38]},
		{'area':4.504,'action':3.8,'capacity':130.97,'local':{'p':[624,625,649,650,651,654],'w':[2.923,1.894,0.674,3.315,0.721,0.395]},'dispersal':{'p':[615,624,625,626,649,650,651,652,654],'w':[0.054,1.184,0.856,0.016,0.436,1.209,0.459,4.504,0.246]},'initial':0,'monitored':0,'temp':[4.56,4.01,6.56,9.83,11.35,14.53,16.17,15.85,12.76,11.02,9.62,10.03]},
		{'area':4.089,'action':0.22,'capacity':75.62,'local':{'p':[69,772],'w':[0.122,3.379]},'dispersal':{'p':[69,153,651,653,654,655,771,772],'w':[0.147,0.943,0.296,4.089,0.066,0.361,1.175,1.333]},'initial':0,'monitored':0,'temp':[5.1,4.5,7.05,10.29,11.86,15.16,16.73,16.42,13.31,11.48,10.09,10.56]},
		{'area':7.853,'action':9.71,'capacity':242.18,'local':{'p':[152,153,648,649,650,652,774],'w':[1.059,2.898,0.305,4.017,1.574,0.395,0.95]},'dispersal':{'p':[152,153,173,648,649,650,652,653,654,772,774],'w':[0.518,1.067,0.087,0.13,1.582,0.628,0.324,0.063,7.853,1.123,0.449]},'initial':0,'monitored':0,'temp':[4.73,4.1,6.64,9.88,11.48,14.73,16.32,16.03,12.93,11.12,9.73,10.19]},
		{'area':3.811,'action':0.81,'capacity':95.8,'local':{'p':[656,658,771],'w':[1.031,0.959,1.466]},'dispersal':{'p':[651,653,655,656,658,659,755,771],'w':[0.755,0.33,3.811,0.457,0.428,0.604,0.432,0.604]},'initial':0,'monitored':0,'temp':[5.12,4.52,7.07,10.26,11.8,15.1,16.68,16.36,13.26,11.47,10.11,10.56]},
		{'area':3.497,'action':0.07,'capacity':82.21,'local':{'p':[154,655,658],'w':[1.466,1.031,1.059]},'dispersal':{'p':[154,612,615,651,655,656,658],'w':[0.755,0.823,0.767,0.698,0.553,3.497,0.429]},'initial':0,'monitored':0,'temp':[5.12,4.54,7.1,10.22,11.8,15.04,16.65,16.31,13.2,11.47,10.09,10.53]},
		{'area':5.693,'action':1.07,'capacity':131.58,'local':{'p':[146,154,610,612,616,619,659,661],'w':[0.076,0.478,0.519,0.089,2.053,0.442,1.09,2.119]},'dispersal':{'p':[146,154,610,612,616,619,657,659,661],'w':[0.153,0.575,0.359,0.155,0.968,0.242,5.693,0.527,0.866]},'initial':0,'monitored':0,'temp':[5.16,4.59,7.19,10.15,11.79,15.01,16.66,16.23,13.15,11.43,10.06,10.53]},
		{'area':1.295,'action':0.04,'capacity':32.27,'local':{'p':[154,655,656,659],'w':[1.007,0.959,1.059,2.53]},'dispersal':{'p':[154,655,656,658,659],'w':[0.498,0.498,0.521,1.295,1.2]},'initial':0,'monitored':0,'temp':[5.18,4.59,7.14,10.28,11.83,15.11,16.71,16.37,13.27,11.51,10.15,10.6]},
		{'area':4.243,'action':0.02,'capacity':103.45,'local':{'p':[657,658,661,755,756,759],'w':[1.09,2.53,0.186,0.849,0.292,1.418]},'dispersal':{'p':[154,655,657,658,659,660,661,755,756,759,760],'w':[0.562,0.739,0.526,0.704,4.243,0.01,0.142,0.454,0.171,0.536,0.336]},'initial':0,'monitored':0,'temp':[5.19,4.59,7.15,10.27,11.82,15.12,16.72,16.37,13.27,11.5,10.16,10.61]},
		{'area':3.908,'action':0,'capacity':95.08,'local':{'p':[752,760,765],'w':[1.646,3.445,0.284]},'dispersal':{'p':[659,660,661,662,752,760,765],'w':[0.031,3.908,0.211,0.036,0.667,1.407,0.235]},'initial':0,'monitored':0,'temp':[5.17,4.58,7.15,10.21,11.73,15.05,16.68,16.31,13.19,11.43,10.12,10.57]},
		{'area':5.618,'action':0.77,'capacity':140.61,'local':{'p':[155,657,659,662],'w':[0.644,2.119,0.186,1.54]},'dispersal':{'p':[155,657,659,660,661,662,760],'w':[0.328,0.835,0.155,0.176,5.618,0.551,0.054]},'initial':0,'monitored':0,'temp':[5.14,4.56,7.16,10.13,11.72,14.98,16.64,16.21,13.12,11.39,10.05,10.52]},
		{'area':2.813,'action':0.03,'capacity':68.74,'local':{'p':[155,661],'w':[2.295,1.54]},'dispersal':{'p':[155,660,661,662],'w':[0.922,0.037,0.748,2.813]},'initial':0,'monitored':0,'temp':[5,4.37,6.92,9.94,11.47,14.77,16.41,16.04,12.93,11.21,9.92,10.37]},
		{'area':10.244,'action':0.81,'capacity':254.57,'local':{'p':[23,606,753],'w':[3.143,2.08,0.612]},'dispersal':{'p':[23,43,46,606,663,753],'w':[1.405,0.034,0.031,0.75,10.244,0.277]},'initial':0,'monitored':0,'temp':[5,4.37,6.94,9.83,11.47,14.7,16.37,15.92,12.83,11.18,9.85,10.33]},
		{'area':4.024,'action':1.11,'capacity':99.95,'local':{'p':[5,144,156,597,598,665,671],'w':[0.922,0.237,1.953,0.207,1.345,2.04,1.948]},'dispersal':{'p':[5,31,144,156,597,598,664,665,671],'w':[0.574,0.024,0.226,0.83,0.17,0.564,4.024,0.81,0.747]},'initial':0,'monitored':0,'temp':[4.63,3.72,6.24,9.41,10.73,14.03,15.57,15.35,12.26,10.61,9.38,9.78]},
		{'area':2.992,'action':1.54,'capacity':58.78,'local':{'p':[5,29,35,39,156,664],'w':[1.156,1.349,1.06,1.775,1.03,2.04]},'dispersal':{'p':[5,29,35,39,156,664,665],'w':[0.595,0.58,0.51,0.877,0.466,0.831,2.992]},'initial':0,'monitored':0,'temp':[4.48,3.6,6.07,9.24,10.58,13.89,15.43,15.23,12.13,10.49,9.26,9.68]},
		{'area':4.35,'action':2.83,'capacity':118.53,'local':{'p':[6,7,34,36,38,39,55],'w':[0.072,1.611,2.504,0.526,0.806,3.896,1.584]},'dispersal':{'p':[6,7,34,35,36,38,39,55,666,825],'w':[0.179,0.667,0.907,0.151,0.168,0.304,1.513,0.859,4.35,0.576]},'initial':0,'monitored':0,'temp':[4.54,3.73,6.2,9.35,10.78,14.09,15.6,15.42,12.27,10.63,9.39,9.85]},
		{'area':0.053,'action':0,'capacity':1.33,'local':{'p':[],'w':[]},'dispersal':{'p':[158,667,668,746,750],'w':[0.246,0.053,0.34,0.215,0.002]},'initial':0,'monitored':0,'temp':[4.95,4.13,6.51,9.82,10.96,14.36,15.84,15.66,12.52,10.88,9.61,10.02]},
		{'area':6.121,'action':2.24,'capacity':126.66,'local':{'p':[675,676,743,750],'w':[0.048,1.212,2.778,2.06]},'dispersal':{'p':[70,158,159,667,668,673,675,676,743,746,750],'w':[0.081,1.434,0.017,0.053,6.121,0.09,0.105,0.443,1.136,0.247,0.905]},'initial':0,'monitored':0,'temp':[4.98,4.17,6.51,9.85,10.92,14.34,15.82,15.65,12.51,10.88,9.61,10.02]},
		{'area':7.184,'action':6.56,'capacity':210.84,'local':{'p':[158,600,672,674,680],'w':[2.231,0.148,3.213,1.572,1.672]},'dispersal':{'p':[157,158,600,669,670,672,674,680,746],'w':[0.958,0.958,0.206,7.184,0.121,1.144,0.661,0.669,0.473]},'initial':0,'monitored':0,'temp':[4.93,4.01,6.53,9.75,11,14.29,15.8,15.6,12.5,10.85,9.59,9.97]},
		{'area':1.129,'action':2.19,'capacity':38.65,'local':{'p':[157,598,671],'w':[0.488,1.201,0.863]},'dispersal':{'p':[157,598,669,670,671,672],'w':[0.245,0.559,0.08,1.129,0.487,0.683]},'initial':0,'monitored':0,'temp':[4.78,3.84,6.38,9.56,10.86,14.13,15.66,15.45,12.37,10.72,9.47,9.85]},
		{'area':2.598,'action':3,'capacity':77.54,'local':{'p':[5,157,598,664,670],'w':[1.29,1.168,1.103,1.948,0.863]},'dispersal':{'p':[5,157,598,664,670,671],'w':[0.705,0.483,0.579,0.888,0.418,2.598]},'initial':0,'monitored':0,'temp':[4.7,3.79,6.31,9.49,10.79,14.09,15.62,15.41,12.32,10.67,9.42,9.82]},
		{'area':3.921,'action':9.04,'capacity':142.21,'local':{'p':[600,669],'w':[3.311,3.213]},'dispersal':{'p':[157,597,598,600,669,670,672,674],'w':[0.135,0.115,0.533,1.401,1.353,0.512,3.921,0.065]},'initial':0,'monitored':0,'temp':[4.86,3.89,6.46,9.63,10.92,14.18,15.71,15.5,12.42,10.77,9.52,9.89]},
		{'area':6.484,'action':1.39,'capacity':166.77,'local':{'p':[158,594,677,678,680],'w':[1.379,0.72,1.499,2.935,1.03]},'dispersal':{'p':[158,594,668,673,676,677,678,680,683],'w':[0.524,0.421,0.088,6.484,0.9,0.662,1.167,0.44,0.128]},'initial':0,'monitored':0,'temp':[5.23,4.34,6.86,10.12,11.31,14.62,16.09,15.88,12.77,11.15,9.88,10.2]},
		{'area':2.046,'action':1.14,'capacity':56.37,'local':{'p':[600,669,677,680],'w':[1.602,1.572,2.225,0.758]},'dispersal':{'p':[593,600,669,672,674,677,680],'w':[0.005,0.796,0.679,0.049,2.046,0.972,0.451]},'initial':0,'monitored':0,'temp':[5.04,4.07,6.66,9.85,11.13,14.38,15.89,15.67,12.59,10.95,9.69,10.03]},
		{'area':2.371,'action':1.44,'capacity':66.31,'local':{'p':[668,676,679,683,743],'w':[0.048,2.959,2.491,0.133,1.684]},'dispersal':{'p':[668,675,676,679,683,743,745],'w':[0.196,2.371,1.162,0.964,0.252,0.784,0.093]},'initial':0,'monitored':0,'temp':[5.07,4.28,6.58,9.96,10.96,14.41,15.86,15.7,12.55,10.94,9.68,10.06]},
		{'area':2.343,'action':0.74,'capacity':62.24,'local':{'p':[668,675,683],'w':[1.212,2.959,0.959]},'dispersal':{'p':[158,668,673,675,676,678,679,683,743],'w':[0.124,0.524,0.869,1.118,2.343,0.073,0.08,0.514,0.145]},'initial':0,'monitored':0,'temp':[5.13,4.3,6.67,10.02,11.08,14.48,15.94,15.76,12.63,11.01,9.75,10.11]},
		{'area':4.222,'action':3.34,'capacity':120.13,'local':{'p':[593,594,600,673,674,680],'w':[1.147,1.501,0.348,1.499,2.225,1.214]},'dispersal':{'p':[593,594,600,673,674,677,680],'w':[0.562,0.692,0.281,0.711,0.85,4.222,0.589]},'initial':0,'monitored':0,'temp':[5.1,4.15,6.75,9.95,11.22,14.48,15.98,15.75,12.67,11.05,9.78,10.09]},
		{'area':4.697,'action':0.76,'capacity':119.77,'local':{'p':[589,590,594,673],'w':[1.041,3.307,1.748,2.935]},'dispersal':{'p':[589,590,594,673,676,678,683,687],'w':[0.493,1.251,0.873,1.231,0.061,4.697,0.962,0.105]},'initial':0,'monitored':0,'temp':[5.27,4.39,6.94,10.18,11.43,14.71,16.17,15.94,12.84,11.24,9.96,10.26]},
		{'area':3.054,'action':0.15,'capacity':76.02,'local':{'p':[675,683,685,736,743,745],'w':[2.491,0.946,1.108,0.788,0.067,1.787]},'dispersal':{'p':[675,676,679,683,684,685,736,743,745],'w':[0.964,0.086,3.054,0.494,0.017,0.518,0.392,0.199,0.714]},'initial':0,'monitored':0,'temp':[5.13,4.38,6.64,10.06,11.02,14.48,15.92,15.77,12.61,11,9.75,10.12]},
		{'area':3.023,'action':2.47,'capacity':83.34,'local':{'p':[158,669,673,674,677],'w':[2.719,1.672,1.03,0.758,1.214]},'dispersal':{'p':[158,669,673,674,677,680],'w':[1.2,0.815,0.57,0.333,0.54,3.023]},'initial':0,'monitored':0,'temp':[5.08,4.17,6.69,9.93,11.14,14.44,15.94,15.73,12.63,10.99,9.73,10.08]},
		{'area':0.008,'action':0,'capacity':0,'local':{'p':[],'w':[]},'dispersal':{'p':[589,681,682,687],'w':[0.329,0.008,0.087,0.134]},'initial':0,'monitored':0,'temp':[5.32,4.53,7,10.29,11.51,14.83,16.25,16.03,12.92,11.33,10.05,10.34]},
		{'area':2.469,'action':0.05,'capacity':55.05,'local':{'p':[583,686],'w':[1.092,2.303]},'dispersal':{'p':[141,583,586,588,589,681,682,686,687],'w':[0.047,0.576,0.288,0.077,0.852,0.008,2.469,1.008,0.586]},'initial':0,'monitored':0,'temp':[5.21,4.41,6.88,10.14,11.41,14.71,16.13,15.91,12.81,11.23,9.97,10.27]},
		{'area':4.421,'action':0.85,'capacity':113.12,'local':{'p':[675,676,679,685,687],'w':[0.133,0.959,0.946,1.987,1.296]},'dispersal':{'p':[160,589,590,673,675,676,678,679,683,685,687],'w':[0.001,0.176,0.014,0.164,0.097,0.355,0.839,0.443,4.421,0.83,0.634]},'initial':0,'monitored':0,'temp':[5.26,4.47,6.87,10.2,11.31,14.68,16.12,15.93,12.8,11.2,9.92,10.26]},
		{'area':4.59,'action':1.9,'capacity':122.87,'local':{'p':[160,167,685,736,738,739],'w':[2.345,2.598,1.412,2.172,0.416,0.042]},'dispersal':{'p':[160,167,679,684,685,694,732,736,738,739],'w':[1.029,1.149,0.029,4.59,0.644,0.046,0.022,0.798,0.275,0.102]},'initial':0,'monitored':0,'temp':[5.22,4.53,6.7,10.19,11.01,14.53,15.95,15.84,12.66,11.05,9.81,10.19]},
		{'area':3.131,'action':0.66,'capacity':81.08,'local':{'p':[160,679,683,684,687,736],'w':[1.923,1.108,1.987,1.412,0.361,0.248]},'dispersal':{'p':[160,679,683,684,685,687,736],'w':[0.788,0.544,0.87,0.617,3.131,0.299,0.199]},'initial':0,'monitored':0,'temp':[5.25,4.51,6.8,10.21,11.19,14.63,16.06,15.9,12.75,11.14,9.88,10.24]},
		{'area':5.098,'action':0.49,'capacity':126.82,'local':{'p':[583,682,687,688,695,697],'w':[2.78,2.303,1.784,0.216,0.296,1.813]},'dispersal':{'p':[583,682,686,687,688,695,697],'w':[1.319,0.947,5.098,0.83,0.198,0.207,0.698]},'initial':0,'monitored':0,'temp':[5,4.2,6.63,9.88,11.14,14.43,15.86,15.66,12.57,10.99,9.76,10.08]},
		{'area':4.871,'action':0.5,'capacity':123.3,'local':{'p':[160,683,685,686,695],'w':[2.441,1.296,0.361,1.784,1.535]},'dispersal':{'p':[160,589,678,681,682,683,685,686,687,695,697],'w':[1.011,0.268,0.048,0.008,0.497,0.518,0.223,0.728,4.871,0.756,0.005]},'initial':0,'monitored':0,'temp':[5.17,4.41,6.79,10.11,11.25,14.6,16.03,15.84,12.72,11.13,9.88,10.21]},
		{'area':5.756,'action':3.47,'capacity':158.85,'local':{'p':[140,161,580,583,686,697],'w':[2.575,1.876,0.366,0.921,0.216,2.474]},'dispersal':{'p':[140,161,572,580,583,686,688,690,696,697],'w':[1.012,0.731,0.101,0.186,0.448,0.224,5.756,0.527,0.295,1.013]},'initial':0,'monitored':0,'temp':[4.69,3.89,6.26,9.49,10.75,14.03,15.48,15.29,12.21,10.64,9.47,9.82]},
		{'area':4.47,'action':0.29,'capacity':112.54,'local':{'p':[693,700,705,725,727,730],'w':[0.948,1.615,2.335,0.446,1.841,1.254]},'dispersal':{'p':[689,693,700,705,725,727,730],'w':[4.47,0.495,0.679,0.993,0.326,0.79,0.606]},'initial':0,'monitored':0,'temp':[4.77,3.98,6.26,9.53,10.61,13.98,15.4,15.24,12.12,10.61,9.51,9.79]},
		{'area':2.564,'action':0.43,'capacity':66.09,'local':{'p':[572,696,698,699,706],'w':[1.328,2.399,0.899,0.009,1.175]},'dispersal':{'p':[572,580,688,690,696,698,699,706],'w':[0.616,0.143,0.531,2.564,1.035,0.395,0.167,0.386]},'initial':0,'monitored':0,'temp':[4.84,4.06,6.45,9.69,10.9,14.23,15.68,15.46,12.37,10.77,9.62,9.95]},
		{'area':0.431,'action':0.12,'capacity':10.86,'local':{'p':[693,700],'w':[0.882,1.192]},'dispersal':{'p':[691,692,693,696,699,700,701],'w':[0.431,0.392,0.462,0.001,0.074,0.61,0.042]},'initial':0,'monitored':0,'temp':[4.84,4.06,6.39,9.65,10.79,14.15,15.57,15.39,12.28,10.72,9.59,9.89]},
		{'area':1.547,'action':0.3,'capacity':38.66,'local':{'p':[161,696,701],'w':[0.76,0.987,0.505]},'dispersal':{'p':[161,691,692,693,696,699,700,701],'w':[0.233,0.292,1.547,0.6,0.9,0.529,0.2,0.227]},'initial':0,'monitored':0,'temp':[4.84,4.06,6.41,9.66,10.82,14.17,15.6,15.41,12.3,10.74,9.59,9.91]},
		{'area':4.531,'action':0.66,'capacity':115.18,'local':{'p':[689,691,694,695,700,727],'w':[0.948,0.882,2.039,0.738,0.576,0.893]},'dispersal':{'p':[161,689,691,692,693,694,695,696,697,700,727,728],'w':[0.638,0.459,0.281,0.584,4.531,0.86,0.352,0.004,0.084,0.3,0.423,0.024]},'initial':0,'monitored':0,'temp':[4.85,4.08,6.39,9.67,10.79,14.15,15.58,15.41,12.3,10.74,9.59,9.9]},
		{'area':8.034,'action':0.92,'capacity':204.76,'local':{'p':[160,167,693,695,727,728,732],'w':[1.736,0.086,2.039,2.375,0.169,3.191,1.511]},'dispersal':{'p':[160,166,167,684,693,694,695,727,728,732],'w':[0.774,0.001,0.136,0.02,0.956,8.034,0.982,0.188,1.198,0.669]},'initial':0,'monitored':0,'temp':[5.02,4.29,6.56,9.91,10.93,14.33,15.76,15.62,12.48,10.9,9.71,10.05]},
		{'area':4.21,'action':1.24,'capacity':109.55,'local':{'p':[160,686,687,693,694],'w':[0.844,0.296,1.535,0.738,2.375]},'dispersal':{'p':[160,161,686,687,693,694,695,697],'w':[0.465,0.109,0.248,0.614,0.33,1.067,4.21,0.861]},'initial':0,'monitored':0,'temp':[4.94,4.18,6.51,9.82,10.94,14.29,15.72,15.56,12.44,10.86,9.66,10.01]},
		{'area':2.63,'action':0.47,'capacity':67.64,'local':{'p':[690,692,699],'w':[2.399,0.987,1.041]},'dispersal':{'p':[161,688,690,691,692,693,696,699,706],'w':[0.85,0.452,0.877,0.012,0.821,0.009,2.63,0.468,0.09]},'initial':0,'monitored':0,'temp':[4.81,4.03,6.39,9.64,10.83,14.16,15.6,15.4,12.31,10.73,9.57,9.9]},
		{'area':2.627,'action':0.71,'capacity':68.24,'local':{'p':[161,686,688],'w':[0.412,1.813,2.474]},'dispersal':{'p':[161,583,686,687,688,693,695,697],'w':[0.24,0.045,0.891,0.004,1.027,0.095,0.942,2.627]},'initial':0,'monitored':0,'temp':[4.8,4.01,6.37,9.63,10.85,14.15,15.59,15.41,12.32,10.75,9.56,9.9]},
		{'area':1.824,'action':1.03,'capacity':50.13,'local':{'p':[563,572,690,704,706],'w':[1.077,1.205,0.899,0.999,1.188]},'dispersal':{'p':[563,572,690,698,699,704,706],'w':[0.545,0.607,0.526,1.824,0.074,0.497,0.401]},'initial':0,'monitored':0,'temp':[4.93,4.16,6.56,9.81,11,14.36,15.8,15.57,12.47,10.86,9.7,10.02]},
		{'area':1.408,'action':0.13,'capacity':35.14,'local':{'p':[690,696,701,704,706],'w':[0.009,1.041,0.714,1.088,1.2]},'dispersal':{'p':[162,690,691,692,696,698,699,700,701,704,706],'w':[0.01,0.079,0.144,0.505,0.307,0.114,1.408,0.024,0.489,0.482,0.416]},'initial':0,'monitored':0,'temp':[4.89,4.11,6.48,9.73,10.89,14.25,15.68,15.47,12.36,10.79,9.65,9.95]},
		{'area':2.078,'action':0.27,'capacity':52.29,'local':{'p':[689,691,693,705],'w':[1.615,1.192,0.576,1.53]},'dispersal':{'p':[689,691,692,693,699,700,701,705],'w':[0.727,0.346,0.176,0.382,0.01,2.078,0.445,0.677]},'initial':0,'monitored':0,'temp':[4.82,4.03,6.36,9.61,10.73,14.1,15.52,15.33,12.22,10.69,9.57,9.85]},
		{'area':1.755,'action':0.26,'capacity':44.21,'local':{'p':[162,692,699,702,704,705],'w':[1.161,0.505,0.714,0.374,0.33,0.981]},'dispersal':{'p':[162,691,692,699,700,701,702,704,705,707,708],'w':[0.516,0.043,0.23,0.357,0.351,1.755,0.722,0.245,1.166,0.167,0.031]},'initial':0,'monitored':0,'temp':[4.59,3.76,6.07,9.31,10.44,13.81,15.23,15.05,11.96,10.44,9.35,9.63]},
		{'area':0.992,'action':0.12,'capacity':24.94,'local':{'p':[162,701,707],'w':[0.972,0.374,0.916]},'dispersal':{'p':[162,701,702,705,707,708],'w':[0.448,0.79,0.992,0.284,0.505,0.023]},'initial':0,'monitored':0,'temp':[4.36,3.49,5.76,9,10.13,13.49,14.91,14.75,11.67,10.19,9.12,9.39]},
		{'area':2.364,'action':2.41,'capacity':63.32,'local':{'p':[707,708,710,721],'w':[0.06,1.862,0.827,1.598]},'dispersal':{'p':[165,703,705,707,708,710,714,721,725],'w':[0.202,2.364,0.215,0.181,0.58,0.425,0.022,0.614,0.687]},'initial':0,'monitored':0,'temp':[3.61,2.59,4.72,7.94,9.06,12.37,13.79,13.69,10.65,9.3,8.36,8.59]},
		{'area':2.405,'action':0.41,'capacity':60.16,'local':{'p':[162,563,578,698,699,701,706],'w':[1.836,1.5,0.392,0.999,1.088,0.33,0.084]},'dispersal':{'p':[162,563,566,578,698,699,701,704,706],'w':[0.787,0.671,0.009,0.317,0.425,0.443,0.216,2.405,0.111]},'initial':0,'monitored':0,'temp':[4.66,3.84,6.2,9.44,10.6,13.97,15.4,15.2,12.12,10.56,9.43,9.73]},
		{'area':6.059,'action':1.5,'capacity':152.93,'local':{'p':[689,700,701,725],'w':[2.335,1.53,0.981,3.183]},'dispersal':{'p':[689,700,701,702,703,705,707,708,725],'w':[1.015,0.61,0.831,0.22,0.154,6.059,0.195,0.674,1.422]},'initial':0,'monitored':0,'temp':[4.42,3.56,5.81,9.04,10.15,13.51,14.92,14.77,11.68,10.22,9.17,9.43]},
		{'area':0.66,'action':0.26,'capacity':16.65,'local':{'p':[690,698,699,704],'w':[1.175,1.188,1.2,0.084]},'dispersal':{'p':[690,696,698,699,704,706],'w':[0.519,0.192,0.556,0.498,0.195,0.66]},'initial':0,'monitored':0,'temp':[4.91,4.14,6.53,9.78,10.96,14.32,15.75,15.53,12.42,10.83,9.68,9.99]},
		{'area':5.187,'action':3.33,'capacity':142.79,'local':{'p':[162,578,702,703,708,712,714,721],'w':[1.882,0.38,0.916,0.06,1.624,1.779,1.833,0.23]},'dispersal':{'p':[162,578,701,702,703,705,707,708,712,714,721],'w':[0.803,0.292,0.117,0.317,0.116,0.144,5.187,0.511,0.758,0.739,0.182]},'initial':0,'monitored':0,'temp':[3.86,2.9,5.12,8.34,9.47,12.82,14.24,14.12,11.09,9.65,8.63,8.9]},
		{'area':1.17,'action':0.37,'capacity':31.02,'local':{'p':[703,707],'w':[1.862,1.624]},'dispersal':{'p':[701,702,703,705,707,708,714,721,725],'w':[0.071,0.033,0.733,0.792,0.754,1.17,0.013,0.121,0.087]},'initial':0,'monitored':0,'temp':[3.83,2.86,5.03,8.25,9.37,12.71,14.12,14.01,10.96,9.57,8.58,8.83]},
		{'area':4.238,'action':3.48,'capacity':113.1,'local':{'p':[163,165,710,717,718,722],'w':[0.054,1.983,2.651,1.387,1.022,1.054]},'dispersal':{'p':[163,165,709,710,714,717,718,720,722],'w':[0.135,1.114,4.238,1.069,0.001,0.574,0.475,0.026,0.451]},'initial':0,'monitored':0,'temp':[3.59,2.56,4.7,7.93,9.04,12.37,13.76,13.66,10.64,9.3,8.33,8.55]},
		{'area':2.77,'action':1.78,'capacity':66.35,'local':{'p':[703,709,714,717,721],'w':[0.827,2.651,0.019,0.367,2.147]},'dispersal':{'p':[165,703,709,710,714,717,721,725],'w':[0.596,0.398,1.095,2.77,0.112,0.264,0.748,0.039]},'initial':0,'monitored':0,'temp':[3.37,2.3,4.39,7.6,8.73,12.03,13.44,13.36,10.34,9.03,8.11,8.33]},
		{'area':0.607,'action':0.03,'capacity':13.84,'local':{'p':[715,716,719,722],'w':[0.184,1.7,1.665,0.646]},'dispersal':{'p':[711,715,716,718,719,722],'w':[0.607,0.322,0.582,0.038,0.542,0.465]},'initial':0,'monitored':0,'temp':[3.97,3.01,5.22,8.5,9.57,12.95,14.31,14.18,11.17,9.77,8.72,8.92]},
		{'area':4.146,'action':0.63,'capacity':56.81,'local':{'p':[163,578,707,713,714,717],'w':[0.799,2.039,1.779,2.004,0.623,0.733]},'dispersal':{'p':[162,163,578,707,712,713,714,717],'w':[0.001,0.427,0.962,0.829,4.146,0.847,0.299,0.327]},'initial':0,'monitored':0,'temp':[3.59,2.59,4.8,8.02,9.15,12.51,13.92,13.83,10.85,9.41,8.38,8.65]},
		{'area':4.677,'action':1.79,'capacity':100.26,'local':{'p':[163,560,561,578,712],'w':[2.316,2.833,1.083,0.58,2.004]},'dispersal':{'p':[163,560,561,578,712,713],'w':[1.029,1.179,0.609,0.37,0.835,4.677]},'initial':0,'monitored':0,'temp':[3.53,2.54,4.78,8.02,9.15,12.53,13.92,13.84,10.9,9.43,8.35,8.61]},
		{'area':2.187,'action':1.4,'capacity':58.65,'local':{'p':[707,710,712,717,721],'w':[1.833,0.019,0.623,1.983,1.769]},'dispersal':{'p':[703,707,708,709,710,712,714,717,721],'w':[0.026,0.842,0.011,0.003,0.171,0.414,2.187,0.844,0.671]},'initial':0,'monitored':0,'temp':[3.37,2.32,4.46,7.67,8.8,12.13,13.55,13.47,10.47,9.1,8.14,8.39]},
		{'area':3.402,'action':0,'capacity':25.5,'local':{'p':[164,711,716,718,719,720],'w':[1.353,0.184,0.7,0.712,0.59,2.028]},'dispersal':{'p':[164,711,715,716,718,719,720],'w':[0.624,0.116,3.402,0.242,0.346,0.155,0.909]},'initial':0,'monitored':0,'temp':[3.78,2.84,5.08,8.38,9.46,12.85,14.2,14.1,11.15,9.7,8.59,8.8]},
		{'area':0.585,'action':0,'capacity':10.24,'local':{'p':[711,715,718,722],'w':[1.7,0.7,1.361,0.387]},'dispersal':{'p':[711,715,716,718,719,722],'w':[0.545,0.449,0.585,0.591,0.168,0.375]},'initial':0,'monitored':0,'temp':[3.89,2.92,5.13,8.4,9.48,12.86,14.22,14.1,11.1,9.69,8.65,8.85]},
		{'area':2.553,'action':0,'capacity':15.58,'local':{'p':[163,709,710,712,714],'w':[2.258,1.387,0.367,0.733,1.983]},'dispersal':{'p':[163,709,710,712,714,717,718,720,721],'w':[0.927,0.623,0.195,0.462,0.786,2.553,0.108,0.019,0.067]},'initial':0,'monitored':0,'temp':[3.43,2.4,4.55,7.78,8.89,12.24,13.64,13.56,10.57,9.19,8.21,8.45]},
		{'area':1.616,'action':0,'capacity':15.23,'local':{'p':[163,709,715,716,720,722],'w':[0.183,1.022,0.712,1.361,1.287,0.4]},'dispersal':{'p':[163,709,711,715,716,717,718,720,722],'w':[0.181,0.485,0.027,0.377,0.538,0.075,1.616,0.563,0.276]},'initial':0,'monitored':0,'temp':[3.73,2.74,4.93,8.2,9.29,12.65,14.03,13.92,10.93,9.53,8.5,8.71]},
		{'area':0.56,'action':0.18,'capacity':10.03,'local':{'p':[711,715,722],'w':[1.665,0.59,0.425]},'dispersal':{'p':[711,715,716,719,722],'w':[0.519,0.412,0.089,0.56,0.262]},'initial':0,'monitored':0,'temp':[4.03,3.08,5.3,8.59,9.66,13.04,14.4,14.26,11.26,9.84,8.78,8.98]},
		{'area':4.468,'action':0.33,'capacity':66.27,'local':{'p':[163,164,561,715,718],'w':[3.02,1.416,0.961,2.028,1.287]},'dispersal':{'p':[163,164,561,709,715,717,718,720],'w':[1.304,0.675,0.506,0.051,0.89,0.032,0.622,4.468]},'initial':0,'monitored':0,'temp':[3.59,2.61,4.83,8.11,9.2,12.59,13.95,13.87,10.93,9.48,8.39,8.62]},
		{'area':1.632,'action':0.6,'capacity':37.65,'local':{'p':[703,707,710,714],'w':[1.598,0.23,2.147,1.769]},'dispersal':{'p':[703,707,708,709,710,714,717,721],'w':[0.727,0.221,0.065,0.001,0.941,0.664,0.171,1.632]},'initial':0,'monitored':0,'temp':[3.31,2.24,4.34,7.55,8.67,11.99,13.41,13.33,10.32,8.99,8.06,8.3]},
		{'area':1.75,'action':0.36,'capacity':30.63,'local':{'p':[165,709,711,716,718,719],'w':[1.26,1.054,0.646,0.387,0.4,0.425]},'dispersal':{'p':[165,709,711,716,718,719,722],'w':[0.499,0.57,0.232,0.159,0.281,0.113,1.75]},'initial':0,'monitored':0,'temp':[3.92,2.94,5.12,8.39,9.47,12.82,14.2,14.07,11.04,9.66,8.66,8.86]},
		{'area':7.805,'action':2.41,'capacity':195.75,'local':{'p':[71,725,729,730,849,857],'w':[2.08,2.077,3.101,0.686,0.14,2.958]},'dispersal':{'p':[71,723,725,729,730,849,857],'w':[0.908,7.805,0.935,1.233,0.394,0.207,1.255]},'initial':0,'monitored':0,'temp':[4.32,3.47,5.62,8.85,9.99,13.26,14.66,14.58,11.49,10.09,9.06,9.33]},
		{'area':5.238,'action':2.81,'capacity':143.97,'local':{'p':[71,726,861],'w':[1.352,2.905,2.802]},'dispersal':{'p':[71,165,724,726,861],'w':[0.672,0.004,5.238,1.172,1.146]},'initial':0,'monitored':0,'temp':[4.14,3.18,5.3,8.53,9.73,12.94,14.31,14.21,11.09,9.8,8.85,9.06]},
		{'area':6.881,'action':1.53,'capacity':130.81,'local':{'p':[71,165,689,705,723,726,730],'w':[2.216,0.483,0.446,3.183,2.077,0.883,0.621]},'dispersal':{'p':[71,165,689,703,705,708,710,723,725,726,730],'w':[0.888,0.289,0.271,0.76,1.275,0.022,0.114,0.921,6.881,0.361,0.374]},'initial':0,'monitored':0,'temp':[4.2,3.3,5.49,8.71,9.84,13.15,14.55,14.44,11.36,9.96,8.94,9.2]},
		{'area':4.986,'action':1.19,'capacity':116.57,'local':{'p':[71,724,725],'w':[1.844,2.905,0.883]},'dispersal':{'p':[71,165,724,725,726],'w':[0.851,1.207,1.11,0.531,4.986]},'initial':0,'monitored':0,'temp':[3.86,2.86,4.97,8.19,9.36,12.62,14,13.9,10.83,9.52,8.58,8.8]},
		{'area':3.097,'action':0.85,'capacity':81.01,'local':{'p':[689,693,694,728,730],'w':[1.841,0.893,0.169,2.459,2]},'dispersal':{'p':[166,689,693,694,727,728,730],'w':[0.025,0.83,0.483,0.214,3.097,0.977,0.92]},'initial':0,'monitored':0,'temp':[4.89,4.13,6.4,9.7,10.75,14.13,15.54,15.41,12.28,10.74,9.6,9.9]},
		{'area':3.504,'action':0.16,'capacity':87.72,'local':{'p':[166,694,727,730,732],'w':[2.04,3.191,2.459,0.27,0.373]},'dispersal':{'p':[166,693,694,727,728,730,732],'w':[0.834,0.077,1.375,0.99,3.504,0.233,0.317]},'initial':0,'monitored':0,'temp':[5.02,4.3,6.54,9.9,10.89,14.3,15.71,15.59,12.45,10.88,9.71,10.03]},
		{'area':7.049,'action':0.88,'capacity':179.4,'local':{'p':[166,723,730,733,849,853],'w':[1.16,3.101,2.336,1.444,0.705,1.621]},'dispersal':{'p':[166,723,729,730,733,849,853,857],'w':[0.54,1.333,7.049,1.011,0.634,0.39,0.675,0.061]},'initial':0,'monitored':0,'temp':[4.69,3.93,6.07,9.39,10.39,13.75,15.15,15.09,11.96,10.47,9.37,9.69]},
		{'area':4.485,'action':0.22,'capacity':112.32,'local':{'p':[166,689,723,725,727,728,729],'w':[1.126,1.254,0.686,0.621,2,0.27,2.336]},'dispersal':{'p':[166,689,723,725,727,728,729,730],'w':[0.557,0.59,0.376,0.348,0.758,0.222,0.966,4.485]},'initial':0,'monitored':0,'temp':[4.76,3.99,6.2,9.5,10.54,13.91,15.32,15.21,12.09,10.58,9.47,9.77]},
		{'area':1.678,'action':0.16,'capacity':42.76,'local':{'p':[166,732,733,734],'w':[1.338,1.603,1.268,1.107]},'dispersal':{'p':[166,731,732,733,734],'w':[0.687,1.678,0.732,0.631,0.578]},'initial':0,'monitored':0,'temp':[5.15,4.49,6.6,10.08,10.86,14.37,15.78,15.72,12.54,10.94,9.75,10.12]},
		{'area':4.374,'action':0.78,'capacity':112.21,'local':{'p':[166,167,694,728,731,734],'w':[1.035,2.721,1.511,0.373,1.603,1.077]},'dispersal':{'p':[160,166,167,684,694,728,731,732,734],'w':[0.094,0.488,1.169,0.01,0.679,0.22,0.621,4.374,0.538]},'initial':0,'monitored':0,'temp':[5.15,4.47,6.61,10.08,10.9,14.4,15.82,15.73,12.55,10.95,9.75,10.12]},
		{'area':5.059,'action':0.35,'capacity':126.53,'local':{'p':[166,729,731,734,847,852,853,855],'w':[1.286,1.444,1.268,1.153,0.048,0.114,2.032,1.179]},'dispersal':{'p':[166,729,731,733,734,847,852,853,855],'w':[0.58,0.695,0.526,5.059,0.519,0.119,0.12,0.872,0.468]},'initial':0,'monitored':0,'temp':[5.07,4.41,6.5,9.96,10.76,14.25,15.65,15.61,12.43,10.84,9.68,10.05]},
		{'area':3.064,'action':0.29,'capacity':77.18,'local':{'p':[167,731,732,733,735,847],'w':[0.781,1.107,1.077,1.153,1.919,0.886]},'dispersal':{'p':[167,731,732,733,734,735,847,855],'w':[0.455,0.45,0.48,0.568,3.064,0.794,0.417,0.1]},'initial':0,'monitored':0,'temp':[5.16,4.53,6.55,10.11,10.75,14.34,15.75,15.72,12.51,10.9,9.7,10.11]},
		{'area':5.664,'action':2.52,'capacity':153.85,'local':{'p':[167,734,737,839,842,847],'w':[1.465,1.919,2.294,0.315,1.457,1.942]},'dispersal':{'p':[167,734,735,737,744,839,842,847],'w':[0.672,0.852,5.664,1.007,0.019,0.272,0.614,0.822]},'initial':0,'monitored':0,'temp':[5.12,4.51,6.41,10.08,10.53,14.23,15.66,15.65,12.41,10.78,9.58,10.04]},
		{'area':1.502,'action':0.41,'capacity':39.27,'local':{'p':[679,684,685,739,745],'w':[0.788,2.172,0.248,1.892,0.555]},'dispersal':{'p':[679,684,685,736,738,739,745],'w':[0.426,0.928,0.237,1.502,0.207,0.626,0.333]},'initial':0,'monitored':0,'temp':[5.18,4.47,6.65,10.13,10.97,14.49,15.92,15.8,12.62,11.01,9.76,10.15]},
		{'area':4.96,'action':1.83,'capacity':131.8,'local':{'p':[167,735,738,744,839],'w':[1.194,2.294,2.223,3.451,0.269]},'dispersal':{'p':[167,735,737,738,744,839,842],'w':[0.576,0.974,4.96,0.989,1.452,0.278,0.004]},'initial':0,'monitored':0,'temp':[5.23,4.62,6.55,10.23,10.68,14.4,15.84,15.8,12.55,10.9,9.68,10.14]},
		{'area':3.496,'action':2.09,'capacity':97.28,'local':{'p':[167,684,737,739,742,744,745],'w':[1.171,0.416,2.223,1.699,0.618,0.431,0.931]},'dispersal':{'p':[167,684,736,737,738,739,742,744,745],'w':[0.604,0.284,0.07,0.882,3.496,0.578,0.37,0.284,0.422]},'initial':0,'monitored':0,'temp':[5.22,4.57,6.62,10.2,10.84,14.47,15.91,15.82,12.6,10.97,9.73,10.16]},
		{'area':0.994,'action':0.12,'capacity':24.72,'local':{'p':[684,736,738,745],'w':[0.042,1.892,1.699,1.14]},'dispersal':{'p':[684,736,738,739,745],'w':[0.255,0.696,0.845,0.994,0.625]},'initial':0,'monitored':0,'temp':[5.19,4.5,6.62,10.15,10.91,14.47,15.91,15.8,12.61,10.98,9.74,10.15]},
		{'area':10.382,'action':6.26,'capacity':288.9,'local':{'p':[184,741,747,748,834,835,837],'w':[1.149,1.427,0.721,2.829,0.277,2.861,0.723]},'dispersal':{'p':[70,184,740,741,747,748,832,834,835,837],'w':[0.229,0.561,10.382,1.165,0.328,1.184,0.004,1.097,1.197,0.408]},'initial':0,'monitored':0,'temp':[5.31,4.7,6.73,10.33,10.9,14.62,16.09,15.99,12.71,11.02,9.78,10.28]},
		{'area':4.622,'action':1.69,'capacity':123.34,'local':{'p':[70,740,742,744,834],'w':[2.1,1.427,1.206,2.707,0.493]},'dispersal':{'p':[70,740,741,742,744,747,834],'w':[0.85,1.157,4.622,0.577,1.164,0.025,0.318]},'initial':0,'monitored':0,'temp':[5.42,4.82,6.83,10.48,10.98,14.72,16.18,16.07,12.8,11.12,9.87,10.36]},
		{'area':2.906,'action':1.44,'capacity':79.59,'local':{'p':[70,738,741,743,744,745],'w':[1.382,0.618,1.206,1.29,0.547,1.404]},'dispersal':{'p':[70,738,741,742,743,744,745],'w':[0.605,0.342,0.556,2.906,0.616,0.317,0.645]},'initial':0,'monitored':0,'temp':[5.21,4.53,6.63,10.18,10.88,14.5,15.95,15.84,12.62,10.98,9.73,10.17]},
		{'area':5.559,'action':7.95,'capacity':178.7,'local':{'p':[70,668,675,679,742,745,750],'w':[2.025,2.778,1.684,0.067,1.29,0.964,0.156]},'dispersal':{'p':[70,668,675,676,679,742,743,745,750],'w':[0.901,1.228,0.64,0.066,0.101,0.55,5.559,0.462,0.134]},'initial':0,'monitored':0,'temp':[5.01,4.25,6.46,9.9,10.82,14.32,15.78,15.64,12.47,10.85,9.59,10.01]},
		{'area':5.787,'action':1.44,'capacity':150.72,'local':{'p':[737,738,741,742,834,837,839],'w':[3.451,0.431,2.707,0.547,1.127,0.934,0.827]},'dispersal':{'p':[735,737,738,741,742,744,834,837,839],'w':[0.018,1.36,0.294,1.093,0.343,5.787,0.511,0.405,0.477]},'initial':0,'monitored':0,'temp':[5.31,4.71,6.64,10.33,10.76,14.51,15.96,15.91,12.63,10.97,9.74,10.22]},
		{'area':2.978,'action':1.11,'capacity':79.56,'local':{'p':[679,736,738,739,742,743],'w':[1.787,0.555,0.931,1.14,1.404,0.964]},'dispersal':{'p':[675,679,736,738,739,742,743,745],'w':[0.099,0.749,0.328,0.502,0.403,0.66,0.475,2.978]},'initial':0,'monitored':0,'temp':[5.12,4.41,6.57,10.06,10.88,14.42,15.86,15.74,12.56,10.94,9.69,10.1]},
		{'area':2.329,'action':1.75,'capacity':50.08,'local':{'p':[5,33,157],'w':[0.597,1.955,0.881]},'dispersal':{'p':[5,32,33,157,158,667,668,669,746,750],'w':[0.353,0.021,0.796,0.375,0.489,0.053,0.253,0.337,2.329,0.338]},'initial':0,'monitored':0,'temp':[4.94,4.11,6.53,9.81,11,14.37,15.86,15.67,12.54,10.89,9.62,10.03]},
		{'area':4.309,'action':2.15,'capacity':115.6,'local':{'p':[70,168,740,748,750],'w':[0.695,1.624,0.721,1.516,1.98]},'dispersal':{'p':[70,168,740,741,747,748,750],'w':[1.291,0.72,0.38,0.02,4.309,0.675,0.96]},'initial':0,'monitored':0,'temp':[5.09,4.38,6.59,10.03,10.93,14.48,15.95,15.8,12.59,10.94,9.68,10.14]},
		{'area':6.654,'action':2.96,'capacity':178.5,'local':{'p':[168,740,747,749,830,832,835],'w':[1.678,2.829,1.516,1.676,1.658,0.253,0.354]},'dispersal':{'p':[168,740,747,748,749,830,832,835],'w':[0.71,1.202,0.711,6.654,0.75,0.713,0.171,0.226]},'initial':0,'monitored':0,'temp':[5.06,4.37,6.57,10.01,10.9,14.47,15.95,15.81,12.58,10.92,9.66,10.14]},
		{'area':4.367,'action':0.78,'capacity':109.23,'local':{'p':[168,748,830,833],'w':[0.891,1.676,1.556,1.867]},'dispersal':{'p':[32,168,748,749,825,830,833],'w':[0.433,0.406,0.749,4.367,0.647,0.737,0.761]},'initial':0,'monitored':0,'temp':[4.87,4.13,6.45,9.76,10.91,14.36,15.84,15.68,12.48,10.83,9.58,10.05]},
		{'area':3.04,'action':0.5,'capacity':62.05,'local':{'p':[32,70,168,668,743,747],'w':[0.136,0.441,1.192,2.06,0.156,1.98]},'dispersal':{'p':[32,33,70,168,667,668,743,746,747,750],'w':[0.096,0.435,0.225,0.517,0.003,0.864,0.184,0.415,0.822,3.04]},'initial':0,'monitored':0,'temp':[4.98,4.2,6.52,9.87,10.93,14.39,15.87,15.7,12.53,10.89,9.62,10.06]},
		{'area':5.157,'action':0.97,'capacity':132.27,'local':{'p':[169,758,765,766,768,809,813],'w':[2.811,2.389,1.215,1.556,0.371,0.059,0.703]},'dispersal':{'p':[169,170,751,752,758,765,766,768,809,813],'w':[1.188,0.051,5.157,0.095,0.875,0.55,0.609,0.258,0.104,0.417]},'initial':0,'monitored':0,'temp':[5.03,4.43,6.99,10.11,11.56,14.95,16.56,16.24,13.08,11.29,10,10.46]},
		{'area':3.358,'action':0.21,'capacity':82.73,'local':{'p':[169,660,753,765],'w':[2.114,1.646,1.601,1.314]},'dispersal':{'p':[169,660,751,752,753,760,765],'w':[0.847,0.692,0.09,3.358,0.801,0.015,0.628]},'initial':0,'monitored':0,'temp':[5.03,4.41,6.97,10.03,11.52,14.86,16.49,16.15,13.01,11.26,9.97,10.43]},
		{'area':7.405,'action':1.93,'capacity':181.08,'local':{'p':[8,9,23,40,42,46,53,169,663,752],'w':[0.178,0.458,0.044,0.688,3.881,5.055,0.178,1.066,0.612,1.601]},'dispersal':{'p':[8,9,23,40,42,43,44,46,53,155,169,663,752,753],'w':[0.294,0.332,0.179,0.342,1.346,0.167,0.018,1.732,0.121,0.055,0.433,0.288,0.521,7.405]},'initial':0,'monitored':0,'temp':[4.67,3.98,6.49,9.53,11.02,14.33,15.96,15.66,12.54,1…
		{'area':0.835,'action':0.3,'capacity':22.35,'local':{'p':[755,759,761,767],'w':[0.439,0.764,1.398,1.736]},'dispersal':{'p':[754,755,756,759,761,767],'w':[0.835,0.272,0.029,0.41,0.721,0.801]},'initial':0,'monitored':0,'temp':[5.17,4.57,7.12,10.29,11.79,15.15,16.74,16.42,13.29,11.48,10.16,10.62]},
		{'area':2.623,'action':0.86,'capacity':68.41,'local':{'p':[659,754,759,761,771],'w':[0.849,0.439,1.087,1.949,1.164]},'dispersal':{'p':[655,659,754,755,759,761,771],'w':[0.338,0.362,0.268,2.623,0.452,0.841,0.664]},'initial':0,'monitored':0,'temp':[5.18,4.57,7.12,10.31,11.83,15.18,16.75,16.44,13.32,11.51,10.17,10.63]},
		{'area':1.401,'action':0,'capacity':34.41,'local':{'p':[659,759,767],'w':[0.292,1.147,1.362]},'dispersal':{'p':[659,754,756,759,760,767],'w':[0.244,0.016,1.401,0.493,0.346,0.619]},'initial':0,'monitored':0,'temp':[5.19,4.59,7.14,10.28,11.78,15.12,16.72,16.39,13.27,11.48,10.16,10.62]},
		{'area':1.645,'action':0.07,'capacity':38.12,'local':{'p':[170,762,769],'w':[0.857,2.732,0.874]},'dispersal':{'p':[170,757,761,762,767,768,769],'w':[0.391,1.645,0.86,1.143,0.083,0.095,0.437]},'initial':0,'monitored':0,'temp':[5.11,4.53,7.1,10.28,11.76,15.17,16.76,16.44,13.27,11.42,10.11,10.58]},
		{'area':2.811,'action':1.08,'capacity':75.17,'local':{'p':[751,768,807,809],'w':[2.389,1.893,0.402,2.773]},'dispersal':{'p':[751,758,766,768,807,809,813],'w':[1.097,2.811,0.001,0.839,0.317,1.077,0.157]},'initial':0,'monitored':0,'temp':[5.02,4.43,7,10.13,11.58,14.98,16.59,16.28,13.1,11.3,10,10.46]},
		{'area':1.398,'action':0.06,'capacity':34.44,'local':{'p':[659,754,755,756,767],'w':[1.418,0.764,1.087,1.147,0.261]},'dispersal':{'p':[659,754,755,756,759,767],'w':[0.729,0.309,0.562,0.562,1.398,0.196]},'initial':0,'monitored':0,'temp':[5.19,4.59,7.13,10.3,11.81,15.15,16.74,16.41,13.3,11.5,10.18,10.64]},
		{'area':5.451,'action':0.54,'capacity':136.33,'local':{'p':[170,660,765,766],'w':[0.034,3.445,2.3,0.331]},'dispersal':{'p':[170,659,660,661,752,756,760,763,764,765,766,767],'w':[0.018,0.478,1.298,0.058,0.018,0.27,5.451,0.015,0.03,0.84,0.177,0.733]},'initial':0,'monitored':0,'temp':[5.18,4.58,7.14,10.24,11.76,15.09,16.7,16.35,13.23,11.46,10.14,10.59]},
		{'area':7.632,'action':1.02,'capacity':192.06,'local':{'p':[69,754,755,767,771],'w':[0.877,1.398,1.949,1.623,0.571]},'dispersal':{'p':[69,170,754,755,757,761,767,769,771],'w':[0.409,0.103,0.513,0.791,0.806,7.632,0.734,1.387,0.799]},'initial':0,'monitored':0,'temp':[5.15,4.56,7.12,10.31,11.81,15.19,16.77,16.46,13.31,11.47,10.15,10.62]},
		{'area':3.603,'action':0,'capacity':89.51,'local':{'p':[170,757,768,769,805],'w':[0.109,2.732,1.849,0.689,2.843]},'dispersal':{'p':[170,757,762,768,769,805,807],'w':[0.188,1.031,3.603,0.823,0.46,1.239,0.054]},'initial':0,'monitored':0,'temp':[5.1,4.53,7.1,10.28,11.75,15.17,16.76,16.44,13.26,11.41,10.11,10.57]},
		{'area':0.015,'action':0,'capacity':0.36,'local':{'p':[],'w':[]},'dispersal':{'p':[760,763,764,765,766],'w':[0.14,0.015,0.033,0.425,0.11]},'initial':0,'monitored':0,'temp':[5.13,4.54,7.1,10.23,11.71,15.08,16.69,16.36,13.21,11.42,10.11,10.57]},
		{'area':0.033,'action':0,'capacity':0.81,'local':{'p':[],'w':[]},'dispersal':{'p':[760,763,764,765,766],'w':[0.105,0.015,0.033,0.429,0.267]},'initial':0,'monitored':0,'temp':[5.13,4.54,7.1,10.23,11.71,15.08,16.69,16.36,13.21,11.41,10.11,10.57]},
		{'area':2.917,'action':0.06,'capacity':71.19,'local':{'p':[169,660,751,752,760,766],'w':[0.065,0.284,1.215,1.314,2.3,1.964]},'dispersal':{'p':[169,170,660,751,752,760,763,764,765,766],'w':[0.142,0.011,0.227,0.566,0.544,1.012,0.015,0.033,2.917,0.822]},'initial':0,'monitored':0,'temp':[5.13,4.53,7.1,10.2,11.69,15.05,16.66,16.33,13.18,11.4,10.09,10.55]},
		{'area':2.035,'action':0.04,'capacity':50.5,'local':{'p':[170,751,760,765,768],'w':[2.5,1.556,0.331,1.964,0.13]},'dispersal':{'p':[170,751,758,760,763,764,765,766,767,768],'w':[0.78,0.738,0.001,0.306,0.015,0.033,0.716,2.035,0.162,0.216]},'initial':0,'monitored':0,'temp':[5.1,4.51,7.08,10.21,11.68,15.07,16.67,16.34,13.19,11.38,10.08,10.54]},
		{'area':2.705,'action':0,'capacity':65.37,'local':{'p':[754,756,759,761],'w':[1.736,1.362,0.261,1.623]},'dispersal':{'p':[170,754,756,757,759,760,761,766,767],'w':[0.463,0.56,0.51,0.115,0.225,0.677,0.789,0.14,2.705]},'initial':0,'monitored':0,'temp':[5.15,4.55,7.11,10.27,11.76,15.13,16.72,16.4,13.26,11.45,10.13,10.6]},
		{'area':3.482,'action':0.08,'capacity':86.72,'local':{'p':[170,751,758,762,766,805,807],'w':[1.225,0.371,1.893,1.849,0.13,0.172,1.664]},'dispersal':{'p':[170,751,757,758,762,766,768,805,807],'w':[0.499,0.255,0.052,0.801,0.725,0.132,3.482,0.208,0.754]},'initial':0,'monitored':0,'temp':[5.06,4.48,7.05,10.21,11.66,15.07,16.67,16.36,13.18,11.35,10.05,10.52]},
		{'area':6.809,'action':0.17,'capacity':166.67,'local':{'p':[757,762,804,805,806],'w':[0.874,0.689,1.447,1.123,0.262]},'dispersal':{'p':[69,757,761,762,769,770,771,804,805,806],'w':[0.507,0.34,1.441,0.309,6.809,0.653,0.015,0.594,0.477,0.391]},'initial':0,'monitored':0,'temp':[5.17,4.59,7.17,10.36,11.88,15.28,16.86,16.55,13.38,11.5,10.17,10.64]},
		{'area':1.836,'action':0.1,'capacity':38.01,'local':{'p':[69,773,804],'w':[1.681,0.066,1.201]},'dispersal':{'p':[69,769,770,773,804],'w':[0.665,0.864,1.836,0.324,0.572]},'initial':0,'monitored':0,'temp':[5.22,4.63,7.22,10.42,11.97,15.36,16.94,16.63,13.45,11.56,10.2,10.68]},
		{'area':4.249,'action':0.12,'capacity':40.28,'local':{'p':[69,655,755,761],'w':[0.361,1.466,1.164,0.571]},'dispersal':{'p':[69,653,655,755,761,769,771,772],'w':[0.449,1.163,0.652,0.529,0.759,0.009,4.249,0.078]},'initial':0,'monitored':0,'temp':[5.16,4.55,7.11,10.32,11.87,15.21,16.77,16.46,13.34,11.51,10.15,10.61]},
		{'area':8.419,'action':4.53,'capacity':173,'local':{'p':[69,173,653,773],'w':[1.519,0.914,3.379,2.258]},'dispersal':{'p':[69,153,173,653,654,771,772,773,774],'w':[0.621,0.149,0.409,1.285,1.057,0.101,8.419,0.937,0.12]},'initial':0,'monitored':0,'temp':[5.06,4.44,7,10.22,11.83,15.15,16.71,16.42,13.29,11.43,10.04,10.51]},
		{'area':8.697,'action':2.46,'capacity':56.05,'local':{'p':[69,173,770,772,794,803,804],'w':[1.697,2.745,0.066,2.258,1.156,1.461,1.382]},'dispersal':{'p':[69,173,770,772,773,794,803,804],'w':[0.689,1.166,0.241,1.039,8.697,0.52,0.74,0.529]},'initial':0,'monitored':0,'temp':[5.24,4.64,7.24,10.43,12.04,15.4,16.98,16.68,13.5,11.6,10.21,10.69]},
		{'area':10.178,'action':8.49,'capacity':253.04,'local':{'p':[152,654,775,778,782,785],'w':[0.975,0.95,3.956,0.856,0.678,2.919]},'dispersal':{'p':[152,171,172,173,654,772,774,775,778,779,782,785,794],'w':[0.498,0.167,0.051,1.306,0.38,0.116,10.178,1.402,0.442,0.223,0.362,1.191,0.011]},'initial':0,'monitored':0,'temp':[4.8,4.13,6.69,9.87,11.54,14.85,16.46,16.16,13.02,11.17,9.76,10.25]},
		{'area':2.962,'action':0.04,'capacity':46.35,'local':{'p':[774,778],'w':[3.956,0.678]},'dispersal':{'p':[171,774,775,778,779,780,781],'w':[0.079,1.613,2.962,0.349,0.861,0.294,0.099]},'initial':0,'monitored':0,'temp':[4.96,4.3,6.91,10.07,11.75,15.08,16.72,16.38,13.21,11.35,9.91,10.4]},
		{'area':5.216,'action':2.42,'capacity':138.29,'local':{'p':[68,174,176,783,784,787,789],'w':[1.892,0.054,0.059,2.651,1.808,0.383,2.475]},'dispersal':{'p':[68,174,176,776,783,784,787,789],'w':[0.845,0.124,0.178,5.216,1.016,0.76,0.284,1.011]},'initial':0,'monitored':0,'temp':[4.33,3.62,6.24,9.36,11.08,14.39,16.1,15.72,12.54,10.78,9.34,9.81]},
		{'area':1.829,'action':1.99,'capacity':55.04,'local':{'p':[778,781,782,784,786],'w':[1.045,0.13,2.039,0.905,1.792]},'dispersal':{'p':[174,645,777,778,781,782,784,786],'w':[0.009,0.11,1.829,0.459,0.183,0.931,0.481,0.665]},'initial':0,'monitored':0,'temp':[4.31,3.6,6.17,9.31,10.98,14.28,15.96,15.61,12.5,10.71,9.3,9.77]},
		{'area':1.318,'action':0.8,'capacity':35.84,'local':{'p':[774,775,777,781,782],'w':[0.856,0.678,1.045,0.514,0.852]},'dispersal':{'p':[774,775,777,778,780,781,782,786],'w':[0.314,0.313,0.442,1.318,0.104,0.444,0.471,0.065]},'initial':0,'monitored':0,'temp':[4.57,3.88,6.47,9.61,11.3,14.6,16.26,15.92,12.79,10.98,9.55,10.02]},
		{'area':5.262,'action':0.13,'capacity':128.9,'local':{'p':[176,780,791],'w':[1.002,2.219,1.229]},'dispersal':{'p':[171,172,173,176,177,774,775,779,780,791,794],'w':[0.13,0.043,0.001,0.507,0.519,0.069,0.752,5.262,0.879,0.52,0.41]},'initial':0,'monitored':0,'temp':[5.15,4.53,7.17,10.3,12,15.33,16.98,16.62,13.43,11.56,10.11,10.59]},
		{'area':3.079,'action':0.36,'capacity':72.9,'local':{'p':[176,779,781,783],'w':[1.412,2.219,1.497,1.345]},'dispersal':{'p':[176,775,778,779,780,781,783],'w':[0.73,0.422,0.086,0.897,3.079,0.556,0.645]},'initial':0,'monitored':0,'temp':[4.91,4.27,6.91,10.04,11.75,15.08,16.75,16.37,13.18,11.36,9.89,10.37]},
		{'area':1.144,'action':0.49,'capacity':28.44,'local':{'p':[174,777,778,780,783,786],'w':[0.594,0.13,0.514,1.497,0.677,0.315]},'dispersal':{'p':[174,775,777,778,780,781,783,786],'w':[0.249,0.147,0.145,0.432,0.669,1.144,0.398,0.161]},'initial':0,'monitored':0,'temp':[4.67,4,6.62,9.75,11.45,14.76,16.44,16.07,12.91,11.11,9.66,10.13]},
		{'area':3.089,'action':3.66,'capacity':93.17,'local':{'p':[644,645,774,777,778,784,785],'w':[1.354,0.444,0.678,2.039,0.852,0.097,1.926]},'dispersal':{'p':[644,645,774,777,778,782,784,785],'w':[0.63,0.304,0.395,0.79,0.37,3.089,0.145,0.796]},'initial':0,'monitored':0,'temp':[4.23,3.52,6.06,9.21,10.87,14.17,15.83,15.5,12.41,10.62,9.22,9.7]},
		{'area':3.015,'action':2.33,'capacity':82.45,'local':{'p':[174,176,776,780,781],'w':[1.672,0.889,2.651,1.345,0.677]},'dispersal':{'p':[174,176,776,780,781,783,784,789],'w':[0.679,0.477,1.073,0.6,0.318,3.015,0.135,0.096]},'initial':0,'monitored':0,'temp':[4.63,3.96,6.59,9.72,11.43,14.75,16.44,16.05,12.88,11.09,9.63,10.1]},
		{'area':5.724,'action':1.23,'capacity':144.13,'local':{'p':[174,640,645,776,777,782,786,787,788],'w':[0.82,0.529,1.869,1.808,0.905,0.097,1.068,1.601,0.796]},'dispersal':{'p':[174,640,645,776,777,782,783,784,786,787,788],'w':[0.329,0.198,0.84,0.825,0.374,0.186,0.063,5.724,0.39,0.713,0.377]},'initial':0,'monitored':0,'temp':[4.12,3.4,5.98,9.12,10.78,14.08,15.78,15.42,12.31,10.54,9.12,9.59]},
		{'area':6.528,'action':13.33,'capacity':226.78,'local':{'p':[152,644,774,782],'w':[2.685,3.109,2.919,1.926]},'dispersal':{'p':[152,644,774,782,785],'w':[1.242,1.327,1.372,0.834,6.528]},'initial':0,'monitored':0,'temp':[4.25,3.52,6.04,9.21,10.87,14.15,15.77,15.49,12.41,10.61,9.23,9.71]},
		{'area':1.107,'action':0.12,'capacity':26.66,'local':{'p':[174,777,781,784],'w':[1.586,1.792,0.315,1.068]},'dispersal':{'p':[174,777,778,781,784,786],'w':[0.644,0.777,0.069,0.268,0.645,1.107]},'initial':0,'monitored':0,'temp':[4.36,3.66,6.25,9.38,11.06,14.37,16.05,15.69,12.57,10.78,9.35,9.83]},
		{'area':4.751,'action':3.16,'capacity':133.51,'local':{'p':[68,776,784,788],'w':[1.575,0.383,1.601,2.285]},'dispersal':{'p':[68,776,784,787,788],'w':[0.662,0.255,0.741,4.751,0.957]},'initial':0,'monitored':0,'temp':[3.96,3.22,5.81,8.95,10.62,13.92,15.65,15.27,12.14,10.38,8.96,9.44]},
		{'area':2.103,'action':2.7,'capacity':65.95,'local':{'p':[640,784,787],'w':[2.645,0.796,2.285]},'dispersal':{'p':[640,784,787,788],'w':[1.149,0.461,0.869,2.103]},'initial':0,'monitored':0,'temp':[3.94,3.21,5.79,8.94,10.57,13.88,15.58,15.21,12.11,10.35,8.94,9.41]},
		{'area':8.254,'action':3.79,'capacity':139.83,'local':{'p':[68,175,176,776,793],'w':[2.935,2.285,2.569,2.475,1.058]},'dispersal':{'p':[68,175,176,776,783,789,793],'w':[1.248,0.953,1.084,1.005,0.1,8.254,0.511]},'initial':0,'monitored':0,'temp':[4.52,3.83,6.48,9.59,11.33,14.65,16.39,15.99,12.75,11,9.53,10]},
		{'area':5.364,'action':0.17,'capacity':50.54,'local':{'p':[176,791,792,793,948],'w':[0.81,1.286,2.778,2.134,1.499]},'dispersal':{'p':[176,177,790,791,792,793,798,945,948],'w':[0.457,0.248,5.364,0.989,1.002,0.936,0.126,0.012,0.757]},'initial':0,'monitored':0,'temp':[5.13,4.57,7.25,10.33,12.06,15.39,17.1,16.68,13.43,11.64,10.15,10.61]},
		{'area':3.924,'action':0.09,'capacity':67.56,'local':{'p':[176,779,790],'w':[2.487,1.229,1.286]},'dispersal':{'p':[176,177,779,790,791],'w':[1.112,0.715,0.581,1.086,3.924]},'initial':0,'monitored':0,'temp':[5.12,4.55,7.21,10.29,12.01,15.32,17.01,16.61,13.41,11.58,10.11,10.59]},
		{'area':2.463,'action':0.06,'capacity':59.36,'local':{'p':[790,948],'w':[2.778,1.419]},'dispersal':{'p':[177,790,792,798,937,948],'w':[0.078,1.24,2.463,0.971,0.075,0.668]},'initial':0,'monitored':0,'temp':[5.17,4.64,7.3,10.33,12.03,15.32,17.03,16.62,13.44,11.61,10.16,10.63]},
		{'area':8.993,'action':0.07,'capacity':31.08,'local':{'p':[175,176,200,789,790,945,948],'w':[2.861,1.748,1.798,1.058,2.134,1.485,0.36]},'dispersal':{'p':[175,176,200,789,790,793,945,948],'w':[1.203,0.751,0.792,0.541,0.896,8.993,0.695,0.186]},'initial':0,'monitored':0,'temp':[4.95,4.32,7.02,10.11,11.87,15.2,16.94,16.52,13.23,11.46,9.97,10.43]},
		{'area':5.003,'action':0.86,'capacity':73.76,'local':{'p':[173,177,773,803],'w':[2.077,3.63,1.156,1.172]},'dispersal':{'p':[171,172,173,177,773,774,779,794,803],'w':[0.114,0.06,0.936,1.361,0.552,0.002,0.418,5.003,0.633]},'initial':0,'monitored':0,'temp':[5.35,4.77,7.39,10.52,12.17,15.51,17.12,16.79,13.63,11.7,10.29,10.78]},
		{'area':3.198,'action':0.05,'capacity':69.61,'local':{'p':[177,796,797,799,939],'w':[0.476,2.176,2.23,1.609,0.831]},'dispersal':{'p':[177,795,796,797,798,799,939],'w':[0.35,3.198,0.865,0.999,0.091,0.641,0.486]},'initial':0,'monitored':0,'temp':[5.22,4.76,7.36,10.34,11.96,15.21,16.9,16.51,13.45,11.55,10.17,10.66]},
		{'area':3.11,'action':0.24,'capacity':67.43,'local':{'p':[177,795,798,799],'w':[1.891,2.176,2.89,0.102]},'dispersal':{'p':[177,795,796,798,799],'w':[1.022,0.882,3.11,1.25,0.172]},'initial':0,'monitored':0,'temp':[5.21,4.74,7.34,10.33,11.98,15.22,16.92,16.52,13.45,11.56,10.16,10.65]},
		{'area':4.792,'action':0.03,'capacity':99.21,'local':{'p':[177,795,801,802,803,939],'w':[1.121,2.23,2.245,0.193,0.715,0.461]},'dispersal':{'p':[177,795,797,801,802,803,939],'w':[0.603,0.931,4.792,0.885,0.186,1.107,0.285]},'initial':0,'monitored':0,'temp':[5.25,4.76,7.37,10.39,12,15.29,16.95,16.59,13.49,11.58,10.2,10.69]},
		{'area':4.013,'action':0.28,'capacity':90.64,'local':{'p':[177,796,799,937],'w':[0.795,2.89,0.873,2.317]},'dispersal':{'p':[177,790,792,795,796,798,799,937,948],'w':[0.394,0.126,0.856,0.066,1.124,4.013,0.415,1.057,0.104]},'initial':0,'monitored':0,'temp':[5.19,4.7,7.33,10.33,11.99,15.26,16.96,16.56,13.44,11.58,10.16,10.64]},
		{'area':1.787,'action':0.08,'capacity':44.94,'local':{'p':[795,796,798,937,939],'w':[1.609,0.102,0.873,1.126,1.823]},'dispersal':{'p':[795,796,798,799,937,939],'w':[0.703,0.15,0.382,1.787,0.537,0.901]},'initial':0,'monitored':0,'temp':[5.21,4.75,7.35,10.33,11.95,15.2,16.9,16.52,13.43,11.54,10.16,10.64]},
		{'area':0.335,'action':0.07,'capacity':7.71,'local':{'p':[178,803,804],'w':[0.389,0.58,0.521]},'dispersal':{'p':[178,800,803,804,806],'w':[0.298,0.335,0.382,0.478,0.202]},'initial':0,'monitored':0,'temp':[5.23,4.7,7.3,10.44,11.99,15.36,16.97,16.65,13.48,11.58,10.22,10.7]},
		{'area':4.083,'action':0.05,'capacity':100.69,'local':{'p':[797,802,803],'w':[2.245,2.744,1.148]},'dispersal':{'p':[178,797,801,802,803,929,939],'w':[0.878,1.008,4.083,1.205,0.446,0.107,0.057]},'initial':0,'monitored':0,'temp':[5.24,4.76,7.37,10.41,11.98,15.31,16.96,16.61,13.48,11.58,10.21,10.7]},
		{'area':7.467,'action':1.7,'capacity':191.56,'local':{'p':[797,801,934,939,940],'w':[0.193,2.744,0.917,3.492,0.038]},'dispersal':{'p':[178,797,801,802,927,928,929,934,935,939,940],'w':[0.116,0.217,1.043,7.467,0.458,0.393,0.547,0.452,0.685,1.371,0.177]},'initial':0,'monitored':0,'temp':[5.17,4.71,7.31,10.34,11.89,15.21,16.88,16.54,13.4,11.51,10.15,10.63]},
		{'area':5.228,'action':0.13,'capacity':50.87,'local':{'p':[177,773,794,797,800,801,804],'w':[0.521,1.461,1.172,0.715,0.58,1.148,1.236]},'dispersal':{'p':[177,178,773,794,797,800,801,803,804],'w':[0.303,0.47,0.675,0.539,1.034,0.23,0.602,5.228,0.489]},'initial':0,'monitored':0,'temp':[5.27,4.74,7.34,10.45,12.04,15.39,17.01,16.67,13.53,11.62,10.24,10.72]},
		{'area':2.687,'action':0.39,'capacity':45.22,'local':{'p':[769,770,773,800,803],'w':[1.447,1.201,1.382,0.521,1.236]},'dispersal':{'p':[769,770,773,800,803,804,806],'w':[0.641,0.512,0.681,0.287,0.606,2.687,0.719]},'initial':0,'monitored':0,'temp':[5.23,4.67,7.27,10.44,11.99,15.37,16.97,16.65,13.48,11.58,10.22,10.7]},
		{'area':5.607,'action':7.49,'capacity':174.06,'local':{'p':[179,762,768,769,806,807],'w':[0.824,2.843,0.172,1.123,3.102,1.575]},'dispersal':{'p':[179,762,768,769,805,806,807],'w':[0.46,1.126,0.172,0.652,5.607,1.234,0.692]},'initial':0,'monitored':0,'temp':[5.11,4.57,7.15,10.32,11.79,15.2,16.81,16.49,13.3,11.44,10.12,10.59]},
		{'area':8.49,'action':2.5,'capacity':208.28,'local':{'p':[178,179,769,805,808,929],'w':[3.08,1.391,0.262,3.102,1.606,0.908]},'dispersal':{'p':[178,179,769,800,804,805,806,808,929],'w':[1.22,0.626,0.421,0.172,0.57,1.309,8.49,0.686,0.486]},'initial':0,'monitored':0,'temp':[5.16,4.64,7.24,10.38,11.88,15.28,16.89,16.56,13.38,11.5,10.17,10.64]},
		{'area':6.572,'action':0.39,'capacity':165.16,'local':{'p':[179,180,758,768,805,809,810,917],'w':[2.371,1.231,0.402,1.664,1.575,1.289,0.588,0.557]},'dispersal':{'p':[179,180,758,762,768,805,807,809,810,917],'w':[1.007,0.547,0.219,0.04,0.697,0.713,6.572,0.5,0.291,0.341]},'initial':0,'monitored':0,'temp':[5.02,4.47,7.05,10.19,11.65,15.05,16.66,16.35,13.16,11.33,10.02,10.49]},
		{'area':5.555,'action':0.62,'capacity':139.86,'local':{'p':[179,806,923,924,929],'w':[2.681,1.606,1.207,2.012,1.904]},'dispersal':{'p':[179,806,808,923,924,929],'w':[1.108,0.784,5.555,0.624,0.853,0.886]},'initial':0,'monitored':0,'temp':[5.11,4.62,7.22,10.34,11.83,15.22,16.84,16.52,13.31,11.46,10.12,10.59]},
		{'area':2.723,'action':0.17,'capacity':63.49,'local':{'p':[751,758,807,810,813],'w':[0.059,2.773,1.289,2.259,1.224]},'dispersal':{'p':[751,758,807,809,810,813],'w':[0.219,1.06,0.695,2.723,0.931,0.631]},'initial':0,'monitored':0,'temp':[4.97,4.39,6.96,10.08,11.53,14.92,16.53,16.24,13.05,11.25,9.96,10.42]},
		{'area':3.039,'action':1.69,'capacity':82.48,'local':{'p':[180,807,809,813],'w':[2.454,0.588,2.259,2.166]},'dispersal':{'p':[180,807,809,810,813],'w':[1.132,0.404,0.947,3.039,1.014]},'initial':0,'monitored':0,'temp':[4.91,4.33,6.9,10.01,11.47,14.85,16.45,16.17,12.98,11.19,9.9,10.36]},
		{'area':2.508,'action':0.69,'capacity':65.45,'local':{'p':[180,815,915,916,917],'w':[2.003,0.811,1.398,1.01,1.028]},'dispersal':{'p':[180,811,815,915,916,917],'w':[0.892,2.508,0.464,0.614,0.497,0.533]},'initial':0,'monitored':0,'temp':[4.85,4.28,6.86,9.97,11.44,14.8,16.4,16.15,12.93,11.14,9.85,10.31]},
		{'area':5.393,'action':3.39,'capacity':149.78,'local':{'p':[180,813,814,815,818,819,905,908],'w':[0.223,0.737,0.563,3.629,0.882,1.906,0.786,1.018]},'dispersal':{'p':[180,812,813,814,815,818,819,905,908,915],'w':[0.212,5.393,0.382,0.305,1.435,0.389,0.75,0.383,0.538,0.002]},'initial':0,'monitored':0,'temp':[4.7,4.05,6.6,9.71,11.2,14.52,16.1,15.89,12.67,10.94,9.67,10.14]},
		{'area':6.742,'action':5.02,'capacity':191.66,'local':{'p':[9,169,180,751,809,810,812,814],'w':[0.032,1.205,0.813,0.703,1.224,2.166,0.737,3.548]},'dispersal':{'p':[9,169,180,751,758,809,810,812,813,814,815],'w':[0.456,0.406,0.422,0.352,0.059,0.504,0.808,0.416,6.742,1.251,0.017]},'initial':0,'monitored':0,'temp':[4.78,4.15,6.7,9.81,11.27,14.63,16.23,15.96,12.78,11.03,9.75,10.22]},
		{'area':3.268,'action':2.65,'capacity':90.86,'local':{'p':[9,812,813,817,818],'w':[2.825,0.563,3.548,1.101,1.364]},'dispersal':{'p':[9,50,169,812,813,814,817,818],'w':[1.314,0.003,0.031,0.374,1.471,3.268,0.443,0.635]},'initial':0,'monitored':0,'temp':[4.63,3.96,6.5,9.6,11.07,14.41,16,15.76,12.58,10.85,9.59,10.07]},
		{'area':3.218,'action':2.95,'capacity':92.93,'local':{'p':[180,811,812,908,915],'w':[1.302,0.811,3.629,0.368,2.513]},'dispersal':{'p':[180,811,812,813,815,908,915],'w':[0.635,0.374,1.482,0.049,3.218,0.359,1.038]},'initial':0,'monitored':0,'temp':[4.77,4.15,6.72,9.83,11.31,14.65,16.23,16,12.78,11.03,9.75,10.22]},
		{'area':0.003,'action':0.01,'capacity':0.14,'local':{'p':[50],'w':[0.174]},'dispersal':{'p':[9,49,50,816,817],'w':[0.167,0.006,0.322,0.003,0.094]},'initial':0,'monitored':0,'temp':[4.42,3.69,6.2,9.29,10.77,14.08,15.67,15.46,12.29,10.6,9.37,9.85]},
		{'area':1.279,'action':0.52,'capacity':34.34,'local':{'p':[9,48,50,814,818],'w':[0.246,0.192,2.308,1.101,0.872]},'dispersal':{'p':[9,48,50,814,816,817,818],'w':[0.615,0.227,0.673,0.483,0.003,1.279,0.416]},'initial':0,'monitored':0,'temp':[4.49,3.77,6.3,9.39,10.87,14.19,15.78,15.56,12.38,10.68,9.44,9.92]},
		{'area':2.255,'action':0.63,'capacity':58.5,'local':{'p':[48,812,814,817,819],'w':[1.546,0.882,1.364,0.872,1.87]},'dispersal':{'p':[48,50,51,52,812,814,817,818,819],'w':[0.624,0.038,0.042,0.088,0.53,0.641,0.373,2.255,0.787]},'initial':0,'monitored':0,'temp':[4.57,3.88,6.41,9.51,11,14.32,15.9,15.69,12.49,10.78,9.53,10.01]},
		{'area':3.435,'action':0.34,'capacity':84.95,'local':{'p':[48,51,52,181,812,818,905],'w':[0.03,0.014,1.169,1.513,1.906,1.87,1.139]},'dispersal':{'p':[48,51,52,181,812,818,819,905],'w':[0.126,0.046,0.509,0.68,0.914,0.726,3.435,0.548]},'initial':0,'monitored':0,'temp':[4.62,3.92,6.47,9.57,11.07,14.38,15.95,15.75,12.54,10.83,9.57,10.06]},
		{'area':1.619,'action':0.15,'capacity':41.2,'local':{'p':[11,182,824],'w':[1.594,0.417,2.027]},'dispersal':{'p':[11,55,182,820,824,825,828,833],'w':[0.713,0.198,0.284,1.619,0.712,0.657,0.016,0.037]},'initial':0,'monitored':0,'temp':[5.08,4.37,6.93,10.06,11.58,14.87,16.36,16.14,12.91,11.24,9.98,10.45]},
		{'area':2.516,'action':0.28,'capacity':41.03,'local':{'p':[182,826,897],'w':[1.656,1.552,1.816]},'dispersal':{'p':[182,821,822,823,826,897,898,899,901,911],'w':[1.145,2.516,0.012,0.154,0.772,1.012,0.428,0.246,0.009,0.036]},'initial':0,'monitored':0,'temp':[5.03,4.33,6.92,10.02,11.57,14.86,16.35,16.14,12.89,11.21,9.96,10.43]},
		{'area':0.407,'action':0,'capacity':10.15,'local':{'p':[],'w':[]},'dispersal':{'p':[182,821,822,823,824,825,828,898],'w':[0.296,0.049,0.407,0.727,0.502,0.021,0.053,0.012]},'initial':0,'monitored':0,'temp':[5.26,4.58,7.17,10.3,11.82,15.11,16.6,16.37,13.11,11.43,10.17,10.63]},
		{'area':1.996,'action':0.6,'capacity':51.69,'local':{'p':[828,898],'w':[2.325,2.103]},'dispersal':{'p':[182,821,822,823,824,825,828,896,898,900],'w':[0.127,0.181,0.378,1.996,0.112,0.031,0.962,0.129,0.902,0.005]},'initial':0,'monitored':0,'temp':[5.23,4.56,7.11,10.26,11.74,15.06,16.54,16.32,13.06,11.38,10.12,10.58]},
		{'area':1.931,'action':0.73,'capacity':50.77,'local':{'p':[182,820],'w':[1.841,2.027]},'dispersal':{'p':[182,820,822,823,824,825,828,833],'w':[0.891,0.769,0.302,0.121,1.931,0.398,0.126,0.032]},'initial':0,'monitored':0,'temp':[5.19,4.5,7.08,10.21,11.73,15.02,16.5,16.28,13.03,11.36,10.1,10.56]},
		{'area':5.859,'action':4.2,'capacity':161.14,'local':{'p':[32,55],'w':[3.235,3.339]},'dispersal':{'p':[11,12,32,34,55,168,666,749,820,822,823,824,825,828,833],'w':[0.038,0.931,1.306,0.986,1.332,0.051,0.573,0.874,0.517,0.021,0.092,0.387,5.859,0.46,1.403]},'initial':0,'monitored':0,'temp':[4.88,4.13,6.6,9.79,11.19,14.52,16.01,15.81,12.63,10.97,9.71,10.18]},
		{'area':2.358,'action':2.66,'capacity':72.25,'local':{'p':[11,57,181,182,821,897,911],'w':[0.353,3.286,0.124,0.988,1.552,0.259,2.028]},'dispersal':{'p':[11,57,181,182,821,826,897,911],'w':[0.3,1.36,0.137,0.481,0.575,2.358,0.21,0.858]},'initial':0,'monitored':0,'temp':[4.86,4.13,6.71,9.81,11.36,14.65,16.16,15.95,12.71,11.03,9.8,10.28]},
		{'area':1.236,'action':0.15,'capacity':31.51,'local':{'p':[183,830,832],'w':[2.151,2.951,1.215]},'dispersal':{'p':[183,827,830,832],'w':[0.985,1.236,1.351,0.71]},'initial':0,'monitored':0,'temp':[5.05,4.37,6.69,10.01,11.12,14.61,16.09,15.92,12.68,11.01,9.76,10.23]},
		{'area':6.961,'action':0.66,'capacity':175.53,'local':{'p':[183,823,829,833,893,896,898],'w':[2.682,2.325,0.543,1.517,1.267,1.333,0.035]},'dispersal':{'p':[183,820,822,823,824,825,828,829,833,893,896,898,900],'w':[1.06,0.009,0.068,0.794,0.152,0.318,6.961,0.343,0.698,0.578,0.554,0.11,0.004]},'initial':0,'monitored':0,'temp':[5.18,4.5,6.98,10.19,11.55,14.93,16.41,16.2,12.94,11.26,10.01,10.47]},
		{'area':3.427,'action':0.23,'capacity':86.69,'local':{'p':[183,828,831,832,892,893],'w':[1.03,0.543,2.256,1.742,1.053,0.704]},'dispersal':{'p':[183,828,829,831,832,892,893],'w':[0.494,0.32,3.427,0.921,0.781,0.53,0.371]},'initial':0,'monitored':0,'temp':[5.09,4.43,6.78,10.07,11.22,14.7,16.18,16,12.75,11.06,9.82,10.29]},
		{'area':4.099,'action':0.09,'capacity':97.38,'local':{'p':[183,748,749,827,832,833],'w':[0.525,1.658,1.556,2.951,0.439,1.74]},'dispersal':{'p':[183,748,749,827,830,832,833,835],'w':[0.483,0.79,0.67,0.892,4.099,0.34,0.845,0.028]},'initial':0,'monitored':0,'temp':[5,4.3,6.62,9.94,11.07,14.54,16.02,15.85,12.63,10.96,9.71,10.18]},
		{'area':4.086,'action':0.08,'capacity':102.19,'local':{'p':[184,829,832,835,887,892],'w':[0.418,2.256,0.595,1.344,2.184,1.182]},'dispersal':{'p':[184,829,831,832,835,887,892],'w':[0.301,0.879,4.086,0.341,0.599,0.958,0.627]},'initial':0,'monitored':0,'temp':[4.97,4.31,6.54,9.91,10.89,14.43,15.91,15.78,12.53,10.85,9.63,10.11]},
		{'area':3.975,'action':0.44,'capacity':100.97,'local':{'p':[183,748,827,829,830,831,835],'w':[1.458,0.253,1.215,1.742,0.439,0.595,2.871]},'dispersal':{'p':[183,740,748,827,829,830,831,832,835],'w':[0.65,0.002,0.269,0.437,0.703,0.259,0.343,3.975,1.225]},'initial':0,'monitored':0,'temp':[5.09,4.43,6.68,10.06,11.04,14.59,16.07,15.92,12.66,10.98,9.75,10.22]},
		{'area':6.2,'action':0.67,'capacity':155.45,'local':{'p':[183,749,828,830],'w':[0.406,1.867,1.517,1.74]},'dispersal':{'p':[12,32,183,749,820,824,825,828,830,833],'w':[0.081,0.176,0.24,0.799,0.015,0.01,1.424,0.632,0.716,6.2]},'initial':0,'monitored':0,'temp':[5,4.28,6.71,9.94,11.26,14.64,16.12,15.93,12.72,11.05,9.8,10.26]},
		{'area':2.042,'action':1.95,'capacity':59.9,'local':{'p':[740,741,744,837],'w':[0.277,0.493,1.127,2.225]},'dispersal':{'p':[740,741,744,834,837],'w':[1.326,0.275,0.584,2.042,1.064]},'initial':0,'monitored':0,'temp':[5.22,4.63,6.56,10.22,10.67,14.43,15.89,15.84,12.55,10.88,9.66,10.16]},
		{'area':6.202,'action':0.94,'capacity':158.44,'local':{'p':[184,740,748,831,832],'w':[2.736,2.861,0.354,1.344,2.871]},'dispersal':{'p':[184,740,748,830,831,832,835],'w':[1.172,1.276,0.287,0.018,0.693,1.14,6.202]},'initial':0,'monitored':0,'temp':[5.09,4.45,6.55,10.05,10.8,14.44,15.91,15.81,12.54,10.87,9.65,10.14]},
		{'area':8.154,'action':0.83,'capacity':205.86,'local':{'p':[184,191,837,843,885,887,888],'w':[2.953,0.012,0.954,3.523,1.165,2.71,0.507]},'dispersal':{'p':[184,191,836,837,843,845,885,887,888],'w':[1.191,0.087,8.154,0.443,1.228,0.237,0.569,1.133,0.31]},'initial':0,'monitored':0,'temp':[4.68,4.01,6.03,9.52,10.22,13.85,15.31,15.29,12.05,10.41,9.23,9.72]},
		{'area':4.639,'action':2.87,'capacity':127.69,'local':{'p':[184,740,744,834,836,839,845],'w':[1.302,0.723,0.934,2.225,0.954,1.807,0.952]},'dispersal':{'p':[184,740,744,834,836,837,839,843,845],'w':[0.624,0.232,0.553,0.948,0.431,4.639,0.776,0.029,0.525]},'initial':0,'monitored':0,'temp':[4.98,4.35,6.26,9.9,10.36,14.1,15.56,15.54,12.27,10.62,9.43,9.93]},
		{'area':1.855,'action':1.45,'capacity':52.77,'local':{'p':[185,840,841,844,846],'w':[0.984,1.093,1.295,1.026,1.089]},'dispersal':{'p':[185,838,840,841,844,846,851],'w':[0.476,1.855,0.603,0.635,0.464,0.516,0.001]},'initial':0,'monitored':0,'temp':[4.4,3.71,5.58,9.15,9.71,13.35,14.79,14.85,11.64,10.04,8.92,9.39]},
		{'area':3.977,'action':1.35,'capacity':105.52,'local':{'p':[185,735,737,744,837,842,844,845],'w':[1.327,0.315,0.269,0.827,1.807,1.142,0.077,1.999]},'dispersal':{'p':[185,735,737,744,837,839,842,844,845],'w':[0.561,0.224,0.176,0.398,0.85,3.977,0.496,0.089,0.809]},'initial':0,'monitored':0,'temp':[4.85,4.22,6.07,9.75,10.17,13.9,15.34,15.36,12.11,10.47,9.3,9.79]},
		{'area':2.716,'action':0.98,'capacity':72.44,'local':{'p':[838,841,842,844,847,850,851,852,855],'w':[1.093,0.378,0.852,0.42,0.164,1.904,0.417,0.078,1.129]},'dispersal':{'p':[838,840,841,842,844,847,850,851,852,855],'w':[0.454,2.716,0.252,0.363,0.208,0.169,0.734,0.298,0.143,0.454]},'initial':0,'monitored':0,'temp':[4.54,3.85,5.8,9.32,9.97,13.55,14.98,15.01,11.81,10.21,9.09,9.54]},
		{'area':2.886,'action':0.96,'capacity':76.26,'local':{'p':[838,840,846,848,851,886],'w':[1.295,0.378,1.37,0.166,1.497,2.074]},'dispersal':{'p':[838,840,841,846,848,851,882,886],'w':[0.563,0.284,2.886,0.617,0.193,0.623,0.097,0.828]},'initial':0,'monitored':0,'temp':[4.36,3.66,5.6,9.09,9.77,13.36,14.79,14.83,11.63,10.03,8.92,9.38]},
		{'area':3.084,'action':1,'capacity':81.06,'local':{'p':[735,839,840,844,847],'w':[1.457,1.142,0.852,2.24,1.889]},'dispersal':{'p':[185,735,737,839,840,842,844,847,855],'w':[0.085,0.739,0.013,0.622,0.479,3.084,0.824,0.752,0.042]},'initial':0,'monitored':0,'temp':[4.79,4.15,6.02,9.66,10.14,13.82,15.26,15.28,12.05,10.43,9.27,9.74]},
		{'area':3.933,'action':2.38,'capacity':109.54,'local':{'p':[836,885],'w':[3.523,3.018]},'dispersal':{'p':[836,837,843,845,846,882,885,886],'w':[1.508,0.103,3.933,0.982,0.536,0.008,1.255,0.12]},'initial':0,'monitored':0,'temp':[4.51,3.84,5.78,9.3,9.94,13.58,15.03,15.05,11.82,10.2,9.05,9.54]},
		{'area':1.243,'action':0.19,'capacity':32.03,'local':{'p':[185,838,839,840,842],'w':[1.711,1.026,0.077,0.42,2.24]},'dispersal':{'p':[185,838,839,840,842,844],'w':[0.609,0.509,0.263,0.347,0.981,1.243]},'initial':0,'monitored':0,'temp':[4.6,3.94,5.8,9.42,9.93,13.59,15.03,15.07,11.85,10.24,9.09,9.57]},
		{'area':3.379,'action':1.99,'capacity':94.31,'local':{'p':[185,837,839,846],'w':[0.853,0.952,1.999,1.513]},'dispersal':{'p':[185,836,837,839,843,845,846],'w':[0.45,0.184,0.578,0.788,1.082,3.379,0.6]},'initial':0,'monitored':0,'temp':[4.57,3.91,5.76,9.38,9.86,13.56,15.01,15.06,11.82,10.19,9.04,9.54]},
		{'area':2.132,'action':0.78,'capacity':57.21,'local':{'p':[185,838,841,845,886],'w':[0.514,1.089,1.37,1.513,0.415]},'dispersal':{'p':[185,838,841,843,845,846,882,885,886],'w':[0.26,0.48,0.581,0.391,0.742,2.132,0.008,0.141,0.251]},'initial':0,'monitored':0,'temp':[4.33,3.64,5.49,9.08,9.61,13.26,14.71,14.78,11.56,9.96,8.84,9.33]},
		{'area':2.962,'action':0.94,'capacity':77.76,'local':{'p':[733,734,735,840,842,855],'w':[0.048,0.886,1.942,0.164,1.889,2.292]},'dispersal':{'p':[733,734,735,840,842,847,855],'w':[0.167,0.419,0.852,0.2,0.851,2.962,0.902]},'initial':0,'monitored':0,'temp':[4.93,4.29,6.24,9.82,10.41,14.03,15.45,15.45,12.24,10.62,9.45,9.89]},
		{'area':2.134,'action':0.67,'capacity':56.71,'local':{'p':[841,851,873,876,886],'w':[0.166,2.869,2.773,0.539,0.912]},'dispersal':{'p':[841,848,851,854,873,876,886],'w':[0.183,2.134,1.111,0.099,1.123,0.385,0.51]},'initial':0,'monitored':0,'temp':[4.43,3.71,5.8,9.17,10.04,13.55,14.97,14.95,11.77,10.17,9.07,9.5]},
		{'area':8.377,'action':1.25,'capacity':213.79,'local':{'p':[186,723,729,853,854,856,857,867],'w':[1.875,0.14,0.705,1.893,1.148,1.172,2.31,1.907]},'dispersal':{'p':[186,723,729,849,853,854,856,857,867,876],'w':[0.681,0.151,0.383,8.377,0.8,0.543,0.527,0.946,0.808,0.099]},'initial':0,'monitored':0,'temp':[4.48,3.71,5.84,9.13,10.17,13.52,14.91,14.87,11.73,10.24,9.18,9.51]},
		{'area':2.032,'action':0.07,'capacity':50.78,'local':{'p':[840,851,852,854],'w':[1.904,1.128,1.29,1.534]},'dispersal':{'p':[840,850,851,852,854,855],'w':[0.838,2.032,0.622,0.581,0.707,0.096]},'initial':0,'monitored':0,'temp':[4.5,3.8,5.8,9.25,10.01,13.54,14.96,14.98,11.79,10.2,9.1,9.52]},
		{'area':3.066,'action':0.7,'capacity':79.72,'local':{'p':[840,841,848,850,854,876],'w':[0.417,1.497,2.869,1.128,1.452,0.117]},'dispersal':{'p':[840,841,848,850,851,854,876,886],'w':[0.266,0.709,1.137,0.46,3.066,0.645,0.227,0.073]},'initial':0,'monitored':0,'temp':[4.38,3.67,5.69,9.11,9.91,13.43,14.86,14.87,11.68,10.09,9,9.43]},
		{'area':2.359,'action':0.22,'capacity':59.06,'local':{'p':[186,733,840,850,853,854,855],'w':[0.696,0.114,0.078,1.29,1.419,0.601,2.087]},'dispersal':{'p':[186,733,840,850,852,853,854,855],'w':[0.342,0.214,0.163,0.506,2.359,0.594,0.348,0.848]},'initial':0,'monitored':0,'temp':[4.75,4.07,6.12,9.57,10.36,13.86,15.27,15.26,12.08,10.49,9.36,9.76]},
		{'area':4.404,'action':0.87,'capacity':113.59,'local':{'p':[186,729,733,849,852],'w':[1.489,1.621,2.032,1.893,1.419]},'dispersal':{'p':[186,729,733,849,852,853,855],'w':[0.59,0.805,0.878,0.886,0.651,4.404,0.072]},'initial':0,'monitored':0,'temp':[4.76,4.05,6.15,9.53,10.43,13.86,15.26,15.22,12.07,10.53,9.41,9.76]},
		{'area':4.546,'action':1.06,'capacity':117.75,'local':{'p':[186,849,850,851,852,867,876],'w':[1.577,1.148,1.534,1.452,0.601,0.02,2.04]},'dispersal':{'p':[186,848,849,850,851,852,854,867,876],'w':[0.634,0.05,0.548,0.64,0.633,0.335,4.546,0.155,0.853]},'initial':0,'monitored':0,'temp':[4.45,3.72,5.79,9.16,10.06,13.52,14.93,14.91,11.75,10.18,9.1,9.5]},
		{'area':2.505,'action':0.15,'capacity':62.79,'local':{'p':[733,840,847,852],'w':[1.179,1.129,2.292,2.087]},'dispersal':{'p':[733,734,840,842,847,850,852,853,855],'w':[0.576,0.103,0.526,0.06,0.93,0.079,0.821,0.073,2.505]},'initial':0,'monitored':0,'temp':[4.86,4.2,6.21,9.72,10.41,13.97,15.39,15.38,12.18,10.58,9.43,9.84]},
		{'area':5.298,'action':1.74,'capacity':139.89,'local':{'p':[187,849,857,858,860,867],'w':[1.097,1.172,2.104,1.085,1.593,1.631]},'dispersal':{'p':[187,849,856,857,858,859,860,867],'w':[0.535,0.606,5.298,0.939,0.524,0.031,0.579,0.75]},'initial':0,'monitored':0,'temp':[4.36,3.54,5.71,8.92,10.1,13.37,14.74,14.67,11.55,10.11,9.1,9.41]},
		{'area':8.681,'action':3.5,'capacity':229.03,'local':{'p':[71,187,723,849,856,861],'w':[0.665,1.127,2.958,2.31,2.104,2.2]},'dispersal':{'p':[71,187,723,729,849,856,857,861],'w':[0.371,0.516,1.207,0.057,1.052,0.882,8.681,0.927]},'initial':0,'monitored':0,'temp':[4.27,3.41,5.55,8.76,9.94,13.19,14.57,14.5,11.4,10.01,9,9.28]},
		{'area':3.728,'action':0.62,'capacity':76.22,'local':{'p':[856,859,860,865,866,867],'w':[1.085,2.309,0.216,0.819,2.175,1.557]},'dispersal':{'p':[856,858,859,860,865,866,867],'w':[0.534,3.728,0.884,0.135,0.413,0.836,0.758]},'initial':0,'monitored':0,'temp':[4.29,3.48,5.68,8.87,10.07,13.36,14.74,14.66,11.52,10.05,9.05,9.37]},
		{'area':3.005,'action':2.17,'capacity':84.3,'local':{'p':[187,858,860,866],'w':[1.011,2.309,1.687,0.108]},'dispersal':{'p':[187,856,858,859,860,866],'w':[0.517,0.071,0.941,3.005,0.635,0.126]},'initial':0,'monitored':0,'temp':[4.05,3.18,5.32,8.51,9.75,12.98,14.34,14.29,11.18,9.77,8.81,9.11]},
		{'area':1.028,'action':1.28,'capacity':31.62,'local':{'p':[187,856,858,859],'w':[1.157,1.593,0.216,1.687]},'dispersal':{'p':[187,856,858,859,860],'w':[0.638,0.735,0.277,0.706,1.028]},'initial':0,'monitored':0,'temp':[4.21,3.37,5.51,8.71,9.94,13.17,14.53,14.47,11.36,9.95,8.97,9.26]},
		{'area':7.895,'action':3.16,'capacity':174.57,'local':{'p':[71,187,724,857],'w':[1.044,2.477,2.802,2.2]},'dispersal':{'p':[71,187,724,857,861],'w':[0.527,1.008,1.122,0.961,7.895]},'initial':0,'monitored':0,'temp':[4.11,3.18,5.29,8.51,9.73,12.93,14.29,14.21,11.11,9.79,8.83,9.08]},
		{'area':1.701,'action':0.37,'capacity':43.93,'local':{'p':[188,863,867,868,870,877],'w':[0.055,0.277,0.287,0.815,1.624,0.258]},'dispersal':{'p':[188,862,863,865,867,868,870,877,878],'w':[0.437,1.701,0.225,0.543,0.319,0.397,0.58,0.218,0.041]},'initial':0,'monitored':0,'temp':[4.65,3.91,6.24,9.41,10.57,13.96,15.38,15.23,12.03,10.44,9.4,9.76]},
		{'area':1.785,'action':0.11,'capacity':43.49,'local':{'p':[188,862,864,877],'w':[2.033,0.277,1.038,0.726]},'dispersal':{'p':[188,862,863,864,866,868,877],'w':[0.783,0.271,1.785,0.384,0.004,0.014,0.381]},'initial':0,'monitored':0,'temp':[4.48,3.73,6.07,9.22,10.41,13.8,15.22,15.07,11.88,10.27,9.25,9.63]},
		{'area':1.093,'action':0.09,'capacity':27.24,'local':{'p':[208,863,869,877],'w':[0.598,1.038,0.364,0.724]},'dispersal':{'p':[208,863,864,869,877],'w':[0.271,0.477,1.093,0.375,0.418]},'initial':0,'monitored':0,'temp':[4.52,3.78,6.15,9.28,10.47,13.89,15.31,15.16,11.95,10.33,9.29,9.68]},
		{'area':2.238,'action':0.25,'capacity':56.13,'local':{'p':[188,858,866,867],'w':[1.506,0.819,1.483,0.91]},'dispersal':{'p':[188,858,862,865,866,867,870],'w':[0.648,0.447,0.72,2.238,0.672,0.481,0.021]},'initial':0,'monitored':0,'temp':[4.5,3.73,6.02,9.19,10.37,13.72,15.12,15,11.82,10.28,9.26,9.61]},
		{'area':2.739,'action':2.56,'capacity':64.99,'local':{'p':[188,858,859,865],'w':[0.912,2.175,0.108,1.483]},'dispersal':{'p':[188,858,859,863,865,866],'w':[0.451,0.888,0.135,0.004,0.616,2.739]},'initial':0,'monitored':0,'temp':[4.1,3.27,5.48,8.65,9.88,13.17,14.56,14.48,11.34,9.85,8.86,9.21]},
		{'area':6.601,'action':0.83,'capacity':167.31,'local':{'p':[849,854,856,858,862,865,870,872,876,878],'w':[1.907,0.02,1.631,1.557,0.287,0.91,0.186,0.238,1.203,1.63]},'dispersal':{'p':[849,854,856,858,862,865,867,870,872,876,878],'w':[0.843,0.112,0.746,0.656,0.157,0.436,6.601,0.13,0.271,0.533,0.578]},'initial':0,'monitored':0,'temp':[4.49,3.73,5.92,9.15,10.27,13.62,15.01,14.93,11.78,10.26,9.22,9.56…
		{'area':2.881,'action':0.19,'capacity':71.37,'local':{'p':[862,870,871,875,877],'w':[0.815,1.056,1.768,1.403,1.972]},'dispersal':{'p':[189,862,863,868,870,871,875,877,878],'w':[0.064,0.438,0.029,2.881,0.403,0.823,0.68,0.864,0.002]},'initial':0,'monitored':0,'temp':[4.63,3.91,6.23,9.41,10.55,13.97,15.39,15.25,12.05,10.44,9.37,9.76]},
		{'area':1.51,'action':0.79,'capacity':40.37,'local':{'p':[64,208,864,875,877],'w':[0.348,1.282,0.364,0.69,1.656]},'dispersal':{'p':[64,208,864,869,875,877],'w':[0.282,0.674,0.453,1.51,0.413,0.724]},'initial':0,'monitored':0,'temp':[4.52,3.78,6.15,9.28,10.47,13.9,15.32,15.17,11.98,10.34,9.28,9.69]},
		{'area':0.993,'action':0.05,'capacity':25.09,'local':{'p':[862,867,868,871,878],'w':[1.624,0.186,1.056,0.355,1.139]},'dispersal':{'p':[862,865,867,868,870,871,878],'w':[0.711,0.018,0.248,0.558,0.993,0.26,0.438]},'initial':0,'monitored':0,'temp':[4.6,3.87,6.16,9.35,10.49,13.88,15.29,15.17,11.98,10.39,9.34,9.71]},
		{'area':2.507,'action':0.38,'capacity':63.93,'local':{'p':[189,868,870,872,874,875,876,878],'w':[0.528,1.768,0.355,1.149,0.408,0.166,1.048,0.744]},'dispersal':{'p':[189,868,870,871,872,873,874,875,876,878],'w':[0.265,0.717,0.24,2.507,0.43,0.002,0.248,0.18,0.524,0.363]},'initial':0,'monitored':0,'temp':[4.56,3.83,6.09,9.32,10.4,13.83,15.24,15.14,11.96,10.36,9.28,9.68]},
		{'area':1.205,'action':0.41,'capacity':32.16,'local':{'p':[867,871,876,878],'w':[0.238,1.149,1.836,1.174]},'dispersal':{'p':[867,871,872,876,878],'w':[0.397,0.571,1.205,0.944,0.478]},'initial':0,'monitored':0,'temp':[4.51,3.77,5.98,9.23,10.29,13.7,15.11,15.03,11.86,10.28,9.22,9.6]},
		{'area':3.438,'action':0.7,'capacity':89.05,'local':{'p':[848,874,876,886],'w':[2.773,2.71,2.084,0.504]},'dispersal':{'p':[848,871,873,874,876,886],'w':[1.148,0.009,3.438,1.194,0.973,0.425]},'initial':0,'monitored':0,'temp':[4.47,3.75,5.91,9.22,10.18,13.66,15.07,15.03,11.85,10.24,9.14,9.57]},
		{'area':4.252,'action':0.86,'capacity':106.2,'local':{'p':[189,871,873,876,880,886],'w':[3.221,0.408,2.71,0.348,0.584,0.776]},'dispersal':{'p':[189,871,873,874,876,880,886],'w':[1.351,0.309,1.143,4.252,0.211,0.492,0.565]},'initial':0,'monitored':0,'temp':[4.53,3.81,6.04,9.3,10.33,13.8,15.21,15.14,11.96,10.34,9.23,9.65]},
		{'area':5.05,'action':1.35,'capacity':130.83,'local':{'p':[64,189,868,869,871,877,879,1027],'w':[1.712,1.292,1.403,0.69,0.166,1.136,2.239,0.187]},'dispersal':{'p':[64,189,208,868,869,871,875,877,879,1027],'w':[0.752,0.616,0.002,0.577,0.346,0.199,5.05,0.463,0.859,0.212]},'initial':0,'monitored':0,'temp':[4.57,3.85,6.21,9.36,10.52,13.96,15.37,15.24,12.05,10.42,9.33,9.75]},
		{'area':4.753,'action':2.54,'capacity':129.3,'local':{'p':[848,851,854,867,871,872,873,874],'w':[0.539,0.117,2.04,1.203,1.048,1.836,2.084,0.348]},'dispersal':{'p':[848,849,851,854,867,871,872,873,874,876],'w':[0.229,0.132,0.12,0.847,0.541,0.535,0.686,0.782,0.304,4.753]},'initial':0,'monitored':0,'temp':[4.46,3.73,5.89,9.18,10.19,13.62,15.03,14.98,11.81,10.23,9.16,9.55]},
		{'area':2.58,'action':0.37,'capacity':63.7,'local':{'p':[862,863,864,868,869,875],'w':[0.258,0.726,0.724,1.972,1.656,1.136]},'dispersal':{'p':[188,862,863,864,868,869,875,877],'w':[0.004,0.234,0.363,0.336,0.8,0.694,0.622,2.58]},'initial':0,'monitored':0,'temp':[4.61,3.88,6.24,9.39,10.56,13.99,15.4,15.25,12.05,10.42,9.36,9.76]},
		{'area':1.202,'action':0.02,'capacity':30.19,'local':{'p':[867,870,871,872],'w':[1.63,1.139,0.744,1.174]},'dispersal':{'p':[862,867,868,870,871,872,878],'w':[0.074,0.823,0.004,0.541,0.376,0.543,1.202]},'initial':0,'monitored':0,'temp':[4.55,3.8,6.05,9.27,10.37,13.77,15.17,15.07,11.9,10.33,9.28,9.65]},
		{'area':2.758,'action':0.7,'capacity':69.32,'local':{'p':[189,875,1027,1028],'w':[1.837,2.239,1.024,1.905]},'dispersal':{'p':[64,189,875,879,1027,1028],'w':[0.052,0.884,0.999,2.758,0.544,0.823]},'initial':0,'monitored':0,'temp':[4.6,3.88,6.24,9.39,10.56,14.01,15.4,15.28,12.1,10.46,9.34,9.78]},
		{'area':3.976,'action':2.82,'capacity':110.65,'local':{'p':[189,190,874,881,884,886,1016,1028],'w':[0.786,1.338,0.584,0.579,0.928,1.936,0.029,1.118]},'dispersal':{'p':[189,190,874,880,881,884,886,1016,1028],'w':[0.358,0.561,0.436,3.976,0.327,0.375,0.88,0.122,0.503]},'initial':0,'monitored':0,'temp':[4.59,3.88,6.15,9.38,10.47,13.93,15.33,15.26,12.08,10.45,9.3,9.74]},
		{'area':2.643,'action':0.03,'capacity':65.43,'local':{'p':[880,883,884,1015,1016,1023],'w':[0.579,0.318,2.156,1.575,1.158,0.938]},'dispersal':{'p':[880,881,883,884,1015,1016,1023,1028],'w':[0.366,2.643,0.286,0.832,0.597,0.527,0.473,0.109]},'initial':0,'monitored':0,'temp':[4.59,3.88,6.23,9.38,10.57,14,15.38,15.31,12.14,10.51,9.33,9.8]},
		{'area':0.812,'action':0.36,'capacity':21.97,'local':{'p':[885,886],'w':[1.45,0.689]},'dispersal':{'p':[841,843,846,882,885,886],'w':[0.196,0.022,0.022,0.812,0.74,2.077]},'initial':0,'monitored':0,'temp':[4.43,3.74,5.76,9.19,9.97,13.53,14.96,14.98,11.77,10.16,9.03,9.49]},
		{'area':2.776,'action':0.87,'capacity':73.32,'local':{'p':[190,881,884,888,889,1015,1019],'w':[0.958,0.318,1.272,1.822,1.411,0.575,0.972]},'dispersal':{'p':[190,881,883,884,885,888,889,1015,1019,1022],'w':[0.568,0.184,2.776,0.481,0.002,0.869,0.595,0.23,0.441,0.026]},'initial':0,'monitored':0,'temp':[4.61,3.91,6.22,9.41,10.58,14.02,15.43,15.36,12.17,10.53,9.34,9.8]},
		{'area':1.818,'action':1.31,'capacity':50.86,'local':{'p':[190,880,881,883],'w':[2.206,0.928,2.156,1.272]},'dispersal':{'p':[190,880,881,883,884,1015],'w':[0.927,0.56,0.937,0.693,1.818,0.006]},'initial':0,'monitored':0,'temp':[4.6,3.9,6.19,9.39,10.52,13.97,15.37,15.31,12.12,10.49,9.32,9.77]},
		{'area':6.524,'action':3.79,'capacity':177.83,'local':{'p':[190,836,843,882,886,888],'w':[1.887,1.165,3.018,1.45,1.289,1.136]},'dispersal':{'p':[190,836,843,846,882,885,886,888],'w':[0.8,0.607,1.185,0.102,0.338,6.524,0.878,0.606]},'initial':0,'monitored':0,'temp':[4.53,3.84,5.92,9.32,10.16,13.71,15.14,15.14,11.93,10.3,9.14,9.61]},
		{'area':6.085,'action':2.33,'capacity':161.49,'local':{'p':[190,841,846,848,873,874,880,882,885],'w':[1.054,2.074,0.415,0.912,0.504,0.776,1.936,0.689,1.289]},'dispersal':{'p':[190,841,843,846,848,851,873,874,880,882,885,886],'w':[0.548,0.803,0.1,0.215,0.4,0.039,0.247,0.557,0.776,0.812,1.051,6.085]},'initial':0,'monitored':0,'temp':[4.49,3.79,5.89,9.25,10.14,13.66,15.08,15.07,11.87,10.26,9.12,9.58…
		{'area':9.321,'action':1.19,'capacity':237.61,'local':{'p':[184,191,831,836,890,892],'w':[1.214,2.905,2.184,2.71,1.662,1.403]},'dispersal':{'p':[184,191,831,836,887,888,890,892],'w':[0.564,1.161,0.941,1.148,9.321,0.157,0.702,0.654]},'initial':0,'monitored':0,'temp':[4.77,4.09,6.29,9.64,10.62,14.15,15.62,15.53,12.29,10.63,9.43,9.9]},
		{'area':8.168,'action':3.56,'capacity':220.07,'local':{'p':[190,191,836,883,885,889,1013],'w':[0.394,3.997,0.507,1.822,1.136,3.153,1.006]},'dispersal':{'p':[190,191,836,883,885,887,888,889,891,1013],'w':[0.247,1.556,0.297,0.76,0.519,0.092,8.168,1.261,0.002,0.573]},'initial':0,'monitored':0,'temp':[4.64,3.94,6.23,9.45,10.61,14.06,15.49,15.41,12.21,10.56,9.36,9.81]},
		{'area':3.059,'action':0.25,'capacity':76.61,'local':{'p':[883,888,1013,1019,1022],'w':[1.411,3.153,0.443,0.13,2.82]},'dispersal':{'p':[883,888,889,1013,1019,1022],'w':[0.625,1.302,3.059,0.384,0.202,1.209]},'initial':0,'monitored':0,'temp':[4.67,3.97,6.35,9.49,10.77,14.18,15.59,15.49,12.3,10.63,9.43,9.88]},
		{'area':4.492,'action':0.74,'capacity':115.28,'local':{'p':[191,192,887,891,892],'w':[1.929,1.789,1.662,1.912,0.989]},'dispersal':{'p':[191,192,887,890,891,892],'w':[0.834,0.802,0.76,4.492,0.906,0.47]},'initial':0,'monitored':0,'temp':[4.69,4,6.34,9.55,10.8,14.22,15.69,15.56,12.35,10.67,9.46,9.91]},
		{'area':5.084,'action':0.11,'capacity':124.82,'local':{'p':[65,191,192,890,1012,1013],'w':[1.027,2.007,0.765,1.912,1.478,2.35]},'dispersal':{'p':[65,191,192,888,890,891,1012,1013],'w':[0.54,0.92,0.43,0.011,0.782,5.084,0.628,1.007]},'initial':0,'monitored':0,'temp':[4.64,3.94,6.32,9.48,10.84,14.22,15.7,15.55,12.34,10.64,9.44,9.86]},
		{'area':5.245,'action':0.51,'capacity':132.23,'local':{'p':[192,829,831,887,890,893],'w':[1.957,1.053,1.182,1.403,0.989,2.209]},'dispersal':{'p':[192,829,831,887,890,892,893],'w':[0.88,0.512,0.492,0.632,0.501,5.245,1.012]},'initial':0,'monitored':0,'temp':[4.9,4.21,6.58,9.82,11.05,14.49,15.97,15.8,12.57,10.89,9.66,10.12]},
		{'area':4.477,'action':0.68,'capacity':112.92,'local':{'p':[192,828,829,892,894,895,896],'w':[1.04,1.267,0.704,2.209,0.594,1.933,0.803]},'dispersal':{'p':[192,828,829,892,893,894,895,896],'w':[0.476,0.633,0.436,0.889,4.477,0.372,0.724,0.385]},'initial':0,'monitored':0,'temp':[5.02,4.34,6.79,9.98,11.32,14.71,16.2,16,12.76,11.07,9.83,10.29]},
		{'area':4.556,'action':2.24,'capacity':123.35,'local':{'p':[65,192,193,893,895,899,1010],'w':[0.54,2.489,0.354,0.594,1.367,0.867,1.292]},'dispersal':{'p':[65,192,193,893,894,895,899,1003,1004,1008,1010],'w':[0.358,1.046,0.152,0.311,4.556,0.57,0.405,0.035,0.119,1.015,0.582]},'initial':0,'monitored':0,'temp':[4.88,4.19,6.66,9.81,11.24,14.59,16.08,15.89,12.65,10.96,9.73,10.17]},
		{'area':2.098,'action':0.08,'capacity':51.62,'local':{'p':[893,894,896,899,900],'w':[1.933,1.367,1.688,0.376,0.78]},'dispersal':{'p':[893,894,895,896,899,900],'w':[0.894,0.685,2.098,0.671,0.297,0.38]},'initial':0,'monitored':0,'temp':[5.04,4.36,6.86,10.02,11.44,14.79,16.27,16.07,12.82,11.14,9.9,10.35]},
		{'area':1.781,'action':0,'capacity':43.77,'local':{'p':[828,893,895,898,900],'w':[1.333,0.803,1.688,0.306,1.573]},'dispersal':{'p':[823,828,893,895,896,898,900],'w':[0.086,0.643,0.49,0.677,1.781,0.192,0.679]},'initial':0,'monitored':0,'temp':[5.12,4.44,6.94,10.12,11.52,14.88,16.36,16.16,12.9,11.22,9.97,10.43]},
		{'area':4.148,'action':0.08,'capacity':60.29,'local':{'p':[821,826,902,911,913],'w':[1.816,0.259,3.07,1.492,0.353]},'dispersal':{'p':[193,821,826,897,899,902,911,913],'w':[0.066,0.933,0.272,4.148,0.894,1.297,0.647,0.222]},'initial':0,'monitored':0,'temp':[4.94,4.24,6.82,9.92,11.46,14.75,16.26,16.05,12.8,11.12,9.87,10.35]},
		{'area':2.032,'action':0.25,'capacity':49.11,'local':{'p':[823,828,896,899,900,901],'w':[2.103,0.035,0.306,0.351,1.203,1.74]},'dispersal':{'p':[182,821,822,823,828,896,898,899,900,901],'w':[0.015,0.514,0.001,0.725,0.151,0.256,2.032,0.195,0.448,0.733]},'initial':0,'monitored':0,'temp':[5.19,4.52,7.08,10.21,11.72,15.03,16.51,16.29,13.03,11.35,10.09,10.55]},
		{'area':3.913,'action':0.23,'capacity':97.72,'local':{'p':[193,894,895,898,900,901],'w':[2.117,0.867,0.376,0.351,0.715,2.81]},'dispersal':{'p':[193,821,894,895,897,898,899,900,901,902,1004],'w':[0.81,0.271,0.487,0.252,0.803,0.19,3.913,0.327,0.937,0.154,0.001]},'initial':0,'monitored':0,'temp':[5.11,4.44,7,10.12,11.63,14.94,16.43,16.21,12.95,11.27,10.02,10.48]},
		{'area':1.376,'action':0.22,'capacity':34.6,'local':{'p':[895,896,898,899,901],'w':[0.78,1.573,1.203,0.715,1.117]},'dispersal':{'p':[823,828,894,895,896,898,899,900,901],'w':[0.021,0.014,0.002,0.472,0.655,0.591,0.483,1.376,0.425]},'initial':0,'monitored':0,'temp':[5.13,4.46,6.99,10.14,11.6,14.93,16.41,16.2,12.94,11.26,10.01,10.47]},
		{'area':1.442,'action':0.13,'capacity':36.15,'local':{'p':[898,899,900],'w':[1.74,2.81,1.117]},'dispersal':{'p':[821,898,899,900,901],'w':[0.03,0.817,1.335,0.572,1.442]},'initial':0,'monitored':0,'temp':[5.17,4.49,7.06,10.19,11.71,15.01,16.49,16.27,13.01,11.33,10.08,10.54]},
		{'area':9.891,'action':1.95,'capacity':251.29,'local':{'p':[194,897,910,913,996],'w':[2.209,3.07,0.433,0.5,1.742]},'dispersal':{'p':[193,194,897,899,902,903,904,910,911,913,996],'w':[0.718,0.883,1.238,0.169,9.891,0.565,0.518,0.263,0.002,0.272,0.732]},'initial':0,'monitored':0,'temp':[4.88,4.2,6.76,9.87,11.4,14.7,16.21,16.01,12.75,11.06,9.81,10.29]},
		{'area':1.085,'action':0.05,'capacity':27.33,'local':{'p':[904,1002],'w':[0.982,1.481]},'dispersal':{'p':[902,903,904,996,1002],'w':[0.668,1.085,0.467,0.505,0.542]},'initial':0,'monitored':0,'temp':[4.83,4.16,6.7,9.81,11.33,14.64,16.16,15.97,12.7,11,9.75,10.21]},
		{'area':2.132,'action':0.35,'capacity':54.76,'local':{'p':[193,903,1002],'w':[0.893,0.982,0.534]},'dispersal':{'p':[193,902,903,904,996,1002,1004],'w':[0.414,0.681,0.37,2.132,0.157,0.206,0.657]},'initial':0,'monitored':0,'temp':[4.93,4.26,6.81,9.93,11.44,14.75,16.27,16.06,12.79,11.09,9.84,10.3]},
		{'area':2.675,'action':0.44,'capacity':67.61,'local':{'p':[181,812,819,906,907,908],'w':[1.613,0.786,1.139,0.628,0.989,1.28]},'dispersal':{'p':[181,812,819,905,906,907,908],'w':[0.745,0.459,0.544,2.675,0.256,0.448,0.615]},'initial':0,'monitored':0,'temp':[4.7,4.01,6.58,9.68,11.19,14.49,16.05,15.85,12.63,10.92,9.65,10.13]},
		{'area':0.587,'action':0.25,'capacity':14.64,'local':{'p':[905,907,908,912],'w':[0.628,0.75,1.095,0.189]},'dispersal':{'p':[194,905,906,907,908,909,912],'w':[0.128,0.412,0.587,0.282,0.517,0.225,0.144]},'initial':0,'monitored':0,'temp':[4.75,4.08,6.65,9.75,11.26,14.57,16.12,15.92,12.68,10.97,9.7,10.18]},
		{'area':0.717,'action':0,'capacity':17.92,'local':{'p':[181,905,906,912],'w':[0.547,0.989,0.75,1.373]},'dispersal':{'p':[181,194,905,906,907,909,912],'w':[0.412,0.052,0.462,0.37,0.717,0.017,0.613]},'initial':0,'monitored':0,'temp':[4.73,4.04,6.61,9.71,11.23,14.53,16.08,15.88,12.64,10.94,9.68,10.16]},
		{'area':4.362,'action':1.58,'capacity':113.14,'local':{'p':[195,812,815,905,906,915],'w':[1.704,1.018,0.368,1.28,1.095,0.531]},'dispersal':{'p':[195,812,815,905,906,908,909,914,915],'w':[0.682,0.48,0.186,0.6,0.4,4.362,0.871,0.096,0.297]},'initial':0,'monitored':0,'temp':[4.78,4.13,6.71,9.81,11.31,14.62,16.19,15.98,12.74,11.02,9.73,10.21]},
		{'area':4.195,'action':3.79,'capacity':122.53,'local':{'p':[194,910,914],'w':[1.81,1.88,1.939]},'dispersal':{'p':[194,195,906,907,908,909,910,912,914],'w':[0.724,0.112,0.216,0.019,0.748,4.195,0.832,0.082,0.898]},'initial':0,'monitored':0,'temp':[4.84,4.19,6.78,9.88,11.38,14.69,16.25,16.05,12.79,11.07,9.78,10.26]},
		{'area':7.457,'action':3.11,'capacity':200.43,'local':{'p':[194,902,909,914,992,995,996],'w':[2.565,0.433,1.88,1.175,1.31,1.483,1.739]},'dispersal':{'p':[194,902,909,910,914,992,995,996],'w':[1.059,0.347,0.819,7.457,0.579,0.594,0.635,0.693]},'initial':0,'monitored':0,'temp':[4.81,4.15,6.73,9.83,11.34,14.65,16.2,16,12.73,11.02,9.75,10.22]},
		{'area':5.106,'action':0.84,'capacity':127.16,'local':{'p':[181,826,897,912,913],'w':[2.604,2.028,1.492,0.455,2.614]},'dispersal':{'p':[57,181,821,826,897,902,911,912,913],'w':[0.312,1.068,0.009,0.671,0.708,0.003,5.106,0.313,1.084]},'initial':0,'monitored':0,'temp':[4.72,4,6.57,9.67,11.21,14.5,16.03,15.83,12.59,10.91,9.67,10.16]},
		{'area':1.528,'action':0.02,'capacity':37.53,'local':{'p':[181,906,907,911,913],'w':[0.418,0.189,1.373,0.455,0.936]},'dispersal':{'p':[181,194,906,907,909,911,912,913],'w':[0.305,0.799,0.179,0.494,0.064,0.274,1.528,0.341]},'initial':0,'monitored':0,'temp':[4.74,4.05,6.62,9.72,11.24,14.54,16.09,15.89,12.64,10.95,9.69,10.17]},
		{'area':1.956,'action':0.09,'capacity':47.99,'local':{'p':[897,902,911,912],'w':[0.353,0.5,2.614,0.936]},'dispersal':{'p':[194,897,902,911,912,913],'w':[0.883,0.293,0.33,1.079,0.492,1.956]},'initial':0,'monitored':0,'temp':[4.75,4.04,6.61,9.71,11.25,14.54,16.07,15.88,12.62,10.94,9.69,10.18]},
		{'area':7.187,'action':8,'capacity':216.92,'local':{'p':[909,910,988,991,992],'w':[1.939,1.175,2.793,1.556,0.617]},'dispersal':{'p':[195,908,909,910,914,988,991,992],'w':[1.254,0.1,0.75,0.561,7.187,1.077,0.691,0.382]},'initial':0,'monitored':0,'temp':[4.9,4.29,6.88,9.99,11.48,14.8,16.38,16.16,12.9,11.15,9.85,10.31]},
		{'area':4.601,'action':1.62,'capacity':120,'local':{'p':[195,811,815,908,916],'w':[2.138,1.398,2.513,0.531,1.898]},'dispersal':{'p':[195,811,815,908,915,916],'w':[0.966,0.642,1.068,0.358,4.601,0.87]},'initial':0,'monitored':0,'temp':[4.83,4.23,6.81,9.92,11.4,14.74,16.33,16.09,12.86,11.1,9.8,10.27]},
		{'area':5.5,'action':0.85,'capacity':107.42,'local':{'p':[195,811,915,917,918,920,921],'w':[2.377,1.01,1.898,1.074,2.985,0.026,0.117]},'dispersal':{'p':[195,811,915,916,917,918,920,921],'w':[1.163,0.483,0.799,5.5,0.471,1.165,0.149,0.099]},'initial':0,'monitored':0,'temp':[4.87,4.32,6.91,10.02,11.5,14.85,16.45,16.2,12.96,11.18,9.86,10.32]},
		{'area':3.725,'action':0.66,'capacity':95.98,'local':{'p':[179,180,807,811,916,921],'w':[0.89,1.557,0.557,1.028,1.074,2.611]},'dispersal':{'p':[179,180,807,811,916,917,918,921],'w':[0.489,0.686,0.334,0.461,0.515,3.725,0.091,1]},'initial':0,'monitored':0,'temp':[4.94,4.41,6.99,10.11,11.58,14.95,16.56,16.28,13.06,11.25,9.94,10.4]},
		{'area':4.165,'action':0.48,'capacity':97.48,'local':{'p':[916,919,920,921,926],'w':[2.985,1.777,0.651,1.739,1.719]},'dispersal':{'p':[195,916,917,918,919,920,921,926],'w':[0.156,1.27,0.073,4.165,0.792,0.362,0.691,0.699]},'initial':0,'monitored':0,'temp':[4.92,4.39,6.98,10.09,11.58,14.94,16.54,16.28,13.04,11.24,9.92,10.38]},
		{'area':2.324,'action':0.36,'capacity':59.69,'local':{'p':[179,196,918,921,923,926],'w':[0.156,0.879,1.777,1.338,2.537,0.451]},'dispersal':{'p':[179,196,918,919,921,923,926],'w':[0.261,0.409,0.756,2.324,0.608,0.977,0.337]},'initial':0,'monitored':0,'temp':[4.98,4.47,7.07,10.18,11.66,15.03,16.65,16.37,13.14,11.32,9.99,10.45]},
		{'area':6.395,'action':1.68,'capacity':165.58,'local':{'p':[195,916,918,925,926,979,980],'w':[0.9,0.026,0.651,0.533,3.765,2.666,2.147]},'dispersal':{'p':[195,203,916,918,920,925,926,979,980],'w':[0.478,0.026,0.135,0.323,6.395,0.362,1.461,1.13,0.881]},'initial':0,'monitored':0,'temp':[4.95,4.43,7.03,10.15,11.64,14.99,16.6,16.35,13.09,11.28,9.94,10.4]},
		{'area':2.194,'action':0.09,'capacity':55.07,'local':{'p':[179,916,917,918,919],'w':[0.827,0.117,2.611,1.739,1.338]},'dispersal':{'p':[179,916,917,918,919,921,923],'w':[0.519,0.23,1.053,0.693,0.594,2.194,0.056]},'initial':0,'monitored':0,'temp':[4.97,4.45,7.03,10.15,11.63,15,16.61,16.33,13.11,11.29,9.97,10.43]},
		{'area':3.858,'action':0.08,'capacity':95.6,'local':{'p':[196,923,924,925,931],'w':[2.004,0.097,2.085,2.17,1.535]},'dispersal':{'p':[196,922,923,924,925,926,930,931,933],'w':[0.746,3.858,0.178,0.883,0.978,0.101,0.01,0.726,0.032]},'initial':0,'monitored':0,'temp':[5.03,4.56,7.16,10.25,11.75,15.11,16.74,16.46,13.22,11.39,10.05,10.5]},
		{'area':2.752,'action':0.09,'capacity':68.82,'local':{'p':[179,196,808,919,922,924],'w':[0.492,1.291,1.207,2.537,0.097,1.301]},'dispersal':{'p':[179,196,808,919,921,922,923,924],'w':[0.339,0.61,0.527,1.005,0.079,0.143,2.752,0.557]},'initial':0,'monitored':0,'temp':[5.03,4.53,7.13,10.24,11.72,15.1,16.72,16.43,13.2,11.37,10.04,10.5]},
		{'area':4.254,'action':0.81,'capacity':109.89,'local':{'p':[808,922,923,928,929,931],'w':[2.012,2.085,1.301,0.071,1.214,1.271]},'dispersal':{'p':[196,808,922,923,924,928,929,931],'w':[0.067,0.9,0.866,0.611,4.254,0.107,0.538,0.591]},'initial':0,'monitored':0,'temp':[5.07,4.6,7.19,10.29,11.79,15.16,16.79,16.49,13.27,11.42,10.09,10.55]},
		{'area':5.1,'action':0.33,'capacity':118.65,'local':{'p':[196,920,922,926,930,931,933,971,977,980],'w':[0.065,0.533,2.17,0.514,1.416,0.214,0.078,1.658,0.559,1.389]},'dispersal':{'p':[196,920,922,925,926,930,931,933,971,977,980],'w':[0.1,0.286,0.863,5.1,0.236,0.626,0.168,0.083,0.707,0.276,0.585]},'initial':0,'monitored':0,'temp':[5.01,4.53,7.14,10.23,11.73,15.08,16.72,16.45,13.2,11.37,10.03,10.48]…
		{'area':3.593,'action':3.83,'capacity':108.24,'local':{'p':[196,918,919,920,925],'w':[2.568,1.719,0.451,3.765,0.514]},'dispersal':{'p':[196,918,919,920,922,925,926],'w':[0.934,0.855,0.266,1.584,0.096,0.361,3.593]},'initial':0,'monitored':0,'temp':[4.96,4.45,7.05,10.16,11.65,15,16.62,16.35,13.11,11.29,9.96,10.42]},
		{'area':1.639,'action':0,'capacity':38.37,'local':{'p':[197,928,931,935],'w':[2.194,1.999,0.782,0.409]},'dispersal':{'p':[197,802,927,928,931,935],'w':[0.836,0.616,1.639,0.723,0.506,0.254]},'initial':0,'monitored':0,'temp':[5.09,4.63,7.22,10.26,11.8,15.14,16.8,16.48,13.31,11.44,10.09,10.56]},
		{'area':1.615,'action':0.39,'capacity':40.78,'local':{'p':[924,927,929,931],'w':[0.071,1.999,2.071,0.688]},'dispersal':{'p':[802,924,927,928,929,931],'w':[0.53,0.196,0.909,1.615,0.888,0.36]},'initial':0,'monitored':0,'temp':[5.11,4.64,7.23,10.29,11.82,15.17,16.82,16.51,13.32,11.45,10.11,10.58]},
		{'area':5.514,'action':1.47,'capacity':142.37,'local':{'p':[178,806,808,924,928],'w':[1.633,0.908,1.904,1.214,2.071]},'dispersal':{'p':[178,801,802,806,808,924,928,929,931],'w':[0.707,0.057,0.528,0.456,0.798,0.574,0.769,5.514,0.097]},'initial':0,'monitored':0,'temp':[5.15,4.68,7.28,10.36,11.87,15.24,16.88,16.55,13.38,11.5,10.15,10.63]},
		{'area':3.736,'action':0.53,'capacity':93.83,'local':{'p':[925,933,936,969,971,973],'w':[1.416,2.439,0.805,1.114,0.795,1.021]},'dispersal':{'p':[922,925,930,931,933,936,969,971,973,974],'w':[0.011,0.657,3.736,0.114,0.952,0.404,0.522,0.412,0.435,0.008]},'initial':0,'monitored':0,'temp':[5.01,4.53,7.13,10.19,11.71,15.05,16.71,16.43,13.21,11.36,10.02,10.47]},
		{'area':3.381,'action':1.19,'capacity':87.56,'local':{'p':[197,922,924,925,927,928,933],'w':[0.769,1.535,1.271,0.214,0.782,0.688,2.143]},'dispersal':{'p':[197,922,924,925,927,928,929,930,931,933],'w':[0.353,0.629,0.575,0.229,0.305,0.326,0.09,0.092,3.381,0.854]},'initial':0,'monitored':0,'temp':[5.04,4.57,7.16,10.23,11.74,15.09,16.74,16.45,13.24,11.39,10.05,10.51]},
		{'area':2.4,'action':0,'capacity':60,'local':{'p':[936,941,964,972,973,974,975],'w':[1.208,1.89,0.567,1.025,1.181,0.05,0.197]},'dispersal':{'p':[932,936,941,964,972,973,974,975],'w':[2.4,0.603,0.849,0.334,0.431,0.466,0.086,0.175]},'initial':0,'monitored':0,'temp':[5.05,4.57,7.17,10.21,11.75,15.07,16.75,16.48,13.25,11.4,10.05,10.5]},
		{'area':2.561,'action':0.36,'capacity':65.59,'local':{'p':[197,925,930,931,936],'w':[1.338,0.078,2.439,2.143,1.256]},'dispersal':{'p':[197,922,925,930,931,933,934,936],'w':[0.656,0.029,0.213,0.962,0.872,2.561,0.016,0.651]},'initial':0,'monitored':0,'temp':[5.02,4.54,7.13,10.18,11.7,15.04,16.7,16.41,13.21,11.36,10.02,10.48]},
		{'area':3.643,'action':0.17,'capacity':90.73,'local':{'p':[197,802,935,936,940,941],'w':[0.674,0.917,1.597,1.57,2.342,0.544]},'dispersal':{'p':[197,802,933,934,935,936,939,940,941],'w':[0.418,0.283,0.008,3.643,0.708,0.696,0.114,0.949,0.357]},'initial':0,'monitored':0,'temp':[5.1,4.63,7.22,10.25,11.81,15.12,16.8,16.48,13.31,11.44,10.09,10.55]},
		{'area':1.495,'action':0,'capacity':36.5,'local':{'p':[197,927,934],'w':[0.88,0.409,1.597]},'dispersal':{'p':[197,802,927,934,935],'w':[0.447,0.873,0.227,0.774,1.495]},'initial':0,'monitored':0,'temp':[5.12,4.65,7.24,10.27,11.82,15.14,16.81,16.49,13.33,11.46,10.1,10.57]},
		{'area':2.991,'action':0.93,'capacity':77.83,'local':{'p':[197,930,932,933,934,941,973],'w':[0.293,0.805,1.208,1.256,1.57,0.627,0.849]},'dispersal':{'p':[197,930,932,933,934,936,941,973],'w':[0.248,0.397,0.494,0.522,0.712,2.991,0.37,0.412]},'initial':0,'monitored':0,'temp':[5.03,4.55,7.14,10.18,11.71,15.04,16.71,16.43,13.23,11.37,10.03,10.48]},
		{'area':5.022,'action':1.12,'capacity':124.11,'local':{'p':[198,798,799,939,942,947],'w':[1.976,2.317,1.126,0.449,1.089,1.21]},'dispersal':{'p':[198,792,798,799,937,939,940,942,947,948,949],'w':[0.727,0.1,0.939,0.481,5.022,0.301,0.084,0.535,0.497,0.585,0.095]},'initial':0,'monitored':0,'temp':[5.2,4.71,7.34,10.34,11.99,15.26,16.97,16.6,13.43,11.58,10.17,10.64]},
		{'area':1.862,'action':0,'capacity':46.31,'local':{'p':[940,942,943],'w':[0.59,2.577,2.587]},'dispersal':{'p':[938,940,942,943,944,947],'w':[1.862,0.391,1.126,1.113,0.126,0.269]},'initial':0,'monitored':0,'temp':[5.19,4.69,7.32,10.34,11.95,15.23,16.94,16.62,13.39,11.54,10.16,10.62]},
		{'area':4.564,'action':0.23,'capacity':113.75,'local':{'p':[198,795,797,799,802,937,940],'w':[0.041,0.831,0.461,1.823,3.492,0.449,1.325]},'dispersal':{'p':[198,795,797,799,801,802,934,937,939,940],'w':[0.099,0.406,0.301,0.669,0.025,1.454,0.102,0.266,4.564,0.545]},'initial':0,'monitored':0,'temp':[5.19,4.73,7.33,10.33,11.92,15.2,16.89,16.53,13.41,11.53,10.16,10.63]},
		{'area':5.05,'action':0.72,'capacity':126.55,'local':{'p':[198,802,934,938,939,942,943],'w':[1.247,0.038,2.342,0.59,1.325,2.272,0.374]},'dispersal':{'p':[198,802,934,937,938,939,940,941,942,943,964,966],'w':[0.508,0.098,0.902,0.133,0.302,0.588,5.05,1.056,0.827,0.215,0.045,0.043]},'initial':0,'monitored':0,'temp':[5.17,4.69,7.3,10.31,11.9,15.19,16.89,16.56,13.37,11.51,10.14,10.6]},
		{'area':3.681,'action':0,'capacity':91.23,'local':{'p':[932,934,936,964,966],'w':[1.89,0.544,0.627,1.946,0.062]},'dispersal':{'p':[932,934,936,940,941,943,964,966],'w':[0.785,0.413,0.353,0.939,3.681,0.119,0.829,0.061]},'initial':0,'monitored':0,'temp':[5.1,4.62,7.22,10.25,11.81,15.12,16.81,16.52,13.3,11.45,10.09,10.54]},
		{'area':4.097,'action':0,'capacity':99.61,'local':{'p':[198,937,938,940,947],'w':[0.956,1.089,2.577,2.272,1.603]},'dispersal':{'p':[198,937,938,940,942,947],'w':[0.702,0.613,1.019,1.152,4.097,0.788]},'initial':0,'monitored':0,'temp':[5.21,4.71,7.34,10.36,11.99,15.26,16.97,16.63,13.42,11.57,10.18,10.64]},
		{'area':5.64,'action':0.47,'capacity':140.31,'local':{'p':[938,940,944,958,968],'w':[2.587,0.374,0.584,0.307,1.021]},'dispersal':{'p':[938,940,941,943,944,947,958,960,964,966,968],'w':[1.032,0.193,0.08,5.64,0.915,0.088,0.218,0.024,0.08,0.769,0.752]},'initial':0,'monitored':0,'temp':[5.15,4.65,7.28,10.3,11.9,15.17,16.9,16.6,13.35,11.5,10.13,10.58]},
		{'area':2.749,'action':0.05,'capacity':67.21,'local':{'p':[943,947,958],'w':[0.584,2.568,2.356]},'dispersal':{'p':[199,938,943,944,947,958,968],'w':[0.443,0.147,1.062,2.749,1.021,0.957,0.01]},'initial':0,'monitored':0,'temp':[5.15,4.63,7.28,10.3,11.94,15.21,16.94,16.63,13.36,11.53,10.13,10.58]},
		{'area':5.819,'action':0.09,'capacity':125.3,'local':{'p':[199,200,793,946,948,949],'w':[1.581,1.685,1.485,1.587,0.486,1.75]},'dispersal':{'p':[199,200,790,793,945,946,948,949],'w':[0.714,0.736,0.003,0.761,5.819,0.717,0.465,0.699]},'initial':0,'monitored':0,'temp':[5.06,4.47,7.16,10.22,11.96,15.25,17,16.62,13.32,11.53,10.06,10.52]},
		{'area':2.728,'action':0,'capacity':37.82,'local':{'p':[199,200,945,950,951],'w':[0.592,1.527,1.587,0.565,2.034]},'dispersal':{'p':[199,200,945,946,950,951],'w':[0.393,0.638,0.686,2.728,0.309,0.69]},'initial':0,'monitored':0,'temp':[4.95,4.33,7.02,10.05,11.79,15.05,16.81,16.46,13.16,11.38,9.94,10.4]},
		{'area':4.977,'action':0.05,'capacity':122.81,'local':{'p':[937,942,944],'w':[1.21,1.603,2.568]},'dispersal':{'p':[199,937,938,942,943,944,947,948,949],'w':[0.756,0.47,0.266,0.732,0.082,0.962,4.977,0.11,0.538]},'initial':0,'monitored':0,'temp':[5.18,4.65,7.31,10.34,12,15.28,17.01,16.66,13.41,11.58,10.16,10.62]},
		{'area':3.622,'action':0.08,'capacity':78.06,'local':{'p':[790,792,793,945,949],'w':[1.499,1.419,0.36,0.486,2.075]},'dispersal':{'p':[790,792,793,798,937,945,947,948,949],'w':[0.648,0.553,0.271,0.142,0.575,0.497,0.115,3.622,0.768]},'initial':0,'monitored':0,'temp':[5.16,4.61,7.29,10.34,12.05,15.35,17.08,16.68,13.43,11.62,10.16,10.62]},
		{'area':2.305,'action':0.03,'capacity':56.71,'local':{'p':[199,945,948],'w':[1.157,1.75,2.075]},'dispersal':{'p':[199,937,945,947,948,949],'w':[0.544,0.095,0.844,0.611,0.894,2.305]},'initial':0,'monitored':0,'temp':[5.16,4.61,7.29,10.34,12.05,15.34,17.07,16.69,13.42,11.61,10.16,10.61]},
		{'area':1.754,'action':0,'capacity':32.78,'local':{'p':[946,951,953],'w':[0.565,2.034,1.728]},'dispersal':{'p':[946,950,951,953],'w':[0.409,1.754,0.751,0.77]},'initial':0,'monitored':0,'temp':[4.92,4.3,6.98,10,11.72,14.96,16.73,16.41,13.11,11.33,9.9,10.36]},
		{'area':1.271,'action':0.03,'capacity':25.01,'local':{'p':[199,946,950,953],'w':[0.994,2.034,2.034,0.407]},'dispersal':{'p':[199,946,950,951,953],'w':[0.581,0.899,0.867,1.271,0.332]},'initial':0,'monitored':0,'temp':[4.99,4.39,7.07,10.1,11.81,15.07,16.83,16.5,13.19,11.4,9.97,10.43]},
		{'area':1.79,'action':0.03,'capacity':43.83,'local':{'p':[216,954,956],'w':[1.341,1.12,1.213]},'dispersal':{'p':[216,952,954,956,957,1088],'w':[0.516,1.79,0.432,0.523,0.083,0.609]},'initial':0,'monitored':0,'temp':[5.03,4.51,7.15,10.16,11.77,15.02,16.79,16.58,13.23,11.4,10.02,10.46]},
		{'area':5.123,'action':0.13,'capacity':126.55,'local':{'p':[199,201,950,951],'w':[1.813,2.611,1.728,0.407]},'dispersal':{'p':[199,201,950,951,953],'w':[0.923,1.037,0.619,0.244,5.123]},'initial':0,'monitored':0,'temp':[4.99,4.41,7.08,10.09,11.77,15.01,16.77,16.48,13.17,11.38,9.97,10.42]},
		{'area':1.918,'action':0.11,'capacity':37.97,'local':{'p':[201,952,956],'w':[1.07,1.12,1.286]},'dispersal':{'p':[201,216,952,954,956],'w':[0.524,0.012,0.527,1.918,0.551]},'initial':0,'monitored':0,'temp':[4.97,4.43,7.08,10.07,11.7,14.93,16.71,16.49,13.16,11.34,9.96,10.4]},
		{'area':1.928,'action':0.12,'capacity':44.19,'local':{'p':[199,201,956,961],'w':[1.048,2.051,0.807,1.384]},'dispersal':{'p':[199,201,955,956,958,960,961],'w':[0.474,0.95,1.928,0.535,0.088,0.343,0.324]},'initial':0,'monitored':0,'temp':[5.09,4.56,7.22,10.23,11.85,15.1,16.86,16.6,13.28,11.46,10.07,10.52]},
		{'area':1.93,'action':0.04,'capacity':22.4,'local':{'p':[201,952,954,955,961],'w':[0.484,1.213,1.286,0.807,0.719]},'dispersal':{'p':[201,952,954,955,956,957,959,960,961,1088],'w':[0.332,0.5,0.626,0.343,1.93,0.486,0.001,0.04,0.236,0.128]},'initial':0,'monitored':0,'temp':[5.05,4.52,7.18,10.18,11.8,15.05,16.81,16.58,13.25,11.42,10.04,10.48]},
		{'area':0.853,'action':0,'capacity':5.21,'local':{'p':[959,960,1088],'w':[1.187,0.938,0.338]},'dispersal':{'p':[952,956,957,959,960,961,968,1088],'w':[0.081,0.424,0.853,0.556,0.52,0.202,0.021,0.188]},'initial':0,'monitored':0,'temp':[5.08,4.56,7.21,10.22,11.82,15.08,16.84,16.6,13.27,11.44,10.06,10.51]},
		{'area':2.584,'action':0.01,'capacity':54.43,'local':{'p':[943,944,960,968],'w':[0.307,2.356,2.065,0.17]},'dispersal':{'p':[199,943,944,955,958,960,968],'w':[0.778,0.388,0.922,0.128,2.584,0.791,0.162]},'initial':0,'monitored':0,'temp':[5.12,4.6,7.25,10.27,11.89,15.16,16.9,16.61,13.32,11.5,10.11,10.55]},
		{'area':1.996,'action':0,'capacity':45.45,'local':{'p':[957,960,968,1088],'w':[1.187,0.247,1.059,1.484]},'dispersal':{'p':[956,957,959,960,962,968,1083,1088],'w':[0.004,0.532,1.996,0.193,0.613,0.372,0.12,0.669]},'initial':0,'monitored':0,'temp':[5.07,4.56,7.21,10.22,11.82,15.08,16.84,16.6,13.27,11.44,10.06,10.51]},
		{'area':2.521,'action':0,'capacity':43.16,'local':{'p':[957,958,959,968],'w':[0.938,2.065,0.247,2.363]},'dispersal':{'p':[199,943,955,956,957,958,959,960,961,968],'w':[0.081,0.079,0.32,0.017,0.367,0.892,0.23,2.521,0.223,0.968]},'initial':0,'monitored':0,'temp':[5.1,4.58,7.23,10.24,11.85,15.11,16.86,16.59,13.29,11.46,10.08,10.53]},
		{'area':0.324,'action':0,'capacity':4.05,'local':{'p':[955,956],'w':[1.384,0.719]},'dispersal':{'p':[955,956,957,960,961],'w':[0.662,0.41,0.172,0.368,0.324]},'initial':0,'monitored':0,'temp':[5.08,4.56,7.21,10.22,11.84,15.09,16.85,16.6,13.28,11.45,10.07,10.51]},
		{'area':1.744,'action':0.29,'capacity':42.58,'local':{'p':[968,1080,1083],'w':[0.159,1.43,0.74]},'dispersal':{'p':[959,962,965,967,968,1080,1083,1088],'w':[0.523,1.744,0.066,0.517,0.606,0.634,0.323,0.092]},'initial':0,'monitored':0,'temp':[5.08,4.58,7.22,10.24,11.83,15.1,16.84,16.6,13.28,11.45,10.08,10.52]},
		{'area':4.512,'action':1.23,'capacity':117.11,'local':{'p':[67,965,967,975],'w':[2.676,0.982,0.037,0.405]},'dispersal':{'p':[67,963,965,967,975,976,1080,1085,1086],'w':[1.112,4.512,0.266,0.169,0.286,0.105,0.748,0.939,0.085]},'initial':0,'monitored':0,'temp':[5.1,4.6,7.25,10.29,11.85,15.14,16.86,16.63,13.3,11.46,10.1,10.54]},
		{'area':4.228,'action':0,'capacity':104.59,'local':{'p':[67,932,941,966,975],'w':[1.281,0.567,1.946,2.256,2.241]},'dispersal':{'p':[67,932,940,941,943,964,966,972,975],'w':[0.627,0.324,0.07,0.782,0.121,4.228,0.808,0.029,0.953]},'initial':0,'monitored':0,'temp':[5.09,4.59,7.22,10.24,11.8,15.1,16.81,16.54,13.28,11.44,10.08,10.52]},
		{'area':0.302,'action':0,'capacity':7.29,'local':{'p':[963,967],'w':[0.982,1.126]},'dispersal':{'p':[67,962,963,965,967,1080],'w':[0.179,0.064,0.424,0.302,0.482,0.323]},'initial':0,'monitored':0,'temp':[5.1,4.6,7.24,10.26,11.84,15.12,16.85,16.61,13.3,11.45,10.09,10.53]},
		{'area':2.169,'action':0.08,'capacity':53.83,'local':{'p':[67,941,964,967],'w':[1.554,0.062,2.256,0.073]},'dispersal':{'p':[67,940,941,943,964,966,967,968],'w':[0.671,0.094,0.117,0.869,0.923,2.169,0.141,0.271]},'initial':0,'monitored':0,'temp':[5.11,4.61,7.24,10.26,11.83,15.12,16.84,16.57,13.3,11.46,10.1,10.54]},
		{'area':1.587,'action':0.1,'capacity':39.68,'local':{'p':[67,963,965,966],'w':[1.283,0.037,1.126,0.073]},'dispersal':{'p':[67,962,963,965,966,967,968,1080],'w':[0.579,0.547,0.195,0.283,0.192,1.587,0.409,0.121]},'initial':0,'monitored':0,'temp':[5.1,4.59,7.23,10.25,11.83,15.11,16.84,16.59,13.29,11.45,10.09,10.53]},
		{'area':2.788,'action':0.04,'capacity':36.71,'local':{'p':[943,958,959,960,962],'w':[1.021,0.17,1.059,2.363,0.159]},'dispersal':{'p':[67,943,944,957,958,959,960,962,966,967,968],'w':[0.018,0.762,0.007,0.028,0.232,0.49,0.911,0.513,0.358,0.332,2.788]},'initial':0,'monitored':0,'temp':[5.1,4.59,7.23,10.25,11.84,15.1,16.85,16.59,13.29,11.46,10.08,10.53]},
		{'area':6.32,'action':0.26,'capacity':158.47,'local':{'p':[930,971,972,973,974,975],'w':[1.114,3.132,1.914,0.266,1.174,1.168]},'dispersal':{'p':[202,930,969,970,971,972,973,974,975,976],'w':[0.996,0.557,6.32,0.124,1.286,0.733,0.211,0.39,0.59,0.031]},'initial':0,'monitored':0,'temp':[5.02,4.52,7.14,10.2,11.72,15.05,16.73,16.47,13.21,11.37,10.02,10.46]},
		{'area':4.377,'action':0.99,'capacity':113.01,'local':{'p':[202,976,981,1070],'w':[1.542,1.259,1.937,1.611]},'dispersal':{'p':[202,969,970,971,976,981,984,1070],'w':[0.574,0.124,4.377,0.614,0.621,0.782,0.124,0.788]},'initial':0,'monitored':0,'temp':[5.02,4.5,7.13,10.23,11.76,15.09,16.74,16.51,13.2,11.36,10.01,10.45]},
		{'area':5.881,'action':0.6,'capacity':148.81,'local':{'p':[925,930,969,977,984],'w':[1.658,0.795,3.132,2.28,0.493]},'dispersal':{'p':[202,925,930,969,970,971,977,981,984],'w':[0.091,0.765,0.431,1.281,0.646,5.881,0.892,0.092,0.208]},'initial':0,'monitored':0,'temp':[5.01,4.51,7.12,10.21,11.72,15.06,16.71,16.46,13.19,11.36,10.01,10.46]},
		{'area':2.415,'action':0.1,'capacity':59.3,'local':{'p':[932,969,974,975],'w':[1.025,1.914,1.156,2.58]},'dispersal':{'p':[932,964,969,972,973,974,975],'w':[0.53,0.052,1.011,2.415,0.08,0.396,1.098]},'initial':0,'monitored':0,'temp':[5.03,4.53,7.15,10.19,11.72,15.05,16.73,16.48,13.22,11.38,10.03,10.47]},
		{'area':1.389,'action':0,'capacity':34.59,'local':{'p':[930,932,936,969,974],'w':[1.021,1.181,0.849,0.266,1.55]},'dispersal':{'p':[930,932,936,969,972,973,974],'w':[0.548,0.554,0.412,0.266,0.153,1.389,0.499]},'initial':0,'monitored':0,'temp':[5.02,4.53,7.13,10.18,11.7,15.03,16.71,16.44,13.21,11.36,10.02,10.47]},
		{'area':0.701,'action':0,'capacity':17.41,'local':{'p':[932,969,972,973],'w':[0.05,1.174,1.156,1.55]},'dispersal':{'p':[930,932,969,972,973,974],'w':[0.039,0.206,0.629,0.559,0.65,0.701]},'initial':0,'monitored':0,'temp':[5.02,4.53,7.13,10.18,11.7,15.03,16.71,16.45,13.21,11.36,10.02,10.47]},
		{'area':7.269,'action':1.17,'capacity':185.49,'local':{'p':[67,932,963,964,969,972],'w':[2.3,0.197,0.405,2.241,1.168,2.58]},'dispersal':{'p':[67,202,932,963,964,969,972,975,976,1085],'w':[0.914,0.219,0.224,0.245,0.921,0.424,1.019,7.269,0.675,0.105]},'initial':0,'monitored':0,'temp':[5.06,4.56,7.19,10.24,11.77,15.09,16.79,16.54,13.26,11.41,10.06,10.5]},
		{'area':10.26,'action':0.4,'capacity':253.42,'local':{'p':[202,215,970,1070,1078,1085],'w':[3.272,3.159,1.259,0.385,1.79,1.208]},'dispersal':{'p':[202,215,963,969,970,975,976,1070,1072,1078,1085],'w':[1.165,1.28,0.081,0.024,0.591,0.799,10.26,0.251,0.046,0.788,0.519]},'initial':0,'monitored':0,'temp':[5.1,4.58,7.24,10.32,11.85,15.18,16.86,16.64,13.3,11.45,10.09,10.53]},
		{'area':1.994,'action':0.2,'capacity':50.07,'local':{'p':[925,971,980,984],'w':[0.559,2.28,1.114,2.054]},'dispersal':{'p':[925,971,977,980,984],'w':[0.375,1.069,1.994,0.527,0.946]},'initial':0,'monitored':0,'temp':[5,4.51,7.12,10.22,11.73,15.07,16.71,16.45,13.18,11.35,10,10.45]},
		{'area':3.855,'action':4.46,'capacity':117.96,'local':{'p':[982,983,985,1061,1065,1071,1074],'w':[0.864,1.525,1.224,1.213,0.841,0.52,1.557]},'dispersal':{'p':[978,982,983,985,1061,1065,1069,1071,1074],'w':[3.855,0.332,0.674,0.606,0.595,0.419,0.001,0.334,0.624]},'initial':0,'monitored':0,'temp':[4.74,4.17,6.75,9.89,11.39,14.73,16.34,16.14,12.84,11.05,9.71,10.15]},
		{'area':7.526,'action':1.94,'capacity':195.5,'local':{'p':[195,203,920,980],'w':[2.456,2.438,2.666,0.219]},'dispersal':{'p':[66,195,203,920,979,980,982,985,989,991],'w':[0.05,0.994,0.986,1.195,7.526,0.18,0.105,0.427,0.652,0.099]},'initial':0,'monitored':0,'temp':[4.94,4.41,7.02,10.14,11.63,14.98,16.59,16.35,13.07,11.26,9.92,10.37]},
		{'area':3.22,'action':0.61,'capacity':82.83,'local':{'p':[203,920,925,977,979,984],'w':[1.299,2.147,1.389,1.114,0.219,0.868]},'dispersal':{'p':[203,920,925,977,979,980,984],'w':[0.559,0.948,0.678,0.512,0.236,3.22,0.383]},'initial':0,'monitored':0,'temp':[4.99,4.49,7.1,10.21,11.71,15.06,16.68,16.42,13.16,11.33,9.99,10.44]},
		{'area':4.606,'action':0.26,'capacity':115.86,'local':{'p':[970,983,1070],'w':[1.937,2.187,1.716]},'dispersal':{'p':[203,970,971,981,983,984,1070,1071],'w':[0.54,0.815,0.097,4.606,0.909,0.751,0.825,0.003]},'initial':0,'monitored':0,'temp':[4.97,4.45,7.06,10.19,11.71,15.04,16.67,16.44,13.14,11.31,9.96,10.41]},
		{'area':0.865,'action':0.39,'capacity':23,'local':{'p':[978,983,985],'w':[0.864,1.142,1.375]},'dispersal':{'p':[203,978,979,982,983,985],'w':[0.279,0.501,0.12,0.865,0.515,0.608]},'initial':0,'monitored':0,'temp':[4.87,4.32,6.92,10.06,11.56,14.9,16.52,16.29,12.99,11.19,9.85,10.29]},
		{'area':3.291,'action':1.8,'capacity':90.29,'local':{'p':[978,981,982,1070,1071],'w':[1.525,2.187,1.142,0.339,0.982]},'dispersal':{'p':[203,978,981,982,983,1070,1071],'w':[0.425,0.661,0.886,0.465,3.291,0.257,0.494]},'initial':0,'monitored':0,'temp':[4.89,4.34,6.94,10.08,11.59,14.93,16.55,16.33,13.03,11.21,9.87,10.31]},
		{'area':2.447,'action':0,'capacity':61.01,'local':{'p':[203,971,977,980],'w':[1.569,0.493,2.054,0.868]},'dispersal':{'p':[203,970,971,977,980,981,984],'w':[0.664,0.119,0.351,0.776,0.473,0.831,2.447]},'initial':0,'monitored':0,'temp':[4.99,4.49,7.1,10.21,11.72,15.06,16.7,16.45,13.17,11.34,9.99,10.44]},
		{'area':2.409,'action':0.84,'capacity':61.64,'local':{'p':[978,982,989,1061],'w':[1.224,1.375,1.939,0.779]},'dispersal':{'p':[203,978,979,982,985,989,1061],'w':[0.095,0.573,0.507,0.515,2.409,0.807,0.496]},'initial':0,'monitored':0,'temp':[4.84,4.29,6.88,10.02,11.51,14.86,16.47,16.24,12.95,11.15,9.82,10.25]},
		{'area':3.909,'action':0.05,'capacity':97.01,'local':{'p':[213,987,994,997,1056,1061,1063],'w':[0.313,1.836,1.622,0.518,0.108,1.156,2.189]},'dispersal':{'p':[213,986,987,994,997,1056,1061,1063],'w':[0.23,3.909,0.836,0.688,0.303,0.16,0.529,0.84]},'initial':0,'monitored':0,'temp':[4.84,4.27,6.83,9.96,11.45,14.78,16.35,16.15,12.86,11.11,9.78,10.21]},
		{'area':4.838,'action':0.12,'capacity':120.26,'local':{'p':[66,986,988,989,990,994,1061],'w':[2.794,1.836,0.187,0.069,1.79,0.584,1.378]},'dispersal':{'p':[66,986,987,988,989,990,994,1061],'w':[1.095,0.765,4.838,0.214,0.17,0.736,0.333,0.68]},'initial':0,'monitored':0,'temp':[4.9,4.32,6.9,10.03,11.52,14.85,16.44,16.22,12.94,11.17,9.84,10.28]},
		{'area':3.289,'action':0.73,'capacity':85.18,'local':{'p':[66,914,987,990,991,992],'w':[0.745,2.793,0.187,1.703,0.699,1.466]},'dispersal':{'p':[66,914,987,988,990,991,992],'w':[0.352,1.201,0.175,3.289,0.688,0.385,0.743]},'initial':0,'monitored':0,'temp':[4.93,4.33,6.92,10.03,11.52,14.85,16.42,16.21,12.93,11.18,9.87,10.32]},
		{'area':2.609,'action':0.14,'capacity':64.11,'local':{'p':[66,985,987,991,1061],'w':[2.547,1.939,0.069,0.114,0.481]},'dispersal':{'p':[66,195,979,985,987,989,991,1061],'w':[0.954,0.086,0.753,0.797,0.14,2.609,0.121,0.333]},'initial':0,'monitored':0,'temp':[4.91,4.36,6.96,10.09,11.58,14.93,16.53,16.3,13,11.21,9.88,10.32]},
		{'area':2.981,'action':1.68,'capacity':82.45,'local':{'p':[987,988,992,994],'w':[1.79,1.703,1.695,1.729]},'dispersal':{'p':[66,204,987,988,990,992,994],'w':[0.054,0.003,0.842,0.799,2.981,0.785,0.818]},'initial':0,'monitored':0,'temp':[4.94,4.35,6.93,10.04,11.53,14.86,16.43,16.22,12.94,11.19,9.87,10.31]},
		{'area':2.98,'action':0.15,'capacity':74.75,'local':{'p':[66,914,988,989],'w':[2.247,1.556,0.699,0.114]},'dispersal':{'p':[66,195,914,979,988,989,991],'w':[0.905,1.082,0.649,0.117,0.381,0.112,2.98]},'initial':0,'monitored':0,'temp':[4.92,4.35,6.95,10.06,11.55,14.89,16.48,16.25,12.98,11.2,9.88,10.33]},
		{'area':4.826,'action':0.88,'capacity':124.08,'local':{'p':[204,910,914,988,990,994,995],'w':[2.268,1.31,0.617,1.466,1.695,0.356,0.857]},'dispersal':{'p':[204,910,914,988,990,992,994,995],'w':[0.91,0.649,0.351,0.606,0.684,4.826,0.284,0.441]},'initial':0,'monitored':0,'temp':[4.87,4.25,6.82,9.93,11.42,14.75,16.31,16.11,12.83,11.1,9.8,10.25]},
		{'area':2.401,'action':0.28,'capacity':60.97,'local':{'p':[204,995,996,998,1005],'w':[0.601,2.297,1.52,0.257,2.094]},'dispersal':{'p':[204,993,995,996,998,1005],'w':[0.375,2.401,0.914,0.761,0.255,0.896]},'initial':0,'monitored':0,'temp':[4.72,4.07,6.59,9.7,11.2,14.51,16.06,15.88,12.61,10.9,9.64,10.08]},
		{'area':3.541,'action':0.78,'capacity':92.05,'local':{'p':[204,986,987,990,992,997],'w':[0.88,1.622,0.584,1.729,0.356,2.245]},'dispersal':{'p':[204,986,987,990,992,994,997],'w':[0.461,0.745,0.343,0.688,0.23,3.541,0.98]},'initial':0,'monitored':0,'temp':[4.88,4.29,6.85,9.96,11.46,14.78,16.34,16.15,12.87,11.12,9.81,10.24]},
		{'area':3.584,'action':0.32,'capacity':90.61,'local':{'p':[204,910,992,993,996],'w':[2.164,1.483,0.857,2.297,1.036]},'dispersal':{'p':[204,910,992,993,995,996],'w':[0.953,0.732,0.459,0.943,3.584,0.543]},'initial':0,'monitored':0,'temp':[4.78,4.13,6.67,9.78,11.29,14.6,16.15,15.96,12.69,10.97,9.7,10.15]},
		{'area':6.723,'action':4.67,'capacity':188.51,'local':{'p':[902,910,993,995,999,1004,1005],'w':[1.742,1.739,1.52,1.036,1.31,1.218,1.922]},'dispersal':{'p':[902,903,904,910,993,995,996,999,1002,1004,1005],'w':[0.724,0.224,0.148,0.857,0.577,0.491,6.723,0.614,0.534,0.554,0.812]},'initial':0,'monitored':0,'temp':[4.78,4.12,6.65,9.76,11.27,14.58,16.12,15.93,12.66,10.95,9.7,10.15]},
		{'area':6.287,'action':0.73,'capacity':155.93,'local':{'p':[204,212,986,994,998,1056,1059],'w':[1.403,0.546,0.518,2.245,1.813,2.441,0.705]},'dispersal':{'p':[204,212,986,994,997,998,1056,1059,1063],'w':[0.663,0.329,0.306,0.906,6.287,0.767,0.944,0.379,0.053]},'initial':0,'monitored':0,'temp':[4.71,4.1,6.62,9.74,11.24,14.55,16.1,15.93,12.66,10.93,9.63,10.06]},
		{'area':5.088,'action':2.46,'capacity':138.16,'local':{'p':[204,993,997,1001,1005,1055,1059],'w':[1.664,0.257,1.813,2.176,0.872,0.178,1.825]},'dispersal':{'p':[204,993,997,998,1001,1005,1055,1059],'w':[0.713,0.191,0.849,5.088,0.87,0.444,0.163,0.781]},'initial':0,'monitored':0,'temp':[4.57,3.92,6.4,9.52,11.02,14.32,15.87,15.71,12.45,10.74,9.47,9.9]},
		{'area':11.135,'action':8.65,'capacity':308.75,'local':{'p':[211,996,1000,1001,1004,1005,1052],'w':[1.371,1.31,0.525,1.74,1.09,2.364,1.53]},'dispersal':{'p':[205,211,996,999,1000,1001,1004,1005,1007,1051,1052],'w':[2.046,0.656,0.612,11.135,0.27,0.759,0.525,0.964,0.053,0.422,0.66]},'initial':0,'monitored':0,'temp':[4.81,4.17,6.66,9.79,11.3,14.61,16.16,15.95,12.68,10.91,9.69,10.09]},
		{'area':0.542,'action':0.19,'capacity':14.18,'local':{'p':[999,1052],'w':[0.525,0.578]},'dispersal':{'p':[205,999,1000,1051,1052],'w':[0.049,0.306,0.542,0.858,0.317]},'initial':0,'monitored':0,'temp':[4.84,4.21,6.68,9.82,11.37,14.67,16.23,16,12.72,10.9,9.7,10.07]},
		{'area':5.13,'action':2.17,'capacity':137.27,'local':{'p':[211,998,999,1005,1055],'w':[0.795,2.176,1.74,2.181,1.865]},'dispersal':{'p':[211,998,999,1001,1005,1055,1059],'w':[0.418,0.929,0.875,5.13,0.958,0.765,0.057]},'initial':0,'monitored':0,'temp':[4.61,3.96,6.43,9.56,11.07,14.37,15.91,15.74,12.48,10.75,9.5,9.92]},
		{'area':0.607,'action':0.2,'capacity':16.2,'local':{'p':[903,904],'w':[1.481,0.534]},'dispersal':{'p':[903,904,996,1002,1004],'w':[0.597,0.331,0.852,0.607,0.068]},'initial':0,'monitored':0,'temp':[4.84,4.17,6.71,9.82,11.33,14.64,16.17,15.97,12.7,11,9.75,10.2]},
		{'area':1.14,'action':0.47,'capacity':30.58,'local':{'p':[1004,1008],'w':[2.526,2.339]},'dispersal':{'p':[193,205,894,1003,1004,1008,1010],'w':[0.043,0.357,0.04,1.14,1.127,0.978,0.114]},'initial':0,'monitored':0,'temp':[4.94,4.28,6.79,9.92,11.41,14.73,16.24,16.03,12.77,11.05,9.82,10.26]},
		{'area':5.363,'action':0.93,'capacity':136.94,'local':{'p':[996,999,1003,1008],'w':[1.218,1.09,2.526,0.124]},'dispersal':{'p':[193,205,894,899,904,996,999,1002,1003,1004,1008],'w':[1.011,0.547,0.076,0.002,0.636,0.51,0.429,0.062,0.868,5.363,0.175]},'initial':0,'monitored':0,'temp':[4.98,4.33,6.85,9.98,11.48,14.8,16.31,16.1,12.83,11.11,9.88,10.32]},
		{'area':5.763,'action':2.41,'capacity':153.79,'local':{'p':[993,996,998,999,1001],'w':[2.094,1.922,0.872,2.364,2.181]},'dispersal':{'p':[204,993,996,998,999,1001,1005],'w':[0.023,0.883,0.907,0.455,1.079,0.926,5.763]},'initial':0,'monitored':0,'temp':[4.73,4.08,6.59,9.7,11.2,14.51,16.06,15.87,12.61,10.88,9.63,10.07]},
		{'area':6.257,'action':0.98,'capacity':159.14,'local':{'p':[61,1011,1014,1043,1047],'w':[0.182,2.877,1.791,3.01,2.304]},'dispersal':{'p':[61,65,1006,1007,1011,1014,1043,1047],'w':[0.196,0.066,6.257,0.103,1.177,0.834,1.212,0.974]},'initial':0,'monitored':0,'temp':[4.67,4,6.42,9.56,11.14,14.46,15.99,15.76,12.5,10.68,9.51,9.86]},
		{'area':6.324,'action':4.76,'capacity':178.76,'local':{'p':[65,205,1010,1043,1051],'w':[2.954,1.26,2.515,1.793,1.43]},'dispersal':{'p':[65,205,999,1006,1007,1010,1011,1043,1051],'w':[1.187,0.635,0.026,0.084,6.324,1.022,0.113,0.74,0.648]},'initial':0,'monitored':0,'temp':[4.64,3.96,6.4,9.53,11.05,14.36,15.9,15.7,12.45,10.69,9.5,9.89]},
		{'area':3.283,'action':0.21,'capacity':81.77,'local':{'p':[1003,1004,1010],'w':[2.339,0.124,1.212]},'dispersal':{'p':[193,205,894,1003,1004,1008,1010],'w':[0.082,0.084,1.228,0.829,0.215,3.283,0.795]},'initial':0,'monitored':0,'temp':[4.91,4.23,6.73,9.86,11.33,14.66,16.17,15.96,12.71,11.01,9.78,10.22]},
		{'area':1.779,'action':1.72,'capacity':52,'local':{'p':[65,1011,1012],'w':[1.54,2.457,2.418]},'dispersal':{'p':[65,1009,1011,1012],'w':[0.829,1.779,1.106,1.13]},'initial':0,'monitored':0,'temp':[4.52,3.81,6.21,9.34,10.83,14.16,15.67,15.49,12.28,10.53,9.35,9.75]},
		{'area':3.353,'action':0.87,'capacity':86.77,'local':{'p':[65,205,894,1007,1008],'w':[1.245,1.349,1.292,2.515,1.212]},'dispersal':{'p':[65,205,894,1003,1007,1008,1010],'w':[0.638,0.593,0.58,0.126,1.073,0.815,3.353]},'initial':0,'monitored':0,'temp':[4.76,4.08,6.54,9.67,11.15,14.48,16,15.8,12.56,10.83,9.62,10.04]},
		{'area':4.884,'action':6.49,'capacity':153.13,'local':{'p':[65,1006,1009,1012,1013,1014,1043],'w':[1.495,2.877,2.457,0.724,0.288,1.591,0.018]},'dispersal':{'p':[65,206,1006,1007,1009,1011,1012,1013,1014,1043],'w':[0.644,0.018,1.133,0.125,0.845,4.884,0.319,0.293,0.754,0.142]},'initial':0,'monitored':0,'temp':[4.54,3.84,6.26,9.38,10.91,14.23,15.74,15.55,12.32,10.56,9.38,9.76]},
		{'area':2.246,'action':0.14,'capacity':49.95,'local':{'p':[65,891,1009,1011,1013],'w':[0.469,1.478,2.418,0.724,2.395]},'dispersal':{'p':[65,891,1009,1011,1012,1013,1014],'w':[0.383,0.724,0.836,0.493,2.246,1.038,0.032]},'initial':0,'monitored':0,'temp':[4.59,3.89,6.3,9.43,10.87,14.22,15.71,15.55,12.33,10.6,9.41,9.82]},
		{'area':6.139,'action':0.89,'capacity':154.38,'local':{'p':[191,206,888,889,891,1011,1012,1014,1022],'w':[0.333,2.026,1.006,0.443,2.35,0.288,2.395,0.286,0.472]},'dispersal':{'p':[191,206,888,889,891,1011,1012,1013,1014,1022],'w':[0.247,0.84,0.435,0.209,0.964,0.257,0.89,6.139,0.214,0.276]},'initial':0,'monitored':0,'temp':[4.7,4.01,6.42,9.54,10.95,14.32,15.77,15.62,12.41,10.7,9.5,9.92]},
		{'area':7.348,'action':2.47,'capacity':193.11,'local':{'p':[206,210,1006,1011,1013,1041,1047],'w':[3.927,0.701,1.791,1.591,0.286,1.416,1.261]},'dispersal':{'p':[206,210,1006,1011,1012,1013,1014,1041,1047],'w':[1.589,0.432,0.753,0.682,0.004,0.252,7.348,0.63,0.54]},'initial':0,'monitored':0,'temp':[4.73,4.06,6.51,9.61,11.16,14.49,15.96,15.77,12.52,10.76,9.56,9.94]},
		{'area':0.838,'action':0.14,'capacity':21.66,'local':{'p':[881,883,1019,1023],'w':[1.575,0.575,1.349,0.591]},'dispersal':{'p':[881,883,884,1015,1019,1023],'w':[0.726,0.408,0.015,0.838,0.536,0.443]},'initial':0,'monitored':0,'temp':[4.59,3.88,6.24,9.38,10.6,14.02,15.4,15.33,12.16,10.53,9.34,9.81]},
		{'area':3.187,'action':2.41,'capacity':90.08,'local':{'p':[880,881,1018,1023,1026,1028],'w':[0.029,1.158,1.959,0.54,1.698,1.93]},'dispersal':{'p':[880,881,1016,1018,1023,1026,1028],'w':[0.151,0.515,3.187,0.85,0.299,0.758,0.843]},'initial':0,'monitored':0,'temp':[4.61,3.89,6.3,9.4,10.64,14.07,15.44,15.34,12.17,10.53,9.37,9.84]},
		{'area':4.982,'action':3.05,'capacity':139.68,'local':{'p':[1018,1024,1026,1029,1030,1032],'w':[0.447,2.729,0.26,2.367,2.407,0.283]},'dispersal':{'p':[1017,1018,1024,1026,1029,1030,1032],'w':[4.982,0.264,1.072,0.223,0.929,0.845,0.261]},'initial':0,'monitored':0,'temp':[4.51,3.79,6.27,9.27,10.63,14.05,15.37,15.26,12.1,10.47,9.3,9.8]},
		{'area':3.403,'action':0.19,'capacity':84.66,'local':{'p':[207,1016,1017,1023,1024,1026],'w':[1.575,1.959,0.447,0.954,1.542,1.147]},'dispersal':{'p':[207,1016,1017,1018,1023,1024,1026,1029],'w':[0.631,0.82,0.316,3.403,0.523,0.671,0.565,0.021]},'initial':0,'monitored':0,'temp':[4.6,3.89,6.36,9.4,10.72,14.13,15.48,15.37,12.21,10.57,9.39,9.87]},
		{'area':1.53,'action':0.19,'capacity':38.81,'local':{'p':[883,889,1015,1022,1023],'w':[0.972,0.13,1.349,1.215,1.114]},'dispersal':{'p':[883,889,1015,1019,1022,1023],'w':[0.461,0.223,0.568,1.53,0.602,0.587]},'initial':0,'monitored':0,'temp':[4.6,3.89,6.29,9.4,10.67,14.08,15.45,15.37,12.2,10.56,9.37,9.84]},
		{'area':3.282,'action':0.26,'capacity':79.83,'local':{'p':[1021,1024,1025,1032,1033],'w':[2.008,1.45,1.585,1.095,1.05]},'dispersal':{'p':[1020,1021,1024,1025,1032,1033],'w':[3.282,0.921,0.682,0.753,0.517,0.473]},'initial':0,'monitored':0,'temp':[4.67,3.97,6.49,9.49,10.9,14.29,15.6,15.5,12.32,10.7,9.48,9.98]},
		{'area':7.319,'action':0.29,'capacity':182.01,'local':{'p':[206,210,1020,1022,1025,1031,1033],'w':[2.79,1.896,2.008,1.361,0.707,0.39,1.112]},'dispersal':{'p':[206,210,1020,1021,1022,1025,1031,1033],'w':[1.206,0.871,0.791,7.319,0.648,0.374,0.249,0.483]},'initial':0,'monitored':0,'temp':[4.72,4.04,6.53,9.56,11.03,14.4,15.76,15.62,12.42,10.76,9.53,9.99]},
		{'area':7.602,'action':3.25,'capacity':205.26,'local':{'p':[206,889,1013,1019,1021,1023,1025],'w':[2.363,2.82,0.472,1.215,1.361,0.707,1.634]},'dispersal':{'p':[206,883,889,1013,1019,1021,1022,1023,1025],'w':[0.997,0.011,1.156,0.338,0.513,0.634,7.602,0.34,0.688]},'initial':0,'monitored':0,'temp':[4.68,3.98,6.43,9.5,10.89,14.26,15.65,15.53,12.35,10.69,9.47,9.93]},
		{'area':2.938,'action':1.44,'capacity':80.09,'local':{'p':[207,881,1015,1016,1018,1019,1022,1025],'w':[1.45,0.938,0.591,0.54,0.954,1.114,0.707,0.569]},'dispersal':{'p':[207,881,1015,1016,1018,1019,1022,1023,1025],'w':[0.525,0.481,0.238,0.358,0.429,0.449,0.425,2.938,0.33]},'initial':0,'monitored':0,'temp':[4.58,3.86,6.29,9.36,10.66,14.06,15.42,15.33,12.17,10.55,9.35,9.84]},
		{'area':3.963,'action':1.15,'capacity':103.89,'local':{'p':[207,1017,1018,1020,1025,1032],'w':[0.394,2.729,1.542,1.45,1.065,0.798]},'dispersal':{'p':[207,1017,1018,1020,1024,1025,1030,1032],'w':[0.208,1.203,0.727,0.625,3.963,0.463,0.014,0.449]},'initial':0,'monitored':0,'temp':[4.59,3.88,6.38,9.38,10.75,14.16,15.48,15.37,12.21,10.59,9.39,9.89]},
		{'area':3.479,'action':3.47,'capacity':103.12,'local':{'p':[207,1020,1021,1022,1023,1024],'w':[1.75,1.585,0.707,1.634,0.569,1.065]},'dispersal':{'p':[207,1020,1021,1022,1023,1024,1025],'w':[0.698,0.66,0.411,0.763,0.335,0.549,3.479]},'initial':0,'monitored':0,'temp':[4.61,3.89,6.39,9.4,10.8,14.18,15.51,15.41,12.25,10.63,9.41,9.91]},
		{'area':2.57,'action':0.32,'capacity':63.97,'local':{'p':[1016,1017,1018,1027,1028,1029],'w':[1.698,0.26,1.147,2.146,0.644,0.691]},'dispersal':{'p':[1016,1017,1018,1026,1027,1028,1029],'w':[0.673,0.224,0.553,2.57,0.947,0.41,0.391]},'initial':0,'monitored':0,'temp':[4.64,3.93,6.38,9.44,10.73,14.16,15.52,15.39,12.23,10.57,9.41,9.89]},
		{'area':4.415,'action':1.26,'capacity':116.06,'local':{'p':[64,875,879,1026,1028,1029],'w':[2.096,0.187,1.024,2.146,0.82,1.811]},'dispersal':{'p':[64,875,879,1026,1027,1028,1029],'w':[0.918,0.181,0.445,0.957,4.415,0.397,0.89]},'initial':0,'monitored':0,'temp':[4.63,3.93,6.37,9.45,10.7,14.14,15.51,15.38,12.2,10.54,9.41,9.87]},
		{'area':3.483,'action':1.54,'capacity':88.96,'local':{'p':[189,879,880,1016,1026,1027],'w':[0.992,1.905,1.118,1.93,0.644,0.82]},'dispersal':{'p':[189,879,880,881,1016,1026,1027,1028],'w':[0.495,0.787,0.558,0.111,0.797,0.286,0.439,3.483]},'initial':0,'monitored':0,'temp':[4.6,3.89,6.25,9.4,10.58,14.02,15.41,15.31,12.13,10.49,9.35,9.8]},
		{'area':5.336,'action':3.91,'capacity':151.96,'local':{'p':[64,1017,1026,1027],'w':[1.344,2.367,0.691,1.811]},'dispersal':{'p':[64,1017,1018,1026,1027,1029],'w':[0.519,1.038,0.018,0.37,0.725,5.336]},'initial':0,'monitored':0,'temp':[4.51,3.79,6.25,9.28,10.59,14.02,15.38,15.25,12.09,10.44,9.3,9.77]},
		{'area':3.218,'action':1.38,'capacity':87.02,'local':{'p':[209,1017,1032],'w':[1.141,2.407,1.484]},'dispersal':{'p':[209,1017,1024,1030,1032],'w':[0.49,1.006,0.014,3.218,0.698]},'initial':0,'monitored':0,'temp':[4.47,3.75,6.25,9.23,10.62,14.03,15.33,15.24,12.07,10.46,9.28,9.78]},
		{'area':2.613,'action':0.39,'capacity':65.81,'local':{'p':[209,210,1021,1032,1033,1034,1035],'w':[0.771,0.68,0.39,0.561,2.196,0.115,2.368]},'dispersal':{'p':[209,210,1021,1031,1032,1033,1034,1035],'w':[0.392,0.429,0.301,2.613,0.343,0.794,0.141,0.924]},'initial':0,'monitored':0,'temp':[4.76,4.1,6.63,9.61,11.08,14.47,15.78,15.65,12.44,10.82,9.58,10.07]},
		{'area':3.234,'action':0.23,'capacity':77.04,'local':{'p':[209,1017,1020,1024,1030,1031,1033],'w':[0.992,0.283,1.095,0.798,1.484,0.561,1.501]},'dispersal':{'p':[209,1017,1020,1024,1030,1031,1032,1033],'w':[0.517,0.202,0.53,0.389,0.659,0.325,3.234,0.585]},'initial':0,'monitored':0,'temp':[4.65,3.95,6.48,9.45,10.87,14.27,15.57,15.46,12.28,10.67,9.45,9.97]},
		{'area':1.965,'action':0.18,'capacity':49.04,'local':{'p':[1020,1021,1031,1032],'w':[1.05,1.112,2.196,1.501]},'dispersal':{'p':[1020,1021,1031,1032,1033],'w':[0.516,0.639,1.029,0.704,1.965]},'initial':0,'monitored':0,'temp':[4.74,4.07,6.61,9.59,11.04,14.42,15.73,15.61,12.41,10.8,9.56,10.06]},
		{'area':0.844,'action':0,'capacity':20.54,'local':{'p':[209,1031,1035,1036],'w':[1.548,0.115,0.49,1.377]},'dispersal':{'p':[209,1031,1034,1035,1036],'w':[0.63,0.193,0.844,0.292,0.54]},'initial':0,'monitored':0,'temp':[4.71,4.06,6.58,9.55,11.01,14.39,15.69,15.58,12.37,10.78,9.53,10.03]},
		{'area':4.369,'action':0.2,'capacity':109.34,'local':{'p':[210,1031,1034,1036],'w':[2.165,2.368,0.49,2.722]},'dispersal':{'p':[209,210,225,1031,1034,1035,1036,1038],'w':[0.083,0.873,0.014,1.017,0.239,4.369,1.132,0.54]},'initial':0,'monitored':0,'temp':[4.76,4.12,6.63,9.62,11.12,14.5,15.82,15.69,12.46,10.84,9.59,10.05]},
		{'area':3.671,'action':0.22,'capacity':91.58,'local':{'p':[1034,1035],'w':[1.377,2.722]},'dispersal':{'p':[225,1034,1035,1036,1038],'w':[1.116,0.6,1.168,3.671,0.212]},'initial':0,'monitored':0,'temp':[4.75,4.11,6.62,9.6,11.1,14.47,15.78,15.67,12.43,10.84,9.58,10.04]},
		{'area':1.443,'action':0,'capacity':8.01,'local':{'p':[1041,1042,1046,1048],'w':[1.044,1.442,1.114,0.35]},'dispersal':{'p':[1037,1040,1041,1042,1046,1048],'w':[1.443,0.704,0.481,0.681,0.516,0.264]},'initial':0,'monitored':0,'temp':[4.86,4.25,6.69,9.82,11.45,14.76,16.27,16.03,12.72,10.9,9.7,10.03]},
		{'area':4.802,'action':0.92,'capacity':121.91,'local':{'p':[225,1039,1122],'w':[1.049,1.904,2.6]},'dispersal':{'p':[210,225,1035,1036,1038,1039,1122],'w':[1.085,0.342,0.372,0.213,4.802,0.885,1.13]},'initial':0,'monitored':0,'temp':[4.78,4.16,6.63,9.67,11.25,14.59,15.98,15.82,12.53,10.88,9.62,10.02]},
		{'area':3.009,'action':0.27,'capacity':68.49,'local':{'p':[1038,1040,1120,1122],'w':[1.904,2.755,0.628,0.671]},'dispersal':{'p':[210,1038,1039,1040,1041,1120,1122],'w':[0.65,0.705,3.009,1.102,0.162,0.395,0.334]},'initial':0,'monitored':0,'temp':[4.8,4.19,6.64,9.72,11.33,14.66,16.1,15.91,12.6,10.89,9.65,10.01]},
		{'area':3.986,'action':0.03,'capacity':39.41,'local':{'p':[1039,1046,1120],'w':[2.755,1.939,0.962]},'dispersal':{'p':[210,1037,1039,1040,1041,1046,1120],'w':[0.078,0.597,1.095,3.986,0.436,0.893,0.567]},'initial':0,'monitored':0,'temp':[4.83,4.23,6.68,9.78,11.4,14.72,16.19,15.98,12.67,10.91,9.68,10.02]},
		{'area':3.849,'action':0.92,'capacity':60.45,'local':{'p':[210,1014,1037,1042,1047],'w':[1.964,1.416,1.044,1.085,1.031]},'dispersal':{'p':[210,1014,1037,1039,1040,1041,1042,1047],'w':[0.831,0.698,0.39,0.127,0.431,3.849,0.455,0.493]},'initial':0,'monitored':0,'temp':[4.79,4.16,6.61,9.71,11.33,14.65,16.13,15.91,12.62,10.83,9.63,9.99]},
		{'area':2.35,'action':0.07,'capacity':20.44,'local':{'p':[61,1037,1041,1047,1048],'w':[0.874,1.442,1.085,2.224,0.639]},'dispersal':{'p':[61,1037,1041,1042,1046,1047,1048],'w':[0.475,0.594,0.544,2.35,0.002,0.965,0.433]},'initial':0,'monitored':0,'temp':[4.87,4.26,6.7,9.85,11.49,14.79,16.33,16.07,12.76,10.9,9.72,10.03]},
		{'area':6.271,'action':3.1,'capacity':171.49,'local':{'p':[61,65,1006,1007,1011,1051],'w':[2.553,0.001,3.01,1.793,0.018,2.41]},'dispersal':{'p':[61,65,1006,1007,1011,1043,1044,1047,1051],'w':[1.078,0.068,1.214,0.786,0.106,6.271,0.14,0.047,0.968]},'initial':0,'monitored':0,'temp':[4.72,4.06,6.49,9.64,11.22,14.53,16.09,15.85,12.58,10.74,9.56,9.91]},
		{'area':2.681,'action':0.14,'capacity':65.47,'local':{'p':[1045,1050],'w':[0.897,1.235]},'dispersal':{'p':[61,1043,1044,1045,1050,1051,1052],'w':[0.938,0.166,2.681,0.463,0.596,0.759,0.203]},'initial':0,'monitored':0,'temp':[4.87,4.25,6.7,9.86,11.45,14.75,16.31,16.06,12.77,10.9,9.71,10.05]},
		{'area':4.093,'action':0.54,'capacity':95.81,'local':{'p':[1044,1048,1049,1050],'w':[0.897,1.929,1.631,0.743]},'dispersal':{'p':[61,1044,1045,1048,1049,1050,1118],'w':[0.813,0.407,4.093,0.898,0.888,0.51,0.053]},'initial':0,'monitored':0,'temp':[4.86,4.27,6.71,9.86,11.46,14.75,16.3,16.06,12.76,10.91,9.71,10.04]},
		{'area':5.035,'action':0.03,'capacity':29.05,'local':{'p':[223,1037,1040,1048,1120,1121],'w':[2.086,1.114,1.939,2.077,0.594,0.926]},'dispersal':{'p':[223,1037,1040,1042,1046,1048,1120,1121],'w':[0.91,0.443,0.854,0.008,5.035,0.936,0.325,0.485]},'initial':0,'monitored':0,'temp':[4.87,4.28,6.73,9.85,11.48,14.79,16.29,16.06,12.73,10.94,9.72,10.04]},
		{'area':3.91,'action':0.33,'capacity':97.23,'local':{'p':[61,1006,1014,1041,1042],'w':[1.319,2.304,1.261,1.031,2.224]},'dispersal':{'p':[61,1006,1014,1041,1042,1043,1047],'w':[0.669,0.967,0.657,0.55,0.873,0.04,3.91]},'initial':0,'monitored':0,'temp':[4.82,4.18,6.63,9.76,11.38,14.7,16.22,15.97,12.69,10.83,9.66,9.99]},
		{'area':3.984,'action':0.32,'capacity':48.29,'local':{'p':[61,223,1037,1042,1045,1046,1049],'w':[0.718,0.704,0.35,0.639,1.929,2.077,0.243]},'dispersal':{'p':[61,223,1037,1042,1045,1046,1048,1049,1118],'w':[0.395,0.421,0.215,0.373,0.74,0.834,3.984,0.251,0.673]},'initial':0,'monitored':0,'temp':[4.89,4.29,6.73,9.89,11.52,14.81,16.35,16.1,12.78,10.93,9.73,10.05]},
		{'area':5.675,'action':0.28,'capacity':129.65,'local':{'p':[223,1045,1048,1050,1117,1118],'w':[0.811,1.631,0.243,1.138,3.437,1.58]},'dispersal':{'p':[223,1045,1048,1049,1050,1115,1117,1118],'w':[0.475,0.919,0.128,5.675,0.755,0.171,1.377,0.609]},'initial':0,'monitored':0,'temp':[4.8,4.21,6.65,9.78,11.34,14.62,16.14,15.96,12.65,10.88,9.64,9.99]},
		{'area':6.72,'action':4.44,'capacity':187.79,'local':{'p':[211,1044,1045,1049,1052,1053,1117],'w':[2.899,1.235,0.743,1.138,1.208,0.298,1.986]},'dispersal':{'p':[211,1044,1045,1049,1050,1051,1052,1053,1117],'w':[1.193,0.555,0.419,0.698,6.72,0.002,0.633,0.273,0.859]},'initial':0,'monitored':0,'temp':[4.79,4.19,6.64,9.78,11.32,14.61,16.15,15.95,12.66,10.87,9.64,10]},
		{'area':5.439,'action':1.03,'capacity':138.59,'local':{'p':[205,1007,1043],'w':[2.395,1.43,2.41]},'dispersal':{'p':[61,205,999,1000,1007,1043,1044,1050,1051,1052],'w':[0.056,0.538,0.595,0.491,0.704,1.022,0.762,0.007,5.439,0.529]},'initial':0,'monitored':0,'temp':[4.79,4.15,6.61,9.75,11.3,14.61,16.16,15.94,12.66,10.85,9.65,10.02]},
		{'area':2.382,'action':1.11,'capacity':63.9,'local':{'p':[211,999,1000,1050],'w':[1.059,1.53,0.578,1.208]},'dispersal':{'p':[211,999,1000,1044,1050,1051,1052],'w':[0.568,0.702,0.238,0.219,0.661,0.473,2.382]},'initial':0,'monitored':0,'temp':[4.84,4.22,6.68,9.83,11.38,14.68,16.24,16.01,12.73,10.9,9.69,10.05]},
		{'area':6.406,'action':4.02,'capacity':177.45,'local':{'p':[211,1050,1055,1058,1059,1110,1115,1117],'w':[2.333,0.298,0.397,2.229,0.39,2.645,0.412,1.168]},'dispersal':{'p':[211,1050,1053,1055,1058,1059,1110,1115,1117],'w':[0.951,0.206,6.406,0.204,0.956,0.249,1.114,0.27,0.502]},'initial':0,'monitored':0,'temp':[4.58,3.98,6.42,9.55,11.06,14.32,15.84,15.71,12.44,10.74,9.46,9.84]},
		{'area':1.673,'action':0,'capacity':40.07,'local':{'p':[212,1056,1057],'w':[2.592,2.069,1.526]},'dispersal':{'p':[212,1054,1056,1057,1060],'w':[1.197,1.673,0.997,0.779,0.055]},'initial':0,'monitored':0,'temp':[4.69,4.11,6.61,9.75,11.25,14.55,16.09,15.93,12.66,10.93,9.61,10.02]},
		{'area':3.215,'action':1.87,'capacity':87.34,'local':{'p':[211,998,1001,1053,1059],'w':[2.628,0.178,1.865,0.397,2.836]},'dispersal':{'p':[211,998,1001,1053,1055,1059],'w':[1.153,0.215,0.811,0.345,3.215,1.114]},'initial':0,'monitored':0,'temp':[4.44,3.79,6.23,9.36,10.87,14.16,15.7,15.55,12.3,10.58,9.33,9.74]},
		{'area':3.842,'action':1.08,'capacity':101.18,'local':{'p':[212,986,997,1054,1057,1060,1062,1063],'w':[0.432,0.108,2.441,2.069,0.162,0.453,0.63,1.711]},'dispersal':{'p':[212,986,997,1054,1056,1057,1060,1062,1063],'w':[0.356,0.175,1.094,0.717,3.842,0.158,0.224,0.297,0.666]},'initial':0,'monitored':0,'temp':[4.76,4.17,6.7,9.83,11.33,14.64,16.19,16.02,12.74,11,9.68,10.1]},
		{'area':3.641,'action':0.85,'capacity':94.8,'local':{'p':[212,1054,1056,1060,1064,1102,1106,1111],'w':[0.934,1.526,0.162,1.477,0.772,1.017,0.96,0.683]},'dispersal':{'p':[212,1054,1056,1057,1060,1064,1102,1106,1111],'w':[0.467,0.574,0.211,3.641,0.645,0.375,0.393,0.479,0.432]},'initial':0,'monitored':0,'temp':[4.78,4.22,6.73,9.88,11.39,14.68,16.21,16.06,12.77,11.05,9.7,10.11]},
		{'area':4.122,'action':0.93,'capacity':105.18,'local':{'p':[212,1053,1059,1110,1111],'w':[1.586,2.229,1.522,0.458,2.017]},'dispersal':{'p':[212,1053,1055,1058,1059,1110,1111],'w':[0.758,0.949,0.001,4.122,0.763,0.344,0.866]},'initial':0,'monitored':0,'temp':[4.5,3.88,6.33,9.46,10.96,14.23,15.75,15.63,12.37,10.69,9.39,9.79]},
		{'area':5.209,'action':3.43,'capacity':146.52,'local':{'p':[212,997,998,1053,1055,1058],'w':[1.816,0.705,1.825,0.39,2.836,1.522]},'dispersal':{'p':[212,997,998,1001,1053,1055,1058,1059],'w':[0.803,0.407,0.801,0.05,0.298,1.136,0.64,5.209]},'initial':0,'monitored':0,'temp':[4.38,3.73,6.17,9.3,10.8,14.08,15.62,15.49,12.25,10.55,9.28,9.7]},
		{'area':1.869,'action':1.44,'capacity':52.08,'local':{'p':[1056,1057,1062,1064],'w':[0.453,1.477,2.397,1.817]},'dispersal':{'p':[1054,1056,1057,1060,1062,1064],'w':[0.048,0.332,0.681,1.869,1.034,0.887]},'initial':0,'monitored':0,'temp':[4.79,4.23,6.76,9.91,11.41,14.72,16.27,16.1,12.81,11.07,9.72,10.14]},
		{'area':4.994,'action':1.13,'capacity':129.46,'local':{'p':[213,978,985,986,987,989,1065],'w':[1.878,1.213,0.779,1.156,1.378,0.481,1.507]},'dispersal':{'p':[66,213,978,985,986,987,989,1061,1063,1065],'w':[0.055,0.773,0.567,0.345,0.555,0.607,0.252,4.994,0.002,0.699]},'initial':0,'monitored':0,'temp':[4.72,4.14,6.7,9.84,11.34,14.68,16.27,16.07,12.78,11.01,9.68,10.11]},
		{'area':3.031,'action':1.82,'capacity':83.85,'local':{'p':[213,1056,1060,1063,1064,1068],'w':[1.361,0.63,2.397,1.711,0.436,0.678]},'dispersal':{'p':[213,1056,1060,1062,1063,1064,1068],'w':[0.629,0.407,0.916,3.031,0.705,0.325,0.412]},'initial':0,'monitored':0,'temp':[4.73,4.15,6.69,9.83,11.34,14.66,16.22,16.04,12.75,11.01,9.67,10.09]},
		{'area':2.802,'action':0.14,'capacity':68.94,'local':{'p':[213,986,1056,1062],'w':[1.267,2.189,1.711,1.711]},'dispersal':{'p':[213,986,997,1056,1061,1062,1063],'w':[0.652,0.947,0.095,0.769,0.004,0.761,2.802]},'initial':0,'monitored':0,'temp':[4.79,4.22,6.76,9.9,11.4,14.72,16.28,16.1,12.81,11.06,9.73,10.15]},
		{'area':4.817,'action':0.17,'capacity':119.87,'local':{'p':[1057,1060,1062,1067,1068,1102,1103,1104],'w':[0.772,1.817,0.436,1.28,0.799,1.793,0.45,1.317]},'dispersal':{'p':[1057,1060,1062,1064,1067,1068,1102,1103,1104],'w':[0.426,0.662,0.306,4.817,0.533,0.395,0.709,0.319,0.619]},'initial':0,'monitored':0,'temp':[4.74,4.17,6.7,9.87,11.38,14.69,16.24,16.08,12.78,11.04,9.68,10.1]},
		{'area':3.447,'action':5.35,'capacity':104.11,'local':{'p':[213,978,1061,1066,1068,1069,1074],'w':[1.588,0.841,1.507,1.942,0.581,0.7,0.373]},'dispersal':{'p':[213,978,1061,1065,1066,1068,1069,1074],'w':[0.719,0.463,0.663,3.447,0.732,0.391,0.305,0.209]},'initial':0,'monitored':0,'temp':[4.53,3.92,6.47,9.61,11.12,14.46,16.06,15.88,12.59,10.82,9.5,9.93]},
		{'area':2.473,'action':1.37,'capacity':67.99,'local':{'p':[214,1065,1067,1068,1069,1073],'w':[0.031,1.942,0.644,1.452,1.487,0.819]},'dispersal':{'p':[214,1065,1066,1067,1068,1069,1073],'w':[0.113,0.903,2.473,0.332,0.606,0.692,0.416]},'initial':0,'monitored':0,'temp':[4.51,3.9,6.44,9.59,11.11,14.45,16.05,15.88,12.58,10.81,9.48,9.91]},
		{'area':3.972,'action':4.24,'capacity':117.69,'local':{'p':[1064,1066,1068,1073,1103],'w':[1.28,0.644,2.4,1.71,2.041]},'dispersal':{'p':[1064,1066,1067,1068,1073,1103],'w':[0.687,0.404,3.972,0.92,0.786,0.931]},'initial':0,'monitored':0,'temp':[4.61,4.01,6.55,9.71,11.23,14.57,16.15,15.99,12.68,10.91,9.57,9.99]},
		{'area':2.643,'action':2.84,'capacity':66.27,'local':{'p':[213,1062,1064,1065,1066,1067],'w':[0.731,0.678,0.799,0.581,1.452,2.4]},'dispersal':{'p':[213,1062,1064,1065,1066,1067,1068],'w':[0.366,0.34,0.447,0.293,0.642,1.046,2.643]},'initial':0,'monitored':0,'temp':[4.59,3.99,6.53,9.69,11.2,14.53,16.11,15.94,12.64,10.88,9.55,9.97]},
		{'area':2.367,'action':2.2,'capacity':69.78,'local':{'p':[214,1065,1066,1071,1074],'w':[1.836,0.7,1.487,0.676,1.672]},'dispersal':{'p':[214,978,1065,1066,1069,1071,1073,1074],'w':[0.81,0.001,0.433,0.64,2.367,0.417,0.114,0.7]},'initial':0,'monitored':0,'temp':[4.62,4.02,6.58,9.73,11.25,14.59,16.2,16.02,12.71,10.92,9.59,10.02]},
		{'area':5.82,'action':1.92,'capacity':152.97,'local':{'p':[215,970,976,981,983,1071,1072],'w':[0.077,1.611,0.385,1.716,0.339,2.344,3.372]},'dispersal':{'p':[214,215,970,976,981,983,1070,1071,1072],'w':[0.047,0.158,0.675,0.255,0.738,0.251,5.82,0.99,1.31]},'initial':0,'monitored':0,'temp':[4.96,4.42,7.04,10.18,11.71,15.04,16.67,16.46,13.14,11.3,9.95,10.39]},
		{'area':3.349,'action':6.16,'capacity':112.73,'local':{'p':[214,978,983,1069,1070,1072,1074],'w':[0.875,0.52,0.982,0.676,2.344,0.208,1.619]},'dispersal':{'p':[214,978,981,983,1069,1070,1071,1072,1074,1075],'w':[0.446,0.304,0.004,0.513,0.359,0.971,3.349,0.199,0.613,0.028]},'initial':0,'monitored':0,'temp':[4.8,4.23,6.83,9.97,11.5,14.83,16.45,16.25,12.94,11.13,9.79,10.22]},
		{'area':5.596,'action':0.47,'capacity':140.21,'local':{'p':[214,215,1070,1071,1075],'w':[0.232,4.09,3.372,0.208,2.863]},'dispersal':{'p':[214,215,976,1070,1071,1072,1075],'w':[0.146,1.737,0.13,1.338,0.207,5.596,1.225]},'initial':0,'monitored':0,'temp':[4.96,4.39,7.02,10.17,11.71,15.04,16.67,16.48,13.13,11.29,9.95,10.38]},
		{'area':5.994,'action':0.67,'capacity':147.59,'local':{'p':[214,219,1066,1067,1075,1099,1101,1103],'w':[1.431,0.381,0.819,1.71,2.54,0.885,1.487,0.934]},'dispersal':{'p':[214,219,1066,1067,1069,1073,1075,1099,1101,1103],'w':[0.552,0.331,0.398,0.723,0.105,5.994,1.048,0.44,0.54,0.44]},'initial':0,'monitored':0,'temp':[4.66,4.06,6.63,9.79,11.32,14.66,16.26,16.11,12.77,10.98,9.64,10.06]},
		{'area':1.57,'action':0.91,'capacity':43.6,'local':{'p':[978,1065,1069,1071],'w':[1.557,0.373,1.672,1.619]},'dispersal':{'p':[978,1065,1069,1071,1074],'w':[0.778,0.321,0.75,0.785,1.57]},'initial':0,'monitored':0,'temp':[4.68,4.1,6.67,9.82,11.33,14.67,16.28,16.09,12.79,10.99,9.66,10.09]},
		{'area':8.1,'action':10.97,'capacity':241.13,'local':{'p':[214,215,219,1072,1073,1077],'w':[2.372,0.461,2.507,2.863,2.54,0.465]},'dispersal':{'p':[214,215,219,1071,1072,1073,1075,1077],'w':[0.943,0.254,1.129,0.033,1.191,1.136,8.1,0.289]},'initial':0,'monitored':0,'temp':[4.79,4.2,6.8,9.96,11.5,14.83,16.45,16.29,12.94,11.12,9.78,10.21]},
		{'area':2.38,'action':0.28,'capacity':55.14,'local':{'p':[218,1077,1078,1081,1085,1090],'w':[1.655,0.078,2.18,0.348,1.615,0.332]},'dispersal':{'p':[218,1076,1077,1078,1081,1085,1090],'w':[0.668,2.38,0.193,0.908,0.213,0.745,0.235]},'initial':0,'monitored':0,'temp':[5.18,4.66,7.34,10.42,11.99,15.3,17,16.81,13.4,11.52,10.17,10.6]},
		{'area':13.02,'action':1.85,'capacity':326.16,'local':{'p':[215,218,219,1075,1076,1078,1093],'w':[4.096,3.679,3.653,0.465,0.078,2.241,0.172]},'dispersal':{'p':[215,218,219,1075,1076,1077,1078,1093],'w':[1.685,1.464,1.544,0.322,0.12,13.02,0.929,0.204]},'initial':0,'monitored':0,'temp':[5.08,4.52,7.19,10.32,11.88,15.21,16.87,16.7,13.29,11.42,10.07,10.5]},
		{'area':6.83,'action':1.26,'capacity':176.41,'local':{'p':[215,976,1076,1077,1085],'w':[1.369,1.79,2.18,2.241,2.822]},'dispersal':{'p':[215,218,976,1076,1077,1078,1085],'w':[0.616,0.109,0.836,0.833,0.955,6.83,1.313]},'initial':0,'monitored':0,'temp':[5.17,4.65,7.33,10.42,11.97,15.29,16.98,16.78,13.39,11.52,10.16,10.59]},
		{'area':2.694,'action':0.17,'capacity':65.8,'local':{'p':[1082,1084,1087,1091],'w':[0.366,1.046,2.033,1.928]},'dispersal':{'p':[1079,1081,1082,1083,1084,1087,1089,1091],'w':[2.694,0.048,0.262,0.057,0.445,0.766,0.069,0.761]},'initial':0,'monitored':0,'temp':[5.1,4.6,7.25,10.29,11.88,15.16,16.91,16.72,13.31,11.44,10.09,10.53]},
		{'area':4.821,'action':0.48,'capacity':117.87,'local':{'p':[962,1083],'w':[1.43,2.507]},'dispersal':{'p':[62,962,963,965,967,1080,1083,1085,1086],'w':[0.046,0.64,0.884,0.179,0.14,4.821,1.122,0.098,0.485]},'initial':0,'monitored':0,'temp':[5.09,4.59,7.24,10.27,11.84,15.12,16.86,16.63,13.29,11.45,10.09,10.53]},
		{'area':1.923,'action':0.09,'capacity':40.94,'local':{'p':[1076,1084,1090,1091,1092],'w':[0.348,1.047,0.938,1.747,0.569]},'dispersal':{'p':[1076,1079,1081,1084,1085,1089,1090,1091,1092],'w':[0.252,0.091,1.923,0.459,0.343,0.071,0.447,0.687,0.289]},'initial':0,'monitored':0,'temp':[5.14,4.64,7.3,10.37,11.94,15.24,16.96,16.77,13.36,11.48,10.13,10.57]},
		{'area':1.629,'action':0,'capacity':39.81,'local':{'p':[62,1079,1083,1084,1087],'w':[1.954,0.366,1.273,1.587,0.151]},'dispersal':{'p':[62,1079,1082,1083,1084,1085,1087],'w':[0.807,0.231,1.629,0.624,0.598,0.204,0.148]},'initial':0,'monitored':0,'temp':[5.1,4.61,7.26,10.3,11.88,15.16,16.9,16.69,13.31,11.45,10.1,10.54]},
		{'area':8.229,'action':1.83,'capacity':201.47,'local':{'p':[62,962,1080,1082,1086,1087],'w':[0.702,0.74,2.507,1.273,0.131,2.212]},'dispersal':{'p':[62,216,959,962,1079,1080,1082,1083,1086,1087,1088],'w':[0.283,0.104,0.123,0.286,0.057,1.061,0.537,8.229,0.098,1.341,0.781]},'initial':0,'monitored':0,'temp':[5.06,4.56,7.21,10.23,11.82,15.09,16.84,16.64,13.28,11.43,10.06,10.5]},
		{'area':1.533,'action':0,'capacity':37.51,'local':{'p':[1079,1081,1082,1091],'w':[1.046,1.047,1.587,0.12]},'dispersal':{'p':[62,1079,1081,1082,1084,1085,1087,1091],'w':[0.082,0.538,0.442,0.667,1.533,0.556,0.004,0.146]},'initial':0,'monitored':0,'temp':[5.11,4.62,7.27,10.33,11.9,15.19,16.92,16.72,13.33,11.46,10.11,10.55]},
		{'area':7.481,'action':0.45,'capacity':180.24,'local':{'p':[976,1076,1078],'w':[1.208,1.615,2.822]},'dispersal':{'p':[62,963,975,976,1076,1078,1080,1081,1082,1084,1085,1086],'w':[0.275,0.916,0.115,0.574,0.641,1.162,0.063,0.393,0.064,0.396,7.481,0.507]},'initial':0,'monitored':0,'temp':[5.13,4.63,7.29,10.35,11.91,15.21,16.92,16.71,13.35,11.48,10.13,10.56]},
		{'area':1.21,'action':0.07,'capacity':29.71,'local':{'p':[62,1083],'w':[2.455,0.131]},'dispersal':{'p':[62,963,1080,1083,1085,1086],'w':[0.913,0.068,0.524,0.21,0.783,1.21]},'initial':0,'monitored':0,'temp':[5.11,4.61,7.27,10.31,11.88,15.17,16.89,16.68,13.32,11.47,10.11,10.55]},
		{'area':3.218,'action':0.52,'capacity':74.39,'local':{'p':[1079,1082,1083],'w':[2.033,0.151,2.212]},'dispersal':{'p':[216,1079,1082,1083,1084,1087,1088],'w':[0.347,0.848,0.213,1.623,0.001,3.218,0.093]},'initial':0,'monitored':0,'temp':[5.07,4.57,7.21,10.24,11.84,15.1,16.87,16.68,13.29,11.43,10.07,10.51]},
		{'area':2.407,'action':0.04,'capacity':57.35,'local':{'p':[957,959],'w':[0.338,1.484]},'dispersal':{'p':[216,952,956,957,959,962,1083,1087,1088],'w':[0.354,0.496,0.131,0.169,0.545,0.085,0.935,0.072,2.407]},'initial':0,'monitored':0,'temp':[5.05,4.54,7.19,10.2,11.8,15.06,16.82,16.61,13.26,11.42,10.04,10.49]},
		{'area':1.382,'action':0.17,'capacity':33.6,'local':{'p':[217,1091,1092],'w':[1.416,2.111,0.305]},'dispersal':{'p':[217,1079,1081,1089,1091,1092],'w':[0.489,0.045,0.097,1.382,0.805,0.293]},'initial':0,'monitored':0,'temp':[5.11,4.62,7.27,10.33,11.91,15.2,16.94,16.76,13.32,11.44,10.1,10.54]},
		{'area':1.313,'action':0,'capacity':32.03,'local':{'p':[1076,1081,1092],'w':[0.332,0.938,1.177]},'dispersal':{'p':[218,1076,1081,1090,1092,1094],'w':[0.772,0.283,0.483,1.313,0.505,0.074]},'initial':0,'monitored':0,'temp':[5.17,4.66,7.33,10.42,11.99,15.3,17.01,16.82,13.4,11.51,10.16,10.59]},
		{'area':1.942,'action':0.21,'capacity':47.22,'local':{'p':[1079,1081,1084,1089,1092],'w':[1.928,1.747,0.12,2.111,0.093]},'dispersal':{'p':[217,1079,1081,1084,1089,1091,1092],'w':[0.006,0.773,0.674,0.195,0.77,1.942,0.195]},'initial':0,'monitored':0,'temp':[5.11,4.62,7.27,10.32,11.9,15.19,16.94,16.74,13.33,11.45,10.11,10.54]},
		{'area':4.129,'action':0.62,'capacity':101.67,'local':{'p':[217,1081,1089,1090,1091],'w':[1.884,0.569,0.305,1.177,0.093]},'dispersal':{'p':[217,218,1081,1089,1090,1091,1092,1093,1094],'w':[0.653,0.118,0.332,0.182,0.486,0.122,4.129,0.268,1.399]},'initial':0,'monitored':0,'temp':[5.15,4.64,7.31,10.4,11.97,15.28,17.01,16.82,13.38,11.48,10.14,10.57]},
		{'area':8.589,'action':3.59,'capacity':228.52,'local':{'p':[218,219,1077,1094,1095],'w':[0.993,1.995,0.172,2.755,2.066]},'dispersal':{'p':[218,219,1077,1092,1093,1094,1095],'w':[0.48,0.856,0.171,0.145,8.589,0.978,0.879]},'initial':0,'monitored':0,'temp':[5.16,4.61,7.29,10.43,11.99,15.35,17.01,16.85,13.39,11.49,10.12,10.54]},
		{'area':3.32,'action':0.82,'capacity':86.03,'local':{'p':[218,1093],'w':[4.161,2.755]},'dispersal':{'p':[218,1090,1092,1093,1094],'w':[1.677,0.09,1.617,1.228,3.32]},'initial':0,'monitored':0,'temp':[5.21,4.68,7.37,10.48,12.04,15.38,17.07,16.9,13.44,11.53,10.18,10.61]},
		{'area':8.949,'action':2.06,'capacity':98.23,'local':{'p':[219,229,1093,1097,1144],'w':[2.58,2.491,2.066,1.945,0.612]},'dispersal':{'p':[219,229,1093,1095,1097,1144],'w':[1.137,1.019,0.927,8.949,0.752,0.342]},'initial':0,'monitored':0,'temp':[4.96,4.37,7.01,10.17,11.73,15.11,16.73,16.6,13.16,11.28,9.89,10.31]},
		{'area':0.669,'action':1.32,'capacity':23.32,'local':{'p':[1097,1098,1144,1146],'w':[0.648,1.688,1.405,0.288]},'dispersal':{'p':[1096,1097,1098,1144,1146],'w':[0.669,0.453,0.743,0.587,0.324]},'initial':0,'monitored':0,'temp':[4.81,4.21,6.81,9.99,11.53,14.9,16.49,16.36,12.97,11.13,9.75,10.16]},
		{'area':2.779,'action':2.58,'capacity':72.33,'local':{'p':[219,1095,1096,1098,1144],'w':[2.207,1.945,0.648,1.454,0.915]},'dispersal':{'p':[219,1095,1096,1097,1098,1144],'w':[1.072,0.882,0.239,2.779,0.722,0.454]},'initial':0,'monitored':0,'temp':[4.82,4.21,6.82,9.99,11.54,14.91,16.51,16.39,12.99,11.14,9.76,10.18]},
		{'area':4.519,'action':5.38,'capacity':138.97,'local':{'p':[219,1096,1097,1099,1107,1146],'w':[0.64,1.688,1.454,1.395,1.7,1.296]},'dispersal':{'p':[219,1096,1097,1098,1099,1107,1144,1146],'w':[0.405,0.598,0.634,4.519,0.718,0.757,0.035,0.64]},'initial':0,'monitored':0,'temp':[4.77,4.17,6.76,9.94,11.48,14.84,16.42,16.29,12.92,11.09,9.72,10.13]},
		{'area':5.704,'action':1.76,'capacity':145.45,'local':{'p':[219,1073,1098,1100,1101,1103,1107],'w':[1.73,0.885,1.395,1.567,2.612,0.446,0.699]},'dispersal':{'p':[219,1073,1075,1098,1099,1100,1101,1103,1107],'w':[0.823,0.529,0.001,0.657,5.704,0.7,0.859,0.349,0.354]},'initial':0,'monitored':0,'temp':[4.72,4.11,6.69,9.87,11.4,14.75,16.34,16.2,12.85,11.04,9.68,10.1]},
		{'area':3.54,'action':2.09,'capacity':98.78,'local':{'p':[220,1099,1103,1104,1105,1107],'w':[2.398,1.567,1.905,0.463,1.13,0.686]},'dispersal':{'p':[220,1099,1100,1103,1104,1105,1107],'w':[0.97,0.691,3.54,0.817,0.373,0.455,0.439]},'initial':0,'monitored':0,'temp':[4.71,4.12,6.67,9.85,11.37,14.71,16.27,16.14,12.8,11.03,9.65,10.07]},
		{'area':1.429,'action':0.33,'capacity':37.41,'local':{'p':[1073,1099,1103],'w':[1.487,2.612,1.877]},'dispersal':{'p':[1073,1099,1101,1103],'w':[0.834,1.192,1.429,0.865]},'initial':0,'monitored':0,'temp':[4.69,4.08,6.65,9.83,11.36,14.7,16.29,16.15,12.8,11.01,9.66,10.08]},
		{'area':1.453,'action':0.08,'capacity':36.46,'local':{'p':[1057,1064,1104,1106],'w':[1.017,1.793,0.928,1.85]},'dispersal':{'p':[1057,1064,1102,1104,1106],'w':[0.594,0.815,1.453,0.559,0.766]},'initial':0,'monitored':0,'temp':[4.81,4.26,6.78,9.94,11.45,14.75,16.28,16.12,12.83,11.1,9.74,10.14]},
		{'area':4.932,'action':2.95,'capacity':136.52,'local':{'p':[1064,1067,1073,1099,1100,1101,1104],'w':[0.45,2.041,0.934,0.446,1.905,1.877,0.956]},'dispersal':{'p':[1064,1067,1073,1099,1100,1101,1103,1104],'w':[0.274,0.86,0.505,0.316,0.861,0.664,4.932,0.477]},'initial':0,'monitored':0,'temp':[4.69,4.09,6.64,9.82,11.34,14.67,16.25,16.1,12.78,11,9.64,10.06]},
		{'area':5.22,'action':0.37,'capacity':131.26,'local':{'p':[220,1064,1100,1102,1103,1106,1108],'w':[1.957,1.317,0.463,0.928,0.956,1.16,2.126]},'dispersal':{'p':[220,1064,1100,1102,1103,1104,1106,1108],'w':[0.859,0.649,0.232,0.37,0.504,5.22,0.464,1.016]},'initial':0,'monitored':0,'temp':[4.76,4.2,6.73,9.9,11.41,14.72,16.26,16.11,12.81,11.07,9.7,10.1]},
		{'area':2.041,'action':0.43,'capacity':53.16,'local':{'p':[220,1100,1107,1141,1142],'w':[1.846,1.13,2.453,0.573,0.468]},'dispersal':{'p':[220,1100,1105,1107,1141,1142],'w':[0.793,0.604,2.041,1.014,0.351,0.335]},'initial':0,'monitored':0,'temp':[4.67,4.08,6.63,9.81,11.32,14.66,16.22,16.09,12.76,10.99,9.61,10.01]},
		{'area':2.205,'action':0.1,'capacity':55.31,'local':{'p':[1057,1102,1104,1108,1111],'w':[0.96,1.85,1.16,1.825,0.467]},'dispersal':{'p':[221,1057,1102,1104,1106,1108,1111],'w':[0.059,0.511,0.732,0.574,2.205,0.81,0.314]},'initial':0,'monitored':0,'temp':[4.8,4.26,6.77,9.93,11.43,14.72,16.24,16.09,12.81,11.09,9.72,10.12]},
		{'area':3.889,'action':0.93,'capacity':98.86,'local':{'p':[1098,1099,1100,1105,1141,1146],'w':[1.7,0.699,0.686,2.453,1.467,1.028]},'dispersal':{'p':[1098,1099,1100,1105,1107,1141,1146],'w':[0.761,0.398,0.38,0.95,3.889,0.727,0.474]},'initial':0,'monitored':0,'temp':[4.73,4.13,6.7,9.89,11.41,14.76,16.34,16.2,12.85,11.05,9.67,10.08]},
		{'area':8.707,'action':4.2,'capacity':237.32,'local':{'p':[220,221,1104,1106,1109,1133,1134,1142],'w':[1.575,3.875,2.126,1.825,0.065,0.417,1.599,0.302]},'dispersal':{'p':[220,221,1104,1106,1108,1109,1111,1133,1134,1142],'w':[0.717,1.436,0.875,0.795,8.707,0.107,0.197,0.235,0.67,0.21]},'initial':0,'monitored':0,'temp':[4.68,4.12,6.61,9.78,11.27,14.56,16.07,15.95,12.67,10.97,9.59,9.99]},
		{'area':3.944,'action':0.95,'capacity':103.15,'local':{'p':[221,1108,1112,1113,1130,1133],'w':[1.733,0.065,2.039,0.99,1.057,2.511]},'dispersal':{'p':[221,1108,1109,1112,1113,1130,1133],'w':[0.732,0.208,3.944,0.802,0.524,0.495,1.088]},'initial':0,'monitored':0,'temp':[4.6,4.05,6.5,9.66,11.11,14.38,15.85,15.78,12.5,10.85,9.48,9.86]},
		{'area':6.051,'action':0.27,'capacity':151.47,'local':{'p':[221,222,1053,1058,1111,1112,1113,1115],'w':[0.173,1.33,2.645,0.458,1.666,1.737,0.56,0.758]},'dispersal':{'p':[221,222,1053,1058,1110,1111,1112,1113,1115],'w':[0.173,0.579,1.088,0.314,6.051,0.694,0.703,0.296,0.432]},'initial':0,'monitored':0,'temp':[4.69,4.13,6.58,9.71,11.19,14.46,15.94,15.85,12.56,10.89,9.56,9.94]},
		{'area':5.243,'action':3.16,'capacity':144.47,'local':{'p':[212,221,1057,1058,1106,1110],'w':[1.19,2.423,0.683,2.017,0.467,1.666]},'dispersal':{'p':[212,221,1057,1058,1106,1108,1110,1111,1112],'w':[0.637,1.083,0.314,0.849,0.246,0.121,0.747,5.243,0.058]},'initial':0,'monitored':0,'temp':[4.69,4.12,6.6,9.74,11.23,14.51,16.01,15.9,12.62,10.92,9.59,9.98]},
		{'area':3.668,'action':0.91,'capacity':94.7,'local':{'p':[221,1109,1110,1113],'w':[2.158,2.039,1.737,1.892]},'dispersal':{'p':[221,1109,1110,1111,1112,1113],'w':[0.963,0.882,0.835,0.038,3.668,0.911]},'initial':0,'monitored':0,'temp':[4.68,4.13,6.59,9.73,11.2,14.46,15.93,15.85,12.57,10.91,9.56,9.94]},
		{'area':5.256,'action':0.85,'capacity':129.55,'local':{'p':[222,1109,1110,1112,1114,1116,1127,1130],'w':[1.123,0.99,0.56,1.892,0.193,1.639,1.265,1.282]},'dispersal':{'p':[222,1109,1110,1112,1113,1114,1116,1127,1130],'w':[0.539,0.446,0.381,0.772,5.256,0.162,0.605,0.577,0.607]},'initial':0,'monitored':0,'temp':[4.63,4.09,6.53,9.66,11.11,14.36,15.82,15.75,12.47,10.84,9.5,9.87]},
		{'area':2.825,'action':0.11,'capacity':70.14,'local':{'p':[222,1113,1116,1123,1126,1127],'w':[0.255,0.193,2.709,1.045,1.772,1.462]},'dispersal':{'p':[222,1113,1114,1116,1123,1126,1127],'w':[0.317,0.232,2.825,0.948,0.572,0.723,0.678]},'initial':0,'monitored':0,'temp':[4.6,4.07,6.49,9.6,11.02,14.26,15.69,15.66,12.37,10.77,9.45,9.83]},
		{'area':7.886,'action':2.01,'capacity':195.62,'local':{'p':[222,223,1053,1110,1117,1119],'w':[4.058,0.984,0.412,0.758,4.633,1.641]},'dispersal':{'p':[222,223,1049,1053,1110,1115,1117,1119,1123],'w':[1.63,0.529,0.101,0.287,0.395,7.886,1.76,0.778,0.016]},'initial':0,'monitored':0,'temp':[4.69,4.13,6.56,9.67,11.16,14.42,15.89,15.8,12.49,10.82,9.54,9.91]},
		{'area':2.2,'action':0.21,'capacity':56.04,'local':{'p':[222,1113,1114],'w':[2.948,1.639,2.709]},'dispersal':{'p':[222,1113,1114,1116,1123,1127],'w':[1.33,0.834,1.142,2.2,0.065,0.046]},'initial':0,'monitored':0,'temp':[4.63,4.09,6.51,9.63,11.07,14.32,15.76,15.71,12.42,10.8,9.48,9.85]},
		{'area':5.515,'action':0.18,'capacity':134.04,'local':{'p':[223,1049,1050,1053,1115],'w':[0.06,3.437,1.986,1.168,4.633]},'dispersal':{'p':[211,223,1049,1050,1053,1115,1117],'w':[0.007,0.234,1.367,0.861,0.64,1.915,5.515]},'initial':0,'monitored':0,'temp':[4.72,4.14,6.58,9.7,11.21,14.48,15.98,15.85,12.55,10.83,9.57,9.93]},
		{'area':1.65,'action':0.05,'capacity':40.93,'local':{'p':[223,1049],'w':[1.856,1.58]},'dispersal':{'p':[223,1045,1048,1049,1118],'w':[0.906,0.045,0.815,0.845,1.65]},'initial':0,'monitored':0,'temp':[4.84,4.26,6.69,9.83,11.43,14.72,16.23,16.03,12.71,10.91,9.69,10.01]},
		{'area':8.708,'action':0.19,'capacity':206.06,'local':{'p':[222,223,226,1115,1121,1123],'w':[0.24,2.513,4.111,1.641,0.298,2.816]},'dispersal':{'p':[222,223,226,1115,1119,1121,1123],'w':[0.197,1.119,1.705,0.713,8.708,0.369,1.174]},'initial':0,'monitored':0,'temp':[4.7,4.16,6.57,9.66,11.14,14.4,15.84,15.77,12.45,10.82,9.54,9.9]},
		{'area':4.601,'action':0.02,'capacity':100.61,'local':{'p':[224,1039,1040,1046,1121,1122],'w':[3.54,0.628,0.962,0.594,0.812,3.571]},'dispersal':{'p':[224,1039,1040,1046,1120,1121,1122],'w':[1.257,0.325,0.419,0.381,4.601,0.46,1.373]},'initial':0,'monitored':0,'temp':[4.83,4.25,6.69,9.76,11.38,14.7,16.13,15.95,12.62,10.96,9.69,10.03]},
		{'area':11.853,'action':1.81,'capacity':290.82,'local':{'p':[223,224,226,1046,1119,1120],'w':[3.086,2.856,1.619,0.926,0.298,0.812]},'dispersal':{'p':[223,224,226,1046,1119,1120,1121],'w':[1.227,1.064,0.638,0.473,0.382,0.468,11.853]},'initial':0,'monitored':0,'temp':[4.78,4.22,6.64,9.72,11.28,14.57,16.01,15.88,12.55,10.9,9.63,9.97]},
		{'area':6.329,'action':0.03,'capacity':133.48,'local':{'p':[225,1038,1039,1120],'w':[1.733,2.6,0.671,3.571]},'dispersal':{'p':[224,225,1038,1039,1120,1122],'w':[0.099,0.725,1.069,0.421,1.366,6.329]},'initial':0,'monitored':0,'temp':[4.78,4.19,6.65,9.69,11.28,14.61,16.01,15.85,12.54,10.92,9.64,10.01]},
		{'area':3.474,'action':0.14,'capacity':86.11,'local':{'p':[222,226,1114,1119,1126,1128],'w':[0.868,0.421,1.045,2.816,1.621,1.166]},'dispersal':{'p':[222,226,227,1114,1115,1116,1119,1123,1126,1128],'w':[0.479,0.287,0.009,0.459,0.044,0.01,1.156,3.474,0.649,0.573]},'initial':0,'monitored':0,'temp':[4.62,4.09,6.49,9.58,11,14.25,15.66,15.64,12.34,10.75,9.45,9.83]},
		{'area':5.627,'action':1.07,'capacity':144.92,'local':{'p':[63,1125,1127,1130],'w':[2.621,2.526,0.567,1.771]},'dispersal':{'p':[63,1124,1125,1127,1130,1133],'w':[1.14,5.627,0.963,0.365,0.742,0.048]},'initial':0,'monitored':0,'temp':[4.36,3.79,6.22,9.43,10.82,14.09,15.54,15.5,12.26,10.66,9.25,9.62]},
		{'area':3.816,'action':0.8,'capacity':99.36,'local':{'p':[227,1124,1127],'w':[1.452,2.526,1.334]},'dispersal':{'p':[227,1124,1125,1127],'w':[0.651,1.04,3.816,0.675]},'initial':0,'monitored':0,'temp':[4.37,3.81,6.22,9.41,10.79,14.06,15.48,15.46,12.21,10.64,9.25,9.62]},
		{'area':2.052,'action':0.18,'capacity':52.15,'local':{'p':[227,1114,1123,1127,1128],'w':[1.654,1.772,1.621,0.554,0.3]},'dispersal':{'p':[227,1114,1123,1126,1127,1128],'w':[0.674,0.803,0.739,2.052,0.377,0.251]},'initial':0,'monitored':0,'temp':[4.58,4.05,6.46,9.56,10.96,14.2,15.61,15.6,12.31,10.74,9.42,9.79]},
		{'area':4.516,'action':0.57,'capacity':115.07,'local':{'p':[227,1113,1114,1124,1125,1126,1130],'w':[1.272,1.265,1.462,0.567,1.334,0.554,1.495]},'dispersal':{'p':[227,1113,1114,1116,1124,1125,1126,1127,1130],'w':[0.587,0.589,0.616,0.035,0.306,0.609,0.279,4.516,0.669]},'initial':0,'monitored':0,'temp':[4.54,4,6.42,9.56,10.97,14.21,15.65,15.61,12.34,10.75,9.4,9.77]},
		{'area':2.942,'action':0.15,'capacity':73.84,'local':{'p':[226,227,1123,1126],'w':[1.024,1.92,1.166,0.3]},'dispersal':{'p':[226,227,1123,1126,1128],'w':[0.544,0.794,0.509,0.213,2.942]},'initial':0,'monitored':0,'temp':[4.5,3.97,6.36,9.48,10.87,14.12,15.51,15.51,12.23,10.68,9.35,9.72]},
		{'area':1.759,'action':0.25,'capacity':44.16,'local':{'p':[63,1131,1132,1133,1134],'w':[1.154,0.546,2.448,0.118,3.112]},'dispersal':{'p':[63,1108,1129,1131,1132,1133,1134],'w':[0.564,0.003,1.759,0.406,0.84,0.322,1.347]},'initial':0,'monitored':0,'temp':[4.4,3.82,6.27,9.46,10.9,14.19,15.68,15.6,12.34,10.68,9.3,9.69]},
		{'area':4.293,'action':0.63,'capacity':110.32,'local':{'p':[63,1109,1113,1124,1127,1133],'w':[0.1,1.057,1.282,1.771,1.495,2.375]},'dispersal':{'p':[63,1109,1113,1124,1127,1130,1133],'w':[0.188,0.529,0.588,0.806,0.681,4.293,0.94]},'initial':0,'monitored':0,'temp':[4.53,3.98,6.41,9.58,11,14.25,15.71,15.65,12.38,10.77,9.4,9.77]},
		{'area':3.013,'action':0.82,'capacity':79.44,'local':{'p':[63,1129,1134,1135,1136,1139],'w':[2.06,0.546,0.948,1.222,2.453,0.368]},'dispersal':{'p':[63,1129,1131,1134,1135,1136,1139],'w':[0.902,0.245,3.013,0.457,0.54,0.875,0.193]},'initial':0,'monitored':0,'temp':[4.37,3.79,6.25,9.46,10.88,14.19,15.69,15.6,12.35,10.68,9.27,9.66]},
		{'area':1.748,'action':0.26,'capacity':45,'local':{'p':[63,1129,1133],'w':[1.436,2.448,2.938]},'dispersal':{'p':[63,1129,1132,1133,1134],'w':[0.704,0.895,1.748,1.357,0.258]},'initial':0,'monitored':0,'temp':[4.43,3.86,6.3,9.48,10.92,14.2,15.68,15.61,12.35,10.7,9.32,9.71]},
		{'area':4.423,'action':0.23,'capacity':110.99,'local':{'p':[63,1108,1109,1129,1130,1132,1134],'w':[0.874,0.417,2.511,0.118,2.375,2.938,0.366]},'dispersal':{'p':[63,221,1108,1109,1124,1129,1130,1132,1133,1134],'w':[0.481,0.06,0.31,1.024,0.108,0.11,0.986,0.975,4.423,0.28]},'initial':0,'monitored':0,'temp':[4.5,3.94,6.38,9.55,11,14.26,15.74,15.67,12.4,10.76,9.39,9.77]},
		{'area':5.23,'action':2.16,'capacity':140.56,'local':{'p':[1108,1129,1131,1133,1135,1142],'w':[1.599,3.112,0.948,0.366,0.846,2.56]},'dispersal':{'p':[220,1108,1129,1131,1132,1133,1134,1135,1142],'w':[0.009,0.8,1.121,0.474,0.105,0.284,5.23,0.389,1.111]},'initial':0,'monitored':0,'temp':[4.41,3.83,6.28,9.47,10.93,14.22,15.73,15.64,12.38,10.7,9.32,9.71]},
		{'area':1.667,'action':0.38,'capacity':43.43,'local':{'p':[1131,1134,1139,1140,1142],'w':[1.222,0.846,0.587,1.173,1.202]},'dispersal':{'p':[1131,1134,1135,1136,1139,1140,1142],'w':[0.536,0.487,1.667,0.005,0.296,0.552,0.635]},'initial':0,'monitored':0,'temp':[4.42,3.84,6.31,9.51,10.96,14.27,15.79,15.69,12.42,10.73,9.33,9.72]},
		{'area':2.291,'action':0.29,'capacity':58.74,'local':{'p':[1131,1138,1139,1140],'w':[2.453,0.209,1.191,0.519]},'dispersal':{'p':[63,1131,1135,1136,1138,1139,1140],'w':[0.12,1.011,0.001,2.291,0.178,0.389,0.295]},'initial':0,'monitored':0,'temp':[4.41,3.83,6.31,9.52,10.93,14.25,15.77,15.67,12.41,10.73,9.31,9.7]},
		{'area':3.39,'action':1.31,'capacity':90.29,'local':{'p':[228,1141,1142,1143,1145],'w':[2.682,1.983,0.33,1.555,0.646]},'dispersal':{'p':[228,1137,1140,1141,1142,1143,1145],'w':[0.97,3.39,0.011,0.814,0.296,0.572,0.347]},'initial':0,'monitored':0,'temp':[4.71,4.14,6.7,9.9,11.38,14.74,16.31,16.16,12.83,11.04,9.63,10.03]},
		{'area':1.257,'action':0.12,'capacity':31.78,'local':{'p':[228,1136,1140],'w':[1.485,0.209,1.582]},'dispersal':{'p':[228,1136,1138,1140],'w':[0.702,0.143,1.257,0.692]},'initial':0,'monitored':0,'temp':[4.57,4,6.52,9.73,11.17,14.51,16.06,15.93,12.63,10.89,9.47,9.87]},
		{'area':0.496,'action':0.04,'capacity':12.61,'local':{'p':[1131,1135,1136,1140],'w':[0.368,0.587,1.191,0.969]},'dispersal':{'p':[1131,1135,1136,1139,1140],'w':[0.29,0.304,0.609,0.496,0.544]},'initial':0,'monitored':0,'temp':[4.43,3.86,6.34,9.55,10.98,14.3,15.82,15.72,12.44,10.75,9.34,9.73]},
		{'area':2.269,'action':0.65,'capacity':59.98,'local':{'p':[228,1135,1136,1138,1139,1142],'w':[0.828,1.173,0.519,1.582,0.969,1.053]},'dispersal':{'p':[228,1135,1136,1137,1138,1139,1140,1142],'w':[0.432,0.527,0.324,0.015,0.655,0.323,2.269,0.579]},'initial':0,'monitored':0,'temp':[4.51,3.93,6.44,9.64,11.09,14.42,15.95,15.84,12.55,10.83,9.42,9.81]},
		{'area':4.511,'action':1.2,'capacity':117.25,'local':{'p':[1105,1107,1137,1142,1145,1146],'w':[0.573,1.467,1.983,2.172,1.118,0.966]},'dispersal':{'p':[228,1105,1107,1137,1141,1142,1145,1146],'w':[0.009,0.337,0.61,0.883,4.511,0.993,0.506,0.469]},'initial':0,'monitored':0,'temp':[4.68,4.09,6.65,9.84,11.34,14.69,16.25,16.12,12.79,11,9.61,10.01]},
		{'area':7.599,'action':1.99,'capacity':198.89,'local':{'p':[220,228,1105,1108,1134,1135,1137,1140,1141],'w':[2.379,0.294,0.468,0.302,2.56,1.202,0.33,1.053,2.172]},'dispersal':{'p':[220,228,1105,1108,1134,1135,1137,1140,1141,1142],'w':[0.974,0.193,0.268,0.269,1.082,0.499,0.196,0.451,0.869,7.599]},'initial':0,'monitored':0,'temp':[4.51,3.92,6.42,9.61,11.09,14.41,15.94,15.83,12.54,10.81,9.43,9.83]},
		{'area':2.858,'action':3.53,'capacity':88.13,'local':{'p':[229,1137,1145],'w':[0.882,1.555,2.148]},'dispersal':{'p':[229,1137,1143,1145],'w':[0.438,0.726,2.858,0.902]},'initial':0,'monitored':0,'temp':[4.84,4.27,6.87,10.05,11.56,14.93,16.52,16.36,12.99,11.16,9.75,10.15]},
		{'area':2.022,'action':3.31,'capacity':66.51,'local':{'p':[229,1095,1096,1097,1146],'w':[1.515,0.612,1.405,0.915,1.118]},'dispersal':{'p':[229,1095,1096,1097,1098,1144,1145,1146],'w':[0.734,0.36,0.564,0.431,0.035,2.022,0.003,0.596]},'initial':0,'monitored':0,'temp':[4.84,4.25,6.86,10.03,11.57,14.96,16.55,16.42,13.02,11.16,9.77,10.18]},
		{'area':2.86,'action':3.67,'capacity':88.91,'local':{'p':[229,1137,1141,1143,1146],'w':[0.79,0.646,1.118,2.148,2.255]},'dispersal':{'p':[229,1137,1141,1143,1144,1145,1146],'w':[0.491,0.371,0.556,0.912,0.001,2.86,0.948]},'initial':0,'monitored':0,'temp':[4.81,4.23,6.82,10.01,11.52,14.89,16.48,16.33,12.96,11.13,9.73,10.13]},
		{'area':3.273,'action':2.13,'capacity':89.74,'local':{'p':[229,1096,1098,1107,1141,1144,1145],'w':[0.363,0.288,1.296,1.028,0.966,1.118,2.255]},'dispersal':{'p':[229,1096,1098,1107,1141,1144,1145,1146],'w':[0.307,0.131,0.56,0.545,0.497,0.464,0.92,3.273]},'initial':0,'monitored':0,'temp':[4.79,4.2,6.79,9.97,11.5,14.87,16.45,16.31,12.94,11.11,9.72,10.13]}
		]
