# Supplementary material for: Modelling Spatial and Temporal Patterns of African Swine Fever in an Isolated Wild Boar Population to Support Decision-Making
Source: Front Vet Sci. 2020 Apr 8;7:154. doi: 10.3389/fvets.2020.00154 (PMC7156605; doi:10.3389/fvets.2020.00154)
Supplement: Supplementary file 1 [file Data_Sheet_1.ZIP › simBoar v4.2 (ASF)/resources/landscape/thiessens_5.txt]

parameters.patches=[
		{'area':3.466,'action':1.08,'capacity':91.48,'local':{'p':[14,17,20,536,624],'w':[2.47,0.882,0.608,1.608,2.113]},'dispersal':{'p':[1,14,17,20,536,624],'w':[3.466,0.945,0.349,0.347,0.853,1.077]},'initial':0,'monitored':1,'temp':[4.89,3.93,6.45,9.6,10.88,14.16,15.72,15.51,12.49,10.85,9.68,10.07]},
		{'area':2.613,'action':5.7,'capacity':93.68,'local':{'p':[16,18,19,20,21],'w':[1.327,1.484,1.339,1.154,0.846]},'dispersal':{'p':[2,16,18,19,20,21],'w':[2.613,0.667,0.602,0.682,0.579,0.451]},'initial':1,'monitored':1,'temp':[5.2,4.4,6.93,10.01,11.43,14.73,16.31,16.01,12.91,11.27,10.03,10.44]},
		{'area':6.694,'action':6.06,'capacity':188.69,'local':{'p':[22,23,31,156,629,631,674],'w':[2.613,1.491,1.493,0.243,0.9,1.711,2.899]},'dispersal':{'p':[3,22,23,31,156,629,631,674],'w':[6.694,1.073,0.626,0.712,0.249,0.444,0.74,1.148]},'initial':24,'monitored':1,'temp':[4.89,4.21,6.73,9.68,11.25,14.51,16.16,15.77,12.66,11.03,9.75,10.21]},
		{'area':3.677,'action':7.39,'capacity':128.48,'local':{'p':[25,26,28,30,31],'w':[1.422,2.335,1.776,1.542,0.561]},'dispersal':{'p':[4,25,26,28,30,31],'w':[3.677,0.657,1.043,0.783,0.692,0.358]},'initial':17,'monitored':1,'temp':[4.69,3.89,6.38,9.49,10.9,14.21,15.79,15.53,12.42,10.76,9.53,9.96]},
		{'area':2.517,'action':3.22,'capacity':77.94,'local':{'p':[33,34,158,678],'w':[2.141,0.886,0.648,2.965]},'dispersal':{'p':[5,33,34,158,678],'w':[2.517,0.952,0.336,0.414,1.452]},'initial':0,'monitored':1,'temp':[4.68,3.79,6.27,9.47,10.77,14.08,15.6,15.4,12.3,10.65,9.41,9.82]},
		{'area':9.456,'action':12.28,'capacity':285.13,'local':{'p':[32,33,35,36,157,169],'w':[0.7,1.459,1.603,1.141,2.308,1.576]},'dispersal':{'p':[6,12,32,33,35,36,37,41,157,169,751,830],'w':[9.456,0.512,0.392,0.672,0.812,0.496,0.122,0.002,0.906,0.676,1.874,0.124]},'initial':125,'monitored':1,'temp':[4.62,3.81,6.25,9.43,10.8,14.13,15.63,15.45,12.31,10.67,9.42,9.87]},
		{'area':4.152,'action':7.29,'capacity':130.78,'local':{'p':[39,40,41,53],'w':[1.673,2.145,3.317,1.599]},'dispersal':{'p':[7,39,40,41,53,169],'w':[4.152,0.785,0.908,1.455,0.499,0.344]},'initial':30,'monitored':1,'temp':[4.4,3.59,6.07,9.19,10.64,13.94,15.49,15.3,12.16,10.5,9.28,9.75]},
		{'area':6.418,'action':4.21,'capacity':172.34,'local':{'p':[9,22,24,42,44,45,72,156,672],'w':[0.202,0.295,2.264,1.653,1.498,1.781,4.269,1.426,1.931]},'dispersal':{'p':[8,9,22,24,42,44,45,72,156,672],'w':[6.418,0.153,0.292,0.798,0.759,0.626,0.803,0.971,0.734,1.048]},'initial':7,'monitored':1,'temp':[4.53,3.8,6.29,9.32,10.81,14.11,15.74,15.45,12.34,10.68,9.45,9.91]},
		{'area':4.724,'action':3.47,'capacity':133.86,'local':{'p':[8,45,47,170,672,753],'w':[0.202,2.546,0.941,2.398,1.328,1.571]},'dispersal':{'p':[8,9,45,47,72,170,672,752,753],'w':[0.12,4.724,1.063,0.441,0.005,0.999,0.666,0.043,0.743]},'initial':1,'monitored':1,'temp':[4.7,4.03,6.55,9.63,11.1,14.45,16.06,15.78,12.63,10.91,9.65,10.11]},
		{'area':4.73,'action':4.12,'capacity':133.38,'local':{'p':[48,49,54,180,817,826,827],'w':[1.227,2.822,0.33,0.658,0.335,2.724,0.542]},'dispersal':{'p':[10,46,48,49,54,180,817,826,827,829],'w':[4.73,0.013,0.539,1.024,0.233,0.408,0.369,1.053,0.32,0.003]},'initial':0,'monitored':1,'temp':[4.51,3.78,6.31,9.41,10.91,14.21,15.78,15.58,12.39,10.7,9.46,9.94]},
		{'area':3.208,'action':2.02,'capacity':88.42,'local':{'p':[38,40,46,50,51,52,54,55],'w':[0.078,1.628,0.069,0.191,2.242,2.213,0.4,0.65]},'dispersal':{'p':[11,38,40,46,50,51,52,54,55],'w':[3.208,0.114,0.718,0.129,0.2,0.943,0.758,0.235,0.408]},'initial':9,'monitored':1,'temp':[4.36,3.56,6.06,9.16,10.67,13.96,15.49,15.32,12.15,10.49,9.28,9.77]},
		{'area':0.808,'action':0.9,'capacity':18.24,'local':{'p':[35,37,751],'w':[0.028,1.249,1.384]},'dispersal':{'p':[6,12,35,37,168,751,830],'w':[0.781,0.808,0.144,0.466,0.077,0.44,0.194]},'initial':0,'monitored':1,'temp':[4.81,4.05,6.45,9.69,10.98,14.36,15.85,15.67,12.49,10.84,9.59,10.05]},
		{'area':1.618,'action':0.09,'capacity':40.16,'local':{'p':[15,17,27,29,145],'w':[0.977,0.069,1.268,0.562,3.012]},'dispersal':{'p':[13,15,17,27,29,145,621],'w':[1.618,0.365,0.278,0.615,0.206,1.431,0.01]},'initial':0,'monitored':1,'temp':[4.71,3.82,6.33,9.48,10.81,14.11,15.67,15.44,12.36,10.71,9.49,9.9]},
		{'area':4.573,'action':3.89,'capacity':128.28,'local':{'p':[1,20,134,532,533,536],'w':[2.47,3.226,1.928,0.342,0.601,0.664]},'dispersal':{'p':[1,14,19,20,134,532,533,536,538],'w':[1.054,4.573,0.029,1.462,0.729,0.202,0.33,0.385,0.109]},'initial':0,'monitored':1,'temp':[5.11,4.2,6.72,9.86,11.18,14.46,16.02,15.79,12.76,11.12,9.93,10.32]},
		{'area':1.254,'action':1,'capacity':33.08,'local':{'p':[13,17,25,29],'w':[0.977,2.206,0.421,1.701]},'dispersal':{'p':[13,15,17,18,25,27,29,145],'w':[0.447,1.254,1.004,0.027,0.366,0.008,0.68,0.089]},'initial':0,'monitored':1,'temp':[4.84,3.98,6.49,9.62,10.98,14.28,15.85,15.59,12.51,10.86,9.64,10.05]},
		{'area':6.489,'action':6.44,'capacity':166.8,'local':{'p':[2,18,19,25,31,60,627,629],'w':[1.327,1.673,1.128,0.035,3.184,0.906,1.036,1.541]},'dispersal':{'p':[2,16,18,19,25,31,60,626,627,629],'w':[0.554,6.489,0.663,0.476,0.15,1.349,0.388,0.047,0.509,0.667]},'initial':10,'monitored':1,'temp':[5.18,4.44,6.96,9.98,11.47,14.76,16.36,16.02,12.91,11.28,10.03,10.44]},
		{'area':2.785,'action':0.2,'capacity':59.13,'local':{'p':[1,13,15,18,20,21,25,145,624],'w':[0.882,0.069,2.206,0.56,0.813,2.738,0.255,1.468,0.662]},'dispersal':{'p':[1,13,15,17,18,20,21,25,145,624],'w':[0.431,0.109,0.821,2.785,0.359,0.446,0.948,0.275,0.558,0.371]},'initial':0,'monitored':1,'temp':[4.86,3.98,6.49,9.62,10.97,14.26,15.83,15.58,12.52,10.87,9.67,10.07]},
		{'area':2.511,'action':4.12,'capacity':75.36,'local':{'p':[2,16,17,21,25],'w':[1.484,1.673,0.56,1.017,1.55]},'dispersal':{'p':[2,15,16,17,18,21,25,31],'w':[0.64,0.019,0.765,0.307,2.511,0.452,0.709,0.12]},'initial':0,'monitored':1,'temp':[5.05,4.25,6.77,9.85,11.27,14.57,16.15,15.86,12.76,11.11,9.88,10.29]},
		{'area':3.53,'action':2.46,'capacity':85.31,'local':{'p':[2,16,20,529,532,626,627],'w':[1.339,1.128,2.303,1.249,1.521,1.033,0.332]},'dispersal':{'p':[2,14,16,19,20,529,532,626,627],'w':[0.584,0.04,0.55,3.53,0.967,0.551,0.698,0.432,0.205]},'initial':0,'monitored':1,'temp':[5.38,4.6,7.13,10.19,11.63,14.93,16.51,16.19,13.09,11.46,10.21,10.61]},
		{'area':6.686,'action':6.98,'capacity':200.86,'local':{'p':[1,2,14,17,19,21,532],'w':[0.608,1.154,3.226,0.813,2.303,2.049,0.157]},'dispersal':{'p':[1,2,14,17,19,20,21,134,532,538],'w':[0.372,0.551,1.282,0.51,0.897,6.686,0.745,0.005,0.282,0.043]},'initial':0,'monitored':1,'temp':[5.1,4.23,6.75,9.85,11.22,14.51,16.07,15.82,12.76,11.12,9.92,10.31]},
		{'area':2.021,'action':3.5,'capacity':66.81,'local':{'p':[2,17,18,20],'w':[0.846,2.738,1.017,2.049]},'dispersal':{'p':[2,17,18,20,21],'w':[0.408,1.258,0.512,0.99,2.021]},'initial':0,'monitored':1,'temp':[4.99,4.13,6.65,9.76,11.13,14.43,16,15.73,12.66,11.02,9.8,10.2]},
		{'area':3.392,'action':7.3,'capacity':119.91,'local':{'p':[3,8,23,24,156],'w':[2.613,0.295,1.86,2.82,0.584]},'dispersal':{'p':[3,8,22,23,24,44,156,674],'w':[1.114,0.292,3.392,0.869,1.006,0.088,0.406,0.016]},'initial':13,'monitored':1,'temp':[4.71,4,6.5,9.5,11.03,14.31,15.94,15.6,12.5,10.86,9.6,10.05]},
		{'area':4.563,'action':9.69,'capacity':162.12,'local':{'p':[3,22,24,26,31,44],'w':[1.491,1.86,0.154,1.923,2.743,0.444]},'dispersal':{'p':[3,22,23,24,26,31,44],'w':[0.742,0.701,4.563,0.125,0.87,1.232,0.265]},'initial':77,'monitored':1,'temp':[4.79,4.05,6.56,9.58,11.08,14.37,15.98,15.66,12.55,10.9,9.65,10.09]},
		{'area':1.708,'action':1.85,'capacity':51.61,'local':{'p':[8,22,23,44],'w':[2.264,2.82,0.154,1.413]},'dispersal':{'p':[8,22,23,24,44,156],'w':[1.056,1.201,0.242,1.708,0.67,0.036]},'initial':6,'monitored':1,'temp':[4.63,3.89,6.39,9.41,10.91,14.2,15.83,15.52,12.41,10.76,9.52,9.97]},
		{'area':5.773,'action':10.83,'capacity':190.41,'local':{'p':[4,15,16,17,18,27,29,30,31],'w':[1.422,0.421,0.035,0.255,1.55,1.395,0.365,1.392,2.386]},'dispersal':{'p':[4,15,16,17,18,25,27,29,30,31],'w':[0.654,0.189,0.128,0.166,0.631,5.773,0.601,0.153,0.635,1.028]},'initial':30,'monitored':1,'temp':[4.84,4.03,6.54,9.64,11.05,14.35,15.93,15.65,12.55,10.9,9.67,10.09]},
		{'area':5.984,'action':4.91,'capacity':172.09,'local':{'p':[4,23,28,31,41,42,44],'w':[2.335,1.923,0.936,0.535,0.648,1.479,1.65]},'dispersal':{'p':[4,23,26,28,31,39,41,42,44],'w':[0.944,0.787,5.984,0.426,0.367,0.013,0.375,0.606,0.705]},'initial':57,'monitored':1,'temp':[4.64,3.86,6.36,9.45,10.89,14.2,15.79,15.52,12.4,10.74,9.5,9.95]},
		{'area':3.633,'action':2.47,'capacity':96.66,'local':{'p':[13,25,29,30,145],'w':[1.268,1.395,1.69,1.466,1.766]},'dispersal':{'p':[13,15,25,27,29,30,145],'w':[0.617,0.011,0.683,3.633,0.692,0.699,0.868]},'initial':0,'monitored':1,'temp':[4.69,3.83,6.34,9.49,10.83,14.14,15.7,15.46,12.36,10.71,9.48,9.89]},
		{'area':2.96,'action':4.6,'capacity':96.04,'local':{'p':[4,26,30,32,41],'w':[1.776,0.936,0.539,1.799,1.874]},'dispersal':{'p':[4,26,28,30,32,41],'w':[0.689,0.532,2.96,0.341,0.782,0.892]},'initial':10,'monitored':1,'temp':[4.53,3.71,6.19,9.32,10.72,14.03,15.6,15.37,12.25,10.6,9.36,9.8]},
		{'area':0.761,'action':0.27,'capacity':20.3,'local':{'p':[13,15,25,27],'w':[0.562,1.701,0.365,1.69]},'dispersal':{'p':[13,15,25,27,29],'w':[0.408,0.733,0.366,0.732,0.761]},'initial':0,'monitored':1,'temp':[4.79,3.93,6.44,9.58,10.93,14.24,15.8,15.55,12.46,10.81,9.59,10]},
		{'area':4.895,'action':7.08,'capacity':145.42,'local':{'p':[4,25,27,28,32,145,678],'w':[1.542,1.392,1.466,0.539,2.121,0.991,0.373]},'dispersal':{'p':[4,25,27,28,30,32,145,678],'w':[0.638,0.649,0.583,0.286,4.895,0.842,0.507,0.334]},'initial':9,'monitored':1,'temp':[4.6,3.76,6.25,9.39,10.76,14.07,15.63,15.39,12.29,10.64,9.41,9.83]},
		{'area':8.26,'action':10.94,'capacity':240.95,'local':{'p':[3,4,16,23,25,26,629],'w':[1.493,0.561,3.184,2.743,2.386,0.535,0.5]},'dispersal':{'p':[3,4,16,18,23,25,26,31,629],'w':[0.682,0.313,1.171,0.094,1.053,0.976,0.31,8.26,0.449]},'initial':119,'monitored':1,'temp':[4.94,4.2,6.71,9.74,11.23,14.52,16.13,15.79,12.68,11.04,9.79,10.22]},
		{'area':6.117,'action':4.34,'capacity':144.36,'local':{'p':[6,28,30,33,41,157,678],'w':[0.7,1.799,2.121,1.747,2.018,1.407,3.807]},'dispersal':{'p':[6,28,30,32,33,41,145,157,678],'w':[0.383,0.753,0.935,6.117,0.778,0.902,0.002,0.353,1.3]},'initial':7,'monitored':1,'temp':[4.42,3.57,6.03,9.18,10.55,13.86,15.4,15.21,12.1,10.46,9.23,9.67]},
		{'area':5.865,'action':9.54,'capacity':185.07,'local':{'p':[5,6,32,34,36,678],'w':[2.141,1.459,1.747,1.282,2.043,0.711]},'dispersal':{'p':[5,6,32,33,34,36,678],'w':[0.908,0.703,0.665,5.865,0.594,0.833,0.547]},'initial':52,'monitored':1,'temp':[4.55,3.68,6.13,9.32,10.64,13.96,15.48,15.3,12.19,10.55,9.31,9.73]},
		{'area':3.049,'action':5.25,'capacity':100.73,'local':{'p':[5,33,36,158],'w':[0.886,1.282,2.153,3.332]},'dispersal':{'p':[5,33,34,36,37,158,677,748],'w':[0.418,0.571,3.049,0.895,0.055,1.383,0.171,0.107]},'initial':3,'monitored':1,'temp':[4.85,4.02,6.45,9.71,10.94,14.3,15.79,15.61,12.47,10.83,9.56,9.98]},
		{'area':3.945,'action':10.33,'capacity':146.8,'local':{'p':[6,12,36,37],'w':[1.603,0.028,2.623,1.67]},'dispersal':{'p':[6,12,35,36,37,168,748],'w':[1.144,0.036,3.945,1.122,1.224,0.02,0.362]},'initial':55,'monitored':1,'temp':[4.77,3.98,6.37,9.62,10.87,14.25,15.74,15.57,12.41,10.77,9.51,9.96]},
		{'area':4.122,'action':6.76,'capacity':136.09,'local':{'p':[6,33,34,35],'w':[1.141,2.043,2.153,2.623]},'dispersal':{'p':[6,33,34,35,36,37,677,748],'w':[0.592,0.882,0.958,1.044,4.122,0.102,0.02,0.25]},'initial':130,'monitored':1,'temp':[4.76,3.94,6.35,9.59,10.84,14.21,15.7,15.53,12.39,10.74,9.48,9.92]},
		{'area':2.776,'action':6.54,'capacity':99.27,'local':{'p':[12,35,677,751],'w':[1.249,1.67,0.136,1.851]},'dispersal':{'p':[6,12,34,35,36,37,158,168,677,748,751],'w':[0.201,0.408,0.217,1.507,0.332,2.776,0.048,0.459,0.2,0.764,0.595]},'initial':0,'monitored':1,'temp':[4.81,4.04,6.41,9.68,10.89,14.3,15.79,15.62,12.44,10.8,9.54,10]},
		{'area':2.732,'action':1.21,'capacity':71.36,'local':{'p':[11,39,40,42,43,46],'w':[0.078,1.676,2.254,0.178,2.356,0.708]},'dispersal':{'p':[11,38,39,40,42,43,46,54],'w':[0.165,2.732,0.718,0.915,0.245,0.995,0.364,0.073]},'initial':18,'monitored':1,'temp':[4.25,3.45,5.93,9.03,10.5,13.8,15.37,15.18,12.03,10.38,9.17,9.65]},
		{'area':3.263,'action':7.54,'capacity':118.71,'local':{'p':[7,38,40,41,42],'w':[1.673,1.676,0.438,0.988,2.743]},'dispersal':{'p':[7,26,38,39,40,41,42,43],'w':[0.66,0.026,0.696,3.263,0.274,0.553,1.217,0.054]},'initial':48,'monitored':1,'temp':[4.37,3.57,6.06,9.16,10.61,13.92,15.49,15.28,12.15,10.49,9.27,9.73]},
		{'area':3.885,'action':1.88,'capacity':96.56,'local':{'p':[7,11,38,39,51,53],'w':[2.145,1.628,2.254,0.438,0.745,0.8]},'dispersal':{'p':[7,11,38,39,40,46,51,53,54],'w':[0.917,0.687,0.904,0.286,3.885,0.087,0.324,0.451,0.048]},'initial':5,'monitored':1,'temp':[4.26,3.45,5.92,9.03,10.51,13.8,15.35,15.17,12.03,10.38,9.17,9.65]},
		{'area':7.961,'action':13.62,'capacity':264.3,'local':{'p':[7,26,28,32,39,42,53,157,169],'w':[3.317,0.648,1.874,2.018,0.988,0.261,0.232,1.658,0.615]},'dispersal':{'p':[6,7,26,28,32,39,41,42,53,157,169],'w':[0.007,1.265,0.361,0.749,0.83,0.438,7.961,0.201,0.094,0.763,0.424]},'initial':34,'monitored':1,'temp':[4.44,3.63,6.1,9.23,10.64,13.96,15.5,15.3,12.18,10.52,9.29,9.74]},
		{'area':6.67,'action':5.78,'capacity':147.7,'local':{'p':[8,26,38,39,41,43,44,45],'w':[1.653,1.479,0.178,2.743,0.261,1.819,2.075,0.45]},'dispersal':{'p':[8,26,38,39,41,42,43,44,45,72],'w':[0.657,0.691,0.122,1.041,0.25,6.67,0.717,0.803,0.333,0.112]},'initial':61,'monitored':1,'temp':[4.45,3.67,6.17,9.25,10.7,14.01,15.61,15.37,12.24,10.58,9.35,9.81]},
		{'area':4.449,'action':2.29,'capacity':106.08,'local':{'p':[38,42,45,46],'w':[2.356,1.819,2.311,2.157]},'dispersal':{'p':[38,39,42,43,45,46,48],'w':[1.065,0.035,0.885,4.449,1.014,0.953,0.09]},'initial':14,'monitored':1,'temp':[4.32,3.55,6.03,9.12,10.59,13.9,15.48,15.27,12.13,10.47,9.25,9.72]},
		{'area':3.052,'action':4.53,'capacity':80.59,'local':{'p':[8,23,24,26,42],'w':[1.498,0.444,1.413,1.65,2.075]},'dispersal':{'p':[8,22,23,24,26,42,44,72],'w':[0.693,0.037,0.3,0.55,0.759,0.981,3.052,0.012]},'initial':35,'monitored':1,'temp':[4.56,3.8,6.3,9.36,10.82,14.13,15.73,15.46,12.34,10.69,9.45,9.9]},
		{'area':8.14,'action':9.77,'capacity':248.48,'local':{'p':[8,9,42,43,46,47,48],'w':[1.781,2.546,0.45,2.311,0.014,1.811,1.966]},'dispersal':{'p':[8,9,42,43,45,46,47,48,72,672],'w':[0.703,1.114,0.266,0.929,8.14,0.114,0.807,0.767,0.046,0.108]},'initial':16,'monitored':1,'temp':[4.44,3.71,6.21,9.28,10.76,14.07,15.68,15.44,12.3,10.61,9.38,9.85]},
		{'area':3.133,'action':1.44,'capacity':75.45,'local':{'p':[11,38,43,45,48,49,54],'w':[0.069,0.708,2.157,0.014,1.419,1.397,1.515]},'dispersal':{'p':[10,11,38,40,43,45,46,48,49,54],'w':[0.011,0.157,0.344,0.067,0.868,0.146,3.133,0.598,0.586,0.643]},'initial':0,'monitored':1,'temp':[4.28,3.5,5.99,9.09,10.57,13.87,15.44,15.25,12.09,10.43,9.22,9.7]},
		{'area':3.529,'action':1.04,'capacity':86.31,'local':{'p':[9,45,48,170,817,824],'w':[0.941,1.811,0.785,0.738,1.947,0.922]},'dispersal':{'p':[9,45,47,48,170,817,824],'w':[0.502,0.796,3.529,0.319,0.343,0.917,0.466]},'initial':1,'monitored':1,'temp':[4.55,3.85,6.37,9.47,10.94,14.27,15.87,15.63,12.47,10.75,9.51,9.97]},
		{'area':2.348,'action':1.24,'capacity':49.95,'local':{'p':[10,45,46,47,49,816,817],'w':[1.227,1.966,1.419,0.785,0.298,0.174,1.011]},'dispersal':{'p':[10,43,45,46,47,48,49,816,817,826],'w':[0.519,0.148,0.839,0.576,0.435,2.348,0.184,0.003,0.412,0.001]},'initial':0,'monitored':1,'temp':[4.38,3.64,6.14,9.24,10.71,14.03,15.61,15.4,12.24,10.56,9.33,9.81]},
		{'area':2.151,'action':2.59,'capacity':64.45,'local':{'p':[10,46,48,54],'w':[2.822,1.397,0.298,2.546]},'dispersal':{'p':[10,46,48,49,54,180],'w':[1.223,0.644,0.271,2.151,1.141,0.049]},'initial':0,'monitored':1,'temp':[4.42,3.67,6.19,9.28,10.78,14.08,15.65,15.45,12.27,10.59,9.37,9.85]},
		{'area':5.105,'action':3.65,'capacity':143.89,'local':{'p':[11,52,54,55,180,181,828],'w':[0.191,1.75,1.757,2.429,1.411,0.463,1.056]},'dispersal':{'p':[11,50,52,54,55,180,181,828],'w':[0.212,5.105,0.619,0.806,0.996,0.687,0.281,0.522]},'initial':4,'monitored':1,'temp':[4.59,3.83,6.38,9.48,11.01,14.3,15.83,15.64,12.43,10.76,9.53,10.03]},
		{'area':2.74,'action':3.31,'capacity':84.18,'local':{'p':[11,40,53,55,56],'w':[2.242,0.745,2.346,1.235,0.411]},'dispersal':{'p':[11,40,51,53,55,56],'w':[0.953,0.484,2.74,0.904,0.61,0.291]},'initial':9,'monitored':1,'temp':[4.52,3.73,6.23,9.35,10.84,14.14,15.66,15.48,12.3,10.65,9.42,9.91]},
		{'area':1.538,'action':0.86,'capacity':41.76,'local':{'p':[11,50,54],'w':[2.213,1.75,1.807]},'dispersal':{'p':[11,46,50,52,54,55],'w':[1.046,0.002,0.797,1.538,0.899,0.065]},'initial':0,'monitored':1,'temp':[4.38,3.59,6.1,9.2,10.72,14,15.54,15.37,12.18,10.52,9.31,9.81]},
		{'area':3.136,'action':4.19,'capacity':92.06,'local':{'p':[7,40,41,51,56,57,169],'w':[1.599,0.8,0.232,2.346,0.991,0.718,3.435]},'dispersal':{'p':[7,40,41,51,53,56,57,169,751],'w':[0.642,0.403,0.212,0.987,3.136,0.512,0.358,1.339,0.067]},'initial':2,'monitored':1,'temp':[4.55,3.77,6.25,9.39,10.85,14.16,15.67,15.49,12.32,10.67,9.44,9.91]},
		{'area':3.635,'action':2.42,'capacity':101.86,'local':{'p':[10,11,46,49,50,52,180],'w':[0.33,0.4,1.515,2.546,1.757,1.807,0.658]},'dispersal':{'p':[10,11,38,40,46,49,50,52,54,180],'w':[0.303,0.29,0.079,0.043,0.667,0.9,0.745,0.637,3.635,0.415]},'initial':0,'monitored':1,'temp':[4.41,3.64,6.16,9.26,10.77,14.06,15.61,15.43,12.24,10.57,9.35,9.84]},
		{'area':5.438,'action':4.81,'capacity':153.34,'local':{'p':[11,50,51,56,181],'w':[0.65,2.429,1.235,1.688,3.418]},'dispersal':{'p':[11,50,51,52,55,56,181,828],'w':[0.313,1.01,0.536,0.021,5.438,0.731,1.624,0.003]},'initial':8,'monitored':1,'temp':[4.8,4.05,6.61,9.72,11.25,14.53,16.04,15.84,12.63,10.95,9.72,10.2]},
		{'area':2.197,'action':2.39,'capacity':65.3,'local':{'p':[51,53,55,181],'w':[0.411,0.991,1.688,1.081]},'dispersal':{'p':[51,53,55,56,57,181,751],'w':[0.262,0.423,0.713,2.197,1.041,0.581,0.051]},'initial':4,'monitored':1,'temp':[4.86,4.11,6.64,9.77,11.27,14.57,16.07,15.86,12.66,11,9.75,10.22]},
		{'area':2.136,'action':3.02,'capacity':66.32,'local':{'p':[53,751],'w':[0.718,3.339]},'dispersal':{'p':[53,56,57,169,181,751],'w':[0.419,0.928,2.136,0.152,0.169,1.431]},'initial':0,'monitored':1,'temp':[4.89,4.15,6.66,9.81,11.29,14.59,16.08,15.88,12.68,11.02,9.77,10.24]},
		{'area':5.617,'action':4.53,'capacity':132.74,'local':{'p':[242,244,245],'w':[2.381,3.202,2.899]},'dispersal':{'p':[58,242,244,245],'w':[5.617,1.096,1.298,1.189]},'initial':0,'monitored':0,'temp':[5.44,4.39,6.97,10.06,11.53,14.75,16.18,16.01,13.27,11.52,10.26,10.74]},
		{'area':0.007,'action':0,'capacity':0.13,'local':{'p':[],'w':[]},'dispersal':{'p':[59,633,634],'w':[0.007,0.357,0.006]},'initial':0,'monitored':0,'temp':[5.28,4.61,7.13,9.97,11.69,14.91,16.53,16.12,12.97,11.43,10.12,10.55]},
		{'area':2.04,'action':0.65,'capacity':53.21,'local':{'p':[16,625,627,629],'w':[0.906,0.253,1.388,2.158]},'dispersal':{'p':[16,60,625,627,629],'w':[0.576,2.04,0.154,0.533,0.933]},'initial':0,'monitored':0,'temp':[5.24,4.54,7.06,10,11.6,14.85,16.47,16.09,12.96,11.37,10.09,10.51]},
		{'area':4.228,'action':1.11,'capacity':108.29,'local':{'p':[570,594,595,596,598,600,601],'w':[1.009,0.495,1.974,0.837,0.235,1.407,2.007]},'dispersal':{'p':[61,570,594,595,596,598,600,601],'w':[4.228,0.522,0.285,0.836,0.421,0.242,0.629,0.729]},'initial':0,'monitored':0,'temp':[4.64,3.83,6.19,9.44,10.67,13.99,15.41,15.23,12.19,10.6,9.43,9.76]},
		{'area':8.438,'action':1.37,'capacity':149.07,'local':{'p':[1027,1032,1033,1035,1036,1037,1044],'w':[0.78,0.121,2.316,3.218,1.495,1.075,2.558]},'dispersal':{'p':[62,1027,1032,1033,1034,1035,1036,1037,1044,1121,1125],'w':[8.438,0.331,0.148,0.956,0.053,1.394,1.481,0.501,1.22,0.055,0.122]},'initial':0,'monitored':0,'temp':[4.88,4.28,6.73,9.88,11.5,14.8,16.35,16.1,12.79,10.92,9.73,10.05]},
		{'area':5.486,'action':0.82,'capacity':136.97,'local':{'p':[1067,1069,1071],'w':[2.226,0.782,0.57]},'dispersal':{'p':[63,1059,1062,1065,1067,1068,1069,1070,1071],'w':[5.486,0.121,1.053,0.068,0.899,0.038,0.311,1.087,0.302]},'initial':0,'monitored':0,'temp':[5.1,4.61,7.26,10.3,11.87,15.16,16.89,16.68,13.31,11.46,10.1,10.54]},
		{'area':4.163,'action':1.65,'capacity':102.11,'local':{'p':[1078,1082,1089,1094],'w':[0.418,2.376,0.556,2.298]},'dispersal':{'p':[64,1078,1082,1089,1094],'w':[4.163,0.201,0.972,0.345,1.02]},'initial':0,'monitored':0,'temp':[5.1,4.53,7.2,10.35,11.91,15.28,16.93,16.78,13.32,11.42,10.04,10.46]},
		{'area':5.828,'action':0.96,'capacity':149.83,'local':{'p':[1105,1106,1132,1133,1134],'w':[1.633,1.401,3.037,2.034,1.51]},'dispersal':{'p':[65,1105,1106,1132,1133,1134,1138,1140],'w':[5.828,0.744,0.645,1.3,0.9,0.702,0.005,0.043]},'initial':0,'monitored':0,'temp':[4.39,3.82,6.26,9.46,10.87,14.16,15.63,15.57,12.32,10.68,9.28,9.67]},
		{'area':5.727,'action':4.99,'capacity':166.68,'local':{'p':[1009,1013,1014,1022],'w':[0.484,2.27,3.295,1.947]},'dispersal':{'p':[66,872,1009,1013,1014,1022],'w':[5.727,0.004,0.355,0.933,1.308,0.815]},'initial':0,'monitored':0,'temp':[4.53,3.81,6.28,9.31,10.61,14.05,15.4,15.27,12.11,10.46,9.32,9.8]},
		{'area':4.939,'action':3.65,'capacity':139.79,'local':{'p':[889,997,999,1000,1008],'w':[0.217,3.044,3.085,2.864,0.555]},'dispersal':{'p':[67,889,997,999,1000,1008],'w':[4.939,0.258,1.318,1.168,1.279,0.385]},'initial':0,'monitored':0,'temp':[4.5,3.8,6.2,9.34,10.88,14.19,15.73,15.53,12.29,10.52,9.35,9.72]},
		{'area':8.627,'action':0.44,'capacity':215.87,'local':{'p':[211,971,975,977,979,1056],'w':[1.218,1.115,2.115,3.528,4.195,0.021]},'dispersal':{'p':[68,211,971,975,976,977,979,981,1056],'w':[8.627,0.616,0.516,0.888,0.02,1.428,1.663,0.13,0.111]},'initial':0,'monitored':0,'temp':[4.83,4.26,6.83,9.96,11.45,14.78,16.36,16.16,12.87,11.11,9.78,10.21]},
		{'area':3.264,'action':0.7,'capacity':84.59,'local':{'p':[946,949,950,951],'w':[1.376,1.229,2.196,1.09]},'dispersal':{'p':[69,946,947,948,949,950,951,952,1070],'w':[3.264,0.616,0.004,0.917,0.546,0.861,0.469,0.031,0.099]},'initial':0,'monitored':0,'temp':[5.1,4.6,7.23,10.25,11.82,15.1,16.83,16.58,13.29,11.45,10.09,10.53]},
		{'area':3.255,'action':3.25,'capacity':96.65,'local':{'p':[174,780,783],'w':[1.786,0.667,2.632]},'dispersal':{'p':[70,174,780,782,783],'w':[3.255,0.795,0.411,0.059,1.009]},'initial':0,'monitored':0,'temp':[4.06,3.31,5.93,9.04,10.77,14.08,15.83,15.45,12.25,10.52,9.08,9.56]},
		{'area':7.185,'action':0.29,'capacity':61.73,'local':{'p':[663,664,668,759,760,761,762,764],'w':[0.374,2.962,0.289,0.183,1.396,0.352,2.067,1.109]},'dispersal':{'p':[71,663,664,667,668,759,760,761,762,764,806],'w':[7.185,0.182,1.281,0.001,0.209,0.192,0.726,0.263,0.899,0.54,0.781]},'initial':0,'monitored':0,'temp':[5.17,4.57,7.14,10.36,11.93,15.28,16.84,16.54,13.39,11.53,10.15,10.63]},
		{'area':1.012,'action':0.67,'capacity':24.62,'local':{'p':[8,672],'w':[4.269,1.298]},'dispersal':{'p':[8,9,42,44,45,72,672],'w':[1.803,0.03,0.224,0.017,0.085,1.012,0.568]},'initial':0,'monitored':0,'temp':[4.48,3.73,6.22,9.27,10.75,14.06,15.68,15.41,12.29,10.63,9.4,9.86]},
		{'area':5.498,'action':1.82,'capacity':140.73,'local':{'p':[743,744,746,747,748,750],'w':[1.256,2.078,1.142,2.042,0.965,1.252]},'dispersal':{'p':[73,743,744,745,746,747,748,749,750],'w':[5.498,0.589,0.933,0.105,0.917,0.759,0.473,0.094,0.558]},'initial':0,'monitored':0,'temp':[5.14,4.43,6.62,10.09,10.93,14.5,15.97,15.83,12.61,10.96,9.7,10.16]},
		{'area':6.202,'action':2.89,'capacity':143.36,'local':{'p':[721,724,726,728,731,860],'w':[2.009,3.462,0.293,3.764,1.384,0.057]},'dispersal':{'p':[74,721,722,724,726,728,731,860],'w':[6.202,0.935,0.08,1.295,0.249,1.429,0.694,0.191]},'initial':0,'monitored':0,'temp':[4.15,3.24,5.37,8.59,9.76,13.01,14.4,14.32,11.23,9.87,8.88,9.13]},
		{'area':3.52,'action':4.12,'capacity':80.17,'local':{'p':[578,579,580,581],'w':[2.038,2.653,1.02,2.145]},'dispersal':{'p':[75,578,579,580,581],'w':[3.52,0.955,1.189,0.55,0.95]},'initial':0,'monitored':0,'temp':[4.19,3.33,5.63,9.15,10.38,13.72,14.92,14.85,11.94,10.34,9.02,9.31]},
		{'area':6.103,'action':2.72,'capacity':153.55,'local':{'p':[141,561,563,564,572,603],'w':[0.457,1.23,1.991,2.385,0.533,2.166]},'dispersal':{'p':[76,141,561,563,564,566,572,603,607],'w':[6.103,0.229,0.526,1.64,0.961,0.018,0.346,0.893,0.007]},'initial':0,'monitored':0,'temp':[5.07,4.31,6.71,9.93,11.32,14.52,15.94,15.74,12.71,11.09,9.88,10.24]},
		{'area':2.282,'action':6.4,'capacity':87.91,'local':{'p':[541,543],'w':[1.155,2.685]},'dispersal':{'p':[77,536,541,542,543,544],'w':[2.282,0.006,0.527,1.065,1.15,0.831]},'initial':0,'monitored':0,'temp':[5.08,4.08,6.63,9.8,11.06,14.33,15.87,15.67,12.67,11.03,9.85,10.2]},
		{'area':4.378,'action':0.22,'capacity':108.8,'local':{'p':[475,524,526,528,633],'w':[1.602,3.948,0.861,3.175,0.155]},'dispersal':{'p':[78,475,524,526,528,633],'w':[4.378,0.797,1.67,0.443,1.222,0.265]},'initial':0,'monitored':0,'temp':[5.46,4.73,7.14,9.95,11.83,15.06,16.6,16.33,13.02,11.62,10.32,10.65]},
		{'area':6.501,'action':3.79,'capacity':176.93,'local':{'p':[494,496,497,498,500,501],'w':[1.672,1.288,2.931,1.784,0.508,1.766]},'dispersal':{'p':[79,494,496,497,498,500,501],'w':[6.501,0.684,0.618,1.211,0.868,0.278,0.816]},'initial':0,'monitored':0,'temp':[4.43,3.75,6.37,9.52,11.04,14.34,15.92,15.57,12.51,10.77,9.39,9.87]},
		{'area':3.204,'action':0.36,'capacity':80.54,'local':{'p':[310,311,313,314,315,316],'w':[0.226,0.984,1.179,1.305,0.889,2.589]},'dispersal':{'p':[80,303,309,310,311,313,314,315,316,317],'w':[3.204,0.038,0.369,0.173,0.556,0.478,0.552,0.364,0.96,0.051]},'initial':0,'monitored':0,'temp':[5.23,4.42,7.08,10.29,11.82,15.12,16.66,16.35,13.33,11.51,10.16,10.64]},
		{'area':2.568,'action':0.04,'capacity':58.01,'local':{'p':[292,293,398],'w':[2.493,0.635,0.599]},'dispersal':{'p':[81,292,293,398],'w':[2.568,1.032,0.354,0.766]},'initial':0,'monitored':0,'temp':[5.8,4.86,7.29,10.56,11.78,15.06,16.33,16.3,13.55,12.03,10.73,11.08]},
		{'area':1.911,'action':0.62,'capacity':17.17,'local':{'p':[229,230,233],'w':[0.833,1.687,1.839]},'dispersal':{'p':[82,229,230,231,233,235],'w':[1.911,0.371,0.69,0.093,0.761,0.52]},'initial':0,'monitored':0,'temp':[5.98,4.9,7.27,10.32,11.73,14.95,16.25,16.38,13.72,12.12,10.93,11.26]},
		{'area':3.438,'action':0.14,'capacity':34.46,'local':{'p':[237,238,239,241,243],'w':[1.544,0.912,2.201,1.278,1.691]},'dispersal':{'p':[83,237,238,239,240,241,243],'w':[3.438,0.668,0.47,0.906,0.054,0.572,0.854]},'initial':0,'monitored':0,'temp':[5.57,4.49,7.01,10.11,11.56,14.78,16.15,16.18,13.43,11.73,10.45,10.88]},
		{'area':0.41,'action':0,'capacity':0.68,'local':{'p':[248,249],'w':[0.199,1.731]},'dispersal':{'p':[84,248,249],'w':[0.41,0.248,0.847]},'initial':0,'monitored':0,'temp':[5.65,4.71,7.39,10.55,12.11,15.37,16.82,16.56,13.65,11.82,10.49,10.99]},
		{'area':2.13,'action':0.17,'capacity':53.03,'local':{'p':[101,250,323],'w':[0.471,1.172,2.515]},'dispersal':{'p':[85,101,250,321,323],'w':[2.13,0.212,0.501,0.086,1.041]},'initial':0,'monitored':0,'temp':[4.99,4.12,6.81,9.91,11.49,14.79,16.3,16.02,13.01,11.23,9.9,10.39]},
		{'area':2.495,'action':1.09,'capacity':21,'local':{'p':[252,255,256,257],'w':[1.786,1.222,0.776,1.461]},'dispersal':{'p':[86,252,255,256,257],'w':[2.495,0.749,0.549,0.325,0.685]},'initial':0,'monitored':0,'temp':[5.34,4.49,7.2,10.43,12.02,15.33,16.84,16.5,13.47,11.61,10.25,10.73]},
		{'area':9.64,'action':0.79,'capacity':45.72,'local':{'p':[246,253,260,261,262,273,304],'w':[1.067,0.524,1.643,1.999,3.087,0.964,1.71]},'dispersal':{'p':[87,246,249,253,254,255,260,261,262,263,273,304],'w':[9.64,0.427,0.08,0.255,0.028,0.568,0.657,0.823,1.167,0.581,0.486,0.795]},'initial':0,'monitored':0,'temp':[5.55,4.66,7.33,10.55,12.09,15.39,16.89,16.62,13.63,11.8,10.45,10.93]},
		{'area':0.065,'action':0,'capacity':0,'local':{'p':[],'w':[]},'dispersal':{'p':[88,89,267],'w':[0.065,0.3,0.5]},'initial':0,'monitored':0,'temp':[5.94,4.83,7.5,10.7,12.4,15.68,16.96,17.4,14.2,12.43,10.91,11.49]},
		{'area':2.862,'action':0.98,'capacity':28.2,'local':{'p':[264],'w':[1.906]},'dispersal':{'p':[88,89,264,266,267,268,269,272,277],'w':[0.065,2.862,0.808,0.861,0.316,0.026,0.084,0.151,0.063]},'initial':0,'monitored':0,'temp':[5.84,4.76,7.41,10.61,12.26,15.54,16.86,17.17,14.04,12.26,10.79,11.35]},
		{'area':2.524,'action':0.07,'capacity':35.93,'local':{'p':[278,279,281,282],'w':[1.892,1.813,1.321,0.94]},'dispersal':{'p':[90,277,278,279,281,282],'w':[2.524,0.002,0.776,0.659,0.708,0.516]},'initial':0,'monitored':0,'temp':[5.93,4.77,7.25,10.4,11.94,15.17,16.46,16.88,13.93,12.28,10.92,11.43]},
		{'area':4.862,'action':3.15,'capacity':98.04,'local':{'p':[229,230,278,282],'w':[0.359,1.873,0.798,2.717]},'dispersal':{'p':[91,229,230,278,282],'w':[4.862,0.16,0.886,0.349,1.102]},'initial':0,'monitored':0,'temp':[5.93,4.8,7.18,10.26,11.69,14.89,16.2,16.45,13.73,12.14,10.91,11.32]},
		{'area':5.429,'action':1.53,'capacity':114.38,'local':{'p':[283,286,407,409,410],'w':[2.271,0.818,1.431,0.372,0.612]},'dispersal':{'p':[92,94,283,286,407,409,410],'w':[5.429,0.284,0.878,0.603,0.598,0.216,0.3]},'initial':0,'monitored':0,'temp':[5.41,4.5,7.06,10.59,11.86,15.18,16.4,16.29,13.45,11.57,10.26,10.6]},
		{'area':10.648,'action':0.95,'capacity':167.42,'local':{'p':[283,285,287,291],'w':[0.531,3.778,1.28,3.74]},'dispersal':{'p':[93,94,283,285,287,291],'w':[10.648,0.725,0.403,1.342,0.587,1.456]},'initial':0,'monitored':0,'temp':[5.86,4.87,7.36,10.78,12,15.27,16.5,16.48,13.76,12.01,10.77,11.11]},
		{'area':3.43,'action':1.49,'capacity':85.05,'local':{'p':[],'w':[]},'dispersal':{'p':[92,93,94,283,284,285,286,287,288,289,290],'w':[0.208,0.608,3.43,0.359,0.025,0.526,0.256,0.47,0.014,0.012,1.172]},'initial':0,'monitored':0,'temp':[5.63,4.7,7.23,10.7,11.95,15.26,16.49,16.41,13.6,11.82,10.52,10.86]},
		{'area':0.005,'action':0,'capacity':0.1,'local':{'p':[],'w':[]},'dispersal':{'p':[95,96,299],'w':[0.005,0.386,0.075]},'initial':0,'monitored':0,'temp':[6.17,5.14,7.41,10.6,11.84,15.03,16.36,16.43,13.84,12.35,11.17,11.47]},
		{'area':2.249,'action':0,'capacity':51.81,'local':{'p':[297,298,299],'w':[2.661,2.269,1.034]},'dispersal':{'p':[95,96,294,297,298,299],'w':[0.005,2.249,0.069,1.158,1.012,0.59]},'initial':0,'monitored':0,'temp':[6.09,5.1,7.39,10.6,11.85,15.06,16.39,16.43,13.8,12.29,11.08,11.37]},
		{'area':4.843,'action':0,'capacity':118.87,'local':{'p':[297,299,380,381,385],'w':[0.632,1.55,2.3,1.394,0.619]},'dispersal':{'p':[97,297,299,380,381,385,386],'w':[4.843,0.336,0.605,0.827,0.652,0.301,0.072]},'initial':0,'monitored':0,'temp':[6.09,5.11,7.4,10.63,11.93,15.14,16.48,16.53,13.87,12.32,11.1,11.36]},
		{'area':6.323,'action':0.15,'capacity':100.2,'local':{'p':[272,300],'w':[2.607,2.645]},'dispersal':{'p':[98,272,300,301,302,308],'w':[6.323,1.016,1.071,0.399,0.749,0.08]},'initial':0,'monitored':0,'temp':[5.91,4.89,7.48,10.66,12.22,15.49,16.85,17.09,14.03,12.3,10.89,11.41]},
		{'area':1.031,'action':0.64,'capacity':27.43,'local':{'p':[305,306],'w':[1.207,2.141]},'dispersal':{'p':[99,274,303,304,305,306,308],'w':[1.031,0.041,0.072,1.156,0.664,0.824,0.1]},'initial':0,'monitored':0,'temp':[5.64,4.77,7.35,10.53,11.98,15.27,16.8,16.57,13.64,11.88,10.59,11.05]},
		{'area':3.216,'action':0.5,'capacity':27.16,'local':{'p':[319,320,321,322,325,327],'w':[1.443,0.546,0.256,1.808,1.084,2.294]},'dispersal':{'p':[100,319,320,321,322,325,327,352],'w':[3.216,0.582,0.363,0.21,0.663,0.567,0.944,0.122]},'initial':0,'monitored':0,'temp':[5.04,4.21,6.89,10.01,11.58,14.88,16.4,16.11,13.08,11.3,9.95,10.43]},
		{'area':8.179,'action':2.14,'capacity':211.2,'local':{'p':[85,321,323,328,329,330],'w':[0.471,3.322,0.024,0.565,1.658,2.085]},'dispersal':{'p':[85,101,321,323,328,329,330],'w':[0.213,8.179,1.304,0.088,0.326,0.766,0.764]},'initial':0,'monitored':0,'temp':[4.67,3.8,6.45,9.51,11.07,14.37,15.89,15.63,12.63,10.89,9.58,10.09]},
		{'area':4.75,'action':6.58,'capacity':151.08,'local':{'p':[339,489,495],'w':[1.824,2.2,1.536]},'dispersal':{'p':[102,129,339,489,495],'w':[4.75,0.023,0.853,0.917,0.762]},'initial':0,'monitored':0,'temp':[4.43,3.68,6.31,9.36,10.82,14.15,15.62,15.38,12.4,10.71,9.37,9.91]},
		{'area':2.297,'action':0.24,'capacity':58.06,'local':{'p':[331,333,335,337,338,340],'w':[0.676,1.685,1.52,0.182,1.241,0.482]},'dispersal':{'p':[103,331,333,335,337,338,340],'w':[2.297,0.319,0.782,0.603,0.169,0.522,0.246]},'initial':0,'monitored':0,'temp':[4.51,3.72,6.37,9.41,10.89,14.22,15.67,15.44,12.46,10.77,9.44,9.97]},
		{'area':7.012,'action':11.12,'capacity':230.02,'local':{'p':[329,342,343,345,346,347,354],'w':[0.188,2.131,1.463,2.291,1.674,1.583,0.825]},'dispersal':{'p':[104,105,328,329,341,342,343,345,346,347,354],'w':[7.012,0.074,0.011,0.197,0.023,0.812,0.693,0.966,0.706,0.691,0.396]},'initial':0,'monitored':0,'temp':[4.67,3.86,6.45,9.48,11.09,14.37,15.88,15.64,12.58,10.91,9.57,10.06]},
		{'area':5.261,'action':0.42,'capacity':125.01,'local':{'p':[345,349,353,354,355],'w':[1.612,1.087,1.803,3.489,1.565]},'dispersal':{'p':[104,105,345,349,353,354,355],'w':[0.094,5.261,0.719,0.606,0.735,1.464,0.676]},'initial':0,'monitored':0,'temp':[5.03,4.24,6.85,9.92,11.53,14.81,16.33,16.07,12.99,11.27,9.92,10.38]},
		{'area':2.228,'action':0.25,'capacity':56.63,'local':{'p':[356,359,360],'w':[1.396,1.46,1.077]},'dispersal':{'p':[106,351,356,357,358,359,360],'w':[2.228,0.03,0.68,0.872,0.112,0.611,0.443]},'initial':0,'monitored':0,'temp':[5.24,4.41,6.99,10.1,11.61,14.88,16.4,16.2,13.21,11.49,10.16,10.61]},
		{'area':0.621,'action':0.1,'capacity':15.53,'local':{'p':[366],'w':[1.212]},'dispersal':{'p':[107,300,305,362,363,364,365,366],'w':[0.621,0.09,0.402,0.08,0.006,0.008,0.702,0.57]},'initial':0,'monitored':0,'temp':[5.62,4.74,7.28,10.42,11.85,15.11,16.61,16.48,13.56,11.87,10.58,11.02]},
		{'area':3.045,'action':0.68,'capacity':75.88,'local':{'p':[368,369,371,374],'w':[0.954,0.957,1.391,1.528]},'dispersal':{'p':[108,368,369,371,374],'w':[3.045,0.423,0.458,0.682,0.689]},'initial':0,'monitored':0,'temp':[5.74,4.81,7.27,10.48,11.85,15.1,16.52,16.49,13.61,11.98,10.7,11.06]},
		{'area':5.566,'action':0.7,'capacity':73.99,'local':{'p':[371,374],'w':[1.307,1.541]},'dispersal':{'p':[109,370,371,372,374,377,378,382,447],'w':[5.566,0.976,0.536,0.083,0.62,0.02,0.589,1.496,0.087]},'initial':0,'monitored':0,'temp':[5.82,4.9,7.31,10.57,11.92,15.17,16.56,16.52,13.7,12.09,10.8,11.09]},
		{'area':2.062,'action':0.68,'capacity':53.23,'local':{'p':[376,378,379,383],'w':[2.342,1.603,0.29,0.334]},'dispersal':{'p':[110,375,376,378,379,382,383,386],'w':[2.062,0.635,0.947,0.598,0.215,0.107,0.251,0.08]},'initial':0,'monitored':0,'temp':[5.63,4.81,7.17,10.53,11.86,15.14,16.51,16.34,13.59,11.96,10.63,10.78]},
		{'area':7.535,'action':3.46,'capacity':125.27,'local':{'p':[294,387,388],'w':[1.545,4.725,2.295]},'dispersal':{'p':[111,294,297,385,387,388,395,401,434,435],'w':[7.535,0.71,0.009,0.008,1.923,0.898,0.189,0.019,0.752,0.435]},'initial':0,'monitored':0,'temp':[5.69,4.89,7.31,10.67,11.96,15.28,16.61,16.44,13.61,11.97,10.62,10.84]},
		{'area':1.427,'action':0.13,'capacity':3.54,'local':{'p':[390,397,398],'w':[1.597,1.479,2.762]},'dispersal':{'p':[112,113,293,388,390,397,398],'w':[1.427,0.01,0.193,0.139,0.638,0.595,1.091]},'initial':0,'monitored':0,'temp':[5.45,4.63,7.16,10.52,11.77,15.13,16.4,16.25,13.32,11.73,10.34,10.68]},
		{'area':0.01,'action':0,'capacity':0,'local':{'p':[],'w':[]},'dispersal':{'p':[112,113,388,390,392,398],'w':[0.136,0.01,0.183,0.186,0.026,0.017]},'initial':0,'monitored':0,'temp':[5.44,4.64,7.17,10.53,11.8,15.16,16.44,16.27,13.32,11.72,10.33,10.65]},
		{'area':8.573,'action':2.69,'capacity':221.53,'local':{'p':[290,394,404,420],'w':[1.707,2.034,2.317,1.791]},'dispersal':{'p':[114,290,394,396,403,404,407,415,420],'w':[8.573,0.819,0.871,0.045,0.559,1.086,0.793,0.095,0.798]},'initial':0,'monitored':0,'temp':[5.12,4.31,6.87,10.37,11.62,15,16.24,16.06,13.08,11.38,9.96,10.32]},
		{'area':3.481,'action':2.49,'capacity':74.76,'local':{'p':[404,405,406,408,409,410],'w':[0.438,1.922,1.014,0.768,1.066,3.037]},'dispersal':{'p':[115,404,405,406,408,409,410],'w':[3.481,0.308,0.764,0.412,0.362,0.518,1.135]},'initial':0,'monitored':0,'temp':[4.92,4.06,6.56,10.11,11.36,14.71,15.94,15.81,12.87,11.08,9.72,10.07]},
		{'area':5.347,'action':1.76,'capacity':123.62,'local':{'p':[411,412,413,415,417,422,423],'w':[1.674,0.555,2.122,1.491,2.204,0.392,0.22]},'dispersal':{'p':[116,411,412,413,415,417,422,423],'w':[5.347,0.704,0.284,1.007,0.663,0.929,0.175,0.181]},'initial':0,'monitored':0,'temp':[4.32,3.42,5.78,9.31,10.56,13.9,15.13,15.05,12.11,10.45,9.14,9.47]},
		{'area':4.609,'action':1.94,'capacity':120.85,'local':{'p':[411,421,422,423,424,427,576],'w':[1.221,1.37,1.126,1.345,3.073,0.037,0.666]},'dispersal':{'p':[117,138,411,421,422,423,424,425,426,427,576],'w':[4.609,0.023,0.554,0.556,0.424,0.564,1.261,0.09,0.004,0.134,0.425]},'initial':0,'monitored':0,'temp':[4.34,3.48,5.89,9.37,10.64,14,15.26,15.11,12.14,10.49,9.18,9.5]},
		{'area':5.563,'action':2.08,'capacity':96.02,'local':{'p':[393,396,399,426,428,429,430,431,432],'w':[0.748,0.258,0.159,0.867,2.396,0.125,2.225,0.712,0.591]},'dispersal':{'p':[118,393,396,399,426,428,429,430,431,432],'w':[5.563,0.431,0.198,1.301,0.441,0.845,0.177,0.858,0.384,0.371]},'initial':0,'monitored':0,'temp':[5.07,4.31,6.79,10.19,11.5,14.85,16.16,15.93,12.91,11.26,9.92,10.2]},
		{'area':0.87,'action':0.44,'capacity':22.2,'local':{'p':[435],'w':[1.259]},'dispersal':{'p':[119,399,433,434,435,437,561],'w':[0.87,0.104,1.031,0.583,0.557,0.253,0.096]},'initial':0,'monitored':0,'temp':[5.5,4.82,7.29,10.73,12.07,15.44,16.78,16.48,13.53,11.82,10.42,10.56]},
		{'area':6.656,'action':4.9,'capacity':189.41,'local':{'p':[379,442,443,450,452,551,556],'w':[1.94,1.862,1.795,0.178,2.447,0.972,0.69]},'dispersal':{'p':[120,379,384,441,442,443,450,452,551,556],'w':[6.656,0.82,0.048,0.003,0.822,0.785,0.191,1.004,0.45,0.348]},'initial':0,'monitored':0,'temp':[4.83,4.04,6.45,9.84,11.2,14.51,15.9,15.66,12.77,11.13,9.78,9.93]},
		{'area':4.916,'action':1.76,'capacity':128,'local':{'p':[444,446,448,450,452,548],'w':[1.976,0.94,2.884,0.76,2.044,0.346]},'dispersal':{'p':[121,444,445,446,447,448,450,452,548],'w':[4.916,0.789,0.062,0.448,0.091,1.158,0.418,0.851,0.267]},'initial':0,'monitored':0,'temp':[5.08,4.19,6.65,9.94,11.27,14.55,15.99,15.8,12.87,11.26,9.99,10.24]},
		{'area':0.336,'action':0,'capacity':6.51,'local':{'p':[],'w':[]},'dispersal':{'p':[122,123,453,460],'w':[0.336,0.293,0.026,0.037]},'initial':0,'monitored':0,'temp':[5.68,4.77,7.28,10.45,11.82,15.08,16.55,16.45,13.52,11.87,10.61,11]},
		{'area':1.643,'action':0,'capacity':26.65,'local':{'p':[455],'w':[1.507]},'dispersal':{'p':[122,123,453,454,455,460,461],'w':[0.272,1.643,0.639,0.039,0.604,0.026,0.079]},'initial':0,'monitored':0,'temp':[5.6,4.68,7.19,10.36,11.71,14.98,16.46,16.33,13.39,11.74,10.5,10.88]},
		{'area':3.291,'action':0.22,'capacity':75.79,'local':{'p':[463,470,473],'w':[2.619,2.157,0.133]},'dispersal':{'p':[124,463,470,473],'w':[3.291,1.143,1.014,0.218]},'initial':0,'monitored':0,'temp':[5.68,4.84,7.38,10.47,11.91,15.17,16.69,16.5,13.5,11.85,10.57,10.97]},
		{'area':2.737,'action':0.14,'capacity':68.23,'local':{'p':[466,467,469,472,473],'w':[1.385,1.553,0.552,1.45,1.454]},'dispersal':{'p':[125,466,467,469,472,473],'w':[2.737,0.651,0.689,0.35,0.719,0.656]},'initial':0,'monitored':0,'temp':[5.54,4.73,7.23,10.27,11.81,15.06,16.57,16.38,13.34,11.73,10.43,10.83]},
		{'area':8.388,'action':3.73,'capacity':224.63,'local':{'p':[474,476,483,486,523],'w':[0.439,2.469,2.518,1.352,1.573]},'dispersal':{'p':[126,474,475,476,477,483,486,523,526],'w':[8.388,0.282,0.934,0.955,0.568,1.007,0.667,0.664,0.108]},'initial':0,'monitored':0,'temp':[5.42,4.67,7.11,9.99,11.84,15.1,16.61,16.38,13.06,11.62,10.29,10.62]},
		{'area':2.438,'action':1.25,'capacity':46.23,'local':{'p':[479,480,481,483,485,486],'w':[2.156,1.359,0.417,0.52,0.389,1.755]},'dispersal':{'p':[127,479,480,481,483,485,486,487],'w':[2.438,0.903,0.64,0.205,0.327,0.246,0.726,0.091]},'initial':0,'monitored':0,'temp':[4.82,4.04,6.54,9.48,11.23,14.5,16.02,15.78,12.58,11.04,9.7,10.11]},
		{'area':4.755,'action':8.17,'capacity':158.64,'local':{'p':[480,489,490,491,492,493],'w':[0.17,1.74,0.905,2.514,1.919,2.421]},'dispersal':{'p':[128,480,488,489,490,491,492,493,495],'w':[4.755,0.248,0.004,0.774,0.461,1.003,0.77,0.969,0.138]},'initial':0,'monitored':0,'temp':[4.27,3.48,6.03,9.04,10.59,13.88,15.36,15.16,12.15,10.53,9.21,9.71]},
		{'area':2.498,'action':0.5,'capacity':63.79,'local':{'p':[495,496,497],'w':[1.209,2.849,0.756]},'dispersal':{'p':[102,129,495,496,497],'w':[0.007,2.498,0.578,1.115,0.387]},'initial':0,'monitored':0,'temp':[4.43,3.73,6.37,9.46,10.93,14.26,15.78,15.48,12.46,10.75,9.39,9.9]},
		{'area':4.292,'action':0.93,'capacity':108.56,'local':{'p':[497,498,652,655],'w':[1.238,3.169,0.85,0.816]},'dispersal':{'p':[130,497,498,652,655],'w':[4.292,0.604,1.278,0.39,0.422]},'initial':0,'monitored':0,'temp':[4.34,3.69,6.33,9.53,11.06,14.32,15.95,15.55,12.52,10.74,9.32,9.79]},
		{'area':3.938,'action':2.03,'capacity':106.65,'local':{'p':[488,500,502,504,507,508,511],'w':[0.287,1.636,1.676,0.574,0.233,1.867,1.852]},'dispersal':{'p':[131,488,492,500,502,504,505,507,508,511],'w':[3.938,0.266,0.02,0.776,0.679,0.295,0.249,0.225,0.814,0.423]},'initial':0,'monitored':0,'temp':[4.47,3.76,6.3,9.36,11,14.26,15.83,15.54,12.42,10.78,9.42,9.85]},
		{'area':3.865,'action':3.01,'capacity':83.89,'local':{'p':[484,486,514,515,519,520],'w':[0.32,0.084,3.141,2.603,0.986,1.628]},'dispersal':{'p':[132,484,485,486,514,515,516,519,520,521,523],'w':[3.865,0.222,0.005,0.178,1.198,1.03,0.022,0.495,0.719,0.008,0.129]},'initial':0,'monitored':0,'temp':[5.17,4.44,6.86,9.69,11.62,14.88,16.43,16.18,12.78,11.38,10.04,10.36]},
		{'area':7.481,'action':0.26,'capacity':183.87,'local':{'p':[470,471,472,524,530],'w':[1.107,1,2.207,1.21,1.699]},'dispersal':{'p':[133,470,471,472,524,530],'w':[7.481,0.528,0.421,0.895,0.607,0.696]},'initial':0,'monitored':0,'temp':[5.58,4.8,7.29,10.29,11.87,15.13,16.66,16.41,13.29,11.72,10.44,10.82]},
		{'area':2.114,'action':0.11,'capacity':51.31,'local':{'p':[14,532,533,535,537,538],'w':[1.928,0.018,1.762,1.479,0.02,1.196]},'dispersal':{'p':[14,20,134,531,532,533,535,537,538],'w':[0.937,0.026,2.114,0.07,0.08,0.721,0.612,0.102,0.499]},'initial':0,'monitored':0,'temp':[5.38,4.5,7.04,10.16,11.51,14.8,16.35,16.1,13.06,11.42,10.2,10.59]},
		{'area':7.48,'action':5.28,'capacity':210.37,'local':{'p':[445,542,545,547,548,617],'w':[0.043,3.668,2.265,1.203,2.243,1.744]},'dispersal':{'p':[135,445,542,545,547,548,615,617],'w':[7.48,0.178,1.517,0.997,0.496,0.897,0.025,0.853]},'initial':0,'monitored':0,'temp':[4.62,3.64,6.17,9.45,10.74,14.05,15.5,15.31,12.27,10.71,9.49,9.78]},
		{'area':1.637,'action':0.33,'capacity':42.26,'local':{'p':[550,552,556,557,559],'w':[0.994,1.978,0.027,1.726,0.797]},'dispersal':{'p':[136,550,552,553,556,557,558,559],'w':[1.637,0.42,0.839,0.074,0.139,0.681,0.066,0.492]},'initial':0,'monitored':0,'temp':[4.64,3.78,6.19,9.47,10.82,14.06,15.47,15.3,12.31,10.76,9.5,9.77]},
		{'area':5.71,'action':2.19,'capacity':99.43,'local':{'p':[431,565,566,567,568,571],'w':[0.735,1.723,1.29,1.324,1.423,2.065]},'dispersal':{'p':[137,429,431,565,566,567,568,570,571],'w':[5.71,0.064,0.367,0.699,0.563,0.56,0.838,0.149,0.855]},'initial':0,'monitored':0,'temp':[4.64,3.83,6.19,9.51,10.82,14.1,15.47,15.29,12.28,10.67,9.46,9.78]},
		{'area':7.681,'action':4.17,'capacity':169.1,'local':{'p':[424,574,575,576,582,589],'w':[2.02,1.544,2.512,2.417,1.671,0.987]},'dispersal':{'p':[117,138,424,574,575,576,582,589],'w':[0.036,7.681,0.921,0.681,1.048,0.979,0.761,0.535]},'initial':0,'monitored':0,'temp':[3.99,3.09,5.42,8.85,10.09,13.43,14.74,14.61,11.66,10.07,8.83,9.13]},
		{'area':6.658,'action':3.22,'capacity':159.2,'local':{'p':[164,583,584,585],'w':[1.45,1.2,2.849,1.189]},'dispersal':{'p':[139,164,583,584,585],'w':[6.658,0.631,0.545,1.183,0.535]},'initial':0,'monitored':0,'temp':[3.74,2.87,5.15,8.58,9.74,13.13,14.37,14.31,11.44,9.92,8.62,8.86]},
		{'area':5.138,'action':1.08,'capacity':113.54,'local':{'p':[584,588,589,590,591],'w':[1.901,1.6,2.872,1.813,0.923]},'dispersal':{'p':[140,584,587,588,589,590,591],'w':[5.138,0.914,0.032,0.716,1.225,0.756,0.5]},'initial':0,'monitored':0,'temp':[3.77,2.84,5.13,8.45,9.61,12.99,14.35,14.24,11.31,9.77,8.61,8.88]},
		{'area':10.376,'action':4.73,'capacity':278.29,'local':{'p':[76,563,602,604,607,696,697,699],'w':[0.457,0.327,1.588,1.641,2.099,0.677,0.244,0.676]},'dispersal':{'p':[76,141,563,598,602,603,604,605,607,696,697,699],'w':[0.275,10.376,0.247,1.002,0.637,1.852,0.663,1.045,0.846,0.301,0.162,0.25]},'initial':0,'monitored':0,'temp':[4.82,4.03,6.41,9.61,10.94,14.18,15.62,15.43,12.37,10.77,9.6,9.98]},
		{'area':4.123,'action':0.24,'capacity':103.91,'local':{'p':[549,606,607,608,612],'w':[0.251,1.235,1.101,0.665,1.529]},'dispersal':{'p':[142,549,559,602,606,607,608,609,610,611,612],'w':[4.123,0.076,0.141,0.043,0.508,0.496,0.318,0.003,0.08,1.128,0.678]},'initial':0,'monitored':0,'temp':[5.18,4.38,6.85,10.09,11.41,14.67,16.09,15.88,12.8,11.22,9.97,10.28]},
		{'area':2.347,'action':1.77,'capacity':66.36,'local':{'p':[613,615,616,617,618,619],'w':[0.534,1.824,1.976,0.245,0.455,1.408]},'dispersal':{'p':[143,613,614,615,616,617,618,619],'w':[2.347,0.251,0.02,0.721,0.839,0.252,0.296,0.697]},'initial':0,'monitored':0,'temp':[4.9,3.96,6.53,9.79,11.08,14.37,15.82,15.61,12.53,10.96,9.7,9.98]},
		{'area':4.816,'action':10.27,'capacity':167.08,'local':{'p':[541,620,624],'w':[1.539,1.723,2.2]},'dispersal':{'p':[144,540,541,544,620,623,624],'w':[4.816,1.011,0.627,0.11,0.774,1.083,0.928]},'initial':0,'monitored':0,'temp':[4.97,3.99,6.57,9.74,11.01,14.26,15.81,15.59,12.54,10.89,9.68,10.04]},
		{'area':4.843,'action':3.66,'capacity':136.28,'local':{'p':[13,17,27,30,620,621,624,678],'w':[3.012,1.468,1.766,0.991,0.045,3.988,1.132,1.138]},'dispersal':{'p':[13,15,17,27,30,32,145,620,621,624,678],'w':[1.043,0.063,0.877,0.733,0.569,0.001,4.843,0.124,1.429,0.461,0.629]},'initial':0,'monitored':0,'temp':[4.67,3.76,6.27,9.43,10.75,14.05,15.6,15.38,12.31,10.66,9.44,9.85]},
		{'area':2.421,'action':0.27,'capacity':58.97,'local':{'p':[630,637],'w':[0.477,1.541]},'dispersal':{'p':[146,630,632,637],'w':[2.421,0.271,0.871,0.737]},'initial':0,'monitored':0,'temp':[5.18,4.57,7.16,9.95,11.72,14.89,16.56,16.08,12.99,11.38,10.01,10.48]},
		{'area':2.677,'action':0.18,'capacity':66.59,'local':{'p':[636,638,639,671],'w':[1.173,1.657,0.838,1.056]},'dispersal':{'p':[147,636,638,639,641,647,671],'w':[2.677,0.475,0.759,0.372,0.681,0.116,0.552]},'initial':0,'monitored':0,'temp':[5.22,4.62,7.18,10.12,11.84,15.05,16.68,16.3,13.13,11.5,10.12,10.54]},
		{'area':4.666,'action':0.21,'capacity':75.35,'local':{'p':[499,509,643,644,645,646,647,648],'w':[0.174,0.292,1.36,0.685,0.7,1.144,1.976,1.936]},'dispersal':{'p':[148,499,509,640,643,644,645,646,647,648],'w':[4.666,0.142,0.131,0.086,0.549,0.335,0.326,0.557,0.84,0.84]},'initial':0,'monitored':0,'temp':[4.62,4.02,6.55,9.71,11.31,14.51,16.14,15.81,12.68,11.01,9.62,10.02]},
		{'area':7.234,'action':7.37,'capacity':188.91,'local':{'p':[498,650,651,652,654],'w':[1.591,2.826,3.711,1.378,1.474]},'dispersal':{'p':[149,498,650,651,652,653,654],'w':[7.234,0.775,1.261,1.636,0.564,0.02,0.654]},'initial':0,'monitored':0,'temp':[4.54,3.95,6.57,9.83,11.36,14.59,16.24,15.83,12.76,10.97,9.54,9.97]},
		{'area':7.89,'action':9.53,'capacity':244.39,'local':{'p':[653,654,655,657,658],'w':[1.705,0.44,2.854,0.043,2.398]},'dispersal':{'p':[150,653,654,655,657,658],'w':[7.89,0.763,0.268,1.146,0.124,0.969]},'initial':0,'monitored':0,'temp':[4.13,3.48,6.09,9.3,10.86,14.1,15.75,15.37,12.35,10.57,9.12,9.57]},
		{'area':4.502,'action':0.77,'capacity':114.84,'local':{'p':[657,659,785],'w':[0.218,1.265,2.601]},'dispersal':{'p':[151,656,657,659,785],'w':[4.502,0.723,0.236,0.803,1.127]},'initial':0,'monitored':0,'temp':[3.94,3.21,5.8,8.95,10.57,13.86,15.56,15.19,12.11,10.34,8.93,9.4]},
		{'area':9.164,'action':4.8,'capacity':251.2,'local':{'p':[153,650,653,656,658,659,781],'w':[2.879,0.24,2.823,2.052,2.664,0.013,1.091]},'dispersal':{'p':[152,153,650,653,656,658,659,660,781],'w':[9.164,1.205,0.21,1.172,0.839,1.126,0.095,0.016,0.536]},'initial':0,'monitored':0,'temp':[4.08,3.39,5.94,9.14,10.74,13.99,15.65,15.3,12.26,10.48,9.07,9.53]},
		{'area':12.481,'action':14.68,'capacity':382.92,'local':{'p':[152,650,660,661,662,763,767,772,781],'w':[2.879,0.241,2.15,0.695,1.585,2.496,0.711,0.291,2.461]},'dispersal':{'p':[152,153,650,653,660,661,662,763,767,772,781],'w':[1.235,12.481,0.201,0.016,0.841,0.363,0.609,0.97,0.401,0.193,1.069]},'initial':0,'monitored':0,'temp':[4.23,3.54,6.06,9.27,10.89,14.14,15.77,15.47,12.4,10.61,9.22,9.69]},
		{'area':9.727,'action':7.45,'capacity':274.53,'local':{'p':[646,661,665,666,767],'w':[0.2,3.287,2.427,1.768,2.299]},'dispersal':{'p':[154,646,661,663,664,665,666,667,767],'w':[9.727,0.207,1.403,0.127,0.642,0.972,0.729,0.323,0.96]},'initial':0,'monitored':0,'temp':[4.76,4.17,6.71,9.97,11.54,14.78,16.37,16.07,12.98,11.18,9.78,10.23]},
		{'area':7.401,'action':0.18,'capacity':179.84,'local':{'p':[635,669,670,671,759,761],'w':[0.398,1.63,2.231,2.673,0.535,2.258]},'dispersal':{'p':[155,635,643,666,669,670,671,758,759,761],'w':[7.401,0.206,0.036,0.041,0.623,0.967,1.21,0.369,0.317,0.907]},'initial':0,'monitored':0,'temp':[5.18,4.59,7.15,10.26,11.82,15.1,16.71,16.36,13.25,11.5,10.14,10.59]},
		{'area':1.522,'action':0.15,'capacity':30.54,'local':{'p':[3,8,22,672,674,753],'w':[0.243,1.426,0.584,0.613,0.592,0.46]},'dispersal':{'p':[3,8,22,24,156,672,673,674,753],'w':[0.202,0.655,0.283,0.004,1.522,0.298,0.055,0.234,0.186]},'initial':0,'monitored':0,'temp':[4.75,4.06,6.58,9.58,11.11,14.4,16.04,15.7,12.59,10.92,9.65,10.11]},
		{'area':1.323,'action':0.54,'capacity':35.08,'local':{'p':[6,32,41,169],'w':[2.308,1.407,1.658,0.712]},'dispersal':{'p':[6,32,41,157,169],'w':[1.131,0.709,0.805,1.323,0.278]},'initial':0,'monitored':0,'temp':[4.45,3.62,6.08,9.23,10.63,13.94,15.46,15.28,12.16,10.52,9.28,9.73]},
		{'area':3.194,'action':3.18,'capacity':77.74,'local':{'p':[5,34,678],'w':[0.648,3.332,0.452]},'dispersal':{'p':[5,34,37,158,675,676,677,678,679,684,687,748,750],'w':[0.349,1.358,0.021,3.194,0.866,0.053,0.446,0.212,0.051,0.033,0.358,0.002,0.111]},'initial':0,'monitored':0,'temp':[4.91,4.07,6.5,9.77,10.98,14.34,15.83,15.64,12.51,10.87,9.59,10.01]},
		{'area':3.214,'action':2.2,'capacity':91.1,'local':{'p':[682,683,685,688,744],'w':[1.569,1.238,1.995,0.866,0.172]},'dispersal':{'p':[159,680,681,682,683,685,687,688,744],'w':[3.214,0.358,0.16,0.661,0.444,0.861,0.066,0.463,0.196]},'initial':0,'monitored':0,'temp':[5.05,4.24,6.56,9.93,10.95,14.38,15.85,15.68,12.54,10.92,9.67,10.05]},
		{'area':3.664,'action':1.36,'capacity':97.42,'local':{'p':[688,689,690,693,694,695],'w':[1.785,0.451,1.8,0.332,1.886,1.177]},'dispersal':{'p':[160,688,689,690,693,694,695],'w':[3.664,0.825,0.275,0.76,0.23,0.906,0.48]},'initial':0,'monitored':0,'temp':[5.24,4.52,6.78,10.21,11.17,14.62,16.04,15.89,12.73,11.13,9.87,10.23]},
		{'area':4.23,'action':0.44,'capacity':106.67,'local':{'p':[698,700,702,703,729],'w':[0.93,2.762,0.083,2.104,0.712]},'dispersal':{'p':[161,605,697,698,700,701,702,703,705,707,729],'w':[4.23,0.004,0.033,0.41,1.137,0.121,0.132,0.794,0.104,0.56,0.416]},'initial':0,'monitored':0,'temp':[4.85,4.08,6.39,9.67,10.78,14.14,15.57,15.4,12.29,10.74,9.59,9.9]},
		{'area':2.843,'action':0.33,'capacity':70.66,'local':{'p':[704,705,706,727],'w':[1.978,1.06,1.146,0.812]},'dispersal':{'p':[162,702,703,704,705,706,721,727],'w':[2.843,1.323,0.049,0.832,0.544,0.654,0.017,0.458]},'initial':0,'monitored':0,'temp':[4.12,3.21,5.44,8.67,9.79,13.15,14.56,14.42,11.36,9.92,8.88,9.15]},
		{'area':1.731,'action':0,'capacity':12.82,'local':{'p':[708,711,713,715,716,719],'w':[0.93,1.009,0.7,0.773,1.65,0.172]},'dispersal':{'p':[163,708,711,713,715,716,719,720],'w':[1.731,0.454,0.501,0.274,0.37,0.667,0.227,0.095]},'initial':0,'monitored':0,'temp':[3.52,2.5,4.67,7.91,9.02,12.38,13.77,13.68,10.7,9.3,8.3,8.53]},
		{'area':6.632,'action':0.85,'capacity':99.63,'local':{'p':[139,584,710,711],'w':[1.45,0.794,3.533,1.182]},'dispersal':{'p':[139,164,584,710,711],'w':[0.595,6.632,0.434,1.421,0.514]},'initial':0,'monitored':0,'temp':[3.68,2.77,5.03,8.36,9.46,12.87,14.18,14.11,11.2,9.72,8.53,8.75]},
		{'area':1.251,'action':1.23,'capacity':36.04,'local':{'p':[721,722],'w':[2.166,1.769]},'dispersal':{'p':[165,717,721,722],'w':[1.251,0.21,1.004,0.787]},'initial':0,'monitored':0,'temp':[4.04,3.06,5.19,8.42,9.59,12.84,14.22,14.1,11.01,9.71,8.75,8.96]},
		{'area':8.072,'action':0.9,'capacity':205.36,'local':{'p':[730,732,733,735,737,857,858],'w':[1.515,2.272,1.633,2.354,0.018,2.388,0.841]},'dispersal':{'p':[166,730,732,733,735,737,857,858],'w':[8.072,0.595,1.023,0.758,0.986,0.072,1,0.476]},'initial':0,'monitored':0,'temp':[5.11,4.45,6.55,10.01,10.82,14.31,15.72,15.66,12.49,10.89,9.72,10.08]},
		{'area':5.393,'action':3.29,'capacity':150.47,'local':{'p':[734,735,736,741,742,853,855,858],'w':[0.851,3.438,0.573,1.472,1.9,1.119,0.251,0.058]},'dispersal':{'p':[167,734,735,736,737,741,742,853,855,858],'w':[5.393,0.399,1.326,0.346,0.069,0.643,0.762,0.515,0.166,0.135]},'initial':0,'monitored':0,'temp':[5.15,4.54,6.46,10.12,10.6,14.28,15.71,15.69,12.46,10.82,9.62,10.07]},
		{'area':3.663,'action':1.12,'capacity':95.27,'local':{'p':[182,748,749,830,832],'w':[0.305,0.643,2.25,1.757,0.668]},'dispersal':{'p':[12,35,37,168,182,748,749,751,830,832],'w':[0.139,0.03,0.409,3.663,0.174,0.32,0.946,0.615,0.713,0.368]},'initial':0,'monitored':0,'temp':[4.86,4.11,6.42,9.74,10.87,14.33,15.81,15.65,12.45,10.81,9.56,10.02]},
		{'area':3.027,'action':2.29,'capacity':83.45,'local':{'p':[6,41,53,157],'w':[1.576,0.615,3.435,0.712]},'dispersal':{'p':[6,7,41,53,57,157,169,751],'w':[0.672,0.285,0.389,1.094,0.132,0.322,3.027,0.576]},'initial':0,'monitored':0,'temp':[4.58,3.78,6.26,9.4,10.84,14.15,15.66,15.48,12.33,10.67,9.43,9.9]},
		{'area':2.589,'action':1.87,'capacity':73.17,'local':{'p':[9,47,752,753,754,755,824],'w':[2.398,0.738,1.501,0.303,0.122,2.203,0.596]},'dispersal':{'p':[9,47,170,752,753,754,755,824],'w':[0.98,0.471,2.589,0.569,0.251,0.171,0.907,0.283]},'initial':0,'monitored':0,'temp':[4.81,4.16,6.71,9.81,11.27,14.63,16.24,15.96,12.8,11.04,9.77,10.23]},
		{'area':7.277,'action':0.14,'capacity':178.36,'local':{'p':[754,758,806,810,811],'w':[3.334,0.421,1.4,3.119,0.711]},'dispersal':{'p':[171,754,757,758,759,806,810,811],'w':[7.277,1.361,0.003,0.326,0.966,0.727,1.216,0.426]},'initial':0,'monitored':0,'temp':[5.09,4.5,7.07,10.24,11.7,15.1,16.7,16.39,13.21,11.38,10.08,10.55]},
		{'area':0.938,'action':0.61,'capacity':21.66,'local':{'p':[765,767,771,772],'w':[0.213,0.323,2.516,0.207]},'dispersal':{'p':[172,664,764,765,767,769,771,772,773],'w':[0.938,0.096,0.977,0.191,0.254,0.045,0.916,0.19,0.035]},'initial':0,'monitored':0,'temp':[4.93,4.28,6.84,10.03,11.68,15,16.59,16.3,13.16,11.29,9.89,10.38]},
		{'area':6.272,'action':2.72,'capacity':164.26,'local':{'p':[659,775,777,778,779,781,784,785],'w':[1.874,1.322,1.68,1.669,1.367,0.996,0.121,0.587]},'dispersal':{'p':[173,659,775,777,778,779,781,784,785],'w':[6.272,0.825,0.583,0.786,0.574,0.592,0.471,0.163,0.353]},'initial':0,'monitored':0,'temp':[4.29,3.58,6.17,9.31,10.99,14.29,15.99,15.62,12.49,10.71,9.28,9.76]},
		{'area':7.653,'action':1.99,'capacity':116.09,'local':{'p':[70,175,780,786,794],'w':[1.786,2.503,1.343,0.536,1.362]},'dispersal':{'p':[70,174,175,780,786,794],'w':[0.73,7.653,1.085,0.641,0.268,0.593]},'initial':0,'monitored':0,'temp':[4.5,3.8,6.47,9.57,11.32,14.64,16.4,15.99,12.73,10.99,9.52,9.99]},
		{'area':5.873,'action':0.06,'capacity':27.88,'local':{'p':[174,780,788,791,792,793,794],'w':[2.503,0.647,0.124,2.097,3.145,0.448,0.792]},'dispersal':{'p':[174,175,780,788,789,791,792,793,794],'w':[1.075,5.873,0.419,0.106,0.063,0.813,1.23,0.298,0.41]},'initial':0,'monitored':0,'temp':[4.83,4.19,6.87,9.98,11.73,15.06,16.79,16.38,13.11,11.35,9.85,10.32]},
		{'area':2.254,'action':0.64,'capacity':52.62,'local':{'p':[769,795,796],'w':[1.637,1.381,0.087]},'dispersal':{'p':[176,769,795,796],'w':[2.254,0.871,0.564,1.273]},'initial':0,'monitored':0,'temp':[5.33,4.78,7.39,10.48,12.13,15.44,17.07,16.72,13.59,11.68,10.26,10.76]},
		{'area':5.682,'action':0.15,'capacity':138.86,'local':{'p':[797,805,808,815,920,925],'w':[3.258,1.18,0.544,0.26,1.414,0.772]},'dispersal':{'p':[177,762,797,799,801,804,805,808,815,920,925],'w':[5.682,0.062,1.293,0.199,0.071,0.513,0.688,0.297,0.181,0.579,0.351]},'initial':0,'monitored':0,'temp':[5.2,4.71,7.32,10.4,11.93,15.3,16.94,16.6,13.43,11.54,10.19,10.67]},
		{'area':2.719,'action':0.21,'capacity':66.47,'local':{'p':[808,812,813,814,815],'w':[1.724,0.725,0.184,2.711,1.637]},'dispersal':{'p':[178,802,808,812,813,814,815],'w':[2.719,0.007,0.845,0.408,0.181,1.191,0.741]},'initial':0,'monitored':0,'temp':[5.09,4.58,7.17,10.31,11.78,15.19,16.8,16.48,13.28,11.43,10.1,10.57]},
		{'area':2.692,'action':2.72,'capacity':78.96,'local':{'p':[818,820,821,823,824,825],'w':[1.248,0.669,1.863,1.032,0.727,1.162]},'dispersal':{'p':[179,817,818,820,821,822,823,824,825],'w':[2.692,0.026,0.514,0.358,0.76,0.03,0.495,0.402,0.596]},'initial':0,'monitored':0,'temp':[4.74,4.11,6.67,9.78,11.26,14.6,16.19,15.95,12.74,10.99,9.72,10.19]},
		{'area':3.288,'action':0.03,'capacity':80.73,'local':{'p':[10,50,54,827,828,898],'w':[0.658,1.411,0.658,2.376,1.685,0.814]},'dispersal':{'p':[10,49,50,54,180,827,828,893,898],'w':[0.383,0.007,0.695,0.304,3.288,0.996,0.661,0.138,0.353]},'initial':0,'monitored':0,'temp':[4.66,3.93,6.5,9.59,11.13,14.42,15.96,15.76,12.54,10.85,9.61,10.1]},
		{'area':12.608,'action':4.14,'capacity':274.55,'local':{'p':[50,55,56,828],'w':[0.463,3.418,1.081,3.115]},'dispersal':{'p':[50,55,56,57,181,192,751,828,833,834,835,892,898],'w':[0.301,1.319,0.347,0.198,12.608,0.007,0.788,1.294,0.107,0.391,0.725,0.366,0.474]},'initial':0,'monitored':0,'temp':[5.05,4.35,6.93,10.05,11.59,14.87,16.37,16.15,12.91,11.23,9.98,10.45]},
		{'area':3.203,'action':0,'capacity':79.55,'local':{'p':[168,830,832,833,836,837],'w':[0.305,1.335,2.825,1.04,0.929,1.363]},'dispersal':{'p':[168,182,830,832,833,836,837],'w':[0.303,3.203,0.574,1.146,0.552,0.538,0.497]},'initial':0,'monitored':0,'temp':[5.03,4.33,6.71,9.99,11.19,14.64,16.12,15.93,12.7,11.03,9.78,10.25]},
		{'area':3.618,'action':1.72,'capacity':98.69,'local':{'p':[839,840,843,845,847,884],'w':[1.576,2.338,0.704,1.687,1.149,0.14]},'dispersal':{'p':[183,839,840,843,845,847,883,884],'w':[3.618,0.636,0.993,0.392,0.728,0.59,0.011,0.187]},'initial':0,'monitored':0,'temp':[4.9,4.26,6.25,9.81,10.4,14.1,15.57,15.53,12.26,10.6,9.4,9.91]},
		{'area':7.816,'action':3.63,'capacity':212.91,'local':{'p':[847,849,851,852,853,855],'w':[1.287,2.068,1.343,0.167,3.431,0.681]},'dispersal':{'p':[184,840,847,849,850,851,852,853,855,876,881],'w':[7.816,0.118,0.528,0.81,0.852,0.545,0.169,1.357,0.411,0.018,0.103]},'initial':0,'monitored':0,'temp':[4.48,3.81,5.65,9.27,9.76,13.44,14.88,14.94,11.72,10.1,8.97,9.46]},
		{'area':7.221,'action':1.24,'capacity':185.34,'local':{'p':[731,854,856,857,858,859,861],'w':[1.347,0.233,3.468,2.54,0.786,1.054,1.556]},'dispersal':{'p':[185,731,854,856,857,858,859,861],'w':[7.221,0.667,0.247,1.302,1.019,0.371,0.508,0.768]},'initial':0,'monitored':0,'temp':[4.47,3.72,5.83,9.14,10.13,13.52,14.93,14.89,11.74,10.22,9.15,9.51]},
		{'area':3.668,'action':2.12,'capacity':100.78,'local':{'p':[860,861,862,863,864],'w':[3.056,3.099,0.733,1.398,0.408]},'dispersal':{'p':[186,731,860,861,862,863,864],'w':[3.668,0.069,1.332,1.31,0.362,0.668,0.308]},'initial':0,'monitored':0,'temp':[4.27,3.44,5.6,8.8,10.01,13.26,14.63,14.56,11.44,10.02,9.03,9.33]},
		{'area':2.476,'action':0.25,'capacity':57.97,'local':{'p':[863,869,870,871],'w':[0.479,2.005,1.052,0.356]},'dispersal':{'p':[187,863,865,869,870,871],'w':[2.476,0.293,0.005,0.779,0.498,0.188]},'initial':0,'monitored':0,'temp':[4.21,3.41,5.67,8.83,10.05,13.38,14.78,14.68,11.52,9.97,8.98,9.34]},
		{'area':5.391,'action':1.27,'capacity':139.6,'local':{'p':[854,866,867,868,870,873,874,875],'w':[0.249,0.095,1.414,0.168,1.122,3.039,1.515,1.601]},'dispersal':{'p':[188,854,866,867,868,870,872,873,874,875],'w':[5.391,0.199,0.087,0.624,0.171,0.479,0.07,1.186,0.703,0.661]},'initial':0,'monitored':0,'temp':[4.59,3.87,6.18,9.38,10.5,13.93,15.35,15.23,12.03,10.41,9.33,9.74]},
		{'area':8.627,'action':3.05,'capacity':229.7,'local':{'p':[190,876,878,879,882,883,885,1001,1010],'w':[1.911,0.112,0.56,1.48,2.972,1.074,0.056,0.009,3.548]},'dispersal':{'p':[189,190,876,878,879,882,883,885,1001,1010],'w':[8.627,0.766,0.146,0.342,0.698,1.109,0.476,0.113,0.119,1.42]},'initial':0,'monitored':0,'temp':[4.6,3.91,6.16,9.4,10.49,13.95,15.37,15.32,12.12,10.48,9.31,9.76]},
		{'area':6.931,'action':0.93,'capacity':175.78,'local':{'p':[189,191,843,883,884,885,886],'w':[1.911,0.176,0.034,1.136,3.488,4.642,0.856]},'dispersal':{'p':[189,190,191,843,883,884,885,886,1001,1010],'w':[0.858,6.931,0.16,0.143,0.544,1.299,1.812,0.419,0.092,0.076]},'initial':0,'monitored':0,'temp':[4.64,3.95,6.2,9.46,10.57,14.04,15.49,15.41,12.2,10.55,9.35,9.8]},
		{'area':9.548,'action':1.48,'capacity':241.99,'local':{'p':[190,831,836,843,886,887,892],'w':[0.176,2.852,0.999,2.327,2.676,2.24,1.366]},'dispersal':{'p':[190,191,831,836,843,884,886,887,892],'w':[0.169,9.548,1.15,0.462,0.973,0.073,1.049,0.995,0.706]},'initial':0,'monitored':0,'temp':[4.89,4.21,6.6,9.82,11.1,14.51,16,15.82,12.59,10.91,9.68,10.13]},
		{'area':3.279,'action':0.27,'capacity':81.74,'local':{'p':[891,892],'w':[1.639,4.162]},'dispersal':{'p':[181,192,193,890,891,892,898,992],'w':[0.051,3.279,0.095,0.7,0.655,1.743,1.424,0.105]},'initial':0,'monitored':0,'temp':[5.09,4.42,6.98,10.1,11.61,14.92,16.41,16.2,12.93,11.25,10,10.46]},
		{'area':15.195,'action':3.64,'capacity':391.68,'local':{'p':[894,896,897,898,986,996],'w':[2.438,0.194,1.892,4.765,2.303,0.495]},'dispersal':{'p':[192,193,891,893,894,895,896,897,898,986,996],'w':[0.07,15.195,1.087,0.615,0.988,0.045,0.184,0.781,2.014,0.953,0.158]},'initial':0,'monitored':0,'temp':[4.8,4.12,6.69,9.79,11.31,14.62,16.15,15.95,12.69,11,9.74,10.21]},
		{'area':2.248,'action':0.1,'capacity':56.72,'local':{'p':[900,901,906,908],'w':[1.934,0.569,1.638,2.378]},'dispersal':{'p':[194,822,900,901,906,908],'w':[2.248,0.065,0.881,0.356,0.721,1.081]},'initial':0,'monitored':0,'temp':[4.86,4.27,6.85,9.96,11.45,14.78,16.37,16.14,12.89,11.13,9.83,10.29]},
		{'area':3.346,'action':2.72,'capacity':96.37,'local':{'p':[909,910,911,912,913,914],'w':[0.563,0.255,1.916,0.198,2.623,2.074]},'dispersal':{'p':[195,905,909,910,911,912,913,914],'w':[3.346,0.013,0.28,0.203,0.858,0.239,1.081,0.88]},'initial':0,'monitored':0,'temp':[4.97,4.47,7.07,10.18,11.67,15.02,16.64,16.37,13.13,11.31,9.98,10.43]},
		{'area':2.634,'action':0.15,'capacity':66.59,'local':{'p':[915,916,918,922,924,926],'w':[2.019,0.542,1.755,0.022,0.901,1.274]},'dispersal':{'p':[196,915,916,918,920,922,924,926],'w':[2.634,0.891,0.373,0.797,0.017,0.167,0.441,0.412]},'initial':0,'monitored':0,'temp':[5.02,4.55,7.14,10.19,11.71,15.05,16.71,16.42,13.22,11.37,10.03,10.49]},
		{'area':19.042,'action':2.23,'capacity':458.23,'local':{'p':[796,800,801,927,929,930,935],'w':[3.515,3.607,0.632,2.976,1.008,0.346,3.02]},'dispersal':{'p':[197,787,789,790,795,796,799,800,801,918,919,923,927,929,930,935],'w':[19.042,0.077,0.117,1.158,0.242,1.381,0.088,1.375,0.238,0.049,0.103,0.963,1.172,0.446,0.194,1.174]},'initial':0,'monitored':0,'temp':[5.19,4.72,7.33,10.33,11.95,15.22,16.92,1…
		{'area':4.852,'action':0.09,'capacity':117.22,'local':{'p':[787,932],'w':[3.068,3.985]},'dispersal':{'p':[198,787,932,935,944],'w':[4.852,1.378,1.731,0.998,0.107]},'initial':0,'monitored':0,'temp':[5.15,4.6,7.27,10.32,12.02,15.3,17.04,16.68,13.39,11.58,10.14,10.6]},
		{'area':4.713,'action':0.04,'capacity':108.43,'local':{'p':[786,787,788,794,931,932],'w':[1.094,1.286,0.817,1.133,2.252,0.032]},'dispersal':{'p':[199,786,787,788,794,931,932],'w':[4.713,0.399,0.605,0.375,0.484,0.876,0.131]},'initial':0,'monitored':0,'temp':[4.9,4.27,6.96,10.01,11.76,15.04,16.81,16.43,13.13,11.36,9.9,10.36]},
		{'area':1.8,'action':0.03,'capacity':35.72,'local':{'p':[937,938,939,945],'w':[0.611,2.059,0.009,1.699]},'dispersal':{'p':[200,937,938,939,945],'w':[1.8,0.253,0.871,0.173,0.665]},'initial':0,'monitored':0,'temp':[5,4.45,7.1,10.09,11.73,14.96,16.73,16.49,13.17,11.36,9.98,10.42]},
		{'area':4.105,'action':0.76,'capacity':105.63,'local':{'p':[947,954,955,958,959,961],'w':[0.095,1.014,0.941,1.903,0.427,2.336]},'dispersal':{'p':[201,946,947,954,955,957,958,959,961,1060],'w':[4.105,0.001,0.144,0.486,0.409,0.549,0.704,0.266,0.951,0.122]},'initial':0,'monitored':0,'temp':[5.04,4.53,7.16,10.21,11.74,15.06,16.75,16.5,13.23,11.38,10.03,10.47]},
		{'area':1.633,'action':0.41,'capacity':42.41,'local':{'p':[966,967,970,977],'w':[0.313,0.537,2.228,0.929]},'dispersal':{'p':[202,963,965,966,967,970,973,977],'w':[1.633,0.899,0.122,0.22,0.269,0.884,0.076,0.514]},'initial':0,'monitored':0,'temp':[4.92,4.39,7,10.13,11.63,14.97,16.59,16.36,13.07,11.25,9.91,10.35]},
		{'area':3.512,'action':0.43,'capacity':88.25,'local':{'p':[897,981,982,983,984,985,987],'w':[0.174,1.816,2.065,3.023,0.253,0.201,0.578]},'dispersal':{'p':[203,897,972,981,982,983,984,985,987],'w':[3.512,0.194,0.071,0.817,0.788,1.14,0.161,0.267,0.307]},'initial':0,'monitored':0,'temp':[4.77,4.14,6.67,9.78,11.28,14.59,16.15,15.96,12.7,10.97,9.68,10.12]},
		{'area':6.033,'action':2.08,'capacity':150.96,'local':{'p':[989,990,994,996,1041],'w':[1.373,1.377,1.27,0.119,2.029]},'dispersal':{'p':[204,989,990,991,994,995,996,998,1034,1041],'w':[6.033,0.579,0.586,0.001,0.571,0.996,0.151,0.897,0.229,0.793]},'initial':0,'monitored':0,'temp':[4.82,4.18,6.66,9.79,11.3,14.62,16.17,15.96,12.69,10.92,9.69,10.1]},
		{'area':3.323,'action':0.06,'capacity':82.22,'local':{'p':[1001,1002,1003,1004,1005,1029],'w':[0.489,0.613,1.893,2.137,1.764,0.559]},'dispersal':{'p':[205,1001,1002,1003,1004,1005,1006,1007,1029],'w':[3.323,0.325,0.346,0.851,0.933,0.636,0.028,0.081,0.269]},'initial':0,'monitored':0,'temp':[4.76,4.08,6.54,9.62,11.11,14.46,15.91,15.73,12.51,10.79,9.58,9.98]},
		{'area':7.234,'action':5.16,'capacity':203.9,'local':{'p':[877,1001,1009,1010,1011],'w':[1.237,1.544,2.992,3.404,1.686]},'dispersal':{'p':[206,877,879,1001,1009,1010,1011],'w':[7.234,0.636,0.01,0.751,1.282,1.362,0.803]},'initial':0,'monitored':0,'temp':[4.58,3.87,6.31,9.37,10.69,14.09,15.44,15.35,12.19,10.56,9.36,9.85]},
		{'area':2.636,'action':0.08,'capacity':61.87,'local':{'p':[1016,1018,1020,1022],'w':[2.128,2.084,2.348,0.493]},'dispersal':{'p':[207,1016,1018,1019,1020,1022,1023],'w':[2.636,0.952,0.903,0.037,0.944,0.365,0.117]},'initial':0,'monitored':0,'temp':[4.73,4.06,6.6,9.57,11.01,14.41,15.7,15.59,12.39,10.79,9.54,10.05]},
		{'area':2.371,'action':1.06,'capacity':58.32,'local':{'p':[1026,1027,1028,1031,1032],'w':[1.62,0.871,2.289,0.426,0.105]},'dispersal':{'p':[208,1024,1025,1026,1027,1028,1030,1031,1032],'w':[2.371,0.046,0.874,0.706,0.354,0.932,0.119,0.251,0.13]},'initial':0,'monitored':0,'temp':[4.76,4.13,6.58,9.66,11.26,14.59,16.03,15.84,12.55,10.82,9.6,9.97]},
		{'area':2.735,'action':3.32,'capacity':83.41,'local':{'p':[1039,1040,1042,1043,1044],'w':[1.913,1.285,1.94,0.449,1.112]},'dispersal':{'p':[209,1039,1040,1042,1043,1044],'w':[2.735,0.828,0.674,0.91,0.274,0.501]},'initial':0,'monitored':0,'temp':[4.67,4.06,6.51,9.64,11.17,14.45,15.97,15.81,12.53,10.78,9.53,9.91]},
		{'area':5.658,'action':2.67,'capacity':151.36,'local':{'p':[979,980,987,1045,1046,1047,1049],'w':[0.686,2.08,0.126,2.069,0.087,3.298,1.384]},'dispersal':{'p':[210,979,980,981,987,1045,1046,1047,1049],'w':[5.658,0.38,0.846,0.016,0.124,0.816,0.185,1.319,0.709]},'initial':0,'monitored':0,'temp':[4.53,3.92,6.39,9.52,11.03,14.31,15.85,15.71,12.45,10.74,9.44,9.85]},
		{'area':11.342,'action':7.92,'capacity':257.19,'local':{'p':[68,979,1049,1051,1056,1057,1097,1099],'w':[1.218,0.965,3.108,1.43,2.174,2.353,0.137,1.748]},'dispersal':{'p':[68,211,977,979,1049,1051,1056,1057,1097,1099],'w':[0.534,11.342,0.087,0.487,1.287,0.6,0.899,0.937,0.198,0.75]},'initial':0,'monitored':0,'temp':[4.62,4.03,6.57,9.72,11.23,14.56,16.14,15.97,12.67,10.91,9.58,10]},
		{'area':2.071,'action':3.21,'capacity':66.58,'local':{'p':[1050,1052,1053,1055,1057],'w':[3.227,0.256,0.524,2.499,0.893]},'dispersal':{'p':[212,1050,1052,1053,1054,1055,1057],'w':[2.071,1.355,0.212,0.396,0.013,0.926,0.55]},'initial':0,'monitored':0,'temp':[4.72,4.12,6.71,9.86,11.4,14.73,16.34,16.18,12.84,11.04,9.7,10.13]},
		{'area':2.087,'action':1.03,'capacity':57.11,'local':{'p':[1058,1059,1063,1064],'w':[2.835,1.239,0.387,2.524]},'dispersal':{'p':[213,1058,1059,1061,1062,1063,1064],'w':[2.087,1.239,0.65,0.013,0.011,0.367,1.005]},'initial':0,'monitored':0,'temp':[5.18,4.65,7.33,10.43,11.98,15.31,16.99,16.79,13.4,11.52,10.17,10.59]},
		{'area':2.171,'action':0.04,'capacity':51.39,'local':{'p':[942],'w':[2.025]},'dispersal':{'p':[214,938,940,942,948,1068,1070],'w':[2.171,0.621,0.063,0.81,0.087,0.072,1.259]},'initial':0,'monitored':0,'temp':[5.05,4.54,7.19,10.2,11.8,15.06,16.82,16.61,13.26,11.42,10.05,10.49]},
		{'area':4.131,'action':0.4,'capacity':101.25,'local':{'p':[1073,1076],'w':[2.384,1.244]},'dispersal':{'p':[215,1072,1073,1074,1076,1078,1087],'w':[4.131,0.661,0.843,0.08,0.547,0.439,0.369]},'initial':0,'monitored':0,'temp':[5.14,4.63,7.3,10.38,11.95,15.26,16.99,16.81,13.36,11.47,10.12,10.56]},
		{'area':1.907,'action':0.31,'capacity':48.63,'local':{'p':[1077,1082,1083,1087,1088,1089],'w':[1.145,1.607,1.117,0.867,0.428,0.376]},'dispersal':{'p':[216,1077,1082,1083,1087,1088,1089],'w':[1.907,0.491,0.715,0.512,0.414,0.269,0.301]},'initial':0,'monitored':0,'temp':[5.14,4.59,7.27,10.41,11.97,15.32,16.98,16.81,13.37,11.47,10.12,10.54]},
		{'area':4.221,'action':6.91,'capacity':129.7,'local':{'p':[1089,1091,1092,1094,1095],'w':[1.1,0.721,1.775,1.991,2.78]},'dispersal':{'p':[217,1089,1091,1092,1094,1095,1144],'w':[4.221,0.549,0.405,0.692,0.928,1.234,0.036]},'initial':0,'monitored':0,'temp':[4.78,4.17,6.77,9.94,11.49,14.85,16.45,16.33,12.94,11.1,9.75,10.17]},
		{'area':6.701,'action':2.66,'capacity':179.74,'local':{'p':[1097,1098,1099,1100,1104,1137,1140],'w':[1.137,1.543,0.667,3.06,0.077,1.72,2.012]},'dispersal':{'p':[218,1097,1098,1099,1100,1104,1137,1140],'w':[6.701,0.519,0.679,0.404,1.162,0.174,0.799,0.851]},'initial':0,'monitored':0,'temp':[4.66,4.07,6.6,9.78,11.29,14.61,16.16,16.03,12.72,10.96,9.59,9.99]},
		{'area':1.639,'action':0.16,'capacity':41.26,'local':{'p':[1104,1107,1108,1109,1110],'w':[0.946,1.568,1.972,0.357,0.789]},'dispersal':{'p':[219,1104,1106,1107,1108,1109,1110],'w':[1.639,0.564,0.006,0.642,0.904,0.168,0.457]},'initial':0,'monitored':0,'temp':[4.66,4.1,6.57,9.73,11.21,14.48,15.98,15.88,12.6,10.92,9.55,9.94]},
		{'area':5.505,'action':0.2,'capacity':137.74,'local':{'p':[224,1114,1115,1116,1119,1120,1131],'w':[2.386,1.047,2.826,0.126,1.756,0.039,1.232]},'dispersal':{'p':[220,224,1114,1115,1116,1119,1120,1122,1131],'w':[5.505,1.035,0.461,1.088,0.153,0.748,0.112,0.007,0.654]},'initial':0,'monitored':0,'temp':[4.62,4.09,6.5,9.61,11.04,14.29,15.73,15.68,12.39,10.78,9.47,9.84]},
		{'area':3.337,'action':0.02,'capacity':77.28,'local':{'p':[223,1122,1123,1126],'w':[3.086,1.813,1.739,0.06]},'dispersal':{'p':[221,223,1121,1122,1123,1124,1125,1126],'w':[3.337,1.358,1.141,0.834,0.847,0.005,0.005,0.184]},'initial':0,'monitored':0,'temp':[4.75,4.2,6.62,9.72,11.24,14.52,15.97,15.86,12.53,10.86,9.6,9.95]},
		{'area':0.788,'action':0,'capacity':16.48,'local':{'p':[1126,1127,1129,1130],'w':[1.983,0.221,1.213,1.258]},'dispersal':{'p':[222,1126,1127,1129,1130],'w':[0.788,0.86,0.3,0.537,0.677]},'initial':0,'monitored':0,'temp':[4.78,4.21,6.64,9.7,11.29,14.6,16.02,15.87,12.55,10.92,9.64,9.99]},
		{'area':7.78,'action':0.24,'capacity':187.18,'local':{'p':[221,1122,1126,1131],'w':[3.086,0.607,1.268,2.88]},'dispersal':{'p':[221,223,1121,1122,1126,1131],'w':[0.934,7.78,0.317,0.347,0.549,1.171]},'initial':0,'monitored':0,'temp':[4.7,4.17,6.57,9.65,11.12,14.38,15.8,15.75,12.42,10.83,9.54,9.9]},
		{'area':11.476,'action':1.52,'capacity':292.39,'local':{'p':[220,1119,1131,1133],'w':[2.386,2.191,2.552,3.941]},'dispersal':{'p':[220,224,1119,1131,1133],'w':[1.004,11.476,0.974,1.109,1.588]},'initial':0,'monitored':0,'temp':[4.51,3.97,6.38,9.51,10.91,14.16,15.58,15.56,12.28,10.71,9.36,9.74]},
		{'area':3.915,'action':0.61,'capacity':100.3,'local':{'p':[1138,1139,1142],'w':[2.711,2.25,0.377]},'dispersal':{'p':[225,1138,1139,1141,1142],'w':[3.915,1.197,0.931,0.069,0.229]},'initial':0,'monitored':0,'temp':[4.6,4.03,6.56,9.76,11.22,14.57,16.12,15.98,12.67,10.92,9.51,9.91]},
		{'area':1.841,'action':0.12,'capacity':45.55,'local':{'p':[1143,1144],'w':[2.134,1.729]},'dispersal':{'p':[226,1142,1143,1144,1145],'w':[1.841,0.051,0.861,0.817,0.042]},'initial':0,'monitored':0,'temp':[4.94,4.37,6.99,10.16,11.7,15.09,16.7,16.54,13.13,11.26,9.85,10.27]},
		{'area':1.273,'action':0.27,'capacity':31.8,'local':{'p':[228,233],'w':[2.206,0.222]},'dispersal':{'p':[227,228,231,233],'w':[1.273,0.849,0.715,0.253]},'initial':0,'monitored':0,'temp':[5.95,4.93,7.39,10.42,11.87,15.16,16.43,16.45,13.71,12.06,10.84,11.1]},
		{'area':2.705,'action':0.03,'capacity':63.48,'local':{'p':[227,233],'w':[2.206,2.47]},'dispersal':{'p':[227,228,231,233],'w':[0.78,2.705,0.072,1.005]},'initial':0,'monitored':0,'temp':[6,4.97,7.4,10.41,11.85,15.14,16.4,16.43,13.72,12.09,10.89,11.13]},
		{'area':1.581,'action':0.81,'capacity':28.02,'local':{'p':[82,91,230],'w':[0.833,0.359,2.537]},'dispersal':{'p':[82,91,229,230,233],'w':[0.419,0.246,1.581,0.992,0.063]},'initial':0,'monitored':0,'temp':[6.01,4.89,7.23,10.27,11.66,14.85,16.16,16.35,13.73,12.16,10.99,11.34]},
		{'area':5.058,'action':9.43,'capacity':162.58,'local':{'p':[82,91,229,282],'w':[1.687,1.873,2.537,0.929]},'dispersal':{'p':[82,91,229,230,235,241,282],'w':[0.679,0.83,1.128,5.058,1.146,0.06,0.444]},'initial':0,'monitored':0,'temp':[5.96,4.84,7.19,10.25,11.64,14.84,16.15,16.35,13.7,12.12,10.93,11.3]},
		{'area':5.291,'action':0.22,'capacity':131.91,'local':{'p':[232,234,235],'w':[2.242,0.866,0.7]},'dispersal':{'p':[82,227,228,231,232,233,234,235],'w':[0.097,0.643,0.027,5.291,0.854,0.315,0.374,0.339]},'initial':0,'monitored':0,'temp':[5.88,4.87,7.36,10.42,11.88,15.15,16.44,16.45,13.7,12.02,10.77,11.07]},
		{'area':3.63,'action':0.16,'capacity':91.55,'local':{'p':[231,234,235,236,238],'w':[2.242,1.059,2.809,1.406,0.465]},'dispersal':{'p':[231,232,234,235,236,238],'w':[1.048,3.63,0.497,1.253,0.538,0.34]},'initial':0,'monitored':0,'temp':[5.83,4.79,7.26,10.33,11.78,15.02,16.34,16.38,13.65,11.98,10.73,11.08]},
		{'area':3.494,'action':0.27,'capacity':33.63,'local':{'p':[82,227,228],'w':[1.839,0.222,2.47]},'dispersal':{'p':[82,227,228,229,231,233,235],'w':[0.723,0.13,0.918,0.029,0.362,3.494,0.114]},'initial':0,'monitored':0,'temp':[5.98,4.92,7.34,10.37,11.8,15.05,16.33,16.41,13.72,12.09,10.89,11.19]},
		{'area':2.879,'action':0.42,'capacity':73.7,'local':{'p':[231,232,236,239],'w':[0.866,1.059,2.36,0.475]},'dispersal':{'p':[231,232,234,236,239],'w':[0.423,0.511,2.879,0.871,0.3]},'initial':0,'monitored':0,'temp':[5.74,4.74,7.29,10.38,11.84,15.1,16.43,16.38,13.62,11.89,10.6,10.94]},
		{'area':5.662,'action':2.37,'capacity':143.81,'local':{'p':[231,232,238,241],'w':[0.7,2.809,0.833,1.477]},'dispersal':{'p':[82,230,231,232,233,235,238,241,282],'w':[0.44,1.042,0.357,1.074,0.114,5.662,0.407,0.625,0.186]},'initial':0,'monitored':0,'temp':[5.87,4.78,7.19,10.26,11.68,14.89,16.21,16.34,13.65,12.03,10.81,11.18]},
		{'area':2.151,'action':0.4,'capacity':55.23,'local':{'p':[232,234,238,239],'w':[1.406,2.36,1.619,1.452]},'dispersal':{'p':[232,234,236,238,239],'w':[0.719,1.039,2.151,0.719,0.731]},'initial':0,'monitored':0,'temp':[5.73,4.69,7.22,10.31,11.76,15,16.34,16.34,13.59,11.88,10.6,10.97]},
		{'area':3.544,'action':2.91,'capacity':92.61,'local':{'p':[83,240,241,243,276],'w':[1.544,2.402,2.491,0.161,1.383]},'dispersal':{'p':[83,237,240,241,243,276,281,282],'w':[0.709,3.544,0.971,0.973,0.239,0.542,0.112,0.235]},'initial':0,'monitored':0,'temp':[5.58,4.45,6.93,10.03,11.48,14.69,16.06,16.18,13.42,11.75,10.48,10.94]},
		{'area':2.715,'action':0,'capacity':37.58,'local':{'p':[83,232,235,236,239,241],'w':[0.912,0.465,0.833,1.619,1.242,1.378]},'dispersal':{'p':[83,232,235,236,238,239,241],'w':[0.411,0.266,0.472,0.695,2.715,0.56,0.662]},'initial':0,'monitored':0,'temp':[5.71,4.64,7.13,10.22,11.66,14.89,16.23,16.3,13.56,11.87,10.61,11.01]},
		{'area':5.234,'action':0.99,'capacity':107.22,'local':{'p':[83,234,236,238,243],'w':[2.201,0.475,1.452,1.242,1.545]},'dispersal':{'p':[83,234,236,238,239,243],'w':[0.924,0.257,0.577,0.528,5.234,0.716]},'initial':0,'monitored':0,'temp':[5.61,4.57,7.14,10.25,11.69,14.92,16.29,16.24,13.49,11.76,10.46,10.87]},
		{'area':7.5,'action':5.67,'capacity':210.51,'local':{'p':[237,242,243,244,266,276],'w':[2.402,2.759,2.466,0.016,0.293,3.037]},'dispersal':{'p':[83,237,240,242,243,244,266,276],'w':[0.054,1.02,7.5,1.165,1.042,0.11,0.296,1.202]},'initial':0,'monitored':0,'temp':[5.49,4.38,6.88,9.97,11.43,14.63,16.01,16.06,13.31,11.63,10.37,10.85]},
		{'area':4.332,'action':5.36,'capacity':117.76,'local':{'p':[83,235,237,238],'w':[1.278,1.477,2.491,1.378]},'dispersal':{'p':[83,230,235,237,238,241,281,282],'w':[0.575,0.054,0.645,1.046,0.617,4.332,0.012,0.821]},'initial':0,'monitored':0,'temp':[5.69,4.56,7.02,10.11,11.55,14.76,16.1,16.26,13.51,11.87,10.61,11.04]},
		{'area':7.32,'action':6.64,'capacity':210.66,'local':{'p':[58,240,244,245,266,275],'w':[2.381,2.759,0.906,0.596,1.275,3.018]},'dispersal':{'p':[58,240,242,243,244,245,266,275,276],'w':[0.928,1.127,7.32,0.1,0.439,0.386,0.759,1.147,0.004]},'initial':0,'monitored':0,'temp':[5.47,4.39,6.93,10.03,11.51,14.72,16.13,16.07,13.3,11.59,10.32,10.82]},
		{'area':9.94,'action':8.06,'capacity':258.74,'local':{'p':[83,237,239,240,244],'w':[1.691,0.161,1.545,2.466,3.458]},'dispersal':{'p':[83,237,239,240,242,243,244],'w':[0.664,0.134,0.617,1.018,0.135,9.94,1.36]},'initial':0,'monitored':0,'temp':[5.4,4.32,6.86,9.94,11.38,14.59,16,15.91,13.21,11.49,10.23,10.68]},
		{'area':5.875,'action':4.78,'capacity':152.27,'local':{'p':[58,240,242,243],'w':[3.202,0.016,0.906,3.458]},'dispersal':{'p':[58,240,242,243,244],'w':[1.291,0.154,0.494,1.361,5.875]},'initial':0,'monitored':0,'temp':[5.31,4.22,6.76,9.83,11.27,14.47,15.91,15.77,13.08,11.37,10.12,10.59]},
		{'area':4.559,'action':2.45,'capacity':81.69,'local':{'p':[58,242,248,275],'w':[2.899,0.596,1.745,1.219]},'dispersal':{'p':[58,242,245,247,248,259,275],'w':[1.14,0.31,4.559,0.006,0.974,0.099,0.524]},'initial':0,'monitored':0,'temp':[5.6,4.61,7.23,10.35,11.85,15.08,16.52,16.32,13.5,11.72,10.43,10.92]},
		{'area':3.124,'action':0.08,'capacity':1.83,'local':{'p':[87,248,249,260],'w':[1.067,1.212,0.158,2.597]},'dispersal':{'p':[87,246,248,249,260,263],'w':[0.593,3.124,0.678,1.003,1.049,0.082]},'initial':0,'monitored':0,'temp':[5.7,4.79,7.47,10.66,12.21,15.48,16.93,16.67,13.73,11.9,10.56,11.05]},
		{'area':0.006,'action':0,'capacity':0,'local':{'p':[],'w':[]},'dispersal':{'p':[245,247,248],'w':[0.209,0.006,0.254]},'initial':0,'monitored':0,'temp':[5.73,4.77,7.42,10.56,12.08,15.32,16.75,16.53,13.67,11.87,10.56,11.06]},
		{'area':3.772,'action':0.56,'capacity':7.65,'local':{'p':[84,245,246,249,259,260],'w':[0.199,1.745,1.212,0.746,0.608,0.677]},'dispersal':{'p':[84,245,246,247,248,249,259,260,275],'w':[0.091,1.032,0.524,0.006,3.772,0.306,0.302,0.306,0.052]},'initial':0,'monitored':0,'temp':[5.71,4.76,7.42,10.57,12.1,15.35,16.78,16.55,13.68,11.86,10.54,11.04]},
		{'area':3.059,'action':0.06,'capacity':2.36,'local':{'p':[84,246,248,263],'w':[1.731,0.158,0.746,1.281]},'dispersal':{'p':[84,87,246,248,249,263],'w':[0.357,0.056,0.982,0.41,3.059,0.743]},'initial':0,'monitored':0,'temp':[5.68,4.77,7.46,10.65,12.21,15.49,16.94,16.67,13.72,11.88,10.53,11.03]},
		{'area':1.251,'action':0.16,'capacity':29.13,'local':{'p':[85,318,323],'w':[1.172,1.742,0.737]},'dispersal':{'p':[85,250,251,318,323],'w':[0.45,1.251,0.075,0.722,0.438]},'initial':0,'monitored':0,'temp':[5.09,4.23,6.91,10.05,11.64,14.93,16.44,16.15,13.14,11.34,9.99,10.49]},
		{'area':1.649,'action':0.12,'capacity':40.06,'local':{'p':[318,326],'w':[1.471,1.756]},'dispersal':{'p':[250,251,252,318,326],'w':[0.076,1.649,0.584,0.619,0.801]},'initial':0,'monitored':0,'temp':[5.19,4.34,7.03,10.21,11.8,15.1,16.6,16.3,13.27,11.45,10.1,10.59]},
		{'area':4.722,'action':0.48,'capacity':40.61,'local':{'p':[86,257,317],'w':[1.786,0.595,0.546]},'dispersal':{'p':[86,251,252,257,313,315,317,326],'w':[0.735,0.578,4.722,0.32,0.002,0.561,0.27,0.422]},'initial':0,'monitored':0,'temp':[5.27,4.42,7.13,10.34,11.93,15.23,16.74,16.42,13.38,11.54,10.18,10.67]},
		{'area':2.503,'action':1.67,'capacity':47.95,'local':{'p':[87,262,317],'w':[0.524,1.859,0.062]},'dispersal':{'p':[87,253,255,257,258,262,317],'w':[0.144,2.503,0.446,0.649,0.523,0.802,0.397]},'initial':0,'monitored':0,'temp':[5.32,4.49,7.19,10.44,12,15.32,16.85,16.5,13.46,11.6,10.24,10.72]},
		{'area':0.028,'action':0,'capacity':0.18,'local':{'p':[],'w':[]},'dispersal':{'p':[87,254,255,263],'w':[0.405,0.028,0.156,0.144]},'initial':0,'monitored':0,'temp':[5.5,4.63,7.33,10.55,12.12,15.42,16.91,16.61,13.6,11.75,10.4,10.88]},
		{'area':2.956,'action':1.47,'capacity':36.44,'local':{'p':[86,256,257,263],'w':[1.222,1.781,0.666,1.002]},'dispersal':{'p':[86,87,253,254,255,256,257,262,263],'w':[0.582,0.465,0.532,0.028,2.956,0.758,0.247,0.05,0.439]},'initial':0,'monitored':0,'temp':[5.41,4.56,7.26,10.5,12.08,15.39,16.9,16.57,13.54,11.67,10.31,10.8]},
		{'area':2.067,'action':0.04,'capacity':6.8,'local':{'p':[86,255,263],'w':[0.776,1.781,1.473]},'dispersal':{'p':[86,255,256,263],'w':[0.409,0.743,2.067,0.641]},'initial':0,'monitored':0,'temp':[5.45,4.59,7.3,10.53,12.12,15.42,16.92,16.59,13.57,11.71,10.34,10.83]},
		{'area':1.122,'action':0.11,'capacity':11.87,'local':{'p':[86,252,255],'w':[1.461,0.595,0.666]},'dispersal':{'p':[86,252,253,255,257,317],'w':[0.555,0.371,0.635,0.378,1.122,0.301]},'initial':0,'monitored':0,'temp':[5.29,4.46,7.17,10.41,11.99,15.3,16.82,16.48,13.43,11.57,10.21,10.69]},
		{'area':2.772,'action':0.16,'capacity':27.57,'local':{'p':[262,303,312,317],'w':[0.924,0.684,1.736,0.859]},'dispersal':{'p':[253,258,262,303,304,312,317],'w':[0.533,2.772,0.741,0.363,0.691,0.671,0.398]},'initial':0,'monitored':0,'temp':[5.37,4.53,7.2,10.43,11.97,15.28,16.81,16.5,13.48,11.64,10.3,10.77]},
		{'area':2.237,'action':1.76,'capacity':44.08,'local':{'p':[248,260,261],'w':[0.608,1.77,2.378]},'dispersal':{'p':[245,248,259,260,261,265,266,275],'w':[0.099,0.312,2.237,0.826,1.044,0.007,0.047,0.701]},'initial':0,'monitored':0,'temp':[5.7,4.75,7.4,10.56,12.09,15.36,16.8,16.63,13.71,11.9,10.57,11.07]},
		{'area':3.147,'action':0.07,'capacity':1.61,'local':{'p':[87,246,248,259,261],'w':[1.643,2.597,0.677,1.77,0.68]},'dispersal':{'p':[87,246,248,259,260,261],'w':[0.821,1.091,0.435,0.744,3.147,0.372]},'initial':0,'monitored':0,'temp':[5.7,4.78,7.45,10.64,12.17,15.44,16.9,16.66,13.73,11.9,10.56,11.06]},
		{'area':5.003,'action':0.87,'capacity':30.44,'local':{'p':[87,259,260,264,273],'w':[1.999,2.378,0.68,0.822,2.218]},'dispersal':{'p':[87,259,260,261,264,265,266,273,275],'w':[0.924,0.796,0.388,5.003,0.6,0.007,0.215,0.926,0.14]},'initial':0,'monitored':0,'temp':[5.68,4.73,7.37,10.56,12.11,15.39,16.83,16.71,13.74,11.93,10.57,11.07]},
		{'area':3.605,'action':0.2,'capacity':26.12,'local':{'p':[87,253,258,304],'w':[3.087,1.859,0.924,1.009]},'dispersal':{'p':[87,253,255,258,262,304],'w':[1.407,0.795,0.061,0.581,3.605,0.597]},'initial':0,'monitored':0,'temp':[5.42,4.57,7.25,10.48,12.03,15.34,16.86,16.56,13.54,11.69,10.34,10.82]},
		{'area':3.569,'action':0.12,'capacity':10.79,'local':{'p':[249,255,256],'w':[1.281,1.002,1.473]},'dispersal':{'p':[87,246,249,254,255,256,263],'w':[0.539,0.144,0.688,0.028,0.463,0.528,3.569]},'initial':0,'monitored':0,'temp':[5.56,4.68,7.38,10.6,12.18,15.48,16.95,16.65,13.65,11.8,10.44,10.93]},
		{'area':2.91,'action':1.63,'capacity':46.21,'local':{'p':[89,261,273,274],'w':[1.906,0.822,2.118,0.984]},'dispersal':{'p':[89,261,264,265,266,267,268,269,270,272,273,274,302],'w':[0.752,0.652,2.91,0.007,0.424,0.001,0.026,0.139,0.007,0.197,0.822,0.424,0.228]},'initial':0,'monitored':0,'temp':[5.79,4.77,7.42,10.62,12.23,15.52,16.9,17.05,13.96,12.17,10.73,11.27]},
		{'area':0.007,'action':0,'capacity':0.14,'local':{'p':[],'w':[]},'dispersal':{'p':[259,261,264,265,266,275],'w':[0.021,0.208,0.019,0.007,0.206,0.048]},'initial':0,'monitored':0,'temp':[5.68,4.67,7.3,10.47,12.02,15.28,16.69,16.68,13.72,11.94,10.58,11.09]},
		{'area':7.082,'action':2.51,'capacity':151.56,'local':{'p':[240,242,275,276],'w':[0.293,1.275,2.362,2.113]},'dispersal':{'p':[89,240,242,259,261,264,265,266,267,275,276,277,281],'w':[0.779,0.232,0.585,0.045,0.213,0.304,0.007,7.082,0.035,0.912,0.809,1.057,0.069]},'initial':0,'monitored':0,'temp':[5.7,4.62,7.21,10.36,11.93,15.18,16.53,16.72,13.74,12,10.62,11.15]},
		{'area':2.805,'action':0.13,'capacity':2.37,'local':{'p':[271,272],'w':[1.574,1.045]},'dispersal':{'p':[88,89,266,267,268,271,272,277],'w':[0.065,0.493,0.028,2.805,0.024,0.517,0.54,0.362]},'initial':0,'monitored':0,'temp':[5.96,4.85,7.48,10.68,12.34,15.62,16.9,17.34,14.18,12.43,10.94,11.51]},
		{'area':0.026,'action':0,'capacity':0.59,'local':{'p':[],'w':[]},'dispersal':{'p':[89,264,267,268,269,272],'w':[0.229,0.053,0.017,0.026,0.106,0.22]},'initial':0,'monitored':0,'temp':[5.89,4.82,7.48,10.68,12.35,15.64,16.95,17.29,14.13,12.35,10.86,11.43]},
		{'area':0.139,'action':0,'capacity':3.3,'local':{'p':[],'w':[]},'dispersal':{'p':[89,264,268,269,270,272,302],'w':[0.245,0.371,0.026,0.139,0.007,0.346,0.029]},'initial':0,'monitored':0,'temp':[5.87,4.82,7.47,10.67,12.32,15.61,16.94,17.24,14.09,12.32,10.84,11.4]},
		{'area':0.007,'action':0,'capacity':0.18,'local':{'p':[],'w':[]},'dispersal':{'p':[264,269,270,272,302],'w':[0.169,0.117,0.007,0.317,0.076]},'initial':0,'monitored':0,'temp':[5.87,4.83,7.47,10.67,12.3,15.59,16.93,17.2,14.07,12.3,10.83,11.39]},
		{'area':0.952,'action':0,'capacity':0.86,'local':{'p':[267,272],'w':[1.574,1.797]},'dispersal':{'p':[98,267,271,272],'w':[0.001,0.725,0.952,0.859]},'initial':0,'monitored':0,'temp':[5.96,4.87,7.49,10.68,12.33,15.6,16.89,17.31,14.16,12.43,10.95,11.51]},
		{'area':3.194,'action':0,'capacity':37.34,'local':{'p':[98,267,271],'w':[2.607,1.045,1.797]},'dispersal':{'p':[89,98,264,267,268,269,270,271,272,302],'w':[0.163,1.002,0.137,0.528,0.026,0.139,0.007,0.592,3.194,0.258]},'initial':0,'monitored':0,'temp':[5.92,4.86,7.49,10.68,12.32,15.6,16.91,17.27,14.13,12.38,10.9,11.46]},
		{'area':4.189,'action':3.56,'capacity':65.54,'local':{'p':[87,261,264,274,304],'w':[0.964,2.218,2.118,2.305,0.604]},'dispersal':{'p':[87,261,264,273,274,304],'w':[0.485,1.014,0.883,4.189,1.007,0.407]},'initial':0,'monitored':0,'temp':[5.7,4.74,7.39,10.59,12.14,15.44,16.89,16.83,13.8,12,10.62,11.13]},
		{'area':3.994,'action':2.72,'capacity':74.23,'local':{'p':[264,273,304],'w':[0.984,2.305,1.691]},'dispersal':{'p':[99,264,273,274,301,302,304,306,308],'w':[0.054,0.48,0.944,3.994,0.592,0.672,0.988,0.119,0.209]},'initial':0,'monitored':0,'temp':[5.76,4.8,7.42,10.61,12.14,15.43,16.88,16.85,13.84,12.07,10.7,11.2]},
		{'area':4.17,'action':9.12,'capacity':141.07,'local':{'p':[242,245,266],'w':[3.018,1.219,2.362]},'dispersal':{'p':[242,245,248,259,261,265,266,275],'w':[1.307,0.54,0.074,0.702,0.095,0.007,0.998,4.17]},'initial':0,'monitored':0,'temp':[5.63,4.61,7.22,10.36,11.88,15.12,16.54,16.46,13.58,11.82,10.5,11]},
		{'area':4.167,'action':4.29,'capacity':124,'local':{'p':[237,240,266],'w':[1.383,3.037,2.113]},'dispersal':{'p':[237,240,241,242,266,276,277,281,282],'w':[0.677,1.296,0.002,0.027,0.856,4.167,0.157,0.906,0.091]},'initial':0,'monitored':0,'temp':[5.68,4.55,7.05,10.17,11.67,14.89,16.23,16.46,13.6,11.93,10.61,11.11]},
		{'area':4.409,'action':0.38,'capacity':41.05,'local':{'p':[279,281],'w':[2.142,0.751]},'dispersal':{'p':[89,90,266,267,276,277,279,280,281],'w':[0.073,0.009,1.012,0.288,0.143,4.409,1.02,0.005,0.309]},'initial':0,'monitored':0,'temp':[5.89,4.76,7.33,10.5,12.11,15.37,16.66,17.06,14,12.29,10.86,11.41]},
		{'area':2.764,'action':0.68,'capacity':18.79,'local':{'p':[90,91,282],'w':[1.892,0.798,1.612]},'dispersal':{'p':[90,91,278,282],'w':[0.816,0.397,2.764,0.722]},'initial':0,'monitored':0,'temp':[5.99,4.82,7.3,10.44,11.98,15.21,16.49,16.94,13.99,12.35,10.99,11.5]},
		{'area':2.145,'action':0.78,'capacity':41.85,'local':{'p':[90,277,281],'w':[1.813,2.142,0.367]},'dispersal':{'p':[90,277,279,280,281],'w':[0.783,0.912,2.145,0.003,0.289]},'initial':0,'monitored':0,'temp':[5.97,4.82,7.35,10.51,12.1,15.35,16.63,17.09,14.05,12.38,10.96,11.5]},
		{'area':0.005,'action':0,'capacity':0,'local':{'p':[],'w':[]},'dispersal':{'p':[277,279,280],'w':[0.009,0.055,0.005]},'initial':0,'monitored':0,'temp':[6.02,4.88,7.44,10.62,12.23,15.49,16.76,17.26,14.16,12.47,11.02,11.57]},
		{'area':1.718,'action':0.31,'capacity':43.51,'local':{'p':[90,277,279,282],'w':[1.321,0.751,0.367,1.124]},'dispersal':{'p':[90,237,241,266,276,277,279,281,282],'w':[0.542,0.172,0.014,0.059,0.952,0.332,0.214,1.718,0.547]},'initial':0,'monitored':0,'temp':[5.79,4.64,7.13,10.26,11.77,15,16.31,16.63,13.74,12.08,10.75,11.24]},
		{'area':6.269,'action':3.62,'capacity':161.97,'local':{'p':[90,91,230,278,281],'w':[0.94,2.717,0.929,1.612,1.124]},'dispersal':{'p':[90,91,230,235,237,241,276,278,281,282],'w':[0.45,1.16,0.411,0.142,0.171,0.658,0.049,0.697,0.445,6.269]},'initial':0,'monitored':0,'temp':[5.84,4.69,7.13,10.23,11.7,14.92,16.23,16.52,13.71,12.08,10.8,11.26]},
		{'area':5.014,'action':2.2,'capacity':51.74,'local':{'p':[92,93,285],'w':[2.271,0.531,3.162]},'dispersal':{'p':[92,93,94,283,284,285],'w':[0.947,0.366,0.404,5.014,0.025,1.306]},'initial':0,'monitored':0,'temp':[5.77,4.8,7.3,10.78,12.02,15.28,16.51,16.46,13.73,11.9,10.66,11]},
		{'area':0.025,'action':0,'capacity':0.65,'local':{'p':[],'w':[]},'dispersal':{'p':[94,283,284,285],'w':[0.112,0.248,0.025,0.336]},'initial':0,'monitored':0,'temp':[5.68,4.73,7.26,10.75,12,15.3,16.52,16.45,13.68,11.83,10.57,10.9]},
		{'area':3.456,'action':0.22,'capacity':22.69,'local':{'p':[93,283],'w':[3.778,3.162]},'dispersal':{'p':[93,94,283,284,285],'w':[1.649,0.57,1.659,0.025,3.456]},'initial':0,'monitored':0,'temp':[5.82,4.84,7.34,10.8,12.04,15.31,16.54,16.5,13.78,11.96,10.73,11.06]},
		{'area':1.993,'action':1.9,'capacity':58.49,'local':{'p':[92,407],'w':[0.818,2.309]},'dispersal':{'p':[92,94,286,290,407],'w':[0.765,0.29,1.993,0.615,1.081]},'initial':0,'monitored':0,'temp':[5.48,4.57,7.12,10.65,11.91,15.23,16.46,16.34,13.49,11.66,10.34,10.68]},
		{'area':4.835,'action':0.48,'capacity':113.89,'local':{'p':[93,291,292,293],'w':[1.28,1.998,1.263,0.245]},'dispersal':{'p':[93,94,287,288,289,290,291,292,293,394],'w':[0.547,0.52,4.835,0.014,0.024,0.709,0.88,0.629,0.483,0.091]},'initial':0,'monitored':0,'temp':[5.66,4.74,7.22,10.6,11.81,15.13,16.36,16.31,13.5,11.89,10.55,10.92]},
		{'area':0.014,'action':0.07,'capacity':0.65,'local':{'p':[],'w':[]},'dispersal':{'p':[94,287,288,289,290],'w':[0.085,0.303,0.014,0.021,0.232]},'initial':0,'monitored':0,'temp':[5.56,4.66,7.17,10.6,11.82,15.15,16.38,16.3,13.46,11.79,10.44,10.81]},
		{'area':0.024,'action':0,'capacity':0.56,'local':{'p':[],'w':[]},'dispersal':{'p':[94,287,288,289,290],'w':[0.023,0.362,0.014,0.024,0.45]},'initial':0,'monitored':0,'temp':[5.55,4.65,7.16,10.58,11.8,15.13,16.37,16.28,13.44,11.78,10.43,10.8]},
		{'area':7.316,'action':1.34,'capacity':184.75,'local':{'p':[114,394,407],'w':[1.707,2.184,1.498]},'dispersal':{'p':[94,114,286,287,288,289,290,293,394,407],'w':[1.114,0.672,0.629,0.747,0.014,0.024,7.316,0.103,0.906,1.15]},'initial':0,'monitored':0,'temp':[5.45,4.57,7.11,10.56,11.79,15.14,16.37,16.26,13.38,11.69,10.32,10.68]},
		{'area':8.09,'action':0.11,'capacity':179.03,'local':{'p':[93,287,292],'w':[3.74,1.998,1.815]},'dispersal':{'p':[93,287,291,292],'w':[1.579,0.925,8.09,0.841]},'initial':0,'monitored':0,'temp':[5.79,4.84,7.3,10.65,11.85,15.14,16.38,16.35,13.6,12.01,10.7,11.07]},
		{'area':6.446,'action':0.19,'capacity':154.08,'local':{'p':[81,287,291,293],'w':[2.493,1.263,1.815,2.03]},'dispersal':{'p':[81,287,291,292,293],'w':[1.037,0.529,0.805,6.446,0.89]},'initial':0,'monitored':0,'temp':[5.8,4.86,7.29,10.59,11.78,15.07,16.33,16.31,13.56,12.04,10.73,11.1]},
		{'area':4.007,'action':0.68,'capacity':51.64,'local':{'p':[81,287,292,398],'w':[0.635,0.245,2.03,1.031]},'dispersal':{'p':[81,112,287,290,292,293,394,397,398],'w':[0.365,0.053,0.559,0.106,0.866,4.007,0.746,0.5,0.422]},'initial':0,'monitored':0,'temp':[5.57,4.69,7.18,10.53,11.74,15.08,16.33,16.24,13.39,11.84,10.47,10.84]},
		{'area':4.444,'action':1.43,'capacity':76.28,'local':{'p':[111,295,296,297,298,387,388,401],'w':[1.545,0.179,1.435,0.714,1.096,0.3,0.047,1.66]},'dispersal':{'p':[96,111,294,295,296,297,298,385,387,388,398,401],'w':[0.011,0.569,4.444,0.145,0.567,0.341,0.482,0.046,0.175,0.233,0.096,0.639]},'initial':0,'monitored':0,'temp':[5.83,4.93,7.34,10.61,11.86,15.14,16.45,16.38,13.62,12.07,10.77,11.07]},
		{'area':0.668,'action':0.03,'capacity':8.98,'local':{'p':[294,296],'w':[0.179,0.845]},'dispersal':{'p':[294,295,296,398],'w':[0.107,0.668,0.361,0.05]},'initial':0,'monitored':0,'temp':[5.9,4.95,7.34,10.56,11.79,15.05,16.34,16.33,13.62,12.12,10.85,11.19]},
		{'area':1.965,'action':0.13,'capacity':42.88,'local':{'p':[294,295,298],'w':[1.435,0.845,1.985]},'dispersal':{'p':[294,295,296,298],'w':[0.63,0.371,1.965,0.843]},'initial':0,'monitored':0,'temp':[5.97,5,7.36,10.57,11.8,15.05,16.35,16.36,13.68,12.18,10.93,11.26]},
		{'area':3.886,'action':0.03,'capacity':95.63,'local':{'p':[96,97,294,298,299,385,387],'w':[2.661,0.632,0.714,0.228,1.221,3.044,0.025]},'dispersal':{'p':[96,97,111,294,297,298,299,385,387],'w':[0.957,0.387,0.01,0.436,3.886,0.216,0.596,1.119,0.164]},'initial':0,'monitored':0,'temp':[6.02,5.07,7.38,10.63,11.89,15.12,16.45,16.45,13.78,12.23,11,11.26]},
		{'area':3.308,'action':0.11,'capacity':76.9,'local':{'p':[96,294,296,297],'w':[2.269,1.096,1.985,0.228]},'dispersal':{'p':[96,294,296,297,298],'w':[0.884,0.599,0.76,0.276,3.308]},'initial':0,'monitored':0,'temp':[6.03,5.05,7.38,10.59,11.83,15.06,16.37,16.39,13.74,12.23,11.01,11.31]},
		{'area':2.481,'action':0.4,'capacity':61.76,'local':{'p':[96,97,297],'w':[1.034,1.55,1.221]},'dispersal':{'p':[95,96,97,297,299],'w':[0.005,0.406,0.73,0.549,2.481]},'initial':0,'monitored':0,'temp':[6.17,5.15,7.42,10.61,11.88,15.06,16.4,16.48,13.87,12.36,11.18,11.47]},
		{'area':11.059,'action':0.81,'capacity':242.95,'local':{'p':[98,305,308],'w':[2.645,3.803,1.262]},'dispersal':{'p':[98,107,300,301,305,306,308,366],'w':[0.994,0.1,11.059,0.126,1.565,0.018,0.933,1.592]},'initial':0,'monitored':0,'temp':[5.83,4.89,7.43,10.59,12.05,15.32,16.77,16.76,13.81,12.12,10.8,11.25]},
		{'area':2.15,'action':1.88,'capacity':62.44,'local':{'p':[302,308],'w':[1.266,1.94]},'dispersal':{'p':[98,274,300,301,302,304,308],'w':[0.438,0.778,0.124,2.15,0.481,0.018,0.79]},'initial':0,'monitored':0,'temp':[5.81,4.86,7.44,10.62,12.13,15.41,16.86,16.86,13.87,12.12,10.77,11.26]},
		{'area':1.551,'action':0.3,'capacity':38.67,'local':{'p':[301],'w':[1.266]},'dispersal':{'p':[98,264,269,270,272,274,301,302],'w':[0.768,0.241,0.027,0.007,0.311,0.675,0.536,1.551]},'initial':0,'monitored':0,'temp':[5.84,4.84,7.45,10.64,12.21,15.5,16.88,17.03,13.97,12.21,10.8,11.32]},
		{'area':5.688,'action':0.72,'capacity':28.76,'local':{'p':[258,304,309,312],'w':[0.684,2.325,0.94,1.516]},'dispersal':{'p':[80,99,258,303,304,305,307,309,312,316],'w':[0.057,0.009,0.315,5.688,1.093,0.59,0.102,0.417,0.554,0.957]},'initial':0,'monitored':0,'temp':[5.38,4.54,7.18,10.39,11.89,15.19,16.73,16.45,13.45,11.64,10.32,10.78]},
		{'area':9.802,'action':0.38,'capacity':87.14,'local':{'p':[87,262,273,274,303],'w':[1.71,1.009,0.604,1.691,2.325]},'dispersal':{'p':[87,99,258,262,273,274,301,303,304,305,306,308],'w':[0.758,0.83,0.485,0.436,0.328,0.758,0.006,1.028,9.802,0.354,0.132,0.088]},'initial':0,'monitored':0,'temp':[5.58,4.7,7.32,10.52,12.01,15.3,16.83,16.59,13.62,11.83,10.51,10.98]},
		{'area':10.499,'action':2.82,'capacity':240.53,'local':{'p':[99,300,306,308],'w':[1.207,3.803,2.023,0.223]},'dispersal':{'p':[99,107,300,303,304,305,306,307,308,316,363,364,365,366],'w':[0.308,0.31,1.524,0.499,0.234,10.499,0.732,0.714,0.199,0.067,0.015,0.008,0.531,0.117]},'initial':0,'monitored':0,'temp':[5.6,4.73,7.29,10.45,11.9,15.18,16.7,16.51,13.57,11.84,10.55,11]},
		{'area':2.132,'action':0.51,'capacity':53.64,'local':{'p':[99,305,308],'w':[2.141,2.023,2.291]},'dispersal':{'p':[99,274,300,304,305,306,308],'w':[0.79,0.061,0.044,0.149,0.943,2.132,1.004]},'initial':0,'monitored':0,'temp':[5.73,4.85,7.41,10.58,12.01,15.29,16.82,16.62,13.71,11.97,10.69,11.14]},
		{'area':3.407,'action':1.44,'capacity':87.58,'local':{'p':[360,365],'w':[1.702,1.787]},'dispersal':{'p':[303,305,307,316,356,358,360,365],'w':[0.104,0.759,3.407,0.636,0.01,0.169,0.685,0.787]},'initial':0,'monitored':0,'temp':[5.32,4.47,7.07,10.23,11.71,14.99,16.52,16.3,13.33,11.58,10.26,10.72]},
		{'area':3.306,'action':1.45,'capacity':87.02,'local':{'p':[300,301,305,306],'w':[1.262,1.94,0.223,2.291]},'dispersal':{'p':[98,99,274,300,301,304,305,306,308],'w':[0.078,0.022,0.178,1.07,0.74,0.104,0.228,0.835,3.306]},'initial':0,'monitored':0,'temp':[5.81,4.89,7.45,10.61,12.07,15.35,16.84,16.74,13.8,12.07,10.77,11.23]},
		{'area':0.912,'action':0.03,'capacity':0.76,'local':{'p':[303,312],'w':[0.94,0.714]},'dispersal':{'p':[80,303,309,312,315,316,317],'w':[0.198,0.554,0.912,0.565,0.233,0.16,0.197]},'initial':0,'monitored':0,'temp':[5.27,4.45,7.12,10.35,11.88,15.19,16.73,16.41,13.38,11.55,10.2,10.67]},
		{'area':2.686,'action':0.11,'capacity':37.26,'local':{'p':[80,313,314,322,324,326],'w':[0.226,1.833,2.413,0.361,1.859,0.264]},'dispersal':{'p':[80,310,313,314,320,322,324,325,326],'w':[0.244,2.686,0.777,0.982,0.047,0.257,0.687,0.047,0.24]},'initial':0,'monitored':0,'temp':[5.2,4.38,7.06,10.25,11.81,15.11,16.63,16.33,13.29,11.47,10.12,10.6]},
		{'area':5.32,'action':0.12,'capacity':132.23,'local':{'p':[80,314,316,325,357,358],'w':[0.984,2.233,1.111,0.208,2.168,2.318]},'dispersal':{'p':[80,311,314,316,325,349,357,358],'w':[0.433,5.32,0.902,0.641,0.18,0.09,0.976,0.88]},'initial':0,'monitored':0,'temp':[5.21,4.4,7.03,10.19,11.72,15.02,16.54,16.28,13.26,11.48,10.14,10.6]},
		{'area':1.741,'action':0.18,'capacity':10.33,'local':{'p':[258,303,309,317],'w':[1.736,1.516,0.714,0.935]},'dispersal':{'p':[258,303,309,312,317],'w':[0.842,0.794,0.557,1.741,0.523]},'initial':0,'monitored':0,'temp':[5.31,4.49,7.16,10.39,11.92,15.23,16.77,16.45,13.42,11.59,10.24,10.72]},
		{'area':2.866,'action':0.49,'capacity':43.36,'local':{'p':[80,310,315,326],'w':[1.179,1.833,2.661,1.436]},'dispersal':{'p':[80,252,310,313,314,315,324,326],'w':[0.616,0.003,0.775,2.866,0.036,1.193,0.012,0.677]},'initial':0,'monitored':0,'temp':[5.23,4.41,7.09,10.3,11.86,15.16,16.68,16.37,13.33,11.51,10.15,10.63]},
		{'area':4.053,'action':0.04,'capacity':98.15,'local':{'p':[80,310,311,322,325],'w':[1.305,2.413,2.233,0.18,2.018]},'dispersal':{'p':[80,310,311,313,314,322,324,325,349,357],'w':[0.653,0.969,0.992,0.028,4.053,0.209,0.001,0.85,0.024,0.028]},'initial':0,'monitored':0,'temp':[5.19,4.38,7.04,10.22,11.77,15.07,16.6,16.3,13.27,11.46,10.11,10.58]},
		{'area':2.634,'action':0.89,'capacity':63.58,'local':{'p':[80,313,326],'w':[0.889,2.661,0.343]},'dispersal':{'p':[80,252,309,313,315,317,326],'w':[0.447,0.648,0.146,1.016,2.634,0.611,0.229]},'initial':0,'monitored':0,'temp':[5.25,4.43,7.11,10.33,11.89,15.2,16.72,16.4,13.37,11.53,10.17,10.65]},
		{'area':3.617,'action':0.66,'capacity':90.45,'local':{'p':[80,311,358],'w':[2.589,1.111,0.557]},'dispersal':{'p':[80,303,305,307,309,311,316,358,360],'w':[1.069,0.897,0.073,0.644,0.191,0.525,3.617,0.261,0.056]},'initial':0,'monitored':0,'temp':[5.25,4.44,7.08,10.28,11.79,15.09,16.63,16.34,13.33,11.53,10.19,10.66]},
		{'area':2.108,'action':0.03,'capacity':41.6,'local':{'p':[252,253,258,312],'w':[0.546,0.062,0.859,0.935]},'dispersal':{'p':[80,252,253,257,258,309,312,315,317],'w':[0.009,0.271,0.309,0.212,0.382,0.208,0.425,0.734,2.108]},'initial':0,'monitored':0,'temp':[5.27,4.45,7.14,10.37,11.93,15.24,16.77,16.43,13.4,11.55,10.2,10.68]},
		{'area':2.552,'action':0.39,'capacity':62.76,'local':{'p':[250,251,320,323,324,326,327],'w':[1.742,1.471,0.967,0.59,0.253,0.696,0.549]},'dispersal':{'p':[250,251,318,320,323,324,326,327],'w':[0.662,0.541,2.552,0.426,0.286,0.167,0.328,0.303]},'initial':0,'monitored':0,'temp':[5.12,4.28,6.96,10.12,11.7,15,16.51,16.21,13.19,11.38,10.03,10.52]},
		{'area':3.481,'action':0.39,'capacity':48.24,'local':{'p':[100,321,325,329,342,352],'w':[1.443,2.735,0.029,1.274,0.12,2.336]},'dispersal':{'p':[100,319,321,325,327,329,342,352],'w':[0.65,3.481,1.166,0.156,0.022,0.593,0.127,1.005]},'initial':0,'monitored':0,'temp':[4.94,4.1,6.77,9.85,11.43,14.72,16.24,15.97,12.94,11.18,9.84,10.33]},
		{'area':1.655,'action':0.08,'capacity':40.1,'local':{'p':[100,318,322,324,327],'w':[0.546,0.967,1.489,2.001,0.483]},'dispersal':{'p':[100,310,318,320,322,324,326,327],'w':[0.269,0.139,0.506,1.655,0.656,0.813,0.028,0.285]},'initial':0,'monitored':0,'temp':[5.13,4.3,6.98,10.14,11.71,15.01,16.53,16.23,13.2,11.39,10.04,10.53]},
		{'area':5.156,'action':0.52,'capacity':80.64,'local':{'p':[100,101,319,323,327,329],'w':[0.256,3.322,2.735,1.845,1.119,0.419]},'dispersal':{'p':[85,100,101,319,321,323,327,329],'w':[0.157,0.231,1.436,1.057,5.156,0.717,0.431,0.322]},'initial':0,'monitored':0,'temp':[4.89,4.03,6.71,9.78,11.36,14.65,16.17,15.9,12.89,11.12,9.79,10.29]},
		{'area':2.021,'action':0.05,'capacity':45.84,'local':{'p':[100,310,314,320,324,325],'w':[1.808,0.361,0.18,1.489,0.075,2.279]},'dispersal':{'p':[100,310,314,320,322,324,325],'w':[0.851,0.209,0.174,0.595,2.021,0.131,1.016]},'initial':0,'monitored':0,'temp':[5.11,4.29,6.97,10.12,11.69,14.99,16.51,16.21,13.18,11.38,10.02,10.51]},
		{'area':3.295,'action':0.4,'capacity':71.62,'local':{'p':[85,101,250,318,321,327],'w':[2.515,0.024,0.737,0.59,1.845,2.365]},'dispersal':{'p':[85,101,250,318,321,323,327],'w':[1.072,0.188,0.308,0.37,0.789,3.295,0.926]},'initial':0,'monitored':0,'temp':[5,4.15,6.83,9.93,11.51,14.81,16.32,16.04,13.03,11.24,9.91,10.4]},
		{'area':1.999,'action':0.27,'capacity':25.08,'local':{'p':[310,318,320,322,326],'w':[1.859,0.253,2.001,0.075,1.994]},'dispersal':{'p':[310,313,314,318,320,322,324,326],'w':[0.868,0.029,0.004,0.266,0.725,0.203,1.999,0.878]},'initial':0,'monitored':0,'temp':[5.18,4.35,7.04,10.22,11.79,15.09,16.6,16.3,13.27,11.45,10.09,10.58]},
		{'area':5.794,'action':0.53,'capacity':133.21,'local':{'p':[100,311,314,319,322,349,352,357],'w':[1.084,0.208,2.018,0.029,2.279,3.367,0.996,0.011]},'dispersal':{'p':[100,310,311,314,319,322,325,349,352,357],'w':[0.513,0.049,0.185,0.838,0.117,0.877,5.794,1.325,0.493,0.096]},'initial':0,'monitored':0,'temp':[5.11,4.3,6.96,10.1,11.67,14.97,16.48,16.2,13.16,11.38,10.02,10.5]},
		{'area':3.325,'action':0.98,'capacity':80.89,'local':{'p':[251,310,313,315,318,324],'w':[1.756,0.264,1.436,0.343,0.696,1.994]},'dispersal':{'p':[251,252,310,313,315,318,320,324,326],'w':[0.629,0.423,0.21,0.61,0.174,0.418,0.02,0.777,3.325]},'initial':0,'monitored':0,'temp':[5.21,4.38,7.07,10.26,11.84,15.14,16.65,16.34,13.31,11.49,10.13,10.61]},
		{'area':2.367,'action':0.15,'capacity':17.97,'local':{'p':[100,318,320,321,323],'w':[2.294,0.549,0.483,1.119,2.365]},'dispersal':{'p':[100,318,319,320,321,323,327],'w':[0.94,0.335,0.03,0.311,0.601,0.977,2.367]},'initial':0,'monitored':0,'temp':[5.03,4.19,6.87,9.99,11.56,14.86,16.38,16.1,13.07,11.29,9.94,10.43]},
		{'area':6.041,'action':2.79,'capacity':161.96,'local':{'p':[101,329,330,334,343],'w':[0.565,2.133,2.942,1.71,2.477]},'dispersal':{'p':[101,104,328,329,330,334,337,343],'w':[0.343,0.013,6.041,0.956,1.203,0.794,0.022,1.091]},'initial':0,'monitored':0,'temp':[4.44,3.57,6.19,9.23,10.79,14.08,15.59,15.35,12.35,10.66,9.35,9.87]},
		{'area':5.06,'action':1,'capacity':130.52,'local':{'p':[101,104,319,321,328,342,343],'w':[1.658,0.188,1.274,0.419,2.133,3.203,0.29]},'dispersal':{'p':[101,104,319,321,328,329,342,343,352],'w':[0.748,0.204,0.54,0.244,0.917,5.06,1.225,0.219,0.077]},'initial':0,'monitored':0,'temp':[4.68,3.83,6.46,9.51,11.09,14.38,15.9,15.64,12.62,10.91,9.58,10.08]},
		{'area':4.598,'action':0.87,'capacity':118.96,'local':{'p':[101,328,334],'w':[2.085,2.942,1.04]},'dispersal':{'p':[101,328,330,334],'w':[0.943,1.201,4.598,0.491]},'initial':0,'monitored':0,'temp':[4.46,3.58,6.21,9.25,10.8,14.1,15.62,15.37,12.37,10.67,9.36,9.89]},
		{'area':0.503,'action':0,'capacity':12.58,'local':{'p':[103,333,336,338],'w':[0.676,0.61,1.044,0.633]},'dispersal':{'p':[103,331,333,336,338],'w':[0.349,0.503,0.409,0.537,0.391]},'initial':0,'monitored':0,'temp':[4.44,3.66,6.28,9.32,10.8,14.12,15.58,15.36,12.38,10.71,9.37,9.91]},
		{'area':2.898,'action':4.96,'capacity':97.22,'local':{'p':[336,337,338,343,344,346,490,491],'w':[0.003,0.2,1.252,0.828,0.821,0.593,1.296,1.369]},'dispersal':{'p':[332,336,337,338,343,344,346,490,491],'w':[2.898,0.116,0.165,0.511,0.417,0.403,0.303,0.522,0.626]},'initial':0,'monitored':0,'temp':[4.35,3.54,6.12,9.13,10.68,13.98,15.47,15.25,12.24,10.6,9.28,9.78]},
		{'area':2.322,'action':0.31,'capacity':59.6,'local':{'p':[103,331,336,339],'w':[1.685,0.61,0.458,1.874]},'dispersal':{'p':[103,331,333,335,336,339],'w':[0.724,0.24,2.322,0.033,0.308,0.833]},'initial':0,'monitored':0,'temp':[4.51,3.74,6.39,9.43,10.9,14.23,15.68,15.45,12.47,10.78,9.44,9.98]},
		{'area':3.652,'action':1.59,'capacity':99.05,'local':{'p':[328,330,335,337,340,343],'w':[1.71,1.04,1.458,0.368,1.865,0.219]},'dispersal':{'p':[328,330,334,335,337,340,343],'w':[0.711,0.422,3.652,0.495,0.237,0.67,0.231]},'initial':0,'monitored':0,'temp':[4.46,3.62,6.26,9.29,10.83,14.14,15.63,15.38,12.39,10.69,9.38,9.91]},
		{'area':2.384,'action':1.56,'capacity':67.18,'local':{'p':[103,334,340],'w':[1.52,1.458,1.297]},'dispersal':{'p':[103,333,334,335,340],'w':[0.692,0.054,0.654,2.384,0.552]},'initial':0,'monitored':0,'temp':[4.52,3.72,6.37,9.41,10.91,14.24,15.71,15.46,12.47,10.77,9.45,9.99]},
		{'area':2.892,'action':0.73,'capacity':75.82,'local':{'p':[331,332,333,338,339,489,491],'w':[1.044,0.003,0.458,1.099,1.134,0.915,1.862]},'dispersal':{'p':[331,332,333,336,338,339,489,491],'w':[0.367,0.138,0.261,2.892,0.54,0.512,0.507,0.805]},'initial':0,'monitored':0,'temp':[4.36,3.58,6.19,9.22,10.71,14.02,15.48,15.27,12.29,10.63,9.3,9.83]},
		{'area':3.004,'action':0.65,'capacity':78.36,'local':{'p':[103,332,334,338,340,343],'w':[0.182,0.2,0.368,2.015,2.217,2.54]},'dispersal':{'p':[103,328,332,334,337,338,340,343],'w':[0.217,0.042,0.235,0.31,3.004,0.784,0.831,1.09]},'initial':0,'monitored':0,'temp':[4.41,3.6,6.21,9.25,10.77,14.08,15.56,15.33,12.33,10.66,9.34,9.87]},
		{'area':2.411,'action':0.31,'capacity':61.72,'local':{'p':[103,331,332,336,337],'w':[1.241,0.633,1.252,1.099,2.015]},'dispersal':{'p':[103,331,332,336,337,338,340,343,491],'w':[0.573,0.254,0.579,0.503,0.866,2.411,0.068,0.039,0.115]},'initial':0,'monitored':0,'temp':[4.41,3.62,6.23,9.26,10.77,14.08,15.55,15.33,12.34,10.67,9.34,9.87]},
		{'area':3.143,'action':3.47,'capacity':95.59,'local':{'p':[102,333,336,489],'w':[1.824,1.874,1.134,1.007]},'dispersal':{'p':[102,333,336,339,489],'w':[0.753,0.76,0.577,3.143,0.543]},'initial':0,'monitored':0,'temp':[4.44,3.68,6.32,9.35,10.82,14.15,15.61,15.38,12.4,10.72,9.39,9.92]},
		{'area':1.675,'action':4.71,'capacity':65.44,'local':{'p':[103,334,335,337],'w':[0.482,1.865,1.297,2.217]},'dispersal':{'p':[103,334,335,337,338,340,343],'w':[0.334,0.868,0.638,0.956,0.035,1.675,0.013]},'initial':0,'monitored':0,'temp':[4.47,3.65,6.28,9.32,10.83,14.15,15.63,15.39,12.4,10.71,9.39,9.92]},
		{'area':2.302,'action':0.58,'capacity':59.54,'local':{'p':[344,346,347,479],'w':[2.337,1.105,1.518,1.752]},'dispersal':{'p':[104,341,344,346,347,479,481,490],'w':[0.043,2.302,0.996,0.566,0.695,0.887,0.017,0.03]},'initial':0,'monitored':0,'temp':[4.47,3.65,6.2,9.19,10.82,14.1,15.61,15.38,12.31,10.7,9.37,9.84]},
		{'area':3.642,'action':3.45,'capacity':108,'local':{'p':[104,319,329,352,354],'w':[2.131,0.12,3.203,1.261,1.631]},'dispersal':{'p':[104,319,329,342,343,352,354],'w':[1.012,0.21,1.303,3.642,0.063,0.508,0.733]},'initial':0,'monitored':0,'temp':[4.77,3.94,6.57,9.62,11.21,14.5,16.01,15.76,12.71,11,9.67,10.16]},
		{'area':6.71,'action':6.35,'capacity':194.43,'local':{'p':[104,328,329,332,334,337,346],'w':[1.463,2.477,0.29,0.828,0.219,2.54,2.467]},'dispersal':{'p':[104,328,329,332,334,337,338,340,342,343,346],'w':[0.669,1.025,0.232,0.477,0.186,1.004,0.036,0.001,0.026,6.71,0.976]},'initial':0,'monitored':0,'temp':[4.37,3.53,6.13,9.16,10.72,14.01,15.51,15.28,12.27,10.61,9.29,9.81]},
		{'area':2.241,'action':3.36,'capacity':72.66,'local':{'p':[332,341,346,479,490],'w':[0.821,2.337,1.329,0.362,2.263]},'dispersal':{'p':[332,341,344,346,479,480,490],'w':[0.438,0.888,2.241,0.666,0.347,0.025,0.973]},'initial':0,'monitored':0,'temp':[4.35,3.53,6.07,9.06,10.67,13.96,15.46,15.24,12.19,10.58,9.26,9.75]},
		{'area':5.116,'action':0.81,'capacity':125.79,'local':{'p':[104,105,347,354,355,474,478,482,487],'w':[2.291,1.612,0.671,0.083,1.067,0.778,1.635,0.077,0.496]},'dispersal':{'p':[104,105,345,347,354,355,474,478,482,487],'w':[0.957,0.654,5.116,0.336,0.169,0.491,0.418,0.653,0.081,0.218]},'initial':0,'monitored':0,'temp':[5.02,4.24,6.82,9.84,11.51,14.78,16.3,16.04,12.9,11.25,9.9,10.34]},
		{'area':3.369,'action':3.06,'capacity':98.6,'local':{'p':[104,332,341,343,344,347],'w':[1.674,0.593,1.105,2.467,1.329,0.217]},'dispersal':{'p':[104,332,341,343,344,346,347],'w':[0.787,0.388,0.456,1.112,0.51,3.369,0.198]},'initial':0,'monitored':0,'temp':[4.4,3.57,6.14,9.16,10.75,14.03,15.54,15.31,12.27,10.63,9.32,9.81]},
		{'area':2.461,'action':0.46,'capacity':63.54,'local':{'p':[104,341,345,346,479,481,482],'w':[1.583,1.518,0.671,0.217,0.22,0.811,1.084]},'dispersal':{'p':[104,341,345,346,347,479,481,482,487],'w':[0.701,0.643,0.396,0.215,2.461,0.225,0.308,0.374,0.092]},'initial':0,'monitored':0,'temp':[4.7,3.9,6.46,9.46,11.11,14.38,15.9,15.65,12.55,10.93,9.59,10.05]},
		{'area':2.225,'action':0,'capacity':55.25,'local':{'p':[349,351,353,357],'w':[1.577,2.247,2.11,0.534]},'dispersal':{'p':[348,349,350,351,353,357],'w':[2.225,0.743,0.159,0.909,0.915,0.365]},'initial':0,'monitored':0,'temp':[5.15,4.36,6.97,10.07,11.65,14.93,16.44,16.19,13.13,11.4,10.04,10.49]},
		{'area':6.319,'action':0.56,'capacity':155.08,'local':{'p':[105,325,348,352,353,354,357],'w':[1.087,3.367,1.577,0.448,0.43,0.56,2.627]},'dispersal':{'p':[105,311,314,325,348,349,352,353,354,357],'w':[0.469,0.14,0.027,1.393,0.679,6.319,0.287,0.229,0.257,1.055]},'initial':0,'monitored':0,'temp':[5.12,4.32,6.96,10.08,11.65,14.94,16.45,16.19,13.14,11.38,10.02,10.48]},
		{'area':4.365,'action':3.1,'capacity':122.51,'local':{'p':[351,353,355,474,476],'w':[1.49,0.632,1.577,0.801,1.874]},'dispersal':{'p':[348,350,351,353,355,359,468,469,474,476,477],'w':[0.068,4.365,0.597,0.308,0.661,0.076,0.124,0.508,0.413,0.746,0.048]},'initial':0,'monitored':0,'temp':[5.26,4.47,7.02,10.05,11.69,14.94,16.45,16.22,13.13,11.48,10.14,10.56]},
		{'area':3.402,'action':1.35,'capacity':84.88,'local':{'p':[348,350,353,357],'w':[2.247,1.49,0.025,1.56]},'dispersal':{'p':[106,348,350,351,353,357,359,469],'w':[0.051,0.848,0.641,3.402,0.153,0.737,0.721,0.175]},'initial':0,'monitored':0,'temp':[5.22,4.43,7.01,10.1,11.68,14.95,16.46,16.22,13.17,11.46,10.12,10.56]},
		{'area':3.508,'action':0.99,'capacity':87.5,'local':{'p':[319,325,342,349,354],'w':[2.336,0.996,1.261,0.448,2.71]},'dispersal':{'p':[100,319,325,329,342,349,352,354],'w':[0.1,1.001,0.453,0.064,0.572,0.303,3.508,1.121]},'initial':0,'monitored':0,'temp':[4.98,4.16,6.81,9.89,11.48,14.77,16.29,16.02,12.97,11.23,9.88,10.36]},
		{'area':2.369,'action':0.03,'capacity':58.94,'local':{'p':[105,348,349,350,351,355],'w':[1.803,2.11,0.43,0.632,0.025,1.409]},'dispersal':{'p':[105,348,349,350,351,353,355],'w':[0.839,0.768,0.347,0.378,0.131,2.369,0.6]},'initial':0,'monitored':0,'temp':[5.12,4.33,6.93,10.01,11.61,14.88,16.4,16.15,13.08,11.36,10.01,10.46]},
		{'area':4.255,'action':1.38,'capacity':110.82,'local':{'p':[104,105,342,345,349,352],'w':[0.825,3.489,1.631,0.083,0.56,2.71]},'dispersal':{'p':[104,105,342,345,349,352,354],'w':[0.442,1.383,0.738,0.142,0.42,1.097,4.255]},'initial':0,'monitored':0,'temp':[4.95,4.14,6.77,9.84,11.44,14.72,16.24,15.98,12.92,11.19,9.85,10.32]},
		{'area':3.295,'action':0.09,'capacity':78.94,'local':{'p':[105,345,350,353,474],'w':[1.565,1.067,1.577,1.409,1.356]},'dispersal':{'p':[105,345,350,353,355,474],'w':[0.727,0.482,0.721,0.618,3.295,0.652]},'initial':0,'monitored':0,'temp':[5.15,4.37,6.95,9.99,11.64,14.9,16.42,16.17,13.06,11.39,10.03,10.47]},
		{'area':6.942,'action':1.9,'capacity':158.93,'local':{'p':[106,359,360,361,365,467],'w':[1.396,1.807,1.62,2.634,2.358,0.432]},'dispersal':{'p':[106,307,356,359,360,361,365,467],'w':[0.606,0.011,6.942,0.792,0.708,1.12,1.074,0.282]},'initial':0,'monitored':0,'temp':[5.35,4.49,7.05,10.15,11.62,14.89,16.4,16.23,13.27,11.58,10.28,10.72]},
		{'area':6.057,'action':0.19,'capacity':150.61,'local':{'p':[311,325,348,349,351,358],'w':[2.168,0.011,0.534,2.627,1.56,1.109]},'dispersal':{'p':[106,311,314,325,348,349,351,357,358,359,360],'w':[0.725,0.906,0.03,0.148,0.28,1.023,0.6,6.057,0.445,0.155,0.101]},'initial':0,'monitored':0,'temp':[5.19,4.39,7.01,10.13,11.67,14.96,16.47,16.23,13.21,11.45,10.11,10.56]},
		{'area':1.884,'action':0.1,'capacity':47.39,'local':{'p':[311,316,357],'w':[2.318,0.557,1.109]},'dispersal':{'p':[106,307,311,316,357,358,360],'w':[0.109,0.167,1.03,0.257,0.504,1.884,0.677]},'initial':0,'monitored':0,'temp':[5.24,4.41,7.01,10.16,11.67,14.95,16.48,16.24,13.25,11.49,10.17,10.62]},
		{'area':5.492,'action':1.44,'capacity':91.85,'local':{'p':[106,356,467,469],'w':[1.46,1.807,1.277,3.4]},'dispersal':{'p':[106,350,351,356,357,359,467,469],'w':[0.579,0.105,0.803,0.811,0.206,5.492,0.65,1.363]},'initial':0,'monitored':0,'temp':[5.33,4.51,7.07,10.15,11.68,14.94,16.46,16.25,13.24,11.56,10.24,10.67]},
		{'area':2.466,'action':0.33,'capacity':61.59,'local':{'p':[106,307,356,365],'w':[1.077,1.702,1.62,0.298]},'dispersal':{'p':[106,307,316,356,357,358,360,365],'w':[0.448,0.728,0.057,0.747,0.1,0.707,2.466,0.249]},'initial':0,'monitored':0,'temp':[5.26,4.41,6.99,10.12,11.61,14.89,16.41,16.21,13.24,11.51,10.19,10.65]},
		{'area':7.254,'action':2.11,'capacity':188.96,'local':{'p':[356,362,365,367,463,467],'w':[2.634,1.458,0.72,1.507,3.721,0.927]},'dispersal':{'p':[356,361,362,365,367,463,467],'w':[1.115,7.254,0.598,0.388,0.562,1.425,0.518]},'initial':0,'monitored':0,'temp':[5.56,4.71,7.25,10.35,11.79,15.06,16.56,16.41,13.44,11.77,10.48,10.9]},
		{'area':2.882,'action':0.14,'capacity':71.36,'local':{'p':[361,365,367],'w':[1.458,2.048,2.034]},'dispersal':{'p':[107,361,362,365,366,367],'w':[0.037,0.757,2.882,0.866,0.604,0.837]},'initial':0,'monitored':0,'temp':[5.63,4.76,7.29,10.42,11.84,15.1,16.6,16.47,13.53,11.86,10.57,10.99]},
		{'area':0.015,'action':0,'capacity':0.24,'local':{'p':[],'w':[]},'dispersal':{'p':[107,305,363,364,365],'w':[0.016,0.361,0.015,0.008,0.286]},'initial':0,'monitored':0,'temp':[5.54,4.67,7.22,10.37,11.81,15.08,16.6,16.43,13.5,11.79,10.49,10.94]},
		{'area':0.008,'action':0,'capacity':0.2,'local':{'p':[],'w':[]},'dispersal':{'p':[107,305,363,364,365],'w':[0.078,0.216,0.015,0.008,0.315]},'initial':0,'monitored':0,'temp':[5.56,4.68,7.23,10.37,11.82,15.08,16.59,16.44,13.51,11.8,10.51,10.95]},
		{'area':6.917,'action':2.4,'capacity':169.09,'local':{'p':[307,356,360,361,362],'w':[1.787,2.358,0.298,0.72,2.048]},'dispersal':{'p':[107,305,307,356,360,361,362,363,364,365,366],'w':[0.453,0.615,0.699,0.95,0.228,0.41,0.807,0.015,0.008,6.917,0.213]},'initial':0,'monitored':0,'temp':[5.47,4.6,7.15,10.28,11.73,14.99,16.5,16.35,13.41,11.72,10.42,10.86]},
		{'area':9.431,'action':0.29,'capacity':216.99,'local':{'p':[107],'w':[1.212]},'dispersal':{'p':[107,300,305,362,365,366,367],'w':[0.384,1.588,0.103,0.444,0.153,9.431,0.49]},'initial':0,'monitored':0,'temp':[5.77,4.86,7.39,10.54,11.96,15.21,16.69,16.61,13.69,12.02,10.73,11.15]},
		{'area':3.216,'action':0.18,'capacity':73.05,'local':{'p':[361,362],'w':[1.507,2.034]},'dispersal':{'p':[361,362,366,367,463],'w':[0.72,0.799,0.581,3.216,0.034]},'initial':0,'monitored':0,'temp':[5.71,4.83,7.37,10.5,11.91,15.17,16.66,16.53,13.58,11.91,10.63,11.05]},
		{'area':1.136,'action':0,'capacity':25.93,'local':{'p':[108,369,460],'w':[0.954,1.35,1.212]},'dispersal':{'p':[108,368,369,460],'w':[0.524,1.136,0.577,0.601]},'initial':0,'monitored':0,'temp':[5.67,4.73,7.21,10.4,11.77,15.03,16.46,16.41,13.51,11.88,10.61,10.99]},
		{'area':1.774,'action':0.83,'capacity':47.43,'local':{'p':[108,368,371,460],'w':[0.957,1.35,1.079,0.383]},'dispersal':{'p':[108,368,369,371,447,453,460],'w':[0.497,0.49,1.774,0.508,0.154,0.616,0.26]},'initial':0,'monitored':0,'temp':[5.6,4.66,7.13,10.35,11.7,14.96,16.4,16.32,13.42,11.8,10.53,10.88]},
		{'area':2.258,'action':0.18,'capacity':55.89,'local':{'p':[372,378,447,451],'w':[1.603,0.078,0.498,1.38]},'dispersal':{'p':[109,370,371,372,378,447,449,451],'w':[1.122,2.258,0.127,0.705,0.094,0.294,0.006,0.779]},'initial':0,'monitored':0,'temp':[5.65,4.75,7.16,10.44,11.79,15.04,16.44,16.36,13.52,11.91,10.62,10.9]},
		{'area':2.73,'action':0.96,'capacity':71.95,'local':{'p':[108,109,369,374],'w':[1.391,1.307,1.079,0.695]},'dispersal':{'p':[108,109,369,370,371,374,447,453],'w':[0.594,0.592,0.459,0.111,2.73,0.374,0.924,0.076]},'initial':0,'monitored':0,'temp':[5.65,4.73,7.17,10.41,11.76,15.02,16.44,16.37,13.5,11.88,10.6,10.92]},
		{'area':2.655,'action':1.27,'capacity':72.38,'local':{'p':[370,373,378,383,451],'w':[1.603,1.497,1.679,1.096,0.465]},'dispersal':{'p':[109,370,372,373,378,383,450,451],'w':[0.174,0.675,2.655,0.59,0.729,0.527,0.012,0.289]},'initial':0,'monitored':0,'temp':[5.59,4.72,7.12,10.43,11.77,15.04,16.43,16.31,13.5,11.88,10.57,10.8]},
		{'area':1.215,'action':0.5,'capacity':32.9,'local':{'p':[372,383,450,451],'w':[1.497,1.362,2.016,0.299]},'dispersal':{'p':[372,373,379,383,450,451],'w':[0.637,1.215,0.125,0.609,0.894,0.307]},'initial':0,'monitored':0,'temp':[5.38,4.54,6.95,10.28,11.62,14.91,16.3,16.14,13.3,11.67,10.35,10.56]},
		{'area':2.536,'action':0.95,'capacity':44.12,'local':{'p':[108,109,371],'w':[1.528,1.541,0.695]},'dispersal':{'p':[108,109,371,374,382],'w':[0.647,0.656,0.391,2.536,0.13]},'initial':0,'monitored':0,'temp':[5.85,4.91,7.35,10.57,11.95,15.2,16.59,16.59,13.73,12.12,10.82,11.17]},
		{'area':3.994,'action':0.36,'capacity':63.72,'local':{'p':[381,382,386],'w':[3.416,3.335,0.667]},'dispersal':{'p':[110,375,376,378,381,382,386],'w':[0.536,3.994,0.124,0.055,1.464,1.433,0.362]},'initial':0,'monitored':0,'temp':[5.87,5,7.34,10.66,11.99,15.25,16.61,16.5,13.79,12.17,10.88,11.05]},
		{'area':2.556,'action':1.56,'capacity':71.25,'local':{'p':[110,379,384],'w':[2.342,1.196,2.489]},'dispersal':{'p':[110,375,376,379,383,384,386],'w':[0.946,0.13,2.556,0.618,0.02,1.074,0.4]},'initial':0,'monitored':0,'temp':[5.51,4.71,7.08,10.46,11.79,15.09,16.46,16.26,13.49,11.85,10.51,10.64]},
		{'area':0.02,'action':0,'capacity':0.46,'local':{'p':[],'w':[]},'dispersal':{'p':[109,377,378,382],'w':[0.131,0.02,0.386,0.235]},'initial':0,'monitored':0,'temp':[5.78,4.92,7.29,10.6,11.94,15.2,16.58,16.47,13.71,12.09,10.78,10.98]},
		{'area':2.28,'action':0.43,'capacity':58.69,'local':{'p':[110,370,372,383],'w':[1.603,0.078,1.679,0.784]},'dispersal':{'p':[109,110,370,372,375,377,378,379,382,383],'w':[0.624,0.719,0.084,0.705,0.1,0.02,2.28,0.005,0.396,0.386]},'initial':0,'monitored':0,'temp':[5.69,4.83,7.21,10.53,11.87,15.14,16.52,16.39,13.62,11.99,10.68,10.88]},
		{'area':4.098,'action':1.03,'capacity':106.58,'local':{'p':[110,120,376,383,384,442,450],'w':[0.29,1.94,1.196,2.241,1.451,0.131,0.76]},'dispersal':{'p':[110,120,373,376,378,379,383,384,442,450,452],'w':[0.241,0.847,0.047,0.47,0.006,4.098,0.852,0.611,0.168,0.422,0.041]},'initial':0,'monitored':0,'temp':[5.19,4.4,6.79,10.18,11.54,14.84,16.22,16.01,13.17,11.53,10.17,10.31]},
		{'area':2.15,'action':0,'capacity':49.27,'local':{'p':[97,381,385,386],'w':[2.3,2.106,0.115,1.013]},'dispersal':{'p':[97,380,381,385,386],'w':[1.017,2.15,1.024,0.174,1.042]},'initial':0,'monitored':0,'temp':[5.97,5.05,7.37,10.66,11.96,15.2,16.55,16.51,13.82,12.23,10.97,11.19]},
		{'area':6.189,'action':0.07,'capacity':150.6,'local':{'p':[97,375,380,382,386],'w':[1.394,3.416,2.106,0.617,1.157]},'dispersal':{'p':[97,375,380,381,382,386],'w':[0.611,1.284,0.764,6.189,0.312,0.753]},'initial':0,'monitored':0,'temp':[5.98,5.06,7.38,10.65,11.97,15.21,16.56,16.54,13.84,12.26,10.99,11.21]},
		{'area':6.942,'action':0.08,'capacity':164.04,'local':{'p':[375,381],'w':[3.335,0.617]},'dispersal':{'p':[109,110,374,375,377,378,381,382],'w':[1.395,0.166,0.391,1.209,0.02,0.402,0.372,6.942]},'initial':0,'monitored':0,'temp':[5.91,5,7.36,10.64,11.98,15.23,16.6,16.55,13.8,12.2,10.91,11.15]},
		{'area':1.675,'action':1.01,'capacity':46.32,'local':{'p':[110,372,373,378,379,450],'w':[0.334,1.096,1.362,0.784,2.241,0.156]},'dispersal':{'p':[110,372,373,376,378,379,383,450],'w':[0.234,0.484,0.486,0.011,0.427,0.972,1.675,0.277]},'initial':0,'monitored':0,'temp':[5.41,4.58,6.97,10.32,11.67,14.96,16.34,16.17,13.35,11.72,10.39,10.57]},
		{'area':5.248,'action':1.53,'capacity':136.14,'local':{'p':[376,379,434,442],'w':[2.489,1.451,1.969,2.185]},'dispersal':{'p':[120,376,379,384,386,387,434,442],'w':[0.078,0.981,0.678,5.248,0.575,0.087,0.838,0.913]},'initial':0,'monitored':0,'temp':[5.4,4.63,7.01,10.41,11.76,15.07,16.43,16.21,13.39,11.74,10.38,10.5]},
		{'area':2.755,'action':0.1,'capacity':52.88,'local':{'p':[97,297,380,386,387],'w':[0.619,3.044,0.115,0.809,1.993]},'dispersal':{'p':[97,111,294,297,380,385,386,387],'w':[0.345,0.008,0.179,1.262,0.093,2.755,0.432,1.146]},'initial':0,'monitored':0,'temp':[5.95,5.04,7.37,10.66,11.93,15.18,16.52,16.46,13.77,12.19,10.93,11.15]},
		{'area':6.73,'action':1.62,'capacity':137.18,'local':{'p':[375,380,381,385,387],'w':[0.667,1.013,1.157,0.809,3.241]},'dispersal':{'p':[97,110,375,376,380,381,384,385,386,387,434],'w':[0.109,0.075,0.292,0.332,0.938,0.491,0.486,0.388,6.73,1.423,0.108]},'initial':0,'monitored':0,'temp':[5.81,4.97,7.32,10.67,11.98,15.25,16.61,16.47,13.73,12.1,10.79,10.96]},
		{'area':6.509,'action':4.89,'capacity':115.74,'local':{'p':[111,294,297,385,386],'w':[4.725,0.3,0.025,1.993,3.241]},'dispersal':{'p':[111,294,297,384,385,386,387,434],'w':[1.824,0.269,0.161,0.103,0.988,1.366,6.509,0.759]},'initial':0,'monitored':0,'temp':[5.78,4.95,7.33,10.69,11.98,15.27,16.61,16.46,13.7,12.06,10.74,10.93]},
		{'area':6.445,'action':0.5,'capacity':20,'local':{'p':[111,294],'w':[2.295,0.047]},'dispersal':{'p':[111,112,113,294,388,390,392,393,395,398,399,400,401,402,435],'w':[1.007,0.076,0.01,0.184,6.445,0.2,0.311,0.029,1.215,0.299,0.013,0.004,0.415,0.038,0.031]},'initial':0,'monitored':0,'temp':[5.56,4.76,7.26,10.6,11.88,15.22,16.51,16.35,13.44,11.83,10.46,10.75]},
		{'area':2.442,'action':0.87,'capacity':58.85,'local':{'p':[393,394,396],'w':[1.104,1.292,3.056]},'dispersal':{'p':[389,390,391,393,394,396,397,403],'w':[2.442,0.628,0.001,0.576,0.579,1.405,0.145,0.018]},'initial':0,'monitored':0,'temp':[5.21,4.41,6.95,10.37,11.63,15.02,16.28,16.08,13.1,11.48,10.07,10.41]},
		{'area':3.25,'action':2.45,'capacity':38.78,'local':{'p':[112,397],'w':[1.597,1.596]},'dispersal':{'p':[112,113,388,389,390,391,392,393,394,397,398],'w':[0.71,0.01,0.117,0.71,3.25,0.006,0.381,0.499,0.056,0.647,0.005]},'initial':0,'monitored':0,'temp':[5.34,4.54,7.08,10.46,11.73,15.1,16.37,16.19,13.23,11.62,10.22,10.55]},
		{'area':0.006,'action':0,'capacity':0,'local':{'p':[],'w':[]},'dispersal':{'p':[389,390,391,393],'w':[0.007,0.343,0.006,0.253]},'initial':0,'monitored':0,'temp':[5.31,4.53,7.05,10.44,11.72,15.09,16.37,16.17,13.2,11.58,10.19,10.5]},
		{'area':0.456,'action':0,'capacity':1.94,'local':{'p':[],'w':[]},'dispersal':{'p':[113,388,390,392,393,395],'w':[0.005,0.483,0.524,0.456,0.153,0.051]},'initial':0,'monitored':0,'temp':[5.39,4.6,7.13,10.5,11.78,15.14,16.42,16.23,13.27,11.65,10.27,10.58]},
		{'area':3.261,'action':2.4,'capacity':46.91,'local':{'p':[118,389,396],'w':[0.748,1.104,1.375]},'dispersal':{'p':[118,388,389,390,391,392,393,395,396,399,426],'w':[0.421,0.053,0.504,0.472,0.006,0.101,3.261,0.109,0.648,0.705,0.02]},'initial':0,'monitored':0,'temp':[5.24,4.48,6.99,10.4,11.69,15.06,16.34,16.13,13.13,11.49,10.11,10.41]},
		{'area':5.85,'action':2.62,'capacity':105.21,'local':{'p':[114,290,389,396,403],'w':[2.034,2.184,1.292,0.348,0.091]},'dispersal':{'p':[114,287,290,293,389,390,394,396,397,403],'w':[0.896,0.087,0.905,0.636,0.478,0.057,5.85,0.172,0.734,0.128]},'initial':0,'monitored':0,'temp':[5.29,4.46,7,10.43,11.66,15.04,16.28,16.13,13.18,11.58,10.16,10.53]},
		{'area':2.031,'action':2.32,'capacity':43.82,'local':{'p':[435],'w':[1.784]},'dispersal':{'p':[111,388,392,393,395,399,435],'w':[0.191,1.225,0.046,0.153,2.031,0.993,0.703]},'initial':0,'monitored':0,'temp':[5.5,4.73,7.22,10.59,11.88,15.23,16.54,16.33,13.4,11.77,10.4,10.66]},
		{'area':4.534,'action':1.27,'capacity':82.21,'local':{'p':[118,389,393,394,403,426,427],'w':[0.258,3.056,1.375,0.348,3.74,1.017,0.192]},'dispersal':{'p':[114,118,389,393,394,396,403,426,427],'w':[0.041,0.243,1.141,0.646,0.323,4.534,1.451,0.464,0.149]},'initial':0,'monitored':0,'temp':[5.11,4.33,6.85,10.29,11.57,14.95,16.21,16.01,13,11.37,9.97,10.29]},
		{'area':2.248,'action':0.85,'capacity':24.55,'local':{'p':[112,390],'w':[1.479,1.596]},'dispersal':{'p':[112,293,389,390,394,397,398],'w':[0.538,0.48,0.163,0.661,0.724,2.248,0.15]},'initial':0,'monitored':0,'temp':[5.36,4.53,7.07,10.46,11.71,15.08,16.33,16.18,13.23,11.64,10.24,10.59]},
		{'area':5.47,'action':0.41,'capacity':22.47,'local':{'p':[81,112,293],'w':[0.599,2.762,1.031]},'dispersal':{'p':[81,112,113,293,294,295,388,390,397,398,400,401,402],'w':[0.639,0.97,0.004,0.567,0.129,0.025,0.424,0.002,0.101,5.47,0.038,0.335,0.038]},'initial':0,'monitored':0,'temp':[5.63,4.76,7.25,10.56,11.8,15.12,16.4,16.3,13.45,11.89,10.54,10.88]},
		{'area':10.732,'action':4.35,'capacity':237,'local':{'p':[118,432,433],'w':[0.159,2.274,1.481]},'dispersal':{'p':[118,119,388,393,395,399,432,433,435],'w':[1.406,0.091,0.018,0.701,0.98,10.732,0.918,0.668,1.223]},'initial':0,'monitored':0,'temp':[5.38,4.64,7.14,10.53,11.85,15.22,16.52,16.28,13.29,11.63,10.25,10.5]},
		{'area':0.038,'action':0,'capacity':0,'local':{'p':[],'w':[]},'dispersal':{'p':[388,398,400,401,402],'w':[0.018,0.247,0.038,0.171,0.038]},'initial':0,'monitored':0,'temp':[5.62,4.79,7.29,10.59,11.85,15.19,16.47,16.34,13.47,11.89,10.53,10.86]},
		{'area':1.743,'action':0.11,'capacity':7.91,'local':{'p':[294],'w':[1.66]},'dispersal':{'p':[111,294,388,398,400,401,402],'w':[0.041,0.77,0.503,0.391,0.038,1.743,0.038]},'initial':0,'monitored':0,'temp':[5.7,4.84,7.31,10.6,11.85,15.17,16.46,16.36,13.52,11.96,10.62,10.94]},
		{'area':0.038,'action':0.11,'capacity':1.06,'local':{'p':[],'w':[]},'dispersal':{'p':[388,398,400,401,402],'w':[0.399,0.062,0.021,0.155,0.038]},'initial':0,'monitored':0,'temp':[5.62,4.8,7.3,10.61,11.87,15.21,16.49,16.36,13.48,11.9,10.53,10.85]},
		{'area':5.308,'action':2.71,'capacity':118.31,'local':{'p':[394,396,420,421,427],'w':[0.091,3.74,2.11,0.868,1.63]},'dispersal':{'p':[114,389,394,396,403,420,421,426,427],'w':[0.618,0.005,0.238,1.548,5.308,0.855,0.379,0.081,0.69]},'initial':0,'monitored':0,'temp':[5.01,4.22,6.74,10.21,11.47,14.86,16.11,15.91,12.91,11.26,9.86,10.2]},
		{'area':6.303,'action':5.4,'capacity':173.91,'local':{'p':[114,115,405,407,409,415,420],'w':[2.317,0.438,1.425,1.401,2.332,1.966,0.082]},'dispersal':{'p':[114,115,404,405,407,409,415,420],'w':[0.976,0.269,6.303,0.574,0.704,0.909,0.918,0.124]},'initial':0,'monitored':0,'temp':[5,4.18,6.72,10.27,11.52,14.9,16.14,15.96,12.98,11.21,9.82,10.17]},
		{'area':2.89,'action':2.19,'capacity':69.76,'local':{'p':[115,404,406,415,417],'w':[1.922,1.425,1.668,1.812,0.038]},'dispersal':{'p':[115,404,405,406,415,417],'w':[0.876,0.738,2.89,0.702,0.802,0.128]},'initial':0,'monitored':0,'temp':[4.78,3.93,6.4,9.95,11.2,14.56,15.79,15.66,12.7,10.95,9.6,9.94]},
		{'area':1.786,'action':0.92,'capacity':49.21,'local':{'p':[115,405,408,417],'w':[1.014,1.668,2.011,1.145]},'dispersal':{'p':[115,405,406,408,415,417,418],'w':[0.587,0.665,1.786,0.9,0.129,0.517,0.035]},'initial':0,'monitored':0,'temp':[4.67,3.79,6.22,9.76,11.01,14.36,15.58,15.48,12.55,10.81,9.48,9.82]},
		{'area':7.115,'action':3.6,'capacity':190.58,'local':{'p':[92,286,290,404,409],'w':[1.431,2.309,1.498,1.401,3.204]},'dispersal':{'p':[92,114,286,290,404,407,409,410],'w':[0.732,1.018,0.907,1.145,0.597,7.115,1.333,0.005]},'initial':0,'monitored':0,'temp':[5.32,4.46,7.02,10.55,11.8,15.16,16.38,16.24,13.33,11.53,10.17,10.52]},
		{'area':2.889,'action':1.2,'capacity':72.19,'local':{'p':[115,406,410,417,418],'w':[0.768,2.011,0.013,0.151,2.138]},'dispersal':{'p':[115,406,408,410,412,417,418],'w':[0.355,0.776,2.889,0.056,0.071,0.335,0.688]},'initial':0,'monitored':0,'temp':[4.6,3.7,6.09,9.64,10.89,14.22,15.43,15.37,12.45,10.72,9.4,9.75]},
		{'area':4.74,'action':7.17,'capacity':153.74,'local':{'p':[92,115,404,407,410],'w':[0.372,1.066,2.332,3.204,2.369]},'dispersal':{'p':[92,115,404,407,409,410],'w':[0.332,0.522,1.058,1.317,4.74,1.02]},'initial':0,'monitored':0,'temp':[5.17,4.32,6.88,10.43,11.68,15.04,16.27,16.12,13.18,11.36,9.99,10.35]},
		{'area':5.117,'action':5.53,'capacity':139.45,'local':{'p':[92,115,408,409],'w':[0.612,3.037,0.013,2.369]},'dispersal':{'p':[92,115,407,408,409,410],'w':[0.369,1.185,0.001,0.106,1.022,5.117]},'initial':0,'monitored':0,'temp':[5.08,4.22,6.74,10.3,11.55,14.9,16.12,15.99,13.08,11.23,9.89,10.24]},
		{'area':6.421,'action':7.97,'capacity':173.56,'local':{'p':[116,117,413,422,576,578],'w':[1.674,1.221,2.314,2.535,1.517,0.174]},'dispersal':{'p':[116,117,411,413,416,422,576,578],'w':[0.814,0.63,6.421,0.872,0.103,0.982,0.705,0.713]},'initial':0,'monitored':0,'temp':[4.21,3.33,5.7,9.21,10.46,13.81,15.06,14.95,11.99,10.35,9.04,9.37]},
		{'area':2.793,'action':2.33,'capacity':76.89,'local':{'p':[116,413,417,418],'w':[0.555,2.018,0.822,1.664]},'dispersal':{'p':[116,408,412,413,417,418,419],'w':[0.378,0.082,2.793,0.843,0.315,0.629,0.035]},'initial':0,'monitored':0,'temp':[4.27,3.35,5.65,9.19,10.43,13.76,14.95,14.94,12.02,10.37,9.08,9.42]},
		{'area':6.731,'action':5.05,'capacity':182.38,'local':{'p':[116,411,412,416,419,580],'w':[2.122,2.314,2.018,0.328,2.143,0.194]},'dispersal':{'p':[116,411,412,413,416,419,578,580],'w':[0.89,1.037,0.798,6.731,0.926,0.777,0.124,0.203]},'initial':0,'monitored':0,'temp':[4.31,3.42,5.74,9.28,10.52,13.85,15.06,15,12.07,10.44,9.13,9.45]},
		{'area':0.007,'action':0.04,'capacity':0.36,'local':{'p':[],'w':[]},'dispersal':{'p':[414,415,423,425],'w':[0.007,0.468,0.155,0.001]},'initial':0,'monitored':0,'temp':[4.56,3.7,6.16,9.69,10.95,14.32,15.57,15.42,12.44,10.73,9.38,9.73]},
		{'area':6.342,'action':3.81,'capacity':157.17,'local':{'p':[116,404,405,417,420,423],'w':[1.491,1.966,1.812,1.226,0.722,1.522]},'dispersal':{'p':[114,116,404,405,406,414,415,417,420,422,423,425],'w':[0.082,0.68,0.845,0.739,0.085,0.007,6.342,0.487,0.372,0.037,0.766,0.519]},'initial':0,'monitored':0,'temp':[4.61,3.76,6.22,9.75,11.01,14.37,15.61,15.47,12.5,10.79,9.44,9.78]},
		{'area':1.463,'action':0.82,'capacity':21.14,'local':{'p':[413,578,580],'w':[0.328,0.98,2.355]},'dispersal':{'p':[411,413,416,419,578,580],'w':[0.085,1.269,1.463,0.054,0.514,0.978]},'initial':0,'monitored':0,'temp':[4.34,3.47,5.79,9.33,10.56,13.9,15.1,15.03,12.1,10.47,9.16,9.47]},
		{'area':2.51,'action':2.33,'capacity':54.67,'local':{'p':[116,405,406,408,412,415,418],'w':[2.204,0.038,1.145,0.151,0.822,1.226,0.096]},'dispersal':{'p':[116,405,406,408,412,415,417,418],'w':[0.952,0.152,0.444,0.201,0.511,0.579,2.51,0.527]},'initial':0,'monitored':0,'temp':[4.43,3.54,5.91,9.45,10.7,14.04,15.26,15.19,12.25,10.56,9.25,9.59]},
		{'area':1.201,'action':0.46,'capacity':30.69,'local':{'p':[408,412,417],'w':[2.138,1.664,0.096]},'dispersal':{'p':[406,408,412,417,418],'w':[0.058,0.845,0.723,0.798,1.201]},'initial':0,'monitored':0,'temp':[4.42,3.5,5.85,9.4,10.64,13.97,15.17,15.13,12.21,10.53,9.22,9.57]},
		{'area':1.776,'action':0.7,'capacity':30.52,'local':{'p':[413,580],'w':[2.143,1.531]},'dispersal':{'p':[412,413,416,419,580],'w':[0.051,0.879,0.043,1.776,0.686]},'initial':0,'monitored':0,'temp':[4.33,3.44,5.72,9.28,10.52,13.84,15.01,14.99,12.07,10.45,9.14,9.46]},
		{'area':4.073,'action':2.33,'capacity':67.6,'local':{'p':[114,403,404,415,421,425],'w':[1.791,2.11,0.082,0.722,1.172,2.049]},'dispersal':{'p':[114,403,404,415,420,421,425],'w':[0.908,0.929,0.19,0.346,4.073,0.558,0.835]},'initial':0,'monitored':0,'temp':[4.87,4.06,6.57,10.07,11.33,14.71,15.96,15.77,12.78,11.1,9.71,10.05]},
		{'area':2.896,'action':2.37,'capacity':81.5,'local':{'p':[117,403,420,423,425,427],'w':[1.37,0.868,1.172,0.032,1.087,2.459]},'dispersal':{'p':[117,403,420,421,423,424,425,426,427],'w':[0.587,0.501,0.551,2.896,0.117,0.125,0.454,0.001,1.006]},'initial':0,'monitored':0,'temp':[4.73,3.92,6.39,9.88,11.15,14.53,15.78,15.6,12.59,10.93,9.57,9.89]},
		{'area':1.692,'action':1.48,'capacity':41.9,'local':{'p':[116,117,411,423],'w':[0.392,1.126,2.535,2.176]},'dispersal':{'p':[116,117,411,415,422,423],'w':[0.343,0.626,1.064,0.031,1.692,0.909]},'initial':0,'monitored':0,'temp':[4.3,3.42,5.83,9.34,10.59,13.96,15.21,15.08,12.11,10.45,9.13,9.46]},
		{'area':3.921,'action':2.74,'capacity':97.08,'local':{'p':[116,117,415,421,422,425],'w':[0.22,1.345,1.522,0.032,2.176,2.388]},'dispersal':{'p':[116,117,414,415,421,422,423,425],'w':[0.219,0.628,0.007,1.002,0.159,0.89,3.921,0.957]},'initial':0,'monitored':0,'temp':[4.44,3.58,6.02,9.53,10.8,14.17,15.42,15.27,12.29,10.61,9.28,9.61]},
		{'area':6.562,'action':1.2,'capacity':125.95,'local':{'p':[117,138,426,427,429,430,575,576],'w':[3.073,2.02,1.561,0.34,0.476,0.851,1.437,0.23]},'dispersal':{'p':[117,138,421,424,426,427,429,430,571,575,576],'w':[1.256,0.821,0.09,6.562,0.622,0.185,0.269,0.381,0.001,0.637,0.237]},'initial':0,'monitored':0,'temp':[4.28,3.42,5.8,9.26,10.53,13.88,15.16,15.01,12.03,10.42,9.13,9.44]},
		{'area':2.525,'action':1.74,'capacity':54.72,'local':{'p':[420,421,423],'w':[2.049,1.087,2.388]},'dispersal':{'p':[117,414,415,420,421,423,425],'w':[0.13,0.001,0.608,0.91,0.555,1.065,2.525]},'initial':0,'monitored':0,'temp':[4.66,3.83,6.3,9.81,11.07,14.45,15.7,15.53,12.54,10.85,9.49,9.83]},
		{'area':5.039,'action':1.64,'capacity':94.13,'local':{'p':[118,396,424,427,430],'w':[0.867,1.017,1.561,3.18,2.844]},'dispersal':{'p':[117,118,393,396,403,421,424,426,427,430],'w':[0.006,0.509,0.018,0.532,0.028,0.003,0.79,5.039,1.27,1.17]},'initial':0,'monitored':0,'temp':[4.8,4.01,6.47,9.92,11.22,14.58,15.86,15.65,12.64,11,9.65,9.95]},
		{'area':2.765,'action':0.91,'capacity':72.77,'local':{'p':[117,396,403,421,424,426],'w':[0.037,0.192,1.63,2.459,0.34,3.18]},'dispersal':{'p':[117,396,403,421,424,426,427],'w':[0.143,0.257,0.691,0.981,0.252,1.313,2.765]},'initial':0,'monitored':0,'temp':[4.83,4.05,6.53,10,11.29,14.66,15.92,15.72,12.7,11.05,9.68,10]},
		{'area':2.027,'action':0.54,'capacity':51.95,'local':{'p':[118,431,432,573],'w':[2.396,1.788,2.428,0.018]},'dispersal':{'p':[118,428,431,432,573],'w':[1.125,2.027,0.743,1.089,0.165]},'initial':0,'monitored':0,'temp':[5.14,4.39,6.85,10.21,11.53,14.86,16.2,15.96,12.95,11.29,9.98,10.27]},
		{'area':3.661,'action':1.49,'capacity':27.54,'local':{'p':[118,424,430,431,571,575],'w':[0.125,0.476,2.912,1.557,3.033,0.363]},'dispersal':{'p':[118,137,424,429,430,431,571,575],'w':[0.201,0.08,0.341,3.661,1.133,0.689,1.14,0.271]},'initial':0,'monitored':0,'temp':[4.53,3.7,6.09,9.48,10.78,14.1,15.42,15.24,12.25,10.64,9.37,9.68]},
		{'area':4.339,'action':1.28,'capacity':28.32,'local':{'p':[118,424,426,429],'w':[2.225,0.851,2.844,2.912]},'dispersal':{'p':[118,424,426,429,430,431],'w':[1.041,0.51,1.233,1.212,4.339,0.055]},'initial':0,'monitored':0,'temp':[4.68,3.88,6.31,9.72,11.02,14.37,15.67,15.47,12.47,10.84,9.53,9.83]},
		{'area':3.423,'action':1.24,'capacity':75.44,'local':{'p':[118,137,428,429,567,571,573],'w':[0.712,0.735,1.788,1.557,0.933,0.114,1.487]},'dispersal':{'p':[118,137,428,429,430,431,432,567,571,573],'w':[0.402,0.383,0.658,0.63,0.034,3.423,0.141,0.461,0.11,0.582]},'initial':0,'monitored':0,'temp':[4.91,4.14,6.55,9.89,11.22,14.52,15.87,15.66,12.65,11.01,9.74,10.05]},
		{'area':5.54,'action':1.68,'capacity':140.47,'local':{'p':[118,399,428,433,436,573],'w':[0.591,2.274,2.428,1.581,1.614,0.916]},'dispersal':{'p':[118,399,428,431,432,433,436,573],'w':[0.315,1.137,0.86,0.095,5.54,0.699,0.645,0.448]},'initial':0,'monitored':0,'temp':[5.28,4.55,7.02,10.39,11.73,15.07,16.4,16.14,13.14,11.47,10.13,10.39]},
		{'area':11.256,'action':4.15,'capacity':294.45,'local':{'p':[399,432,436,561],'w':[1.481,1.581,2.589,3.813]},'dispersal':{'p':[119,399,432,433,434,435,436,437,561,564],'w':[0.712,0.598,0.77,11.256,0.103,0.087,1.018,0.377,2.133,0.032]},'initial':0,'monitored':0,'temp':[5.37,4.67,7.13,10.51,11.87,15.19,16.55,16.27,13.28,11.6,10.24,10.45]},
		{'area':7.794,'action':1.36,'capacity':173.83,'local':{'p':[384,437,438,442],'w':[1.969,1.677,0.79,0.967]},'dispersal':{'p':[111,119,384,386,387,433,434,435,437,438,442],'w':[0.712,0.454,0.849,0.139,0.573,0.108,7.794,0.769,0.593,0.355,0.432]},'initial':0,'monitored':0,'temp':[5.52,4.79,7.22,10.64,11.97,15.31,16.66,16.4,13.53,11.84,10.47,10.6]},
		{'area':3.992,'action':2.79,'capacity':106.4,'local':{'p':[119,395],'w':[1.259,1.784]},'dispersal':{'p':[111,119,388,395,399,433,434,435],'w':[0.518,0.451,0.039,0.68,1.361,0.098,0.785,3.992]},'initial':0,'monitored':0,'temp':[5.54,4.8,7.27,10.67,11.99,15.34,16.67,16.42,13.5,11.83,10.45,10.64]},
		{'area':3.285,'action':2.59,'capacity':93.51,'local':{'p':[432,433,561,564,567,573],'w':[1.614,2.589,0.212,1.299,0.436,1.31]},'dispersal':{'p':[432,433,436,561,564,567,573],'w':[0.776,1.084,3.285,0.223,0.601,0.28,0.529]},'initial':0,'monitored':0,'temp':[5.21,4.48,6.91,10.23,11.58,14.86,16.23,15.99,12.98,11.33,10.04,10.34]},
		{'area':1.49,'action':2.89,'capacity':51.11,'local':{'p':[434,438,440],'w':[1.677,1.816,0.101]},'dispersal':{'p':[119,433,434,437,438,440,561],'w':[0.087,0.225,0.811,1.49,0.763,0.149,0.486]},'initial':0,'monitored':0,'temp':[5.34,4.66,7.11,10.55,11.91,15.27,16.62,16.31,13.38,11.68,10.27,10.4]},
		{'area':2.472,'action':2.11,'capacity':71.03,'local':{'p':[434,437,440,442,443],'w':[0.79,1.816,0.683,2.145,1.061]},'dispersal':{'p':[434,437,438,440,442,443,561],'w':[0.453,0.674,2.472,0.314,0.938,0.521,0.145]},'initial':0,'monitored':0,'temp':[5.18,4.47,6.91,10.33,11.7,15.04,16.4,16.11,13.19,11.51,10.11,10.25]},
		{'area':2.254,'action':1.05,'capacity':60.91,'local':{'p':[440,441,553,557],'w':[1.502,1.264,0.8,0.514]},'dispersal':{'p':[439,440,441,443,553,555,557,558,561,563],'w':[2.254,0.625,0.482,0.055,0.376,0.022,0.283,0.021,0.117,0.966]},'initial':0,'monitored':0,'temp':[4.94,4.16,6.57,9.87,11.25,14.5,15.89,15.68,12.7,11.09,9.81,10.07]},
		{'area':1.959,'action':0.68,'capacity':50.28,'local':{'p':[437,438,439,441,443],'w':[0.101,0.683,1.502,0.177,1.907]},'dispersal':{'p':[437,438,439,440,441,443,561,563],'w':[0.069,0.378,0.585,1.959,0.217,0.771,0.621,0.098]},'initial':0,'monitored':0,'temp':[5.06,4.32,6.74,10.1,11.47,14.76,16.14,15.89,12.94,11.29,9.96,10.16]},
		{'area':1.344,'action':1.07,'capacity':38.51,'local':{'p':[439,440,443,550,553,556],'w':[1.264,0.177,1.383,0.53,1.438,0.408]},'dispersal':{'p':[120,439,440,441,443,550,553,556],'w':[0.007,0.609,0.155,1.344,0.635,0.262,0.565,0.348]},'initial':0,'monitored':0,'temp':[4.77,3.97,6.37,9.69,11.06,14.32,15.72,15.51,12.55,10.95,9.66,9.89]},
		{'area':3.704,'action':1.89,'capacity':97.23,'local':{'p':[120,379,384,434,438,443],'w':[1.862,0.131,2.185,0.967,2.145,0.398]},'dispersal':{'p':[120,379,384,434,438,442,443],'w':[0.828,0.181,0.915,0.526,0.838,3.704,0.301]},'initial':0,'monitored':0,'temp':[5.11,4.38,6.8,10.23,11.59,14.93,16.29,16.02,13.14,11.47,10.08,10.2]},
		{'area':3.032,'action':1.92,'capacity':84.93,'local':{'p':[120,438,440,441,442,556],'w':[1.795,1.061,1.907,1.383,0.398,0.336]},'dispersal':{'p':[120,438,439,440,441,442,443,556],'w':[0.803,0.514,0.046,0.78,0.589,0.249,3.032,0.271]},'initial':0,'monitored':0,'temp':[4.89,4.12,6.53,9.9,11.27,14.57,15.95,15.71,12.78,11.15,9.81,9.99]},
		{'area':2.248,'action':3.81,'capacity':63.37,'local':{'p':[121,447,448,449,450],'w':[1.976,1.374,0.108,1.399,1.297]},'dispersal':{'p':[121,444,447,448,449,450,451],'w':[0.844,2.248,0.66,0.202,0.468,0.648,0.138]},'initial':0,'monitored':0,'temp':[5.32,4.44,6.88,10.17,11.5,14.78,16.21,16.05,13.16,11.54,10.26,10.51]},
		{'area':5.128,'action':2.91,'capacity':142,'local':{'p':[135,448,456,459,542,548],'w':[0.043,3.529,0.641,2.478,0.557,2.622]},'dispersal':{'p':[121,135,445,448,456,459,542,548],'w':[0.109,0.11,5.128,1.45,0.317,1.033,0.329,1.094]},'initial':0,'monitored':0,'temp':[4.95,3.98,6.48,9.73,11.02,14.31,15.78,15.6,12.63,11.03,9.81,10.12]},
		{'area':3.83,'action':1.31,'capacity':100.48,'local':{'p':[121,452,546,548,551,560],'w':[0.94,2.364,1.018,1.102,1.137,1.248]},'dispersal':{'p':[121,446,448,452,546,548,551,560],'w':[0.514,3.83,0.003,1,0.459,0.563,0.583,0.502]},'initial':0,'monitored':0,'temp':[4.75,3.85,6.31,9.61,10.94,14.22,15.65,15.46,12.49,10.9,9.63,9.89]},
		{'area':4.871,'action':7.1,'capacity':145.98,'local':{'p':[370,444,448,449,451,453],'w':[0.498,1.374,2.09,0.989,0.38,1.51]},'dispersal':{'p':[109,121,369,370,371,444,447,448,449,451,453],'w':[0.102,0.06,0.134,0.232,0.857,0.573,4.871,0.932,0.342,0.171,0.691]},'initial':0,'monitored':0,'temp':[5.45,4.54,6.99,10.25,11.58,14.85,16.29,16.16,13.27,11.65,10.38,10.68]},
		{'area':5.445,'action':7.39,'capacity':170.87,'local':{'p':[121,444,445,447,453,459,548],'w':[2.884,0.108,3.529,2.09,0.747,0.738,0.105]},'dispersal':{'p':[121,444,445,446,447,448,453,459,461,548],'w':[1.169,0.131,1.318,0.003,0.876,5.445,0.439,0.412,0.006,0.23]},'initial':0,'monitored':0,'temp':[5.18,4.25,6.73,9.98,11.3,14.58,16.03,15.87,12.93,11.32,10.08,10.37]},
		{'area':0.725,'action':0.23,'capacity':11.11,'local':{'p':[444,447,450,451],'w':[1.399,0.989,0.04,1.68]},'dispersal':{'p':[370,444,447,449,450,451],'w':[0.016,0.6,0.579,0.725,0.213,0.714]},'initial':0,'monitored':0,'temp':[5.45,4.56,7,10.27,11.61,14.88,16.3,16.17,13.3,11.69,10.4,10.67]},
		{'area':3.978,'action':1.92,'capacity':99.59,'local':{'p':[120,121,373,379,383,444,449,451,452],'w':[0.178,0.76,2.016,0.76,0.156,1.297,0.04,0.919,1.656]},'dispersal':{'p':[120,121,372,373,379,383,444,449,450,451,452],'w':[0.195,0.396,0.029,0.762,0.386,0.12,0.518,0.064,3.978,0.44,0.703]},'initial':0,'monitored':0,'temp':[5.22,4.39,6.81,10.14,11.49,14.78,16.19,16,13.13,11.5,10.18,10.38]},
		{'area':1.61,'action':0.18,'capacity':29.62,'local':{'p':[370,372,373,447,449,450],'w':[1.38,0.465,0.299,0.38,1.68,0.919]},'dispersal':{'p':[370,372,373,444,447,449,450,451],'w':[0.805,0.301,0.163,0.136,0.393,0.534,0.44,1.61]},'initial':0,'monitored':0,'temp':[5.5,4.62,7.04,10.32,11.67,14.93,16.34,16.23,13.37,11.76,10.46,10.72]},
		{'area':4.999,'action':5.46,'capacity':150.97,'local':{'p':[120,121,446,450,551],'w':[2.447,2.044,2.364,1.656,0.432]},'dispersal':{'p':[120,121,379,446,450,452,551],'w':[1.059,0.92,0.048,0.987,0.765,4.999,0.3]},'initial':0,'monitored':0,'temp':[4.91,4.07,6.5,9.83,11.18,14.47,15.88,15.68,12.76,11.15,9.84,10.05]},
		{'area':7.316,'action':1.63,'capacity':136.21,'local':{'p':[447,448,459,461],'w':[1.51,0.747,0.302,2.556]},'dispersal':{'p':[122,123,369,371,447,448,453,454,455,459,460,461],'w':[0.009,0.635,0.626,0.058,0.628,0.383,7.316,0.034,0.081,0.191,0.758,0.973]},'initial':0,'monitored':0,'temp':[5.48,4.54,7.03,10.24,11.56,14.83,16.3,16.17,13.25,11.62,10.39,10.74]},
		{'area':4.991,'action':3.43,'capacity':127.09,'local':{'p':[455,462,464,539],'w':[1.627,0.787,1.594,0.035]},'dispersal':{'p':[123,453,454,455,456,457,458,461,462,464,539,542,543],'w':[0.056,0.039,4.991,0.678,0.662,0.061,0.162,1.216,0.441,0.624,0.081,0.207,0.025]},'initial':0,'monitored':0,'temp':[5.3,4.33,6.85,10.03,11.31,14.59,16.1,15.93,12.97,11.34,10.14,10.51]},
		{'area':2.253,'action':0.73,'capacity':49.36,'local':{'p':[123,454,462],'w':[1.507,1.627,1.104]},'dispersal':{'p':[123,453,454,455,461,462],'w':[0.601,0.061,0.65,2.253,0.097,0.494]},'initial':0,'monitored':0,'temp':[5.54,4.62,7.14,10.31,11.64,14.91,16.41,16.25,13.3,11.65,10.42,10.8]},
		{'area':3.844,'action':4.12,'capacity':110.71,'local':{'p':[445,457,459,542],'w':[0.641,0.964,1.618,4.356]},'dispersal':{'p':[445,454,456,457,458,459,542],'w':[0.44,0.592,3.844,0.334,0.078,0.625,1.917]},'initial':0,'monitored':0,'temp':[4.93,3.91,6.41,9.61,10.87,14.15,15.66,15.5,12.53,10.93,9.75,10.09]},
		{'area':0.492,'action':0.58,'capacity':15.18,'local':{'p':[456,458,459],'w':[0.964,1.73,1.091]},'dispersal':{'p':[454,456,457,458,459,461],'w':[0.127,0.495,0.492,0.657,0.578,0.105]},'initial':0,'monitored':0,'temp':[5.07,4.07,6.56,9.77,11.04,14.32,15.81,15.66,12.71,11.1,9.92,10.27]},
		{'area':0.751,'action':0.91,'capacity':22.63,'local':{'p':[457,459,461],'w':[1.73,0.582,2.305]},'dispersal':{'p':[454,456,457,458,459,461],'w':[0.213,0.156,0.47,0.751,0.519,1.095]},'initial':0,'monitored':0,'temp':[5.13,4.13,6.62,9.82,11.1,14.38,15.87,15.72,12.78,11.16,9.98,10.33]},
		{'area':2.77,'action':4.48,'capacity':91.42,'local':{'p':[445,448,453,456,457,458,461],'w':[2.478,0.738,0.302,1.618,1.091,0.582,0.662]},'dispersal':{'p':[445,448,453,456,457,458,459,461],'w':[1.047,0.426,0.297,0.744,0.334,0.235,2.77,0.407]},'initial':0,'monitored':0,'temp':[5.11,4.13,6.63,9.85,11.14,14.42,15.9,15.74,12.79,11.18,9.98,10.31]},
		{'area':2.376,'action':0.13,'capacity':45.45,'local':{'p':[368,369],'w':[1.212,0.383]},'dispersal':{'p':[122,123,368,369,453,460],'w':[0.015,0.022,0.465,0.195,0.969,2.376]},'initial':0,'monitored':0,'temp':[5.63,4.69,7.19,10.37,11.73,14.99,16.44,16.37,13.45,11.81,10.56,10.94]},
		{'area':3.164,'action':4.38,'capacity':71.64,'local':{'p':[453,458,459],'w':[2.556,2.305,0.662]},'dispersal':{'p':[123,448,453,454,455,457,458,459,461],'w':[0.064,0.018,1.079,1.475,0.092,0.046,0.668,0.5,3.164]},'initial':0,'monitored':0,'temp':[5.27,4.29,6.79,9.98,11.28,14.55,16.04,15.89,12.95,11.33,10.13,10.49]},
		{'area':1.56,'action':1.1,'capacity':43.39,'local':{'p':[454,455,464,465],'w':[0.787,1.104,0.562,0.965]},'dispersal':{'p':[454,455,462,464,465],'w':[0.515,0.467,1.56,0.402,0.318]},'initial':0,'monitored':0,'temp':[5.54,4.63,7.17,10.33,11.65,14.93,16.44,16.26,13.28,11.63,10.4,10.78]},
		{'area':4.22,'action':0.12,'capacity':96.25,'local':{'p':[124,361,467,473],'w':[2.619,3.721,1.234,0.602]},'dispersal':{'p':[124,361,367,463,467,470,473],'w':[0.956,1.548,0.037,4.22,0.608,0.04,0.315]},'initial':0,'monitored':0,'temp':[5.65,4.8,7.34,10.43,11.87,15.14,16.64,16.48,13.5,11.84,10.55,10.96]},
		{'area':3.136,'action':0.28,'capacity':77.91,'local':{'p':[454,462,465,537,539],'w':[1.594,0.562,0.756,0.424,2.759]},'dispersal':{'p':[454,462,464,465,531,537,539,542,543],'w':[0.72,0.33,3.136,0.248,0.023,0.196,1.042,0.115,0.037]},'initial':0,'monitored':0,'temp':[5.49,4.57,7.12,10.28,11.57,14.86,16.39,16.18,13.19,11.53,10.32,10.7]},
		{'area':0.359,'action':0,'capacity':8.94,'local':{'p':[462,464],'w':[0.965,0.756]},'dispersal':{'p':[462,464,465],'w':[0.482,0.425,0.359]},'initial':0,'monitored':0,'temp':[5.6,4.7,7.24,10.4,11.72,15,16.52,16.32,13.34,11.67,10.45,10.83]},
		{'area':3.311,'action':1.45,'capacity':89.14,'local':{'p':[125,468,469,471,472],'w':[1.385,2.899,1.267,1.339,0.751]},'dispersal':{'p':[125,466,468,469,471,472,477],'w':[0.619,3.311,1.075,0.664,0.659,0.366,0.168]},'initial':0,'monitored':0,'temp':[5.46,4.66,7.14,10.14,11.75,14.99,16.5,16.3,13.23,11.64,10.34,10.73]},
		{'area':4.085,'action':0.79,'capacity':81.26,'local':{'p':[125,356,359,361,463,469,473],'w':[1.553,0.432,1.277,0.927,1.234,1.324,1.007]},'dispersal':{'p':[125,356,359,361,463,467,469,473],'w':[0.678,0.294,0.561,0.432,0.549,4.085,0.614,0.474]},'initial':0,'monitored':0,'temp':[5.51,4.68,7.22,10.28,11.78,15.04,16.55,16.37,13.37,11.71,10.41,10.83]},
		{'area':2.263,'action':0.86,'capacity':59.99,'local':{'p':[466,469,471,477],'w':[2.899,1.495,0.093,3.31]},'dispersal':{'p':[350,466,468,469,471,476,477],'w':[0.139,1.096,2.263,0.722,0.254,0.084,1.209]},'initial':0,'monitored':0,'temp':[5.39,4.59,7.07,10.07,11.7,14.93,16.45,16.24,13.17,11.58,10.27,10.67]},
		{'area':5.326,'action':0.84,'capacity':133.74,'local':{'p':[125,359,466,467,468,477],'w':[0.552,3.4,1.267,1.324,1.495,0.01]},'dispersal':{'p':[125,350,351,359,466,467,468,469,476,477],'w':[0.312,0.639,0.163,1.268,0.525,0.608,0.555,5.326,0.058,0.043]},'initial':0,'monitored':0,'temp':[5.37,4.57,7.09,10.13,11.71,14.96,16.47,16.27,13.23,11.58,10.26,10.68]},
		{'area':5.18,'action':0.17,'capacity':126.92,'local':{'p':[124,133,472,473],'w':[2.157,1.107,1.782,1.885]},'dispersal':{'p':[124,133,463,470,472,473],'w':[1.004,0.476,0.091,5.18,0.756,0.813]},'initial':0,'monitored':0,'temp':[5.66,4.84,7.37,10.45,11.9,15.17,16.7,16.48,13.45,11.81,10.53,10.93]},
		{'area':3.344,'action':2.02,'capacity':93.44,'local':{'p':[133,466,468,472,477,530],'w':[1,1.339,0.093,2.093,0.42,2.695]},'dispersal':{'p':[133,466,468,471,472,477,530],'w':[0.556,0.565,0.071,3.344,0.906,0.318,1.132]},'initial':0,'monitored':0,'temp':[5.5,4.72,7.18,10.15,11.8,15.04,16.56,16.33,13.21,11.67,10.38,10.75]},
		{'area':5.2,'action':0.5,'capacity':131.52,'local':{'p':[125,133,466,470,471,473],'w':[1.45,2.207,0.751,1.782,2.093,0.963]},'dispersal':{'p':[125,133,466,470,471,472,473],'w':[0.614,1.023,0.443,0.85,0.87,5.2,0.403]},'initial':0,'monitored':0,'temp':[5.58,4.78,7.28,10.3,11.85,15.11,16.63,16.41,13.34,11.74,10.45,10.84]},
		{'area':2.239,'action':0.12,'capacity':56.19,'local':{'p':[124,125,463,467,470,472],'w':[0.133,1.454,0.602,1.007,1.885,0.963]},'dispersal':{'p':[124,125,463,467,470,472,473],'w':[0.14,0.597,0.364,0.499,0.765,0.554,2.239]},'initial':0,'monitored':0,'temp':[5.62,4.8,7.33,10.39,11.87,15.13,16.65,16.46,13.44,11.8,10.51,10.91]},
		{'area':4.215,'action':1.29,'capacity':105.56,'local':{'p':[126,345,350,355,476,478,483],'w':[0.439,0.778,0.801,1.356,2.311,1.684,0.69]},'dispersal':{'p':[126,345,350,355,474,476,478,483],'w':[0.299,0.401,0.428,0.61,4.215,0.914,0.667,0.372]},'initial':0,'monitored':0,'temp':[5.26,4.51,7.05,10.05,11.75,15.01,16.53,16.27,13.1,11.49,10.13,10.53]},
		{'area':4.916,'action':0.95,'capacity':123.45,'local':{'p':[78,477,524,526,530],'w':[1.602,1.376,0.533,1.361,0.952]},'dispersal':{'p':[78,126,475,477,523,524,526,530],'w':[0.666,1.057,4.916,0.608,0.1,0.293,0.547,0.461]},'initial':0,'monitored':0,'temp':[5.48,4.72,7.12,9.97,11.84,15.09,16.6,16.38,13.05,11.65,10.36,10.66]},
		{'area':4.269,'action':2.27,'capacity':107.56,'local':{'p':[126,350,474],'w':[2.469,1.874,2.311]},'dispersal':{'p':[126,350,468,469,474,476,477],'w':[1.045,0.818,0.14,0.051,0.981,4.269,0.896]},'initial':0,'monitored':0,'temp':[5.34,4.57,7.08,10.06,11.75,15,16.51,16.28,13.14,11.55,10.22,10.61]},
		{'area':5.038,'action':0.4,'capacity':121.63,'local':{'p':[468,469,471,475,530],'w':[3.31,0.01,0.42,1.376,1.281]},'dispersal':{'p':[126,350,466,468,469,471,475,476,477,530],'w':[0.638,0.141,0.108,1.229,0.071,0.25,0.665,0.776,5.038,0.587]},'initial':0,'monitored':0,'temp':[5.41,4.63,7.09,10.04,11.75,14.98,16.5,16.28,13.13,11.59,10.29,10.66]},
		{'area':2.697,'action':0.03,'capacity':58.91,'local':{'p':[345,474,483,487],'w':[1.635,1.684,1.672,1.587]},'dispersal':{'p':[345,474,478,483,487],'w':[0.782,0.824,2.697,0.789,0.728]},'initial':0,'monitored':0,'temp':[5.15,4.4,6.96,9.95,11.67,14.94,16.45,16.18,13,11.39,10.03,10.43]},
		{'area':3.442,'action':1.63,'capacity':87.11,'local':{'p':[127,341,344,347,480,481,490],'w':[2.156,1.752,0.362,0.22,1.174,1.728,0.293]},'dispersal':{'p':[127,341,344,347,479,480,481,487,490],'w':[0.906,0.686,0.195,0.198,3.442,0.614,0.717,0.001,0.271]},'initial':0,'monitored':0,'temp':[4.58,3.78,6.3,9.27,10.95,14.22,15.73,15.51,12.39,10.81,9.48,9.92]},
		{'area':4.181,'action':2.44,'capacity':115.46,'local':{'p':[127,128,479,484,485,488,490,493],'w':[1.359,0.17,1.174,1.405,1.319,1.303,0.7,0.364]},'dispersal':{'p':[127,128,344,479,480,484,485,488,490,493],'w':[0.608,0.135,0.007,0.543,4.181,0.631,0.53,0.591,0.387,0.185]},'initial':0,'monitored':0,'temp':[4.56,3.77,6.26,9.21,10.93,14.21,15.73,15.51,12.33,10.79,9.46,9.88]},
		{'area':1.077,'action':0.2,'capacity':24.69,'local':{'p':[127,347,479,482,483,487],'w':[0.417,0.811,1.728,0.931,0.017,0.859]},'dispersal':{'p':[127,341,347,479,481,482,483,487],'w':[0.285,0.041,0.478,0.716,1.077,0.31,0.168,0.408]},'initial':0,'monitored':0,'temp':[4.8,4.02,6.56,9.54,11.23,14.5,16.01,15.77,12.63,11.03,9.69,10.12]},
		{'area':0.554,'action':0,'capacity':12.16,'local':{'p':[345,347,481,487],'w':[0.077,1.084,0.931,1.468]},'dispersal':{'p':[345,347,481,482,487],'w':[0.228,0.555,0.495,0.554,0.644]},'initial':0,'monitored':0,'temp':[4.85,4.07,6.62,9.61,11.29,14.56,16.08,15.83,12.69,11.08,9.73,10.17]},
		{'area':4.739,'action':0.45,'capacity':116.76,'local':{'p':[126,127,474,478,481,486,487],'w':[2.518,0.52,0.69,1.672,0.017,2.469,0.683]},'dispersal':{'p':[126,127,474,478,481,483,486,487],'w':[1.171,0.283,0.379,0.668,0.098,4.739,1.019,0.294]},'initial':0,'monitored':0,'temp':[5.25,4.51,7.01,9.94,11.74,15,16.52,16.27,12.99,11.47,10.12,10.48]},
		{'area':4.646,'action':8.21,'capacity':156.77,'local':{'p':[132,480,485,486,488,514,518],'w':[0.32,1.405,2.691,0.309,1.696,1.693,1.654]},'dispersal':{'p':[132,480,484,485,486,488,514,515,518,523],'w':[0.225,0.649,4.646,0.937,0.323,0.835,0.634,0.053,0.688,0.067]},'initial':0,'monitored':0,'temp':[4.86,4.1,6.54,9.43,11.27,14.55,16.08,15.86,12.53,11.08,9.75,10.1]},
		{'area':2.032,'action':1.68,'capacity':57.41,'local':{'p':[127,480,484,486],'w':[0.389,1.319,2.691,2.526]},'dispersal':{'p':[127,132,480,484,485,486,514,515],'w':[0.283,0.039,0.576,1.223,2.032,1.147,0.002,0.001]},'initial':0,'monitored':0,'temp':[4.93,4.16,6.61,9.5,11.33,14.61,16.13,15.91,12.6,11.14,9.81,10.17]},
		{'area':6.214,'action':2.84,'capacity':165.71,'local':{'p':[126,127,132,483,484,485,515,523],'w':[1.352,1.755,0.084,2.469,0.309,2.526,0.029,1.245]},'dispersal':{'p':[126,127,132,483,484,485,486,514,515,523],'w':[0.626,0.765,0.124,1.067,0.231,0.959,6.214,0.005,0.066,0.567]},'initial':0,'monitored':0,'temp':[5.16,4.4,6.84,9.71,11.58,14.85,16.37,16.15,12.8,11.37,10.04,10.37]},
		{'area':1.256,'action':0.07,'capacity':28.6,'local':{'p':[345,478,481,482,483],'w':[0.496,1.587,0.859,1.468,0.683]},'dispersal':{'p':[127,345,347,478,481,482,483,487],'w':[0.146,0.36,0.127,0.639,0.426,0.451,0.388,1.256]},'initial':0,'monitored':0,'temp':[4.95,4.19,6.73,9.72,11.42,14.69,16.2,15.95,12.79,11.18,9.83,10.25]},
		{'area':7.584,'action':3.77,'capacity':206.18,'local':{'p':[131,480,484,492,493,500,508,518],'w':[0.287,1.303,1.696,0.573,3.65,0.247,2.544,1.128]},'dispersal':{'p':[128,131,480,484,488,492,493,500,508,518],'w':[0.016,0.207,0.652,0.689,7.584,0.333,1.408,0.24,0.992,0.539]},'initial':0,'monitored':0,'temp':[4.56,3.8,6.3,9.27,10.98,14.26,15.79,15.55,12.37,10.81,9.47,9.89]},
		{'area':6.143,'action':1.81,'capacity':162.07,'local':{'p':[102,128,336,339,491,492,495],'w':[2.2,1.74,0.915,1.007,0.995,0.022,2.743]},'dispersal':{'p':[102,128,336,339,489,491,492,495],'w':[0.96,0.697,0.431,0.454,6.143,0.485,0.121,1.201]},'initial':0,'monitored':0,'temp':[4.27,3.51,6.1,9.14,10.61,13.93,15.38,15.18,12.21,10.55,9.23,9.76]},
		{'area':3.438,'action':3.11,'capacity':101.02,'local':{'p':[128,332,344,479,480,491],'w':[0.905,1.296,2.263,0.293,0.7,2.046]},'dispersal':{'p':[128,332,341,344,479,480,490,491,493],'w':[0.455,0.574,0.007,0.941,0.214,0.391,3.438,0.862,0.038]},'initial':0,'monitored':0,'temp':[4.33,3.52,6.06,9.05,10.65,13.94,15.43,15.22,12.18,10.57,9.25,9.74]},
		{'area':4.678,'action':0.52,'capacity':119.02,'local':{'p':[128,332,336,489,490],'w':[2.514,1.369,1.862,0.995,2.046]},'dispersal':{'p':[128,332,336,338,489,490,491],'w':[1.132,0.592,0.778,0.133,0.516,0.885,4.678]},'initial':0,'monitored':0,'temp':[4.3,3.5,6.07,9.09,10.62,13.92,15.39,15.19,12.19,10.56,9.23,9.74]},
		{'area':4.439,'action':1.39,'capacity':117.36,'local':{'p':[128,488,489,493,495,500],'w':[1.919,0.573,0.022,2.249,1.839,1.966]},'dispersal':{'p':[128,131,488,489,492,493,495,500],'w':[0.813,0.024,0.413,0.148,4.439,0.83,0.784,0.908]},'initial':0,'monitored':0,'temp':[4.31,3.56,6.11,9.15,10.71,13.99,15.49,15.26,12.24,10.6,9.26,9.75]},
		{'area':2.912,'action':1.59,'capacity':80.37,'local':{'p':[128,480,488,492],'w':[2.421,0.364,3.65,2.249]},'dispersal':{'p':[128,480,488,490,492,493],'w':[1.04,0.327,1.546,0.065,0.993,2.912]},'initial':0,'monitored':0,'temp':[4.4,3.63,6.15,9.15,10.77,14.06,15.57,15.34,12.25,10.66,9.33,9.79]},
		{'area':4.386,'action':1.4,'capacity':116.53,'local':{'p':[79,495,496,500],'w':[1.672,2.111,1.786,3.519]},'dispersal':{'p':[79,494,495,496,500],'w':[0.81,4.386,1.01,0.777,1.536]},'initial':0,'monitored':0,'temp':[4.39,3.68,6.27,9.36,10.89,14.2,15.73,15.44,12.39,10.7,9.34,9.83]},
		{'area':8.775,'action':1.27,'capacity':222.93,'local':{'p':[102,129,489,492,494,496,500],'w':[1.536,1.209,2.743,1.839,2.111,1.654,0.446]},'dispersal':{'p':[102,128,129,489,492,494,495,496,500],'w':[0.612,0.092,0.471,1.089,0.782,0.821,8.775,0.669,0.294]},'initial':0,'monitored':0,'temp':[4.33,3.59,6.19,9.25,10.73,14.05,15.54,15.29,12.3,10.63,9.29,9.8]},
		{'area':3.75,'action':0.42,'capacity':95.39,'local':{'p':[79,129,494,495,497],'w':[1.288,2.849,1.786,1.654,0.434]},'dispersal':{'p':[79,129,494,495,496,497],'w':[0.568,1.22,0.792,0.833,3.75,0.291]},'initial':0,'monitored':0,'temp':[4.41,3.71,6.33,9.43,10.92,14.24,15.77,15.46,12.44,10.73,9.37,9.87]},
		{'area':4.362,'action':1.04,'capacity':112.23,'local':{'p':[79,129,130,496,498],'w':[2.931,0.756,1.238,0.434,0.542]},'dispersal':{'p':[79,129,130,496,497,498],'w':[1.199,0.291,0.457,0.272,4.362,0.345]},'initial':0,'monitored':0,'temp':[4.4,3.72,6.36,9.51,11.02,14.32,15.91,15.54,12.5,10.74,9.36,9.85]},
		{'area':9.34,'action':3.24,'capacity':233.88,'local':{'p':[79,130,149,497,501,651,652],'w':[1.784,3.169,1.591,0.542,1.254,1.073,2.288]},'dispersal':{'p':[79,130,149,497,498,501,651,652],'w':[0.726,1.333,0.653,0.312,9.34,0.602,0.505,0.988]},'initial':0,'monitored':0,'temp':[4.47,3.84,6.47,9.68,11.21,14.47,16.09,15.7,12.64,10.86,9.44,9.9]},
		{'area':1.947,'action':3.6,'capacity':65.01,'local':{'p':[148,507,509,648,649],'w':[0.174,1.428,1.923,1.094,1.189]},'dispersal':{'p':[148,499,504,507,509,644,648,649],'w':[0.239,1.947,0.107,0.659,0.781,0.035,0.486,0.53]},'initial':0,'monitored':0,'temp':[4.44,3.79,6.32,9.47,11.08,14.29,15.92,15.6,12.47,10.8,9.42,9.83]},
		{'area':7.912,'action':6.09,'capacity':226,'local':{'p':[79,131,488,492,494,495,501,502],'w':[0.508,1.636,0.247,1.966,3.519,0.446,1.908,1.098]},'dispersal':{'p':[79,131,488,492,494,495,500,501,502,508],'w':[0.371,0.715,0.199,0.831,1.321,0.305,7.912,0.816,0.457,0.007]},'initial':0,'monitored':0,'temp':[4.4,3.69,6.26,9.34,10.91,14.2,15.75,15.45,12.39,10.71,9.35,9.82]},
		{'area':7.862,'action':7.36,'capacity':199.89,'local':{'p':[79,498,500,502,504,642,651],'w':[1.766,1.254,1.908,2.023,1.433,0.331,1.94]},'dispersal':{'p':[79,498,500,501,502,504,642,651],'w':[0.753,0.613,0.879,7.862,0.794,0.604,0.241,0.846]},'initial':0,'monitored':0,'temp':[4.44,3.79,6.38,9.55,11.1,14.36,15.96,15.61,12.53,10.8,9.42,9.87]},
		{'area':2.489,'action':1.12,'capacity':63.08,'local':{'p':[131,500,501,504],'w':[1.676,1.098,2.023,1.713]},'dispersal':{'p':[131,500,501,502,504],'w':[0.825,0.617,0.889,2.489,0.772]},'initial':0,'monitored':0,'temp':[4.39,3.71,6.27,9.39,10.97,14.23,15.81,15.5,12.42,10.73,9.36,9.8]},
		{'area':0.956,'action':1,'capacity':28.61,'local':{'p':[506,508,510,512,516,521],'w':[0.899,0.023,0.748,0.58,0.937,1.101]},'dispersal':{'p':[503,506,508,510,512,516,519,521],'w':[0.956,0.313,0.193,0.376,0.388,0.414,0.051,0.481]},'initial':0,'monitored':0,'temp':[4.92,4.23,6.7,9.65,11.46,14.71,16.29,16,12.71,11.19,9.83,10.19]},
		{'area':2.979,'action':4.02,'capacity':88.05,'local':{'p':[131,501,502,507,642,649],'w':[0.574,1.433,1.713,1.409,0.527,1.592]},'dispersal':{'p':[131,499,501,502,504,505,507,511,642,649,651],'w':[0.361,0.067,0.724,0.659,2.979,0.014,0.574,0.007,0.36,0.615,0.011]},'initial':0,'monitored':0,'temp':[4.35,3.69,6.25,9.42,10.99,14.22,15.83,15.5,12.43,10.72,9.34,9.77]},
		{'area':1.544,'action':0.77,'capacity':42.28,'local':{'p':[507,508,510,511],'w':[1.422,0.984,1.121,1.66]},'dispersal':{'p':[131,504,505,507,508,510,511],'w':[0.324,0.039,1.544,0.694,0.533,0.577,0.409]},'initial':0,'monitored':0,'temp':[4.61,3.92,6.43,9.47,11.16,14.41,16,15.7,12.52,10.91,9.55,9.95]},
		{'area':0.548,'action':0.52,'capacity':16.04,'local':{'p':[503,510,512,644],'w':[0.899,1.295,0.733,0.374]},'dispersal':{'p':[503,506,510,512,644],'w':[0.489,0.548,0.59,0.408,0.335]},'initial':0,'monitored':0,'temp':[4.86,4.18,6.67,9.65,11.42,14.66,16.25,15.96,12.69,11.14,9.78,10.15]},
		{'area':2.214,'action':2.48,'capacity':66.04,'local':{'p':[131,499,504,505,509,510,511,649],'w':[0.233,1.428,1.409,1.422,0.736,0.563,0.007,0.08]},'dispersal':{'p':[131,499,504,505,507,509,510,511,644,649],'w':[0.184,0.586,0.644,0.544,2.214,0.325,0.35,0.03,0.052,0.185]},'initial':0,'monitored':0,'temp':[4.48,3.81,6.34,9.44,11.08,14.31,15.92,15.61,12.47,10.82,9.45,9.86]},
		{'area':4.421,'action':3.34,'capacity':122.63,'local':{'p':[131,488,503,505,510,511,518,521],'w':[1.867,2.544,0.023,0.984,0.452,0.525,1.042,1.173]},'dispersal':{'p':[131,488,500,503,505,508,510,511,518,521],'w':[0.852,1.169,0.023,0.074,0.41,4.421,0.249,0.184,0.511,0.48]},'initial':0,'monitored':0,'temp':[4.67,3.95,6.45,9.43,11.17,14.44,16,15.73,12.5,10.94,9.59,9.98]},
		{'area':1.035,'action':1.5,'capacity':31.69,'local':{'p':[148,499,507,510,644],'w':[0.292,1.923,0.736,0.157,2.306]},'dispersal':{'p':[148,499,507,509,510,644,648],'w':[0.315,0.75,0.402,1.035,0.246,0.899,0.053]},'initial':0,'monitored':0,'temp':[4.62,3.96,6.48,9.57,11.24,14.46,16.07,15.76,12.58,10.95,9.58,9.97]},
		{'area':1.378,'action':0.77,'capacity':37.43,'local':{'p':[503,505,506,507,508,509,644],'w':[0.748,1.121,1.295,0.563,0.452,0.157,0.423]},'dispersal':{'p':[503,505,506,507,508,509,510,512,521,644],'w':[0.368,0.477,0.442,0.296,0.293,0.118,1.378,0.001,0.134,0.276]},'initial':0,'monitored':0,'temp':[4.76,4.07,6.57,9.57,11.31,14.56,16.15,15.85,12.62,11.05,9.69,10.07]},
		{'area':0.43,'action':0.13,'capacity':11.42,'local':{'p':[131,505,507,508],'w':[1.852,1.66,0.007,0.525]},'dispersal':{'p':[131,504,505,507,508,511],'w':[0.814,0.042,0.629,0.213,0.42,0.43]},'initial':0,'monitored':0,'temp':[4.56,3.86,6.37,9.42,11.1,14.35,15.93,15.64,12.48,10.86,9.5,9.91]},
		{'area':3.727,'action':0.41,'capacity':90.63,'local':{'p':[503,506,516,517,520,644,647],'w':[0.58,0.733,1.35,0.24,0.413,1.411,2.487]},'dispersal':{'p':[503,506,510,512,516,517,520,644,647],'w':[0.253,0.351,0.002,3.727,0.556,0.16,0.228,0.646,1.192]},'initial':0,'monitored':0,'temp':[5.11,4.45,6.92,9.84,11.68,14.91,16.51,16.21,12.89,11.38,10.02,10.36]},
		{'area':1.785,'action':0.12,'capacity':31.84,'local':{'p':[515,517,520],'w':[1.856,1.62,0.613]},'dispersal':{'p':[513,515,517,520,525,639],'w':[1.785,0.827,0.642,0.388,0.651,0.086]},'initial':0,'monitored':0,'temp':[5.27,4.6,7.08,9.87,11.77,14.98,16.58,16.24,12.95,11.49,10.13,10.5]},
		{'area':2.404,'action':0.93,'capacity':50.31,'local':{'p':[132,484,518,519,521],'w':[3.141,1.693,2.124,0.332,0.209]},'dispersal':{'p':[132,484,485,486,514,515,518,519,521],'w':[1.348,0.859,0.003,0.034,2.404,0.004,0.837,0.223,0.189]},'initial':0,'monitored':0,'temp':[5.06,4.31,6.73,9.58,11.5,14.77,16.32,16.08,12.68,11.27,9.94,10.25]},
		{'area':3.946,'action':3.44,'capacity':85.26,'local':{'p':[132,486,513,520,523],'w':[2.603,0.029,1.856,0.52,3.553]},'dispersal':{'p':[132,484,486,513,515,520,523,525,527],'w':[1.067,0.061,0.172,0.689,3.946,0.291,1.339,0.523,0.077]},'initial':0,'monitored':0,'temp':[5.29,4.58,7.01,9.8,11.74,14.98,16.54,16.26,12.88,11.49,10.16,10.48]},
		{'area':1.548,'action':0.11,'capacity':37.96,'local':{'p':[503,512,519,520,521],'w':[0.937,1.35,1.386,1.316,0.105]},'dispersal':{'p':[132,503,512,516,519,520,521],'w':[0.02,0.431,0.678,1.548,0.526,0.704,0.178]},'initial':0,'monitored':0,'temp':[5.12,4.43,6.89,9.78,11.65,14.9,16.48,16.2,12.84,11.37,10.01,10.35]},
		{'area':2.375,'action':0.3,'capacity':58.73,'local':{'p':[512,513,520,647],'w':[0.24,1.62,2.254,1.781]},'dispersal':{'p':[512,513,517,520,525,639,647],'w':[0.274,0.691,2.375,0.945,0.132,0.316,0.675]},'initial':0,'monitored':0,'temp':[5.27,4.61,7.09,9.91,11.8,15.02,16.62,16.28,12.98,11.5,10.13,10.5]},
		{'area':3.384,'action':4.21,'capacity':100.74,'local':{'p':[484,488,508,514,521],'w':[1.654,1.128,1.042,2.124,1.255]},'dispersal':{'p':[484,488,508,514,518,519,521],'w':[0.791,0.558,0.536,0.907,3.384,0.042,0.558]},'initial':0,'monitored':0,'temp':[4.86,4.12,6.57,9.47,11.32,14.6,16.15,15.9,12.56,11.09,9.75,10.1]},
		{'area':0.999,'action':0.72,'capacity':28.47,'local':{'p':[132,514,516,520,521],'w':[0.986,0.332,1.386,0.265,1.206]},'dispersal':{'p':[132,503,514,516,518,519,520,521],'w':[0.429,0.106,0.227,0.576,0.04,0.999,0.268,0.521]},'initial':0,'monitored':0,'temp':[5.07,4.37,6.82,9.69,11.57,14.83,16.4,16.13,12.77,11.31,9.96,10.29]},
		{'area':2.793,'action':0.01,'capacity':63.98,'local':{'p':[132,512,513,515,516,517,519],'w':[1.628,0.413,0.613,0.52,1.316,2.254,0.265]},'dispersal':{'p':[132,512,513,515,516,517,519,520,647],'w':[0.713,0.326,0.311,0.345,0.504,0.895,0.175,2.793,0.035]},'initial':0,'monitored':0,'temp':[5.22,4.53,6.99,9.82,11.72,14.96,16.54,16.25,12.9,11.44,10.09,10.43]},
		{'area':1.64,'action':1.4,'capacity':47.12,'local':{'p':[503,508,514,516,518,519],'w':[1.101,1.173,0.209,0.105,1.255,1.206]},'dispersal':{'p':[132,503,508,510,514,516,518,519,521],'w':[0.006,0.423,0.605,0.119,0.202,0.148,0.561,0.453,1.64]},'initial':0,'monitored':0,'temp':[4.9,4.19,6.66,9.58,11.41,14.67,16.24,15.97,12.65,11.16,9.8,10.16]},
		{'area':2.442,'action':0.2,'capacity':61.64,'local':{'p':[525,527,528,632,633],'w':[1.532,2.653,0.213,2.705,0.278]},'dispersal':{'p':[522,525,527,528,632,633],'w':[2.442,0.756,0.991,0.299,1.123,0.291]},'initial':0,'monitored':0,'temp':[5.32,4.65,7.16,9.92,11.78,14.97,16.59,16.2,12.99,11.51,10.15,10.56]},
		{'area':5.06,'action':1.93,'capacity':131.86,'local':{'p':[126,486,515],'w':[1.573,1.245,3.553]},'dispersal':{'p':[126,132,475,484,486,515,523,525,526,527],'w':[0.629,0.117,0.089,0.051,0.618,1.39,5.06,0.14,0.667,0.509]},'initial':0,'monitored':0,'temp':[5.42,4.68,7.05,9.82,11.82,15.07,16.6,16.38,12.92,11.6,10.29,10.57]},
		{'area':12.42,'action':0.79,'capacity':288.09,'local':{'p':[78,133,475,530,633],'w':[3.948,1.21,0.533,3.061,3.019]},'dispersal':{'p':[78,133,475,524,528,530,633],'w':[1.514,0.513,0.365,12.42,0.059,1.251,1.322]},'initial':0,'monitored':0,'temp':[5.43,4.7,7.16,10.02,11.79,15.01,16.57,16.27,13.06,11.58,10.29,10.66]},
		{'area':3.773,'action':0.03,'capacity':91,'local':{'p':[522,527,632,638,639],'w':[1.532,0.754,1.486,0.182,1.372]},'dispersal':{'p':[513,515,517,522,523,525,527,632,638,639],'w':[0.538,0.297,0.12,0.579,0.1,3.773,0.412,0.694,0.196,0.558]},'initial':0,'monitored':0,'temp':[5.28,4.63,7.15,9.91,11.79,14.97,16.6,16.2,12.99,11.49,10.12,10.53]},
		{'area':2.522,'action':0.25,'capacity':64.04,'local':{'p':[78,475,527,528],'w':[0.861,1.361,0.921,1.407]},'dispersal':{'p':[78,126,475,523,526,527,528],'w':[0.452,0.116,0.602,0.744,2.522,0.457,0.534]},'initial':0,'monitored':0,'temp':[5.5,4.76,7.13,9.89,11.87,15.12,16.65,16.42,12.99,11.67,10.37,10.65]},
		{'area':2.889,'action':0.08,'capacity':69.08,'local':{'p':[522,525,526,528],'w':[2.653,0.754,0.921,2.561]},'dispersal':{'p':[515,522,523,525,526,527,528,632,633],'w':[0.103,1.072,0.656,0.333,0.397,2.889,1.125,0.007,0.072]},'initial':0,'monitored':0,'temp':[5.38,4.69,7.15,9.9,11.82,15.03,16.61,16.29,12.98,11.57,10.23,10.59]},
		{'area':2.709,'action':0.2,'capacity':68.32,'local':{'p':[78,522,526,527,633],'w':[3.175,0.213,1.407,2.561,0.461]},'dispersal':{'p':[78,522,524,526,527,528,632,633],'w':[1.291,0.202,0.08,0.675,1.009,2.709,0.009,0.365]},'initial':0,'monitored':0,'temp':[5.41,4.7,7.15,9.93,11.82,15.04,16.6,16.29,13,11.58,10.26,10.61]},
		{'area':2.754,'action':0.23,'capacity':65.28,'local':{'p':[19,532,626],'w':[1.249,2.028,1.641]},'dispersal':{'p':[19,529,532,538,626],'w':[0.738,2.754,0.746,0.025,0.619]},'initial':0,'monitored':0,'temp':[5.48,4.71,7.25,10.29,11.77,15.06,16.63,16.32,13.21,11.59,10.33,10.73]},
		{'area':5.796,'action':0.47,'capacity':146.33,'local':{'p':[133,471,475,477,524],'w':[1.699,2.695,0.952,1.281,3.061]},'dispersal':{'p':[133,471,475,477,524,530],'w':[0.841,1.081,0.511,0.635,1.317,5.796]},'initial':0,'monitored':0,'temp':[5.49,4.72,7.15,10.07,11.8,15.03,16.55,16.32,13.13,11.64,10.36,10.71]},
		{'area':1.096,'action':0,'capacity':27.23,'local':{'p':[533,534,537,539],'w':[0.913,0.792,1.921,1.085]},'dispersal':{'p':[134,464,531,533,534,535,537,539],'w':[0.095,0.084,1.096,0.437,0.371,0.093,0.802,0.502]},'initial':0,'monitored':0,'temp':[5.54,4.65,7.21,10.36,11.66,14.96,16.5,16.26,13.24,11.57,10.36,10.74]},
		{'area':1.651,'action':0.01,'capacity':41.19,'local':{'p':[14,19,20,134,529,538],'w':[0.342,1.521,0.157,0.018,2.028,1.746]},'dispersal':{'p':[14,19,20,134,529,532,538],'w':[0.218,0.676,0.163,0.092,0.728,1.651,0.593]},'initial':0,'monitored':0,'temp':[5.44,4.63,7.16,10.24,11.66,14.95,16.52,16.23,13.15,11.52,10.27,10.67]},
		{'area':1.875,'action':0.3,'capacity':48.19,'local':{'p':[14,134,531,534,536,537],'w':[0.601,1.762,0.913,0.799,1.256,0.053]},'dispersal':{'p':[14,134,531,533,534,535,536,537],'w':[0.552,0.643,0.36,1.875,0.392,0.115,0.511,0.109]},'initial':0,'monitored':0,'temp':[5.32,4.41,6.95,10.1,11.4,14.69,16.24,16.01,12.99,11.33,10.13,10.52]},
		{'area':1.265,'action':1.29,'capacity':37.97,'local':{'p':[531,533,536,539,543],'w':[0.792,0.799,0.492,1.175,1.19]},'dispersal':{'p':[531,533,534,536,539,543],'w':[0.412,0.418,1.265,0.301,0.555,0.595]},'initial':0,'monitored':0,'temp':[5.37,4.45,7,10.16,11.44,14.73,16.27,16.05,13.04,11.38,10.18,10.56]},
		{'area':1.349,'action':0,'capacity':32.01,'local':{'p':[134,537,538],'w':[1.479,0.902,0.694]},'dispersal':{'p':[134,531,533,535,537,538],'w':[0.604,0.066,0.098,1.349,0.355,0.295]},'initial':0,'monitored':0,'temp':[5.52,4.67,7.21,10.33,11.69,14.98,16.53,16.28,13.24,11.58,10.35,10.74]},
		{'area':2.804,'action':3.31,'capacity':86.03,'local':{'p':[1,14,533,534,541,543,624],'w':[1.608,0.664,1.256,0.492,1.251,1.728,0.556]},'dispersal':{'p':[1,14,77,533,534,536,541,543,624],'w':[0.67,0.355,0.003,0.568,0.298,2.804,0.604,0.724,0.301]},'initial':0,'monitored':0,'temp':[5.13,4.17,6.71,9.87,11.14,14.42,15.97,15.76,12.75,11.1,9.91,10.29]},
		{'area':1.199,'action':0,'capacity':28.93,'local':{'p':[134,464,531,533,535,539],'w':[0.02,0.424,1.921,0.053,0.902,0.166]},'dispersal':{'p':[134,464,531,533,535,537,539],'w':[0.114,0.233,0.656,0.124,0.356,1.199,0.187]},'initial':0,'monitored':0,'temp':[5.62,4.75,7.31,10.45,11.77,15.06,16.61,16.36,13.34,11.67,10.45,10.83]},
		{'area':1.394,'action':0.03,'capacity':34.29,'local':{'p':[134,532,535],'w':[1.196,1.746,0.694]},'dispersal':{'p':[14,20,134,529,532,535,538],'w':[0.208,0.029,0.471,0.064,0.737,0.325,1.394]},'initial':0,'monitored':0,'temp':[5.46,4.63,7.16,10.26,11.66,14.95,16.5,16.23,13.17,11.53,10.29,10.68]},
		{'area':2.589,'action':1.21,'capacity':70.02,'local':{'p':[454,464,531,534,537,543],'w':[0.035,2.759,1.085,1.175,0.166,1.795]},'dispersal':{'p':[454,464,531,534,537,539,542,543],'w':[0.138,1.126,0.423,0.476,0.215,2.589,0.15,0.73]},'initial':0,'monitored':0,'temp':[5.44,4.51,7.06,10.23,11.51,14.8,16.34,16.12,13.12,11.46,10.26,10.63]},
		{'area':3.878,'action':8.37,'capacity':136.53,'local':{'p':[544,617,623],'w':[2.806,2.936,0.476]},'dispersal':{'p':[144,540,541,542,544,617,623],'w':[0.889,3.878,0.128,0.031,1.215,1.286,0.346]},'initial':0,'monitored':0,'temp':[5.04,4.04,6.64,9.83,11.09,14.34,15.87,15.65,12.61,10.96,9.75,10.08]},
		{'area':3.284,'action':3.28,'capacity':96.6,'local':{'p':[77,144,536,543,624],'w':[1.155,1.539,1.251,0.344,1.784]},'dispersal':{'p':[77,144,536,540,541,543,544,624],'w':[0.457,0.656,0.585,0.099,3.284,0.233,0.376,0.847]},'initial':0,'monitored':0,'temp':[5.04,4.05,6.62,9.78,11.04,14.31,15.85,15.64,12.62,10.97,9.78,10.14]},
		{'area':12.428,'action':16.43,'capacity':386.49,'local':{'p':[135,445,456,544,617],'w':[3.668,0.557,4.356,3.297,0.842]},'dispersal':{'p':[77,135,445,454,456,464,539,540,542,543,544,548,617],'w':[0.99,1.467,0.322,0.293,1.597,0.044,0.095,0.011,12.428,0.361,1.164,0.077,0.49]},'initial':0,'monitored':0,'temp':[4.86,3.85,6.38,9.59,10.85,14.13,15.63,15.45,12.45,10.85,9.66,10]},
		{'area':4.291,'action':6.73,'capacity':138.96,'local':{'p':[77,534,536,539,541],'w':[2.685,1.19,1.728,1.795,0.344]},'dispersal':{'p':[77,454,464,534,536,539,541,542,543],'w':[1.056,0.086,0.081,0.49,0.78,0.747,0.275,0.375,4.291]},'initial':0,'monitored':0,'temp':[5.19,4.23,6.77,9.94,11.21,14.49,16.03,15.82,12.82,11.17,9.99,10.35]},
		{'area':3.376,'action':7.13,'capacity':116.3,'local':{'p':[540,542,617],'w':[2.806,3.297,0.271]},'dispersal':{'p':[77,144,540,541,542,544,617],'w':[0.477,0.1,0.994,0.442,1.516,3.376,0.295]},'initial':0,'monitored':0,'temp':[4.99,3.97,6.55,9.74,10.99,14.25,15.78,15.57,12.56,10.92,9.73,10.07]},
		{'area':10.008,'action':3.38,'capacity':265.82,'local':{'p':[135,546,547,552,554,559,613,614,615,617],'w':[2.265,1.423,1.623,1.086,0.025,1.731,0.313,1.879,1.487,0.24]},'dispersal':{'p':[135,545,546,547,552,554,559,611,613,614,615,617],'w':[0.983,10.008,0.597,0.619,0.471,0.088,0.784,0.04,0.136,0.779,0.603,0.234]},'initial':0,'monitored':0,'temp':[4.61,3.69,6.19,9.49,10.82,14.12,15.54,15.35,12.3,10…
		{'area':2.995,'action':0.72,'capacity':77.85,'local':{'p':[446,545,547,548,554,560],'w':[1.018,1.423,1.39,1.056,0.532,1.926]},'dispersal':{'p':[446,545,546,547,548,552,554,560],'w':[0.54,0.693,2.995,0.546,0.552,0.153,0.27,0.686]},'initial':0,'monitored':0,'temp':[4.59,3.66,6.14,9.43,10.74,14.02,15.46,15.27,12.26,10.69,9.45,9.73]},
		{'area':1.791,'action':1.16,'capacity':50.12,'local':{'p':[135,545,546,548],'w':[1.203,1.623,1.39,1.202]},'dispersal':{'p':[135,545,546,547,548],'w':[0.614,0.789,0.693,1.791,0.576]},'initial':0,'monitored':0,'temp':[4.58,3.63,6.14,9.43,10.74,14.04,15.48,15.29,12.25,10.69,9.45,9.73]},
		{'area':4.788,'action':1,'capacity':124.54,'local':{'p':[121,135,445,446,448,546,547],'w':[0.346,2.243,2.622,1.102,0.105,1.056,1.202]},'dispersal':{'p':[121,135,445,446,448,542,546,547,548],'w':[0.235,0.934,1.06,0.522,0.103,0.133,0.476,0.509,4.788]},'initial':0,'monitored':0,'temp':[4.73,3.77,6.28,9.56,10.85,14.15,15.6,15.41,12.39,10.81,9.58,9.87]},
		{'area':0.207,'action':0.06,'capacity':4.91,'local':{'p':[142,608],'w':[0.251,1.543]},'dispersal':{'p':[142,549,559,608,611],'w':[0.253,0.207,0.705,0.708,0.071]},'initial':0,'monitored':0,'temp':[5.17,4.37,6.84,10.06,11.42,14.65,16.07,15.86,12.8,11.22,9.97,10.29]},
		{'area':1.197,'action':1.09,'capacity':35.38,'local':{'p':[136,441,553,556,557],'w':[0.994,0.53,1.594,1.744,0.156]},'dispersal':{'p':[136,441,443,550,552,553,556,557],'w':[0.394,0.419,0.004,1.197,0.108,0.567,0.798,0.218]},'initial':0,'monitored':0,'temp':[4.58,3.74,6.13,9.42,10.79,14.03,15.44,15.26,12.3,10.73,9.46,9.72]},
		{'area':2.37,'action':0.9,'capacity':62.5,'local':{'p':[120,446,452,554,556,560],'w':[0.972,1.137,0.432,0.976,1.871,0.599]},'dispersal':{'p':[120,446,452,551,552,554,556,560],'w':[0.526,0.497,0.274,2.37,0.002,0.451,0.844,0.306]},'initial':0,'monitored':0,'temp':[4.6,3.75,6.16,9.48,10.83,14.1,15.51,15.32,12.37,10.79,9.51,9.73]},
		{'area':3.378,'action':2.74,'capacity':97.7,'local':{'p':[136,545,554,556,559],'w':[1.978,1.086,2.193,0.819,1.462]},'dispersal':{'p':[136,545,546,550,551,552,554,556,559],'w':[0.769,0.567,0.087,0.116,0.001,3.378,0.858,0.389,0.729]},'initial':0,'monitored':0,'temp':[4.6,3.72,6.15,9.43,10.77,14.03,15.44,15.27,12.27,10.72,9.47,9.73]},
		{'area':1.171,'action':0.25,'capacity':30.56,'local':{'p':[439,441,550,557],'w':[0.8,1.438,1.594,1.116]},'dispersal':{'p':[136,439,441,550,553,557],'w':[0.05,0.498,0.611,0.708,1.171,0.61]},'initial':0,'monitored':0,'temp':[4.72,3.9,6.29,9.58,10.95,14.19,15.59,15.4,12.43,10.85,9.58,9.86]},
		{'area':1.734,'action':0.5,'capacity':45.85,'local':{'p':[545,546,551,552,556,560],'w':[0.025,0.532,0.976,2.193,0.362,1.793]},'dispersal':{'p':[545,546,551,552,554,556,560],'w':[0.187,0.296,0.456,0.955,1.734,0.269,0.696]},'initial':0,'monitored':0,'temp':[4.5,3.61,6.03,9.32,10.66,13.92,15.34,15.17,12.18,10.63,9.38,9.64]},
		{'area':3.043,'action':3.05,'capacity':91.32,'local':{'p':[558,559],'w':[2.456,1.867]},'dispersal':{'p':[439,555,557,558,559,562,563,608],'w':[0.044,3.043,0.267,0.746,0.872,0.007,1.232,0.111]},'initial':0,'monitored':0,'temp':[4.97,4.17,6.59,9.83,11.21,14.43,15.84,15.65,12.62,11.04,9.8,10.11]},
		{'area':2.34,'action':1.18,'capacity':63.93,'local':{'p':[120,136,441,443,550,551,552,554],'w':[0.69,0.027,0.408,0.336,1.744,1.871,0.819,0.362]},'dispersal':{'p':[120,136,441,443,550,551,552,554,556],'w':[0.418,0.132,0.228,0.237,0.638,0.749,0.366,0.236,2.34]},'initial':0,'monitored':0,'temp':[4.53,3.68,6.07,9.39,10.75,14.01,15.41,15.23,12.29,10.71,9.43,9.66]},
		{'area':1.871,'action':0.72,'capacity':50.14,'local':{'p':[136,439,550,553,558,559],'w':[1.726,0.514,0.156,1.116,2.618,0.118]},'dispersal':{'p':[136,439,550,553,555,557,558,559,563],'w':[0.718,0.25,0.144,0.432,0.2,1.871,0.769,0.238,0.255]},'initial':0,'monitored':0,'temp':[4.78,3.96,6.37,9.63,11,14.23,15.64,15.45,12.45,10.88,9.63,9.92]},
		{'area':0.938,'action':0.23,'capacity':24.43,'local':{'p':[555,557,559],'w':[2.456,2.618,0.73]},'dispersal':{'p':[136,439,555,557,558,559,563],'w':[0.104,0.058,0.915,1.003,0.938,0.481,0.235]},'initial':0,'monitored':0,'temp':[4.86,4.04,6.47,9.72,11.09,14.32,15.73,15.54,12.53,10.96,9.71,10]},
		{'area':10.375,'action':2.36,'capacity':269.02,'local':{'p':[136,545,552,555,557,558,611,614],'w':[0.797,1.731,1.462,1.867,0.118,0.73,3.489,0.17]},'dispersal':{'p':[136,142,545,549,552,555,557,558,559,562,563,608,611,614],'w':[0.33,0.149,0.8,0.207,0.636,0.706,0.1,0.269,10.375,0.007,0.086,0.484,1.359,0.163]},'initial':0,'monitored':0,'temp':[5.04,4.21,6.69,9.95,11.29,14.55,15.96,15.75,12.71,11.15,…
		{'area':1.592,'action':0.29,'capacity':41.08,'local':{'p':[446,546,551,554],'w':[1.248,1.926,0.599,1.793]},'dispersal':{'p':[446,546,551,554,560],'w':[0.627,0.938,0.362,0.8,1.592]},'initial':0,'monitored':0,'temp':[4.55,3.65,6.09,9.38,10.71,13.98,15.41,15.23,12.24,10.68,9.43,9.69]},
		{'area':8.638,'action':1.92,'capacity':221.55,'local':{'p':[76,433,436,564],'w':[1.23,3.813,0.212,2.26]},'dispersal':{'p':[76,119,433,436,437,438,439,440,561,563,564],'w':[0.687,0.019,2.316,0.206,0.61,0.083,0.086,0.595,8.638,1.329,0.931]},'initial':0,'monitored':0,'temp':[5.24,4.51,6.94,10.24,11.61,14.86,16.25,16.01,13.01,11.37,10.08,10.37]},
		{'area':0.007,'action':0,'capacity':0.19,'local':{'p':[],'w':[]},'dispersal':{'p':[555,559,562,563,608],'w':[0.288,0.039,0.007,0.187,0.032]},'initial':0,'monitored':0,'temp':[5.04,4.24,6.68,9.9,11.28,14.49,15.91,15.71,12.67,11.09,9.85,10.18]},
		{'area':5.668,'action':1.51,'capacity':140.9,'local':{'p':[76,141,607,608],'w':[1.991,0.327,0.693,1.459]},'dispersal':{'p':[76,141,439,440,555,557,558,559,561,562,563,607,608],'w':[1.395,0.252,0.856,0.128,0.989,0.114,0.043,0.101,1.518,0.007,5.668,0.379,0.563]},'initial':0,'monitored':0,'temp':[5.04,4.26,6.67,9.9,11.29,14.5,15.92,15.72,12.69,11.09,9.86,10.19]},
		{'area':5.104,'action':4.29,'capacity':147.89,'local':{'p':[76,436,561,566,567,572],'w':[2.385,1.299,2.26,2.049,0.64,0.246]},'dispersal':{'p':[76,433,436,561,564,566,567,572],'w':[1.054,0.023,0.595,0.987,5.104,0.812,0.351,0.233]},'initial':0,'monitored':0,'temp':[5.13,4.38,6.78,10.04,11.41,14.64,16.04,15.82,12.8,11.17,9.94,10.28]},
		{'area':3.766,'action':1.86,'capacity':99.69,'local':{'p':[137,566,569,595],'w':[1.723,0.6,1.62,1.675]},'dispersal':{'p':[137,565,566,568,569,570,595],'w':[0.762,3.766,0.213,0.068,0.79,0.843,0.797]},'initial':0,'monitored':0,'temp':[4.77,3.97,6.35,9.61,10.9,14.18,15.59,15.4,12.37,10.76,9.56,9.91]},
		{'area':4.05,'action':1.78,'capacity':107.39,'local':{'p':[137,564,565,567,572],'w':[1.29,2.049,0.6,2.582,1.431]},'dispersal':{'p':[76,137,564,565,566,567,569,572],'w':[0.031,0.647,0.948,0.37,4.05,1.094,0.116,0.645]},'initial':0,'monitored':0,'temp':[4.99,4.22,6.61,9.87,11.21,14.47,15.87,15.66,12.63,11,9.79,10.13]},
		{'area':3.957,'action':2.23,'capacity':109.86,'local':{'p':[137,431,436,564,566,573],'w':[1.324,0.933,0.436,0.64,2.582,2.319]},'dispersal':{'p':[137,431,436,564,566,567,573],'w':[0.684,0.505,0.309,0.381,1.008,3.957,0.833]},'initial':0,'monitored':0,'temp':[5.01,4.24,6.64,9.93,11.27,14.54,15.92,15.71,12.69,11.05,9.82,10.14]},
		{'area':3.775,'action':1.2,'capacity':57.77,'local':{'p':[137,570,571,574,575],'w':[1.423,1.535,0.7,1.619,1.622]},'dispersal':{'p':[137,565,568,570,571,574,575],'w':[0.873,0.061,3.775,0.701,0.382,0.754,0.735]},'initial':0,'monitored':0,'temp':[4.36,3.51,5.86,9.2,10.47,13.79,15.14,14.98,11.99,10.4,9.19,9.5]},
		{'area':3.109,'action':3.5,'capacity':92.4,'local':{'p':[565,572,595,598,603],'w':[1.62,2.787,1.551,0.674,0.969]},'dispersal':{'p':[565,566,569,572,595,598,603],'w':[0.709,0.152,3.109,0.828,0.634,0.417,0.528]},'initial':0,'monitored':0,'temp':[4.88,4.1,6.48,9.71,11.03,14.28,15.71,15.52,12.47,10.85,9.67,10.04]},
		{'area':5.813,'action':3.65,'capacity':139.82,'local':{'p':[61,568,574,588,595,600],'w':[1.009,1.535,1.653,0.156,0.686,1.833]},'dispersal':{'p':[61,137,565,568,570,574,588,595,600],'w':[0.49,0.152,0.836,0.512,5.813,0.707,0.169,0.32,0.747]},'initial':0,'monitored':0,'temp':[4.58,3.76,6.12,9.41,10.66,13.97,15.36,15.19,12.17,10.58,9.38,9.7]},
		{'area':3.107,'action':1.44,'capacity':59.23,'local':{'p':[137,429,431,568,575],'w':[2.065,3.033,0.114,0.7,1.886]},'dispersal':{'p':[137,424,429,431,568,571,575],'w':[0.83,0.003,1.262,0.203,0.377,3.107,0.888]},'initial':0,'monitored':0,'temp':[4.34,3.49,5.84,9.21,10.52,13.82,15.15,14.99,12.01,10.42,9.18,9.49]},
		{'area':2.864,'action':4.34,'capacity':89.06,'local':{'p':[76,564,566,569,603],'w':[0.533,0.246,1.431,2.787,1.664]},'dispersal':{'p':[76,564,566,569,572,603],'w':[0.295,0.205,0.528,1.257,2.864,0.789]},'initial':0,'monitored':0,'temp':[4.95,4.18,6.57,9.79,11.14,14.38,15.8,15.6,12.56,10.94,9.75,10.11]},
		{'area':1.96,'action':0.73,'capacity':52.09,'local':{'p':[428,431,432,436,567],'w':[0.018,1.487,0.916,1.31,2.319]},'dispersal':{'p':[428,431,432,436,567,573],'w':[0.101,0.671,0.418,0.678,1.05,1.96]},'initial':0,'monitored':0,'temp':[5.12,4.37,6.79,10.11,11.45,14.73,16.1,15.87,12.85,11.21,9.94,10.25]},
		{'area':7.076,'action':8.39,'capacity':174.74,'local':{'p':[138,568,570,575,588,589],'w':[1.544,1.619,1.653,1.31,1.493,2.593]},'dispersal':{'p':[138,568,570,574,575,588,589,600],'w':[0.745,0.665,0.743,7.076,0.577,0.662,1.121,0.045]},'initial':0,'monitored':0,'temp':[4.23,3.36,5.7,9.05,10.28,13.62,14.97,14.82,11.84,10.27,9.06,9.35]},
		{'area':5.464,'action':2.34,'capacity':123.36,'local':{'p':[138,424,429,568,571,574],'w':[2.512,1.437,0.363,1.622,1.886,1.31]},'dispersal':{'p':[138,424,429,568,571,574,575],'w':[1.079,0.695,0.267,0.707,0.748,0.655,5.464]},'initial':0,'monitored':0,'temp':[4.09,3.2,5.53,8.93,10.21,13.53,14.85,14.71,11.74,10.17,8.93,9.24]},
		{'area':4.3,'action':2.51,'capacity':112.03,'local':{'p':[117,138,411,424,577,578,582],'w':[0.666,2.417,1.517,0.23,1.37,0.424,1.74]},'dispersal':{'p':[117,138,411,424,576,577,578,582],'w':[0.317,1.062,0.735,0.189,4.3,0.534,0.268,0.722]},'initial':0,'monitored':0,'temp':[4.01,3.12,5.45,8.94,10.18,13.53,14.8,14.69,11.74,10.12,8.85,9.16]},
		{'area':3.203,'action':2.61,'capacity':74.21,'local':{'p':[576,578,579,582,585],'w':[1.37,3.405,0.247,2.575,0.997]},'dispersal':{'p':[576,577,578,579,582,585],'w':[0.712,3.203,1.476,0.225,1.011,0.542]},'initial':0,'monitored':0,'temp':[3.95,3.06,5.37,8.85,10.08,13.43,14.69,14.59,11.66,10.07,8.79,9.09]},
		{'area':5.259,'action':2.77,'capacity':102.5,'local':{'p':[75,411,416,576,577,579,580],'w':[2.038,0.174,0.98,0.424,3.405,0.427,0.936]},'dispersal':{'p':[75,411,413,416,576,577,578,579,580,585],'w':[0.825,0.75,0.105,0.388,0.295,1.345,5.259,0.311,0.431,0.031]},'initial':0,'monitored':0,'temp':[4.15,3.28,5.6,9.11,10.34,13.69,14.92,14.83,11.89,10.28,8.98,9.29]},
		{'area':3.701,'action':1.95,'capacity':90.58,'local':{'p':[75,577,578,581,583,585],'w':[2.653,0.247,0.427,0.629,2.678,1.298]},'dispersal':{'p':[75,577,578,579,581,583,585],'w':[0.984,0.215,0.249,3.701,0.302,1.062,0.649]},'initial':0,'monitored':0,'temp':[3.96,3.09,5.37,8.87,10.09,13.43,14.65,14.58,11.69,10.12,8.81,9.09]},
		{'area':4.483,'action':1.8,'capacity':57.48,'local':{'p':[75,413,416,419,578,581],'w':[1.02,0.194,2.355,1.531,0.936,1.386]},'dispersal':{'p':[75,413,416,419,578,580,581],'w':[0.481,0.178,0.943,0.548,0.516,4.483,0.565]},'initial':0,'monitored':0,'temp':[4.42,3.57,5.88,9.43,10.66,14,15.18,15.11,12.19,10.57,9.24,9.54]},
		{'area':2.493,'action':0.79,'capacity':47.92,'local':{'p':[75,579,580],'w':[2.145,0.629,1.386]},'dispersal':{'p':[75,579,580,581],'w':[0.834,0.347,0.695,2.493]},'initial':0,'monitored':0,'temp':[4.32,3.48,5.76,9.31,10.54,13.87,15.05,14.99,12.08,10.48,9.14,9.43]},
		{'area':4.55,'action':2.28,'capacity':114.89,'local':{'p':[138,576,577,585,589],'w':[1.671,1.74,2.575,1.604,0.894]},'dispersal':{'p':[138,576,577,582,585,589],'w':[0.781,0.734,1.101,4.55,0.776,0.493]},'initial':0,'monitored':0,'temp':[3.82,2.9,5.21,8.66,9.88,13.24,14.53,14.42,11.49,9.91,8.66,8.96]},
		{'area':4.697,'action':2.35,'capacity':122.79,'local':{'p':[139,579,585],'w':[1.2,2.678,2.288]},'dispersal':{'p':[139,579,583,585],'w':[0.554,1.109,4.697,1.027]},'initial':0,'monitored':0,'temp':[3.76,2.89,5.15,8.64,9.85,13.19,14.42,14.35,11.48,9.93,8.64,8.89]},
		{'area':10.887,'action':4.59,'capacity':221.28,'local':{'p':[139,140,164,585,589,591,710],'w':[2.849,1.901,0.794,3.13,1.222,0.839,1.914]},'dispersal':{'p':[139,140,164,584,585,589,591,710,719],'w':[1.226,0.787,0.426,10.887,1.335,0.585,0.419,0.75,0.007]},'initial':0,'monitored':0,'temp':[3.52,2.58,4.85,8.21,9.36,12.75,14.06,13.99,11.1,9.58,8.38,8.63]},
		{'area':9.994,'action':6.78,'capacity':252.74,'local':{'p':[139,577,579,582,583,584,589],'w':[1.189,0.997,1.298,1.604,2.288,3.13,1.724]},'dispersal':{'p':[139,577,578,579,582,583,584,585,589],'w':[0.604,0.452,0.017,0.548,0.694,0.932,1.273,9.994,0.819]},'initial':0,'monitored':0,'temp':[3.64,2.73,5,8.44,9.63,13,14.28,14.2,11.31,9.75,8.51,8.78]},
		{'area':5.157,'action':2.26,'capacity':112.33,'local':{'p':[590,591,592,596,704,716,720],'w':[1.993,1.722,0.075,1.869,1.037,0.894,1.085]},'dispersal':{'p':[586,590,591,592,596,597,704,706,716,718,720],'w':[5.157,0.825,0.778,0.124,0.802,0.02,0.541,0.007,0.408,0.007,0.473]},'initial':0,'monitored':0,'temp':[3.63,2.64,4.88,8.11,9.25,12.62,14.02,13.93,10.97,9.5,8.44,8.71]},
		{'area':0.992,'action':1.75,'capacity':28.12,'local':{'p':[588,590,592,600],'w':[1.81,0.894,1.013,0.733]},'dispersal':{'p':[140,587,588,590,592,600],'w':[0.079,0.992,0.796,0.513,0.431,0.452]},'initial':0,'monitored':0,'temp':[4.11,3.2,5.52,8.8,9.97,13.34,14.72,14.58,11.6,10.07,8.92,9.2]},
		{'area':2.91,'action':1.16,'capacity':44.67,'local':{'p':[140,570,574,587,589,590,600],'w':[1.6,0.156,1.493,1.81,0.619,0.16,1.101]},'dispersal':{'p':[140,570,574,587,588,589,590,600],'w':[0.669,0.2,0.663,0.632,2.91,0.339,0.233,0.528]},'initial':0,'monitored':0,'temp':[4.24,3.37,5.7,9.01,10.2,13.56,14.93,14.78,11.8,10.24,9.06,9.34]},
		{'area':8.086,'action':2.62,'capacity':172.13,'local':{'p':[138,140,574,582,584,585,588],'w':[0.987,2.872,2.593,0.894,1.222,1.724,0.619]},'dispersal':{'p':[138,140,574,582,584,585,588,589],'w':[0.474,1.13,1.088,0.446,0.596,0.755,0.376,8.086]},'initial':0,'monitored':0,'temp':[3.87,2.96,5.27,8.64,9.84,13.21,14.54,14.42,11.48,9.92,8.72,9]},
		{'area':3.723,'action':2.24,'capacity':84.44,'local':{'p':[140,586,587,588,591,592],'w':[1.813,1.993,0.894,0.16,1.48,1.458]},'dispersal':{'p':[140,586,587,588,590,591,592,596],'w':[0.85,0.84,0.337,0.146,3.723,0.742,0.593,0.113]},'initial':0,'monitored':0,'temp':[3.78,2.83,5.11,8.38,9.53,12.9,14.28,14.18,11.23,9.72,8.6,8.87]},
		{'area':4.691,'action':0.37,'capacity':84.29,'local':{'p':[140,584,586,590,710,716,718,719],'w':[0.923,0.839,1.722,1.48,0.244,0.309,2.378,0.964]},'dispersal':{'p':[140,584,586,590,591,710,716,718,719],'w':[0.459,0.473,0.73,0.631,4.691,0.251,0.289,0.824,0.393]},'initial':0,'monitored':0,'temp':[3.5,2.53,4.77,8.04,9.17,12.55,13.93,13.85,10.93,9.45,8.34,8.59]},
		{'area':1.699,'action':1.44,'capacity':45.27,'local':{'p':[586,587,590,596,600],'w':[0.075,1.013,1.458,1.536,1.187]},'dispersal':{'p':[586,587,590,592,596,600],'w':[0.185,0.479,0.625,1.699,0.731,0.575]},'initial':0,'monitored':0,'temp':[4.07,3.15,5.45,8.71,9.88,13.25,14.64,14.51,11.52,10,8.87,9.16]},
		{'area':2.728,'action':1,'capacity':71.4,'local':{'p':[594,597,599,705,707],'w':[0.444,2.075,1.519,1.068,1.822]},'dispersal':{'p':[593,594,597,599,605,704,705,707],'w':[2.728,0.271,0.826,0.701,0.046,0.068,0.529,0.785]},'initial':0,'monitored':0,'temp':[4.82,4.03,6.42,9.66,10.84,14.21,15.64,15.42,12.33,10.74,9.6,9.9]},
		{'area':2.055,'action':0.63,'capacity':53.11,'local':{'p':[61,593,596,597,599,601],'w':[0.495,0.444,1.329,1.353,0.759,1.22]},'dispersal':{'p':[61,593,594,596,597,599,601],'w':[0.332,0.288,2.055,0.673,0.582,0.406,0.471]},'initial':0,'monitored':0,'temp':[4.6,3.77,6.13,9.38,10.57,13.92,15.35,15.16,12.1,10.53,9.38,9.7]},
		{'area':3.149,'action':1.87,'capacity':79.61,'local':{'p':[61,565,569,570,598],'w':[1.974,1.675,1.551,0.686,1.452]},'dispersal':{'p':[61,565,569,570,595,598,601],'w':[0.848,0.688,0.773,0.397,3.149,0.718,0.017]},'initial':0,'monitored':0,'temp':[4.81,4.02,6.39,9.62,10.91,14.18,15.62,15.43,12.38,10.76,9.59,9.95]},
		{'area':4.626,'action':2.27,'capacity':97.13,'local':{'p':[61,586,592,594,597,600,704],'w':[0.837,1.869,1.536,1.329,1.625,0.912,0.238]},'dispersal':{'p':[61,586,590,592,594,596,597,600,704],'w':[0.447,0.814,0.067,0.599,0.56,4.626,0.679,0.443,0.238]},'initial':0,'monitored':0,'temp':[4.18,3.29,5.6,8.84,10.01,13.37,14.79,14.64,11.63,10.1,8.98,9.27]},
		{'area':3.291,'action':1.18,'capacity':86.28,'local':{'p':[593,594,596,704,705],'w':[2.075,1.353,1.625,2.15,0.166]},'dispersal':{'p':[586,593,594,596,597,704,705],'w':[0.031,0.839,0.626,0.77,3.291,0.968,0.207]},'initial':0,'monitored':0,'temp':[4.4,3.54,5.87,9.11,10.27,13.63,15.06,14.89,11.84,10.29,9.18,9.47]},
		{'area':4.948,'action':3.73,'capacity':138.54,'local':{'p':[61,569,595,599,601,603,605],'w':[0.235,0.674,1.452,1.91,1.038,1.078,0.888]},'dispersal':{'p':[61,141,569,595,598,599,601,603,605],'w':[0.19,0.92,0.343,0.608,4.948,0.785,0.427,0.528,0.448]},'initial':0,'monitored':0,'temp':[4.87,4.09,6.47,9.69,10.97,14.25,15.69,15.49,12.42,10.81,9.65,10]},
		{'area':2.884,'action':1.04,'capacity':73.55,'local':{'p':[593,594,598,601,605,707],'w':[1.519,0.759,1.91,1.219,0.984,0.208]},'dispersal':{'p':[593,594,598,599,601,605,707],'w':[0.644,0.379,0.864,2.884,0.547,0.514,0.191]},'initial':0,'monitored':0,'temp':[4.9,4.13,6.52,9.76,10.98,14.32,15.76,15.54,12.45,10.84,9.68,10.01]},
		{'area':3.443,'action':0.87,'capacity':87.6,'local':{'p':[61,570,587,588,592,596],'w':[1.407,1.833,0.733,1.101,1.187,0.912]},'dispersal':{'p':[61,570,574,587,588,592,596,600],'w':[0.667,0.841,0.061,0.299,0.531,0.486,0.478,3.443]},'initial':0,'monitored':0,'temp':[4.4,3.55,5.89,9.16,10.37,13.71,15.11,14.95,11.94,10.37,9.21,9.51]},
		{'area':1.674,'action':0.6,'capacity':40.32,'local':{'p':[61,594,598,599],'w':[2.007,1.22,1.038,1.219]},'dispersal':{'p':[61,594,595,598,599,601],'w':[0.928,0.613,0.038,0.572,0.54,1.674]},'initial':0,'monitored':0,'temp':[4.78,3.98,6.37,9.6,10.84,14.16,15.59,15.39,12.32,10.72,9.56,9.89]},
		{'area':2.491,'action':1.82,'capacity':69.06,'local':{'p':[141,604,606,607],'w':[1.588,1.14,1.928,1.995]},'dispersal':{'p':[141,142,602,604,606,607],'w':[0.794,0.107,2.491,0.609,0.786,0.864]},'initial':0,'monitored':0,'temp':[4.85,4.06,6.45,9.64,10.99,14.22,15.66,15.47,12.41,10.83,9.64,10.01]},
		{'area':5.953,'action':4.39,'capacity':163.99,'local':{'p':[76,569,572,598],'w':[2.166,0.969,1.664,1.078]},'dispersal':{'p':[76,141,569,572,598,603],'w':[1.027,2.097,0.443,0.729,0.446,5.953]},'initial':0,'monitored':0,'temp':[4.91,4.13,6.51,9.71,11.07,14.29,15.72,15.54,12.49,10.88,9.7,10.08]},
		{'area':4.081,'action':2.16,'capacity':112.49,'local':{'p':[141,602,606,609,612,696],'w':[1.641,1.14,0.526,1.797,0.507,3.057]},'dispersal':{'p':[141,602,604,606,609,612,692,696],'w':[0.912,0.492,4.081,0.247,0.626,0.372,0.014,1.29]},'initial':0,'monitored':0,'temp':[4.73,3.93,6.3,9.52,10.82,14.08,15.52,15.34,12.27,10.69,9.51,9.87]},
		{'area':4.337,'action':0.3,'capacity':109.39,'local':{'p':[598,599,707],'w':[0.888,0.984,2.362]},'dispersal':{'p':[141,161,593,598,599,605,697,699,701,707],'w':[1.073,0.009,0.025,0.351,0.456,4.337,0.606,0.04,0.049,1.445]},'initial':0,'monitored':0,'temp':[4.81,4.03,6.41,9.65,10.87,14.19,15.63,15.43,12.34,10.75,9.59,9.92]},
		{'area':1.843,'action':0.68,'capacity':49.2,'local':{'p':[142,602,604,607,609,612],'w':[1.235,1.928,0.526,0.108,1.681,0.321]},'dispersal':{'p':[142,602,604,606,607,609,612],'w':[0.621,0.763,0.38,1.843,0.176,0.597,0.283]},'initial':0,'monitored':0,'temp':[4.96,4.17,6.59,9.81,11.13,14.38,15.81,15.62,12.54,10.96,9.75,10.09]},
		{'area':4.085,'action':3.73,'capacity':119.24,'local':{'p':[141,142,563,602,606,608],'w':[2.099,1.101,0.693,1.995,0.108,1.862]},'dispersal':{'p':[76,141,142,563,602,606,607,608],'w':[0.004,1.02,0.537,0.396,0.755,0.168,4.085,0.762]},'initial':0,'monitored':0,'temp':[4.99,4.2,6.61,9.8,11.18,14.39,15.82,15.63,12.57,10.98,9.78,10.15]},
		{'area':2.084,'action':0.98,'capacity':56.79,'local':{'p':[142,549,563,607],'w':[0.665,1.543,1.459,1.862]},'dispersal':{'p':[142,549,555,559,562,563,607,608,611],'w':[0.421,0.207,0.088,0.515,0.007,0.62,0.86,2.084,0.009]},'initial':0,'monitored':0,'temp':[5.1,4.31,6.75,9.96,11.33,14.55,15.97,15.77,12.72,11.13,9.9,10.24]},
		{'area':1.502,'action':0.26,'capacity':38.86,'local':{'p':[604,606,612],'w':[1.797,1.681,2.405]},'dispersal':{'p':[142,604,606,609,612],'w':[0.016,0.898,0.805,1.502,1.142]},'initial':0,'monitored':0,'temp':[4.91,4.11,6.52,9.75,11.05,14.31,15.75,15.55,12.47,10.9,9.69,10.03]},
		{'area':8.444,'action':2.81,'capacity':221.25,'local':{'p':[611,616,618,681],'w':[2.877,1.399,0.738,2.293]},'dispersal':{'p':[142,610,611,612,616,618,681,688,691,692,694],'w':[0.087,8.444,1.152,0.528,0.624,0.344,0.871,0.228,0.008,0.933,0.003]},'initial':0,'monitored':0,'temp':[5.29,4.46,6.98,10.24,11.5,14.79,16.22,16,12.89,11.31,10.02,10.31]},
		{'area':9.649,'action':0.69,'capacity':242.88,'local':{'p':[559,610,614,618],'w':[3.489,2.877,2.963,0.803]},'dispersal':{'p':[142,545,549,559,608,610,611,612,614,618],'w':[1.06,0.057,0.06,1.474,0.015,1.218,9.649,0.123,1.206,0.386]},'initial':0,'monitored':0,'temp':[5.22,4.39,6.92,10.19,11.49,14.78,16.19,15.96,12.88,11.32,10.04,10.31]},
		{'area':5.151,'action':0.46,'capacity':129.37,'local':{'p':[142,604,606,609,692,696],'w':[1.529,0.507,0.321,2.405,2.872,0.317]},'dispersal':{'p':[142,604,606,609,610,611,612,692,696],'w':[0.665,0.272,0.238,0.809,0.54,0.138,5.151,1.058,0.344]},'initial':0,'monitored':0,'temp':[5.07,4.27,6.72,9.96,11.24,14.52,15.95,15.74,12.65,11.08,9.84,10.15]},
		{'area':1.356,'action':0.01,'capacity':33.55,'local':{'p':[143,545,614,615,618],'w':[0.534,0.313,2.553,2.674,0.266]},'dispersal':{'p':[143,545,613,614,615,618],'w':[0.334,0.354,1.356,1.044,1.087,0.217]},'initial':0,'monitored':0,'temp':[4.71,3.8,6.33,9.63,10.95,14.26,15.67,15.48,12.4,10.88,9.61,9.88]},
		{'area':4.335,'action':0.22,'capacity':108.67,'local':{'p':[545,559,611,613,618],'w':[1.879,0.17,2.963,2.553,1.137]},'dispersal':{'p':[143,545,559,611,613,614,615,618],'w':[0.021,0.882,0.219,1.246,1.058,4.335,0.03,0.519]},'initial':0,'monitored':0,'temp':[4.85,3.97,6.49,9.79,11.11,14.41,15.82,15.62,12.54,11.01,9.74,10.01]},
		{'area':4.672,'action':5.22,'capacity':140.69,'local':{'p':[143,545,613,617],'w':[1.824,1.487,2.674,3.035]},'dispersal':{'p':[135,143,545,613,614,615,617,619],'w':[0.026,0.855,0.77,1.055,0.028,4.672,1.35,0.029]},'initial':0,'monitored':0,'temp':[4.55,3.62,6.14,9.45,10.77,14.09,15.51,15.32,12.25,10.74,9.48,9.75]},
		{'area':3.866,'action':2.45,'capacity':108.01,'local':{'p':[143,610,618,619,681],'w':[1.976,1.399,1.172,1.319,1.758]},'dispersal':{'p':[143,610,616,618,619,681],'w':[0.832,0.658,3.866,0.54,0.692,0.827]},'initial':0,'monitored':0,'temp':[5.15,4.24,6.82,10.05,11.33,14.6,16.06,15.84,12.75,11.15,9.88,10.17]},
		{'area':12.135,'action':5.42,'capacity':319.91,'local':{'p':[135,143,540,542,544,545,615,619,622,623],'w':[1.744,0.245,2.936,0.842,0.271,0.24,3.035,1.353,0.854,1.691]},'dispersal':{'p':[135,143,540,542,544,545,615,617,619,622,623],'w':[0.725,0.186,1.161,0.406,0.172,0.202,1.201,12.135,0.59,0.358,0.783]},'initial':0,'monitored':0,'temp':[4.77,3.8,6.36,9.61,10.9,14.19,15.66,15.46,12.4,10.82,9.58,9.8…
		{'area':1.39,'action':0.08,'capacity':34.99,'local':{'p':[143,610,611,613,614,616],'w':[0.455,0.738,0.803,0.266,1.137,1.172]},'dispersal':{'p':[143,610,611,613,614,616,618],'w':[0.241,0.439,0.439,0.21,0.478,0.522,1.39]},'initial':0,'monitored':0,'temp':[5.05,4.17,6.71,9.98,11.27,14.56,15.99,15.78,12.69,11.13,9.85,10.13]},
		{'area':6.718,'action':4.54,'capacity':188.23,'local':{'p':[143,616,617,622,680,681],'w':[1.408,1.319,1.353,2.617,2.027,1.278]},'dispersal':{'p':[143,615,616,617,619,622,680,681],'w':[0.597,0.02,0.558,0.676,6.718,1.071,0.954,0.651]},'initial':0,'monitored':0,'temp':[5.08,4.13,6.72,9.93,11.2,14.46,15.96,15.73,12.65,11.03,9.77,10.08]},
		{'area':3.543,'action':3.03,'capacity':101.8,'local':{'p':[144,145,621,624,678],'w':[1.723,0.045,3.171,1.256,1.255]},'dispersal':{'p':[144,145,620,621,623,624,675,678],'w':[0.658,0.199,3.543,1.176,0.719,0.637,0.053,0.607]},'initial':0,'monitored':0,'temp':[4.8,3.84,6.39,9.56,10.86,14.13,15.67,15.45,12.39,10.74,9.52,9.9]},
		{'area':4.36,'action':1.16,'capacity':107.78,'local':{'p':[145,620,678],'w':[3.988,3.171,2.779]},'dispersal':{'p':[13,145,620,621,624,678],'w':[0.008,1.705,1.278,4.36,0.163,1.32]},'initial':0,'monitored':0,'temp':[4.69,3.77,6.3,9.47,10.78,14.07,15.62,15.4,12.32,10.66,9.44,9.83]},
		{'area':3.329,'action':1.68,'capacity':91.15,'local':{'p':[617,619,623,675,680],'w':[0.854,2.617,2.978,0.122,1.439]},'dispersal':{'p':[617,619,622,623,675,680],'w':[0.529,1.084,3.329,1.225,0.2,0.673]},'initial':0,'monitored':0,'temp':[4.98,4,6.59,9.78,11.07,14.32,15.83,15.61,12.54,10.9,9.65,9.98]},
		{'area':9.007,'action':15.25,'capacity':291.41,'local':{'p':[540,617,622,675],'w':[0.476,1.691,2.978,1.772]},'dispersal':{'p':[144,540,617,620,622,623,675,678,680],'w':[1.027,0.224,0.781,0.65,1.201,9.007,0.699,0.17,0.068]},'initial':0,'monitored':0,'temp':[4.93,3.94,6.53,9.7,10.99,14.23,15.76,15.55,12.49,10.83,9.6,9.95]},
		{'area':5.22,'action':2.45,'capacity':136.62,'local':{'p':[1,17,144,145,536,541,620],'w':[2.113,0.662,2.2,1.132,0.556,1.784,1.256]},'dispersal':{'p':[1,17,144,145,536,541,620,621,624],'w':[0.94,0.34,1.029,0.53,0.251,0.728,0.514,0.051,5.22]},'initial':0,'monitored':0,'temp':[4.89,3.92,6.46,9.62,10.9,14.17,15.72,15.51,12.47,10.83,9.64,10.01]},
		{'area':0.379,'action':0.03,'capacity':9.31,'local':{'p':[60,626,627,628],'w':[0.253,0.312,0.803,0.533]},'dispersal':{'p':[60,625,626,627,628],'w':[0.205,0.379,0.241,0.355,0.218]},'initial':0,'monitored':0,'temp':[5.36,4.65,7.18,10.1,11.71,14.97,16.57,16.2,13.06,11.48,10.2,10.62]},
		{'area':2.446,'action':0.23,'capacity':44.01,'local':{'p':[19,529,625,627,628],'w':[1.033,1.641,0.312,1.329,1.077]},'dispersal':{'p':[16,19,529,625,626,627,628],'w':[0.058,0.604,0.655,0.164,2.446,0.543,0.452]},'initial':0,'monitored':0,'temp':[5.42,4.68,7.21,10.2,11.74,15.02,16.6,16.26,13.14,11.53,10.26,10.67]},
		{'area':1.312,'action':0.04,'capacity':24.78,'local':{'p':[16,19,60,625,626],'w':[1.036,0.332,1.388,0.803,1.329]},'dispersal':{'p':[16,19,60,625,626,627,628],'w':[0.578,0.213,0.647,0.334,0.596,1.312,0.013]},'initial':0,'monitored':0,'temp':[5.33,4.6,7.13,10.1,11.66,14.93,16.53,16.17,13.04,11.44,10.17,10.58]},
		{'area':0.527,'action':0,'capacity':13.11,'local':{'p':[625,626],'w':[0.533,1.077]},'dispersal':{'p':[625,626,627,628],'w':[0.273,0.571,0.016,0.527]},'initial':0,'monitored':0,'temp':[5.4,4.68,7.2,10.14,11.75,15,16.6,16.24,13.1,11.53,10.25,10.65]},
		{'area':3.809,'action':0.58,'capacity':96.14,'local':{'p':[3,16,31,60,631],'w':[0.9,1.541,0.5,2.158,1.375]},'dispersal':{'p':[3,16,31,60,629,631],'w':[0.458,0.705,0.321,0.79,3.809,0.541]},'initial':0,'monitored':0,'temp':[5.13,4.44,6.97,9.89,11.5,14.75,16.38,15.99,12.86,11.27,9.98,10.42]},
		{'area':1.29,'action':0.2,'capacity':30.76,'local':{'p':[146,632,633],'w':[0.477,0.775,2.083]},'dispersal':{'p':[146,630,632,633,634],'w':[0.247,1.29,0.432,0.845,0.016]},'initial':0,'monitored':0,'temp':[5.2,4.56,7.11,9.92,11.67,14.87,16.52,16.07,12.95,11.38,10.03,10.49]},
		{'area':4.49,'action':0.74,'capacity':111.1,'local':{'p':[3,629,674],'w':[1.711,1.375,2.91]},'dispersal':{'p':[3,629,631,674],'w':[0.842,0.594,4.49,1.202]},'initial':0,'monitored':0,'temp':[5.04,4.39,6.94,9.82,11.47,14.7,16.36,15.92,12.82,11.2,9.89,10.35]},
		{'area':5.636,'action':0.37,'capacity':142.04,'local':{'p':[522,525,630,633,637,638],'w':[2.705,1.486,0.775,2.048,0.46,0.835]},'dispersal':{'p':[146,522,525,527,528,630,632,633,637,638,639],'w':[0.853,1.105,0.689,0.007,0.037,0.35,5.636,0.917,0.242,0.413,0.034]},'initial':0,'monitored':0,'temp':[5.24,4.61,7.17,9.93,11.75,14.92,16.57,16.12,12.99,11.44,10.07,10.52]},
		{'area':7.06,'action':0.97,'capacity':172.71,'local':{'p':[78,522,524,528,630,632],'w':[0.155,0.278,3.019,0.461,2.083,2.048]},'dispersal':{'p':[59,78,522,524,527,528,630,632,633,634],'w':[0.007,0.106,0.179,1.204,0.012,0.219,0.757,0.858,7.06,0.063]},'initial':0,'monitored':0,'temp':[5.29,4.63,7.15,9.96,11.72,14.93,16.56,16.14,12.99,11.45,10.13,10.56]},
		{'area':0.063,'action':0,'capacity':1.55,'local':{'p':[],'w':[]},'dispersal':{'p':[59,630,633,634],'w':[0.007,0.064,0.608,0.063]},'initial':0,'monitored':0,'temp':[5.22,4.56,7.09,9.93,11.65,14.86,16.5,16.08,12.94,11.38,10.06,10.5]},
		{'area':0.834,'action':0,'capacity':20.14,'local':{'p':[155,669,670],'w':[0.398,2.158,0.148]},'dispersal':{'p':[155,635,640,641,643,666,669,670],'w':[0.285,0.834,0.009,0.14,0.771,0.093,0.9,0.113]},'initial':0,'monitored':0,'temp':[5.09,4.51,7.07,10.2,11.78,15,16.62,16.27,13.16,11.44,10.06,10.49]},
		{'area':0.931,'action':0,'capacity':20.62,'local':{'p':[147,669,671],'w':[1.173,0.27,1.146]},'dispersal':{'p':[147,636,641,669,671],'w':[0.517,0.931,0.371,0.609,0.562]},'initial':0,'monitored':0,'temp':[5.21,4.63,7.19,10.21,11.86,15.07,16.7,16.33,13.19,11.51,10.14,10.56]},
		{'area':3.664,'action':0.48,'capacity':89.51,'local':{'p':[146,632,638,671],'w':[1.541,0.46,3.156,1.206]},'dispersal':{'p':[146,632,637,638,671],'w':[0.614,0.313,3.664,1.346,0.586]},'initial':0,'monitored':0,'temp':[5.17,4.59,7.18,10.02,11.76,14.94,16.61,16.14,13.05,11.4,10.02,10.49]},
		{'area':4.359,'action':1.18,'capacity':113.58,'local':{'p':[147,525,632,637,639,671],'w':[1.657,0.182,0.835,3.156,2.516,0.481]},'dispersal':{'p':[147,525,632,637,638,639,671],'w':[0.715,0.224,0.481,1.219,4.359,1.015,0.289]},'initial':0,'monitored':0,'temp':[5.21,4.61,7.17,10.03,11.8,14.98,16.63,16.21,13.06,11.45,10.07,10.51]},
		{'area':3.237,'action':0.2,'capacity':79.51,'local':{'p':[147,525,638],'w':[0.838,1.372,2.516]},'dispersal':{'p':[147,513,517,525,632,638,639,641,647],'w':[0.385,0.071,0.305,0.594,0.044,1.067,3.237,0.099,0.807]},'initial':0,'monitored':0,'temp':[5.25,4.63,7.16,10,11.82,15.02,16.65,16.26,13.05,11.5,10.12,10.53]},
		{'area':1.665,'action':0.19,'capacity':36.35,'local':{'p':[641,643,647],'w':[1.372,2.919,0.741]},'dispersal':{'p':[148,635,640,641,643,647,669],'w':[0.088,0.024,1.665,0.685,1.34,0.45,0.003]},'initial':0,'monitored':0,'temp':[4.99,4.4,6.95,10.04,11.67,14.87,16.5,16.16,13.01,11.34,9.96,10.37]},
		{'area':2.807,'action':0.12,'capacity':62.75,'local':{'p':[640,643,647],'w':[1.372,0.302,2.657]},'dispersal':{'p':[147,635,636,639,640,641,643,647,669],'w':[0.624,0.078,0.203,0.098,0.699,2.807,0.157,1.222,0.245]},'initial':0,'monitored':0,'temp':[5.2,4.59,7.13,10.13,11.83,15.05,16.66,16.32,13.12,11.5,10.13,10.52]},
		{'area':2.66,'action':3.09,'capacity':65.59,'local':{'p':[501,504,648,649,651],'w':[0.331,0.527,1.685,1.902,2.492]},'dispersal':{'p':[501,504,642,648,649,651],'w':[0.272,0.291,2.66,0.837,0.72,1.152]},'initial':0,'monitored':0,'temp':[4.38,3.76,6.33,9.56,11.1,14.32,15.95,15.6,12.52,10.78,9.38,9.81]},
		{'area':4.403,'action':0.26,'capacity':92.63,'local':{'p':[148,640,641,645,647,665,666],'w':[1.36,2.919,0.302,2.605,0.078,0.379,0.895]},'dispersal':{'p':[148,155,635,640,641,643,645,647,665,666,669,670],'w':[0.629,0.032,0.726,0.975,0.185,4.403,0.987,0.163,0.261,0.397,0.15,0.083]},'initial':0,'monitored':0,'temp':[4.89,4.32,6.87,10.02,11.61,14.8,16.43,16.09,12.98,11.27,9.89,10.3]},
		{'area':2.462,'action':1.44,'capacity':66.01,'local':{'p':[148,506,509,510,512,647],'w':[0.685,0.374,2.306,0.423,1.411,1.245]},'dispersal':{'p':[148,499,506,507,509,510,512,644,647],'w':[0.423,0.045,0.18,0.072,0.885,0.258,0.629,2.462,0.586]},'initial':0,'monitored':0,'temp':[4.78,4.13,6.63,9.67,11.39,14.61,16.22,15.91,12.69,11.1,9.73,10.1]},
		{'area':2.343,'action':0.03,'capacity':54.37,'local':{'p':[148,643,646,665],'w':[0.7,2.605,1.441,2.194]},'dispersal':{'p':[148,643,645,646,665,666],'w':[0.44,1.187,2.343,0.685,0.975,0.001]},'initial':0,'monitored':0,'temp':[4.66,4.1,6.64,9.86,11.4,14.58,16.22,15.89,12.8,11.08,9.69,10.1]},
		{'area':8.248,'action':6.52,'capacity':194.14,'local':{'p':[148,154,645,648,651,660,661,662,665],'w':[1.144,0.2,1.441,2.176,0.99,0.119,2.153,0.536,2.093]},'dispersal':{'p':[148,154,645,646,648,651,660,661,662,665],'w':[0.546,0.199,0.607,8.248,0.878,0.517,0.15,0.846,0.235,0.845]},'initial':0,'monitored':0,'temp':[4.43,3.87,6.42,9.7,11.21,14.39,16.03,15.7,12.62,10.89,9.48,9.89]},
		{'area':8.306,'action':0.93,'capacity':205.33,'local':{'p':[148,512,517,640,641,643,644],'w':[1.976,2.487,1.781,0.741,2.657,0.078,1.245]},'dispersal':{'p':[147,148,512,517,520,639,640,641,643,644,647],'w':[0.115,0.837,1.003,0.776,0.02,0.874,0.349,0.949,0.135,0.585,8.306]},'initial':0,'monitored':0,'temp':[5.13,4.5,7,9.96,11.73,14.96,16.56,16.24,12.98,11.42,10.05,10.42]},
		{'area':5.193,'action':1.06,'capacity':91.71,'local':{'p':[148,499,642,646,649,651],'w':[1.936,1.094,1.685,2.176,1.03,1.305]},'dispersal':{'p':[148,499,509,642,646,648,649,651],'w':[0.829,0.535,0.046,0.64,0.994,5.193,0.434,0.688]},'initial':0,'monitored':0,'temp':[4.36,3.75,6.3,9.54,11.08,14.27,15.91,15.58,12.5,10.77,9.38,9.8]},
		{'area':1.916,'action':2.31,'capacity':59.18,'local':{'p':[499,504,507,642,648],'w':[1.189,1.592,0.08,1.902,1.03]},'dispersal':{'p':[499,504,507,642,648,649],'w':[0.54,0.785,0.126,0.808,0.552,1.916]},'initial':0,'monitored':0,'temp':[4.3,3.66,6.21,9.42,10.97,14.18,15.82,15.48,12.41,10.69,9.3,9.73]},
		{'area':7.106,'action':8.35,'capacity':217.72,'local':{'p':[149,152,153,651,653,654,660],'w':[2.826,0.24,0.241,0.489,3.265,0.254,4.283]},'dispersal':{'p':[149,152,153,650,651,653,654,660],'w':[1.111,0.218,0.229,7.106,0.361,1.275,0.223,1.719]},'initial':0,'monitored':0,'temp':[4.44,3.86,6.45,9.72,11.25,14.48,16.12,15.74,12.67,10.89,9.46,9.89]},
		{'area':11.134,'action':7.75,'capacity':238.37,'local':{'p':[149,498,501,642,646,648,650,660],'w':[3.711,1.073,1.94,2.492,0.99,1.305,0.489,1.241]},'dispersal':{'p':[149,498,501,504,642,646,648,650,651,660,662],'w':[1.459,0.571,0.885,0.003,0.965,0.521,0.555,0.267,11.134,0.544,0.048]},'initial':0,'monitored':0,'temp':[4.5,3.91,6.51,9.76,11.29,14.51,16.15,15.77,12.69,10.92,9.51,9.94]},
		{'area':3.667,'action':3.67,'capacity':95.33,'local':{'p':[130,149,498,654,655],'w':[0.85,1.378,2.288,1.468,1.939]},'dispersal':{'p':[130,149,498,652,654,655],'w':[0.503,0.706,0.959,3.667,0.63,0.868]},'initial':0,'monitored':0,'temp':[4.37,3.75,6.37,9.61,11.15,14.39,16.03,15.63,12.58,10.79,9.36,9.81]},
		{'area':7.604,'action':3.22,'capacity':204.23,'local':{'p':[150,152,650,654,658],'w':[1.705,2.823,3.265,2.02,1.278]},'dispersal':{'p':[149,150,152,153,650,653,654,658],'w':[0.021,0.775,1.19,0.033,1.411,7.604,0.881,0.619]},'initial':0,'monitored':0,'temp':[4.21,3.57,6.15,9.39,10.95,14.18,15.83,15.46,12.42,10.64,9.21,9.66]},
		{'area':3.529,'action':1.2,'capacity':91.62,'local':{'p':[149,150,650,652,653,655],'w':[1.474,0.44,0.254,1.468,2.02,1.694]},'dispersal':{'p':[149,150,650,652,653,654,655],'w':[0.692,0.328,0.219,0.656,0.874,3.529,0.668]},'initial':0,'monitored':0,'temp':[4.31,3.69,6.3,9.54,11.09,14.32,15.97,15.57,12.53,10.74,9.31,9.76]},
		{'area':3.714,'action':2.21,'capacity':102.8,'local':{'p':[130,150,652,654],'w':[0.816,2.854,1.939,1.694]},'dispersal':{'p':[130,150,652,654,655],'w':[0.381,1.202,0.811,0.771,3.714]},'initial':0,'monitored':0,'temp':[4.23,3.58,6.2,9.42,10.98,14.21,15.86,15.46,12.43,10.65,9.21,9.67]},
		{'area':6.634,'action':6.97,'capacity':199.66,'local':{'p':[152,657,658,659],'w':[2.052,2.937,0.633,4.288]},'dispersal':{'p':[151,152,656,657,658,659,781],'w':[1.005,0.906,6.634,1.258,0.313,1.606,0.166]},'initial':0,'monitored':0,'temp':[3.97,3.26,5.83,9,10.6,13.88,15.56,15.2,12.15,10.37,8.96,9.43]},
		{'area':6.655,'action':6.79,'capacity':198.59,'local':{'p':[150,151,656,658],'w':[0.043,0.218,2.937,3.986]},'dispersal':{'p':[150,151,656,657,658],'w':[0.071,0.138,1.231,6.655,1.617]},'initial':0,'monitored':0,'temp':[4.02,3.34,5.94,9.13,10.71,13.97,15.65,15.26,12.23,10.45,9.01,9.47]},
		{'area':6.674,'action':6.65,'capacity':193.86,'local':{'p':[150,152,653,656,657],'w':[2.398,2.664,1.278,0.633,3.986]},'dispersal':{'p':[150,152,653,656,657,658],'w':[0.953,1.104,0.602,0.413,1.544,6.674]},'initial':0,'monitored':0,'temp':[4.05,3.38,5.96,9.17,10.74,13.99,15.65,15.28,12.25,10.48,9.04,9.5]},
		{'area':6.493,'action':3.42,'capacity':176.75,'local':{'p':[151,152,173,656,781,785],'w':[1.265,0.013,1.874,4.288,2.607,0.434]},'dispersal':{'p':[151,152,173,656,659,781,785],'w':[0.693,0.177,0.844,1.56,6.493,1.128,0.287]},'initial':0,'monitored':0,'temp':[3.97,3.24,5.79,8.94,10.57,13.87,15.55,15.2,12.14,10.36,8.96,9.44]},
		{'area':6.918,'action':9.41,'capacity':215.37,'local':{'p':[153,646,650,651,662],'w':[2.15,0.119,4.283,1.241,4.105]},'dispersal':{'p':[152,153,646,650,651,660,662],'w':[0.033,1.017,0.198,1.752,0.627,6.918,1.63]},'initial':0,'monitored':0,'temp':[4.47,3.9,6.48,9.76,11.29,14.5,16.14,15.79,12.7,10.93,9.5,9.93]},
		{'area':6.758,'action':5,'capacity':192.05,'local':{'p':[153,154,646,662,767],'w':[0.695,3.287,2.153,4.499,1.035]},'dispersal':{'p':[153,154,646,661,662,665,767],'w':[0.434,1.325,1.026,6.758,1.8,0.027,0.548]},'initial':0,'monitored':0,'temp':[4.51,3.92,6.47,9.73,11.29,14.5,16.12,15.81,12.72,10.95,9.54,9.98]},
		{'area':4.045,'action':1.88,'capacity':100.22,'local':{'p':[153,646,660,661],'w':[1.585,0.536,4.105,4.499]},'dispersal':{'p':[153,646,651,660,661,662],'w':[0.832,0.395,0.089,1.668,1.799,4.045]},'initial':0,'monitored':0,'temp':[4.47,3.89,6.44,9.71,11.26,14.47,16.1,15.77,12.69,10.91,9.5,9.93]},
		{'area':1.688,'action':0.15,'capacity':32.17,'local':{'p':[71,664,667],'w':[0.374,0.354,1.32]},'dispersal':{'p':[71,154,663,664,666,667,668,670],'w':[0.3,0.126,1.688,0.261,0.449,0.425,0.756,0.228]},'initial':0,'monitored':0,'temp':[5.1,4.5,7.05,10.28,11.84,15.14,16.71,16.4,13.29,11.47,10.09,10.56]},
		{'area':6.399,'action':2.9,'capacity':159.29,'local':{'p':[71,663,667,764],'w':[2.962,0.354,1.425,2.338]},'dispersal':{'p':[71,154,172,663,664,667,764,767],'w':[1.234,0.64,0.098,0.307,6.399,0.453,1.034,0.844]},'initial':0,'monitored':0,'temp':[5.03,4.41,6.96,10.19,11.8,15.11,16.67,16.38,13.25,11.41,10.01,10.49]},
		{'area':5.182,'action':1.66,'capacity':135.5,'local':{'p':[154,643,645,646,666],'w':[2.427,0.379,2.194,2.093,2.101]},'dispersal':{'p':[154,643,645,646,661,665,666],'w':[1.078,0.365,0.823,0.943,0.049,5.182,0.928]},'initial':0,'monitored':0,'temp':[4.68,4.12,6.67,9.92,11.46,14.65,16.27,15.96,12.87,11.12,9.72,10.14]},
		{'area':3.932,'action':0.21,'capacity':93.36,'local':{'p':[154,643,665],'w':[1.768,0.895,2.101]},'dispersal':{'p':[154,155,635,643,663,665,666,667,670],'w':[0.776,0.035,0.088,0.403,0.443,0.904,3.932,0.08,0.832]},'initial':0,'monitored':0,'temp':[4.96,4.38,6.93,10.14,11.69,14.94,16.54,16.22,13.12,11.34,9.96,10.4]},
		{'area':0.683,'action':0,'capacity':14.8,'local':{'p':[663,664],'w':[1.32,1.425]},'dispersal':{'p':[71,154,663,664,666,667],'w':[0.004,0.511,0.662,0.672,0.08,0.683]},'initial':0,'monitored':0,'temp':[5.08,4.48,7.03,10.27,11.85,15.14,16.7,16.4,13.29,11.46,10.07,10.54]},
		{'area':1.69,'action':0,'capacity':25.04,'local':{'p':[71,670,760,761],'w':[0.289,1.627,0.452,1.113]},'dispersal':{'p':[71,663,668,670,760,761],'w':[0.266,0.822,1.69,0.739,0.221,0.535]},'initial':0,'monitored':0,'temp':[5.14,4.54,7.09,10.3,11.86,15.18,16.74,16.43,13.32,11.5,10.13,10.6]},
		{'area':2.542,'action':0.12,'capacity':56.95,'local':{'p':[155,635,636,671],'w':[1.63,2.158,0.27,1.059]},'dispersal':{'p':[155,635,636,640,641,643,669,671],'w':[0.833,0.784,0.595,0.003,0.372,0.076,2.542,0.635]},'initial':0,'monitored':0,'temp':[5.18,4.6,7.17,10.25,11.85,15.07,16.69,16.33,13.22,11.51,10.13,10.57]},
		{'area':4.043,'action':0.78,'capacity':101.63,'local':{'p':[155,635,668,761],'w':[2.231,0.148,1.627,0.033]},'dispersal':{'p':[155,635,643,663,666,668,670,761],'w':[0.949,0.13,0.089,0.197,0.867,0.574,4.043,0.978]},'initial':0,'monitored':0,'temp':[5.11,4.52,7.07,10.25,11.8,15.09,16.67,16.35,13.25,11.46,10.1,10.55]},
		{'area':11.156,'action':2.19,'capacity':273.05,'local':{'p':[147,155,636,637,638,669,673],'w':[1.056,2.673,1.146,1.206,0.481,1.059,2.362]},'dispersal':{'p':[147,155,636,637,638,669,671,673,758],'w':[0.479,1.015,0.422,0.446,0.26,0.62,11.156,0.956,0.193]},'initial':0,'monitored':0,'temp':[5.17,4.59,7.18,10.17,11.79,15.02,16.67,16.25,13.16,11.44,10.08,10.54]},
		{'area':2.989,'action':1.04,'capacity':79.41,'local':{'p':[8,9,72,156,753],'w':[1.931,1.328,1.298,0.613,2.647]},'dispersal':{'p':[8,9,45,72,156,672,753],'w':[0.992,0.675,0.054,0.466,0.295,2.989,1.129]},'initial':0,'monitored':0,'temp':[4.64,3.93,6.44,9.49,10.97,14.29,15.91,15.62,12.5,10.82,9.57,10.03]},
		{'area':7.662,'action':0.26,'capacity':187.13,'local':{'p':[671],'w':[2.362]},'dispersal':{'p':[156,671,673,758],'w':[0.043,0.947,7.662,0.032]},'initial':0,'monitored':0,'temp':[5,4.38,6.94,9.92,11.48,14.76,16.41,16.02,12.92,11.21,9.9,10.37]},
		{'area':8.151,'action':0.57,'capacity':204.41,'local':{'p':[3,156,631],'w':[2.899,0.592,2.91]},'dispersal':{'p':[3,22,156,631,674],'w':[1.292,0.038,0.257,1.066,8.151]},'initial':0,'monitored':0,'temp':[4.99,4.36,6.93,9.84,11.47,14.7,16.37,15.92,12.84,11.17,9.85,10.32]},
		{'area':5.476,'action':7.78,'capacity':175.17,'local':{'p':[622,623,679,680,687],'w':[0.122,1.772,2.538,1.124,0.173]},'dispersal':{'p':[158,620,622,623,675,678,679,680,687],'w':[0.995,0.046,0.137,0.769,5.476,1.145,0.921,0.488,0.183]},'initial':0,'monitored':0,'temp':[4.88,3.95,6.47,9.68,10.95,14.24,15.75,15.55,12.45,10.8,9.55,9.93]},
		{'area':0.053,'action':0,'capacity':1.33,'local':{'p':[],'w':[]},'dispersal':{'p':[158,676,677,684,687,750],'w':[0.215,0.053,0.078,0.192,0.246,0.072]},'initial':0,'monitored':0,'temp':[4.95,4.13,6.51,9.82,10.96,14.36,15.84,15.66,12.52,10.88,9.61,10.02]},
		{'area':0.618,'action':0,'capacity':11.83,'local':{'p':[37,684,748,750],'w':[0.136,0.189,0.654,1.83]},'dispersal':{'p':[34,36,37,158,676,677,684,687,748,750],'w':[0.19,0.029,0.044,0.449,0.053,0.618,0.227,0.089,0.392,0.696]},'initial':0,'monitored':0,'temp':[4.96,4.16,6.52,9.84,10.96,14.38,15.86,15.69,12.53,10.89,9.62,10.05]},
		{'area':10.025,'action':9.4,'capacity':268.95,'local':{'p':[5,30,32,33,145,158,620,621],'w':[2.965,0.373,3.807,0.711,1.138,0.452,1.255,2.779]},'dispersal':{'p':[5,30,32,33,145,158,620,621,623,675,678],'w':[1.138,0.287,1.561,0.431,0.484,0.187,0.478,1.041,0.197,1.131,10.025]},'initial':0,'monitored':0,'temp':[4.64,3.74,6.24,9.42,10.74,14.03,15.56,15.36,12.27,10.62,9.38,9.78]},
		{'area':2.642,'action':2.26,'capacity':75.59,'local':{'p':[675,680,687],'w':[2.538,1.925,2.411]},'dispersal':{'p':[158,675,679,680,687],'w':[0.087,1.158,2.642,0.875,1.075]},'initial':0,'monitored':0,'temp':[4.96,4.07,6.55,9.79,11.01,14.33,15.83,15.64,12.52,10.88,9.62,10]},
		{'area':5.555,'action':2.98,'capacity':149.3,'local':{'p':[619,622,675,679,681,687],'w':[2.027,1.439,1.124,1.925,2.413,2.6]},'dispersal':{'p':[159,619,622,623,675,679,680,681,683,685,687],'w':[0.448,0.876,0.593,0.069,0.588,0.723,5.555,0.994,0.063,0.127,0.922]},'initial':0,'monitored':0,'temp':[5.05,4.14,6.66,9.89,11.11,14.41,15.9,15.7,12.6,10.96,9.7,10.05]},
		{'area':7.506,'action':1.63,'capacity':192.18,'local':{'p':[610,616,619,680],'w':[2.293,1.758,1.278,2.413]},'dispersal':{'p':[159,610,616,619,680,681,683,687,688,692],'w':[0.16,1.01,0.758,0.586,0.919,7.506,0.473,0.093,0.779,0.036]},'initial':0,'monitored':0,'temp':[5.25,4.37,6.88,10.14,11.33,14.64,16.11,15.9,12.79,11.17,9.9,10.22]},
		{'area':3.426,'action':3.1,'capacity':100.77,'local':{'p':[159,688,689,739,744],'w':[1.569,0.552,2.053,0.637,2.85]},'dispersal':{'p':[159,682,685,688,689,738,739,744],'w':[0.717,3.426,0.064,0.322,0.834,0.047,0.411,1.202]},'initial':0,'monitored':0,'temp':[5.07,4.34,6.52,9.99,10.85,14.38,15.83,15.69,12.52,10.9,9.65,10.06]},
		{'area':0.865,'action':0.17,'capacity':22.44,'local':{'p':[159,688],'w':[1.238,1.502]},'dispersal':{'p':[159,680,681,683,688],'w':[0.601,0.06,0.583,0.865,0.79]},'initial':0,'monitored':0,'temp':[5.16,4.34,6.72,10.06,11.13,14.52,15.98,15.8,12.67,11.05,9.79,10.14]},
		{'area':2.912,'action':1.42,'capacity':52.27,'local':{'p':[677,685,744,746,750],'w':[0.189,2.856,0.634,2.187,0.837]},'dispersal':{'p':[158,676,677,684,685,687,744,746,750],'w':[0.035,0.053,0.061,2.912,1.148,0.269,0.446,0.874,0.36]},'initial':0,'monitored':0,'temp':[4.96,4.16,6.46,9.83,10.87,14.32,15.79,15.63,12.48,10.85,9.59,10]},
		{'area':3.765,'action':3.16,'capacity':108.42,'local':{'p':[159,684,744],'w':[1.995,2.856,0.496]},'dispersal':{'p':[159,680,682,684,685,686,687,744],'w':[0.79,0.121,0.034,1.15,3.765,0.017,1.173,0.332]},'initial':0,'monitored':0,'temp':[4.99,4.16,6.5,9.85,10.91,14.33,15.8,15.63,12.5,10.87,9.61,10]},
		{'area':0.017,'action':0.09,'capacity':0.87,'local':{'p':[],'w':[]},'dispersal':{'p':[685,686,687],'w':[0.399,0.017,0.301]},'initial':0,'monitored':0,'temp':[4.98,4.14,6.53,9.83,10.96,14.35,15.83,15.65,12.52,10.89,9.62,10.02]},
		{'area':3.626,'action':0.73,'capacity':91.2,'local':{'p':[675,679,680],'w':[0.173,2.411,2.6]},'dispersal':{'p':[158,159,675,676,677,679,680,681,684,685,686,687,750],'w':[0.468,0.081,0.105,0.053,0.025,0.911,1.129,0.13,0.259,0.919,0.017,3.626,0.004]},'initial':0,'monitored':0,'temp':[5.01,4.14,6.58,9.86,11.02,14.38,15.87,15.67,12.55,10.92,9.65,10.03]},
		{'area':6.65,'action':1.1,'capacity':169.4,'local':{'p':[159,160,682,683,689,692,694],'w':[0.866,1.785,0.552,1.502,1.613,0.413,1.154]},'dispersal':{'p':[159,160,610,681,682,683,688,689,692,694],'w':[0.422,0.759,0.234,0.842,0.326,0.463,6.65,0.669,0.157,0.485]},'initial':0,'monitored':0,'temp':[5.21,4.42,6.78,10.14,11.19,14.6,16.04,15.86,12.72,11.12,9.85,10.2]},
		{'area':3.045,'action':0.45,'capacity':77.72,'local':{'p':[160,682,688,695,738,739],'w':[0.451,2.053,1.613,1.874,0.839,0.142]},'dispersal':{'p':[160,682,688,689,695,738,739],'w':[0.311,0.898,0.764,3.045,0.757,0.383,0.165]},'initial':0,'monitored':0,'temp':[5.15,4.43,6.61,10.09,10.94,14.46,15.9,15.77,12.59,10.98,9.73,10.13]},
		{'area':4.443,'action':0.28,'capacity':111.3,'local':{'p':[160,693,694,698,733,736],'w':[1.8,1.325,1.112,1.729,0.758,1.249]},'dispersal':{'p':[160,690,693,694,695,698,730,733,736],'w':[0.769,4.443,0.583,0.558,0.006,0.776,0.003,0.432,0.57]},'initial':0,'monitored':0,'temp':[5.17,4.46,6.7,10.12,11.06,14.51,15.93,15.8,12.64,11.04,9.81,10.17]},
		{'area':0.008,'action':0,'capacity':0,'local':{'p':[],'w':[]},'dispersal':{'p':[610,691,692],'w':[0.329,0.008,0.221]},'initial':0,'monitored':0,'temp':[5.32,4.53,7,10.29,11.51,14.83,16.25,16.03,12.92,11.33,10.05,10.34]},
		{'area':4.783,'action':0.11,'capacity':110.58,'local':{'p':[612,688,694,696,698],'w':[2.872,0.413,3.528,0.494,0.493]},'dispersal':{'p':[604,610,612,681,688,691,692,694,696,698],'w':[0.006,0.988,1.211,0.027,0.321,0.008,4.783,1.415,0.289,0.309]},'initial':0,'monitored':0,'temp':[5.16,4.37,6.8,10.09,11.29,14.61,16.04,15.84,12.72,11.14,9.89,10.2]},
		{'area':2.183,'action':0.37,'capacity':55.91,'local':{'p':[160,690,695,736,741],'w':[0.332,1.325,2.038,2.18,0.382]},'dispersal':{'p':[160,690,693,695,736,738,741],'w':[0.255,0.617,2.183,0.812,0.971,0.063,0.293]},'initial':0,'monitored':0,'temp':[5.22,4.55,6.67,10.2,10.96,14.51,15.93,15.83,12.64,11.03,9.79,10.18]},
		{'area':4.668,'action':0.72,'capacity':120.25,'local':{'p':[160,688,690,692,698],'w':[1.886,1.154,1.112,3.528,1.558]},'dispersal':{'p':[160,610,688,690,692,694,698],'w':[0.751,0.01,0.639,0.523,1.508,4.668,0.785]},'initial':0,'monitored':0,'temp':[5.2,4.44,6.79,10.14,11.23,14.61,16.04,15.86,12.73,11.14,9.88,10.22]},
		{'area':2.329,'action':0.56,'capacity':60.19,'local':{'p':[160,689,693,738,741],'w':[1.177,1.874,2.038,1.175,0.08]},'dispersal':{'p':[160,689,690,693,695,738,741],'w':[0.629,0.839,0.005,0.873,2.329,0.527,0.183]},'initial':0,'monitored':0,'temp':[5.21,4.53,6.67,10.18,10.96,14.51,15.94,15.83,12.64,11.02,9.78,10.18]},
		{'area':3.448,'action':1.59,'capacity':91.86,'local':{'p':[141,604,612,692,699,701],'w':[0.677,3.057,0.317,0.494,1.872,1.77]},'dispersal':{'p':[141,604,612,692,696,697,698,699,701],'w':[0.459,1.23,0.218,0.299,3.448,0.041,0.583,0.662,0.597]},'initial':0,'monitored':0,'temp':[4.72,3.92,6.29,9.53,10.77,14.06,15.51,15.33,12.24,10.67,9.49,9.84]},
		{'area':1.31,'action':0.77,'capacity':34.94,'local':{'p':[141,699,701,707],'w':[0.244,1.632,1.472,0.165]},'dispersal':{'p':[141,161,605,696,697,698,699,701,707],'w':[0.155,0.049,0.624,0.063,1.31,0.013,0.639,0.654,0.195]},'initial':0,'monitored':0,'temp':[4.74,3.96,6.31,9.56,10.76,14.08,15.52,15.34,12.25,10.67,9.51,9.85]},
		{'area':7.781,'action':1.96,'capacity':201.69,'local':{'p':[161,690,692,694,700,733],'w':[0.93,1.729,0.493,1.558,2.141,1.156]},'dispersal':{'p':[161,690,692,694,696,697,698,700,701,707,733],'w':[0.418,0.778,0.339,0.638,0.385,0.03,7.781,0.846,0.872,0.066,0.581]},'initial':0,'monitored':0,'temp':[4.96,4.21,6.52,9.84,10.93,14.3,15.73,15.57,12.45,10.87,9.67,10.02]},
		{'area':0.79,'action':0.53,'capacity':22.17,'local':{'p':[141,696,697,701],'w':[0.676,1.872,1.632,0.265]},'dispersal':{'p':[141,605,696,697,699,701],'w':[0.402,0.073,0.85,0.612,0.79,0.315]},'initial':0,'monitored':0,'temp':[4.68,3.89,6.25,9.48,10.72,14.02,15.47,15.28,12.2,10.62,9.46,9.81]},
		{'area':5.641,'action':0.51,'capacity':143.36,'local':{'p':[161,698,729,733],'w':[2.762,2.141,1.747,2.883]},'dispersal':{'p':[161,698,700,729,733],'w':[1.141,1.049,5.641,0.869,1.253]},'initial':0,'monitored':0,'temp':[4.95,4.2,6.48,9.8,10.85,14.23,15.65,15.51,12.38,10.82,9.66,9.98]},
		{'area':1.44,'action':0.72,'capacity':39.28,'local':{'p':[696,697,699,707],'w':[1.77,1.472,0.265,0.244]},'dispersal':{'p':[161,605,696,697,698,699,701,707],'w':[0.148,0.053,0.841,0.547,0.899,0.126,1.44,0.125]},'initial':0,'monitored':0,'temp':[4.77,3.99,6.33,9.59,10.78,14.1,15.54,15.37,12.27,10.7,9.53,9.87]},
		{'area':7.094,'action':1.03,'capacity':177.23,'local':{'p':[161,703,705,721,726,729],'w':[0.083,2.676,0.158,0.189,2.612,1.64]},'dispersal':{'p':[161,162,702,703,705,721,726,727,729],'w':[0.185,1.397,7.094,1.022,0.157,0.142,1.068,0.206,0.732]},'initial':0,'monitored':0,'temp':[4.47,3.62,5.88,9.12,10.23,13.59,15,14.85,11.75,10.28,9.22,9.49]},
		{'area':3.175,'action':0.51,'capacity':80.21,'local':{'p':[161,702],'w':[2.104,2.676]},'dispersal':{'p':[161,162,702,703,705,707,729],'w':[0.907,0.068,1.122,3.175,0.89,0.196,0.108]},'initial':0,'monitored':0,'temp':[4.81,4.03,6.35,9.61,10.73,14.1,15.52,15.33,12.22,10.68,9.57,9.85]},
		{'area':5.045,'action':2.44,'capacity':135.57,'local':{'p':[162,586,596,597,705,706,720],'w':[1.978,1.037,0.238,2.15,0.74,2.303,0.284]},'dispersal':{'p':[162,586,593,596,597,704,705,706,720],'w':[0.85,0.503,0.034,0.194,0.855,5.045,0.399,0.943,0.212]},'initial':0,'monitored':0,'temp':[4.02,3.1,5.35,8.58,9.72,13.08,14.5,14.36,11.33,9.86,8.8,9.07]},
		{'area':3.043,'action':0.66,'capacity':77.65,'local':{'p':[162,593,597,702,704,707],'w':[1.06,1.068,0.166,0.158,0.74,2.043]},'dispersal':{'p':[161,162,593,597,702,703,704,705,707],'w':[0.126,0.465,0.465,0.168,0.146,0.934,0.39,3.043,1.274]},'initial':0,'monitored':0,'temp':[4.72,3.92,6.26,9.5,10.65,14.01,15.44,15.24,12.15,10.6,9.49,9.78]},
		{'area':4.448,'action':3.64,'capacity':123.95,'local':{'p':[162,704,713,715,720,727],'w':[1.146,2.303,0.476,1.251,1.734,1.49]},'dispersal':{'p':[162,586,704,706,713,715,720,727],'w':[0.656,0.024,0.993,4.448,0.207,0.554,0.767,0.741]},'initial':0,'monitored':0,'temp':[3.55,2.53,4.69,7.9,9.02,12.36,13.78,13.68,10.67,9.28,8.31,8.56]},
		{'area':4.978,'action':1.47,'capacity':129.14,'local':{'p':[593,599,605,697,701,705],'w':[1.822,0.208,2.362,0.165,0.244,2.043]},'dispersal':{'p':[161,593,599,605,697,698,701,703,705,707],'w':[0.665,0.778,0.212,1.306,0.124,0.07,0.126,0.258,0.974,4.978]},'initial':0,'monitored':0,'temp':[4.87,4.09,6.46,9.71,10.89,14.24,15.68,15.47,12.36,10.78,9.63,9.95]},
		{'area':1.194,'action':1.08,'capacity':32.47,'local':{'p':[163,709,711,712,714,715,717],'w':[0.93,1.174,0.543,0.032,1.212,0.478,0.073]},'dispersal':{'p':[163,708,709,711,712,714,715,717],'w':[0.454,1.194,0.507,0.365,0.114,0.356,0.286,0.18]},'initial':0,'monitored':0,'temp':[3.57,2.55,4.7,7.94,9.04,12.39,13.78,13.68,10.68,9.31,8.33,8.55]},
		{'area':2.47,'action':1.53,'capacity':63.3,'local':{'p':[708,715,717,727],'w':[1.174,1.507,1.631,1.583]},'dispersal':{'p':[708,709,714,715,717,727],'w':[0.468,2.47,0.08,0.738,0.786,0.904]},'initial':0,'monitored':0,'temp':[3.46,2.41,4.52,7.74,8.85,12.17,13.58,13.48,10.46,9.14,8.2,8.42]},
		{'area':5.664,'action':0.61,'capacity':105.71,'local':{'p':[164,584,591,711,719],'w':[3.533,1.914,0.244,0.981,3.528]},'dispersal':{'p':[164,584,591,710,711,719],'w':[1.5,0.936,0.289,5.664,0.638,1.283]},'initial':0,'monitored':0,'temp':[3.49,2.53,4.77,8.06,9.16,12.57,13.91,13.85,10.94,9.46,8.33,8.57]},
		{'area':5.298,'action':0.25,'capacity':61.67,'local':{'p':[163,164,708,710,712,719],'w':[1.009,1.182,0.543,0.981,2.13,0.949]},'dispersal':{'p':[163,164,708,710,711,712,714,716,719],'w':[0.474,0.494,0.275,0.467,5.298,0.77,0.056,0.038,0.433]},'initial':0,'monitored':0,'temp':[3.82,2.85,5.06,8.33,9.41,12.79,14.16,14.04,11.06,9.64,8.59,8.8]},
		{'area':1.508,'action':0.35,'capacity':25.47,'local':{'p':[708,711,714,717],'w':[0.032,2.13,1.346,1.064]},'dispersal':{'p':[708,711,712,714,717],'w':[0.24,0.891,1.508,0.38,0.521]},'initial':0,'monitored':0,'temp':[3.9,2.92,5.1,8.37,9.45,12.81,14.18,14.06,11.03,9.65,8.64,8.84]},
		{'area':0.665,'action':0.1,'capacity':9.91,'local':{'p':[163,706,715,716,720],'w':[0.7,0.476,1.096,0.043,1.158]},'dispersal':{'p':[163,706,713,715,716,720],'w':[0.349,0.382,0.665,0.529,0.168,0.463]},'initial':0,'monitored':0,'temp':[3.37,2.33,4.47,7.69,8.81,12.15,13.56,13.48,10.49,9.12,8.15,8.39]},
		{'area':0.458,'action':0.93,'capacity':15.01,'local':{'p':[708,712,717],'w':[1.212,1.346,0.762]},'dispersal':{'p':[708,709,711,712,714,717],'w':[0.545,0.105,0.199,0.532,0.458,0.449]},'initial':0,'monitored':0,'temp':[3.69,2.68,4.83,8.08,9.17,12.52,13.91,13.8,10.78,9.42,8.43,8.65]},
		{'area':1.922,'action':0,'capacity':28.74,'local':{'p':[163,706,708,709,713,727],'w':[0.773,1.251,0.478,1.507,1.096,0.449]},'dispersal':{'p':[163,706,708,709,713,715,727],'w':[0.394,0.628,0.296,0.615,0.444,1.922,0.344]},'initial':0,'monitored':0,'temp':[3.32,2.26,4.38,7.6,8.71,12.04,13.45,13.37,10.37,9.03,8.09,8.32]},
		{'area':2.491,'action':0.06,'capacity':14.85,'local':{'p':[163,586,591,713,718,719,720],'w':[1.65,0.894,0.309,0.043,1.56,0.401,1.697]},'dispersal':{'p':[163,586,591,711,713,716,718,719,720],'w':[0.689,0.506,0.189,0.059,0.112,2.491,0.565,0.297,0.701]},'initial':0,'monitored':0,'temp':[3.48,2.47,4.66,7.9,9.01,12.38,13.77,13.69,10.73,9.31,8.28,8.52]},
		{'area':3.998,'action':1.03,'capacity':96.63,'local':{'p':[708,709,712,714,721,727],'w':[0.073,1.631,1.064,0.762,0.851,0.353]},'dispersal':{'p':[165,708,709,712,714,717,721,727],'w':[0.243,0.119,0.665,0.495,0.254,3.998,0.827,0.189]},'initial':0,'monitored':0,'temp':[3.93,2.94,5.09,8.35,9.46,12.78,14.15,14.03,10.98,9.63,8.65,8.86]},
		{'area':1.771,'action':0.26,'capacity':24.44,'local':{'p':[591,716,719],'w':[2.378,1.56,2.398]},'dispersal':{'p':[163,586,591,716,718,719],'w':[0.002,0.013,1.078,0.817,1.771,1.132]},'initial':0,'monitored':0,'temp':[3.47,2.48,4.7,7.96,9.07,12.45,13.83,13.76,10.82,9.37,8.29,8.54]},
		{'area':2.725,'action':0.38,'capacity':43.92,'local':{'p':[163,591,710,711,716,718],'w':[0.172,0.964,3.528,0.949,0.401,2.398]},'dispersal':{'p':[163,584,591,710,711,716,718,719],'w':[0.154,0.049,0.6,1.446,0.513,0.233,0.838,2.725]},'initial':0,'monitored':0,'temp':[3.51,2.52,4.75,8.02,9.12,12.51,13.88,13.8,10.87,9.41,8.32,8.56]},
		{'area':2.12,'action':0.53,'capacity':16.43,'local':{'p':[586,704,706,713,716],'w':[1.085,0.284,1.734,1.158,1.697]},'dispersal':{'p':[163,586,704,706,713,716,720],'w':[0.118,0.592,0.264,0.737,0.473,0.701,2.12]},'initial':0,'monitored':0,'temp':[3.43,2.4,4.58,7.8,8.92,12.27,13.68,13.6,10.62,9.22,8.22,8.47]},
		{'area':7.129,'action':0.59,'capacity':137.46,'local':{'p':[74,165,702,717,722,726,728],'w':[2.009,2.166,0.189,0.851,0.947,1.604,0.028]},'dispersal':{'p':[74,162,165,702,717,721,722,724,726,727,728],'w':[0.816,0.002,0.723,0.254,0.687,7.129,0.477,0.005,0.682,1.333,0.122]},'initial':0,'monitored':0,'temp':[3.82,2.82,4.94,8.16,9.32,12.59,13.98,13.88,10.81,9.5,8.55,8.77]},
		{'area':2.608,'action':1.74,'capacity':73.17,'local':{'p':[165,721,725,728],'w':[1.769,0.947,2.614,0.427]},'dispersal':{'p':[74,165,721,722,725,728],'w':[0.146,0.613,0.534,2.608,1.019,0.232]},'initial':0,'monitored':0,'temp':[4.13,3.17,5.29,8.52,9.71,12.93,14.3,14.19,11.08,9.79,8.84,9.05]},
		{'area':1.998,'action':0.08,'capacity':50.08,'local':{'p':[724,726,729,732],'w':[1.32,1.31,1.664,1.516]},'dispersal':{'p':[723,724,726,729,732],'w':[1.998,0.659,0.629,0.772,0.764]},'initial':0,'monitored':0,'temp':[4.56,3.74,5.95,9.2,10.3,13.63,15.03,14.92,11.82,10.36,9.29,9.57]},
		{'area':4.589,'action':1.37,'capacity':110.6,'local':{'p':[74,723,726,731,732],'w':[3.462,1.32,2.248,1.511,0.623]},'dispersal':{'p':[74,721,723,724,726,731,732],'w':[1.517,0.02,0.551,4.589,0.991,0.741,0.34]},'initial':0,'monitored':0,'temp':[4.29,3.42,5.59,8.81,9.96,13.23,14.63,14.54,11.45,10.06,9.03,9.29]},
		{'area':5.157,'action':2.03,'capacity':117.39,'local':{'p':[722,728,860,864],'w':[2.614,2.635,0.695,1.416]},'dispersal':{'p':[721,722,725,728,860,864],'w':[0.002,1.126,5.157,1.123,0.378,0.509]},'initial':0,'monitored':0,'temp':[4.12,3.18,5.29,8.51,9.73,12.93,14.29,14.2,11.09,9.79,8.84,9.07]},
		{'area':4.975,'action':1.78,'capacity':109.2,'local':{'p':[74,702,721,723,724,729],'w':[0.293,2.612,1.604,1.31,2.248,0.752]},'dispersal':{'p':[74,702,721,723,724,726,727,729],'w':[0.248,1.162,0.671,0.54,0.887,4.975,0.012,0.413]},'initial':0,'monitored':0,'temp':[4.33,3.45,5.66,8.89,10.01,13.33,14.74,14.61,11.52,10.1,9.07,9.33]},
		{'area':4.374,'action':3.93,'capacity':112.14,'local':{'p':[162,706,709,715,717],'w':[0.812,1.49,1.583,0.449,0.353]},'dispersal':{'p':[162,702,706,709,715,717,721,726,727],'w':[0.315,0.202,0.628,0.769,0.244,0.369,1.294,0.016,4.374]},'initial':0,'monitored':0,'temp':[3.5,2.47,4.57,7.79,8.91,12.22,13.63,13.54,10.5,9.18,8.25,8.48]},
		{'area':4.091,'action':1.43,'capacity':109,'local':{'p':[74,721,722,725,860],'w':[3.764,0.028,0.427,2.635,2.436]},'dispersal':{'p':[74,721,722,725,728,731,860],'w':[1.519,0.155,0.228,1.041,4.091,0.142,1.139]},'initial':0,'monitored':0,'temp':[4.16,3.25,5.37,8.59,9.78,13,14.38,14.3,11.2,9.87,8.89,9.13]},
		{'area':5.578,'action':0.88,'capacity':142.12,'local':{'p':[161,700,702,723,726,732,733],'w':[0.712,1.747,1.64,1.664,0.752,1.929,0.571]},'dispersal':{'p':[161,700,702,703,723,726,729,732,733],'w':[0.35,0.705,0.716,0.062,0.641,0.398,5.578,0.871,0.362]},'initial':0,'monitored':0,'temp':[4.78,4.01,6.25,9.54,10.6,13.97,15.38,15.25,12.12,10.61,9.5,9.79]},
		{'area':2.671,'action':0.5,'capacity':68.52,'local':{'p':[166,733,736,737],'w':[1.515,2.306,1.314,1.694]},'dispersal':{'p':[166,690,730,733,735,736,737],'w':[0.734,0.013,2.671,1.067,0.144,0.693,0.603]},'initial':0,'monitored':0,'temp':[5.15,4.47,6.61,10.08,10.9,14.4,15.82,15.73,12.55,10.95,9.75,10.12]},
		{'area':10.623,'action':4.01,'capacity':273.34,'local':{'p':[74,185,724,732,857,860,861],'w':[1.384,1.347,1.511,2.691,3.116,1.427,1]},'dispersal':{'p':[74,185,186,724,728,731,732,857,860,861],'w':[0.58,0.619,0.014,0.652,0.056,10.623,1.16,1.304,0.62,0.471]},'initial':0,'monitored':0,'temp':[4.44,3.63,5.76,9.03,10.12,13.42,14.81,14.76,11.65,10.2,9.15,9.45]},
		{'area':6.863,'action':0.39,'capacity':172.78,'local':{'p':[166,723,724,729,731,733,857],'w':[2.272,1.516,0.623,1.929,2.691,0.793,0.455]},'dispersal':{'p':[166,723,724,729,731,732,733,857],'w':[0.951,0.589,0.381,0.832,1.108,6.863,0.447,0.304]},'initial':0,'monitored':0,'temp':[4.76,4,6.16,9.49,10.49,13.87,15.27,15.19,12.06,10.55,9.44,9.76]},
		{'area':7.215,'action':0.63,'capacity':182.87,'local':{'p':[166,690,698,700,729,730,732,736],'w':[1.633,0.758,1.156,2.883,0.571,2.306,0.793,0.318]},'dispersal':{'p':[166,690,698,700,729,730,732,733,736],'w':[0.721,0.399,0.569,1.168,0.324,0.885,0.407,7.215,0.218]},'initial':0,'monitored':0,'temp':[5.07,4.37,6.59,9.97,10.93,14.35,15.77,15.66,12.51,10.93,9.74,10.08]},
		{'area':2.008,'action':0.43,'capacity':52.33,'local':{'p':[167,740,741,742,745,846,852],'w':[0.851,1.635,0.994,1.592,0.258,0.019,0.392]},'dispersal':{'p':[167,734,740,741,742,745,846,852],'w':[0.47,2.008,0.54,0.508,0.682,0.272,0.116,0.203]},'initial':0,'monitored':0,'temp':[5.27,4.68,6.58,10.28,10.69,14.43,15.88,15.84,12.58,10.92,9.7,10.17]},
		{'area':4.304,'action':0.91,'capacity':111.32,'local':{'p':[166,167,736,737,858],'w':[2.354,3.438,0.014,2.346,0.916]},'dispersal':{'p':[166,167,730,735,736,737,853,855,858],'w':[1.011,1.447,0.116,4.304,0.195,0.795,0.007,0.093,0.463]},'initial':0,'monitored':0,'temp':[5.16,4.53,6.53,10.1,10.72,14.32,15.74,15.71,12.5,10.88,9.68,10.1]},
		{'area':3.832,'action':1.62,'capacity':103.87,'local':{'p':[167,690,693,730,733,735,737,741],'w':[0.573,1.249,2.18,1.314,0.318,0.014,1.695,0.67]},'dispersal':{'p':[167,690,693,730,733,735,736,737,741],'w':[0.311,0.62,0.873,0.552,0.286,0.095,3.832,0.594,0.386]},'initial':0,'monitored':0,'temp':[5.18,4.52,6.63,10.14,10.9,14.44,15.86,15.78,12.59,10.98,9.75,10.15]},
		{'area':1.474,'action':0.63,'capacity':39.34,'local':{'p':[166,730,735,736],'w':[0.018,1.694,2.346,1.695]},'dispersal':{'p':[166,167,730,735,736,737],'w':[0.192,0.183,0.714,0.9,0.813,1.474]},'initial':0,'monitored':0,'temp':[5.17,4.52,6.59,10.12,10.83,14.39,15.81,15.75,12.55,10.94,9.73,10.13]},
		{'area':1.509,'action':0.27,'capacity':38.75,'local':{'p':[689,695,739,741],'w':[0.839,1.175,1.625,1.47]},'dispersal':{'p':[682,689,693,695,738,739,741],'w':[0.08,0.425,0.116,0.51,1.509,0.695,0.746]},'initial':0,'monitored':0,'temp':[5.21,4.55,6.62,10.19,10.86,14.47,15.9,15.81,12.6,10.97,9.73,10.16]},
		{'area':1.835,'action':1.57,'capacity':53.17,'local':{'p':[682,689,738,740,741,744,745],'w':[0.637,0.142,1.625,0.418,0.431,0.756,1.218]},'dispersal':{'p':[682,689,738,739,740,741,744,745],'w':[0.338,0.191,0.605,1.835,0.235,0.286,0.413,0.568]},'initial':0,'monitored':0,'temp':[5.23,4.57,6.63,10.21,10.85,14.49,15.93,15.84,12.62,10.98,9.73,10.18]},
		{'area':0.865,'action':0.07,'capacity':21.82,'local':{'p':[734,739,741,745],'w':[1.635,0.418,0.613,1.775]},'dispersal':{'p':[734,739,740,741,745,846,852],'w':[0.745,0.309,0.865,0.34,0.837,0.026,0.02]},'initial':0,'monitored':0,'temp':[5.29,4.68,6.64,10.3,10.79,14.5,15.95,15.88,12.63,10.97,9.74,10.21]},
		{'area':2.473,'action':2.23,'capacity':72.56,'local':{'p':[167,693,695,734,736,738,739,740],'w':[1.472,0.382,0.08,0.994,0.67,1.47,0.431,0.613]},'dispersal':{'p':[167,693,695,734,736,738,739,740,741],'w':[0.69,0.21,0.127,0.441,0.355,0.548,0.261,0.324,2.473]},'initial':0,'monitored':0,'temp':[5.22,4.59,6.58,10.21,10.76,14.43,15.86,15.8,12.57,10.94,9.71,10.15]},
		{'area':3.714,'action':0.66,'capacity':95.7,'local':{'p':[167,734,852,853],'w':[1.9,1.592,1.843,2.624]},'dispersal':{'p':[167,734,742,846,852,853],'w':[0.898,0.732,3.714,0.001,0.862,1.184]},'initial':0,'monitored':0,'temp':[5.07,4.47,6.32,10.03,10.41,14.16,15.6,15.6,12.34,10.7,9.5,9.98]},
		{'area':6.292,'action':2.46,'capacity':169.45,'local':{'p':[73,744,745,747,749,832,838,844,846],'w':[1.256,0.076,0.856,2.777,0.533,1.165,0.25,3.215,0.636]},'dispersal':{'p':[73,743,744,745,747,749,832,838,842,844,845,846],'w':[0.585,6.292,0.131,0.423,0.994,0.325,0.617,0.218,0.007,1.264,0.01,0.312]},'initial':0,'monitored':0,'temp':[5.29,4.65,6.75,10.3,10.98,14.65,16.12,16,12.73,11.05,9.8,10.29]},
		{'area':6.565,'action':4.3,'capacity':185.02,'local':{'p':[73,159,682,684,685,739,743,745,746],'w':[2.078,0.172,2.85,0.634,0.496,0.756,0.076,2.245,0.984]},'dispersal':{'p':[73,159,682,684,685,739,743,744,745,746],'w':[0.813,0.189,1.107,0.284,0.269,0.391,0.179,6.565,0.961,0.394]},'initial':0,'monitored':0,'temp':[5.17,4.47,6.6,10.12,10.87,14.47,15.93,15.8,12.59,10.95,9.7,10.14]},
		{'area':5.697,'action':2.34,'capacity':152.86,'local':{'p':[734,739,740,743,744,846],'w':[0.258,1.218,1.775,0.856,2.245,2.825]},'dispersal':{'p':[73,734,739,740,743,744,745,838,846,852],'w':[0.07,0.26,0.58,0.586,0.448,0.965,5.697,0.001,1.133,0.106]},'initial':0,'monitored':0,'temp':[5.38,4.78,6.77,10.42,10.91,14.65,16.1,16.01,12.74,11.07,9.83,10.31]},
		{'area':1.884,'action':0.65,'capacity':47.97,'local':{'p':[73,684,744,750],'w':[1.142,2.187,0.984,0.514]},'dispersal':{'p':[73,684,744,746,750],'w':[0.931,0.948,0.595,1.884,0.392]},'initial':0,'monitored':0,'temp':[5.03,4.28,6.52,9.94,10.88,14.39,15.85,15.7,12.52,10.89,9.63,10.06]},
		{'area':2.541,'action':1.9,'capacity':71.85,'local':{'p':[73,743,748,749],'w':[2.042,2.777,0.033,2.537]},'dispersal':{'p':[73,743,747,748,749],'w':[0.929,1.255,2.541,0.16,1.096]},'initial':0,'monitored':0,'temp':[5.13,4.45,6.62,10.1,10.93,14.52,15.99,15.85,12.62,10.96,9.7,10.18]},
		{'area':2.94,'action':3.36,'capacity':90.29,'local':{'p':[73,168,677,747,749,750],'w':[0.965,0.643,0.654,0.033,1.272,0.927]},'dispersal':{'p':[34,35,36,37,73,168,677,747,748,749,750],'w':[0.109,0.238,0.216,0.294,0.469,0.287,0.226,0.116,2.94,0.519,0.394]},'initial':0,'monitored':0,'temp':[4.95,4.18,6.49,9.84,10.92,14.37,15.86,15.69,12.51,10.87,9.6,10.05]},
		{'area':3.729,'action':2.1,'capacity':102.13,'local':{'p':[168,743,747,748,832],'w':[2.25,0.533,2.537,1.272,1.516]},'dispersal':{'p':[73,168,743,747,748,749,832],'w':[0.125,0.954,0.367,0.921,0.613,3.729,0.764]},'initial':0,'monitored':0,'temp':[4.98,4.26,6.49,9.9,10.87,14.4,15.88,15.73,12.51,10.86,9.61,10.08]},
		{'area':1.607,'action':0.17,'capacity':24,'local':{'p':[73,677,684,746,748],'w':[1.252,1.83,0.837,0.514,0.927]},'dispersal':{'p':[73,158,676,677,684,687,746,748,750],'w':[0.578,0.092,0.049,0.508,0.449,0.01,0.239,0.528,1.607]},'initial':0,'monitored':0,'temp':[4.98,4.2,6.52,9.87,10.93,14.38,15.86,15.7,12.53,10.89,9.62,10.05]},
		{'area':5.859,'action':4.2,'capacity':161.14,'local':{'p':[12,37,57],'w':[1.384,1.851,3.339]},'dispersal':{'p':[6,12,37,53,56,57,168,169,181,751,830,833,834,835,837],'w':[1.916,0.446,0.859,0.075,0.038,1.257,0.829,0.573,0.904,5.859,0.917,0.847,0.021,0.168,0.118]},'initial':0,'monitored':0,'temp':[4.88,4.13,6.6,9.79,11.19,14.52,16.01,15.81,12.63,10.97,9.71,10.18]},
		{'area':2.708,'action':0.07,'capacity':66.94,'local':{'p':[170,753,754,758],'w':[1.501,2.702,2.976,0.494]},'dispersal':{'p':[9,170,752,753,754,755,758],'w':[0.092,0.645,2.708,1.084,1.266,0.08,0.401]},'initial':0,'monitored':0,'temp':[5.04,4.43,6.99,10.09,11.56,14.93,16.55,16.23,13.07,11.29,10,10.46]},
		{'area':7.65,'action':0.51,'capacity':190.57,'local':{'p':[9,156,170,672,752,758],'w':[1.571,0.46,0.303,2.647,2.702,3.552]},'dispersal':{'p':[9,156,170,672,752,753,758],'w':[0.816,0.251,0.137,1.026,1.12,7.65,1.522]},'initial':0,'monitored':0,'temp':[4.94,4.31,6.85,9.92,11.41,14.75,16.37,16.05,12.91,11.17,9.89,10.34]},
		{'area':5.816,'action':0.3,'capacity':146.15,'local':{'p':[170,171,752,755,758,811],'w':[0.122,3.334,2.976,1.67,1.146,0.759]},'dispersal':{'p':[170,171,752,754,755,756,757,758,811],'w':[0.172,1.431,1.148,5.816,0.701,0.007,0.033,0.584,0.423]},'initial':0,'monitored':0,'temp':[5.06,4.47,7.04,10.16,11.62,15.01,16.62,16.3,13.14,11.33,10.04,10.5]},
		{'area':5.218,'action':2.92,'capacity':139.85,'local':{'p':[170,754,811,819,823,824],'w':[2.203,1.67,2.103,0.073,0.99,1.801]},'dispersal':{'p':[170,752,754,755,811,819,823,824],'w':[0.949,0.056,0.758,5.218,0.916,0.114,0.43,0.801]},'initial':0,'monitored':0,'temp':[4.89,4.27,6.83,9.95,11.4,14.78,16.38,16.1,12.92,11.14,9.86,10.32]},
		{'area':0.015,'action':0,'capacity':0.36,'local':{'p':[],'w':[]},'dispersal':{'p':[754,756,757,758],'w':[0.032,0.015,0.033,0.644]},'initial':0,'monitored':0,'temp':[5.13,4.54,7.1,10.23,11.71,15.08,16.69,16.36,13.21,11.42,10.11,10.57]},
		{'area':0.033,'action':0,'capacity':0.81,'local':{'p':[],'w':[]},'dispersal':{'p':[171,754,756,757,758],'w':[0.008,0.121,0.015,0.033,0.671]},'initial':0,'monitored':0,'temp':[5.13,4.54,7.1,10.23,11.71,15.08,16.69,16.36,13.21,11.41,10.11,10.57]},
		{'area':11.669,'action':0.6,'capacity':287.47,'local':{'p':[171,752,753,754],'w':[0.421,0.494,3.552,1.146]},'dispersal':{'p':[155,171,671,673,752,753,754,756,757,758,759],'w':[0.532,0.201,0.174,0.035,0.231,1.172,0.493,0.015,0.033,11.669,1.022]},'initial':0,'monitored':0,'temp':[5.17,4.57,7.14,10.23,11.74,15.07,16.69,16.33,13.21,11.44,10.12,10.58]},
		{'area':10.687,'action':0.8,'capacity':266.22,'local':{'p':[71,155,761],'w':[0.183,0.535,4.141]},'dispersal':{'p':[71,155,171,758,759,760,761,806],'w':[0.11,0.21,1.037,0.964,10.687,0.001,1.614,1.158]},'initial':0,'monitored':0,'temp':[5.15,4.56,7.12,10.29,11.79,15.16,16.75,16.43,13.29,11.46,10.15,10.61]},
		{'area':0.916,'action':0.09,'capacity':3.85,'local':{'p':[71,668,761],'w':[1.396,0.452,1.251]},'dispersal':{'p':[71,668,759,760,761,806],'w':[1.116,0.348,0.001,0.916,0.595,0.009]},'initial':0,'monitored':0,'temp':[5.16,4.56,7.12,10.33,11.88,15.22,16.79,16.48,13.35,11.51,10.15,10.62]},
		{'area':6.828,'action':1.46,'capacity':168.32,'local':{'p':[71,155,668,670,759,760],'w':[0.352,2.258,1.113,0.033,4.141,1.251]},'dispersal':{'p':[71,155,668,670,759,760,761,806],'w':[0.15,1.002,0.561,0.803,1.866,0.485,6.828,0.05]},'initial':0,'monitored':0,'temp':[5.18,4.57,7.12,10.31,11.83,15.17,16.75,16.43,13.32,11.51,10.17,10.63]},
		{'area':8.372,'action':0.54,'capacity':113.64,'local':{'p':[71,764,803,805,806],'w':[2.067,2.282,0.201,2.146,1.328]},'dispersal':{'p':[71,177,762,764,797,802,803,805,806],'w':[0.852,0.045,8.372,1.037,0.351,0.1,0.201,0.95,1.151]},'initial':0,'monitored':0,'temp':[5.23,4.65,7.24,10.44,11.99,15.38,16.96,16.65,13.48,11.58,10.21,10.69]},
		{'area':3.516,'action':6.1,'capacity':117.29,'local':{'p':[153,767,772,773],'w':[2.496,0.868,2.285,2.29]},'dispersal':{'p':[153,763,767,771,772,773,781],'w':[1.172,3.516,0.514,0.123,1.056,0.784,0.016]},'initial':0,'monitored':0,'temp':[4.37,3.66,6.17,9.35,11.01,14.29,15.89,15.63,12.54,10.73,9.35,9.84]},
		{'area':11.781,'action':4.5,'capacity':99.42,'local':{'p':[71,664,762,769,796,803],'w':[1.109,2.338,2.282,2.69,0.447,1.551]},'dispersal':{'p':[71,172,664,762,764,765,767,769,771,772,796,803,805],'w':[0.561,0.884,0.895,0.926,11.781,0.151,0.099,0.913,0.024,0.023,0.373,0.618,0.01]},'initial':0,'monitored':0,'temp':[5.21,4.59,7.19,10.38,12,15.36,16.94,16.64,13.47,11.57,10.16,10.65]},
		{'area':2.983,'action':1.45,'capacity':42.85,'local':{'p':[172,772,774,779],'w':[0.213,0.661,2.806,0.128]},'dispersal':{'p':[172,764,765,766,768,769,770,771,772,774,777,779],'w':[0.114,0.183,2.983,0.167,0.051,0.405,0.951,0.016,0.338,1.048,0.176,0.115]},'initial':0,'monitored':0,'temp':[5.11,4.47,7.08,10.24,11.92,15.26,16.88,16.55,13.38,11.49,10.05,10.55]},
		{'area':0.167,'action':0.21,'capacity':5.06,'local':{'p':[],'w':[]},'dispersal':{'p':[765,766,768,769,770],'w':[0.538,0.167,0.054,0.215,0.174]},'initial':0,'monitored':0,'temp':[5.33,4.7,7.33,10.5,12.18,15.53,17.14,16.82,13.62,11.7,10.26,10.76]},
		{'area':5.571,'action':7.01,'capacity':172.7,'local':{'p':[153,154,172,661,763,771,773],'w':[0.711,2.299,0.323,1.035,0.868,1.274,0.136]},'dispersal':{'p':[153,154,172,661,664,763,764,767,771,773],'w':[0.396,0.946,0.134,0.496,0.912,0.404,0.091,5.571,0.472,0.079]},'initial':0,'monitored':0,'temp':[4.64,3.97,6.49,9.71,11.34,14.61,16.19,15.92,12.82,11.01,9.62,10.1]},
		{'area':0.06,'action':0,'capacity':1.38,'local':{'p':[],'w':[]},'dispersal':{'p':[765,766,768,769,770],'w':[0.069,0.138,0.06,0.622,0.052]},'initial':0,'monitored':0,'temp':[5.39,4.78,7.41,10.57,12.25,15.6,17.2,16.88,13.69,11.76,10.32,10.82]},
		{'area':3.721,'action':0.91,'capacity':63.83,'local':{'p':[176,764,795,796],'w':[1.637,2.69,1.288,0.011]},'dispersal':{'p':[172,176,764,765,766,768,769,770,772,776,795,796],'w':[0.069,0.66,1.184,0.44,0.134,0.06,3.721,0.549,0.013,0.226,0.563,0.288]},'initial':0,'monitored':0,'temp':[5.35,4.75,7.38,10.51,12.19,15.52,17.14,16.81,13.63,11.71,10.28,10.78]},
		{'area':2.695,'action':0.1,'capacity':65.98,'local':{'p':[776,777],'w':[2.393,1.002]},'dispersal':{'p':[765,766,768,769,770,774,776,777,779,795],'w':[0.829,0.13,0.043,0.703,2.695,0.074,0.962,0.539,0.048,0.054]},'initial':0,'monitored':0,'temp':[5.17,4.54,7.18,10.32,12.01,15.35,16.99,16.64,13.45,11.57,10.12,10.6]},
		{'area':1.723,'action':0.83,'capacity':43.6,'local':{'p':[172,767,772,773],'w':[2.516,1.274,0.311,2.789]},'dispersal':{'p':[172,763,764,765,767,771,772,773],'w':[0.933,0.203,0.027,0.074,0.708,1.723,0.288,0.914]},'initial':0,'monitored':0,'temp':[4.76,4.09,6.63,9.82,11.47,14.78,16.37,16.09,12.97,11.12,9.72,10.21]},
		{'area':3.684,'action':6.09,'capacity':118.42,'local':{'p':[153,172,763,765,771,773,774,779,781],'w':[0.291,0.207,2.285,0.661,0.311,1.041,2.474,0.52,1.013]},'dispersal':{'p':[153,172,763,764,765,769,771,772,773,774,779,781],'w':[0.282,0.17,0.859,0.053,0.405,0.011,0.152,3.684,0.377,0.913,0.278,0.484]},'initial':0,'monitored':0,'temp':[4.61,3.92,6.47,9.64,11.31,14.61,16.22,15.93,12.81,10.98,9.57,10…
		{'area':1.178,'action':0.84,'capacity':33.66,'local':{'p':[763,767,771,772],'w':[2.29,0.136,2.789,1.041]},'dispersal':{'p':[172,763,767,771,772,773],'w':[0.095,0.935,0.283,1.055,0.628,1.178]},'initial':0,'monitored':0,'temp':[4.69,4.01,6.55,9.73,11.39,14.69,16.29,16.01,12.89,11.05,9.65,10.14]},
		{'area':3.066,'action':1.22,'capacity':63.09,'local':{'p':[765,772,779],'w':[2.806,2.474,2.265]},'dispersal':{'p':[765,770,772,774,777,779],'w':[1.171,0.045,1.129,3.066,0.129,0.929]},'initial':0,'monitored':0,'temp':[4.78,4.11,6.7,9.86,11.54,14.85,16.48,16.16,13.02,11.17,9.75,10.23]},
		{'area':1.776,'action':0.42,'capacity':44.45,'local':{'p':[173,777,778,780],'w':[1.322,1.106,1.134,2.086]},'dispersal':{'p':[173,775,777,778,780,784],'w':[0.637,1.776,0.633,0.489,0.937,0.064]},'initial':0,'monitored':0,'temp':[4.44,3.75,6.37,9.49,11.21,14.52,16.23,15.84,12.67,10.9,9.45,9.92]},
		{'area':3.988,'action':0.03,'capacity':97.5,'local':{'p':[770,777,789,792],'w':[2.393,1.646,2.687,0.19]},'dispersal':{'p':[769,770,776,777,789,792,795],'w':[0.158,0.964,3.988,0.774,1.104,0.196,0.546]},'initial':0,'monitored':0,'temp':[5.11,4.51,7.15,10.26,11.97,15.29,16.96,16.58,13.39,11.54,10.08,10.56]},
		{'area':6.549,'action':2.08,'capacity':157.71,'local':{'p':[173,770,775,776,779,780,792],'w':[1.68,1.002,1.106,1.646,1.322,0.46,1.975]},'dispersal':{'p':[173,765,770,774,775,776,777,779,780,789,792],'w':[0.718,0.093,0.391,0.071,0.445,0.683,6.549,0.681,0.293,0.03,0.864]},'initial':0,'monitored':0,'temp':[4.81,4.16,6.79,9.92,11.63,14.95,16.64,16.25,13.07,11.26,9.79,10.27]},
		{'area':1.175,'action':0.36,'capacity':30.83,'local':{'p':[173,775,780,784],'w':[1.669,1.134,0.223,2.186]},'dispersal':{'p':[173,775,778,780,784,785],'w':[0.841,0.447,1.175,0.245,0.934,0.12]},'initial':0,'monitored':0,'temp':[4.21,3.49,6.09,9.22,10.91,14.22,15.93,15.56,12.41,10.64,9.21,9.69]},
		{'area':4.443,'action':2.95,'capacity':120.3,'local':{'p':[173,765,772,774,777,781],'w':[1.367,0.128,0.52,2.265,1.322,3.052]},'dispersal':{'p':[173,765,770,772,774,777,779,781],'w':[0.666,0.091,0.062,0.365,0.873,0.746,4.443,1.305]},'initial':0,'monitored':0,'temp':[4.5,3.8,6.38,9.53,11.2,14.51,16.17,15.83,12.71,10.9,9.48,9.96]},
		{'area':4.463,'action':3.25,'capacity':116.18,'local':{'p':[70,174,175,775,777,778,783,784,792],'w':[0.667,1.343,0.647,2.086,0.46,0.223,1.052,0.504,0.971]},'dispersal':{'p':[70,174,175,775,777,778,780,782,783,784,792],'w':[0.366,0.631,0.325,0.775,0.313,0.152,4.463,0.04,0.405,0.23,0.436]},'initial':0,'monitored':0,'temp':[4.42,3.71,6.35,9.46,11.19,14.51,16.24,15.84,12.64,10.88,9.43,9.9]},
		{'area':8.392,'action':12.37,'capacity':267.85,'local':{'p':[152,153,173,659,772,779],'w':[1.091,2.461,0.996,2.607,1.013,3.052]},'dispersal':{'p':[152,153,173,656,659,763,772,779,781],'w':[0.531,1.056,0.527,0.079,1.051,0.01,0.533,1.2,8.392]},'initial':0,'monitored':0,'temp':[4.11,3.38,5.91,9.06,10.71,14,15.66,15.34,12.27,10.49,9.09,9.58]},
		{'area':2.035,'action':0.62,'capacity':53.57,'local':{'p':[783,784,785],'w':[2.286,2.059,1.87]},'dispersal':{'p':[70,780,782,783,784,785],'w':[0.022,0.141,2.035,0.885,0.844,0.848]},'initial':0,'monitored':0,'temp':[4,3.25,5.85,8.98,10.67,13.97,15.71,15.33,12.17,10.43,9,9.48]},
		{'area':1.48,'action':0.4,'capacity':38.56,'local':{'p':[70,780,782,784],'w':[2.632,1.052,2.286,0.086]},'dispersal':{'p':[70,780,782,783,784],'w':[1.032,0.587,0.9,1.48,0.145]},'initial':0,'monitored':0,'temp':[4.03,3.28,5.89,9.01,10.72,14.03,15.77,15.39,12.21,10.48,9.05,9.52]},
		{'area':1.679,'action':0.06,'capacity':41.38,'local':{'p':[173,778,780,782,783,785],'w':[0.121,2.186,0.504,2.059,0.086,1.096]},'dispersal':{'p':[173,775,778,780,782,783,784,785],'w':[0.245,0.026,0.737,0.348,0.74,0.205,1.679,0.606]},'initial':0,'monitored':0,'temp':[4.11,3.38,5.98,9.11,10.8,14.1,15.82,15.45,12.3,10.54,9.11,9.59]},
		{'area':4.998,'action':6.04,'capacity':154.15,'local':{'p':[151,173,659,782,784],'w':[2.601,0.587,0.434,1.87,1.096]},'dispersal':{'p':[151,173,659,778,782,784,785],'w':[1.032,0.338,0.305,0.028,0.668,0.435,4.998]},'initial':0,'monitored':0,'temp':[3.96,3.22,5.81,8.95,10.6,13.91,15.62,15.25,12.13,10.37,8.95,9.43]},
		{'area':1.897,'action':0,'capacity':20.34,'local':{'p':[174,199,794],'w':[0.536,1.094,2.108]},'dispersal':{'p':[174,199,786,794],'w':[0.329,0.502,1.897,0.885]},'initial':0,'monitored':0,'temp':[4.78,4.11,6.81,9.88,11.65,14.95,16.73,16.32,13.02,11.27,9.79,10.26]},
		{'area':8.878,'action':0.14,'capacity':168.62,'local':{'p':[198,199,788,790,791,793,932],'w':[3.068,1.286,1.454,1.774,1.58,0.958,0.81]},'dispersal':{'p':[197,198,199,787,788,790,791,793,931,932,935],'w':[0.083,1.124,0.605,8.878,0.587,0.704,0.644,0.447,0.081,0.364,0.95]},'initial':0,'monitored':0,'temp':[5.12,4.55,7.23,10.3,12.02,15.33,17.06,16.67,13.39,11.59,10.12,10.58]},
		{'area':2.182,'action':0.05,'capacity':20.39,'local':{'p':[175,199,787,791,794],'w':[0.124,0.817,1.454,2.013,2.184]},'dispersal':{'p':[175,199,787,788,791,794],'w':[0.24,0.483,0.716,2.182,0.741,0.902]},'initial':0,'monitored':0,'temp':[4.98,4.35,7.06,10.14,11.89,15.21,16.96,16.55,13.25,11.48,9.99,10.45]},
		{'area':3.92,'action':0.03,'capacity':69.86,'local':{'p':[776,792,793],'w':[2.687,2.595,2.915]},'dispersal':{'p':[175,197,776,777,789,790,792,793,795],'w':[0.136,0.117,1.044,0.053,3.92,0.341,1.052,1.024,0.303]},'initial':0,'monitored':0,'temp':[5.09,4.51,7.17,10.26,11.98,15.3,17,16.59,13.38,11.56,10.09,10.56]},
		{'area':3.971,'action':0.06,'capacity':93.11,'local':{'p':[787,793],'w':[1.774,2.39]},'dispersal':{'p':[197,787,789,790,793,795,935],'w':[1.213,0.852,0.286,3.971,1.043,0.067,0.131]},'initial':0,'monitored':0,'temp':[5.17,4.63,7.29,10.33,12.03,15.33,17.04,16.63,13.44,11.61,10.16,10.63]},
		{'area':2.972,'action':0,'capacity':6.51,'local':{'p':[175,787,788,793],'w':[2.097,1.58,2.013,1.419]},'dispersal':{'p':[175,787,788,791,793,794],'w':[0.955,0.755,0.808,2.972,0.719,0.11]},'initial':0,'monitored':0,'temp':[5.06,4.45,7.16,10.25,12.01,15.35,17.08,16.65,13.35,11.59,10.08,10.54]},
		{'area':4.494,'action':0.25,'capacity':78.74,'local':{'p':[175,776,777,780,789,793],'w':[3.145,0.19,1.975,0.971,2.595,0.065]},'dispersal':{'p':[175,776,777,780,789,792,793],'w':[1.341,0.199,0.835,0.546,0.964,4.494,0.202]},'initial':0,'monitored':0,'temp':[4.89,4.26,6.93,10.04,11.78,15.11,16.82,16.41,13.17,11.39,9.9,10.37]},
		{'area':3.619,'action':0.22,'capacity':29.11,'local':{'p':[175,787,789,790,791,792],'w':[0.448,0.958,2.915,2.39,1.419,0.065]},'dispersal':{'p':[175,787,789,790,791,792,793],'w':[0.261,0.527,1.224,1.069,0.591,0.108,3.619]},'initial':0,'monitored':0,'temp':[5.13,4.56,7.24,10.32,12.06,15.38,17.09,16.67,13.43,11.63,10.14,10.61]},
		{'area':3.573,'action':0.03,'capacity':18.02,'local':{'p':[174,175,199,786,788],'w':[1.362,0.792,1.133,2.108,2.184]},'dispersal':{'p':[174,175,199,786,788,791,794],'w':[0.682,0.421,0.575,0.903,0.885,0.055,3.573]},'initial':0,'monitored':0,'temp':[4.86,4.21,6.91,9.99,11.76,15.08,16.84,16.42,13.12,11.36,9.87,10.34]},
		{'area':2.533,'action':0.07,'capacity':40.92,'local':{'p':[176,769],'w':[1.381,1.288]},'dispersal':{'p':[176,197,769,770,776,789,790,795,796],'w':[0.552,0.218,0.537,0.025,0.53,0.299,0.066,2.533,0.575]},'initial':0,'monitored':0,'temp':[5.23,4.68,7.31,10.38,12.06,15.36,17.02,16.65,13.5,11.62,10.19,10.67]},
		{'area':12,'action':0.21,'capacity':192.21,'local':{'p':[176,197,764,769,798,800,803],'w':[0.087,3.515,0.447,0.011,1.251,2.127,3.063]},'dispersal':{'p':[176,197,764,769,795,796,798,800,803],'w':[0.931,1.577,0.329,0.268,0.605,12,0.548,0.876,1.249]},'initial':0,'monitored':0,'temp':[5.26,4.76,7.36,10.39,12.02,15.3,16.97,16.59,13.5,11.59,10.21,10.7]},
		{'area':3.34,'action':0.54,'capacity':75.77,'local':{'p':[177,802,808],'w':[3.258,2.398,1.743]},'dispersal':{'p':[177,762,797,802,805,806,808],'w':[1.263,0.479,3.34,0.886,0.176,0.085,0.858]},'initial':0,'monitored':0,'temp':[5.18,4.66,7.26,10.39,11.91,15.3,16.91,16.59,13.41,11.53,10.18,10.66]},
		{'area':1.601,'action':0.03,'capacity':39.99,'local':{'p':[796,799,800,803,804],'w':[1.251,0.156,1.674,0.461,1.784]},'dispersal':{'p':[796,798,799,800,803,804],'w':[0.62,1.601,0.228,0.743,0.336,0.711]},'initial':0,'monitored':0,'temp':[5.23,4.77,7.37,10.39,11.97,15.28,16.94,16.58,13.47,11.57,10.2,10.69]},
		{'area':1.941,'action':0.13,'capacity':48.34,'local':{'p':[798,800,801,804],'w':[0.156,1.348,2.566,1.628]},'dispersal':{'p':[177,197,798,799,800,801,804,920],'w':[0.297,0.116,0.131,1.941,0.594,1.037,0.604,0.136]},'initial':0,'monitored':0,'temp':[5.18,4.72,7.32,10.36,11.91,15.24,16.9,16.57,13.42,11.52,10.17,10.65]},
		{'area':4.925,'action':0.27,'capacity':121.65,'local':{'p':[197,796,798,799,801],'w':[3.607,2.127,1.674,1.348,0.045]},'dispersal':{'p':[197,796,798,799,800,801,804],'w':[1.601,1.022,0.652,0.566,4.925,0.129,0.053]},'initial':0,'monitored':0,'temp':[5.2,4.74,7.34,10.34,11.93,15.21,16.9,16.53,13.43,11.53,10.16,10.65]},
		{'area':1.937,'action':0.25,'capacity':49.17,'local':{'p':[197,799,800],'w':[0.632,2.566,0.045]},'dispersal':{'p':[177,197,799,800,801,919,920,923,924],'w':[0.068,0.288,0.971,0.164,1.937,0.392,0.845,0.082,0.145]},'initial':0,'monitored':0,'temp':[5.15,4.68,7.28,10.32,11.86,15.2,16.86,16.53,13.38,11.49,10.14,10.61]},
		{'area':2.595,'action':1.23,'capacity':65.53,'local':{'p':[797,806,808,814],'w':[2.398,2.012,0.887,1.003]},'dispersal':{'p':[178,762,797,802,806,808,810,814],'w':[0.001,0.154,1.038,2.595,1.193,0.43,0.046,0.517]},'initial':0,'monitored':0,'temp':[5.16,4.62,7.21,10.36,11.87,15.27,16.87,16.55,13.36,11.49,10.16,10.63]},
		{'area':3.976,'action':0.03,'capacity':39.69,'local':{'p':[762,764,796,798,804,805],'w':[0.201,1.551,3.063,0.461,0.46,3.092]},'dispersal':{'p':[762,764,796,798,803,804,805],'w':[0.191,0.74,1.302,0.253,3.976,0.293,1.178]},'initial':0,'monitored':0,'temp':[5.28,4.74,7.35,10.46,12.05,15.39,17.02,16.68,13.54,11.62,10.24,10.73]},
		{'area':2.365,'action':0.03,'capacity':57.7,'local':{'p':[798,799,803,805],'w':[1.784,1.628,0.46,0.986]},'dispersal':{'p':[177,798,799,800,803,804,805],'w':[0.655,0.724,0.729,0.066,0.294,2.365,0.43]},'initial':0,'monitored':0,'temp':[5.23,4.76,7.37,10.42,11.97,15.31,16.97,16.62,13.48,11.57,10.21,10.7]},
		{'area':3.538,'action':0.08,'capacity':62.71,'local':{'p':[177,762,803,804],'w':[1.18,2.146,3.092,0.986]},'dispersal':{'p':[177,762,764,797,803,804,805],'w':[0.614,0.949,0.042,0.133,1.296,0.508,3.538]},'initial':0,'monitored':0,'temp':[5.25,4.72,7.33,10.44,12.01,15.37,16.99,16.66,13.5,11.6,10.23,10.71]},
		{'area':9.441,'action':1.59,'capacity':236.58,'local':{'p':[171,762,802,810,814],'w':[1.4,1.328,2.012,0.824,0.247]},'dispersal':{'p':[71,171,759,760,761,762,797,802,806,810,814],'w':[0.878,0.572,1.132,0.015,0.032,1.054,0.103,1.143,9.441,0.364,0.206]},'initial':0,'monitored':0,'temp':[5.16,4.58,7.16,10.35,11.86,15.26,16.84,16.53,13.35,11.49,10.16,10.63]},
		{'area':1.953,'action':0.13,'capacity':49.5,'local':{'p':[812,813,822,905,911],'w':[1.194,1.442,0.519,1.72,0.815]},'dispersal':{'p':[807,812,813,822,905,911],'w':[1.953,0.616,0.617,0.34,0.73,0.475]},'initial':0,'monitored':0,'temp':[4.95,4.42,7,10.12,11.59,14.96,16.57,16.3,13.07,11.26,9.95,10.41]},
		{'area':3.105,'action':1.58,'capacity':84.96,'local':{'p':[177,178,797,802,814,815],'w':[0.544,1.724,1.743,0.887,0.349,1.863]},'dispersal':{'p':[177,178,797,802,808,814,815,925],'w':[0.363,0.715,0.661,0.47,3.105,0.289,0.871,0.028]},'initial':0,'monitored':0,'temp':[5.14,4.64,7.24,10.36,11.86,15.26,16.88,16.55,13.35,11.48,10.15,10.63]},
		{'area':3.269,'action':0.29,'capacity':82.78,'local':{'p':[810,811,812,814,819],'w':[1.037,2.432,2.462,0.723,0.87]},'dispersal':{'p':[809,810,811,812,814,819],'w':[3.269,0.508,1.003,1.066,0.416,0.516]},'initial':0,'monitored':0,'temp':[4.99,4.44,7.02,10.15,11.61,15,16.61,16.31,13.11,11.29,9.99,10.45]},
		{'area':4.412,'action':0,'capacity':108.56,'local':{'p':[171,806,809,811,814],'w':[3.119,0.824,1.037,1.102,2.935]},'dispersal':{'p':[171,802,806,809,810,811,814],'w':[1.342,0.017,0.486,0.511,4.412,0.532,1.205]},'initial':0,'monitored':0,'temp':[5.07,4.51,7.09,10.25,11.71,15.12,16.72,16.41,13.22,11.38,10.07,10.54]},
		{'area':4.273,'action':1.72,'capacity':112,'local':{'p':[171,754,755,809,810,819],'w':[0.711,0.759,2.103,2.432,1.102,1.021]},'dispersal':{'p':[171,754,755,809,810,811,819,823],'w':[0.361,0.401,0.891,0.984,0.538,4.273,0.495,0.077]},'initial':0,'monitored':0,'temp':[4.99,4.42,6.99,10.12,11.57,14.96,16.57,16.28,13.09,11.28,9.98,10.44]},
		{'area':4.86,'action':0.29,'capacity':121.93,'local':{'p':[178,807,809,813,814,819,822],'w':[0.725,1.194,2.462,1.675,0.422,1.076,1.066]},'dispersal':{'p':[178,807,809,812,813,814,815,819,822],'w':[0.364,0.499,1.012,4.86,0.716,0.255,0.036,0.542,0.522]},'initial':0,'monitored':0,'temp':[4.97,4.44,7.02,10.14,11.61,14.99,16.6,16.31,13.1,11.28,9.97,10.44]},
		{'area':3.211,'action':0.19,'capacity':80.95,'local':{'p':[178,807,812,815,909,911],'w':[0.184,1.442,1.675,1.356,0.933,1.318]},'dispersal':{'p':[178,807,812,813,815,909,911],'w':[0.208,0.639,0.775,3.211,0.589,0.458,0.593]},'initial':0,'monitored':0,'temp':[5.01,4.5,7.09,10.21,11.68,15.07,16.68,16.39,13.17,11.34,10.02,10.48]},
		{'area':3.653,'action':5.23,'capacity':115.89,'local':{'p':[178,802,806,808,809,810,812],'w':[2.711,1.003,0.247,0.349,0.723,2.935,0.422]},'dispersal':{'p':[178,802,806,808,809,810,812,814],'w':[1.038,0.432,0.234,0.251,0.378,1.206,0.311,3.653]},'initial':0,'monitored':0,'temp':[5.08,4.55,7.13,10.29,11.76,15.17,16.77,16.46,13.26,11.41,10.1,10.56]},
		{'area':4.729,'action':0.25,'capacity':117.33,'local':{'p':[177,178,808,813,909,925],'w':[0.26,1.637,1.863,1.356,1.478,2.275]},'dispersal':{'p':[177,178,808,812,813,815,909,925],'w':[0.267,0.73,0.722,0.051,0.639,4.729,0.652,0.979]},'initial':0,'monitored':0,'temp':[5.1,4.61,7.21,10.33,11.82,15.21,16.83,16.51,13.3,11.45,10.12,10.59]},
		{'area':0.003,'action':0.01,'capacity':0.14,'local':{'p':[48],'w':[0.174]},'dispersal':{'p':[47,48,816,817],'w':[0.003,0.492,0.003,0.094]},'initial':0,'monitored':0,'temp':[4.42,3.69,6.2,9.29,10.77,14.08,15.67,15.46,12.29,10.6,9.37,9.85]},
		{'area':2.89,'action':1.01,'capacity':74.58,'local':{'p':[10,47,48,820,824,826],'w':[0.335,1.947,1.011,1.225,2.066,1.257]},'dispersal':{'p':[10,47,48,179,816,817,820,824,826],'w':[0.338,0.816,0.546,0.052,0.003,2.89,0.579,0.922,0.425]},'initial':0,'monitored':0,'temp':[4.55,3.86,6.38,9.48,10.96,14.29,15.87,15.65,12.47,10.76,9.51,9.98]},
		{'area':2.957,'action':1.6,'capacity':81.14,'local':{'p':[179,820,825,829],'w':[1.248,1.718,2.457,1.832]},'dispersal':{'p':[179,818,820,825,829,895],'w':[0.648,2.957,0.778,1.078,0.847,0.058]},'initial':0,'monitored':0,'temp':[4.68,4.02,6.58,9.68,11.18,14.5,16.07,15.86,12.65,10.92,9.65,10.12]},
		{'area':2.878,'action':1.76,'capacity':80,'local':{'p':[755,809,811,812,821,822,823],'w':[0.073,0.87,1.021,1.076,1.283,0.657,1.869]},'dispersal':{'p':[755,809,811,812,819,821,822,823],'w':[0.191,0.375,0.449,0.49,2.878,0.581,0.395,0.737]},'initial':0,'monitored':0,'temp':[4.88,4.31,6.88,10,11.46,14.82,16.43,16.16,12.96,11.17,9.87,10.34]},
		{'area':2.649,'action':0.45,'capacity':67.52,'local':{'p':[179,817,818,824,826,829],'w':[0.669,1.225,1.718,0.197,1.941,0.727]},'dispersal':{'p':[179,817,818,820,824,826,829],'w':[0.385,0.555,0.716,2.649,0.178,0.825,0.438]},'initial':0,'monitored':0,'temp':[4.61,3.93,6.47,9.57,11.06,14.38,15.96,15.75,12.55,10.83,9.57,10.05]},
		{'area':1.673,'action':1.27,'capacity':47.86,'local':{'p':[179,819,822,823,825],'w':[1.863,1.283,1.423,0.627,0.262]},'dispersal':{'p':[179,819,821,822,823,825],'w':[0.763,0.577,1.673,0.714,0.343,0.272]},'initial':0,'monitored':0,'temp':[4.81,4.22,6.79,9.9,11.37,14.72,16.32,16.07,12.86,11.09,9.8,10.27]},
		{'area':4.699,'action':0.81,'capacity':118.53,'local':{'p':[807,812,819,821,825,900,905,908],'w':[0.519,1.066,0.657,1.423,1.238,1.17,1.845,0.296]},'dispersal':{'p':[179,194,807,812,819,821,822,825,900,905,908],'w':[0.012,0.023,0.292,0.507,0.335,0.573,4.699,0.55,0.554,0.714,0.205]},'initial':0,'monitored':0,'temp':[4.87,4.3,6.88,9.99,11.46,14.82,16.42,16.17,12.94,11.16,9.86,10.32]},
		{'area':2.18,'action':0.97,'capacity':58.86,'local':{'p':[179,755,819,821,824],'w':[1.032,0.99,1.869,0.627,1.431]},'dispersal':{'p':[179,755,811,819,821,823,824],'w':[0.512,0.504,0.106,0.762,0.3,2.18,0.684]},'initial':0,'monitored':0,'temp':[4.81,4.19,6.75,9.87,11.33,14.69,16.29,16.03,12.83,11.07,9.79,10.25]},
		{'area':3.515,'action':3.13,'capacity':100.99,'local':{'p':[47,170,179,755,817,820,823],'w':[0.922,0.596,0.727,1.801,2.066,0.197,1.431]},'dispersal':{'p':[47,170,179,755,817,820,823,824],'w':[0.587,0.282,0.369,0.773,0.734,0.226,0.624,3.515]},'initial':0,'monitored':0,'temp':[4.7,4.05,6.59,9.7,11.17,14.52,16.11,15.86,12.68,10.94,9.67,10.14]},
		{'area':4.372,'action':3.57,'capacity':125.23,'local':{'p':[179,818,821,822,829,895,908],'w':[1.162,2.457,0.262,1.238,0.148,0.323,3.038]},'dispersal':{'p':[179,818,821,822,825,829,895,900,908],'w':[0.496,0.945,0.185,0.616,4.372,0.186,0.268,0.011,1.264]},'initial':0,'monitored':0,'temp':[4.77,4.15,6.72,9.82,11.31,14.64,16.22,16,12.77,11.03,9.74,10.21]},
		{'area':1.728,'action':0.77,'capacity':46,'local':{'p':[10,817,820,827,829],'w':[2.724,1.257,1.941,0.385,0.718]},'dispersal':{'p':[10,48,817,820,826,827,829],'w':[1.247,0.002,0.661,0.791,1.728,0.242,0.373]},'initial':0,'monitored':0,'temp':[4.56,3.85,6.39,9.48,10.98,14.29,15.86,15.66,12.46,10.76,9.51,9.99]},
		{'area':2.67,'action':0,'capacity':65.35,'local':{'p':[10,180,826,829,893,895,898],'w':[0.542,2.376,0.385,2.114,0.422,1.068,0.011]},'dispersal':{'p':[10,180,826,827,829,893,895,898],'w':[0.413,0.916,0.208,2.67,0.853,0.237,0.519,0.12]},'initial':0,'monitored':0,'temp':[4.67,3.96,6.52,9.62,11.14,14.44,15.99,15.79,12.57,10.87,9.62,10.11]},
		{'area':4.468,'action':1,'capacity':104.64,'local':{'p':[50,180,181,898],'w':[1.056,1.685,3.115,3.677]},'dispersal':{'p':[50,180,181,828,898],'w':[0.655,0.747,1.207,4.468,1.758]},'initial':0,'monitored':0,'temp':[4.76,4.04,6.61,9.71,11.26,14.54,16.06,15.87,12.63,10.95,9.71,10.2]},
		{'area':3.287,'action':0.46,'capacity':81.65,'local':{'p':[818,820,825,826,827,895],'w':[1.832,0.727,0.148,0.718,2.114,1.748]},'dispersal':{'p':[10,818,820,825,826,827,829,895,908],'w':[0.012,0.72,0.336,0.232,0.387,0.912,3.287,0.84,0.008]},'initial':0,'monitored':0,'temp':[4.67,3.98,6.54,9.64,11.15,14.45,16.02,15.82,12.59,10.89,9.62,10.1]},
		{'area':3.785,'action':0.18,'capacity':91.03,'local':{'p':[168,182,837],'w':[1.757,1.335,2.571]},'dispersal':{'p':[6,12,168,182,751,830,832,833,837],'w':[0.081,0.221,0.777,0.641,0.898,3.785,0.011,0.029,0.978]},'initial':0,'monitored':0,'temp':[4.93,4.2,6.6,9.85,11.13,14.52,16.01,15.82,12.62,10.96,9.71,10.17]},
		{'area':7.305,'action':0.52,'capacity':181.33,'local':{'p':[191,833,835,836,892],'w':[2.852,0.938,2.624,2.325,1.877]},'dispersal':{'p':[191,831,833,835,836,892],'w':[1.247,7.305,0.503,1.038,1.046,0.918]},'initial':0,'monitored':0,'temp':[5.1,4.43,6.9,10.1,11.44,14.83,16.31,16.11,12.86,11.17,9.93,10.38]},
		{'area':5.918,'action':0.89,'capacity':147.03,'local':{'p':[168,182,743,749,836,841,844,845],'w':[0.668,2.825,1.165,1.516,1.405,1.42,0.306,0.098]},'dispersal':{'p':[168,182,743,749,830,832,836,841,844,845],'w':[0.401,1.188,0.515,0.619,0.01,5.918,0.665,0.566,0.213,0.106]},'initial':0,'monitored':0,'temp':[5.03,4.34,6.62,9.98,11.02,14.53,16.01,15.85,12.62,10.95,9.7,10.17]},
		{'area':4.831,'action':0.38,'capacity':121.58,'local':{'p':[182,831,835,836,837],'w':[1.04,0.938,1.857,0.383,2.872]},'dispersal':{'p':[181,182,751,830,831,833,834,835,836,837],'w':[0.106,0.498,0.865,0.045,0.45,4.831,0.004,0.749,0.279,1.093]},'initial':0,'monitored':0,'temp':[5.13,4.44,6.92,10.13,11.48,14.86,16.34,16.13,12.89,11.21,9.96,10.42]},
		{'area':0.407,'action':0,'capacity':10.15,'local':{'p':[],'w':[]},'dispersal':{'p':[181,751,833,834,835],'w':[0.847,0.021,0.004,0.407,0.788]},'initial':0,'monitored':0,'temp':[5.26,4.58,7.17,10.3,11.82,15.11,16.6,16.37,13.11,11.43,10.17,10.63]},
		{'area':5.54,'action':0.82,'capacity':139.01,'local':{'p':[831,833,892],'w':[2.624,1.857,2.739]},'dispersal':{'p':[181,751,831,833,834,835,892],'w':[0.711,0.085,1.136,0.799,0.378,5.54,1.23]},'initial':0,'monitored':0,'temp':[5.21,4.54,7.08,10.24,11.7,15.03,16.51,16.29,13.03,11.35,10.09,10.55]},
		{'area':6.418,'action':0.56,'capacity':162.13,'local':{'p':[182,191,831,832,833,841,843],'w':[0.929,0.999,2.325,1.405,0.383,1.836,1.708]},'dispersal':{'p':[182,191,831,832,833,836,841,843],'w':[0.408,0.531,0.992,0.638,0.275,6.418,0.79,0.772]},'initial':0,'monitored':0,'temp':[5.11,4.44,6.8,10.09,11.24,14.72,16.2,16.02,12.77,11.08,9.84,10.3]},
		{'area':2.024,'action':0.38,'capacity':52.43,'local':{'p':[182,830,833],'w':[1.363,2.571,2.872]},'dispersal':{'p':[182,751,830,833,837],'w':[0.706,0.326,1.038,1.183,2.024]},'initial':0,'monitored':0,'temp':[5.03,4.32,6.76,9.98,11.3,14.69,16.17,15.97,12.75,11.09,9.83,10.3]},
		{'area':1.767,'action':1.7,'capacity':52.63,'local':{'p':[743,839,842,844,847],'w':[0.25,0.736,2.221,2.741,0.162]},'dispersal':{'p':[743,745,838,839,842,844,846,847],'w':[0.374,0.002,1.767,0.413,0.661,1.058,0.499,0.193]},'initial':0,'monitored':0,'temp':[5.34,4.75,6.73,10.38,10.85,14.62,16.08,16,12.7,11.02,9.78,10.29]},
		{'area':1.714,'action':0.66,'capacity':45.66,'local':{'p':[183,838,844,845,847],'w':[1.576,0.736,0.963,0.993,0.97]},'dispersal':{'p':[183,838,839,842,844,845,846,847],'w':[0.679,0.33,1.714,0.008,0.476,0.561,0.024,0.505]},'initial':0,'monitored':0,'temp':[5.1,4.48,6.47,10.06,10.62,14.34,15.81,15.75,12.46,10.79,9.58,10.08]},
		{'area':5.076,'action':0.49,'capacity':128.35,'local':{'p':[183,847,850,883,884],'w':[2.338,1.317,2.745,2.232,0.241]},'dispersal':{'p':[183,184,840,843,847,850,876,883,884],'w':[0.967,0.127,5.076,0.07,0.79,1.072,0.082,0.879,0.243]},'initial':0,'monitored':0,'temp':[4.69,4.03,6,9.53,10.16,13.82,15.28,15.28,12.03,10.38,9.21,9.71]},
		{'area':3.017,'action':0.03,'capacity':75.28,'local':{'p':[832,836,843,845],'w':[1.42,1.836,1.378,2.795]},'dispersal':{'p':[832,836,841,843,844,845],'w':[0.728,0.812,3.017,0.668,0.109,1.153]},'initial':0,'monitored':0,'temp':[5.08,4.42,6.63,10.04,10.95,14.53,16.01,15.87,12.61,10.93,9.7,10.19]},
		{'area':0.928,'action':0.12,'capacity':23.7,'local':{'p':[838],'w':[2.221]},'dispersal':{'p':[743,838,839,842,846,847],'w':[0.007,1.063,0.021,0.928,1.251,0.138]},'initial':0,'monitored':0,'temp':[5.31,4.72,6.68,10.34,10.79,14.56,16.02,15.95,12.66,10.98,9.75,10.25]},
		{'area':7.164,'action':0.56,'capacity':180.89,'local':{'p':[183,190,191,836,841,845,884],'w':[0.704,0.034,2.327,1.708,1.378,1.295,2.722]},'dispersal':{'p':[183,190,191,836,840,841,843,845,883,884,886],'w':[0.383,0.13,1.041,0.798,0.047,0.53,7.164,0.536,0.001,1.086,0.039]},'initial':0,'monitored':0,'temp':[4.91,4.25,6.46,9.83,10.8,14.35,15.82,15.71,12.46,10.79,9.57,10.04]},
		{'area':4.33,'action':1.81,'capacity':114.98,'local':{'p':[743,832,838,839,845],'w':[3.215,0.306,2.741,0.963,1.707]},'dispersal':{'p':[743,832,838,839,841,844,845,846],'w':[1.423,0.262,1.122,0.474,0.061,4.33,0.709,0.006]},'initial':0,'monitored':0,'temp':[5.24,4.62,6.68,10.24,10.88,14.57,16.04,15.94,12.66,10.98,9.74,10.24]},
		{'area':3.557,'action':0.3,'capacity':89.68,'local':{'p':[183,832,839,841,843,844],'w':[1.687,0.098,0.993,2.795,1.295,1.707]},'dispersal':{'p':[183,743,832,839,841,843,844,845],'w':[0.77,0.008,0.221,0.411,1.047,0.68,0.776,3.557]},'initial':0,'monitored':0,'temp':[5.05,4.4,6.5,10,10.75,14.39,15.86,15.77,12.5,10.83,9.61,10.1]},
		{'area':4.48,'action':3,'capacity':125.66,'local':{'p':[734,743,745,847,852],'w':[0.019,0.636,2.825,1.825,2.47]},'dispersal':{'p':[734,740,743,745,838,839,842,844,846,847,852],'w':[0.145,0.006,0.276,1.159,0.581,0.048,0.787,0.002,4.48,0.758,1.004]},'initial':0,'monitored':0,'temp':[5.3,4.71,6.64,10.32,10.75,14.52,15.97,15.91,12.63,10.95,9.72,10.23]},
		{'area':4.497,'action':2.87,'capacity':124.2,'local':{'p':[183,184,838,839,840,846,852],'w':[1.149,1.287,0.162,0.97,1.317,1.825,1.369]},'dispersal':{'p':[183,184,838,839,840,842,846,847,850,852,853],'w':[0.506,0.599,0.21,0.407,0.745,0.058,0.672,4.497,0.113,0.569,0.032]},'initial':0,'monitored':0,'temp':[4.88,4.25,6.16,9.78,10.27,14,15.46,15.45,12.18,10.53,9.34,9.85]},
		{'area':3.716,'action':0.25,'capacity':93.96,'local':{'p':[849,851,854,859,875,880],'w':[1.432,1.482,1.127,0.562,1.612,1.18]},'dispersal':{'p':[848,849,851,854,859,875,880],'w':[3.716,0.618,0.615,0.565,0.351,0.703,0.597]},'initial':0,'monitored':0,'temp':[4.42,3.71,5.78,9.16,10.03,13.53,14.96,14.95,11.76,10.16,9.06,9.49]},
		{'area':4.089,'action':2.24,'capacity':112.5,'local':{'p':[184,848,851,855,859],'w':[2.068,1.432,1.804,1.185,1.944]},'dispersal':{'p':[184,848,849,851,855,859],'w':[0.981,0.687,4.089,0.81,0.572,0.825]},'initial':0,'monitored':0,'temp':[4.38,3.68,5.61,9.12,9.78,13.37,14.8,14.84,11.64,10.05,8.94,9.4]},
		{'area':2.775,'action':1.62,'capacity':77.28,'local':{'p':[840,876,881,883],'w':[2.745,2.924,0.249,0.123]},'dispersal':{'p':[184,840,847,850,851,876,881,883],'w':[0.905,1.115,0.112,2.775,0.077,1.12,0.194,0.237]},'initial':0,'monitored':0,'temp':[4.53,3.85,5.79,9.32,9.95,13.59,15.04,15.06,11.83,10.21,9.05,9.55]},
		{'area':3.853,'action':1.14,'capacity':101.04,'local':{'p':[184,848,849,878,880],'w':[1.343,1.482,1.804,0.324,0.902]},'dispersal':{'p':[184,848,849,850,851,876,878,880,881],'w':[0.693,0.663,0.796,0.089,3.853,0.012,0.276,0.419,1.217]},'initial':0,'monitored':0,'temp':[4.38,3.68,5.65,9.13,9.83,13.42,14.85,14.88,11.68,10.08,8.96,9.42]},
		{'area':2.97,'action':1,'capacity':78.79,'local':{'p':[184,734,742,846,847,853],'w':[0.167,0.392,1.843,2.47,1.369,1.257]},'dispersal':{'p':[184,734,740,742,745,846,847,852,853],'w':[0.216,0.239,0.005,0.731,0.126,0.951,0.696,2.97,0.522]},'initial':0,'monitored':0,'temp':[5.02,4.41,6.29,9.97,10.39,14.14,15.59,15.58,12.31,10.66,9.46,9.96]},
		{'area':5.348,'action':2.04,'capacity':142.4,'local':{'p':[167,184,742,852,855],'w':[1.119,3.431,2.624,1.257,1.666]},'dispersal':{'p':[167,184,735,742,847,852,853,855,858],'w':[0.589,1.417,0.012,1.004,0.076,0.615,5.348,0.796,0.035]},'initial':0,'monitored':0,'temp':[4.81,4.17,6.03,9.68,10.14,13.83,15.27,15.3,12.06,10.44,9.27,9.75]},
		{'area':5.515,'action':2.98,'capacity':150.71,'local':{'p':[185,188,848,856,859,867,875],'w':[0.233,0.249,1.127,2.889,0.707,1.658,2.736]},'dispersal':{'p':[185,188,848,854,856,859,867,875],'w':[0.214,0.243,0.536,5.515,1.09,0.403,0.782,1.107]},'initial':0,'monitored':0,'temp':[4.47,3.73,5.9,9.19,10.19,13.63,15.04,14.99,11.81,10.23,9.16,9.55]},
		{'area':3.422,'action':0.42,'capacity':87.15,'local':{'p':[167,184,849,853,858,859],'w':[0.251,0.681,1.185,1.666,2.846,1.095]},'dispersal':{'p':[167,184,735,849,853,855,858,859],'w':[0.197,0.353,0.102,0.563,0.692,3.422,1.201,0.479]},'initial':0,'monitored':0,'temp':[4.7,4.03,5.97,9.52,10.15,13.74,15.17,15.19,11.98,10.38,9.24,9.68]},
		{'area':4.455,'action':1.15,'capacity':115.19,'local':{'p':[185,854,861,867],'w':[3.468,2.889,1.305,1.546]},'dispersal':{'p':[185,854,856,859,861,867],'w':[1.482,1.26,4.455,0.047,0.652,0.725]},'initial':0,'monitored':0,'temp':[4.45,3.69,5.84,9.12,10.16,13.54,14.95,14.89,11.74,10.2,9.15,9.51]},
		{'area':8.154,'action':1.22,'capacity':207.16,'local':{'p':[166,185,731,732,858],'w':[2.388,2.54,3.116,0.455,2.881]},'dispersal':{'p':[166,185,731,732,857,858],'w':[1.061,1.14,1.296,0.294,8.154,1.264]},'initial':0,'monitored':0,'temp':[4.78,4.08,6.17,9.56,10.45,13.89,15.29,15.26,12.1,10.55,9.42,9.79]},
		{'area':5.516,'action':0.4,'capacity':138.15,'local':{'p':[166,167,185,735,855,857,859],'w':[0.841,0.058,0.786,0.916,2.846,2.881,1.541]},'dispersal':{'p':[166,167,185,735,853,855,857,858,859],'w':[0.421,0.15,0.47,0.4,0.02,1.118,1.179,5.516,0.699]},'initial':0,'monitored':0,'temp':[4.79,4.12,6.14,9.62,10.36,13.9,15.31,15.3,12.11,10.52,9.38,9.78]},
		{'area':3.073,'action':0.35,'capacity':78.44,'local':{'p':[185,848,849,854,855,858],'w':[1.054,0.562,1.944,0.707,1.095,1.541]},'dispersal':{'p':[185,848,849,854,855,856,858,859],'w':[0.533,0.335,0.829,0.378,0.485,0.012,0.69,3.073]},'initial':0,'monitored':0,'temp':[4.45,3.73,5.75,9.18,9.98,13.49,14.91,14.92,11.74,10.15,9.06,9.48]},
		{'area':7.797,'action':4.1,'capacity':211.83,'local':{'p':[74,186,725,728,731,861,864],'w':[0.057,3.056,0.695,2.436,1.427,0.197,3.315]},'dispersal':{'p':[74,186,725,728,731,860,861,864],'w':[0.122,1.237,0.396,0.93,0.701,7.797,0.209,1.411]},'initial':0,'monitored':0,'temp':[4.19,3.32,5.45,8.66,9.87,13.09,14.46,14.4,11.29,9.92,8.93,9.21]},
		{'area':5.193,'action':1.01,'capacity':132.06,'local':{'p':[185,186,731,856,860,862,867],'w':[1.556,3.099,1,1.305,0.197,1.439,0.65]},'dispersal':{'p':[185,186,731,856,860,861,862,867],'w':[0.667,1.165,0.535,0.568,0.242,5.193,0.662,0.371]},'initial':0,'monitored':0,'temp':[4.43,3.64,5.82,9.03,10.19,13.48,14.87,14.79,11.66,10.2,9.17,9.49]},
		{'area':1.463,'action':0.32,'capacity':30.86,'local':{'p':[186,861,863,865,867],'w':[0.733,1.439,1.328,1.462,0.397]},'dispersal':{'p':[186,861,862,863,865,867],'w':[0.4,0.634,1.463,0.637,0.619,0.332]},'initial':0,'monitored':0,'temp':[4.42,3.63,5.86,9.04,10.23,13.54,14.92,14.83,11.68,10.19,9.17,9.5]},
		{'area':4.552,'action':2.59,'capacity':107.25,'local':{'p':[186,187,862,864,865,869],'w':[1.398,0.479,1.328,1.008,1.113,0.396]},'dispersal':{'p':[186,187,862,863,864,865,869],'w':[0.654,0.267,0.496,4.552,0.489,0.47,0.196]},'initial':0,'monitored':0,'temp':[4.08,3.24,5.41,8.59,9.83,13.08,14.46,14.39,11.27,9.82,8.85,9.17]},
		{'area':4.693,'action':5,'capacity':123.39,'local':{'p':[186,725,860,863],'w':[0.408,1.416,3.315,1.008]},'dispersal':{'p':[186,725,860,863,864],'w':[0.248,0.757,1.302,0.441,4.693]},'initial':0,'monitored':0,'temp':[4.03,3.13,5.23,8.43,9.68,12.87,14.22,14.17,11.07,9.73,8.78,9.05]},
		{'area':1.793,'action':0.28,'capacity':40.39,'local':{'p':[862,863,867,869],'w':[1.462,1.113,1.495,1.795]},'dispersal':{'p':[187,861,862,863,865,867,869],'w':[0.025,0.004,0.658,0.57,1.793,0.721,0.823]},'initial':0,'monitored':0,'temp':[4.47,3.69,5.95,9.13,10.32,13.65,15.05,14.94,11.77,10.24,9.22,9.56]},
		{'area':1.612,'action':0.1,'capacity':40.11,'local':{'p':[188,868,870,871],'w':[0.095,2.14,2.04,0.872]},'dispersal':{'p':[188,866,868,870,871,873],'w':[0.202,1.612,0.859,0.916,0.339,0.041]},'initial':0,'monitored':0,'temp':[4.57,3.84,6.2,9.35,10.53,13.95,15.37,15.21,12,10.38,9.34,9.72]},
		{'area':6.288,'action':0.51,'capacity':159.04,'local':{'p':[188,854,856,861,862,865,869,870],'w':[1.414,1.658,1.546,0.65,0.397,1.495,0.356,1.798]},'dispersal':{'p':[188,854,856,861,862,865,867,869,870,875],'w':[0.692,0.711,0.675,0.356,0.208,0.563,6.288,0.314,0.804,0.016]},'initial':0,'monitored':0,'temp':[4.57,3.83,6.09,9.3,10.42,13.81,15.21,15.1,11.92,10.36,9.31,9.67]},
		{'area':4.396,'action':1.08,'capacity':112.93,'local':{'p':[188,866,872,873,1013],'w':[0.168,2.14,0.138,2.331,1.182]},'dispersal':{'p':[188,866,868,870,872,873,1013],'w':[0.192,0.814,4.396,0.1,0.148,0.875,0.507]},'initial':0,'monitored':0,'temp':[4.48,3.74,6.12,9.24,10.44,13.87,15.28,15.14,11.94,10.31,9.25,9.66]},
		{'area':1.56,'action':0.38,'capacity':37.76,'local':{'p':[187,863,865,867,870],'w':[2.005,0.396,1.795,0.356,0.368]},'dispersal':{'p':[187,863,865,867,869,870],'w':[0.864,0.358,0.675,0.4,1.56,0.494]},'initial':0,'monitored':0,'temp':[4.45,3.68,5.97,9.14,10.33,13.68,15.08,14.96,11.78,10.23,9.21,9.57]},
		{'area':3.475,'action':0.84,'capacity':88.34,'local':{'p':[187,188,866,867,869,871],'w':[1.052,1.122,2.04,1.798,0.368,0.677]},'dispersal':{'p':[187,188,866,867,868,869,870,871,873],'w':[0.475,0.593,0.758,0.799,0.094,0.396,3.475,0.355,0.018]},'initial':0,'monitored':0,'temp':[4.65,3.92,6.27,9.43,10.6,14.01,15.42,15.27,12.06,10.45,9.4,9.78]},
		{'area':0.571,'action':0.07,'capacity':14.4,'local':{'p':[187,866,870],'w':[0.356,0.872,0.677]},'dispersal':{'p':[187,866,870,871],'w':[0.27,0.428,0.356,0.571]},'initial':0,'monitored':0,'temp':[4.41,3.64,5.98,9.12,10.32,13.71,15.13,14.99,11.79,10.2,9.18,9.56]},
		{'area':5.968,'action':1.88,'capacity':154.08,'local':{'p':[868,873,874,877,1012,1013,1014],'w':[0.138,3.346,1.035,1.094,1.056,1.634,1.617]},'dispersal':{'p':[66,188,868,872,873,874,877,1012,1013,1014],'w':[0.001,0.045,0.214,5.968,1.271,0.511,0.537,0.48,0.749,0.656]},'initial':0,'monitored':0,'temp':[4.59,3.87,6.26,9.38,10.58,14.02,15.41,15.29,12.11,10.46,9.34,9.79]},
		{'area':3.722,'action':0.49,'capacity':93.57,'local':{'p':[188,868,872,874],'w':[3.039,2.331,3.346,0.169]},'dispersal':{'p':[188,866,868,870,872,873,874,1013],'w':[1.22,0.054,1.046,0.02,1.374,3.722,0.254,0.081]},'initial':0,'monitored':0,'temp':[4.56,3.84,6.2,9.34,10.52,13.95,15.36,15.23,12.04,10.4,9.32,9.74]},
		{'area':4.869,'action':2.47,'capacity':126.28,'local':{'p':[188,872,873,875,877,878,879,880],'w':[1.515,1.035,0.169,2.066,0.452,0.071,1.889,0.798]},'dispersal':{'p':[188,872,873,874,875,877,878,879,880],'w':[0.652,0.501,0.123,4.869,0.878,0.302,0.14,0.762,0.585]},'initial':0,'monitored':0,'temp':[4.56,3.84,6.12,9.34,10.43,13.88,15.29,15.2,12.02,10.39,9.28,9.71]},
		{'area':4.58,'action':1.01,'capacity':118.93,'local':{'p':[188,848,854,874,880],'w':[1.601,1.612,2.736,2.066,0.251]},'dispersal':{'p':[188,848,854,867,874,875,880],'w':[0.778,0.741,1.236,0.029,0.816,4.58,0.393]},'initial':0,'monitored':0,'temp':[4.5,3.78,5.98,9.25,10.27,13.73,15.14,15.08,11.9,10.29,9.2,9.61]},
		{'area':3.368,'action':1.67,'capacity':88.67,'local':{'p':[189,850,881,882,883],'w':[0.112,2.924,1.164,2.371,1.642]},'dispersal':{'p':[184,189,840,850,851,876,881,882,883],'w':[0.048,0.2,0.077,1.137,0.037,3.368,0.582,0.895,0.788]},'initial':0,'monitored':0,'temp':[4.54,3.85,5.89,9.33,10.11,13.69,15.13,15.13,11.91,10.28,9.12,9.6]},
		{'area':4.313,'action':2.1,'capacity':113.68,'local':{'p':[206,872,874,879,1009,1010,1012],'w':[1.237,1.094,0.452,3.021,1.552,0.369,0.73]},'dispersal':{'p':[206,872,874,877,879,1009,1010,1012],'w':[0.536,0.538,0.35,4.313,1.19,0.656,0.286,0.351]},'initial':0,'monitored':0,'temp':[4.6,3.89,6.24,9.39,10.58,14.02,15.4,15.31,12.13,10.49,9.34,9.8]},
		{'area':3.842,'action':1.17,'capacity':100.42,'local':{'p':[189,851,874,879,880,881,882],'w':[0.56,0.324,0.071,1.516,0.764,0.694,1.228]},'dispersal':{'p':[189,851,874,878,879,880,881,882],'w':[0.338,0.169,0.164,3.842,0.691,0.942,0.901,0.537]},'initial':0,'monitored':0,'temp':[4.52,3.82,5.97,9.29,10.23,13.74,15.16,15.13,11.93,10.31,9.17,9.62]},
		{'area':4.112,'action':3.03,'capacity':111.86,'local':{'p':[189,874,877,878,1010],'w':[1.48,1.889,3.021,1.516,0.459]},'dispersal':{'p':[189,206,874,877,878,879,880,1010],'w':[0.672,0.002,0.872,1.224,0.651,4.112,0.067,0.336]},'initial':0,'monitored':0,'temp':[4.59,3.88,6.17,9.38,10.49,13.94,15.34,15.27,12.09,10.46,9.31,9.75]},
		{'area':2.204,'action':0.15,'capacity':55.11,'local':{'p':[848,851,874,875,878],'w':[1.18,0.902,0.798,0.251,0.764]},'dispersal':{'p':[848,851,874,875,878,879,880,881],'w':[0.524,0.388,0.64,0.362,1.09,0.133,2.204,0.043]},'initial':0,'monitored':0,'temp':[4.49,3.78,5.93,9.26,10.2,13.69,15.11,15.08,11.89,10.27,9.15,9.59]},
		{'area':1.933,'action':0.75,'capacity':51.92,'local':{'p':[850,876,878,882],'w':[0.249,1.164,0.694,1.572]},'dispersal':{'p':[184,850,851,876,878,880,881,882],'w':[0.23,0.146,1.53,0.483,0.89,0.027,1.933,0.699]},'initial':0,'monitored':0,'temp':[4.43,3.74,5.74,9.19,9.93,13.51,14.94,14.97,11.76,10.15,9.01,9.48]},
		{'area':3.543,'action':3.48,'capacity':104.7,'local':{'p':[189,876,878,881],'w':[2.972,2.371,1.228,1.572]},'dispersal':{'p':[189,876,878,881,882,883],'w':[1.315,1.033,0.624,0.683,3.543,0.104]},'initial':0,'monitored':0,'temp':[4.53,3.84,5.95,9.32,10.21,13.74,15.16,15.15,11.95,10.32,9.16,9.63]},
		{'area':4.249,'action':0.74,'capacity':108.68,'local':{'p':[189,190,840,850,876,884],'w':[1.074,1.136,2.232,0.123,1.642,3.007]},'dispersal':{'p':[183,189,190,840,843,850,876,882,883,884],'w':[0.058,0.564,0.599,0.955,0.002,0.103,0.649,0.044,4.249,1.209]},'initial':0,'monitored':0,'temp':[4.65,3.97,6.1,9.47,10.36,13.92,15.37,15.33,12.1,10.46,9.27,9.75]},
		{'area':4.61,'action':0.64,'capacity':118.27,'local':{'p':[183,190,840,843,883],'w':[0.14,3.488,0.241,2.722,3.007]},'dispersal':{'p':[183,190,191,840,843,883,884,886],'w':[0.165,1.505,0.123,0.207,1.126,1.194,4.61,0.03]},'initial':0,'monitored':0,'temp':[4.74,4.06,6.23,9.59,10.52,14.07,15.54,15.46,12.23,10.58,9.38,9.85]},
		{'area':8.537,'action':4.47,'capacity':232,'local':{'p':[189,190,886,888,1001,1006,1007],'w':[0.056,4.642,0.649,2.452,1.646,1.55,1.407]},'dispersal':{'p':[189,190,885,886,888,999,1001,1006,1007,1010],'w':[0.134,1.877,8.537,0.407,0.989,0.001,0.699,0.684,0.568,0.093]},'initial':0,'monitored':0,'temp':[4.66,3.97,6.3,9.49,10.74,14.16,15.62,15.5,12.3,10.62,9.42,9.86]},
		{'area':3.539,'action':0.3,'capacity':88.65,'local':{'p':[190,191,885,887,888],'w':[0.856,2.676,0.649,1.513,2.103]},'dispersal':{'p':[190,191,843,884,885,886,887,888,889],'w':[0.435,1.182,0.047,0.035,0.349,3.539,0.655,0.847,0.049]},'initial':0,'monitored':0,'temp':[4.72,4.02,6.38,9.58,10.85,14.26,15.74,15.6,12.38,10.71,9.5,9.94]},
		{'area':4.216,'action':1.19,'capacity':106.29,'local':{'p':[191,886,888,889,892,992],'w':[2.24,1.513,0.196,2.82,0.658,0.264]},'dispersal':{'p':[191,886,887,888,889,892,992],'w':[1.01,0.6,4.216,0.199,1.159,0.313,0.507]},'initial':0,'monitored':0,'temp':[4.77,4.07,6.51,9.66,11.06,14.42,15.92,15.74,12.51,10.82,9.6,10.04]},
		{'area':3.445,'action':0.44,'capacity':87.59,'local':{'p':[885,886,887,889,999,1006],'w':[2.452,2.103,0.196,1.806,0.692,0.377]},'dispersal':{'p':[885,886,887,888,889,999,1006],'w':[1.1,0.883,0.175,3.445,0.734,0.382,0.259]},'initial':0,'monitored':0,'temp':[4.65,3.95,6.32,9.5,10.83,14.22,15.7,15.55,12.34,10.65,9.44,9.87]},
		{'area':5.646,'action':0.22,'capacity':138.52,'local':{'p':[67,887,888,992,999,1000],'w':[0.217,2.82,1.806,1.153,2.522,1.089]},'dispersal':{'p':[67,886,887,888,889,992,999,1000],'w':[0.166,0.036,1.173,0.794,5.646,0.569,1.088,0.491]},'initial':0,'monitored':0,'temp':[4.63,3.93,6.34,9.49,10.93,14.27,15.78,15.6,12.38,10.66,9.46,9.88]},
		{'area':3.174,'action':0.06,'capacity':78.72,'local':{'p':[991,992,994],'w':[1.324,2.603,1.001]},'dispersal':{'p':[192,890,891,892,991,992,994],'w':[0.64,3.174,0.921,0.118,0.547,1.207,0.486]},'initial':0,'monitored':0,'temp':[5.01,4.35,6.88,10,11.51,14.82,16.33,16.12,12.85,11.14,9.9,10.35]},
		{'area':4.358,'action':0.67,'capacity':111.41,'local':{'p':[192],'w':[1.639]},'dispersal':{'p':[192,193,890,891,898,986,994,996],'w':[0.659,1.013,0.955,4.358,0.107,0.045,0.419,0.824]},'initial':0,'monitored':0,'temp':[4.91,4.24,6.78,9.9,11.41,14.72,16.24,16.03,12.77,11.07,9.82,10.28]},
		{'area':9.517,'action':1.9,'capacity':242.85,'local':{'p':[191,192,831,835,887],'w':[1.366,4.162,1.877,2.739,0.658]},'dispersal':{'p':[181,191,192,831,835,887,890,892,898,992],'w':[0.452,0.606,1.228,0.792,1.02,0.356,0.167,9.517,0.365,0.618]},'initial':0,'monitored':0,'temp':[5.09,4.42,6.96,10.09,11.57,14.89,16.38,16.17,12.91,11.23,9.98,10.44]},
		{'area':2.009,'action':0.02,'capacity':48.94,'local':{'p':[827,895,898],'w':[0.422,1.302,2.249]},'dispersal':{'p':[180,193,827,893,894,895,898],'w':[0.102,0.804,0.254,2.009,0.173,0.552,0.997]},'initial':0,'monitored':0,'temp':[4.73,4.03,6.6,9.7,11.23,14.53,16.07,15.87,12.63,10.93,9.68,10.16]},
		{'area':4.194,'action':2.32,'capacity':114.33,'local':{'p':[193,896,904],'w':[2.438,1.645,0.618]},'dispersal':{'p':[193,893,894,895,896,897,904,906,908],'w':[1.025,0.085,4.194,1.072,0.728,0.035,0.276,0.068,0.066]},'initial':0,'monitored':0,'temp':[4.82,4.16,6.74,9.84,11.35,14.66,16.21,16.01,12.76,11.04,9.76,10.24]},
		{'area':4.396,'action':1.29,'capacity':113.71,'local':{'p':[825,827,829,893,906,908],'w':[0.323,1.068,1.748,1.302,0.091,1.808]},'dispersal':{'p':[193,818,825,827,829,893,894,895,904,906,908],'w':[0.069,0.018,0.215,0.523,0.705,0.658,1.087,4.396,0.103,0.078,0.72]},'initial':0,'monitored':0,'temp':[4.75,4.08,6.65,9.75,11.26,14.57,16.13,15.93,12.68,10.97,9.7,10.18]},
		{'area':3.547,'action':2.78,'capacity':100.94,'local':{'p':[193,894,897,899,904,978],'w':[0.194,1.645,2.8,1.192,1.548,0.546]},'dispersal':{'p':[193,894,896,897,899,904,972,978],'w':[0.215,0.74,3.547,1.144,0.378,0.777,0.149,0.263]},'initial':0,'monitored':0,'temp':[4.88,4.25,6.84,9.94,11.43,14.75,16.32,16.11,12.85,11.12,9.82,10.28]},
		{'area':6.283,'action':1.77,'capacity':165.13,'local':{'p':[193,203,896,972,978,981,983,986],'w':[1.892,0.174,2.8,2.045,0.014,0.1,2.723,0.556]},'dispersal':{'p':[193,203,894,896,897,972,978,981,983,986],'w':[0.872,0.154,0.045,1.112,6.283,0.839,0.092,0.174,1.004,0.316]},'initial':0,'monitored':0,'temp':[4.85,4.22,6.79,9.89,11.39,14.71,16.27,16.07,12.8,11.07,9.78,10.24]},
		{'area':9.266,'action':0.47,'capacity':218.3,'local':{'p':[180,193,827,828,893],'w':[0.814,4.765,0.011,3.677,2.249]},'dispersal':{'p':[180,181,192,193,827,828,891,892,893,898],'w':[0.389,0.451,1.107,1.941,0.14,1.477,0.154,0.46,0.822,9.266]},'initial':0,'monitored':0,'temp':[4.87,4.17,6.74,9.85,11.38,14.68,16.19,15.99,12.73,11.05,9.8,10.28]},
		{'area':0.579,'action':0.14,'capacity':15.19,'local':{'p':[896,904,978],'w':[1.192,1.185,1.102]},'dispersal':{'p':[896,899,904,974,978],'w':[0.665,0.579,0.614,0.022,0.591]},'initial':0,'monitored':0,'temp':[4.91,4.31,6.89,10,11.49,14.81,16.39,16.17,12.91,11.16,9.85,10.31]},
		{'area':4.294,'action':0.79,'capacity':88.09,'local':{'p':[194,822,901,902,905,908],'w':[1.934,1.17,0.687,2.471,2.035,0.19]},'dispersal':{'p':[194,822,825,900,901,902,903,905,908,913],'w':[0.743,0.564,0.011,4.294,0.391,0.962,0.064,0.881,0.207,0.074]},'initial':0,'monitored':0,'temp':[4.87,4.31,6.9,10.01,11.49,14.84,16.44,16.19,12.95,11.17,9.85,10.32]},
		{'area':2.621,'action':0.6,'capacity':66.93,'local':{'p':[194,900,902,906,907],'w':[0.569,0.687,0.985,1.216,1.058]},'dispersal':{'p':[194,900,901,902,904,906,907,976],'w':[0.312,0.365,2.621,0.448,0.782,0.453,0.496,0.075]},'initial':0,'monitored':0,'temp':[4.89,4.32,6.91,10.02,11.51,14.85,16.44,16.2,12.94,11.17,9.86,10.32]},
		{'area':2.448,'action':0.14,'capacity':47.27,'local':{'p':[900,901,903,905,907],'w':[2.471,0.985,2.556,0.112,0.925]},'dispersal':{'p':[900,901,902,903,905,907,911,913],'w':[0.981,0.511,2.448,0.931,0.208,0.493,0.004,0.157]},'initial':0,'monitored':0,'temp':[4.88,4.34,6.93,10.04,11.53,14.88,16.48,16.23,12.98,11.19,9.87,10.33]},
		{'area':2.693,'action':0.79,'capacity':68.55,'local':{'p':[902,905,907,912,913],'w':[2.556,0.027,1.478,0.697,2.61]},'dispersal':{'p':[900,902,903,905,907,911,912,913,973],'w':[0.068,0.969,2.693,0.183,0.764,0.007,0.443,1.055,0.002]},'initial':0,'monitored':0,'temp':[4.91,4.38,6.98,10.09,11.58,14.93,16.54,16.28,13.03,11.23,9.9,10.35]},
		{'area':4.68,'action':7.36,'capacity':152.83,'local':{'p':[894,896,899,971,974,976,978],'w':[0.618,1.548,1.185,0.122,1.408,0.634,0.384]},'dispersal':{'p':[894,895,896,899,901,904,906,907,908,971,974,976,978],'w':[0.331,0.07,0.711,0.377,0.65,4.68,0.833,0.143,0.083,0.129,0.566,0.277,0.203]},'initial':0,'monitored':0,'temp':[4.9,4.3,6.89,9.99,11.48,14.81,16.39,16.17,12.91,11.16,9.85,10.31]},
		{'area':3.175,'action':0.28,'capacity':71.14,'local':{'p':[807,822,900,902,903,911,913],'w':[1.72,1.845,2.035,0.112,0.027,1.163,0.313]},'dispersal':{'p':[195,807,822,900,902,903,905,911,913],'w':[0.003,0.737,0.856,0.844,0.096,0.057,3.175,0.544,0.222]},'initial':0,'monitored':0,'temp':[4.91,4.37,6.95,10.07,11.55,14.91,16.51,16.25,13.02,11.22,9.9,10.36]},
		{'area':1.758,'action':1.71,'capacity':52.23,'local':{'p':[194,895,901,908],'w':[1.638,0.091,1.216,1.159]},'dispersal':{'p':[194,894,895,901,904,906,908],'w':[0.672,0.129,0.101,0.573,0.957,1.758,0.548]},'initial':0,'monitored':0,'temp':[4.88,4.27,6.86,9.97,11.46,14.79,16.36,16.14,12.89,11.14,9.83,10.3]},
		{'area':3.087,'action':0.73,'capacity':79.25,'local':{'p':[901,902,903,912,973],'w':[1.058,0.925,1.478,0.33,2.154]},'dispersal':{'p':[901,902,903,904,907,912,963,973,976],'w':[0.461,0.424,0.627,0.135,3.087,0.274,0.06,0.862,0.539]},'initial':0,'monitored':0,'temp':[4.91,4.36,6.96,10.08,11.57,14.92,16.52,16.28,13,11.21,9.89,10.34]},
		{'area':4.299,'action':0.79,'capacity':106.92,'local':{'p':[194,822,825,895,900,906],'w':[2.378,0.296,3.038,1.808,0.19,1.159]},'dispersal':{'p':[194,822,825,829,894,895,900,904,906,908],'w':[0.855,0.253,1.246,0.006,0.096,0.787,0.194,0.09,0.467,4.299]},'initial':0,'monitored':0,'temp':[4.82,4.2,6.77,9.88,11.37,14.69,16.27,16.05,12.81,11.07,9.78,10.25]},
		{'area':3.473,'action':0.31,'capacity':88.01,'local':{'p':[195,813,815,910,911,925],'w':[0.563,0.933,1.478,2.245,1.78,0.499]},'dispersal':{'p':[195,813,815,909,910,911,914,925],'w':[0.374,0.476,0.688,3.473,0.914,0.709,0.02,0.312]},'initial':0,'monitored':0,'temp':[5.04,4.55,7.15,10.27,11.75,15.13,16.75,16.45,13.23,11.39,10.06,10.52]},
		{'area':3.631,'action':0.21,'capacity':91.31,'local':{'p':[195,909,914,915,925],'w':[0.255,2.245,1.724,1.816,1.492]},'dispersal':{'p':[195,909,910,914,915,920,925],'w':[0.235,0.958,3.631,0.781,0.836,0.008,0.706]},'initial':0,'monitored':0,'temp':[5.05,4.57,7.17,10.27,11.76,15.13,16.76,16.47,13.24,11.4,10.07,10.52]},
		{'area':3.397,'action':0.36,'capacity':85.76,'local':{'p':[195,807,813,905,909,913],'w':[1.916,0.815,1.318,1.163,1.78,0.327]},'dispersal':{'p':[195,807,813,902,903,905,909,911,913],'w':[0.799,0.354,0.58,0.003,0.007,0.575,0.835,3.397,0.261]},'initial':0,'monitored':0,'temp':[4.97,4.46,7.05,10.17,11.65,15.02,16.63,16.35,13.12,11.3,9.98,10.44]},
		{'area':3.45,'action':0.99,'capacity':90.18,'local':{'p':[195,903,907,913,914,963,968,969,973],'w':[0.198,0.697,0.33,1.634,0.727,2.452,0.272,0.87,0.19]},'dispersal':{'p':[195,903,907,912,913,914,963,968,969,973],'w':[0.163,0.347,0.218,3.45,0.65,0.365,0.948,0.208,0.422,0.155]},'initial':0,'monitored':0,'temp':[4.96,4.45,7.05,10.16,11.66,15.01,16.63,16.37,13.1,11.29,9.96,10.41]},
		{'area':2.981,'action':1.69,'capacity':81.89,'local':{'p':[195,903,905,911,912],'w':[2.623,2.61,0.313,0.327,1.634]},'dispersal':{'p':[195,900,902,903,905,911,912,913,914],'w':[1.031,0.04,0.091,0.998,0.232,0.236,0.827,2.981,0.048]},'initial':0,'monitored':0,'temp':[4.94,4.42,7.02,10.13,11.62,14.97,16.58,16.32,13.07,11.26,9.94,10.39]},
		{'area':4.736,'action':0.19,'capacity':117.54,'local':{'p':[195,910,912,915,960,969],'w':[2.074,1.724,0.727,0.88,1.111,1.833]},'dispersal':{'p':[195,909,910,912,913,914,915,916,960,969],'w':[0.894,0.023,0.766,0.406,0.026,4.736,0.459,0.033,0.515,0.748]},'initial':0,'monitored':0,'temp':[5.01,4.53,7.13,10.23,11.73,15.08,16.71,16.44,13.19,11.36,10.02,10.48]},
		{'area':4.461,'action':1.19,'capacity':114.12,'local':{'p':[196,910,914,916,920,924,925,960],'w':[2.019,1.816,0.88,1.407,1.164,0.282,0.306,0.18]},'dispersal':{'p':[196,910,914,915,916,920,924,925,960],'w':[0.834,0.755,0.449,4.461,0.619,0.482,0.2,0.218,0.149]},'initial':0,'monitored':0,'temp':[5.03,4.56,7.16,10.23,11.74,15.09,16.73,16.45,13.23,11.39,10.04,10.5]},
		{'area':4.908,'action':0.05,'capacity':118.59,'local':{'p':[196,915,918,921,955,960,961],'w':[0.542,1.407,0.574,0.823,0.464,3.327,2.05]},'dispersal':{'p':[196,914,915,916,918,921,955,960,961],'w':[0.281,0.054,0.658,4.908,0.283,0.361,0.358,1.313,0.869]},'initial':0,'monitored':0,'temp':[5.01,4.53,7.13,10.2,11.72,15.06,16.71,16.44,13.2,11.36,10.02,10.47]},
		{'area':1.22,'action':0.03,'capacity':30.65,'local':{'p':[918,919,922,923],'w':[0.549,1.13,1.95,1.59]},'dispersal':{'p':[917,918,919,922,923,924,926],'w':[1.22,0.427,0.531,0.753,0.782,0.047,0.045]},'initial':0,'monitored':0,'temp':[5.08,4.61,7.2,10.23,11.77,15.1,16.77,16.46,13.29,11.42,10.07,10.54]},
		{'area':4.657,'action':1.49,'capacity':121.62,'local':{'p':[196,916,917,921,922,923,927,959],'w':[1.755,0.574,0.549,2.688,1.104,0.458,1.24,0.534]},'dispersal':{'p':[196,197,916,917,918,921,922,923,926,927,959],'w':[0.739,0.021,0.4,0.241,4.657,0.979,0.401,0.232,0.043,0.589,0.35]},'initial':0,'monitored':0,'temp':[5.03,4.56,7.15,10.18,11.72,15.05,16.72,16.43,13.23,11.38,10.03,10.49]},
		{'area':0.853,'action':0,'capacity':20.93,'local':{'p':[917,920,922,923,924],'w':[1.13,0.826,0.248,0.565,0.228]},'dispersal':{'p':[197,801,917,919,920,922,923,924,926],'w':[0.114,0.448,0.417,0.853,0.206,0.155,0.3,0.22,0.045]},'initial':0,'monitored':0,'temp':[5.11,4.64,7.24,10.27,11.81,15.14,16.81,16.49,13.33,11.45,10.1,10.57]},
		{'area':4.327,'action':0.91,'capacity':108.35,'local':{'p':[177,915,919,924,925],'w':[1.414,1.164,0.826,2.518,2.632]},'dispersal':{'p':[177,196,799,801,910,915,919,920,922,924,925,926],'w':[0.681,0.013,0.118,0.962,0.011,0.59,0.365,4.327,0.019,0.933,1.112,0.004]},'initial':0,'monitored':0,'temp':[5.12,4.65,7.25,10.31,11.83,15.19,16.84,16.52,13.34,11.46,10.12,10.59]},
		{'area':2.183,'action':0.08,'capacity':53.8,'local':{'p':[916,918,959,961],'w':[0.823,2.688,1.98,1.201]},'dispersal':{'p':[916,918,921,959,961],'w':[0.503,1.189,2.183,0.895,0.573]},'initial':0,'monitored':0,'temp':[5.02,4.54,7.14,10.18,11.7,15.03,16.71,16.44,13.21,11.37,10.02,10.47]},
		{'area':1.197,'action':0.12,'capacity':28.76,'local':{'p':[196,917,918,919,924,926],'w':[0.022,1.95,1.104,0.248,0.085,1.839]},'dispersal':{'p':[196,917,918,919,920,922,924,926],'w':[0.175,0.755,0.626,0.241,0.041,1.197,0.22,0.532]},'initial':0,'monitored':0,'temp':[5.05,4.58,7.16,10.2,11.73,15.06,16.73,16.43,13.26,11.39,10.04,10.51]},
		{'area':1.571,'action':0,'capacity':38.44,'local':{'p':[917,918,919,927],'w':[1.59,0.458,0.565,0.116]},'dispersal':{'p':[197,801,917,918,919,923,927],'w':[1.08,0.094,0.639,0.324,0.237,1.571,0.196]},'initial':0,'monitored':0,'temp':[5.11,4.64,7.24,10.26,11.82,15.13,16.81,16.49,13.32,11.45,10.1,10.56]},
		{'area':1.656,'action':0.04,'capacity':39.68,'local':{'p':[196,915,919,920,922,926],'w':[0.901,0.282,0.228,2.518,0.085,1.071]},'dispersal':{'p':[196,801,915,917,919,920,922,924,926],'w':[0.419,0.095,0.254,0.012,0.172,1.025,0.117,1.656,0.359]},'initial':0,'monitored':0,'temp':[5.08,4.61,7.21,10.26,11.78,15.13,16.78,16.48,13.3,11.43,10.08,10.55]},
		{'area':3.818,'action':1.59,'capacity':102.6,'local':{'p':[177,815,909,910,915,920],'w':[0.772,2.275,0.499,1.492,0.306,2.632]},'dispersal':{'p':[177,808,815,909,910,915,920,925],'w':[0.479,0.014,0.938,0.305,0.622,0.256,1.067,3.818]},'initial':0,'monitored':0,'temp':[5.11,4.63,7.23,10.32,11.82,15.2,16.83,16.52,13.32,11.46,10.12,10.58]},
		{'area':0.665,'action':0.12,'capacity':17.24,'local':{'p':[196,922,924],'w':[1.274,1.839,1.071]},'dispersal':{'p':[196,917,918,919,920,922,924,926],'w':[0.582,0.026,0.187,0.128,0.014,0.693,0.537,0.665]},'initial':0,'monitored':0,'temp':[5.05,4.58,7.17,10.21,11.74,15.07,16.74,16.44,13.26,11.39,10.05,10.51]},
		{'area':5.453,'action':0.65,'capacity':135.31,'local':{'p':[197,918,923,930,951,959],'w':[2.976,1.24,0.116,2.302,1.68,0.703]},'dispersal':{'p':[197,918,923,927,929,930,951,954,959],'w':[1.268,0.557,0.135,5.453,0.004,1.011,0.717,0.045,0.351]},'initial':0,'monitored':0,'temp':[5.14,4.66,7.27,10.28,11.86,15.16,16.85,16.54,13.34,11.48,10.12,10.58]},
		{'area':3.521,'action':0.08,'capacity':86.94,'local':{'p':[929,930,935,944,952],'w':[2.239,0.562,0.785,1.939,2.106]},'dispersal':{'p':[928,929,930,935,944,948,952],'w':[3.521,0.85,0.371,0.506,0.848,0.11,0.877]},'initial':0,'monitored':0,'temp':[5.16,4.65,7.29,10.31,11.93,15.2,16.93,16.62,13.36,11.53,10.14,10.59]},
		{'area':3.622,'action':0,'capacity':88.31,'local':{'p':[197,928,930,935],'w':[1.008,2.239,2.048,2.68]},'dispersal':{'p':[197,927,928,929,930,935],'w':[0.56,0.001,0.993,3.622,0.879,1.239]},'initial':0,'monitored':0,'temp':[5.2,4.7,7.33,10.35,11.98,15.26,16.97,16.64,13.41,11.56,10.17,10.63]},
		{'area':2.626,'action':0.14,'capacity':65.92,'local':{'p':[197,927,928,929,952],'w':[0.346,2.302,0.562,2.048,1.055]},'dispersal':{'p':[197,927,928,929,930,951,952],'w':[0.315,0.946,0.303,0.845,2.626,0.277,0.452]},'initial':0,'monitored':0,'temp':[5.18,4.7,7.32,10.33,11.93,15.21,16.92,16.6,13.39,11.53,10.16,10.62]},
		{'area':3.235,'action':0.03,'capacity':36.01,'local':{'p':[199,932,934,936],'w':[2.252,1.616,0.883,0.78]},'dispersal':{'p':[199,787,931,932,934,936],'w':[0.896,0.138,3.235,0.779,0.256,0.418]},'initial':0,'monitored':0,'temp':[4.93,4.31,7,10.03,11.76,15.02,16.78,16.44,13.14,11.36,9.92,10.38]},
		{'area':7.618,'action':0.36,'capacity':189.11,'local':{'p':[198,199,787,931,933,934,936,939,943],'w':[3.985,0.032,0.81,1.616,1.035,0.786,0.426,1.771,1.095]},'dispersal':{'p':[198,199,787,931,932,933,934,935,936,939,941,943,944],'w':[1.496,0.141,0.427,0.681,7.618,0.464,0.237,0.09,0.207,0.706,0.059,0.496,0.691]},'initial':0,'monitored':0,'temp':[5.08,4.52,7.19,10.23,11.92,15.18,16.93,16.6,13.3,11.4…
		{'area':2.438,'action':0.08,'capacity':59,'local':{'p':[932,936,937,943],'w':[1.035,1.553,0.052,1.881]},'dispersal':{'p':[932,933,936,937,943],'w':[0.551,2.438,0.607,0.058,0.803]},'initial':0,'monitored':0,'temp':[4.96,4.37,7.04,10.05,11.74,14.97,16.74,16.45,13.14,11.35,9.94,10.39]},
		{'area':0.31,'action':0,'capacity':7.74,'local':{'p':[931,932,936],'w':[0.883,0.786,0.845]},'dispersal':{'p':[931,932,934,936],'w':[0.5,0.551,0.31,0.462]},'initial':0,'monitored':0,'temp':[4.98,4.38,7.06,10.08,11.8,15.05,16.81,16.48,13.18,11.39,9.96,10.42]},
		{'area':8.154,'action':0.92,'capacity':203.48,'local':{'p':[197,928,929,944],'w':[3.02,0.785,2.68,0.52]},'dispersal':{'p':[197,198,787,790,928,929,932,935,944],'w':[1.365,1.024,0.751,0.127,0.37,0.997,0.094,8.154,0.257]},'initial':0,'monitored':0,'temp':[5.19,4.67,7.32,10.34,12.01,15.29,17.01,16.65,13.42,11.58,10.17,10.62]},
		{'area':1.036,'action':0,'capacity':25.55,'local':{'p':[931,932,933,934],'w':[0.78,0.426,1.553,0.845]},'dispersal':{'p':[931,932,933,934,936],'w':[0.44,0.356,0.659,0.246,1.036]},'initial':0,'monitored':0,'temp':[4.94,4.32,7,10.02,11.74,14.97,16.74,16.43,13.12,11.34,9.92,10.37]},
		{'area':0.939,'action':0.08,'capacity':23.88,'local':{'p':[200,933,943,945],'w':[0.611,0.052,1.548,0.475]},'dispersal':{'p':[200,933,937,943,945],'w':[0.299,0.176,0.939,0.604,0.275]},'initial':0,'monitored':0,'temp':[4.97,4.4,7.06,10.05,11.71,14.93,16.7,16.45,13.14,11.34,9.95,10.4]},
		{'area':6.686,'action':0.36,'capacity':124.6,'local':{'p':[200,939],'w':[2.059,1.043]},'dispersal':{'p':[200,214,938,939,940,942,945,1068,1070],'w':[0.699,0.492,6.686,0.456,0.134,0.705,0.093,0.149,0.091]},'initial':0,'monitored':0,'temp':[5.02,4.5,7.14,10.15,11.76,15.01,16.78,16.56,13.22,11.39,10.01,10.46]},
		{'area':3.336,'action':0.12,'capacity':79.94,'local':{'p':[200,932,938,943,945],'w':[0.009,1.771,1.043,0.735,2.27]},'dispersal':{'p':[200,932,938,939,940,941,942,943,944,945],'w':[0.086,0.827,0.5,3.336,0.427,0.278,0.067,0.373,0.155,0.812]},'initial':0,'monitored':0,'temp':[5.1,4.57,7.23,10.24,11.87,15.13,16.88,16.61,13.3,11.48,10.08,10.53]},
		{'area':3.08,'action':0.04,'capacity':46.7,'local':{'p':[941,942,944,948],'w':[1.307,2.123,0.281,1.714]},'dispersal':{'p':[214,938,939,940,941,942,944,948,1070],'w':[0.047,0.117,0.574,3.08,0.412,0.788,0.233,1.138,0.102]},'initial':0,'monitored':0,'temp':[5.09,4.57,7.22,10.23,11.83,15.1,16.85,16.59,13.28,11.45,10.07,10.52]},
		{'area':0.548,'action':0,'capacity':13.07,'local':{'p':[940,944],'w':[1.307,1.178]},'dispersal':{'p':[932,939,940,941,944,948],'w':[0.059,0.409,0.631,0.548,0.548,0.033]},'initial':0,'monitored':0,'temp':[5.1,4.58,7.23,10.25,11.86,15.13,16.87,16.6,13.3,11.47,10.09,10.53]},
		{'area':2.197,'action':0,'capacity':44.38,'local':{'p':[214,940],'w':[2.025,2.123]},'dispersal':{'p':[214,938,939,940,942,948,1070],'w':[0.756,0.9,0.094,0.844,2.197,0.114,0.165]},'initial':0,'monitored':0,'temp':[5.07,4.55,7.2,10.21,11.82,15.07,16.83,16.6,13.27,11.44,10.06,10.5]},
		{'area':2.947,'action':0.08,'capacity':74.07,'local':{'p':[932,933,937,939,945],'w':[1.095,1.881,1.548,0.735,1.839]},'dispersal':{'p':[932,933,937,939,943,945],'w':[0.679,0.781,0.589,0.366,2.947,0.74]},'initial':0,'monitored':0,'temp':[5.02,4.46,7.13,10.13,11.8,15.04,16.8,16.52,13.21,11.41,10,10.45]},
		{'area':2.97,'action':0.03,'capacity':64.57,'local':{'p':[928,935,940,941,948,952],'w':[1.939,0.52,0.281,1.178,1.118,0.018]},'dispersal':{'p':[198,928,932,935,939,940,941,944,948,952],'w':[0.108,0.81,0.584,0.258,0.155,0.228,0.383,2.97,0.494,0.103]},'initial':0,'monitored':0,'temp':[5.13,4.6,7.26,10.28,11.9,15.17,16.91,16.62,13.33,11.5,10.11,10.56]},
		{'area':2.062,'action':0.05,'capacity':51.83,'local':{'p':[200,937,939,943],'w':[1.699,0.475,2.27,1.839]},'dispersal':{'p':[200,937,938,939,943,945],'w':[0.676,0.308,0.156,1.046,0.82,2.062]},'initial':0,'monitored':0,'temp':[5.05,4.5,7.16,10.17,11.81,15.05,16.81,16.55,13.23,11.42,10.03,10.48]},
		{'area':1.981,'action':0.09,'capacity':49.11,'local':{'p':[69,947,949,951,954],'w':[1.376,1.269,0.345,1.482,1.414]},'dispersal':{'p':[69,201,946,947,949,951,954],'w':[0.599,0.004,1.981,0.608,0.202,0.787,0.655]},'initial':0,'monitored':0,'temp':[5.08,4.58,7.21,10.24,11.79,15.09,16.8,16.54,13.27,11.43,10.07,10.51]},
		{'area':2.051,'action':0.17,'capacity':51.25,'local':{'p':[201,946,949,953,954,958],'w':[0.095,1.269,1.694,0.501,0.353,2.176]},'dispersal':{'p':[69,201,946,947,949,953,954,958],'w':[0.004,0.183,0.541,2.051,0.723,0.372,0.258,0.85]},'initial':0,'monitored':0,'temp':[5.07,4.57,7.2,10.24,11.79,15.1,16.81,16.56,13.27,11.42,10.07,10.51]},
		{'area':4.008,'action':0.06,'capacity':65.22,'local':{'p':[940,944,952,1070],'w':[1.714,1.118,1.734,1.272]},'dispersal':{'p':[69,214,928,940,941,942,944,948,950,951,952,1070],'w':[0.709,0.045,0.125,0.975,0.011,0.095,0.547,4.008,0.108,0.157,0.777,0.585]},'initial':0,'monitored':0,'temp':[5.1,4.59,7.23,10.25,11.84,15.11,16.85,16.59,13.29,11.46,10.09,10.53]},
		{'area':1.631,'action':1.26,'capacity':46.31,'local':{'p':[69,946,947,950,953,1066],'w':[1.229,0.345,1.694,1.163,0.685,0.077]},'dispersal':{'p':[69,946,947,949,950,953,1065,1066],'w':[0.537,0.291,0.713,1.631,0.535,0.361,0.036,0.092]},'initial':0,'monitored':0,'temp':[5.09,4.59,7.22,10.26,11.82,15.11,16.83,16.58,13.28,11.44,10.08,10.52]},
		{'area':2.646,'action':0.23,'capacity':66.35,'local':{'p':[69,949,1065,1066],'w':[2.196,1.163,1.213,0.171]},'dispersal':{'p':[69,948,949,950,953,1065,1066,1070],'w':[0.968,0.136,0.516,2.646,0.088,0.473,0.109,0.667]},'initial':0,'monitored':0,'temp':[5.1,4.6,7.24,10.27,11.84,15.12,16.85,16.61,13.3,11.45,10.09,10.53]},
		{'area':3.69,'action':0.05,'capacity':91.3,'local':{'p':[69,927,946,954,959],'w':[1.09,1.68,1.482,1.988,0.107]},'dispersal':{'p':[69,927,930,946,948,951,952,954,959],'w':[0.489,0.692,0.257,0.592,0.178,3.69,0.75,0.762,0.214]},'initial':0,'monitored':0,'temp':[5.11,4.62,7.24,10.26,11.83,15.12,16.83,16.55,13.31,11.46,10.1,10.55]},
		{'area':3.093,'action':0.37,'capacity':77.49,'local':{'p':[928,930,944,948],'w':[2.106,1.055,0.018,1.734]},'dispersal':{'p':[69,928,930,944,948,951,952],'w':[0.025,0.847,0.488,0.156,0.799,0.867,3.093]},'initial':0,'monitored':0,'temp':[5.14,4.64,7.27,10.29,11.88,15.16,16.88,16.59,13.34,11.49,10.12,10.57]},
		{'area':1.562,'action':0.63,'capacity':42.02,'local':{'p':[947,949,958,1066],'w':[0.501,0.685,1.006,1.229]},'dispersal':{'p':[947,949,950,953,958,1060,1065,1066],'w':[0.243,0.322,0.089,1.562,0.426,0.814,0.056,0.465]},'initial':0,'monitored':0,'temp':[5.1,4.6,7.24,10.29,11.84,15.15,16.86,16.63,13.3,11.45,10.09,10.53]},
		{'area':2.806,'action':0,'capacity':69.75,'local':{'p':[201,946,947,951,959],'w':[1.014,1.414,0.353,1.988,2.171]},'dispersal':{'p':[201,927,946,947,951,954,958,959],'w':[0.492,0.109,0.578,0.232,0.84,2.806,0.052,0.966]},'initial':0,'monitored':0,'temp':[5.07,4.57,7.19,10.22,11.77,15.08,16.78,16.51,13.26,11.42,10.06,10.51]},
		{'area':3.737,'action':0.22,'capacity':94.28,'local':{'p':[201,916,960,961,964,965],'w':[0.941,0.464,0.588,1.295,1.586,0.235]},'dispersal':{'p':[201,916,955,957,960,961,964,965,967],'w':[0.426,0.246,3.737,0.83,0.29,0.554,0.628,0.165,0.629]},'initial':0,'monitored':0,'temp':[5.01,4.51,7.12,10.21,11.73,15.06,16.72,16.47,13.19,11.36,10.01,10.45]},
		{'area':6.227,'action':0.31,'capacity':153.66,'local':{'p':[957,966,967,1053,1061,1063],'w':[2.792,0.385,0.73,2.69,0.198,3.888]},'dispersal':{'p':[956,957,966,967,1053,1061,1063],'w':[6.227,1.147,0.214,0.423,1.122,0.245,1.632]},'initial':0,'monitored':0,'temp':[5.03,4.51,7.14,10.25,11.78,15.12,16.77,16.55,13.22,11.38,10.03,10.46]},
		{'area':3.317,'action':0.46,'capacity':84.34,'local':{'p':[956,967,1060,1063],'w':[2.792,1.487,0.821,0.809]},'dispersal':{'p':[201,955,956,957,958,967,1060,1063],'w':[0.567,0.749,1.164,3.317,0.093,0.639,0.334,0.434]},'initial':0,'monitored':0,'temp':[5.04,4.53,7.16,10.24,11.76,15.1,16.76,16.53,13.23,11.38,10.03,10.47]},
		{'area':2.559,'action':0.36,'capacity':65.11,'local':{'p':[201,947,953],'w':[1.903,2.176,1.006]},'dispersal':{'p':[201,947,953,954,957,958,1060],'w':[0.821,0.901,0.456,0.108,0.092,2.559,0.742]},'initial':0,'monitored':0,'temp':[5.07,4.57,7.21,10.26,11.8,15.11,16.81,16.57,13.27,11.42,10.07,10.51]},
		{'area':3.227,'action':0.03,'capacity':79.38,'local':{'p':[201,918,921,927,951,954,961],'w':[0.427,0.534,1.98,0.703,0.107,2.171,1.368]},'dispersal':{'p':[201,918,921,927,951,954,959,961],'w':[0.301,0.361,0.74,0.417,0.13,0.852,3.227,0.624]},'initial':0,'monitored':0,'temp':[5.05,4.56,7.17,10.2,11.74,15.06,16.75,16.48,13.24,11.4,10.04,10.49]},
		{'area':3.379,'action':0.41,'capacity':81.29,'local':{'p':[914,915,916,955,964,969],'w':[1.111,0.18,3.327,0.588,1.285,1.65]},'dispersal':{'p':[914,915,916,955,960,964,969],'w':[0.525,0.239,1.346,0.402,3.379,0.55,0.671]},'initial':0,'monitored':0,'temp':[5.01,4.52,7.13,10.22,11.73,15.07,16.72,16.45,13.2,11.36,10.02,10.47]},
		{'area':4.422,'action':0.12,'capacity':110.39,'local':{'p':[201,916,921,955,959],'w':[2.336,2.05,1.201,1.295,1.368]},'dispersal':{'p':[201,916,921,955,959,961],'w':[1.021,0.913,0.554,0.7,0.616,4.422]},'initial':0,'monitored':0,'temp':[5.01,4.52,7.13,10.19,11.71,15.04,16.72,16.46,13.21,11.36,10.02,10.46]},
		{'area':1.613,'action':1.65,'capacity':48.25,'local':{'p':[966,970,1053,1054],'w':[1.253,2.099,0.498,1.986]},'dispersal':{'p':[962,966,970,977,1053,1054],'w':[1.613,0.596,0.93,0.033,0.336,0.917]},'initial':0,'monitored':0,'temp':[4.87,4.33,6.93,10.07,11.58,14.92,16.54,16.32,13.02,11.2,9.86,10.3]},
		{'area':5.481,'action':1.25,'capacity':140.3,'local':{'p':[912,965,968,973],'w':[2.452,0.458,3.081,2.538]},'dispersal':{'p':[202,907,912,963,965,967,968,969,973,977],'w':[0.911,0.093,1.037,5.481,0.261,0.102,1.13,0.027,1.034,0.129]},'initial':0,'monitored':0,'temp':[4.96,4.44,7.04,10.17,11.67,15.01,16.63,16.38,13.1,11.29,9.94,10.39]},
		{'area':2.157,'action':0.23,'capacity':54.09,'local':{'p':[955,960,965,968,969],'w':[1.586,1.285,1.729,0.136,1.178]},'dispersal':{'p':[955,960,964,965,967,968,969],'w':[0.739,0.646,2.157,0.689,0.053,0.196,0.529]},'initial':0,'monitored':0,'temp':[5,4.5,7.11,10.22,11.73,15.07,16.71,16.45,13.18,11.35,10,10.45]},
		{'area':1.596,'action':0,'capacity':39.72,'local':{'p':[955,963,964,968],'w':[0.235,0.458,1.729,1.376]},'dispersal':{'p':[202,955,963,964,965,967,968,969],'w':[0.108,0.154,0.202,0.694,1.596,0.664,0.639,0.081]},'initial':0,'monitored':0,'temp':[4.99,4.48,7.09,10.21,11.72,15.06,16.69,16.44,13.16,11.33,9.99,10.43]},
		{'area':2.109,'action':0.26,'capacity':53.58,'local':{'p':[202,956,962,967,970,1053],'w':[0.313,0.385,1.253,2.104,0.448,1.496]},'dispersal':{'p':[202,956,962,966,967,970,1053],'w':[0.252,0.323,0.497,2.109,0.891,0.202,0.731]},'initial':0,'monitored':0,'temp':[4.96,4.43,7.04,10.18,11.7,15.03,16.66,16.43,13.13,11.3,9.95,10.39]},
		{'area':3.343,'action':0.39,'capacity':84.67,'local':{'p':[202,956,957,966],'w':[0.537,0.73,1.487,2.104]},'dispersal':{'p':[202,955,956,957,963,964,965,966,967,970],'w':[0.263,0.662,0.439,0.575,0.1,0.015,0.573,0.888,3.343,0.005]},'initial':0,'monitored':0,'temp':[4.99,4.48,7.09,10.21,11.73,15.07,16.7,16.47,13.17,11.34,9.99,10.43]},
		{'area':2.28,'action':0.07,'capacity':56.79,'local':{'p':[912,963,964,965,969],'w':[0.272,3.081,0.136,1.376,1.243]},'dispersal':{'p':[912,963,964,965,968,969],'w':[0.247,1.394,0.155,0.552,2.28,0.587]},'initial':0,'monitored':0,'temp':[4.98,4.47,7.08,10.2,11.7,15.05,16.67,16.42,13.14,11.32,9.98,10.42]},
		{'area':3.047,'action':0.9,'capacity':79.56,'local':{'p':[912,914,960,964,968],'w':[0.87,1.833,1.65,1.178,1.243]},'dispersal':{'p':[912,914,960,963,964,965,968,969],'w':[0.461,0.828,0.777,0.01,0.534,0.045,0.54,3.047]},'initial':0,'monitored':0,'temp':[5,4.51,7.12,10.23,11.73,15.08,16.71,16.44,13.18,11.35,10.01,10.46]},
		{'area':1.669,'action':0.27,'capacity':42.55,'local':{'p':[202,962,966,977,1054],'w':[2.228,2.099,0.448,1.002,0.275]},'dispersal':{'p':[202,962,966,967,970,977,1054],'w':[0.967,0.742,0.324,0.015,1.669,0.587,0.298]},'initial':0,'monitored':0,'temp':[4.87,4.32,6.92,10.06,11.56,14.91,16.52,16.3,13,11.19,9.85,10.29]},
		{'area':3.032,'action':0,'capacity':73.13,'local':{'p':[68,904,974,975,976,977],'w':[1.115,0.122,1.609,1.516,2.68,0.247]},'dispersal':{'p':[68,904,971,972,974,975,976,977],'w':[0.555,0.194,3.032,0.014,0.69,0.627,1.078,0.244]},'initial':0,'monitored':0,'temp':[4.94,4.37,6.96,10.08,11.57,14.91,16.5,16.27,12.99,11.22,9.89,10.33]},
		{'area':3.123,'action':0.39,'capacity':79.3,'local':{'p':[897,974,975,978,981],'w':[2.045,0.683,2.259,1.119,1.094]},'dispersal':{'p':[203,896,897,971,972,974,975,978,981,983],'w':[0.073,0.095,0.864,0.02,3.123,0.341,0.943,0.443,0.581,0.011]},'initial':0,'monitored':0,'temp':[4.93,4.33,6.91,10.01,11.5,14.83,16.4,16.19,12.92,11.17,9.86,10.3]},
		{'area':3.216,'action':0.85,'capacity':83.12,'local':{'p':[907,912,963],'w':[2.154,0.19,2.538]},'dispersal':{'p':[202,903,907,912,963,973,976,977],'w':[0.059,0.004,1.008,0.184,1.052,3.216,0.784,0.661]},'initial':0,'monitored':0,'temp':[4.94,4.4,7,10.13,11.62,14.97,16.58,16.33,13.05,11.25,9.91,10.36]},
		{'area':1.665,'action':0.15,'capacity':41.6,'local':{'p':[904,971,972,975,978],'w':[1.408,1.609,0.683,0.274,1.155]},'dispersal':{'p':[899,904,971,972,974,975,976,978],'w':[0.004,0.796,0.658,0.348,1.665,0.202,0.074,0.447]},'initial':0,'monitored':0,'temp':[4.92,4.34,6.93,10.04,11.53,14.86,16.44,16.22,12.95,11.19,9.87,10.32]},
		{'area':2.44,'action':1.22,'capacity':66.64,'local':{'p':[68,971,972,974,979,981],'w':[2.115,1.516,2.259,0.274,0.056,0.442]},'dispersal':{'p':[68,971,972,974,975,979,981],'w':[0.911,0.698,0.929,0.234,2.44,0.093,0.307]},'initial':0,'monitored':0,'temp':[4.94,4.36,6.95,10.06,11.55,14.88,16.46,16.25,12.96,11.2,9.88,10.32]},
		{'area':3.27,'action':0.03,'capacity':81.25,'local':{'p':[904,971,977],'w':[0.634,2.68,1.876]},'dispersal':{'p':[68,901,904,907,971,973,974,976,977],'w':[0.026,0.08,0.284,0.402,1.098,0.869,0.062,3.27,0.838]},'initial':0,'monitored':0,'temp':[4.93,4.38,6.98,10.1,11.59,14.93,16.53,16.3,13.01,11.23,9.9,10.34]},
		{'area':10.339,'action':4.24,'capacity':272.91,'local':{'p':[68,202,970,971,976,1054,1056],'w':[3.528,0.929,1.002,0.247,1.876,0.416,3.144]},'dispersal':{'p':[68,202,211,962,963,970,971,973,976,977,1054,1056],'w':[1.455,0.326,0.144,0.006,0.155,0.416,0.189,0.583,0.714,10.339,0.235,1.236]},'initial':0,'monitored':0,'temp':[4.8,4.23,6.82,9.95,11.45,14.79,16.39,16.18,12.88,11.1,9.77,10.2]},
		{'area':0.929,'action':0.64,'capacity':26.44,'local':{'p':[896,897,899,904,972,974],'w':[0.546,0.014,1.102,0.384,1.119,1.155]},'dispersal':{'p':[896,897,899,904,972,974,978],'w':[0.28,0.169,0.356,0.318,0.551,0.546,0.929]},'initial':0,'monitored':0,'temp':[4.92,4.32,6.91,10.01,11.5,14.83,16.41,16.19,12.92,11.17,9.86,10.31]},
		{'area':9.376,'action':0.76,'capacity':235.44,'local':{'p':[68,210,211,975,981,987,1049],'w':[4.195,0.686,0.965,0.056,4.396,0.189,2.518]},'dispersal':{'p':[68,210,211,975,979,980,981,987,1049],'w':[1.673,0.378,0.506,0.201,9.376,0.04,1.679,0.161,1.068]},'initial':0,'monitored':0,'temp':[4.82,4.24,6.79,9.92,11.42,14.73,16.29,16.11,12.82,11.08,9.75,10.18]},
		{'area':3.227,'action':0.45,'capacity':81.6,'local':{'p':[210,987,988,1045,1048],'w':[2.08,3.03,1.796,0.527,1.018]},'dispersal':{'p':[210,979,980,981,984,987,988,993,1045,1048],'w':[0.969,0.119,3.227,0.035,0.022,1.202,0.761,0.07,0.21,0.496]},'initial':0,'monitored':0,'temp':[4.51,3.87,6.35,9.47,10.97,14.26,15.81,15.66,12.41,10.7,9.42,9.84]},
		{'area':5.805,'action':1.6,'capacity':151.16,'local':{'p':[203,897,972,975,979,987],'w':[1.816,0.1,1.094,0.442,4.396,3.414]},'dispersal':{'p':[68,203,210,897,972,975,979,980,981,983,987],'w':[0.086,0.748,0.093,0.145,0.46,0.235,1.799,0.053,5.805,0.028,1.354]},'initial':0,'monitored':0,'temp':[4.81,4.21,6.75,9.87,11.36,14.68,16.24,16.05,12.78,11.04,9.73,10.16]},
		{'area':2.186,'action':1.31,'capacity':60.94,'local':{'p':[203,984,985,990,993],'w':[2.065,1.951,0.634,0.868,0.628]},'dispersal':{'p':[203,982,983,984,985,987,990,993],'w':[0.898,2.186,0.024,0.82,0.38,0.07,0.408,0.359]},'initial':0,'monitored':0,'temp':[4.64,3.99,6.49,9.6,11.1,14.4,15.95,15.78,12.53,10.81,9.55,9.98]},
		{'area':3.787,'action':0.98,'capacity':99.01,'local':{'p':[203,897,985,986],'w':[3.023,2.723,0.508,2.317]},'dispersal':{'p':[203,897,972,981,982,983,985,986],'w':[1.247,1.241,0.026,0.066,0.038,3.787,0.343,0.965]},'initial':0,'monitored':0,'temp':[4.79,4.15,6.7,9.8,11.3,14.62,16.17,15.98,12.72,10.99,9.71,10.16]},
		{'area':1.316,'action':0.31,'capacity':34,'local':{'p':[203,982,987,988,993],'w':[0.253,1.951,0.96,1.554,0.678]},'dispersal':{'p':[203,980,982,984,987,988,993],'w':[0.293,0.007,0.743,1.316,0.537,0.606,0.471]},'initial':0,'monitored':0,'temp':[4.58,3.94,6.43,9.54,11.05,14.34,15.89,15.73,12.48,10.76,9.49,9.92]},
		{'area':2.854,'action':1.37,'capacity':76.87,'local':{'p':[203,982,983,986,990,996],'w':[0.201,0.634,0.508,1.747,1.751,1.84]},'dispersal':{'p':[203,982,983,985,986,990,996],'w':[0.155,0.336,0.273,2.854,0.738,0.806,0.883]},'initial':0,'monitored':0,'temp':[4.73,4.08,6.59,9.7,11.21,14.52,16.06,15.88,12.61,10.89,9.64,10.08]},
		{'area':4.463,'action':2.63,'capacity':123.52,'local':{'p':[193,897,983,985,996],'w':[2.303,0.556,2.317,1.747,1.432]},'dispersal':{'p':[193,891,897,983,985,986,996],'w':[1.163,0.025,0.358,0.981,0.746,4.463,0.555]},'initial':0,'monitored':0,'temp':[4.75,4.08,6.62,9.73,11.24,14.55,16.09,15.9,12.64,10.93,9.67,10.13]},
		{'area':3.198,'action':0.11,'capacity':76.69,'local':{'p':[203,210,979,980,981,984,988],'w':[0.578,0.126,0.189,3.03,3.414,0.96,0.36]},'dispersal':{'p':[203,210,979,980,981,982,984,987,988],'w':[0.377,0.282,0.279,1.108,1.31,0.019,0.404,3.198,0.178]},'initial':0,'monitored':0,'temp':[4.65,4.04,6.54,9.66,11.16,14.47,16.02,15.85,12.59,10.86,9.57,10]},
		{'area':1.161,'action':1.04,'capacity':34,'local':{'p':[980,984,987,993,1048],'w':[1.796,1.554,0.36,1.085,0.163]},'dispersal':{'p':[980,984,987,988,993,1048],'w':[0.69,0.678,0.283,1.161,0.583,0.247]},'initial':0,'monitored':0,'temp':[4.48,3.83,6.3,9.41,10.92,14.21,15.75,15.6,12.36,10.65,9.39,9.81]},
		{'area':2.48,'action':1.99,'capacity':71.87,'local':{'p':[204,990,993,1041],'w':[1.373,1.569,1.952,1.479]},'dispersal':{'p':[204,989,990,993,1041],'w':[0.688,2.48,0.724,0.878,0.757]},'initial':0,'monitored':0,'temp':[4.69,4.04,6.52,9.64,11.16,14.46,16.01,15.82,12.56,10.81,9.57,9.98]},
		{'area':3.316,'action':1.13,'capacity':85.8,'local':{'p':[204,982,985,989,993,996],'w':[1.377,0.868,1.751,1.569,0.818,0.73]},'dispersal':{'p':[204,982,985,989,990,993,994,996],'w':[0.672,0.479,0.728,0.621,3.316,0.413,0.061,0.367]},'initial':0,'monitored':0,'temp':[4.72,4.07,6.56,9.68,11.18,14.49,16.04,15.85,12.59,10.86,9.61,10.04]},
		{'area':1.614,'action':0.89,'capacity':44.17,'local':{'p':[890,992,994],'w':[1.324,1.159,1.443]},'dispersal':{'p':[204,890,991,992,994,995],'w':[0.001,0.657,1.614,0.619,0.686,0.571]},'initial':0,'monitored':0,'temp':[4.95,4.3,6.82,9.94,11.45,14.76,16.29,16.07,12.81,11.07,9.84,10.27]},
		{'area':7.612,'action':1.5,'capacity':194.92,'local':{'p':[887,889,890,991,995,998,1000],'w':[0.264,1.153,2.603,1.159,1.185,1.262,1.427]},'dispersal':{'p':[192,887,889,890,892,991,992,995,998,1000],'w':[0.064,0.403,0.532,0.971,0.727,0.455,7.612,0.542,0.513,0.647]},'initial':0,'monitored':0,'temp':[4.87,4.2,6.69,9.82,11.3,14.63,16.14,15.94,12.69,10.97,9.74,10.17]},
		{'area':4.02,'action':1.03,'capacity':103.98,'local':{'p':[982,984,988,989,990,1041,1048],'w':[0.628,0.678,1.085,1.952,0.818,1.127,1.492]},'dispersal':{'p':[980,982,984,988,989,990,993,1039,1040,1041,1048],'w':[0.041,0.35,0.272,0.445,0.748,0.435,4.02,0.004,0.038,0.591,0.689]},'initial':0,'monitored':0,'temp':[4.54,3.89,6.35,9.47,10.99,14.28,15.82,15.66,12.41,10.68,9.44,9.85]},
		{'area':3.145,'action':0.77,'capacity':80.95,'local':{'p':[204,890,991,996],'w':[1.27,1.001,1.443,2.174]},'dispersal':{'p':[204,890,891,990,991,994,995,996],'w':[0.479,0.392,0.59,0.077,0.525,3.145,0.379,0.86]},'initial':0,'monitored':0,'temp':[4.87,4.22,6.74,9.86,11.36,14.67,16.21,16,12.73,11.01,9.77,10.2]},
		{'area':3.008,'action':0.98,'capacity':78.28,'local':{'p':[992,998],'w':[1.185,1.06]},'dispersal':{'p':[204,991,992,994,995,998],'w':[1.244,0.569,0.559,0.189,3.008,0.498]},'initial':0,'monitored':0,'temp':[4.87,4.23,6.72,9.85,11.35,14.67,16.21,16,12.73,10.97,9.75,10.17]},
		{'area':2.947,'action':2.13,'capacity':82.76,'local':{'p':[193,204,985,986,990,994],'w':[0.495,0.119,1.84,1.432,0.73,2.174]},'dispersal':{'p':[193,204,891,985,986,990,994,996],'w':[0.321,0.189,0.769,0.71,0.687,0.383,0.85,2.947]},'initial':0,'monitored':0,'temp':[4.79,4.13,6.66,9.77,11.28,14.59,16.13,15.93,12.67,10.95,9.7,10.15]},
		{'area':5.157,'action':1.68,'capacity':136.96,'local':{'p':[67,1000,1003,1008,1031,1034,1036,1037],'w':[3.044,0.789,0.31,1.09,0.099,0.913,0.097,3.54]},'dispersal':{'p':[67,997,1000,1003,1008,1031,1034,1036,1037],'w':[1.18,5.157,0.444,0.215,0.541,0.139,0.446,0.128,1.353]},'initial':0,'monitored':0,'temp':[4.64,3.97,6.4,9.53,11.11,14.42,15.96,15.74,12.48,10.66,9.49,9.84]},
		{'area':3.709,'action':0.87,'capacity':92.65,'local':{'p':[992,995,1000,1034],'w':[1.262,1.06,3.061,1.54]},'dispersal':{'p':[204,992,995,998,1000,1034,1041],'w':[0.956,0.667,0.436,3.709,1.314,0.748,0.011]},'initial':0,'monitored':0,'temp':[4.77,4.11,6.57,9.71,11.23,14.54,16.09,15.87,12.61,10.83,9.63,10.02]},
		{'area':5.189,'action':2.88,'capacity':140.96,'local':{'p':[67,888,889,1006,1008],'w':[3.085,0.692,2.522,1.029,2.289]},'dispersal':{'p':[67,885,888,889,999,1000,1006,1008],'w':[1.353,0.001,0.395,1.077,5.189,0.051,0.54,0.945]},'initial':0,'monitored':0,'temp':[4.53,3.82,6.23,9.36,10.83,14.17,15.68,15.5,12.29,10.54,9.36,9.76]},
		{'area':6.158,'action':5.36,'capacity':180.09,'local':{'p':[67,889,992,997,998,1034],'w':[2.864,1.089,1.427,0.789,3.061,1.04]},'dispersal':{'p':[67,889,992,997,998,999,1000,1034],'w':[1.12,0.589,0.712,0.403,1.21,0.021,6.158,0.6]},'initial':0,'monitored':0,'temp':[4.64,3.96,6.4,9.53,11.05,14.37,15.91,15.7,12.46,10.69,9.5,9.89]},
		{'area':9.671,'action':3.02,'capacity':253.34,'local':{'p':[189,205,206,885,1002,1005,1007,1010,1011],'w':[0.009,0.489,1.544,1.646,2.339,1.733,1.352,2.745,0.671]},'dispersal':{'p':[189,190,205,206,885,1001,1002,1005,1007,1010,1011,1015],'w':[0.12,0.072,0.309,0.686,0.723,9.671,0.969,0.599,0.574,1.051,0.396,0.005]},'initial':0,'monitored':0,'temp':[4.69,3.99,6.43,9.52,10.89,14.27,15.67,15.55,12.36,…
		{'area':4.485,'action':0.07,'capacity':109.99,'local':{'p':[205,1001,1011,1015,1029],'w':[0.613,2.339,0.289,3.35,2.781]},'dispersal':{'p':[205,1001,1002,1011,1015,1023,1029],'w':[0.367,1.048,4.485,0.334,1.279,0.012,1.179]},'initial':0,'monitored':0,'temp':[4.73,4.04,6.53,9.57,11.05,14.41,15.8,15.65,12.44,10.76,9.54,9.98]},
		{'area':4.583,'action':1.64,'capacity':121.43,'local':{'p':[205,997,1004,1008,1028,1029,1031],'w':[1.893,0.31,0.486,0.664,0.739,2.097,2.438]},'dispersal':{'p':[205,997,1003,1004,1008,1028,1029,1031,1037],'w':[0.806,0.231,4.583,0.218,0.333,0.399,0.919,1.011,0.059]},'initial':0,'monitored':0,'temp':[4.74,4.08,6.53,9.62,11.17,14.5,15.97,15.78,12.53,10.77,9.57,9.95]},
		{'area':1.638,'action':0.34,'capacity':42.38,'local':{'p':[205,1003,1005,1006,1007,1008],'w':[2.137,0.486,0.097,0.904,0.137,2.216]},'dispersal':{'p':[205,1003,1004,1005,1006,1007,1008],'w':[0.814,0.407,1.638,0.114,0.419,0.13,1]},'initial':0,'monitored':0,'temp':[4.69,4.01,6.45,9.55,11.05,14.39,15.86,15.68,12.45,10.71,9.52,9.91]},
		{'area':1.358,'action':0,'capacity':33.79,'local':{'p':[205,1001,1004,1007],'w':[1.764,1.733,0.097,1.674]},'dispersal':{'p':[205,1001,1004,1005,1006,1007],'w':[0.782,0.902,0.16,1.358,0.065,0.695]},'initial':0,'monitored':0,'temp':[4.78,4.1,6.56,9.64,11.08,14.45,15.87,15.72,12.51,10.81,9.59,10.01]},
		{'area':3.197,'action':0.38,'capacity':79.46,'local':{'p':[885,888,999,1004,1007,1008],'w':[1.55,0.377,1.029,0.904,1.894,1.194]},'dispersal':{'p':[205,885,888,999,1004,1005,1006,1007,1008],'w':[0.026,0.732,0.279,0.498,0.403,0.058,3.197,0.778,0.499]},'initial':0,'monitored':0,'temp':[4.67,3.97,6.38,9.51,10.91,14.28,15.75,15.59,12.38,10.67,9.47,9.89]},
		{'area':2.422,'action':0.14,'capacity':60.38,'local':{'p':[885,1001,1004,1005,1006],'w':[1.407,1.352,0.137,1.674,1.894]},'dispersal':{'p':[205,885,1001,1004,1005,1006,1007],'w':[0.08,0.746,0.711,0.166,0.602,0.774,2.422]},'initial':0,'monitored':0,'temp':[4.74,4.05,6.46,9.58,10.95,14.34,15.78,15.64,12.43,10.73,9.52,9.95]},
		{'area':3.605,'action':4.1,'capacity':104.64,'local':{'p':[67,997,999,1003,1004,1006],'w':[0.555,1.09,2.289,0.664,2.216,1.194]},'dispersal':{'p':[67,997,999,1003,1004,1006,1008,1031],'w':[0.286,0.546,0.971,0.424,0.868,0.602,3.605,0.009]},'initial':0,'monitored':0,'temp':[4.62,3.93,6.36,9.47,10.98,14.31,15.81,15.62,12.39,10.64,9.45,9.84]},
		{'area':8.465,'action':4.03,'capacity':228.24,'local':{'p':[66,206,877,1011,1012,1014,1022],'w':[0.484,2.992,1.552,1.193,2.92,0.563,1.728]},'dispersal':{'p':[66,206,877,1009,1011,1012,1014,1022],'w':[0.314,1.27,0.757,8.465,0.586,1.061,0.294,0.787]},'initial':0,'monitored':0,'temp':[4.6,3.88,6.35,9.39,10.71,14.13,15.47,15.36,12.2,10.57,9.38,9.87]},
		{'area':5.917,'action':1.15,'capacity':152.56,'local':{'p':[189,206,877,879,1001],'w':[3.548,3.404,0.369,0.459,2.745]},'dispersal':{'p':[189,190,206,877,879,885,1001,1010],'w':[1.451,0.067,1.372,0.242,0.262,0.101,1.207,5.917]},'initial':0,'monitored':0,'temp':[4.61,3.9,6.26,9.41,10.64,14.06,15.45,15.37,12.19,10.55,9.36,9.82]},
		{'area':6.964,'action':2.07,'capacity':182.22,'local':{'p':[206,1001,1002,1009,1015,1019,1022],'w':[1.686,0.671,0.289,1.193,2.461,2.846,1.06]},'dispersal':{'p':[206,1001,1002,1009,1011,1015,1019,1022],'w':[0.73,0.364,0.245,0.573,6.964,0.945,1.162,0.556]},'initial':0,'monitored':0,'temp':[4.66,3.95,6.47,9.47,10.88,14.27,15.59,15.48,12.31,10.68,9.46,9.96]},
		{'area':2.423,'action':0.29,'capacity':58.68,'local':{'p':[872,877,1009,1014],'w':[1.056,0.73,2.92,2.764]},'dispersal':{'p':[66,872,877,1009,1012,1014],'w':[0.003,0.563,0.448,1.274,2.423,1.202]},'initial':0,'monitored':0,'temp':[4.63,3.92,6.36,9.44,10.69,14.13,15.5,15.37,12.21,10.56,9.4,9.87]},
		{'area':4.385,'action':1.44,'capacity':116.8,'local':{'p':[66,868,872,1014],'w':[2.27,1.182,1.634,0.361]},'dispersal':{'p':[66,868,872,873,1013,1014],'w':[0.856,0.496,0.708,0.041,4.385,0.237]},'initial':0,'monitored':0,'temp':[4.46,3.72,6.16,9.22,10.48,13.92,15.31,15.17,11.99,10.34,9.24,9.69]},
		{'area':3.219,'action':1.08,'capacity':85.65,'local':{'p':[66,872,1009,1012,1013],'w':[3.295,1.617,0.563,2.764,0.361]},'dispersal':{'p':[66,872,1009,1012,1013,1014],'w':[1.374,0.804,0.478,0.991,0.298,3.219]},'initial':0,'monitored':0,'temp':[4.64,3.93,6.39,9.46,10.73,14.17,15.53,15.4,12.23,10.57,9.42,9.89]},
		{'area':2.758,'action':0.26,'capacity':69.93,'local':{'p':[1002,1011,1019,1023,1029],'w':[3.35,2.461,0.511,1.506,0.35]},'dispersal':{'p':[1001,1002,1011,1015,1019,1023,1029],'w':[0.043,1.34,1.063,2.758,0.267,0.731,0.319]},'initial':0,'monitored':0,'temp':[4.72,4.05,6.55,9.57,11.05,14.42,15.78,15.64,12.43,10.77,9.54,10]},
		{'area':3.554,'action':0.15,'capacity':83.41,'local':{'p':[207,1018,1021,1022],'w':[2.128,0.432,0.692,1.729]},'dispersal':{'p':[207,1016,1018,1021,1022],'w':[0.887,3.554,0.243,0.327,0.763]},'initial':0,'monitored':0,'temp':[4.63,3.95,6.47,9.43,10.87,14.26,15.56,15.46,12.26,10.66,9.44,9.94]},
		{'area':1.832,'action':0.21,'capacity':46.24,'local':{'p':[1018,1021,1023,1026],'w':[1.551,0.343,2.1,3.152]},'dispersal':{'p':[1017,1018,1021,1023,1026,1028,1029],'w':[1.832,0.681,0.331,0.857,1.284,0.064,0.144]},'initial':0,'monitored':0,'temp':[4.76,4.11,6.62,9.62,11.14,14.51,15.85,15.71,12.47,10.83,9.59,10.03]},
		{'area':2.502,'action':0.13,'capacity':62.46,'local':{'p':[207,1016,1017,1020,1021,1023],'w':[2.084,0.432,1.551,0.075,1.576,0.757]},'dispersal':{'p':[207,1016,1017,1018,1020,1021,1023,1026],'w':[0.77,0.329,0.681,2.502,0.156,0.763,0.364,0.005]},'initial':0,'monitored':0,'temp':[4.76,4.11,6.63,9.61,11.1,14.48,15.78,15.66,12.44,10.83,9.58,10.06]},
		{'area':2.621,'action':0.22,'capacity':62.23,'local':{'p':[1011,1015,1020,1022,1023],'w':[2.846,0.511,2.525,1.191,0.483]},'dispersal':{'p':[207,1011,1015,1019,1020,1022,1023],'w':[0.031,1.162,0.343,2.621,0.961,0.693,0.333]},'initial':0,'monitored':0,'temp':[4.7,4.02,6.55,9.53,10.97,14.36,15.67,15.55,12.36,10.75,9.51,10.02]},
		{'area':1.333,'action':0.32,'capacity':34.19,'local':{'p':[207,1018,1019,1022,1023],'w':[2.348,0.075,2.525,0.286,0.752]},'dispersal':{'p':[207,1018,1019,1020,1022,1023],'w':[0.906,0.149,1.086,1.333,0.336,0.415]},'initial':0,'monitored':0,'temp':[4.74,4.07,6.61,9.58,11.03,14.42,15.72,15.61,12.41,10.79,9.55,10.06]},
		{'area':3.569,'action':0.19,'capacity':89.02,'local':{'p':[1016,1017,1018,1026],'w':[0.692,0.343,1.576,1.11]},'dispersal':{'p':[1016,1017,1018,1021,1024,1025,1026],'w':[0.349,0.172,0.661,3.569,0.241,1.04,0.339]},'initial':0,'monitored':0,'temp':[4.75,4.12,6.62,9.6,11.11,14.48,15.8,15.68,12.44,10.84,9.58,10.04]},
		{'area':8.931,'action':3.81,'capacity':241.24,'local':{'p':[66,207,1009,1011,1016,1019,1020],'w':[1.947,0.493,1.728,1.06,1.729,1.191,0.286]},'dispersal':{'p':[66,207,1009,1011,1016,1019,1020,1022],'w':[0.836,0.257,0.792,0.516,0.666,0.463,0.131,8.931]},'initial':0,'monitored':0,'temp':[4.51,3.79,6.29,9.28,10.65,14.07,15.38,15.28,12.11,10.49,9.31,9.81]},
		{'area':2.221,'action':0.34,'capacity':49.31,'local':{'p':[1015,1017,1018,1019,1020,1026,1029],'w':[1.506,2.1,0.757,0.483,0.752,0.036,0.494]},'dispersal':{'p':[207,1002,1015,1017,1018,1019,1020,1023,1026,1028,1029],'w':[0.065,0.002,0.639,0.742,0.353,0.259,0.304,2.221,0.197,0.074,0.307]},'initial':0,'monitored':0,'temp':[4.75,4.09,6.6,9.61,11.12,14.49,15.84,15.69,12.46,10.81,9.57,10.03]},
		{'area':1.795,'action':0.19,'capacity':44.45,'local':{'p':[1025],'w':[2.922]},'dispersal':{'p':[208,1021,1024,1025,1026],'w':[0.027,0.245,1.795,1.301,1.184]},'initial':0,'monitored':0,'temp':[4.77,4.14,6.63,9.65,11.21,14.56,15.93,15.78,12.51,10.87,9.61,10.02]},
		{'area':9.176,'action':1.17,'capacity':220.37,'local':{'p':[1024,1030,1128,1130],'w':[2.922,1.711,3.368,1.098]},'dispersal':{'p':[208,1021,1024,1025,1026,1027,1030,1128,1130],'w':[0.784,1.27,0.985,9.176,0.237,0.098,0.737,1.264,0.482]},'initial':0,'monitored':0,'temp':[4.78,4.17,6.63,9.67,11.25,14.59,15.97,15.82,12.53,10.89,9.63,10.02]},
		{'area':3.528,'action':1.79,'capacity':96.27,'local':{'p':[208,1017,1021,1023,1028,1029],'w':[1.62,3.152,1.11,0.036,0.801,0.106]},'dispersal':{'p':[208,1017,1018,1021,1023,1024,1025,1026,1028,1029],'w':[0.527,1.131,0.006,0.582,0.184,1.046,0.357,3.528,0.341,0.17]},'initial':0,'monitored':0,'temp':[4.76,4.12,6.61,9.63,11.18,14.53,15.91,15.76,12.5,10.84,9.59,10.01]},
		{'area':2.837,'action':0,'capacity':17.22,'local':{'p':[62,208,1032,1033],'w':[0.78,0.871,2.357,1.364]},'dispersal':{'p':[62,208,1025,1027,1030,1031,1032,1033,1037],'w':[0.409,0.389,0.093,2.837,0.803,0.07,1.15,0.644,0.049]},'initial':0,'monitored':0,'temp':[4.84,4.23,6.68,9.8,11.43,14.74,16.25,16.01,12.7,10.89,9.69,10.02]},
		{'area':2.632,'action':0.3,'capacity':66.57,'local':{'p':[208,1003,1026,1029,1031],'w':[2.289,0.739,0.801,1.895,1.039]},'dispersal':{'p':[208,1003,1017,1023,1026,1028,1029,1031],'w':[0.931,0.379,0.023,0.064,0.447,2.632,0.812,0.53]},'initial':0,'monitored':0,'temp':[4.74,4.09,6.55,9.62,11.21,14.54,15.98,15.79,12.52,10.79,9.58,9.96]},
		{'area':3.708,'action':0.27,'capacity':92.52,'local':{'p':[205,1002,1003,1015,1023,1026,1028],'w':[0.559,2.781,2.097,0.35,0.494,0.106,1.895]},'dispersal':{'p':[205,1002,1003,1015,1017,1023,1026,1028,1029],'w':[0.403,1.084,0.852,0.219,0.033,0.249,0.146,0.828,3.708]},'initial':0,'monitored':0,'temp':[4.74,4.08,6.56,9.61,11.15,14.49,15.91,15.74,12.5,10.79,9.57,9.98]},
		{'area':5.621,'action':0.06,'capacity':71.26,'local':{'p':[1025,1033,1127,1128],'w':[1.711,2.593,1.277,1.852]},'dispersal':{'p':[208,1025,1027,1030,1033,1121,1127,1128],'w':[0.125,0.777,0.847,5.621,1.092,0.052,0.613,0.705]},'initial':0,'monitored':0,'temp':[4.83,4.23,6.68,9.77,11.39,14.71,16.18,15.97,12.66,10.91,9.68,10.02]},
		{'area':2.874,'action':0.23,'capacity':71.78,'local':{'p':[208,997,1003,1028,1032,1037],'w':[0.426,0.099,2.438,1.039,2.584,0.807]},'dispersal':{'p':[208,997,1003,1008,1027,1028,1031,1032,1037],'w':[0.241,0.186,1.087,0.009,0.083,0.449,2.874,0.999,0.404]},'initial':0,'monitored':0,'temp':[4.76,4.12,6.56,9.67,11.27,14.59,16.08,15.86,12.59,10.79,9.6,9.96]},
		{'area':3.918,'action':0,'capacity':58.82,'local':{'p':[62,208,1027,1031,1037],'w':[0.121,0.105,2.357,2.584,2.668]},'dispersal':{'p':[62,208,1027,1031,1032,1037],'w':[0.21,0.18,1.159,1.07,3.918,1.179]},'initial':0,'monitored':0,'temp':[4.83,4.21,6.65,9.79,11.41,14.73,16.24,16,12.7,10.86,9.67,10.01]},
		{'area':5.832,'action':0.14,'capacity':29.34,'local':{'p':[62,1027,1030,1121,1127],'w':[2.316,1.364,2.593,3.065,0.202]},'dispersal':{'p':[62,1027,1030,1033,1035,1121,1125,1127],'w':[0.97,0.482,1.128,5.832,0.035,1.314,0.14,0.237]},'initial':0,'monitored':0,'temp':[4.88,4.29,6.73,9.86,11.49,14.79,16.31,16.07,12.75,10.94,9.73,10.04]},
		{'area':4.701,'action':1.8,'capacity':123.87,'local':{'p':[997,998,1000,1036],'w':[0.913,1.54,1.04,1.335]},'dispersal':{'p':[62,204,997,998,1000,1034,1036,1037,1041,1044],'w':[0.04,0.167,0.459,0.654,0.481,4.701,0.58,0.059,1.278,0.8]},'initial':0,'monitored':0,'temp':[4.8,4.16,6.62,9.76,11.32,14.63,16.18,15.95,12.67,10.85,9.65,10.01]},
		{'area':4.523,'action':0.27,'capacity':107.37,'local':{'p':[62,1038,1043,1044,1112,1125],'w':[3.218,1.311,1.513,0.437,0.232,2.061]},'dispersal':{'p':[62,1033,1035,1038,1043,1044,1112,1121,1124,1125],'w':[1.617,0.054,4.523,0.549,0.626,0.221,0.162,0.047,0.001,0.89]},'initial':0,'monitored':0,'temp':[4.83,4.24,6.68,9.82,11.4,14.69,16.22,16.01,12.7,10.9,9.68,10.01]},
		{'area':3.044,'action':0.79,'capacity':76,'local':{'p':[62,997,1034,1037],'w':[1.495,0.097,1.335,2.682]},'dispersal':{'p':[62,997,1034,1036,1037,1044],'w':[1.731,0.199,0.522,3.044,1.104,0.169]},'initial':0,'monitored':0,'temp':[4.85,4.23,6.67,9.83,11.44,14.75,16.31,16.05,12.75,10.87,9.7,10.02]},
		{'area':6.537,'action':0.9,'capacity':156.83,'local':{'p':[62,997,1031,1032,1036],'w':[1.075,3.54,0.807,2.668,2.682]},'dispersal':{'p':[62,997,1003,1027,1031,1032,1034,1036,1037],'w':[0.543,1.5,0.104,0.036,0.38,1.04,0.105,1.058,6.537]},'initial':0,'monitored':0,'temp':[4.8,4.16,6.6,9.75,11.37,14.68,16.23,15.97,12.68,10.81,9.64,9.97]},
		{'area':2.57,'action':0.03,'capacity':57.34,'local':{'p':[1035,1042,1043,1112,1118],'w':[1.311,0.545,1.486,1.565,1.392]},'dispersal':{'p':[1035,1038,1042,1043,1112,1118,1125],'w':[0.661,2.57,0.364,0.675,0.702,0.579,0.035]},'initial':0,'monitored':0,'temp':[4.75,4.18,6.61,9.74,11.27,14.54,16.04,15.89,12.59,10.85,9.6,9.96]},
		{'area':3.234,'action':3.48,'capacity':97.91,'local':{'p':[209,1040,1041,1044],'w':[1.913,1.81,2.984,1.077]},'dispersal':{'p':[209,993,1039,1040,1041,1044,1048],'w':[0.773,0.008,3.234,0.813,1.324,0.602,0.089]},'initial':0,'monitored':0,'temp':[4.65,4.02,6.47,9.61,11.15,14.44,15.98,15.8,12.53,10.75,9.52,9.89]},
		{'area':3.469,'action':2.97,'capacity':101.4,'local':{'p':[209,1039,1041,1042,1046,1048],'w':[1.285,1.81,0.151,0.816,2.303,1.84]},'dispersal':{'p':[209,993,1039,1040,1041,1042,1045,1046,1048],'w':[0.526,0.053,0.696,3.469,0.207,0.498,0.001,0.976,0.825]},'initial':0,'monitored':0,'temp':[4.51,3.89,6.32,9.45,10.97,14.24,15.78,15.63,12.37,10.65,9.39,9.78]},
		{'area':8.333,'action':9.06,'capacity':250.8,'local':{'p':[204,989,993,1039,1040,1044,1048],'w':[2.029,1.479,1.127,2.984,0.151,1.085,0.175]},'dispersal':{'p':[204,989,993,998,1034,1039,1040,1041,1044,1048],'w':[0.816,0.595,0.509,0.079,1.327,1.126,0.135,8.333,0.71,0.174]},'initial':0,'monitored':0,'temp':[4.76,4.13,6.59,9.73,11.27,14.57,16.12,15.91,12.64,10.84,9.62,10]},
		{'area':4.837,'action':1.44,'capacity':124.07,'local':{'p':[209,1038,1040,1043,1046,1111,1114,1116,1118],'w':[1.94,0.545,0.816,0.66,0.612,0.187,1.8,0.754,1.104]},'dispersal':{'p':[209,1038,1040,1042,1043,1046,1111,1114,1116,1118],'w':[0.787,0.296,0.369,4.837,0.368,0.344,0.192,0.745,0.326,0.471]},'initial':0,'monitored':0,'temp':[4.67,4.09,6.53,9.66,11.16,14.43,15.93,15.81,12.52,10.81,9.54,9.91]},
		{'area':2.557,'action':0.16,'capacity':64.29,'local':{'p':[209,1035,1038,1042,1044],'w':[0.449,1.513,1.486,0.66,2.291]},'dispersal':{'p':[209,1035,1038,1042,1043,1044],'w':[0.31,0.763,0.666,0.368,2.557,1.026]},'initial':0,'monitored':0,'temp':[4.79,4.2,6.64,9.78,11.32,14.61,16.13,15.95,12.65,10.87,9.64,9.99]},
		{'area':4.372,'action':2.15,'capacity':117.59,'local':{'p':[62,209,1035,1039,1041,1043],'w':[2.558,1.112,0.437,1.077,1.085,2.291]},'dispersal':{'p':[62,209,1034,1035,1036,1039,1041,1043,1044],'w':[0.899,0.546,0.874,0.273,0.199,0.455,0.575,0.985,4.372]},'initial':0,'monitored':0,'temp':[4.84,4.23,6.68,9.83,11.39,14.69,16.24,16.02,12.73,10.9,9.69,10.03]},
		{'area':1.057,'action':0.57,'capacity':29.27,'local':{'p':[210,980,1046,1048],'w':[2.069,0.527,0.519,1.998]},'dispersal':{'p':[210,980,1040,1045,1046,1047,1048],'w':[0.848,0.435,0.002,1.057,0.353,0.088,0.822]},'initial':0,'monitored':0,'temp':[4.34,3.69,6.12,9.25,10.75,14.03,15.57,15.44,12.2,10.51,9.24,9.65]},
		{'area':2.747,'action':0.92,'capacity':71.7,'local':{'p':[210,1040,1042,1045,1047,1048,1111],'w':[0.087,2.303,0.612,0.519,2.326,0.376,0.777]},'dispersal':{'p':[210,1040,1042,1045,1046,1047,1048,1111,1116],'w':[0.125,0.936,0.369,0.208,2.747,0.944,0.245,0.443,0.024]},'initial':0,'monitored':0,'temp':[4.51,3.9,6.34,9.46,10.96,14.23,15.75,15.63,12.37,10.68,9.39,9.79]},
		{'area':6.429,'action':1.68,'capacity':164.71,'local':{'p':[210,1046,1049,1096,1102,1110,1111],'w':[3.298,2.326,0.498,0.003,2.639,0.422,1.341]},'dispersal':{'p':[210,1045,1046,1047,1049,1096,1102,1110,1111],'w':[1.329,0.083,0.985,6.429,0.336,0.059,1.015,0.233,0.662]},'initial':0,'monitored':0,'temp':[4.58,3.98,6.45,9.58,11.08,14.35,15.87,15.75,12.48,10.79,9.48,9.88]},
		{'area':3.142,'action':3.38,'capacity':94.17,'local':{'p':[980,988,993,1040,1041,1045,1046],'w':[1.018,0.163,1.492,1.84,0.175,1.998,0.376]},'dispersal':{'p':[980,988,993,1039,1040,1041,1045,1046,1048],'w':[0.492,0.13,0.653,0.039,0.746,0.19,0.81,0.261,3.142]},'initial':0,'monitored':0,'temp':[4.37,3.71,6.14,9.27,10.78,14.06,15.6,15.46,12.22,10.51,9.26,9.67]},
		{'area':10.191,'action':4.03,'capacity':271.28,'local':{'p':[210,211,979,1047,1096,1099],'w':[1.384,3.108,2.518,0.498,3.163,1.676]},'dispersal':{'p':[210,211,979,1047,1049,1096,1099,1102],'w':[0.59,1.362,1.14,0.262,10.191,1.21,0.741,0.125]},'initial':0,'monitored':0,'temp':[4.78,4.21,6.74,9.89,11.4,14.7,16.25,16.08,12.79,11.06,9.71,10.12]},
		{'area':4.294,'action':5.87,'capacity':131.81,'local':{'p':[212,1053,1057,1061,1090,1091,1095],'w':[3.227,1.11,0.755,0.005,2.251,1.387,0.529]},'dispersal':{'p':[212,1050,1053,1057,1061,1090,1091,1095],'w':[1.231,4.294,0.608,0.451,0.149,0.885,0.549,0.326]},'initial':0,'monitored':0,'temp':[4.77,4.17,6.76,9.92,11.46,14.8,16.41,16.25,12.91,11.09,9.75,10.18]},
		{'area':2.289,'action':1.08,'capacity':62.19,'local':{'p':[211,1052,1055,1056,1057],'w':[1.43,1.088,1.507,1.063,0.957]},'dispersal':{'p':[211,1051,1052,1055,1056,1057],'w':[0.724,2.289,0.45,0.639,0.577,0.512]},'initial':0,'monitored':0,'temp':[4.54,3.94,6.48,9.64,11.16,14.5,16.1,15.93,12.62,10.85,9.52,9.94]},
		{'area':2.026,'action':3.14,'capacity':66.36,'local':{'p':[212,1051,1053,1054,1055,1056],'w':[0.256,1.088,0.244,1.449,1.627,1.811]},'dispersal':{'p':[212,1051,1052,1053,1054,1055,1056],'w':[0.292,0.515,2.026,0.252,0.614,0.591,0.815]},'initial':0,'monitored':0,'temp':[4.67,4.07,6.65,9.8,11.32,14.66,16.27,16.09,12.78,10.98,9.65,10.08]},
		{'area':8.485,'action':5.05,'capacity':234.19,'local':{'p':[212,956,962,966,1050,1052,1054,1061],'w':[0.524,2.69,0.498,1.496,1.11,0.244,2.532,1.977]},'dispersal':{'p':[212,956,962,966,1050,1052,1053,1054,1055,1061,1063,1090],'w':[0.235,1.16,0.275,0.644,0.457,0.188,8.485,0.993,0.008,0.872,0.032,0.084]},'initial':0,'monitored':0,'temp':[4.94,4.38,7,10.15,11.68,15.01,16.64,16.44,13.11,11.27,9.93,10.…
		{'area':4.221,'action':5.7,'capacity':132.55,'local':{'p':[962,970,977,1052,1053,1056],'w':[1.986,0.275,0.416,1.449,2.532,2.24]},'dispersal':{'p':[212,962,970,977,1052,1053,1054,1055,1056],'w':[0.048,0.769,0.222,0.332,0.665,1.113,4.221,0.003,0.895]},'initial':0,'monitored':0,'temp':[4.78,4.21,6.8,9.94,11.46,14.8,16.41,16.21,12.9,11.1,9.76,10.19]},
		{'area':1.659,'action':1.34,'capacity':48.19,'local':{'p':[212,1051,1052,1057],'w':[2.499,1.507,1.627,0.542]},'dispersal':{'p':[212,1051,1052,1053,1054,1055,1057],'w':[1.115,0.608,0.792,0.045,0.004,1.659,0.4]},'initial':0,'monitored':0,'temp':[4.66,4.06,6.64,9.79,11.32,14.66,16.26,16.1,12.77,10.98,9.64,10.07]},
		{'area':6.741,'action':7.06,'capacity':199.63,'local':{'p':[68,211,977,1051,1052,1054],'w':[0.021,2.174,3.144,1.063,1.811,2.24]},'dispersal':{'p':[68,211,977,1051,1052,1054,1056],'w':[0.159,0.987,1.308,0.507,0.684,1.025,6.741]},'initial':0,'monitored':0,'temp':[4.57,3.97,6.52,9.67,11.18,14.52,16.12,15.94,12.64,10.87,9.54,9.97]},
		{'area':5.263,'action':3.4,'capacity':148.01,'local':{'p':[211,212,1050,1051,1055,1095,1097],'w':[2.353,0.893,0.755,0.957,0.542,0.872,2.626]},'dispersal':{'p':[211,212,1050,1051,1055,1057,1095,1097,1099],'w':[1.04,0.348,0.369,0.447,0.243,5.263,0.499,1.105,0.061]},'initial':0,'monitored':0,'temp':[4.64,4.03,6.59,9.76,11.28,14.62,16.21,16.06,12.73,10.95,9.6,10.03]},
		{'area':4.207,'action':0.17,'capacity':105.37,'local':{'p':[213,1059,1061,1063,1079,1080,1084,1085],'w':[2.835,0.631,2.52,0.319,0.801,0.595,0.545,0.36]},'dispersal':{'p':[213,1058,1059,1061,1063,1064,1079,1080,1084,1085],'w':[1.077,4.207,0.358,1.075,0.321,0.003,0.382,0.311,0.26,0.165]},'initial':0,'monitored':0,'temp':[5.16,4.62,7.29,10.41,11.96,15.3,16.96,16.77,13.38,11.5,10.15,10.57]},
		{'area':4.683,'action':0.38,'capacity':107.78,'local':{'p':[213,1058,1062,1064,1073,1080],'w':[1.239,0.631,2.439,0.317,1.154,2.02]},'dispersal':{'p':[63,213,1058,1059,1062,1064,1071,1073,1075,1080],'w':[0.101,0.474,0.359,4.683,0.978,0.198,0.482,0.376,0.042,0.829]},'initial':0,'monitored':0,'temp':[5.17,4.65,7.33,10.41,11.97,15.29,16.99,16.79,13.39,11.51,10.16,10.59]},
		{'area':7.054,'action':0.38,'capacity':174.4,'local':{'p':[957,1062,1063,1064],'w':[0.821,2.465,3.571,1.677]},'dispersal':{'p':[201,953,957,958,1060,1062,1063,1064,1065,1066],'w':[0.124,0.563,0.344,0.633,7.054,1.224,1.493,0.776,0.091,0.182]},'initial':0,'monitored':0,'temp':[5.12,4.61,7.27,10.34,11.88,15.2,16.89,16.67,13.33,11.47,10.11,10.55]},
		{'area':8.682,'action':0.23,'capacity':209.92,'local':{'p':[956,1050,1053,1058,1063,1079,1086,1090,1093],'w':[0.198,0.005,1.977,2.52,1.437,1.273,0.945,2.181,0.607]},'dispersal':{'p':[213,956,1050,1053,1058,1061,1063,1079,1086,1090,1093],'w':[0.004,0.159,0.113,0.852,1.067,8.682,0.641,0.542,0.424,0.85,0.303]},'initial':0,'monitored':0,'temp':[5,4.44,7.08,10.22,11.77,15.1,16.75,16.57,13.19,11.34,9.9…
		{'area':6,'action':0.55,'capacity':151.67,'local':{'p':[1059,1060,1064],'w':[2.439,2.465,1.516]},'dispersal':{'p':[63,213,1059,1060,1062,1064,1065,1066,1070,1071],'w':[0.95,0.006,1.07,1.233,6,0.633,0.325,0.12,0.063,0.078]},'initial':0,'monitored':0,'temp':[5.14,4.63,7.3,10.36,11.92,15.22,16.93,16.72,13.35,11.49,10.13,10.57]},
		{'area':6.991,'action':0.18,'capacity':173.37,'local':{'p':[213,956,957,1058,1060,1061,1064],'w':[0.387,3.888,0.809,0.319,3.571,1.437,0.658]},'dispersal':{'p':[213,956,957,1053,1058,1060,1061,1063,1064],'w':[0.185,1.517,0.513,0.045,0.187,1.469,0.697,6.991,0.305]},'initial':0,'monitored':0,'temp':[5.09,4.57,7.22,10.32,11.86,15.19,16.86,16.64,13.3,11.44,10.09,10.52]},
		{'area':2.325,'action':0.03,'capacity':57.94,'local':{'p':[213,1059,1060,1062,1063],'w':[2.524,0.317,1.677,1.516,0.658]},'dispersal':{'p':[213,1058,1059,1060,1062,1063,1064],'w':[1.053,0.011,0.277,0.716,0.686,0.447,2.325]},'initial':0,'monitored':0,'temp':[5.17,4.65,7.33,10.42,11.96,15.29,16.97,16.77,13.39,11.52,10.16,10.59]},
		{'area':1.426,'action':0.01,'capacity':34.84,'local':{'p':[950,1066],'w':[1.213,1.32]},'dispersal':{'p':[63,949,950,953,1060,1062,1065,1066,1070],'w':[0.085,0.067,0.545,0.069,0.089,0.417,1.426,0.487,0.563]},'initial':0,'monitored':0,'temp':[5.1,4.61,7.25,10.3,11.86,15.15,16.87,16.64,13.31,11.46,10.1,10.54]},
		{'area':0.51,'action':0.26,'capacity':13.75,'local':{'p':[949,950,953,1065],'w':[0.077,0.171,1.229,1.32]},'dispersal':{'p':[949,950,953,1060,1062,1065,1066],'w':[0.168,0.191,0.493,0.228,0.127,0.597,0.51]},'initial':0,'monitored':0,'temp':[5.1,4.6,7.25,10.3,11.86,15.15,16.87,16.64,13.31,11.46,10.1,10.54]},
		{'area':2.247,'action':0.57,'capacity':58.89,'local':{'p':[63,1068,1069],'w':[2.226,2.178,0.928]},'dispersal':{'p':[63,1067,1068,1069,1070],'w':[0.974,2.247,1.265,0.435,0.326]},'initial':0,'monitored':0,'temp':[5.08,4.58,7.23,10.26,11.85,15.12,16.87,16.67,13.29,11.44,10.08,10.52]},
		{'area':4.924,'action':0.85,'capacity':116.89,'local':{'p':[1067,1069,1070,1071,1076],'w':[2.178,0.812,1.612,0.35,1.114]},'dispersal':{'p':[63,214,938,1067,1068,1069,1070,1071,1076],'w':[0.093,0.093,0.347,1.147,4.924,0.323,1.191,0.215,0.462]},'initial':0,'monitored':0,'temp':[5.07,4.58,7.21,10.25,11.84,15.11,16.87,16.68,13.29,11.43,10.07,10.51]},
		{'area':0.906,'action':0,'capacity':22.43,'local':{'p':[63,1067,1068,1071],'w':[0.782,0.928,0.812,1.546]},'dispersal':{'p':[63,1067,1068,1069,1071,1076],'w':[0.494,0.375,0.478,0.906,0.765,0.014]},'initial':0,'monitored':0,'temp':[5.1,4.61,7.26,10.3,11.88,15.16,16.9,16.71,13.31,11.45,10.1,10.54]},
		{'area':10.269,'action':1.06,'capacity':243.82,'local':{'p':[948,1068],'w':[1.272,1.612]},'dispersal':{'p':[63,69,214,938,940,942,948,950,1062,1065,1067,1068,1070],'w':[1.008,0.069,1.007,0.104,0.08,0.116,0.433,0.711,0.098,0.585,0.23,0.712,10.269]},'initial':0,'monitored':0,'temp':[5.07,4.57,7.22,10.24,11.83,15.1,16.84,16.63,13.28,11.44,10.07,10.51]},
		{'area':2.249,'action':0.15,'capacity':49.47,'local':{'p':[63,1068,1069,1073,1076],'w':[0.57,0.35,1.546,0.733,1.822]},'dispersal':{'p':[63,1059,1062,1068,1069,1071,1073,1076],'w':[0.333,0.409,0.076,0.297,0.55,2.249,0.444,0.772]},'initial':0,'monitored':0,'temp':[5.12,4.62,7.28,10.33,11.9,15.2,16.93,16.73,13.33,11.46,10.11,10.55]},
		{'area':1.953,'action':0.59,'capacity':50.17,'local':{'p':[1074,1080,1087,1088],'w':[1.158,0.634,0.338,1.338]},'dispersal':{'p':[215,1072,1073,1074,1080,1087,1088],'w':[0.804,1.953,0.135,0.389,0.436,0.218,0.553]},'initial':0,'monitored':0,'temp':[5.18,4.66,7.34,10.44,12.01,15.33,17.04,16.86,13.41,11.51,10.17,10.59]},
		{'area':3.439,'action':0.56,'capacity':83.99,'local':{'p':[215,1059,1071,1075,1076,1080],'w':[2.384,1.154,0.733,1.844,1.397,0.108]},'dispersal':{'p':[215,1059,1071,1072,1073,1074,1075,1076,1080],'w':[1.094,0.702,0.32,0.118,3.439,0.346,0.585,0.574,0.173]},'initial':0,'monitored':0,'temp':[5.15,4.65,7.31,10.39,11.96,15.27,16.99,16.8,13.37,11.49,10.14,10.58]},
		{'area':0.517,'action':0.09,'capacity':13.35,'local':{'p':[1072,1080],'w':[1.158,0.674]},'dispersal':{'p':[215,1072,1073,1074,1075,1080],'w':[0.097,0.529,0.518,0.517,0.113,0.35]},'initial':0,'monitored':0,'temp':[5.17,4.66,7.33,10.42,11.99,15.31,17.02,16.84,13.4,11.5,10.16,10.59]},
		{'area':0.674,'action':0,'capacity':16.17,'local':{'p':[1073],'w':[1.844]},'dispersal':{'p':[1059,1073,1074,1075,1080],'w':[0.115,0.872,0.141,0.674,0.761]},'initial':0,'monitored':0,'temp':[5.18,4.66,7.34,10.43,11.99,15.31,17.02,16.83,13.4,11.52,10.17,10.6]},
		{'area':3.31,'action':0.15,'capacity':79.37,'local':{'p':[215,1068,1071,1073],'w':[1.244,1.114,1.822,1.397]},'dispersal':{'p':[215,1068,1069,1071,1073,1076],'w':[0.569,0.512,0.002,0.759,0.666,3.31]},'initial':0,'monitored':0,'temp':[5.11,4.62,7.27,10.32,11.9,15.19,16.94,16.75,13.32,11.45,10.1,10.54]},
		{'area':0.953,'action':0.09,'capacity':24.25,'local':{'p':[216,1081,1083,1084,1088],'w':[1.145,1.394,0.506,0.126,0.962]},'dispersal':{'p':[216,1077,1079,1081,1083,1084,1088],'w':[0.575,0.953,0.021,0.49,0.355,0.22,0.481]},'initial':0,'monitored':0,'temp':[5.18,4.63,7.31,10.45,12.01,15.36,17.02,16.85,13.41,11.51,10.16,10.58]},
		{'area':1.114,'action':0.04,'capacity':27.64,'local':{'p':[64,1082,1087],'w':[0.418,0.706,1.229]},'dispersal':{'p':[64,215,1078,1082,1087],'w':[0.201,0.404,1.114,0.332,0.546]},'initial':0,'monitored':0,'temp':[5.22,4.69,7.38,10.51,12.07,15.43,17.11,16.94,13.47,11.55,10.19,10.61]},
		{'area':2.114,'action':0.25,'capacity':53.55,'local':{'p':[1058,1061,1083,1084,1086],'w':[0.801,1.273,0.353,1.82,1.708]},'dispersal':{'p':[1058,1061,1077,1079,1081,1083,1084,1086],'w':[0.458,0.629,0.032,2.114,0.006,0.302,0.776,0.663]},'initial':0,'monitored':0,'temp':[5.08,4.52,7.18,10.32,11.88,15.21,16.87,16.7,13.29,11.41,10.07,10.5]},
		{'area':3.725,'action':0.56,'capacity':94.77,'local':{'p':[1058,1059,1072,1073,1074,1085,1088],'w':[0.595,2.02,0.634,0.108,0.674,2.046,0.545]},'dispersal':{'p':[1058,1059,1072,1073,1074,1075,1080,1081,1084,1085,1088],'w':[0.381,0.88,0.332,0.282,0.263,0.56,3.725,0.011,0.004,0.779,0.342]},'initial':0,'monitored':0,'temp':[5.21,4.68,7.37,10.47,12.04,15.36,17.05,16.87,13.44,11.55,10.2,10.62]},
		{'area':0.576,'action':0.06,'capacity':13.29,'local':{'p':[1077,1084,1085,1088],'w':[1.394,1.273,0.757,0.461]},'dispersal':{'p':[1077,1079,1080,1081,1083,1084,1085,1088],'w':[0.563,0.013,0.041,0.576,0.118,0.565,0.402,0.349]},'initial':0,'monitored':0,'temp':[5.22,4.67,7.36,10.49,12.06,15.4,17.07,16.89,13.45,11.55,10.2,10.62]},
		{'area':2.891,'action':1.47,'capacity':78.09,'local':{'p':[64,216,1078,1087,1089],'w':[2.376,1.607,0.706,1.309,0.933]},'dispersal':{'p':[64,216,1078,1082,1083,1087,1089],'w':[1.042,0.684,0.438,2.891,0.001,0.562,0.557]},'initial':0,'monitored':0,'temp':[5.15,4.6,7.28,10.42,11.98,15.34,17,16.84,13.38,11.48,10.11,10.53]},
		{'area':2.757,'action':2.51,'capacity':80.53,'local':{'p':[216,1077,1079,1084,1086,1089,1092,1093],'w':[1.117,0.506,0.353,0.241,1.845,2.273,0.206,0.245]},'dispersal':{'p':[216,1077,1079,1081,1082,1083,1084,1086,1089,1092,1093],'w':[0.553,0.238,0.216,0.019,0.003,2.757,0.166,0.699,0.949,0.177,0.209]},'initial':0,'monitored':0,'temp':[5.01,4.43,7.08,10.23,11.79,15.13,16.77,16.63,13.21,11.34,9.99,10.…
		{'area':1.605,'action':0.34,'capacity':37.22,'local':{'p':[1058,1077,1079,1081,1083,1085],'w':[0.545,0.126,1.82,1.273,0.241,1.384]},'dispersal':{'p':[1058,1077,1079,1080,1081,1083,1084,1085,1086],'w':[0.397,0.236,0.728,0.004,0.407,0.251,1.605,0.616,0.001]},'initial':0,'monitored':0,'temp':[5.17,4.62,7.3,10.43,11.99,15.33,16.99,16.82,13.39,11.51,10.16,10.58]},
		{'area':1.037,'action':0.25,'capacity':27.07,'local':{'p':[1058,1080,1081,1084,1088],'w':[0.36,2.046,0.757,1.384,0.31]},'dispersal':{'p':[1058,1080,1081,1084,1085,1088],'w':[0.35,0.894,0.304,0.587,1.037,0.306]},'initial':0,'monitored':0,'temp':[5.23,4.7,7.39,10.52,12.08,15.41,17.09,16.91,13.47,11.57,10.22,10.65]},
		{'area':1.942,'action':0.44,'capacity':50.73,'local':{'p':[1061,1079,1083,1093],'w':[0.945,1.708,1.845,1.286]},'dispersal':{'p':[1061,1079,1083,1084,1086,1092,1093],'w':[0.518,0.747,0.875,0.009,1.942,0.03,0.648]},'initial':0,'monitored':0,'temp':[4.96,4.38,7.02,10.17,11.73,15.06,16.7,16.55,13.15,11.29,9.96,10.38]},
		{'area':2.239,'action':0.63,'capacity':58.67,'local':{'p':[216,1072,1078,1082,1088],'w':[0.867,0.338,1.229,1.309,1.342]},'dispersal':{'p':[215,216,1072,1078,1082,1087,1088],'w':[0.392,0.399,0.233,0.514,0.604,2.239,0.608]},'initial':0,'monitored':0,'temp':[5.23,4.69,7.39,10.51,12.08,15.42,17.1,16.93,13.47,11.56,10.2,10.62]},
		{'area':1.931,'action':0.12,'capacity':48.38,'local':{'p':[216,1072,1077,1080,1081,1085,1087],'w':[0.428,1.338,0.962,0.545,0.461,0.31,1.342]},'dispersal':{'p':[216,1072,1077,1080,1081,1085,1087,1088],'w':[0.274,0.675,0.359,0.315,0.223,0.174,0.618,1.931]},'initial':0,'monitored':0,'temp':[5.23,4.69,7.39,10.51,12.07,15.41,17.09,16.92,13.47,11.56,10.21,10.63]},
		{'area':5.202,'action':0.28,'capacity':76.57,'local':{'p':[64,216,217,1082,1083,1092,1094],'w':[0.556,0.376,1.1,0.933,2.273,1.392,2.266]},'dispersal':{'p':[64,216,217,1082,1083,1089,1092,1093,1094],'w':[0.322,0.229,0.534,0.403,0.941,5.202,0.574,0.045,1.001]},'initial':0,'monitored':0,'temp':[4.94,4.35,6.98,10.14,11.7,15.06,16.68,16.55,13.13,11.26,9.9,10.33]},
		{'area':3.657,'action':2.64,'capacity':90.8,'local':{'p':[1050,1061,1091,1093],'w':[2.251,2.181,1.621,1.893]},'dispersal':{'p':[1050,1053,1061,1090,1091,1092,1093],'w':[0.965,0.163,0.996,3.657,0.722,0.016,0.798]},'initial':0,'monitored':0,'temp':[4.83,4.23,6.84,10,11.55,14.88,16.5,16.35,12.99,11.15,9.82,10.25]},
		{'area':2.433,'action':2.84,'capacity':71.02,'local':{'p':[217,1050,1090,1092,1093,1095],'w':[0.721,1.387,1.621,0.448,0.299,1.686]},'dispersal':{'p':[217,1050,1090,1091,1092,1093,1095],'w':[0.356,0.728,0.666,2.433,0.234,0.199,0.783]},'initial':0,'monitored':0,'temp':[4.74,4.13,6.72,9.88,11.43,14.77,16.38,16.24,12.88,11.06,9.73,10.15]},
		{'area':1.673,'action':1.49,'capacity':44.93,'local':{'p':[217,1083,1089,1091,1093],'w':[1.775,0.206,1.392,0.448,1.607]},'dispersal':{'p':[217,1083,1086,1089,1090,1091,1092,1093],'w':[0.782,0.207,0.023,0.637,0.008,0.322,1.673,0.674]},'initial':0,'monitored':0,'temp':[4.79,4.18,6.79,9.95,11.51,14.85,16.47,16.34,12.95,11.11,9.78,10.21]},
		{'area':2.116,'action':0.87,'capacity':54.45,'local':{'p':[1061,1083,1086,1090,1091,1092],'w':[0.607,0.245,1.286,1.893,0.299,1.607]},'dispersal':{'p':[1061,1083,1086,1089,1090,1091,1092,1093],'w':[0.394,0.202,0.526,0.031,0.764,0.258,0.696,2.116]},'initial':0,'monitored':0,'temp':[4.83,4.23,6.84,10,11.55,14.88,16.51,16.38,12.99,11.15,9.83,10.25]},
		{'area':8.212,'action':3.65,'capacity':103.28,'local':{'p':[64,217,1089,1095,1144],'w':[2.298,1.991,2.266,0.289,4.694]},'dispersal':{'p':[64,217,1089,1094,1095,1098,1143,1144],'w':[0.956,0.806,0.949,8.212,0.277,0.01,0.001,1.885]},'initial':0,'monitored':0,'temp':[4.91,4.31,6.95,10.11,11.66,15.04,16.65,16.53,13.1,11.23,9.85,10.27]},
		{'area':6.112,'action':3.4,'capacity':158.44,'local':{'p':[217,1050,1057,1091,1094,1097,1098,1144],'w':[2.78,0.529,0.872,1.686,0.289,0.681,3.139,0.335]},'dispersal':{'p':[217,1050,1057,1091,1094,1095,1097,1098,1143,1144],'w':[1.108,0.319,0.454,0.7,0.193,6.112,0.345,1.28,0.095,0.182]},'initial':0,'monitored':0,'temp':[4.74,4.13,6.72,9.89,11.43,14.77,16.37,16.24,12.87,11.06,9.71,10.13]},
		{'area':2.579,'action':0.15,'capacity':64.9,'local':{'p':[1047,1049,1099,1101,1102,1103],'w':[0.003,3.163,0.71,1.889,1.366,0.649]},'dispersal':{'p':[1047,1049,1096,1099,1101,1102,1103],'w':[0.196,1.323,2.579,0.443,0.698,0.617,0.311]},'initial':0,'monitored':0,'temp':[4.8,4.25,6.76,9.92,11.42,14.72,16.24,16.09,12.8,11.08,9.72,10.12]},
		{'area':5.15,'action':1.76,'capacity':136.44,'local':{'p':[211,218,1057,1095,1098,1099],'w':[0.137,1.137,2.626,0.681,2.895,1.629]},'dispersal':{'p':[211,218,1057,1095,1097,1098,1099],'w':[0.178,0.593,1.073,0.446,5.15,1.157,0.718]},'initial':0,'monitored':0,'temp':[4.7,4.11,6.66,9.84,11.37,14.7,16.28,16.14,12.8,11.02,9.66,10.07]},
		{'area':7.733,'action':3.96,'capacity':211.7,'local':{'p':[218,1095,1097,1135,1137,1143,1144,1145],'w':[1.543,3.139,2.895,1.118,1.157,0.388,0.07,0.703]},'dispersal':{'p':[218,1094,1095,1097,1098,1135,1137,1143,1144,1145],'w':[0.743,0.004,1.357,1.2,7.733,0.458,0.498,0.186,0.127,0.333]},'initial':0,'monitored':0,'temp':[4.73,4.13,6.7,9.88,11.41,14.76,16.34,16.21,12.85,11.05,9.68,10.09]},
		{'area':5.374,'action':0.54,'capacity':136.57,'local':{'p':[211,218,1049,1096,1097,1100,1101],'w':[1.748,0.667,1.676,0.71,1.629,1.473,0.832]},'dispersal':{'p':[211,218,1049,1057,1096,1097,1099,1100,1101],'w':[0.796,0.359,0.726,0.037,0.304,0.74,5.374,0.629,0.39]},'initial':0,'monitored':0,'temp':[4.75,4.18,6.71,9.88,11.4,14.71,16.26,16.11,12.81,11.05,9.69,10.1]},
		{'area':4.255,'action':0.81,'capacity':108.87,'local':{'p':[218,1099,1101,1103,1104],'w':[3.06,1.473,0.947,1.058,1.988]},'dispersal':{'p':[218,1099,1100,1101,1103,1104,1140],'w':[1.283,0.715,4.255,0.412,0.506,0.881,0.108]},'initial':0,'monitored':0,'temp':[4.68,4.12,6.62,9.8,11.3,14.6,16.13,16,12.71,10.98,9.6,10.01]},
		{'area':1.679,'action':0.02,'capacity':41.64,'local':{'p':[1096,1099,1100,1103],'w':[1.889,0.832,0.947,1.99]},'dispersal':{'p':[1096,1099,1100,1101,1103],'w':[0.817,0.472,0.536,1.679,0.955]},'initial':0,'monitored':0,'temp':[4.81,4.26,6.77,9.94,11.45,14.75,16.27,16.12,12.83,11.11,9.73,10.13]},
		{'area':4.9,'action':3.19,'capacity':136.52,'local':{'p':[1047,1096,1103,1107,1109,1110],'w':[2.639,1.366,2.132,0.489,0.561,1.997]},'dispersal':{'p':[1047,1049,1096,1102,1103,1107,1109,1110],'w':[1.217,0.171,0.567,4.9,0.839,0.307,0.198,0.858]},'initial':0,'monitored':0,'temp':[4.74,4.18,6.67,9.82,11.32,14.59,16.1,15.98,12.69,10.99,9.64,10.04]},
		{'area':3.036,'action':1.35,'capacity':82.54,'local':{'p':[1096,1100,1101,1102,1104,1107],'w':[0.649,1.058,1.99,2.132,0.444,1.228]},'dispersal':{'p':[1096,1100,1101,1102,1103,1104,1107],'w':[0.453,0.532,0.736,0.934,3.036,0.304,0.553]},'initial':0,'monitored':0,'temp':[4.77,4.22,6.72,9.88,11.38,14.67,16.18,16.05,12.76,11.05,9.68,10.08]},
		{'area':3.912,'action':1.54,'capacity':105.09,'local':{'p':[218,219,1100,1103,1105,1106,1107,1108,1140],'w':[0.077,0.946,1.988,0.444,2.25,0.523,0.498,0.326,0.675]},'dispersal':{'p':[218,219,1100,1103,1104,1105,1106,1107,1108,1140],'w':[0.136,0.378,0.792,0.279,3.912,0.882,0.299,0.233,0.193,0.399]},'initial':0,'monitored':0,'temp':[4.57,4,6.47,9.64,11.13,14.41,15.92,15.81,12.54,10.85,9.47,9.87]},
		{'area':4.878,'action':1.03,'capacity':125.77,'local':{'p':[65,1104,1106,1132,1140],'w':[1.633,2.25,2.052,0.212,2.82]},'dispersal':{'p':[65,1104,1105,1106,1132,1138,1140],'w':[0.712,0.972,4.878,0.915,0.201,0.065,1.21]},'initial':0,'monitored':0,'temp':[4.42,3.84,6.29,9.47,10.93,14.21,15.71,15.63,12.37,10.7,9.32,9.71]},
		{'area':5.19,'action':0.43,'capacity':131.35,'local':{'p':[65,1104,1105,1108,1119,1133],'w':[1.401,0.523,2.052,2.975,0.523,1.695]},'dispersal':{'p':[65,219,1104,1105,1106,1108,1119,1133],'w':[0.665,0.008,0.338,0.851,5.19,1.196,0.362,0.745]},'initial':0,'monitored':0,'temp':[4.51,3.96,6.4,9.57,11.01,14.28,15.75,15.68,12.41,10.77,9.4,9.78]},
		{'area':1.208,'action':0.75,'capacity':33.83,'local':{'p':[219,1102,1103,1104,1109],'w':[1.568,0.489,1.228,0.498,0.801]},'dispersal':{'p':[219,1102,1103,1104,1107,1109,1110],'w':[0.661,0.286,0.604,0.392,1.208,0.344,0.041]},'initial':0,'monitored':0,'temp':[4.7,4.15,6.63,9.79,11.28,14.56,16.06,15.95,12.66,10.97,9.6,10]},
		{'area':4.061,'action':1.6,'capacity':109.16,'local':{'p':[219,1104,1106,1110,1111,1119],'w':[1.972,0.326,2.975,0.815,0.627,1.724]},'dispersal':{'p':[219,1104,1106,1108,1110,1111,1119],'w':[0.743,0.297,1.224,4.061,0.408,0.36,0.819]},'initial':0,'monitored':0,'temp':[4.62,4.07,6.52,9.68,11.14,14.4,15.88,15.8,12.52,10.87,9.5,9.88]},
		{'area':0.379,'action':0.03,'capacity':9.38,'local':{'p':[219,1102,1107,1110],'w':[0.357,0.561,0.801,1.079]},'dispersal':{'p':[219,1102,1107,1109,1110],'w':[0.318,0.42,0.348,0.379,0.524]},'initial':0,'monitored':0,'temp':[4.73,4.18,6.66,9.82,11.3,14.58,16.07,15.96,12.68,10.99,9.63,10.02]},
		{'area':3.629,'action':0.08,'capacity':90.59,'local':{'p':[219,1047,1102,1108,1109,1111],'w':[0.789,0.422,1.997,0.815,1.079,2.619]},'dispersal':{'p':[219,1047,1102,1107,1108,1109,1110,1111],'w':[0.368,0.34,0.877,0.017,0.472,0.343,3.629,1.147]},'initial':0,'monitored':0,'temp':[4.72,4.17,6.65,9.79,11.27,14.54,16.03,15.93,12.64,10.96,9.61,10]},
		{'area':6.202,'action':0.36,'capacity':153.64,'local':{'p':[1042,1046,1047,1108,1110,1116,1119],'w':[0.187,0.777,1.341,0.627,2.619,3.173,1.311]},'dispersal':{'p':[1042,1046,1047,1108,1110,1111,1116,1119],'w':[0.216,0.377,0.592,0.364,1.086,6.202,1.204,0.652]},'initial':0,'monitored':0,'temp':[4.69,4.13,6.59,9.72,11.2,14.46,15.94,15.85,12.57,10.9,9.57,9.95]},
		{'area':1.429,'action':0.04,'capacity':31.54,'local':{'p':[1035,1038,1113,1118,1120,1124,1125],'w':[0.232,1.565,0.688,0.644,0.276,1.301,0.358]},'dispersal':{'p':[1035,1038,1112,1113,1118,1120,1124,1125],'w':[0.261,0.638,1.429,0.311,0.32,0.232,0.492,0.276]},'initial':0,'monitored':0,'temp':[4.74,4.17,6.59,9.72,11.24,14.51,16,15.87,12.56,10.84,9.59,9.94]},
		{'area':0.893,'action':0,'capacity':17.76,'local':{'p':[1112,1117,1120,1124],'w':[0.688,1.128,0.889,1.153]},'dispersal':{'p':[1112,1113,1115,1117,1118,1120,1122,1124],'w':[0.377,0.893,0.054,0.48,0.019,0.455,0.163,0.518]},'initial':0,'monitored':0,'temp':[4.7,4.14,6.56,9.67,11.17,14.43,15.9,15.8,12.49,10.82,9.54,9.91]},
		{'area':3.71,'action':3.88,'capacity':110.2,'local':{'p':[220,1042,1116,1118,1120],'w':[1.047,1.8,2.734,0.731,1.451]},'dispersal':{'p':[220,1042,1114,1115,1116,1118,1119,1120],'w':[0.498,0.862,3.71,0.071,1.177,0.37,0.066,0.58]},'initial':0,'monitored':0,'temp':[4.68,4.13,6.56,9.68,11.16,14.42,15.89,15.81,12.51,10.84,9.54,9.92]},
		{'area':2.343,'action':0.15,'capacity':59.01,'local':{'p':[220,1117,1120,1122,1131],'w':[2.826,1.911,1.454,0.475,0.309]},'dispersal':{'p':[220,1113,1114,1115,1117,1120,1122,1131],'w':[1.189,0.048,0.143,2.343,0.679,0.624,0.307,0.297]},'initial':0,'monitored':0,'temp':[4.64,4.1,6.51,9.62,11.07,14.32,15.76,15.7,12.4,10.78,9.49,9.86]},
		{'area':3.19,'action':0.22,'capacity':79.25,'local':{'p':[220,1042,1111,1114,1119],'w':[0.126,0.754,3.173,2.734,1.504]},'dispersal':{'p':[220,1042,1046,1111,1114,1116,1119],'w':[0.193,0.459,0.063,1.333,1.058,3.19,0.712]},'initial':0,'monitored':0,'temp':[4.69,4.13,6.58,9.7,11.18,14.44,15.91,15.82,12.53,10.87,9.55,9.93]},
		{'area':1.249,'action':0.15,'capacity':30.11,'local':{'p':[1113,1115,1120,1122,1124],'w':[1.128,1.911,0.171,1.843,0.009]},'dispersal':{'p':[1113,1115,1117,1120,1122,1124],'w':[0.432,0.866,1.249,0.212,0.899,0.151]},'initial':0,'monitored':0,'temp':[4.67,4.13,6.54,9.65,11.12,14.38,15.83,15.75,12.45,10.8,9.52,9.88]},
		{'area':1.626,'action':0.11,'capacity':41,'local':{'p':[1038,1042,1112,1114,1120],'w':[1.392,1.104,0.644,0.731,1.107]},'dispersal':{'p':[1038,1042,1112,1113,1114,1118,1120],'w':[0.629,0.569,0.346,0.015,0.407,1.626,0.514]},'initial':0,'monitored':0,'temp':[4.7,4.13,6.56,9.67,11.17,14.44,15.92,15.81,12.51,10.82,9.55,9.92]},
		{'area':6.931,'action':1.52,'capacity':176.58,'local':{'p':[220,224,1106,1108,1111,1116,1133],'w':[1.756,2.191,0.523,1.724,1.311,1.504,1.021]},'dispersal':{'p':[220,224,1106,1108,1111,1114,1116,1119,1133],'w':[0.787,0.923,0.289,0.735,0.585,0.064,0.613,6.931,0.527]},'initial':0,'monitored':0,'temp':[4.62,4.08,6.51,9.65,11.09,14.34,15.79,15.74,12.45,10.83,9.48,9.86]},
		{'area':1.85,'action':0.9,'capacity':50.54,'local':{'p':[220,1112,1113,1114,1115,1117,1118],'w':[0.039,0.276,0.889,1.451,1.454,0.171,1.107]},'dispersal':{'p':[220,1112,1113,1114,1115,1117,1118,1120],'w':[0.168,0.207,0.364,0.705,0.551,0.153,0.503,1.85]},'initial':0,'monitored':0,'temp':[4.67,4.11,6.53,9.64,11.12,14.38,15.84,15.76,12.46,10.8,9.52,9.89]},
		{'area':9.083,'action':1.27,'capacity':222.53,'local':{'p':[1033,1123,1125,1126,1127],'w':[3.065,2.553,0.666,2.735,0.817]},'dispersal':{'p':[62,221,223,1030,1033,1035,1121,1123,1125,1126,1127],'w':[0.102,1.035,0.398,0.029,1.333,0.045,9.083,0.835,0.52,1.188,0.405]},'initial':0,'monitored':0,'temp':[4.84,4.27,6.7,9.82,11.41,14.7,16.18,16,12.66,10.93,9.69,10.02]},
		{'area':3.365,'action':0.12,'capacity':82.56,'local':{'p':[221,223,1115,1117,1123,1124,1131],'w':[1.813,0.607,0.475,1.843,0.331,0.653,1.592]},'dispersal':{'p':[220,221,223,1113,1115,1117,1122,1123,1124,1125,1131],'w':[0.015,0.725,0.355,0.08,0.345,0.633,3.365,0.185,0.303,0.075,0.721]},'initial':0,'monitored':0,'temp':[4.69,4.15,6.56,9.66,11.14,14.4,15.85,15.77,12.46,10.82,9.54,9.9]},
		{'area':2.273,'action':0,'capacity':55.92,'local':{'p':[221,1121,1122,1124,1125],'w':[1.739,2.553,0.331,0.043,2.135]},'dispersal':{'p':[221,1121,1122,1123,1124,1125],'w':[0.673,1.212,0.268,2.273,0.145,0.813]},'initial':0,'monitored':0,'temp':[4.8,4.24,6.67,9.79,11.36,14.63,16.12,15.96,12.63,10.89,9.65,9.99]},
		{'area':1.379,'action':0,'capacity':31.98,'local':{'p':[1112,1113,1117,1122,1123,1125],'w':[1.301,1.153,0.009,0.653,0.043,1.932]},'dispersal':{'p':[221,1035,1112,1113,1117,1122,1123,1124,1125],'w':[0.004,0.004,0.671,0.444,0.115,0.351,0.135,1.379,0.829]},'initial':0,'monitored':0,'temp':[4.74,4.18,6.6,9.72,11.25,14.52,16,15.87,12.56,10.85,9.59,9.94]},
		{'area':3.667,'action':0,'capacity':89.7,'local':{'p':[1035,1112,1121,1123,1124],'w':[2.061,0.358,0.666,2.135,1.932]},'dispersal':{'p':[62,221,1033,1035,1038,1112,1121,1122,1123,1124,1125],'w':[0.188,0.002,0.142,0.828,0.024,0.253,0.466,0.132,0.92,0.715,3.667]},'initial':0,'monitored':0,'temp':[4.81,4.24,6.67,9.8,11.38,14.66,16.16,15.98,12.66,10.89,9.66,9.99]},
		{'area':6.677,'action':0.26,'capacity':155.15,'local':{'p':[221,222,223,1121,1127,1129],'w':[0.06,1.983,1.268,2.735,2.407,1.797]},'dispersal':{'p':[221,222,223,1121,1126,1127,1129,1130],'w':[0.024,0.654,0.566,1.203,6.677,1.076,0.786,0.095]},'initial':0,'monitored':0,'temp':[4.77,4.22,6.64,9.71,11.28,14.58,16.01,15.87,12.55,10.9,9.63,9.98]},
		{'area':3.224,'action':0.07,'capacity':72.82,'local':{'p':[222,1030,1033,1121,1126,1128,1130],'w':[0.221,1.277,0.202,0.817,2.407,2.263,0.482]},'dispersal':{'p':[222,1030,1033,1121,1126,1127,1128,1130],'w':[0.126,0.562,0.166,0.442,0.953,3.224,0.951,0.353]},'initial':0,'monitored':0,'temp':[4.84,4.26,6.71,9.78,11.4,14.72,16.16,15.97,12.64,10.97,9.7,10.04]},
		{'area':3.544,'action':0,'capacity':80.95,'local':{'p':[1025,1030,1127,1130],'w':[3.368,1.852,2.263,0.976]},'dispersal':{'p':[1025,1030,1127,1128,1130],'w':[1.506,0.881,0.912,3.544,0.585]},'initial':0,'monitored':0,'temp':[4.82,4.23,6.68,9.74,11.35,14.68,16.11,15.93,12.61,10.95,9.68,10.03]},
		{'area':1.607,'action':0.42,'capacity':41.04,'local':{'p':[222,1126,1130],'w':[1.213,1.797,0.944]},'dispersal':{'p':[222,1126,1129,1130],'w':[0.406,0.98,1.607,0.313]},'initial':0,'monitored':0,'temp':[4.74,4.18,6.6,9.66,11.22,14.52,15.93,15.8,12.49,10.88,9.6,9.95]},
		{'area':3.07,'action':0.12,'capacity':66.32,'local':{'p':[222,1025,1127,1128,1129],'w':[1.258,1.098,0.482,0.976,0.944]},'dispersal':{'p':[222,1025,1126,1127,1128,1129,1130],'w':[0.476,0.559,0.042,0.26,0.416,0.346,3.07]},'initial':0,'monitored':0,'temp':[4.74,4.16,6.6,9.64,11.23,14.55,15.94,15.8,12.49,10.89,9.6,9.97]},
		{'area':8.655,'action':0.33,'capacity':215.77,'local':{'p':[220,223,224,1115,1122],'w':[1.232,2.88,2.552,0.309,1.592]},'dispersal':{'p':[220,223,224,1115,1122,1131],'w':[0.527,1.123,1.089,0.187,0.713,8.655]},'initial':0,'monitored':0,'temp':[4.58,4.06,6.46,9.55,10.96,14.21,15.62,15.6,12.3,10.74,9.43,9.8]},
		{'area':5.778,'action':0.84,'capacity':148.68,'local':{'p':[65,1105,1134,1138,1140],'w':[3.037,0.212,0.703,2.731,0.117]},'dispersal':{'p':[65,1105,1132,1134,1138,1140],'w':[1.202,0.194,5.778,0.358,1.1,0.123]},'initial':0,'monitored':0,'temp':[4.36,3.78,6.24,9.46,10.87,14.17,15.67,15.59,12.34,10.68,9.27,9.65]},
		{'area':9.463,'action':1.5,'capacity':243.31,'local':{'p':[65,224,1106,1119,1134],'w':[2.034,3.941,1.695,1.021,2.776]},'dispersal':{'p':[65,224,1106,1119,1133,1134],'w':[0.864,1.571,0.791,0.509,9.463,0.987]},'initial':0,'monitored':0,'temp':[4.43,3.88,6.3,9.48,10.88,14.14,15.59,15.55,12.29,10.7,9.31,9.68]},
		{'area':3.217,'action':0.77,'capacity':83.79,'local':{'p':[65,1132,1133],'w':[1.51,0.703,2.776]},'dispersal':{'p':[65,1132,1133,1134],'w':[0.646,0.332,1.218,3.217]},'initial':0,'monitored':0,'temp':[4.3,3.72,6.16,9.38,10.76,14.05,15.5,15.45,12.23,10.63,9.2,9.57]},
		{'area':3.003,'action':0.4,'capacity':71.88,'local':{'p':[1098,1136,1137,1145],'w':[1.118,1.498,2.59,2.237]},'dispersal':{'p':[1098,1135,1136,1137,1141,1145],'w':[0.651,3.003,0.648,1.093,0.093,0.993]},'initial':0,'monitored':0,'temp':[4.74,4.15,6.72,9.91,11.43,14.79,16.36,16.22,12.87,11.06,9.68,10.08]},
		{'area':1.46,'action':1.03,'capacity':41.42,'local':{'p':[1135,1137,1139,1141,1145],'w':[1.498,0.558,1.647,1.55,0.026]},'dispersal':{'p':[1135,1136,1137,1139,1141,1145],'w':[0.588,1.46,0.365,0.801,0.672,0.176]},'initial':0,'monitored':0,'temp':[4.71,4.13,6.69,9.88,11.38,14.74,16.31,16.16,12.83,11.03,9.63,10.03]},
		{'area':4.552,'action':1.62,'capacity':121.4,'local':{'p':[218,1098,1135,1136,1139,1140],'w':[1.72,1.157,2.59,0.558,0.946,1.566]},'dispersal':{'p':[218,1098,1135,1136,1137,1138,1139,1140],'w':[0.768,0.631,1.017,0.284,4.552,0.001,0.491,0.724]},'initial':0,'monitored':0,'temp':[4.65,4.06,6.6,9.79,11.3,14.64,16.19,16.07,12.74,10.96,9.58,9.98]},
		{'area':6.283,'action':1.31,'capacity':163.16,'local':{'p':[225,1132,1139,1140],'w':[2.711,2.731,1.066,2.859]},'dispersal':{'p':[65,225,1105,1132,1137,1138,1139,1140],'w':[0.006,1.035,0.076,1.124,0.001,6.283,0.55,1.24]},'initial':0,'monitored':0,'temp':[4.45,3.88,6.36,9.56,11.01,14.33,15.86,15.75,12.47,10.77,9.36,9.76]},
		{'area':2.921,'action':0.53,'capacity':75.66,'local':{'p':[225,1136,1137,1138,1140,1141,1142],'w':[2.25,1.647,0.946,1.066,0.37,1.113,0.035]},'dispersal':{'p':[225,1136,1137,1138,1139,1140,1141,1142],'w':[0.942,0.61,0.467,0.486,2.921,0.303,0.467,0.185]},'initial':0,'monitored':0,'temp':[4.64,4.06,6.6,9.79,11.27,14.62,16.18,16.04,12.72,10.96,9.55,9.95]},
		{'area':6.626,'action':2.42,'capacity':176.97,'local':{'p':[218,1104,1105,1132,1137,1138,1139],'w':[2.012,0.675,2.82,0.117,1.566,2.859,0.37]},'dispersal':{'p':[65,218,1100,1104,1105,1132,1137,1138,1139,1140],'w':[0.025,0.858,0.067,0.337,1.1,0.198,0.698,1.171,0.224,6.626]},'initial':0,'monitored':0,'temp':[4.46,3.87,6.35,9.54,11.02,14.33,15.85,15.75,12.47,10.76,9.38,9.78]},
		{'area':2.26,'action':1,'capacity':60.85,'local':{'p':[1136,1139,1142,1145],'w':[1.55,1.113,2.292,1.616]},'dispersal':{'p':[225,1135,1136,1139,1141,1142,1145],'w':[0.159,0.142,0.567,0.47,2.26,1.023,0.774]},'initial':0,'monitored':0,'temp':[4.78,4.2,6.78,9.97,11.47,14.84,16.42,16.27,12.91,11.1,9.69,10.1]},
		{'area':2.538,'action':2.56,'capacity':74.89,'local':{'p':[225,1139,1141,1143,1145],'w':[0.377,0.035,2.292,0.136,1.571]},'dispersal':{'p':[225,226,1139,1141,1142,1143,1145],'w':[0.232,0.034,0.104,0.848,2.538,0.124,0.658]},'initial':0,'monitored':0,'temp':[4.82,4.26,6.85,10.03,11.53,14.91,16.5,16.33,12.97,11.15,9.73,10.14]},
		{'area':3.561,'action':5.47,'capacity':115.07,'local':{'p':[226,1098,1142,1144,1145],'w':[2.134,0.388,0.136,2.798,4.046]},'dispersal':{'p':[226,1095,1098,1142,1143,1144,1145],'w':[0.741,0.093,0.294,0.085,3.561,1.204,1.576]},'initial':0,'monitored':0,'temp':[4.86,4.27,6.88,10.05,11.59,14.97,16.56,16.42,13.03,11.18,9.78,10.19]},
		{'area':3.759,'action':2.63,'capacity':83.23,'local':{'p':[226,1094,1095,1098,1143],'w':[1.729,4.694,0.335,0.07,2.798]},'dispersal':{'p':[217,226,1094,1095,1098,1143,1144],'w':[0.009,0.642,1.845,0.233,0.175,1.161,3.759]},'initial':0,'monitored':0,'temp':[4.89,4.3,6.93,10.1,11.64,15.03,16.63,16.5,13.08,11.22,9.82,10.24]},
		{'area':5.637,'action':7.68,'capacity':177.08,'local':{'p':[1098,1135,1136,1141,1142,1143],'w':[0.703,2.237,0.026,1.616,1.571,4.046]},'dispersal':{'p':[226,1098,1135,1136,1141,1142,1143,1144,1145],'w':[0.035,0.462,0.908,0.094,0.622,0.625,1.636,0.001,5.637]},'initial':0,'monitored':0,'temp':[4.82,4.23,6.83,10.01,11.53,14.91,16.49,16.35,12.97,11.14,9.74,10.15]}
		]
