# Supplementary material for: Modelling Spatial and Temporal Patterns of African Swine Fever in an Isolated Wild Boar Population to Support Decision-Making
Source: Front Vet Sci. 2020 Apr 8;7:154. doi: 10.3389/fvets.2020.00154 (PMC7156605; doi:10.3389/fvets.2020.00154)
Supplement: Supplementary file 1 [file Data_Sheet_1.ZIP › simBoar v4.2 (ASF)/resources/landscape/thiessens_6.txt]

parameters.patches=[
		{'area':3.918,'action':2.42,'capacity':109.53,'local':{'p':[13,14,21,143,597,601],'w':[1.499,2.115,0.896,0.922,0.973,1.789]},'dispersal':{'p':[1,13,14,17,21,143,531,596,597,601],'w':[3.918,0.619,0.878,0.008,0.442,0.48,0.02,0.109,0.561,0.655]},'initial':0,'monitored':1,'temp':[4.85,3.89,6.4,9.55,10.84,14.13,15.68,15.47,12.45,10.81,9.64,10.03]},
		{'area':4.373,'action':7.47,'capacity':143.99,'local':{'p':[16,17,18,19,21,22,533],'w':[0.709,1.478,1.33,0.952,0.394,2.126,1.151]},'dispersal':{'p':[2,16,17,18,19,21,22,533],'w':[4.373,0.377,0.685,0.473,0.362,0.282,0.845,0.725]},'initial':0,'monitored':1,'temp':[5.26,4.45,6.98,10.06,11.47,14.76,16.34,16.04,12.96,11.32,10.09,10.49]},
		{'area':4.917,'action':12.4,'capacity':184.73,'local':{'p':[23,24,30],'w':[3.62,3.223,3.308]},'dispersal':{'p':[3,23,24,30,44,675],'w':[4.917,1.375,1.372,1.459,0.027,0.314]},'initial':59,'monitored':1,'temp':[4.83,4.12,6.63,9.62,11.16,14.43,16.06,15.7,12.6,10.96,9.69,10.14]},
		{'area':3.279,'action':8.13,'capacity':119.66,'local':{'p':[25,27,28,29,30,32],'w':[0.513,2.406,0.942,1.66,0.096,1.715]},'dispersal':{'p':[4,25,27,28,29,30,31,32],'w':[3.279,0.261,1.043,0.472,0.678,0.182,0.074,0.724]},'initial':16,'monitored':1,'temp':[4.79,3.99,6.49,9.6,11,14.31,15.89,15.61,12.51,10.85,9.62,10.04]},
		{'area':1.75,'action':0.91,'capacity':36.98,'local':{'p':[15,25,28,32,33,36,600,679],'w':[0.508,1.713,0.136,0.754,0.406,0.785,1.399,1.847]},'dispersal':{'p':[5,15,25,28,32,33,36,600,679],'w':[1.75,0.291,0.619,0.143,0.384,0.178,0.375,0.584,0.909]},'initial':0,'monitored':1,'temp':[4.56,3.69,6.18,9.34,10.69,14,15.55,15.33,12.23,10.58,9.35,9.77]},
		{'area':4.832,'action':8.08,'capacity':160.53,'local':{'p':[34,35,37,40,41],'w':[1.069,1.508,4.299,0.776,2.5]},'dispersal':{'p':[6,34,35,37,40,41,167,761],'w':[4.832,0.754,0.642,1.681,0.36,0.812,0.175,0.083]},'initial':138,'monitored':1,'temp':[4.59,3.76,6.19,9.39,10.72,14.06,15.56,15.39,12.26,10.62,9.37,9.81]},
		{'area':6.082,'action':11.43,'capacity':202,'local':{'p':[31,39,42,43,54,55],'w':[0.134,0.069,3.637,3.394,2.155,1.266]},'dispersal':{'p':[7,31,39,42,43,54,55],'w':[6.082,0.222,0.199,1.514,1.286,0.965,0.574]},'initial':59,'monitored':1,'temp':[4.4,3.59,6.07,9.19,10.63,13.94,15.49,15.29,12.15,10.5,9.27,9.74]},
		{'area':6.334,'action':9.13,'capacity':200.29,'local':{'p':[44,45,46,48,70,762,763],'w':[2.183,1.474,1.647,1.835,0.952,0.15,2.023]},'dispersal':{'p':[8,44,45,46,48,70,762,763,767],'w':[6.334,0.897,0.646,0.684,0.887,0.267,0.233,0.923,0.034]},'initial':12,'monitored':1,'temp':[4.48,3.75,6.24,9.31,10.79,14.1,15.71,15.46,12.32,10.65,9.41,9.88]},
		{'area':4.631,'action':2.4,'capacity':120.47,'local':{'p':[46,47,48,51,177,829,830,831],'w':[1.176,1.263,3.789,0.916,0.555,0.174,3.229,1.872]},'dispersal':{'p':[9,46,47,48,51,177,829,830,831],'w':[4.631,0.596,0.495,1.549,0.455,0.35,0.003,1.168,0.921]},'initial':0,'monitored':1,'temp':[4.49,3.77,6.3,9.39,10.88,14.19,15.77,15.56,12.38,10.69,9.45,9.92]},
		{'area':1.878,'action':0.89,'capacity':50.66,'local':{'p':[50,51,52,53,56],'w':[1.39,1.81,0.663,1.645,0.199]},'dispersal':{'p':[10,49,50,51,52,53,56],'w':[1.878,0.058,0.654,0.845,0.399,0.479,0.347]},'initial':5,'monitored':1,'temp':[4.47,3.68,6.2,9.3,10.82,14.1,15.63,15.45,12.27,10.61,9.39,9.88]},
		{'area':1.046,'action':1.29,'capacity':31.96,'local':{'p':[49,52],'w':[1.052,0.866]},'dispersal':{'p':[11,49,52,57],'w':[1.046,0.438,0.51,1.124]},'initial':2,'monitored':1,'temp':[4.82,4.07,6.59,9.73,11.21,14.51,16.01,15.81,12.62,10.95,9.71,10.18]},
		{'area':2.291,'action':1.64,'capacity':63.72,'local':{'p':[51,52,178,908],'w':[2.298,1.247,1.885,1.336]},'dispersal':{'p':[12,51,52,178,908,918],'w':[2.291,1.008,0.608,0.797,0.62,0.181]},'initial':0,'monitored':1,'temp':[4.76,4.02,6.59,9.69,11.24,14.52,16.03,15.84,12.61,10.93,9.7,10.19]},
		{'area':2.256,'action':0.75,'capacity':59.7,'local':{'p':[1,15,17,21,28,143],'w':[1.499,1.145,2.721,0.325,0.345,1.551]},'dispersal':{'p':[1,13,15,17,21,28,143],'w':[0.616,2.256,0.47,1.105,0.31,0.307,0.635]},'initial':0,'monitored':1,'temp':[4.86,3.97,6.48,9.61,10.95,14.25,15.81,15.57,12.51,10.86,9.66,10.06]},
		{'area':4.142,'action':2.27,'capacity':110.72,'local':{'p':[1,19,21,531,534,535,597],'w':[2.115,0.639,2.009,1.099,0.883,1.455,0.291]},'dispersal':{'p':[1,14,19,20,21,531,534,535,597],'w':[0.913,4.142,0.318,0.027,0.726,0.542,0.469,0.63,0.264]},'initial':0,'monitored':1,'temp':[5.07,4.14,6.66,9.81,11.11,14.39,15.95,15.73,12.7,11.06,9.88,10.27]},
		{'area':2.265,'action':0.2,'capacity':56.56,'local':{'p':[5,13,28,143,600],'w':[0.508,1.145,1.891,1.441,1.228]},'dispersal':{'p':[5,13,15,17,25,28,143,600],'w':[0.194,0.477,2.265,0.005,0.035,0.807,0.701,0.76]},'initial':0,'monitored':1,'temp':[4.7,3.81,6.32,9.48,10.8,14.11,15.66,15.43,12.35,10.7,9.48,9.89]},
		{'area':5.611,'action':9.75,'capacity':183.86,'local':{'p':[2,17,22,23,27],'w':[0.709,1.827,3.034,1,3.333]},'dispersal':{'p':[2,16,17,22,23,27,30],'w':[0.403,5.611,0.829,1.243,0.531,1.357,0.095]},'initial':8,'monitored':1,'temp':[5.1,4.32,6.84,9.91,11.35,14.65,16.23,15.92,12.82,11.18,9.94,10.35]},
		{'area':3.806,'action':5.27,'capacity':114.26,'local':{'p':[2,13,16,21,27,28],'w':[1.478,2.721,1.827,0.641,0.518,0.724]},'dispersal':{'p':[1,2,13,15,16,17,21,27,28],'w':[0.007,0.669,1.113,0.003,0.769,3.806,0.4,0.287,0.414]},'initial':0,'monitored':1,'temp':[4.98,4.13,6.64,9.75,11.12,14.42,15.99,15.73,12.65,11.01,9.79,10.2]},
		{'area':0.779,'action':0.32,'capacity':20.76,'local':{'p':[2,19,20,533],'w':[1.33,0.726,1.006,0.723]},'dispersal':{'p':[2,18,19,20,533,534],'w':[0.663,0.779,0.461,0.334,0.549,0.001]},'initial':0,'monitored':1,'temp':[5.32,4.49,7.02,10.1,11.51,14.8,16.36,16.08,13.01,11.37,10.15,10.54]},
		{'area':1.251,'action':0.88,'capacity':35.04,'local':{'p':[2,14,18,20,21,534],'w':[0.952,0.639,0.726,0.993,1.874,0.187]},'dispersal':{'p':[2,14,18,19,20,21,534],'w':[0.572,0.342,0.285,1.251,0.341,0.761,0.342]},'initial':0,'monitored':1,'temp':[5.22,4.35,6.88,9.98,11.35,14.64,16.2,15.94,12.89,11.25,10.04,10.43]},
		{'area':0.55,'action':0.07,'capacity':13.01,'local':{'p':[18,19,533,534],'w':[1.006,0.993,0.514,0.967]},'dispersal':{'p':[14,18,19,20,533,534],'w':[0.048,0.429,0.523,0.55,0.376,0.505]},'initial':0,'monitored':1,'temp':[5.33,4.48,7.02,10.11,11.5,14.79,16.35,16.08,13.02,11.38,10.16,10.55]},
		{'area':2.184,'action':2.14,'capacity':64.38,'local':{'p':[1,2,13,14,17,19],'w':[0.896,0.394,0.325,2.009,0.641,1.874]},'dispersal':{'p':[1,2,13,14,17,19,21],'w':[0.479,0.293,0.185,0.916,0.33,0.764,2.184]},'initial':0,'monitored':1,'temp':[5.05,4.15,6.66,9.78,11.12,14.41,15.97,15.73,12.69,11.05,9.86,10.25]},
		{'area':5.615,'action':3.04,'capacity':118.23,'local':{'p':[2,16,23,59,533],'w':[2.126,3.034,0.917,3.07,0.885]},'dispersal':{'p':[2,16,22,23,59,533],'w':[0.907,1.294,5.615,0.377,1.391,0.504]},'initial':3,'monitored':1,'temp':[5.28,4.53,7.06,10.08,11.57,14.86,16.46,16.12,13,11.38,10.12,10.53]},
		{'area':6.193,'action':5.76,'capacity':168.21,'local':{'p':[3,16,22,24,27,30,59,605,611,675],'w':[3.62,1,0.917,0.021,0.05,0.993,1.577,0.07,2.742,1.018]},'dispersal':{'p':[3,16,22,23,24,27,30,59,605,611,675],'w':[1.338,0.431,0.427,6.193,0.15,0.113,0.484,0.555,0.158,1.071,0.491]},'initial':23,'monitored':1,'temp':[5,4.3,6.82,9.78,11.34,14.61,16.24,15.85,12.75,11.12,9.85,10.29]},
		{'area':7.865,'action':6.83,'capacity':228.34,'local':{'p':[3,23,30,44,675,763],'w':[3.223,0.021,0.267,3.594,1.591,3.129]},'dispersal':{'p':[3,23,24,30,44,675,762,763],'w':[1.198,0.022,7.865,0.234,1.397,0.826,0.002,1.53]},'initial':15,'monitored':1,'temp':[4.68,3.97,6.48,9.47,11,14.28,15.92,15.59,12.48,10.83,9.58,10.03]},
		{'area':1.661,'action':3.33,'capacity':54.36,'local':{'p':[4,5,28,32],'w':[0.513,1.713,1.907,1.421]},'dispersal':{'p':[4,5,15,25,28,32,600,679],'w':[0.344,0.706,0.099,1.661,0.805,0.63,0.115,0.022]},'initial':0,'monitored':1,'temp':[4.66,3.81,6.32,9.46,10.82,14.13,15.69,15.45,12.35,10.69,9.46,9.88]},
		{'area':3.16,'action':3.4,'capacity':92.33,'local':{'p':[31,32,33,36,39,43],'w':[1.438,0.562,0.606,1.786,0.491,2.081]},'dispersal':{'p':[26,31,32,33,36,39,40,43],'w':[3.16,0.79,0.348,0.317,0.65,0.314,0.035,0.884]},'initial':10,'monitored':1,'temp':[4.48,3.65,6.13,9.26,10.65,13.97,15.52,15.31,12.2,10.54,9.31,9.75]},
		{'area':4.525,'action':4.27,'capacity':111.51,'local':{'p':[4,16,17,23,28,30],'w':[2.406,3.333,0.518,0.05,1.004,1.784]},'dispersal':{'p':[4,16,17,23,27,28,29,30],'w':[0.957,1.341,0.347,0.177,4.525,0.492,0.068,0.755]},'initial':39,'monitored':1,'temp':[4.94,4.15,6.66,9.74,11.16,14.47,16.05,15.76,12.66,11.01,9.77,10.19]},
		{'area':3.046,'action':2.93,'capacity':89.1,'local':{'p':[4,5,13,15,17,25,27],'w':[0.942,0.136,0.345,1.891,0.724,1.907,1.004]},'dispersal':{'p':[4,5,13,15,17,25,27,28,600],'w':[0.44,0.222,0.198,0.797,0.368,0.736,0.493,3.046,0.005]},'initial':0,'monitored':1,'temp':[4.76,3.91,6.42,9.56,10.92,14.22,15.79,15.53,12.44,10.79,9.56,9.97]},
		{'area':4.546,'action':6.03,'capacity':142.37,'local':{'p':[4,30,31,32,44],'w':[1.66,3.523,3.418,0.11,0.844]},'dispersal':{'p':[4,27,29,30,31,32,44],'w':[0.682,0.095,4.546,1.463,1.381,0.17,0.534]},'initial':61,'monitored':1,'temp':[4.73,3.96,6.46,9.54,10.98,14.29,15.88,15.6,12.48,10.82,9.59,10.02]},
		{'area':5.826,'action':8.05,'capacity':177.67,'local':{'p':[3,4,23,24,27,29,44],'w':[3.308,0.096,0.993,0.267,1.784,3.523,0.594]},'dispersal':{'p':[3,4,16,23,24,27,29,30,44],'w':[1.235,0.142,0.109,0.53,0.218,0.718,1.426,5.826,0.378]},'initial':101,'monitored':1,'temp':[4.82,4.08,6.58,9.63,11.1,14.4,16,15.69,12.58,10.93,9.68,10.12]},
		{'area':5.801,'action':5.92,'capacity':173.57,'local':{'p':[7,26,29,32,42,43,44],'w':[0.134,1.438,3.418,1.093,2.283,0.577,0.508]},'dispersal':{'p':[4,7,26,29,31,32,42,43,44],'w':[0.075,0.13,0.701,1.39,5.801,0.528,0.922,0.279,0.358]},'initial':39,'monitored':1,'temp':[4.6,3.81,6.31,9.41,10.83,14.15,15.73,15.48,12.35,10.69,9.46,9.9]},
		{'area':3.246,'action':7.09,'capacity':114.2,'local':{'p':[4,5,25,26,29,31,36],'w':[1.715,0.754,1.421,0.562,0.11,1.093,1.191]},'dispersal':{'p':[4,5,25,26,29,31,32,36],'w':[0.771,0.417,0.586,0.304,0.164,0.511,3.246,0.51]},'initial':10,'monitored':1,'temp':[4.64,3.81,6.31,9.43,10.82,14.13,15.69,15.45,12.34,10.69,9.46,9.89]},
		{'area':1.18,'action':0.24,'capacity':25.39,'local':{'p':[5,26,36,39,40,679],'w':[0.406,0.606,1.626,0.194,0.68,1.549]},'dispersal':{'p':[5,26,33,35,36,39,40,679],'w':[0.257,0.365,1.18,0.001,0.612,0.216,0.357,0.702]},'initial':0,'monitored':1,'temp':[4.42,3.56,6.03,9.18,10.55,13.86,15.4,15.2,12.1,10.46,9.23,9.66]},
		{'area':10.729,'action':16.79,'capacity':346.8,'local':{'p':[6,35,37,156,677,679,680],'w':[1.069,3.286,1.711,1.228,2.185,1.201,1.515]},'dispersal':{'p':[6,34,35,37,38,156,166,677,679,680,683,754],'w':[0.47,10.729,1.269,0.688,0.804,0.521,0.484,0.861,0.715,0.549,0.001,0.207]},'initial':101,'monitored':1,'temp':[4.79,3.95,6.38,9.62,10.86,14.22,15.72,15.54,12.41,10.76,9.5,9.93]},
		{'area':4.973,'action':6.83,'capacity':146.92,'local':{'p':[6,34,40,679],'w':[1.508,3.286,2.044,2.647]},'dispersal':{'p':[6,33,34,35,40,679],'w':[0.772,0.012,1.392,4.973,0.747,1.352]},'initial':44,'monitored':1,'temp':[4.52,3.65,6.1,9.28,10.61,13.93,15.45,15.27,12.16,10.52,9.28,9.71]},
		{'area':1.651,'action':0.97,'capacity':34.24,'local':{'p':[5,26,32,33],'w':[0.785,1.786,1.191,1.626]},'dispersal':{'p':[5,26,32,33,36],'w':[0.446,0.863,0.619,0.724,1.651]},'initial':3,'monitored':1,'temp':[4.5,3.66,6.13,9.28,10.65,13.96,15.51,15.3,12.2,10.55,9.32,9.75]},
		{'area':7.701,'action':16.29,'capacity':263.36,'local':{'p':[6,34,38,41,167,755],'w':[4.299,1.711,2.755,0.314,0.896,0.153]},'dispersal':{'p':[6,34,37,38,41,167,755,758,760,837,838],'w':[1.612,0.909,7.701,0.937,0.138,0.537,0.357,1.417,0.205,0.009,0.173]},'initial':73,'monitored':1,'temp':[4.74,3.96,6.38,9.59,10.92,14.28,15.77,15.59,12.43,10.78,9.53,9.99]},
		{'area':2.604,'action':5.71,'capacity':89.93,'local':{'p':[37,754,755],'w':[2.755,0.136,3.082]},'dispersal':{'p':[34,37,38,166,677,754,755,838],'w':[1.414,1.263,2.604,1.142,0.048,0.263,0.823,0.269]},'initial':0,'monitored':1,'temp':[4.82,4.05,6.41,9.69,10.9,14.31,15.8,15.62,12.45,10.81,9.55,10.01]},
		{'area':2.249,'action':2.58,'capacity':68.31,'local':{'p':[7,26,33,40,43,55,155,167,759,761],'w':[0.069,0.491,0.194,0.645,2.482,0.554,0.394,0.831,0.294,1.351]},'dispersal':{'p':[7,26,33,39,40,41,43,55,155,167,759,761],'w':[0.155,0.271,0.174,2.249,0.354,0.035,0.925,0.273,0.134,0.473,0.115,0.508]},'initial':0,'monitored':1,'temp':[4.42,3.59,6.05,9.19,10.59,13.9,15.43,15.25,12.13,10.49,9.25,9.7]},
		{'area':1.83,'action':1.32,'capacity':37.77,'local':{'p':[6,33,35,39,41,155,679],'w':[0.776,0.68,2.044,0.645,0.929,0.712,0.817]},'dispersal':{'p':[6,26,33,35,39,40,41,155,679,759],'w':[0.463,0.048,0.346,0.886,0.339,1.83,0.337,0.134,0.26,0.035]},'initial':8,'monitored':1,'temp':[4.36,3.5,5.93,9.1,10.46,13.77,15.3,15.13,12.02,10.39,9.16,9.6]},
		{'area':1.172,'action':0.19,'capacity':28.03,'local':{'p':[6,37,40,155,167,759,761],'w':[2.5,0.314,0.929,0.342,0.952,0.37,1.349]},'dispersal':{'p':[6,37,39,40,41,155,167,759,761],'w':[0.963,0.295,0.065,0.509,1.172,0.133,0.541,0.116,0.546]},'initial':0,'monitored':1,'temp':[4.46,3.62,6.07,9.23,10.62,13.93,15.44,15.27,12.15,10.51,9.27,9.72]},
		{'area':9.306,'action':13.8,'capacity':293.51,'local':{'p':[7,31,44,48,54,56],'w':[3.637,2.283,3.471,2.003,0.722,0.149]},'dispersal':{'p':[7,31,42,43,44,48,54,56],'w':[1.416,1.038,9.306,0.068,1.472,0.895,0.382,0.146]},'initial':107,'monitored':1,'temp':[4.41,3.61,6.1,9.2,10.65,13.96,15.54,15.32,12.18,10.52,9.3,9.76]},
		{'area':3.507,'action':5.98,'capacity':116.85,'local':{'p':[7,26,31,39],'w':[3.394,2.081,0.577,2.482]},'dispersal':{'p':[7,26,31,39,42,43,55],'w':[1.356,0.885,0.385,1.102,0.06,3.507,0.126]},'initial':11,'monitored':1,'temp':[4.43,3.61,6.08,9.21,10.62,13.93,15.48,15.28,12.16,10.51,9.27,9.72]},
		{'area':9.57,'action':9.66,'capacity':216.71,'local':{'p':[8,24,29,30,31,42,48,762,763],'w':[2.183,3.594,0.844,0.594,0.508,3.471,0.417,3.238,0.594]},'dispersal':{'p':[3,8,24,29,30,31,42,44,48,70,762,763],'w':[0.012,0.878,1.454,0.358,0.317,0.273,1.416,9.57,0.318,0.073,0.692,0.455]},'initial':48,'monitored':1,'temp':[4.5,3.74,6.23,9.29,10.76,14.07,15.68,15.41,12.29,10.63,9.4,9.86]},
		{'area':3.944,'action':3.1,'capacity':113.13,'local':{'p':[8,46,47,168,763,767],'w':[1.474,1.984,0.032,2.708,0.163,1.158]},'dispersal':{'p':[8,45,46,47,168,763,767],'w':[0.66,3.944,0.794,0.103,1.078,0.208,0.653]},'initial':1,'monitored':1,'temp':[4.71,4.04,6.57,9.66,11.13,14.47,16.08,15.8,12.65,10.93,9.67,10.13]},
		{'area':3.419,'action':1.61,'capacity':93.18,'local':{'p':[8,9,45,47,48],'w':[1.647,1.176,1.984,1.32,1.199]},'dispersal':{'p':[8,9,45,46,47,48,168],'w':[0.795,0.531,0.81,3.419,0.507,0.62,0.168]},'initial':3,'monitored':1,'temp':[4.49,3.78,6.29,9.38,10.84,14.17,15.78,15.53,12.38,10.68,9.44,9.91]},
		{'area':1.191,'action':0.16,'capacity':24.57,'local':{'p':[9,45,46,168,177],'w':[1.263,0.032,1.32,0.825,1.198]},'dispersal':{'p':[9,45,46,47,168,177],'w':[0.548,0.136,0.575,1.191,0.405,0.678]},'initial':0,'monitored':1,'temp':[4.6,3.91,6.44,9.54,11.01,14.35,15.94,15.7,12.53,10.81,9.56,10.03]},
		{'area':12.278,'action':9.55,'capacity':315.86,'local':{'p':[8,9,42,44,46,51,56],'w':[1.835,3.789,2.003,0.417,1.199,0.729,4.343]},'dispersal':{'p':[8,9,42,44,46,48,51,54,56,829,830],'w':[0.78,1.534,0.846,0.255,0.533,12.278,0.464,0.049,1.682,0.003,0.034]},'initial':17,'monitored':1,'temp':[4.35,3.58,6.08,9.17,10.65,13.96,15.54,15.33,12.17,10.5,9.28,9.76]},
		{'area':1.674,'action':3,'capacity':55.67,'local':{'p':[11,50,52,54],'w':[1.052,1.677,1.493,0.093]},'dispersal':{'p':[10,11,49,50,52,54,57],'w':[0.108,0.442,1.674,0.653,0.731,0.118,0.542]},'initial':6,'monitored':1,'temp':[4.64,3.87,6.38,9.51,11,14.3,15.81,15.62,12.43,10.78,9.54,10.02]},
		{'area':2.358,'action':2.28,'capacity':65.64,'local':{'p':[10,49,52,53,54,56],'w':[1.39,1.677,0.092,0.758,2.453,0.703]},'dispersal':{'p':[10,49,50,52,53,54,56,57],'w':[0.581,0.634,2.358,0.198,0.265,1.041,0.461,0.104]},'initial':7,'monitored':1,'temp':[4.4,3.6,6.1,9.21,10.7,14,15.53,15.35,12.18,10.53,9.32,9.8]},
		{'area':7.045,'action':3.78,'capacity':190.94,'local':{'p':[9,10,12,48,52,56,831,908,918],'w':[0.916,1.81,2.298,0.729,0.886,2.271,2.001,0.02,1.143]},'dispersal':{'p':[9,10,12,48,51,52,53,56,831,908,918],'w':[0.42,0.713,0.908,0.365,7.045,0.512,0.01,0.901,0.872,0.064,0.541]},'initial':5,'monitored':1,'temp':[4.55,3.79,6.34,9.43,10.96,14.25,15.79,15.6,12.4,10.72,9.49,9.99]},
		{'area':4.895,'action':4.14,'capacity':136.95,'local':{'p':[10,11,12,49,50,51,178,833],'w':[0.663,0.866,1.247,1.493,0.092,0.886,1.691,1.15]},'dispersal':{'p':[10,11,12,49,50,51,52,57,178,760,833],'w':[0.324,0.328,0.46,0.574,0.124,0.401,4.895,0.309,0.763,0.051,0.559]},'initial':8,'monitored':1,'temp':[4.83,4.08,6.63,9.75,11.27,14.56,16.06,15.86,12.65,10.98,9.74,10.22]},
		{'area':0.607,'action':0.65,'capacity':18.28,'local':{'p':[10,50,56],'w':[1.645,0.758,1.963]},'dispersal':{'p':[10,50,51,53,56],'w':[0.677,0.537,0.094,0.607,0.94]},'initial':2,'monitored':1,'temp':[4.31,3.51,6.01,9.11,10.61,13.9,15.44,15.27,12.1,10.45,9.24,9.73]},
		{'area':4.452,'action':3.28,'capacity':119.24,'local':{'p':[7,42,49,50,55,56],'w':[2.155,0.722,0.093,2.453,1.295,1.174]},'dispersal':{'p':[7,42,48,49,50,54,55,56,57,167],'w':[0.924,0.427,0.063,0.128,0.897,4.452,0.518,0.606,0.418,0.02]},'initial':4,'monitored':1,'temp':[4.32,3.5,5.98,9.09,10.56,13.86,15.4,15.23,12.08,10.43,9.22,9.7]},
		{'area':1.537,'action':1.55,'capacity':40.85,'local':{'p':[7,39,54,57,167],'w':[1.266,0.554,1.295,0.189,3.294]},'dispersal':{'p':[7,39,43,54,55,57,167,758],'w':[0.6,0.263,0.044,0.583,1.537,0.729,1.348,0.007]},'initial':0,'monitored':1,'temp':[4.49,3.68,6.16,9.3,10.74,14.05,15.57,15.38,12.24,10.59,9.36,9.82]},
		{'area':6.081,'action':4,'capacity':165.39,'local':{'p':[10,42,48,50,51,53,54],'w':[0.199,0.149,4.343,0.703,2.271,1.963,1.174]},'dispersal':{'p':[10,42,48,50,51,53,54,56],'w':[0.26,0.22,1.842,0.325,1.083,0.531,0.548,6.081]},'initial':1,'monitored':1,'temp':[4.29,3.5,6,9.1,10.6,13.89,15.44,15.26,12.1,10.44,9.23,9.72]},
		{'area':3.364,'action':4.77,'capacity':104.58,'local':{'p':[55,167,758,760],'w':[0.189,0.213,1.411,1.927]},'dispersal':{'p':[11,49,50,52,54,55,57,167,758,760,833],'w':[0.699,0.432,0.042,0.316,0.462,0.36,3.364,0.403,0.631,0.8,0.169]},'initial':0,'monitored':1,'temp':[4.78,4.02,6.53,9.67,11.14,14.44,15.94,15.75,12.56,10.9,9.66,10.13]},
		{'area':8.247,'action':4.44,'capacity':168.38,'local':{'p':[82,243,244,245,247,249],'w':[0.415,0.95,0.116,0.676,3.318,3.223]},'dispersal':{'p':[58,82,243,244,245,247,249],'w':[8.247,0.284,0.523,0.162,0.343,1.17,1.32]},'initial':0,'monitored':0,'temp':[5.45,4.41,6.99,10.08,11.55,14.77,16.21,16.03,13.28,11.54,10.27,10.75]},
		{'area':3.443,'action':0.45,'capacity':70.73,'local':{'p':[22,23,533,605],'w':[3.07,1.577,1.368,4.585]},'dispersal':{'p':[22,23,59,533,605,611],'w':[1.365,0.756,3.443,0.608,1.86,0.079]},'initial':0,'monitored':0,'temp':[5.29,4.57,7.09,10.06,11.62,14.89,16.49,16.13,13.01,11.4,10.13,10.55]},
		{'area':3.841,'action':1.04,'capacity':98.97,'local':{'p':[563,572,579,580,582],'w':[0.277,1.43,1.961,2.663,1.538]},'dispersal':{'p':[60,563,572,579,580,582,583],'w':[3.841,0.253,0.634,0.896,1.125,0.697,0.093]},'initial':0,'monitored':0,'temp':[4.63,3.81,6.18,9.42,10.66,13.98,15.39,15.21,12.17,10.58,9.42,9.75]},
		{'area':3.483,'action':0.58,'capacity':50.18,'local':{'p':[1030,1032,1036,1122],'w':[2.035,0.689,1.392,1.117]},'dispersal':{'p':[61,1030,1031,1032,1036,1122],'w':[3.483,0.855,1.024,0.407,0.621,0.557]},'initial':0,'monitored':0,'temp':[4.88,4.29,6.73,9.88,11.5,14.8,16.34,16.1,12.78,10.92,9.73,10.04]},
		{'area':5.344,'action':0.12,'capacity':129.86,'local':{'p':[1070,1071,1080],'w':[0.469,3.096,1.092]},'dispersal':{'p':[62,1070,1071,1072,1073,1074,1075,1080],'w':[5.344,0.264,1.221,0.097,0.387,0.068,1.29,0.532]},'initial':0,'monitored':0,'temp':[5.11,4.61,7.27,10.31,11.88,15.17,16.9,16.69,13.32,11.46,10.1,10.54]},
		{'area':10.714,'action':2.16,'capacity':277.33,'local':{'p':[222,1101,1110,1128,1129,1130,1132],'w':[0.827,1.092,0.859,2.949,0.726,0.314,3.329]},'dispersal':{'p':[63,222,1100,1101,1110,1128,1129,1130,1131,1132],'w':[10.714,0.407,0.003,0.453,0.403,1.19,0.328,0.186,0.04,1.266]},'initial':0,'monitored':0,'temp':[4.38,3.81,6.24,9.45,10.85,14.13,15.59,15.54,12.29,10.67,9.27,9.65]},
		{'area':7.274,'action':5.4,'capacity':207.41,'local':{'p':[1016,1020,1021,1022],'w':[1.411,3.408,2.264,0.261]},'dispersal':{'p':[64,1016,1018,1020,1021,1022],'w':[7.274,0.694,0.002,1.322,0.882,0.235]},'initial':0,'monitored':0,'temp':[4.51,3.79,6.25,9.29,10.58,14.02,15.38,15.25,12.09,10.43,9.3,9.77]},
		{'area':6.56,'action':4.35,'capacity':183.65,'local':{'p':[898,906,1002,1008,1009],'w':[1.757,1.164,3.108,1.52,2.405]},'dispersal':{'p':[65,898,906,1002,1008,1009,1031],'w':[6.56,0.795,0.551,1.423,0.672,0.975,0.103]},'initial':0,'monitored':0,'temp':[4.59,3.9,6.32,9.46,10.97,14.29,15.83,15.63,12.39,10.63,9.44,9.84]},
		{'area':2.414,'action':0,'capacity':58.36,'local':{'p':[982,988,989,990,992,997],'w':[0.612,1.383,1.846,1.078,1.152,0.198]},'dispersal':{'p':[66,982,983,988,989,990,991,992,997],'w':[2.414,0.332,0.099,0.625,0.726,0.465,0.001,0.525,0.237]},'initial':0,'monitored':0,'temp':[4.94,4.37,6.96,10.08,11.57,14.9,16.49,16.27,12.98,11.21,9.89,10.33]},
		{'area':8.387,'action':1.74,'capacity':215.34,'local':{'p':[966,968,971,1074],'w':[1.562,1.26,2.294,1.555]},'dispersal':{'p':[67,948,965,966,968,971,1073,1074],'w':[8.387,0.234,1.256,0.68,0.562,0.938,0.62,0.597]},'initial':0,'monitored':0,'temp':[5.09,4.6,7.23,10.25,11.82,15.11,16.83,16.58,13.29,11.45,10.09,10.53]},
		{'area':1.549,'action':0.94,'capacity':43.07,'local':{'p':[795,796,797],'w':[0.618,1.069,1.742]},'dispersal':{'p':[68,795,796,797],'w':[1.549,0.396,0.562,0.738]},'initial':0,'monitored':0,'temp':[3.95,3.19,5.79,8.91,10.62,13.93,15.67,15.29,12.12,10.38,8.96,9.44]},
		{'area':4.573,'action':0.21,'capacity':46.57,'local':{'p':[776,779,780,781,783,816],'w':[1.548,1.783,1.33,1.34,0.253,1.087]},'dispersal':{'p':[69,664,776,777,778,779,780,781,782,783,816],'w':[4.573,0.038,0.569,0.804,0.002,0.672,0.618,0.616,0.04,0.18,0.485]},'initial':0,'monitored':0,'temp':[5.18,4.58,7.16,10.38,11.94,15.3,16.87,16.57,13.41,11.54,10.17,10.65]},
		{'area':0.33,'action':0.43,'capacity':10.39,'local':{'p':[8,762,763],'w':[0.952,0.737,0.737]},'dispersal':{'p':[8,44,70,762,763],'w':[0.617,0.104,0.33,0.348,0.403]},'initial':0,'monitored':0,'temp':[4.48,3.74,6.23,9.27,10.76,14.06,15.69,15.42,12.3,10.63,9.4,9.87]},
		{'area':5.999,'action':1.43,'capacity':155.54,'local':{'p':[683,743,751,752,753,754],'w':[1.268,0.874,0.874,0.833,2.742,1.996]},'dispersal':{'p':[71,683,743,751,752,753,754,757],'w':[5.999,0.625,0.5,1.066,0.452,1.137,0.853,0.026]},'initial':0,'monitored':0,'temp':[5.27,4.6,6.71,10.26,10.96,14.6,16.06,15.93,12.7,11.03,9.78,10.25]},
		{'area':4.647,'action':1.55,'capacity':119.03,'local':{'p':[721,722,723,724,726,727,880,882],'w':[2.14,0.534,1.779,0.062,0.391,1.951,1.245,0.333]},'dispersal':{'p':[72,721,722,723,724,726,727,729,880,882],'w':[4.647,0.874,0.278,0.733,0.127,0.265,0.753,0.009,0.57,0.256]},'initial':0,'monitored':0,'temp':[4.24,3.36,5.5,8.72,9.88,13.14,14.53,14.45,11.36,9.99,8.97,9.23]},
		{'area':9.262,'action':4.62,'capacity':194.49,'local':{'p':[565,566,567,568,570,575],'w':[1.331,1.555,1.489,5.166,1.236,1.93]},'dispersal':{'p':[73,416,565,566,567,568,570,571,575],'w':[9.262,0.038,0.565,0.735,0.697,2.128,0.569,0.049,0.907]},'initial':0,'monitored':0,'temp':[3.92,3.03,5.33,8.81,10.02,13.37,14.63,14.54,11.63,10.04,8.77,9.06]},
		{'area':12.816,'action':8.35,'capacity':358.22,'local':{'p':[427,433,551,555,556,560],'w':[1.149,3.291,2.753,1.425,4.153,2.134]},'dispersal':{'p':[74,427,433,551,552,554,555,556,558,559,560],'w':[12.816,0.527,1.495,0.968,0.178,0.185,0.634,1.475,0.376,0.253,0.905]},'initial':0,'monitored':0,'temp':[5.22,4.48,6.9,10.17,11.55,14.79,16.18,15.95,12.94,11.3,10.04,10.35]},
		{'area':6.087,'action':12.59,'capacity':212.25,'local':{'p':[447,455,531,532,597],'w':[0.066,0.769,2.849,2.404,0.039]},'dispersal':{'p':[75,447,453,454,455,531,532,536,597,598],'w':[6.087,0.133,0.475,0.313,0.298,1.17,0.997,1.987,0.11,0.575]},'initial':0,'monitored':0,'temp':[5.16,4.18,6.71,9.89,11.15,14.43,15.96,15.77,12.78,11.14,9.96,10.32]},
		{'area':3.787,'action':0.3,'capacity':86,'local':{'p':[519,520,521,527,528,529],'w':[1.074,0.699,1.679,2.019,0.938,1.615]},'dispersal':{'p':[76,519,520,521,525,527,528,529,607],'w':[3.787,0.543,0.277,0.695,0.037,0.886,0.419,0.739,0.101]},'initial':0,'monitored':0,'temp':[5.43,4.71,7.15,9.96,11.81,15.03,16.59,16.29,13.03,11.59,10.29,10.64]},
		{'area':7.853,'action':8.11,'capacity':231.61,'local':{'p':[500,502,503,510,624,634],'w':[2.977,2.751,2.079,2.794,0.397,0.22]},'dispersal':{'p':[77,499,500,502,503,504,510,624,634],'w':[7.853,0.035,1.277,1.072,0.944,0.043,1.132,0.261,0.192]},'initial':0,'monitored':0,'temp':[4.45,3.78,6.39,9.55,11.08,14.36,15.96,15.6,12.53,10.79,9.41,9.87]},
		{'area':3.948,'action':0.58,'capacity':100.19,'local':{'p':[295,296,298,299,300,301],'w':[1.804,1.991,2.367,0.173,0.452,1.124]},'dispersal':{'p':[78,295,296,298,299,300,301,344],'w':[3.948,0.818,0.863,0.991,0.12,0.237,0.573,0.058]},'initial':0,'monitored':0,'temp':[5.22,4.41,7.07,10.26,11.8,15.1,16.64,16.34,13.31,11.5,10.15,10.62]},
		{'area':5.817,'action':0.21,'capacity':131.84,'local':{'p':[273,275,390,391,393],'w':[0.561,1.924,1.267,0.395,1.496]},'dispersal':{'p':[79,273,275,390,391,393],'w':[5.817,0.294,0.746,0.599,0.258,0.674]},'initial':0,'monitored':0,'temp':[5.79,4.86,7.29,10.57,11.77,15.06,16.33,16.3,13.55,12.03,10.72,11.08]},
		{'area':5.714,'action':4.75,'capacity':84.08,'local':{'p':[225,227,228],'w':[1.629,1.788,0.673]},'dispersal':{'p':[80,225,226,227,228,231],'w':[5.714,0.613,0.894,0.862,0.316,0.035]},'initial':0,'monitored':0,'temp':[5.99,4.9,7.26,10.31,11.71,14.92,16.22,16.38,13.73,12.13,10.94,11.28]},
		{'area':4.225,'action':0.72,'capacity':67.88,'local':{'p':[233,234,235,236,237,239,240,244],'w':[1.694,2.003,0.384,0.278,1.122,2.569,0.513,0.139]},'dispersal':{'p':[81,233,234,235,236,237,239,240,244],'w':[4.225,0.705,0.801,0.21,0.249,0.51,1.011,0.249,0.237]},'initial':0,'monitored':0,'temp':[5.55,4.46,6.98,10.08,11.52,14.74,16.12,16.14,13.4,11.7,10.42,10.87]},
		{'area':8.999,'action':1.02,'capacity':15.31,'local':{'p':[58,243,251,254,255],'w':[0.415,1.166,2.621,1.35,1.111]},'dispersal':{'p':[58,82,242,243,251,253,254,255],'w':[0.247,8.999,0.006,1.107,1.15,0.057,0.717,0.45]},'initial':0,'monitored':0,'temp':[5.71,4.78,7.45,10.62,12.16,15.42,16.86,16.62,13.71,11.89,10.55,11.05]},
		{'area':8.281,'action':1.51,'capacity':67.79,'local':{'p':[254,302],'w':[2.672,0.416]},'dispersal':{'p':[83,250,253,254,294,299,301,302],'w':[8.281,0.555,0.055,1.068,0.915,0.025,0.521,0.614]},'initial':0,'monitored':0,'temp':[5.29,4.45,7.16,10.38,11.97,15.27,16.78,16.45,13.42,11.57,10.21,10.69]},
		{'area':8.91,'action':0.32,'capacity':31.46,'local':{'p':[250,251,253,255,261,289,290,291],'w':[1.589,1.992,1.911,1.005,0.383,2.485,1.756,0.159]},'dispersal':{'p':[84,250,251,253,255,261,289,290,291,292],'w':[8.91,0.708,0.831,0.841,0.456,0.253,1.03,0.734,0.106,0.022]},'initial':0,'monitored':0,'temp':[5.55,4.66,7.32,10.53,12.06,15.36,16.87,16.62,13.63,11.8,10.46,10.94]},
		{'area':1.75,'action':0.83,'capacity':47.27,'local':{'p':[243,256,257],'w':[0.221,1.172,0.967]},'dispersal':{'p':[85,243,255,256,257,260,261],'w':[1.75,0.128,0.084,0.547,0.464,0.007,0.917]},'initial':0,'monitored':0,'temp':[5.7,4.66,7.29,10.46,12.03,15.3,16.68,16.77,13.77,12,10.61,11.14]},
		{'area':0.139,'action':0,'capacity':3.3,'local':{'p':[],'w':[]},'dispersal':{'p':[86,87,96,261,262,283,289],'w':[0.139,0.026,0.346,0.514,0.007,0.029,0.102]},'initial':0,'monitored':0,'temp':[5.87,4.82,7.47,10.67,12.32,15.61,16.94,17.24,14.09,12.32,10.84,11.4]},
		{'area':0.026,'action':0,'capacity':0.59,'local':{'p':[],'w':[]},'dispersal':{'p':[86,87,96,261],'w':[0.106,0.026,0.237,0.282]},'initial':0,'monitored':0,'temp':[5.89,4.82,7.48,10.68,12.35,15.64,16.95,17.29,14.13,12.35,10.86,11.43]},
		{'area':5.851,'action':1.02,'capacity':117.09,'local':{'p':[241,259,264],'w':[1.057,1.898,2.52]},'dispersal':{'p':[88,89,234,238,241,259,263,264],'w':[5.851,0.003,0.413,0.05,0.454,0.847,0.601,1.036]},'initial':0,'monitored':0,'temp':[5.91,4.76,7.27,10.43,11.99,15.23,16.52,16.93,13.94,12.27,10.89,11.41]},
		{'area':0.005,'action':0,'capacity':0,'local':{'p':[],'w':[]},'dispersal':{'p':[88,89,259],'w':[0.055,0.005,0.009]},'initial':0,'monitored':0,'temp':[6.02,4.88,7.44,10.62,12.23,15.49,16.76,17.26,14.16,12.47,11.02,11.57]},
		{'area':0.025,'action':0,'capacity':0.65,'local':{'p':[],'w':[]},'dispersal':{'p':[90,91,266,274],'w':[0.025,0.208,0.375,0.112]},'initial':0,'monitored':0,'temp':[5.68,4.73,7.26,10.75,12,15.3,16.52,16.45,13.68,11.83,10.57,10.9]},
		{'area':4.943,'action':1.4,'capacity':63.2,'local':{'p':[266,408],'w':[0.22,0.646]},'dispersal':{'p':[90,91,266,274,398,405,406,408],'w':[0.025,4.943,0.614,0.457,0.115,0.174,0.643,0.257]},'initial':0,'monitored':0,'temp':[5.53,4.6,7.15,10.67,11.94,15.24,16.46,16.37,13.56,11.68,10.4,10.73]},
		{'area':1.758,'action':0.42,'capacity':36.43,'local':{'p':[267,270,272],'w':[1.306,1.251,0.2]},'dispersal':{'p':[92,266,267,270,272,274,276],'w':[1.758,0.005,0.626,0.563,0.906,0.098,0.546]},'initial':0,'monitored':0,'temp':[5.73,4.78,7.28,10.7,11.93,15.23,16.46,16.41,13.64,11.92,10.63,10.98]},
		{'area':0.005,'action':0,'capacity':0.1,'local':{'p':[],'w':[]},'dispersal':{'p':[93,94,277],'w':[0.005,0.063,0.399]},'initial':0,'monitored':0,'temp':[6.17,5.14,7.41,10.6,11.84,15.03,16.36,16.43,13.84,12.35,11.17,11.47]},
		{'area':0.925,'action':0,'capacity':21.76,'local':{'p':[277,279,280],'w':[1.251,1.599,0.363]},'dispersal':{'p':[93,94,277,279,280],'w':[0.005,0.925,0.815,0.638,0.33]},'initial':0,'monitored':0,'temp':[6.1,5.1,7.39,10.6,11.84,15.05,16.38,16.42,13.79,12.29,11.09,11.38]},
		{'area':3.891,'action':0,'capacity':95.16,'local':{'p':[277,282,362,383],'w':[1.411,1.023,1.848,0.815]},'dispersal':{'p':[95,277,282,362,383],'w':[3.891,0.658,0.465,0.76,0.415]},'initial':0,'monitored':0,'temp':[6.12,5.12,7.41,10.62,11.92,15.12,16.46,16.53,13.88,12.34,11.13,11.4]},
		{'area':18.259,'action':0.85,'capacity':237.63,'local':{'p':[285],'w':[1.15]},'dispersal':{'p':[86,87,96,105,258,259,261,262,263,283,284,285,287,289,347],'w':[0.139,0.026,18.259,0.545,0.065,0.362,0.559,0.007,0.028,1.076,0.133,1.487,0.153,0.084,0.077]},'initial':0,'monitored':0,'temp':[5.91,4.88,7.47,10.66,12.23,15.5,16.85,17.11,14.04,12.31,10.89,11.41]},
		{'area':1.523,'action':0.08,'capacity':6.69,'local':{'p':[290,291,292],'w':[1.009,0.507,1.381]},'dispersal':{'p':[97,286,290,291,292,293],'w':[1.523,0.077,0.476,0.377,0.613,0.8]},'initial':0,'monitored':0,'temp':[5.55,4.69,7.3,10.49,11.96,15.25,16.79,16.54,13.58,11.81,10.5,10.96]},
		{'area':10.614,'action':1.37,'capacity':175.99,'local':{'p':[99,303,305,306,307,309],'w':[2.366,3.605,2.143,1.766,0.076,0.138]},'dispersal':{'p':[98,99,303,305,306,307,309],'w':[10.614,0.942,1.462,0.898,0.678,0.162,0.152]},'initial':0,'monitored':0,'temp':[5,4.15,6.83,9.93,11.51,14.81,16.33,16.04,13.03,11.24,9.91,10.4]},
		{'area':5.358,'action':1.63,'capacity':131.57,'local':{'p':[98,309,311],'w':[2.366,3.144,1.298]},'dispersal':{'p':[98,99,305,309,310,311],'w':[1.015,5.358,0.06,1.261,0.076,0.564]},'initial':0,'monitored':0,'temp':[4.75,3.87,6.53,9.6,11.17,14.47,15.99,15.72,12.72,10.97,9.65,10.16]},
		{'area':2.56,'action':0.44,'capacity':65.65,'local':{'p':[312,313,314,317,318],'w':[0.081,1.223,2.021,1.104,1.692]},'dispersal':{'p':[100,312,313,314,317,318],'w':[2.56,0.195,0.515,0.781,0.512,0.618]},'initial':0,'monitored':0,'temp':[4.51,3.73,6.37,9.41,10.89,14.22,15.68,15.44,12.46,10.77,9.44,9.98]},
		{'area':6.402,'action':5.69,'capacity':187.37,'local':{'p':[308,315,319,320,323,324,327],'w':[2.57,1.37,0.008,1.233,2.211,2.52,0.048]},'dispersal':{'p':[101,308,310,315,319,320,323,324,327,329],'w':[6.402,1.065,0.011,0.7,0.07,0.485,0.956,1.065,0.133,0.002]},'initial':0,'monitored':0,'temp':[4.51,3.67,6.27,9.31,10.89,14.18,15.68,15.44,12.42,10.74,9.42,9.92]},
		{'area':1.933,'action':0,'capacity':47.97,'local':{'p':[327,328,329,330,331,335],'w':[0.704,0.089,0.202,2.029,2.292,0.833]},'dispersal':{'p':[102,327,328,329,330,331,335],'w':[1.933,0.391,0.164,0.227,0.877,0.873,0.425]},'initial':0,'monitored':0,'temp':[5.09,4.3,6.92,10,11.59,14.87,16.38,16.13,13.06,11.34,9.99,10.44]},
		{'area':4.038,'action':0.12,'capacity':100.58,'local':{'p':[295,325,333,335,344],'w':[0.377,0.707,0.303,2.123,2.782]},'dispersal':{'p':[103,295,325,330,333,335,343,344,346],'w':[4.038,0.263,0.315,0.061,0.197,0.813,0.709,1.098,0.152]},'initial':0,'monitored':0,'temp':[5.2,4.39,7,10.13,11.67,14.95,16.46,16.23,13.21,11.46,10.11,10.57]},
		{'area':1.715,'action':0.2,'capacity':43.27,'local':{'p':[349,351,353],'w':[1.635,1.155,1.2]},'dispersal':{'p':[104,347,349,351,353,356],'w':[1.715,0.096,0.785,0.514,0.547,0.593]},'initial':0,'monitored':0,'temp':[5.61,4.73,7.26,10.39,11.82,15.08,16.58,16.45,13.52,11.84,10.55,10.98]},
		{'area':2.617,'action':0.06,'capacity':52.71,'local':{'p':[347],'w':[3.139]},'dispersal':{'p':[96,105,285,347],'w':[0.513,2.617,0.125,1.359]},'initial':0,'monitored':0,'temp':[5.81,4.89,7.41,10.57,12,15.25,16.69,16.67,13.75,12.08,10.78,11.21]},
		{'area':3.521,'action':1.12,'capacity':88.92,'local':{'p':[373,443,444,456],'w':[1.056,3.453,0.917,0.199]},'dispersal':{'p':[106,120,359,373,443,444,456],'w':[3.521,0.053,1.809,0.534,1.306,0.44,0.137]},'initial':0,'monitored':0,'temp':[5.64,4.74,7.16,10.43,11.78,15.04,16.44,16.35,13.52,11.9,10.61,10.89]},
		{'area':0.604,'action':0.06,'capacity':4.65,'local':{'p':[361,364,367,371],'w':[1.499,0.111,0.918,0.177]},'dispersal':{'p':[107,361,364,365,367,369,370,371,373],'w':[0.604,0.356,0.35,0.492,0.422,0.002,0.008,0.228,0.091]},'initial':0,'monitored':0,'temp':[5.81,4.98,7.32,10.67,11.99,15.26,16.62,16.47,13.76,12.13,10.82,10.96]},
		{'area':3.793,'action':1.99,'capacity':67.38,'local':{'p':[366,376,377,382],'w':[1.296,2.171,2.947,1.284]},'dispersal':{'p':[108,118,366,375,376,377,382,383],'w':[3.793,0.113,0.637,0.089,0.818,1.204,0.686,0.139]},'initial':0,'monitored':0,'temp':[5.78,4.96,7.34,10.7,11.99,15.29,16.63,16.47,13.7,12.06,10.73,10.92]},
		{'area':0.01,'action':0,'capacity':0,'local':{'p':[],'w':[]},'dispersal':{'p':[109,110,111,387],'w':[0.01,0.34,0.026,0.183]},'initial':0,'monitored':0,'temp':[5.44,4.64,7.17,10.53,11.8,15.16,16.44,16.27,13.32,11.72,10.33,10.65]},
		{'area':3.694,'action':1.51,'capacity':24.79,'local':{'p':[385,391],'w':[2.144,4.317]},'dispersal':{'p':[109,110,111,378,379,380,385,387,388,391,401],'w':[0.01,3.694,0.17,0.038,0.038,0.149,0.668,0.388,0.03,1.628,0.458]},'initial':0,'monitored':0,'temp':[5.39,4.58,7.11,10.49,11.75,15.12,16.39,16.22,13.27,11.67,10.27,10.6]},
		{'area':0.456,'action':0,'capacity':1.94,'local':{'p':[],'w':[]},'dispersal':{'p':[109,110,111,117,385,387,430],'w':[0.005,0.183,0.456,0.051,0.342,0.483,0.153]},'initial':0,'monitored':0,'temp':[5.39,4.6,7.13,10.5,11.78,15.14,16.42,16.23,13.27,11.65,10.27,10.58]},
		{'area':3.488,'action':0.93,'capacity':90.32,'local':{'p':[392,397,399,402],'w':[2.084,1.062,1.957,1.723]},'dispersal':{'p':[112,389,392,394,397,399,402],'w':[3.488,0.043,0.905,0.338,0.615,0.932,0.588]},'initial':0,'monitored':0,'temp':[5.21,4.39,6.95,10.44,11.68,15.06,16.3,16.13,13.16,11.48,10.06,10.43]},
		{'area':3.49,'action':3.01,'capacity':89.71,'local':{'p':[403,404,405,407,408],'w':[1.625,1.263,0.431,1.471,1.546]},'dispersal':{'p':[113,403,404,405,407,408],'w':[3.49,0.565,0.643,0.235,0.713,0.617]},'initial':0,'monitored':0,'temp':[5.06,4.2,6.73,10.29,11.54,14.89,16.11,15.98,13.05,11.22,9.86,10.22]},
		{'area':2.333,'action':0.8,'capacity':60.94,'local':{'p':[411,412,413,415],'w':[1.729,2.184,0.878,1.68]},'dispersal':{'p':[114,411,412,413,415],'w':[2.333,0.882,1.038,0.508,0.675]},'initial':0,'monitored':0,'temp':[4.3,3.4,5.74,9.27,10.52,13.85,15.07,15.01,12.08,10.43,9.12,9.45]},
		{'area':3.597,'action':1.88,'capacity':94.09,'local':{'p':[414,418,419,422,423,424,426],'w':[0.648,2.141,0.844,1.695,1.926,0.59,0.241]},'dispersal':{'p':[115,414,417,418,419,422,423,424,426],'w':[3.597,0.393,0.019,0.824,0.411,0.641,0.876,0.317,0.251]},'initial':0,'monitored':0,'temp':[4.55,3.72,6.16,9.64,10.92,14.29,15.55,15.38,12.38,10.73,9.39,9.71]},
		{'area':4.148,'action':1.95,'capacity':100.13,'local':{'p':[425,427,428,432,433],'w':[1.856,0.236,2.01,2.232,1.021]},'dispersal':{'p':[116,425,426,427,428,429,431,432,433],'w':[4.148,0.824,0.298,0.132,0.839,0.005,0.144,0.989,0.523]},'initial':0,'monitored':0,'temp':[5.28,4.54,7.04,10.44,11.75,15.12,16.43,16.17,13.17,11.5,10.14,10.4]},
		{'area':6.894,'action':5.55,'capacity':172.4,'local':{'p':[],'w':[]},'dispersal':{'p':[111,117,118,377,381,386,387,425,428,430,433],'w':[0.046,6.894,1.402,0.22,0.744,1.018,0.798,0.629,0.376,0.153,1.348]},'initial':0,'monitored':0,'temp':[5.52,4.78,7.26,10.65,11.97,15.32,16.64,16.4,13.48,11.81,10.43,10.64]},
		{'area':14.582,'action':6.59,'capacity':363.29,'local':{'p':[365,435,436],'w':[3.912,3.324,1.035]},'dispersal':{'p':[108,117,118,365,366,370,377,433,435,436,552,556],'w':[0.025,1.223,14.582,1.597,1.089,0.164,0.521,1.08,1.33,0.54,0.049,0.049]},'initial':0,'monitored':0,'temp':[5.42,4.69,7.12,10.54,11.88,15.22,16.57,16.31,13.42,11.74,10.36,10.5]},
		{'area':3.02,'action':1.95,'capacity':84.82,'local':{'p':[365,434,435,436,445],'w':[0.947,2.391,3.071,0.965,0.185]},'dispersal':{'p':[119,365,434,435,436,445],'w':[3.02,0.554,1.079,1.24,0.573,0.219]},'initial':0,'monitored':0,'temp':[4.81,4.04,6.44,9.84,11.21,14.52,15.9,15.66,12.76,11.13,9.76,9.91]},
		{'area':3.608,'action':5.1,'capacity':113.33,'local':{'p':[437,439,442,444,446,456],'w':[0.162,0.928,1.482,2.494,1.314,1.273]},'dispersal':{'p':[106,120,359,437,439,442,444,446,456],'w':[0.06,3.608,0.022,0.144,0.475,0.628,1.065,0.543,0.595]},'initial':0,'monitored':0,'temp':[5.32,4.42,6.88,10.14,11.47,14.75,16.19,16.03,13.13,11.51,10.25,10.53]},
		{'area':4.849,'action':1.15,'capacity':58.69,'local':{'p':[437,453,456],'w':[0.684,1.294,1.845]},'dispersal':{'p':[121,359,437,450,451,453,455,456,457],'w':[4.849,0.037,0.381,0.009,0.597,0.579,0.348,0.735,0.88]},'initial':0,'monitored':0,'temp':[5.48,4.53,7.03,10.22,11.54,14.81,16.29,16.16,13.23,11.6,10.37,10.74]},
		{'area':2.026,'action':0.22,'capacity':45.02,'local':{'p':[458,460,468],'w':[1.656,0.208,1.508]},'dispersal':{'p':[122,458,459,460,468],'w':[2.026,0.643,0.057,0.194,0.859]},'initial':0,'monitored':0,'temp':[5.68,4.84,7.39,10.48,11.91,15.17,16.69,16.5,13.5,11.85,10.57,10.97]},
		{'area':4.292,'action':0.5,'capacity':108.71,'local':{'p':[337,461,463,465,467,468],'w':[0.116,0.962,2.591,1.74,0.694,2.335]},'dispersal':{'p':[123,337,460,461,463,464,465,467,468],'w':[4.292,0.137,0.137,0.551,1.053,0.031,0.632,0.341,0.999]},'initial':0,'monitored':0,'temp':[5.59,4.77,7.29,10.35,11.85,15.1,16.61,16.43,13.42,11.78,10.49,10.89]},
		{'area':1.776,'action':1.44,'capacity':51.48,'local':{'p':[471,472,473,476],'w':[0.07,1.649,0.588,2.135]},'dispersal':{'p':[124,464,471,472,473,476,523,527],'w':[1.776,0.096,0.201,0.728,0.264,0.787,0.489,0.1]},'initial':0,'monitored':0,'temp':[5.39,4.63,7.1,10.04,11.8,15.05,16.56,16.33,13.11,11.59,10.26,10.62]},
		{'area':2.684,'action':1.11,'capacity':53.85,'local':{'p':[477,478,479,484],'w':[1.643,1.077,2.114,1.888]},'dispersal':{'p':[125,477,478,479,480,482,484],'w':[2.684,0.813,0.579,0.915,0.002,0.03,0.841]},'initial':0,'monitored':0,'temp':[4.67,3.88,6.4,9.36,11.05,14.33,15.84,15.61,12.47,10.89,9.56,9.99]},
		{'area':0.761,'action':1.19,'capacity':24.61,'local':{'p':[487,490,494,495],'w':[1.035,0.65,1.627,0.652]},'dispersal':{'p':[126,487,489,490,494,495],'w':[0.761,0.477,0.005,0.393,0.762,0.461]},'initial':0,'monitored':0,'temp':[4.27,3.5,6.06,9.08,10.63,13.92,15.4,15.19,12.18,10.55,9.22,9.72]},
		{'area':6.769,'action':1.21,'capacity':173.59,'local':{'p':[485,496,500,503],'w':[1.551,2.183,2.759,0.428]},'dispersal':{'p':[127,485,492,496,500,503],'w':[6.769,0.651,0.066,0.956,1.121,0.24]},'initial':0,'monitored':0,'temp':[4.41,3.69,6.32,9.4,10.87,14.2,15.7,15.42,12.41,10.71,9.36,9.88]},
		{'area':2.89,'action':0.47,'capacity':73.8,'local':{'p':[497,498,635,644],'w':[2.348,0.131,0.417,1.781]},'dispersal':{'p':[128,497,498,635,644],'w':[2.89,0.896,0.092,0.321,0.79]},'initial':0,'monitored':0,'temp':[4.24,3.59,6.22,9.43,10.99,14.22,15.87,15.47,12.44,10.66,9.22,9.68]},
		{'area':2.193,'action':1.94,'capacity':64.25,'local':{'p':[505,506,507,508,510],'w':[1.701,0.721,1.618,1.787,0.639]},'dispersal':{'p':[129,505,506,507,508,510],'w':[2.193,0.881,0.358,0.638,0.794,0.41]},'initial':0,'monitored':0,'temp':[4.47,3.77,6.3,9.38,11.02,14.27,15.85,15.56,12.43,10.78,9.42,9.85]},
		{'area':4.816,'action':2.45,'capacity':89.72,'local':{'p':[511,512,513,515,516,517,518,619],'w':[2.81,0.991,0.209,0.275,1.338,0.838,1.841,0.459]},'dispersal':{'p':[130,511,512,513,515,516,517,518,618,619],'w':[4.816,1.199,0.43,0.187,0.179,0.601,0.341,0.746,0.005,0.317]},'initial':0,'monitored':0,'temp':[5.21,4.5,6.93,9.75,11.67,14.92,16.48,16.22,12.83,11.42,10.09,10.41]},
		{'area':3.543,'action':0.15,'capacity':86.98,'local':{'p':[461,462,466,530],'w':[1.291,0.466,0.926,2.558]},'dispersal':{'p':[131,461,462,466,529,530],'w':[3.543,0.52,0.262,0.453,0.141,0.987]},'initial':0,'monitored':0,'temp':[5.57,4.8,7.29,10.28,11.87,15.13,16.66,16.4,13.28,11.71,10.43,10.81]},
		{'area':3.767,'action':0.01,'capacity':93.29,'local':{'p':[531,532,534,535],'w':[0.759,1.597,1.8,1.78]},'dispersal':{'p':[132,531,532,534,535],'w':[3.767,0.433,0.689,0.834,0.688]},'initial':0,'monitored':0,'temp':[5.49,4.61,7.16,10.3,11.62,14.91,16.46,16.22,13.19,11.53,10.31,10.7]},
		{'area':7.36,'action':3.56,'capacity':199.78,'local':{'p':[438,440,536,537,538,540],'w':[1.003,1.061,3.387,1.938,3.422,0.383]},'dispersal':{'p':[133,438,440,536,537,538,540],'w':[7.36,0.509,0.5,1.477,0.792,1.484,0.236]},'initial':0,'monitored':0,'temp':[4.67,3.69,6.22,9.49,10.78,14.08,15.54,15.35,12.32,10.74,9.52,9.82]},
		{'area':2.743,'action':0.83,'capacity':72.09,'local':{'p':[543,544,545,546,547,550],'w':[0.373,0.039,2.087,1.322,0.658,2.655]},'dispersal':{'p':[134,542,543,544,545,546,547,550],'w':[2.743,0.002,0.244,0.189,0.852,0.663,0.285,1.121]},'initial':0,'monitored':0,'temp':[4.66,3.79,6.22,9.5,10.85,14.1,15.51,15.33,12.33,10.78,9.52,9.79]},
		{'area':8.124,'action':3.5,'capacity':195.4,'local':{'p':[432,555,560,561,562,580],'w':[0.546,0.822,2.013,2.625,2.754,0.933]},'dispersal':{'p':[135,432,555,560,561,562,580],'w':[8.124,0.38,0.328,0.84,1.147,1.372,0.49]},'initial':0,'monitored':0,'temp':[4.79,4,6.38,9.68,11,14.28,15.66,15.46,12.45,10.82,9.61,9.93]},
		{'area':10.177,'action':6.03,'capacity':227.1,'local':{'p':[418,420,424,561,562,564,571],'w':[0.221,1.943,0.392,2.648,1.003,4.267,2.571]},'dispersal':{'p':[136,418,420,424,561,562,564,568,571],'w':[10.177,0.171,0.765,0.191,1.125,0.516,1.743,0.041,1.164]},'initial':0,'monitored':0,'temp':[4.07,3.19,5.51,8.92,10.18,13.51,14.83,14.69,11.73,10.15,8.91,9.22]},
		{'area':7.466,'action':2.74,'capacity':154.07,'local':{'p':[162,569,570,574,575],'w':[0.12,3.35,4,1.217,2.452]},'dispersal':{'p':[137,162,569,570,574,575],'w':[7.466,0.149,1.231,1.622,0.556,1.117]},'initial':0,'monitored':0,'temp':[3.61,2.7,4.98,8.39,9.55,12.94,14.21,14.14,11.26,9.74,8.49,8.74]},
		{'area':1.672,'action':0.76,'capacity':38.77,'local':{'p':[571,573,575,578],'w':[0.131,1.861,1.72,2.052]},'dispersal':{'p':[138,571,573,575,578],'w':[1.672,0.213,0.836,0.817,0.96]},'initial':0,'monitored':0,'temp':[3.84,2.92,5.21,8.52,9.69,13.06,14.42,14.31,11.37,9.83,8.67,8.94]},
		{'area':9.669,'action':4.75,'capacity':261.83,'local':{'p':[557,584,585,586,702],'w':[0.722,2.649,2.827,2.043,1.005]},'dispersal':{'p':[139,551,557,583,584,585,586,587,701,702,703],'w':[9.669,0.168,0.245,0.999,1.107,1.08,0.86,1.388,0.103,0.514,0.016]},'initial':0,'monitored':0,'temp':[4.8,4.01,6.39,9.59,10.92,14.15,15.6,15.41,12.35,10.76,9.59,9.96]},
		{'area':4.081,'action':0.4,'capacity':103.56,'local':{'p':[584,586,588],'w':[1.243,2.196,1.892]},'dispersal':{'p':[140,584,586,588,589,591],'w':[4.081,0.586,0.913,0.787,0.218,0.919]},'initial':0,'monitored':0,'temp':[5.17,4.37,6.84,10.08,11.4,14.66,16.08,15.86,12.78,11.21,9.96,10.27]},
		{'area':7.749,'action':3.29,'capacity':206.6,'local':{'p':[538,593,595,598,599],'w':[1.376,3.443,2.21,1.799,3.862]},'dispersal':{'p':[141,538,593,594,595,598,599,686],'w':[7.749,0.755,1.267,0.008,1.066,0.867,1.575,0.035]},'initial':0,'monitored':0,'temp':[4.69,3.73,6.28,9.55,10.85,14.15,15.6,15.41,12.34,10.79,9.54,9.83]},
		{'area':2.795,'action':4.38,'capacity':90.13,'local':{'p':[598,599,602,603],'w':[1.234,0.174,2.257,0.977]},'dispersal':{'p':[142,597,598,599,600,602,603,604],'w':[2.795,0.158,0.46,0.22,0.25,0.845,0.376,1.009]},'initial':0,'monitored':0,'temp':[4.94,3.96,6.55,9.72,11,14.24,15.78,15.56,12.51,10.85,9.62,9.98]},
		{'area':2.245,'action':0.67,'capacity':59.01,'local':{'p':[1,13,15,596,600,601],'w':[0.922,1.551,1.441,1.681,0.796,0.118]},'dispersal':{'p':[1,13,15,143,596,600,601],'w':[0.487,0.78,0.679,2.245,0.69,0.413,0.08]},'initial':0,'monitored':0,'temp':[4.73,3.81,6.32,9.48,10.79,14.08,15.64,15.42,12.36,10.72,9.52,9.92]},
		{'area':3.668,'action':0.57,'capacity':90.69,'local':{'p':[526,609,610,612,613,614],'w':[0.652,1.947,1.139,0.2,1.569,0.186]},'dispersal':{'p':[144,522,526,608,609,610,612,613,614],'w':[3.668,0.023,0.321,0.007,0.851,0.505,0.104,0.604,0.136]},'initial':0,'monitored':0,'temp':[5.2,4.58,7.14,9.93,11.7,14.89,16.54,16.09,12.97,11.39,10.04,10.49]},
		{'area':1.832,'action':0.03,'capacity':45.34,'local':{'p':[612,616,621],'w':[0.978,1.965,0.937]},'dispersal':{'p':[145,612,615,616,619,620,621],'w':[1.832,0.418,0.626,0.879,0.107,0.14,0.515]},'initial':0,'monitored':0,'temp':[5.24,4.63,7.17,10.08,11.84,15.05,16.67,16.3,13.1,11.5,10.13,10.54]},
		{'area':6.105,'action':1.87,'capacity':139.45,'local':{'p':[509,617,624,626,627,629,631],'w':[2.82,0.923,0.945,0.646,1.92,1.189,1.062]},'dispersal':{'p':[146,509,617,624,626,627,629,631],'w':[6.105,1.179,0.512,0.486,0.304,0.818,0.484,0.505]},'initial':0,'monitored':0,'temp':[4.53,3.9,6.43,9.58,11.19,14.39,16.02,15.7,12.57,10.9,9.52,9.92]},
		{'area':4.735,'action':3.49,'capacity':134.63,'local':{'p':[632,633,634,635,637,638,653],'w':[1.508,0.257,0.358,1.548,1.027,2.422,1.582]},'dispersal':{'p':[147,632,633,634,635,637,638,653],'w':[4.735,0.618,0.238,0.207,0.713,0.566,0.875,0.79]},'initial':0,'monitored':0,'temp':[4.53,3.96,6.57,9.84,11.36,14.59,16.23,15.84,12.76,10.97,9.54,9.97]},
		{'area':3.653,'action':1.92,'capacity':100.31,'local':{'p':[635,640,642,643,644,645],'w':[1.491,1.578,0.381,0.177,3.374,1.568]},'dispersal':{'p':[148,635,640,642,643,644,645],'w':[3.653,0.783,0.582,0.342,0.096,1.437,0.677]},'initial':0,'monitored':0,'temp':[4.16,3.51,6.11,9.33,10.89,14.13,15.78,15.4,12.37,10.59,9.15,9.6]},
		{'area':1.817,'action':0.07,'capacity':45.25,'local':{'p':[646,650,652],'w':[1.655,0.93,1.809]},'dispersal':{'p':[149,646,650,652,795],'w':[1.817,0.717,1.221,0.817,0.117]},'initial':0,'monitored':0,'temp':[3.96,3.25,5.83,8.99,10.6,13.88,15.57,15.2,12.14,10.36,8.95,9.42]},
		{'area':5.334,'action':4.35,'capacity':153.68,'local':{'p':[646,648,652,653,654,655,793,794],'w':[0.356,3.501,0.819,0.341,1.885,1.453,0.912,0.375]},'dispersal':{'p':[150,646,648,652,653,654,655,793,794],'w':[5.334,0.212,1.435,0.411,0.316,0.71,0.583,0.417,0.268]},'initial':0,'monitored':0,'temp':[4.01,3.3,5.84,9.02,10.63,13.9,15.56,15.23,12.18,10.4,9,9.47]},
		{'area':3.422,'action':2.68,'capacity':92.75,'local':{'p':[656,657,658,659],'w':[2.303,1.271,1.389,3.45]},'dispersal':{'p':[151,653,656,657,658,659],'w':[3.422,0.024,0.978,0.699,0.696,1.465]},'initial':0,'monitored':0,'temp':[4.37,3.72,6.24,9.47,11.08,14.32,15.93,15.63,12.55,10.77,9.37,9.83]},
		{'area':5.071,'action':5.38,'capacity':150.52,'local':{'p':[628,656,657,661,662,663],'w':[0.303,1.265,1.63,2.859,1.584,1.307]},'dispersal':{'p':[152,625,628,656,657,661,662,663,665],'w':[5.071,0.083,0.222,0.608,0.727,1.098,0.685,0.635,0.023]},'initial':0,'monitored':0,'temp':[4.68,4.11,6.65,9.93,11.47,14.69,16.3,15.99,12.9,11.12,9.72,10.15]},
		{'area':2.808,'action':0,'capacity':68.05,'local':{'p':[670,673,674],'w':[0.304,1.329,0.889]},'dispersal':{'p':[153,169,670,672,673,674,770,774],'w':[2.808,0.074,0.109,0.001,0.493,0.45,0.024,0.814]},'initial':0,'monitored':0,'temp':[5.19,4.59,7.16,10.24,11.78,15.09,16.7,16.34,13.23,11.47,10.14,10.6]},
		{'area':3.637,'action':0.14,'capacity':89.11,'local':{'p':[672],'w':[2.599]},'dispersal':{'p':[154,672,763],'w':[3.637,0.985,0.043]},'initial':0,'monitored':0,'temp':[4.92,4.27,6.82,9.82,11.36,14.65,16.29,15.93,12.82,11.12,9.83,10.29]},
		{'area':0.134,'action':0.01,'capacity':3.08,'local':{'p':[39,40,41,759],'w':[0.394,0.712,0.342,0.335]},'dispersal':{'p':[39,40,41,155,759,761],'w':[0.316,0.538,0.21,0.134,0.116,0.033]},'initial':0,'monitored':0,'temp':[4.36,3.5,5.95,9.1,10.48,13.79,15.32,15.15,12.04,10.4,9.17,9.61]},
		{'area':0.925,'action':1.93,'capacity':31.03,'local':{'p':[34,679,680],'w':[1.228,1.62,0.482]},'dispersal':{'p':[34,156,676,679,680,689],'w':[0.666,0.925,0.517,0.732,0.23,0.072]},'initial':0,'monitored':0,'temp':[4.77,3.87,6.37,9.57,10.86,14.16,15.68,15.48,12.38,10.73,9.47,9.87]},
		{'area':4.972,'action':4.65,'capacity':145.98,'local':{'p':[682,683,687],'w':[1.648,3.394,1.264]},'dispersal':{'p':[157,682,683,685,686,687,688,689],'w':[4.972,0.742,1.406,0.083,0.644,0.555,0.017,0.842]},'initial':0,'monitored':0,'temp':[5.01,4.18,6.52,9.87,10.92,14.34,15.81,15.64,12.51,10.89,9.63,10.01]},
		{'area':5.186,'action':1.52,'capacity':136.29,'local':{'p':[690,691,693,694,696,745,746],'w':[2.387,0.563,1.947,0.987,1.668,1.032,0.189]},'dispersal':{'p':[158,690,691,693,694,696,745,746],'w':[5.186,0.952,0.322,0.825,0.491,0.719,0.514,0.179]},'initial':0,'monitored':0,'temp':[5.23,4.5,6.78,10.2,11.18,14.61,16.03,15.88,12.73,11.13,9.88,10.23]},
		{'area':1.562,'action':0.88,'capacity':42.61,'local':{'p':[585,700,702,703],'w':[0.19,1.389,1.036,0.664]},'dispersal':{'p':[159,585,691,698,700,702,703,704],'w':[1.562,0.18,0.091,0.806,0.59,0.427,0.323,0.063]},'initial':0,'monitored':0,'temp':[4.76,3.98,6.31,9.57,10.76,14.08,15.52,15.35,12.25,10.68,9.51,9.86]},
		{'area':6.743,'action':1.24,'capacity':170.55,'local':{'p':[579,582,700,701,705,706,707,724],'w':[0.825,0.116,0.539,2.191,1.9,0.256,1.387,0.478]},'dispersal':{'p':[160,579,582,700,701,704,705,706,707,708,724],'w':[6.743,0.408,0.119,0.185,0.93,0.913,0.769,0.186,1.07,0.179,0.794]},'initial':0,'monitored':0,'temp':[4.51,3.66,5.97,9.21,10.35,13.72,15.14,14.96,11.88,10.36,9.28,9.56]},
		{'area':6.448,'action':0.23,'capacity':58.95,'local':{'p':[709,710,711,712,715,716],'w':[1.008,0.834,0.142,1.878,3.887,2.963]},'dispersal':{'p':[161,709,710,711,712,713,715,716],'w':[6.448,0.525,0.383,0.141,0.818,0.03,1.499,1.209]},'initial':0,'monitored':0,'temp':[3.64,2.65,4.84,8.1,9.2,12.57,13.95,13.85,10.88,9.46,8.42,8.64]},
		{'area':5.658,'action':1.1,'capacity':112.2,'local':{'p':[137,569,574,713,716],'w':[0.12,2.414,1.331,1.171,1.83]},'dispersal':{'p':[137,162,569,574,713,716],'w':[0.197,5.658,0.932,0.695,0.473,0.806]},'initial':0,'monitored':0,'temp':[3.61,2.7,4.97,8.32,9.43,12.84,14.14,14.08,11.19,9.7,8.48,8.71]},
		{'area':3.093,'action':0.65,'capacity':74.59,'local':{'p':[711,717,718,719,724],'w':[0.695,1.03,1.144,1.126,0.15]},'dispersal':{'p':[163,708,711,715,717,718,719,720,722,724,726],'w':[3.093,0.126,0.4,0.171,0.489,0.686,0.257,0.489,0.735,0.084,0.786]},'initial':0,'monitored':0,'temp':[3.82,2.81,4.94,8.18,9.31,12.61,13.99,13.88,10.83,9.5,8.54,8.76]},
		{'area':1.053,'action':0.48,'capacity':28.57,'local':{'p':[728,730,732,733,735],'w':[0.952,0.925,0.025,1.016,1.255]},'dispersal':{'p':[164,728,730,732,733,735,737],'w':[1.053,0.365,0.485,0.153,0.53,0.624,0.001]},'initial':0,'monitored':0,'temp':[4.99,4.28,6.44,9.83,10.75,14.17,15.58,15.5,12.35,10.79,9.64,9.98]},
		{'area':3.235,'action':2.17,'capacity':90.98,'local':{'p':[738,740,742,744,745,746,748,749,750],'w':[0.679,0.497,0.22,2.057,1.901,0.637,0.252,0.831,0.123]},'dispersal':{'p':[165,738,739,740,742,744,745,746,748,749,750],'w':[3.235,0.327,0.099,0.175,0.155,0.833,0.804,0.295,0.167,0.375,0.158]},'initial':0,'monitored':0,'temp':[5.19,4.56,6.55,10.16,10.74,14.37,15.8,15.76,12.53,10.91,9.69,10.12]},
		{'area':2.192,'action':2.45,'capacity':66.75,'local':{'p':[754,756,757],'w':[0.623,1.276,2.827]},'dispersal':{'p':[34,38,166,754,755,756,757],'w':[0.521,0.54,2.192,0.359,0.236,0.676,1.08]},'initial':0,'monitored':0,'temp':[4.89,4.12,6.44,9.77,10.88,14.33,15.81,15.65,12.47,10.83,9.57,10.02]},
		{'area':3.234,'action':2.5,'capacity':89.71,'local':{'p':[37,39,41,55,57,761],'w':[0.896,0.831,0.952,3.294,0.213,0.848]},'dispersal':{'p':[6,37,39,41,54,55,57,167,758,761],'w':[0.166,0.386,0.42,0.26,0.071,1.08,0.436,3.234,0.576,0.355]},'initial':0,'monitored':0,'temp':[4.57,3.78,6.25,9.4,10.84,14.14,15.66,15.47,12.32,10.67,9.43,9.9]},
		{'area':4.3,'action':2.97,'capacity':120.99,'local':{'p':[45,47,177,764,766,767],'w':[2.708,0.825,1.612,1.074,1.808,1.43]},'dispersal':{'p':[45,46,47,168,177,764,766,767,824],'w':[1.073,0.1,0.411,4.3,0.706,0.463,0.791,0.688,0.058]},'initial':0,'monitored':0,'temp':[4.82,4.17,6.72,9.83,11.28,14.65,16.26,15.98,12.81,11.05,9.78,10.24]},
		{'area':3.156,'action':0,'capacity':76.78,'local':{'p':[771,773,774],'w':[1.827,0.565,2.163]},'dispersal':{'p':[153,169,674,770,771,772,773,774],'w':[0.028,3.156,0.113,1.122,0.629,0.202,0.271,1.037]},'initial':0,'monitored':0,'temp':[5.15,4.55,7.11,10.27,11.76,15.13,16.72,16.4,13.26,11.45,10.13,10.59]},
		{'area':5.105,'action':2.19,'capacity':87.44,'local':{'p':[658,787,788],'w':[0.472,2.726,2.346]},'dispersal':{'p':[170,658,784,785,786,787,788,789,792],'w':[5.105,0.186,0.167,0.051,0.419,1.103,1.028,0.83,0.442]},'initial':0,'monitored':0,'temp':[5.01,4.36,6.95,10.12,11.79,15.12,16.72,16.42,13.26,11.38,9.96,10.45]},
		{'area':5.915,'action':3.66,'capacity':159.38,'local':{'p':[788,791,792,793,794],'w':[0.409,2.397,2.136,1.766,3.259]},'dispersal':{'p':[171,788,791,792,793,794],'w':[5.915,0.275,1.087,0.923,0.853,1.341]},'initial':0,'monitored':0,'temp':[4.48,3.8,6.4,9.53,11.22,14.53,16.22,15.85,12.7,10.91,9.47,9.95]},
		{'area':4.385,'action':1.78,'capacity':78.36,'local':{'p':[791,796,798,799],'w':[0.112,2.255,2.465,1.366]},'dispersal':{'p':[172,791,796,798,799],'w':[4.385,0.197,0.918,0.966,0.652]},'initial':0,'monitored':0,'temp':[4.4,3.68,6.34,9.44,11.19,14.51,16.27,15.87,12.62,10.88,9.42,9.89]},
		{'area':3.877,'action':0.12,'capacity':16.14,'local':{'p':[801,802,804,805],'w':[2.959,2.408,1.313,2.255]},'dispersal':{'p':[173,801,802,804,805,806,956],'w':[3.877,1.194,1.254,0.635,0.948,0.017,0.108]},'initial':0,'monitored':0,'temp':[5.07,4.47,7.16,10.26,12,15.34,17.05,16.63,13.37,11.59,10.08,10.55]},
		{'area':2.957,'action':0,'capacity':54.03,'local':{'p':[811,812,813,814,818],'w':[1.207,3.102,0.724,2.364,0.681]},'dispersal':{'p':[174,811,812,813,814,818,931],'w':[2.957,0.49,1.222,0.531,0.94,0.439,0.111]},'initial':0,'monitored':0,'temp':[5.24,4.77,7.37,10.37,11.99,15.26,16.93,16.55,13.48,11.57,10.19,10.68]},
		{'area':2.871,'action':0.01,'capacity':68.89,'local':{'p':[815,817,819,820],'w':[0.636,2.296,0.569,0.701]},'dispersal':{'p':[175,815,817,818,819,820,931],'w':[2.871,0.241,1.001,1.375,0.341,0.314,0.028]},'initial':0,'monitored':0,'temp':[5.22,4.73,7.33,10.42,11.96,15.33,16.96,16.62,13.46,11.57,10.21,10.69]},
		{'area':6.198,'action':1.84,'capacity':160.87,'local':{'p':[819,820,821,822,825,826,925,936],'w':[0.764,1.492,1.084,2.298,1.861,1.161,0.463,0.323]},'dispersal':{'p':[176,817,819,820,821,822,825,826,925,936],'w':[6.198,0.012,0.334,0.662,0.544,1.021,0.715,0.535,0.263,0.196]},'initial':0,'monitored':0,'temp':[5.1,4.59,7.18,10.32,11.8,15.2,16.82,16.5,13.29,11.44,10.12,10.59]},
		{'area':7.091,'action':4.83,'capacity':197.37,'local':{'p':[9,47,168,766,824,827,828,830],'w':[0.555,1.198,1.612,0.156,1.179,2.094,1.396,2.385]},'dispersal':{'p':[9,47,168,177,766,824,827,828,830],'w':[0.298,0.521,0.659,7.091,0.119,0.525,0.946,0.674,0.979]},'initial':0,'monitored':0,'temp':[4.71,4.06,6.61,9.72,11.19,14.53,16.13,15.88,12.7,10.95,9.68,10.15]},
		{'area':5.4,'action':2.25,'capacity':124.55,'local':{'p':[12,52,833,908,911],'w':[1.885,1.691,3.187,1.478,1.529]},'dispersal':{'p':[12,52,178,189,832,833,834,835,907,908,911],'w':[0.803,0.835,5.4,0.035,0.036,1.253,0.115,0.548,0.193,0.762,0.798]},'initial':0,'monitored':0,'temp':[5.03,4.33,6.91,10.02,11.57,14.86,16.35,16.14,12.89,11.21,9.96,10.44]},
		{'area':3.696,'action':0.15,'capacity':92.92,'local':{'p':[756,839,840,841,842,843,845],'w':[0.708,1.455,1.637,0.793,0.519,1.879,0.492]},'dispersal':{'p':[179,756,839,840,841,842,843,845,851],'w':[3.696,0.386,0.592,0.683,0.418,0.331,0.735,0.324,0.011]},'initial':0,'monitored':0,'temp':[5.07,4.38,6.74,10.03,11.2,14.67,16.15,15.96,12.72,11.05,9.8,10.27]},
		{'area':3.445,'action':2.12,'capacity':95.91,'local':{'p':[844,847,850,852,853,855,864],'w':[1.589,1.114,1.659,1.39,0.297,0.833,0.106]},'dispersal':{'p':[180,844,847,850,852,853,855,864],'w':[3.445,0.762,0.53,0.68,0.52,0.254,0.57,0.158]},'initial':0,'monitored':0,'temp':[5.07,4.44,6.43,10.02,10.57,14.3,15.76,15.71,12.42,10.75,9.54,10.05]},
		{'area':4.017,'action':1.6,'capacity':108.03,'local':{'p':[856,859,861,863,865],'w':[2.17,1.025,1.158,3.931,0.381]},'dispersal':{'p':[181,856,859,861,863,865],'w':[4.017,0.857,0.473,0.621,1.716,0.306]},'initial':0,'monitored':0,'temp':[4.46,3.78,5.63,9.24,9.74,13.41,14.85,14.91,11.69,10.08,8.95,9.44]},
		{'area':4.539,'action':0.22,'capacity':113.52,'local':{'p':[865,866,867,870,889],'w':[1.555,2.159,2.014,1.785,1.074]},'dispersal':{'p':[182,863,865,866,867,870,889],'w':[4.539,0.023,0.748,0.952,0.919,0.718,0.572]},'initial':0,'monitored':0,'temp':[4.54,3.83,5.88,9.29,10.13,13.61,15.03,15.02,11.85,10.27,9.17,9.57]},
		{'area':3.069,'action':2.57,'capacity':88.03,'local':{'p':[873,874,875,877,878,879,880,881],'w':[0.71,0.619,1.313,0.522,1.418,0.999,0.876,0.574]},'dispersal':{'p':[183,873,874,875,876,877,878,879,880,881],'w':[3.069,0.292,0.279,0.558,0.064,0.371,0.506,0.458,0.473,0.321]},'initial':0,'monitored':0,'temp':[4.24,3.39,5.53,8.74,9.95,13.18,14.55,14.49,11.37,9.97,8.98,9.27]},
		{'area':1.781,'action':0.14,'capacity':41.94,'local':{'p':[883,885,886],'w':[1.734,0.885,1.105]},'dispersal':{'p':[184,883,885,886],'w':[1.781,0.897,0.452,0.447]},'initial':0,'monitored':0,'temp':[4.35,3.58,5.88,9.04,10.24,13.6,15.01,14.89,11.71,10.13,9.12,9.49]},
		{'area':8.304,'action':1.37,'capacity':210.62,'local':{'p':[884,885,886,888,889,1021,1022],'w':[0.678,1.523,1.704,1.578,0.973,1.953,2.621]},'dispersal':{'p':[185,866,884,885,886,888,889,1021,1022],'w':[8.304,0.031,0.315,0.679,0.656,0.696,0.518,0.863,1.153]},'initial':0,'monitored':0,'temp':[4.59,3.87,6.19,9.37,10.51,13.94,15.35,15.23,12.04,10.41,9.33,9.74]},
		{'area':12.458,'action':6.04,'capacity':336.56,'local':{'p':[203,890,891,892,1018,1022],'w':[2.319,0.722,4.987,3.311,1.753,1.302]},'dispersal':{'p':[186,203,858,890,891,892,1017,1018,1022],'w':[12.458,0.986,0.029,0.401,2.086,1.392,0.152,0.741,0.629]},'initial':0,'monitored':0,'temp':[4.59,3.89,6.18,9.38,10.51,13.96,15.35,15.29,12.11,10.48,9.31,9.77]},
		{'area':5.915,'action':0.4,'capacity':148.74,'local':{'p':[893,894,895,897,899,900],'w':[1.298,0.999,2.346,1.187,1.286,2.297]},'dispersal':{'p':[187,893,894,895,897,899,900],'w':[5.915,0.525,0.468,0.994,0.6,0.646,1.034]},'initial':0,'monitored':0,'temp':[4.68,3.99,6.25,9.52,10.62,14.1,15.57,15.47,12.25,10.6,9.39,9.85]},
		{'area':4.14,'action':0.41,'capacity':99.04,'local':{'p':[898,899,900,904,905,906],'w':[0.039,1.256,2.405,1.883,2.707,0.308]},'dispersal':{'p':[188,898,899,900,904,905,906],'w':[4.14,0.089,0.627,1.054,0.691,1.289,0.205]},'initial':0,'monitored':0,'temp':[4.8,4.1,6.51,9.7,11.03,14.42,15.9,15.74,12.51,10.83,9.61,10.05]},
		{'area':6.003,'action':0.38,'capacity':149.41,'local':{'p':[908,916,1005],'w':[2.865,2.056,0.382]},'dispersal':{'p':[178,189,907,908,909,910,911,913,916,917,919,1005],'w':[0.097,6.003,0.947,0.985,0.611,0.15,0.117,0.686,0.862,0.001,0.034,0.208]},'initial':0,'monitored':0,'temp':[4.96,4.28,6.84,9.95,11.48,14.78,16.29,16.08,12.81,11.13,9.88,10.35]},
		{'area':7.72,'action':4.36,'capacity':211.24,'local':{'p':[915,919,922,923,996],'w':[3.372,1.319,0.738,1.695,0.822]},'dispersal':{'p':[190,191,908,914,915,918,919,922,923,996],'w':[7.72,0.076,0.044,1.094,1.285,0.959,0.615,0.294,0.693,0.474]},'initial':0,'monitored':0,'temp':[4.82,4.16,6.74,9.84,11.35,14.66,16.22,16.02,12.76,11.04,9.76,10.24]},
		{'area':6.438,'action':2.47,'capacity':171.5,'local':{'p':[914,920,921,926,985],'w':[0.637,3.006,2.17,0.016,1.832]},'dispersal':{'p':[190,191,914,920,921,922,926,985,987],'w':[0.064,6.438,0.316,1.198,0.897,0.853,0.149,0.742,0.172]},'initial':0,'monitored':0,'temp':[4.87,4.28,6.87,9.98,11.46,14.8,16.38,16.15,12.9,11.14,9.84,10.3]},
		{'area':4.556,'action':4.1,'capacity':132.71,'local':{'p':[925,926,927,929,940,978],'w':[0.091,1.617,1.709,2.86,1.111,1.352]},'dispersal':{'p':[192,925,926,927,929,940,978],'w':[4.556,0.181,0.823,0.719,1.075,0.567,0.645]},'initial':0,'monitored':0,'temp':[4.97,4.47,7.07,10.17,11.66,15.02,16.64,16.37,13.13,11.31,9.98,10.43]},
		{'area':4.504,'action':0.14,'capacity':110.76,'local':{'p':[932,933,934,935,938],'w':[1.68,1.16,0.198,0.523,2.875]},'dispersal':{'p':[193,194,930,931,932,933,934,935,938,949],'w':[4.504,0.263,0.004,1.222,0.563,0.515,0.183,0.296,1.07,0.008]},'initial':0,'monitored':0,'temp':[5.09,4.62,7.21,10.24,11.78,15.11,16.78,16.47,13.3,11.43,10.08,10.55]},
		{'area':4.927,'action':0.27,'capacity':123.37,'local':{'p':[809,931,942,944,947,949],'w':[0.884,1.666,1.286,1.493,0.778,1.612]},'dispersal':{'p':[193,194,809,931,938,942,944,947,949],'w':[0.243,4.927,0.446,0.478,0.176,0.575,0.593,0.399,0.764]},'initial':0,'monitored':0,'temp':[5.17,4.7,7.3,10.31,11.9,15.19,16.88,16.55,13.38,11.51,10.15,10.61]},
		{'area':4.559,'action':0.06,'capacity':111.13,'local':{'p':[802,950,953,956,958,959],'w':[1.627,1.298,1.028,3.164,0.016,0.039]},'dispersal':{'p':[195,802,943,946,950,953,956,957,958,959],'w':[4.559,0.734,0.05,0.085,0.475,0.441,1.268,1.042,0.139,0.129]},'initial':0,'monitored':0,'temp':[5.16,4.6,7.28,10.33,12.04,15.33,17.06,16.69,13.41,11.6,10.15,10.61]},
		{'area':3.962,'action':0,'capacity':76.23,'local':{'p':[799,808,951,958],'w':[1.047,2.529,1.353,0.483]},'dispersal':{'p':[196,799,808,951,958],'w':[3.962,0.546,1,0.612,0.308]},'initial':0,'monitored':0,'temp':[4.85,4.19,6.89,9.95,11.71,15,16.77,16.38,13.07,11.32,9.85,10.31]},
		{'area':4.413,'action':0.12,'capacity':109.16,'local':{'p':[959,961,962,963],'w':[1.274,1.462,0.22,2.82]},'dispersal':{'p':[197,943,959,961,962,963,964,965],'w':[4.413,0.068,0.604,0.661,0.101,1.152,1.166,0.19]},'initial':0,'monitored':0,'temp':[5.11,4.57,7.23,10.25,11.89,15.15,16.9,16.62,13.31,11.49,10.09,10.54]},
		{'area':9.318,'action':0.81,'capacity':235.57,'local':{'p':[934,937,968,971,973],'w':[0.867,2.899,2.297,1.116,1.78]},'dispersal':{'p':[198,199,934,937,967,968,969,971,973],'w':[9.318,0.089,0.473,1.215,0.402,0.918,0.904,0.51,0.723]},'initial':0,'monitored':0,'temp':[5.01,4.52,7.13,10.2,11.72,15.05,16.72,16.47,13.2,11.36,10.01,10.46]},
		{'area':4.86,'action':0.25,'capacity':121.93,'local':{'p':[967,975,1058],'w':[0.96,1.968,2.868]},'dispersal':{'p':[198,199,967,973,974,975,1058],'w':[0.09,4.86,0.436,1.216,0.16,0.827,1.252]},'initial':0,'monitored':0,'temp':[4.96,4.44,7.05,10.18,11.7,15.03,16.66,16.43,13.13,11.3,9.96,10.4]},
		{'area':6.692,'action':1.11,'capacity':169.8,'local':{'p':[994,995,996,997,998,1004,1045],'w':[1.464,1.707,2.273,0.618,2.317,0.565,0.993]},'dispersal':{'p':[200,994,995,996,997,998,1004,1044,1045],'w':[6.692,0.697,0.792,0.953,0.315,0.944,0.281,0.003,0.533]},'initial':0,'monitored':0,'temp':[4.76,4.13,6.67,9.78,11.27,14.59,16.14,15.96,12.69,10.96,9.68,10.12]},
		{'area':0.984,'action':0.23,'capacity':24.8,'local':{'p':[1000],'w':[2.001]},'dispersal':{'p':[201,1000,1003,1006,1007],'w':[0.984,0.759,0.138,0.271,0.758]},'initial':0,'monitored':0,'temp':[4.86,4.22,6.72,9.85,11.35,14.66,16.21,16,12.73,10.97,9.74,10.16]},
		{'area':4.844,'action':0.39,'capacity':123.07,'local':{'p':[1010,1011,1012,1013],'w':[2.93,2.281,1.074,3.006]},'dispersal':{'p':[202,205,1009,1010,1011,1012,1013],'w':[4.844,0.004,0.001,1.315,0.999,0.576,1.314]},'initial':0,'monitored':0,'temp':[4.74,4.07,6.52,9.61,11.1,14.45,15.9,15.73,12.5,10.77,9.56,9.97]},
		{'area':7.976,'action':5.77,'capacity':224.57,'local':{'p':[186,1015,1016,1017,1018,1019],'w':[2.319,1.79,2.394,1.723,1.071,1.306]},'dispersal':{'p':[186,203,891,1015,1016,1017,1018,1019],'w':[0.972,7.976,0.114,0.675,1.056,0.853,0.554,0.538]},'initial':0,'monitored':0,'temp':[4.59,3.87,6.33,9.37,10.7,14.11,15.45,15.35,12.2,10.57,9.37,9.86]},
		{'area':5.555,'action':0.59,'capacity':134.92,'local':{'p':[1014,1017,1023,1024,1025,1026,1027],'w':[0.169,1.063,0.198,3.798,0.654,3.116,1.112]},'dispersal':{'p':[204,1014,1017,1023,1024,1025,1026,1027],'w':[5.555,0.136,0.495,0.177,1.44,0.325,1.081,0.584]},'initial':0,'monitored':0,'temp':[4.73,4.07,6.6,9.57,11.04,14.42,15.73,15.61,12.4,10.79,9.55,10.04]},
		{'area':5.456,'action':1.11,'capacity':126.78,'local':{'p':[1010,1013,1014,1027,1034],'w':[2.26,0.069,1.228,2.569,1.988]},'dispersal':{'p':[202,205,1010,1013,1014,1027,1028,1029,1032,1034],'w':[0.001,5.456,0.955,0.138,0.581,0.996,0.524,0.152,0.007,0.832]},'initial':0,'monitored':0,'temp':[4.76,4.11,6.57,9.65,11.24,14.57,16.03,15.83,12.55,10.8,9.6,9.97]},
		{'area':5.391,'action':5.39,'capacity':161.13,'local':{'p':[1038,1039,1040,1041,1115],'w':[1.648,0.954,3.25,1.821,1.835]},'dispersal':{'p':[206,1038,1039,1040,1041,1109,1115],'w':[5.391,0.745,0.433,1.397,0.831,0.017,0.901]},'initial':0,'monitored':0,'temp':[4.62,3.99,6.43,9.57,11.1,14.38,15.93,15.75,12.49,10.72,9.49,9.86]},
		{'area':10.06,'action':3.5,'capacity':263.43,'local':{'p':[980,1038,1045,1047,1054,1107,1108,1109],'w':[0.653,1.592,3.19,0.366,1.565,1.165,1.335,2.343]},'dispersal':{'p':[207,980,995,1038,1044,1045,1047,1054,1107,1108,1109],'w':[10.06,0.365,0.028,0.749,0.004,1.271,0.214,0.664,0.505,0.559,1.04]},'initial':0,'monitored':0,'temp':[4.58,3.98,6.46,9.59,11.09,14.38,15.91,15.77,12.51,10.8,9.49,9.9]},
		{'area':3.365,'action':1.38,'capacity':39.86,'local':{'p':[984,1049,1050,1052,1054,1055,1056],'w':[0.046,0.737,1.488,1.333,2.529,1.344,0.216]},'dispersal':{'p':[208,984,1047,1049,1050,1052,1054,1055,1056],'w':[3.365,0.187,0.006,0.345,0.691,0.56,1.066,0.506,0.215]},'initial':0,'monitored':0,'temp':[4.61,4.02,6.56,9.7,11.21,14.54,16.12,15.94,12.65,10.9,9.57,9.99]},
		{'area':4.724,'action':7.87,'capacity':156.81,'local':{'p':[1057,1058,1059,1060,1062,1063,1064,1069,1090],'w':[1.493,0.867,0.871,1.732,0.658,0.454,1.592,0.783,0.062]},'dispersal':{'p':[209,1057,1058,1059,1060,1062,1063,1064,1069,1090],'w':[4.724,0.601,0.452,0.374,0.701,0.276,0.278,0.687,0.394,0.138]},'initial':0,'monitored':0,'temp':[4.84,4.26,6.87,10.02,11.56,14.89,16.52,16.33,13,11.17,9.83,10.2…
		{'area':5.77,'action':0.22,'capacity':143.66,'local':{'p':[1064,1065,1066,1067,1068,1069],'w':[1.687,2.606,0.86,2.206,0.854,1.344]},'dispersal':{'p':[210,1064,1065,1066,1067,1068,1069,1076],'w':[5.77,0.788,1.043,0.422,1.018,0.455,0.583,0.01]},'initial':0,'monitored':0,'temp':[5.12,4.58,7.25,10.36,11.9,15.23,16.9,16.7,13.33,11.46,10.11,10.54]},
		{'area':3.166,'action':0.25,'capacity':67.73,'local':{'p':[962],'w':[2.327]},'dispersal':{'p':[211,962,965,1071,1072],'w':[3.166,0.959,1.073,0.149,0.091]},'initial':0,'monitored':0,'temp':[5.02,4.51,7.15,10.15,11.77,15.02,16.79,16.58,13.23,11.4,10.02,10.46]},
		{'area':2.935,'action':0.55,'capacity':74.55,'local':{'p':[1078,1079,1080],'w':[1.572,0.765,1.149]},'dispersal':{'p':[212,1078,1079,1080,1082],'w':[2.935,0.632,0.301,0.488,0.563]},'initial':0,'monitored':0,'temp':[5.13,4.62,7.29,10.35,11.93,15.23,16.97,16.78,13.34,11.45,10.12,10.55]},
		{'area':6.683,'action':2.24,'capacity':172.84,'local':{'p':[1066,1081,1082,1087],'w':[2.232,4.522,4.708,0.116]},'dispersal':{'p':[213,1066,1067,1081,1082,1087],'w':[6.683,1.003,0.019,1.777,1.875,0.181]},'initial':0,'monitored':0,'temp':[5.17,4.62,7.3,10.44,12,15.35,17.01,16.85,13.4,11.5,10.14,10.56]},
		{'area':5.126,'action':7.15,'capacity':136.71,'local':{'p':[1083,1084,1085,1087,1088,1137,1139,1145],'w':[1.597,0.373,1.923,0.618,2.592,0.567,1,0.362]},'dispersal':{'p':[214,1083,1084,1085,1087,1088,1137,1139,1145],'w':[5.126,0.636,0.271,0.845,0.355,1.033,0.369,0.384,0.202]},'initial':0,'monitored':0,'temp':[4.8,4.19,6.8,9.97,11.52,14.88,16.48,16.36,12.97,11.12,9.76,10.19]},
		{'area':2.382,'action':1.44,'capacity':66.38,'local':{'p':[1091,1094,1096,1097,1098,1099],'w':[0.58,1.575,0.551,1.993,0.408,1.072]},'dispersal':{'p':[215,1091,1094,1096,1097,1098,1099],'w':[2.382,0.32,0.714,0.271,0.894,0.307,0.471]},'initial':0,'monitored':0,'temp':[4.66,4.08,6.6,9.79,11.3,14.62,16.17,16.04,12.72,10.97,9.59,10]},
		{'area':6.084,'action':1.05,'capacity':155.56,'local':{'p':[1102,1103,1104,1105,1106,1108,1114],'w':[2.92,1.544,0.77,0.741,0.919,1.414,1.332]},'dispersal':{'p':[216,217,1101,1102,1103,1104,1105,1106,1108,1109,1114],'w':[6.084,0.004,0.067,1.161,0.564,0.344,0.397,0.446,0.626,0.103,0.639]},'initial':0,'monitored':0,'temp':[4.7,4.15,6.62,9.77,11.25,14.51,16,15.9,12.62,10.95,9.59,9.97]},
		{'area':6.536,'action':2.34,'capacity':171.14,'local':{'p':[1102,1111,1112,1114,1115,1116,1127],'w':[0.973,1.638,3.067,2.197,0.165,1.743,0.49]},'dispersal':{'p':[216,217,1102,1111,1112,1114,1115,1116,1119,1127],'w':[0.003,6.536,0.505,0.735,1.272,0.879,0.178,0.677,0.004,0.355]},'initial':0,'monitored':0,'temp':[4.65,4.11,6.54,9.66,11.12,14.37,15.83,15.77,12.47,10.84,9.51,9.89]},
		{'area':5.711,'action':0,'capacity':137.83,'local':{'p':[221,1030,1120,1121,1122,1123,1126],'w':[0.886,0.169,1.697,2.868,1.219,2.599,0.211]},'dispersal':{'p':[218,221,1030,1119,1120,1121,1122,1123,1126],'w':[5.711,0.442,0.223,0.069,0.691,1.183,0.534,1.043,0.167]},'initial':0,'monitored':0,'temp':[4.81,4.25,6.68,9.8,11.37,14.65,16.13,15.97,12.64,10.9,9.66,9.99]},
		{'area':6.803,'action':0.55,'capacity':160.26,'local':{'p':[1028,1029,1124,1125,1126],'w':[0.426,0.971,1.401,3.507,0.594]},'dispersal':{'p':[219,1028,1029,1121,1124,1125,1126],'w':[6.803,0.26,0.413,0.081,0.638,1.321,0.312]},'initial':0,'monitored':0,'temp':[4.76,4.2,6.63,9.69,11.26,14.57,15.98,15.85,12.53,10.9,9.63,9.97]},
		{'area':2.371,'action':0.21,'capacity':55.24,'local':{'p':[1124],'w':[2.972]},'dispersal':{'p':[220,1024,1027,1124],'w':[2.371,1.477,0.068,1.289]},'initial':0,'monitored':0,'temp':[4.75,4.14,6.62,9.62,11.17,14.52,15.86,15.74,12.46,10.87,9.6,10.02]},
		{'area':6.398,'action':0.23,'capacity':152.21,'local':{'p':[218,1119,1123,1126,1127],'w':[0.886,2.478,0.081,2.148,1.625]},'dispersal':{'p':[218,221,1119,1121,1123,1126,1127],'w':[0.444,6.398,0.978,0.029,0.108,0.812,0.695]},'initial':0,'monitored':0,'temp':[4.67,4.14,6.55,9.63,11.08,14.34,15.75,15.71,12.39,10.81,9.52,9.88]},
		{'area':7.156,'action':1.71,'capacity':187.28,'local':{'p':[63,1127,1128],'w':[0.827,3.045,3.248]},'dispersal':{'p':[63,222,1111,1127,1128],'w':[0.421,7.156,0.027,1.367,1.31]},'initial':0,'monitored':0,'temp':[4.4,3.85,6.25,9.42,10.81,14.06,15.48,15.46,12.21,10.64,9.27,9.64]},
		{'area':7.813,'action':2.17,'capacity':205.15,'local':{'p':[1093,1097,1098,1133,1134,1135,1144],'w':[0.918,1.41,1.02,3.668,2.616,1.522,0.269]},'dispersal':{'p':[223,1093,1097,1098,1133,1134,1135,1144],'w':[7.813,0.383,0.633,0.517,1.458,0.982,0.654,0.178]},'initial':0,'monitored':0,'temp':[4.62,4.03,6.56,9.76,11.24,14.59,16.14,16.01,12.69,10.93,9.53,9.93]},
		{'area':1.932,'action':1.98,'capacity':57.82,'local':{'p':[1138,1140,1141,1142,1143],'w':[0.716,0.153,1.393,0.834,0.454]},'dispersal':{'p':[224,1138,1140,1141,1142,1143],'w':[1.932,0.354,0.164,0.541,0.342,0.279]},'initial':0,'monitored':0,'temp':[4.92,4.35,6.97,10.14,11.67,15.06,16.66,16.5,13.1,11.24,9.83,10.24]},
		{'area':2.896,'action':4.6,'capacity':92.85,'local':{'p':[80,228,241],'w':[1.629,2.96,0.865]},'dispersal':{'p':[80,225,226,228,229,238,241],'w':[0.748,2.896,0.508,1.273,0.395,0.086,0.431]},'initial':0,'monitored':0,'temp':[5.93,4.81,7.17,10.23,11.63,14.82,16.14,16.34,13.68,12.09,10.9,11.28]},
		{'area':3.44,'action':0.38,'capacity':82.72,'local':{'p':[229,230,231],'w':[2.186,0.542,1.774]},'dispersal':{'p':[80,225,226,227,229,230,231],'w':[0.84,0.596,3.44,0.129,0.875,0.379,0.803]},'initial':0,'monitored':0,'temp':[5.92,4.85,7.26,10.32,11.74,14.97,16.27,16.38,13.7,12.07,10.86,11.2]},
		{'area':6.278,'action':0.56,'capacity':123.81,'local':{'p':[80],'w':[1.788]},'dispersal':{'p':[80,226,227,231],'w':[0.789,0.147,6.278,0.669]},'initial':0,'monitored':0,'temp':[5.98,4.95,7.39,10.41,11.85,15.13,16.39,16.43,13.72,12.08,10.88,11.14]},
		{'area':5.359,'action':4.55,'capacity':135.22,'local':{'p':[80,225,241,264],'w':[0.673,2.96,1.405,1.387]},'dispersal':{'p':[80,225,228,241,264],'w':[0.422,1.116,5.359,0.679,0.615]},'initial':0,'monitored':0,'temp':[5.95,4.82,7.19,10.25,11.66,14.86,16.17,16.4,13.72,12.13,10.92,11.32]},
		{'area':2.412,'action':1.83,'capacity':65.23,'local':{'p':[226,230,232,238],'w':[2.186,0.603,1.971,0.811]},'dispersal':{'p':[225,226,229,230,232,238,241],'w':[0.442,0.892,2.412,0.378,0.811,0.361,0.115]},'initial':0,'monitored':0,'temp':[5.84,4.73,7.15,10.22,11.64,14.85,16.17,16.32,13.62,12,10.78,11.16]},
		{'area':5.227,'action':0.11,'capacity':130.56,'local':{'p':[226,229,231,232,233,236],'w':[0.542,0.603,2.305,1.861,0.008,2.618]},'dispersal':{'p':[226,229,230,231,232,233,236],'w':[0.346,0.32,5.227,0.954,0.711,0.132,1.032]},'initial':0,'monitored':0,'temp':[5.78,4.75,7.26,10.34,11.79,15.05,16.37,16.38,13.63,11.94,10.67,11.02]},
		{'area':5.267,'action':0.32,'capacity':131.91,'local':{'p':[226,230],'w':[1.774,2.305]},'dispersal':{'p':[80,226,227,230,231],'w':[0.064,0.789,0.787,1.047,5.267]},'initial':0,'monitored':0,'temp':[5.88,4.87,7.36,10.42,11.88,15.15,16.44,16.45,13.7,12.02,10.77,11.06]},
		{'area':2.876,'action':0.09,'capacity':64.93,'local':{'p':[229,230,233,238],'w':[1.971,1.861,1.994,1.088]},'dispersal':{'p':[229,230,232,233,236,238],'w':[0.884,0.815,2.876,0.806,0.141,0.619]},'initial':0,'monitored':0,'temp':[5.75,4.66,7.12,10.21,11.64,14.86,16.2,16.3,13.57,11.92,10.66,11.06]},
		{'area':2.588,'action':0.01,'capacity':15.31,'local':{'p':[81,230,232,236,238,240],'w':[1.694,0.008,1.994,1.45,0.596,0.763]},'dispersal':{'p':[81,230,232,233,236,237,238,240],'w':[0.76,0.125,0.807,2.588,0.669,0.018,0.348,0.34]},'initial':0,'monitored':0,'temp':[5.66,4.58,7.08,10.18,11.62,14.85,16.2,16.27,13.52,11.83,10.55,10.97]},
		{'area':4.587,'action':3.62,'capacity':126.08,'local':{'p':[81,238,240,244,246,263],'w':[2.003,0.796,1.728,0.949,0.946,0.986]},'dispersal':{'p':[81,88,234,238,239,240,241,244,246,263],'w':[0.895,0.313,4.587,0.401,0.061,0.607,0.198,0.445,0.39,0.424]},'initial':0,'monitored':0,'temp':[5.6,4.47,6.94,10.04,11.51,14.72,16.07,16.23,13.45,11.79,10.51,10.98]},
		{'area':2.581,'action':2.05,'capacity':60.5,'local':{'p':[81,237,239,248],'w':[0.384,2.261,1.742,1.292]},'dispersal':{'p':[81,235,237,239,248],'w':[0.325,2.581,0.827,0.71,0.61]},'initial':0,'monitored':0,'temp':[5.44,4.37,6.93,10.01,11.45,14.67,16.07,15.98,13.27,11.54,10.27,10.7]},
		{'area':4.619,'action':1.14,'capacity':119.53,'local':{'p':[81,230,233,237],'w':[0.278,2.618,1.45,1.669]},'dispersal':{'p':[81,230,232,233,236,237],'w':[0.192,1.033,0.102,0.573,4.619,0.679]},'initial':0,'monitored':0,'temp':[5.68,4.66,7.22,10.32,11.77,15.02,16.37,16.32,13.57,11.83,10.54,10.92]},
		{'area':3.236,'action':1.44,'capacity':56.06,'local':{'p':[81,235,236],'w':[1.122,2.261,1.669]},'dispersal':{'p':[81,233,235,236,237],'w':[0.549,0.012,0.953,0.746,3.236]},'initial':0,'monitored':0,'temp':[5.55,4.51,7.09,10.19,11.63,14.86,16.24,16.16,13.43,11.68,10.39,10.81]},
		{'area':2.918,'action':5.67,'capacity':97.1,'local':{'p':[229,232,233,234,240],'w':[0.811,1.088,0.596,0.796,1.533]},'dispersal':{'p':[88,225,229,232,233,234,238,240,241],'w':[0.039,0.104,0.365,0.462,0.323,0.505,2.918,0.516,1.058]},'initial':0,'monitored':0,'temp':[5.7,4.57,7.01,10.1,11.54,14.75,16.09,16.28,13.53,11.89,10.64,11.08]},
		{'area':4.45,'action':2.64,'capacity':121.95,'local':{'p':[81,235,244,248,249],'w':[2.569,1.742,1.894,1.521,0.726]},'dispersal':{'p':[81,234,235,237,239,244,248,249],'w':[1.088,0.068,0.789,0.002,4.45,0.904,0.618,0.409]},'initial':0,'monitored':0,'temp':[5.44,4.34,6.86,9.94,11.39,14.59,15.99,15.95,13.24,11.54,10.28,10.74]},
		{'area':0.947,'action':0.95,'capacity':23.08,'local':{'p':[81,233,234,238],'w':[0.513,0.763,1.728,1.533]},'dispersal':{'p':[81,233,234,238,240],'w':[0.37,0.433,0.771,0.741,0.947]},'initial':0,'monitored':0,'temp':[5.61,4.49,6.97,10.07,11.52,14.73,16.08,16.22,13.46,11.79,10.52,10.97]},
		{'area':4.637,'action':2.02,'capacity':120.76,'local':{'p':[88,225,228,264],'w':[1.057,0.865,1.405,2.573]},'dispersal':{'p':[88,225,228,229,234,238,241,264],'w':[0.445,0.37,0.63,0.114,0.211,0.943,4.637,1.097]},'initial':0,'monitored':0,'temp':[5.81,4.66,7.1,10.21,11.67,14.88,16.2,16.47,13.68,12.05,10.77,11.22]},
		{'area':0.006,'action':0,'capacity':0,'local':{'p':[],'w':[]},'dispersal':{'p':[82,242,243],'w':[0.242,0.006,0.222]},'initial':0,'monitored':0,'temp':[5.73,4.77,7.42,10.56,12.08,15.32,16.75,16.53,13.67,11.87,10.56,11.06]},
		{'area':5.118,'action':9.5,'capacity':147.02,'local':{'p':[58,82,85,247,257],'w':[0.95,1.166,0.221,2.909,2.121]},'dispersal':{'p':[58,82,85,242,243,247,255,257,260,261],'w':[0.656,1.105,0.145,0.006,5.118,1.059,0.632,0.88,0.007,0.039]},'initial':0,'monitored':0,'temp':[5.65,4.65,7.27,10.41,11.92,15.16,16.58,16.42,13.57,11.8,10.49,10.99]},
		{'area':4.265,'action':3.67,'capacity':117.03,'local':{'p':[58,81,234,239,245,246,249],'w':[0.116,0.139,0.949,1.894,1.913,2.396,0.946]},'dispersal':{'p':[58,81,234,239,244,245,246,249],'w':[0.182,0.12,0.509,0.764,4.265,0.847,0.968,0.452]},'initial':0,'monitored':0,'temp':[5.43,4.32,6.82,9.9,11.34,14.54,15.94,15.93,13.21,11.53,10.29,10.77]},
		{'area':3.774,'action':2.77,'capacity':107.59,'local':{'p':[58,244,246,247,256,257,263],'w':[0.676,1.913,1.328,1.162,1.521,1.06,0.537]},'dispersal':{'p':[58,244,245,246,247,249,256,257,263],'w':[0.367,0.799,3.774,0.519,0.51,0.085,0.649,0.486,0.382]},'initial':0,'monitored':0,'temp':[5.48,4.39,6.92,10.02,11.51,14.72,16.12,16.12,13.33,11.62,10.34,10.84]},
		{'area':2.779,'action':1.42,'capacity':74.95,'local':{'p':[234,244,245,263],'w':[0.946,2.396,1.328,2.49]},'dispersal':{'p':[234,244,245,246,263],'w':[0.582,0.965,0.683,2.779,1.148]},'initial':0,'monitored':0,'temp':[5.58,4.46,6.98,10.08,11.58,14.8,16.16,16.29,13.46,11.78,10.48,10.98]},
		{'area':2.585,'action':3.63,'capacity':82.24,'local':{'p':[58,243,245,257],'w':[3.318,2.909,1.162,0.564]},'dispersal':{'p':[58,243,245,247,257],'w':[1.491,1.242,0.611,2.585,0.333]},'initial':0,'monitored':0,'temp':[5.51,4.48,7.04,10.15,11.63,14.84,16.26,16.12,13.35,11.61,10.35,10.84]},
		{'area':2.65,'action':1.91,'capacity':71.43,'local':{'p':[235,239,249],'w':[1.292,1.521,2.539]},'dispersal':{'p':[235,239,248,249],'w':[0.567,0.739,2.65,1.082]},'initial':0,'monitored':0,'temp':[5.33,4.24,6.78,9.85,11.29,14.49,15.92,15.8,13.11,11.4,10.15,10.6]},
		{'area':5.384,'action':5.32,'capacity':150.25,'local':{'p':[58,239,244,248],'w':[3.223,0.726,0.946,2.539]},'dispersal':{'p':[58,239,244,245,248,249],'w':[1.314,0.411,0.473,0.05,0.935,5.384]},'initial':0,'monitored':0,'temp':[5.3,4.21,6.75,9.82,11.26,14.46,15.89,15.76,13.07,11.36,10.12,10.59]},
		{'area':5.303,'action':1.55,'capacity':67.03,'local':{'p':[84,253,291,292,297,302],'w':[1.589,1.49,0.013,0.74,1.947,1.596]},'dispersal':{'p':[83,84,250,253,254,290,291,292,297,302],'w':[0.586,0.712,5.303,0.566,0.174,0.031,0.123,0.26,0.736,0.673]},'initial':0,'monitored':0,'temp':[5.35,4.51,7.2,10.44,11.99,15.3,16.83,16.51,13.47,11.62,10.27,10.75]},
		{'area':5.737,'action':0.08,'capacity':5.23,'local':{'p':[82,84,253,255],'w':[2.621,1.992,2.041,2.397]},'dispersal':{'p':[82,84,251,253,254,255],'w':[1.133,0.923,5.737,0.822,0.165,1.089]},'initial':0,'monitored':0,'temp':[5.65,4.75,7.42,10.61,12.15,15.43,16.91,16.66,13.7,11.87,10.53,11.02]},
		{'area':0.028,'action':0,'capacity':0.18,'local':{'p':[],'w':[]},'dispersal':{'p':[252,253,254],'w':[0.028,0.405,0.3]},'initial':0,'monitored':0,'temp':[5.5,4.63,7.33,10.55,12.12,15.42,16.91,16.61,13.6,11.75,10.4,10.88]},
		{'area':4.088,'action':0.82,'capacity':44.04,'local':{'p':[84,250,251],'w':[1.911,1.49,2.041]},'dispersal':{'p':[82,83,84,250,251,252,253,254],'w':[0.02,0.055,0.855,0.708,0.889,0.028,4.088,1.368]},'initial':0,'monitored':0,'temp':[5.49,4.62,7.31,10.54,12.1,15.4,16.9,16.6,13.59,11.74,10.39,10.88]},
		{'area':9.339,'action':1.71,'capacity':56.35,'local':{'p':[82,83],'w':[1.35,2.672]},'dispersal':{'p':[82,83,250,251,252,253,254],'w':[0.742,1.041,0.175,0.198,0.028,1.188,9.339]},'initial':0,'monitored':0,'temp':[5.5,4.63,7.33,10.56,12.14,15.44,16.93,16.62,13.6,11.75,10.39,10.88]},
		{'area':4.409,'action':1.92,'capacity':57.21,'local':{'p':[82,84,251,261],'w':[1.111,1.005,2.397,2.278]},'dispersal':{'p':[82,84,85,243,251,255,257,260,261],'w':[0.563,0.556,0.095,0.622,0.95,4.409,0.014,0.007,0.934]},'initial':0,'monitored':0,'temp':[5.69,4.74,7.38,10.56,12.1,15.37,16.81,16.67,13.72,11.92,10.57,11.07]},
		{'area':2.327,'action':0.54,'capacity':43.77,'local':{'p':[85,245,257,263],'w':[1.172,1.521,1.165,1.332]},'dispersal':{'p':[85,245,256,257,261,263],'w':[0.481,0.714,2.327,0.552,0.326,0.658]},'initial':0,'monitored':0,'temp':[5.66,4.58,7.17,10.32,11.89,15.14,16.49,16.65,13.69,11.95,10.57,11.1]},
		{'area':2.41,'action':2.3,'capacity':62.27,'local':{'p':[85,243,245,247,256],'w':[0.967,2.121,1.06,0.564,1.165]},'dispersal':{'p':[85,243,245,247,255,256,257,260],'w':[0.458,0.923,0.586,0.333,0.011,0.483,2.41,0.003]},'initial':0,'monitored':0,'temp':[5.6,4.56,7.15,10.28,11.81,15.04,16.44,16.42,13.54,11.8,10.47,10.98]},
		{'area':0.065,'action':0,'capacity':0,'local':{'p':[],'w':[]},'dispersal':{'p':[96,258,261],'w':[0.5,0.065,0.3]},'initial':0,'monitored':0,'temp':[5.94,4.83,7.5,10.7,12.4,15.68,16.96,17.4,14.2,12.43,10.91,11.49]},
		{'area':3.224,'action':0.31,'capacity':23.71,'local':{'p':[88],'w':[1.898]},'dispersal':{'p':[88,89,96,259,261,263],'w':[0.962,0.005,0.288,3.224,0.073,1.146]},'initial':0,'monitored':0,'temp':[5.89,4.76,7.35,10.52,12.14,15.4,16.69,17.09,14.02,12.3,10.86,11.41]},
		{'area':0.007,'action':0,'capacity':0.14,'local':{'p':[],'w':[]},'dispersal':{'p':[85,243,255,257,260,261],'w':[0.203,0.046,0.102,0.006,0.007,0.146]},'initial':0,'monitored':0,'temp':[5.68,4.67,7.3,10.47,12.02,15.28,16.69,16.68,13.72,11.94,10.58,11.09]},
		{'area':7.62,'action':3.26,'capacity':87.04,'local':{'p':[84,255,289],'w':[0.383,2.278,3.154]},'dispersal':{'p':[84,85,86,87,96,243,255,256,257,258,259,260,261,262,263,283,289],'w':[0.286,0.759,0.139,0.026,0.554,0.058,0.97,0.319,0.001,0.065,0.063,0.007,7.62,0.007,0.181,0.021,1.27]},'initial':0,'monitored':0,'temp':[5.78,4.75,7.4,10.6,12.21,15.49,16.87,17.02,13.93,12.15,10.71,11.25]},
		{'area':0.007,'action':0,'capacity':0.18,'local':{'p':[],'w':[]},'dispersal':{'p':[86,96,261,262,283,289],'w':[0.117,0.317,0.061,0.007,0.076,0.107]},'initial':0,'monitored':0,'temp':[5.87,4.83,7.47,10.67,12.3,15.59,16.93,17.2,14.07,12.3,10.83,11.39]},
		{'area':4.693,'action':3.81,'capacity':114.89,'local':{'p':[234,245,246,256],'w':[0.986,0.537,2.49,1.332]},'dispersal':{'p':[88,96,234,245,246,256,259,261,263],'w':[0.743,0.035,0.487,0.269,0.999,0.519,0.92,0.25,4.693]},'initial':0,'monitored':0,'temp':[5.73,4.61,7.15,10.29,11.84,15.08,16.41,16.67,13.73,12.03,10.66,11.18]},
		{'area':6.752,'action':2.61,'capacity':80.25,'local':{'p':[88,228,241],'w':[2.52,1.387,2.573]},'dispersal':{'p':[88,228,241,264],'w':[1.103,0.597,1.102,6.752]},'initial':0,'monitored':0,'temp':[5.95,4.79,7.26,10.39,11.92,15.14,16.43,16.85,13.93,12.29,10.94,11.44]},
		{'area':4.577,'action':0.03,'capacity':46.63,'local':{'p':[266,272],'w':[2.176,3.383]},'dispersal':{'p':[265,266,272],'w':[4.577,0.909,1.466]},'initial':0,'monitored':0,'temp':[5.96,4.95,7.42,10.85,12.08,15.32,16.55,16.54,13.88,12.08,10.89,11.22]},
		{'area':3.516,'action':1.64,'capacity':43.31,'local':{'p':[91,265,272],'w':[0.22,2.176,1.342]},'dispersal':{'p':[90,91,92,265,266,272,274,276],'w':[0.025,0.639,0.01,0.894,3.516,0.568,0.266,0.338]},'initial':0,'monitored':0,'temp':[5.76,4.8,7.31,10.78,12.03,15.29,16.52,16.47,13.73,11.9,10.65,10.99]},
		{'area':3.785,'action':0.1,'capacity':83.04,'local':{'p':[92,270,271,272,273],'w':[1.306,1.004,2.223,1.294,1.799]},'dispersal':{'p':[92,267,270,271,272,273,275],'w':[0.571,3.785,0.511,0.955,0.657,0.72,0.102]},'initial':0,'monitored':0,'temp':[5.78,4.83,7.3,10.68,11.88,15.17,16.41,16.38,13.62,11.99,10.69,11.05]},
		{'area':0.014,'action':0.07,'capacity':0.65,'local':{'p':[],'w':[]},'dispersal':{'p':[268,269,270,274,399],'w':[0.014,0.021,0.303,0.085,0.232]},'initial':0,'monitored':0,'temp':[5.56,4.66,7.17,10.6,11.82,15.15,16.38,16.3,13.46,11.79,10.44,10.81]},
		{'area':0.024,'action':0,'capacity':0.56,'local':{'p':[],'w':[]},'dispersal':{'p':[268,269,270,274,399],'w':[0.014,0.024,0.362,0.023,0.45]},'initial':0,'monitored':0,'temp':[5.55,4.65,7.16,10.58,11.8,15.13,16.37,16.28,13.44,11.78,10.43,10.8]},
		{'area':3.21,'action':0.31,'capacity':72.04,'local':{'p':[92,267,273,275,393],'w':[1.251,1.004,0.046,1.282,0.73]},'dispersal':{'p':[92,267,268,269,270,273,274,275,276,389,393,399],'w':[0.545,0.483,0.014,0.024,3.21,0.069,0.39,0.518,0.12,0.106,0.33,0.45]},'initial':0,'monitored':0,'temp':[5.65,4.73,7.22,10.62,11.84,15.15,16.39,16.33,13.52,11.88,10.54,10.91]},
		{'area':2.345,'action':0,'capacity':49.92,'local':{'p':[267,272,273],'w':[2.223,0.909,1.316]},'dispersal':{'p':[267,271,272,273],'w':[0.873,2.345,0.483,0.605]},'initial':0,'monitored':0,'temp':[5.8,4.85,7.3,10.64,11.82,15.12,16.36,16.34,13.59,12.02,10.71,11.08]},
		{'area':7.313,'action':0.44,'capacity':103.57,'local':{'p':[92,265,266,267,271],'w':[0.2,3.383,1.342,1.294,0.909]},'dispersal':{'p':[92,265,266,267,271,272,276],'w':[0.699,1.291,0.566,0.565,0.377,7.313,0.234]},'initial':0,'monitored':0,'temp':[5.86,4.88,7.36,10.79,12.01,15.28,16.51,16.49,13.78,12.02,10.78,11.12]},
		{'area':3.068,'action':0,'capacity':72.93,'local':{'p':[79,267,270,271,275],'w':[0.561,1.799,0.046,1.316,3.264]},'dispersal':{'p':[79,267,270,271,273,275],'w':[0.347,0.715,0.214,0.478,3.068,1.21]},'initial':0,'monitored':0,'temp':[5.81,4.86,7.3,10.61,11.8,15.09,16.33,16.32,13.58,12.04,10.73,11.1]},
		{'area':2.263,'action':0.95,'capacity':57.94,'local':{'p':[276],'w':[2.617]},'dispersal':{'p':[90,91,92,266,268,269,270,274,276,398,399,406],'w':[0.025,0.564,0.103,0.356,0.014,0.012,0.484,2.263,0.885,0.805,0.593,0.031]},'initial':0,'monitored':0,'temp':[5.61,4.68,7.21,10.69,11.94,15.26,16.48,16.4,13.58,11.8,10.49,10.83]},
		{'area':3.306,'action':0.09,'capacity':80.8,'local':{'p':[79,270,273,393],'w':[1.924,1.282,3.264,1.459]},'dispersal':{'p':[79,267,270,273,275,393],'w':[0.936,0.146,0.64,1.284,3.306,0.676]},'initial':0,'monitored':0,'temp':[5.76,4.82,7.27,10.6,11.79,15.09,16.33,16.31,13.54,11.99,10.67,11.04]},
		{'area':1.167,'action':0.54,'capacity':27.1,'local':{'p':[274],'w':[2.617]},'dispersal':{'p':[92,266,270,272,274,276],'w':[0.427,0.341,0.109,0.187,1.281,1.167]},'initial':0,'monitored':0,'temp':[5.67,4.73,7.25,10.72,11.96,15.27,16.5,16.42,13.63,11.85,10.56,10.9]},
		{'area':4.712,'action':0.41,'capacity':113.89,'local':{'p':[94,95,280,382,383],'w':[1.251,1.411,0.777,0.696,1.337]},'dispersal':{'p':[93,94,95,277,279,280,382,383],'w':[0.005,0.721,0.59,4.712,0.02,0.403,0.348,0.6]},'initial':0,'monitored':0,'temp':[6.13,5.13,7.4,10.62,11.87,15.08,16.41,16.46,13.84,12.32,11.13,11.4]},
		{'area':2.886,'action':0.24,'capacity':60.63,'local':{'p':[279,281],'w':[1.218,2.973]},'dispersal':{'p':[278,279,281],'w':[2.886,0.538,1.103]},'initial':0,'monitored':0,'temp':[6,5.02,7.37,10.57,11.8,15.03,16.33,16.36,13.7,12.2,10.97,11.29]},
		{'area':1.162,'action':0.02,'capacity':27.49,'local':{'p':[94,278,280,281],'w':[1.599,1.218,0.471,0.622]},'dispersal':{'p':[94,277,278,279,280,281],'w':[0.612,0.013,0.504,1.162,0.333,0.322]},'initial':0,'monitored':0,'temp':[6.07,5.07,7.39,10.59,11.83,15.05,16.36,16.4,13.76,12.26,11.05,11.35]},
		{'area':2.516,'action':0.07,'capacity':62.22,'local':{'p':[94,277,279,281,375,382,388],'w':[0.363,0.777,0.471,1.534,0.85,1.739,0.399]},'dispersal':{'p':[94,277,279,280,281,375,382,388],'w':[0.181,0.415,0.25,2.516,0.632,0.425,0.764,0.266]},'initial':0,'monitored':0,'temp':[5.94,5.01,7.36,10.62,11.88,15.13,16.45,16.42,13.71,12.16,10.9,11.17]},
		{'area':2.826,'action':0.47,'capacity':59.94,'local':{'p':[278,279,280,388],'w':[2.973,0.622,1.534,1.709]},'dispersal':{'p':[278,279,280,281,388,390],'w':[1.21,0.364,0.699,2.826,0.71,0.065]},'initial':0,'monitored':0,'temp':[5.92,4.98,7.36,10.59,11.83,15.09,16.39,16.37,13.67,12.14,10.88,11.19]},
		{'area':3.338,'action':0,'capacity':80.87,'local':{'p':[95,360,362,363,369,371],'w':[1.023,0.972,0.893,0.106,0.785,0.901]},'dispersal':{'p':[95,282,360,362,363,369,371],'w':[0.454,3.338,0.421,0.442,0.099,0.34,0.394]},'initial':0,'monitored':0,'temp':[6.04,5.08,7.39,10.64,11.97,15.19,16.54,16.56,13.88,12.3,11.06,11.3]},
		{'area':2.589,'action':0.93,'capacity':67.72,'local':{'p':[284],'w':[1.579]},'dispersal':{'p':[86,96,261,262,283,284,285,287,289],'w':[0.027,1.352,0.036,0.007,2.589,0.632,0.003,0.008,1.117]},'initial':0,'monitored':0,'temp':[5.83,4.85,7.45,10.64,12.19,15.47,16.88,16.98,13.94,12.19,10.8,11.31]},
		{'area':1.095,'action':1.21,'capacity':32.81,'local':{'p':[283,285,286,287],'w':[1.579,0.059,0.425,1.387]},'dispersal':{'p':[96,283,284,285,286,287,289],'w':[0.306,0.594,1.095,0.03,0.239,0.491,0.5]},'initial':0,'monitored':0,'temp':[5.8,4.86,7.44,10.62,12.11,15.39,16.85,16.82,13.84,12.1,10.76,11.24]},
		{'area':10.278,'action':0.57,'capacity':248.29,'local':{'p':[96,284,286,287,293,354],'w':[1.15,0.059,1.48,1.73,2.222,2.46]},'dispersal':{'p':[96,105,283,284,285,286,287,293,347,354,356],'w':[1.674,0.099,0.018,0.152,10.278,0.612,0.617,1.026,0.817,0.955,0.1]},'initial':0,'monitored':0,'temp':[5.78,4.88,7.42,10.58,12.02,15.29,16.78,16.67,13.75,12.04,10.74,11.19]},
		{'area':2.126,'action':1.28,'capacity':55.84,'local':{'p':[284,285,287,293],'w':[0.425,1.48,1.437,0.81]},'dispersal':{'p':[97,284,285,286,287,289,290,293],'w':[0.071,0.249,0.718,2.126,0.574,0.279,0.403,0.356]},'initial':0,'monitored':0,'temp':[5.75,4.85,7.42,10.59,12.04,15.32,16.84,16.65,13.74,11.99,10.7,11.16]},
		{'area':1.176,'action':0.54,'capacity':31.34,'local':{'p':[284,285,286],'w':[1.387,1.73,1.437]},'dispersal':{'p':[96,283,284,285,286,287],'w':[0.23,0.011,0.66,0.738,0.643,1.176]},'initial':0,'monitored':0,'temp':[5.81,4.89,7.45,10.62,12.09,15.37,16.84,16.77,13.83,12.09,10.78,11.25]},
		{'area':1.411,'action':0.72,'capacity':32.23,'local':{'p':[293,354],'w':[1.745,0.642]},'dispersal':{'p':[288,292,293,296,342,351,354],'w':[1.411,0.329,0.692,0.067,0.737,0.145,0.339]},'initial':0,'monitored':0,'temp':[5.43,4.58,7.17,10.33,11.8,15.09,16.62,16.4,13.44,11.68,10.37,10.83]},
		{'area':8.577,'action':6.04,'capacity':151.75,'local':{'p':[84,261,290],'w':[2.485,3.154,1.755]},'dispersal':{'p':[84,86,96,261,262,283,284,286,289,290],'w':[1.073,0.079,0.142,1.307,0.007,0.941,0.295,0.434,8.577,0.921]},'initial':0,'monitored':0,'temp':[5.73,4.78,7.41,10.6,12.14,15.43,16.88,16.83,13.82,12.03,10.67,11.17]},
		{'area':4.182,'action':0.13,'capacity':45.94,'local':{'p':[84,97,289,291],'w':[1.756,1.009,1.755,2.113]},'dispersal':{'p':[84,97,250,286,289,290,291,292,293],'w':[0.834,0.419,0.039,0.459,0.888,4.182,0.812,0.031,0.121]},'initial':0,'monitored':0,'temp':[5.59,4.72,7.33,10.53,12.01,15.31,16.83,16.59,13.63,11.84,10.53,11]},
		{'area':1.406,'action':0.07,'capacity':9.87,'local':{'p':[84,97,250,290,292],'w':[0.159,0.507,0.013,2.113,0.297]},'dispersal':{'p':[84,97,250,290,291,292,297],'w':[0.234,0.388,0.198,0.861,1.406,1.003,0.002]},'initial':0,'monitored':0,'temp':[5.49,4.63,7.26,10.47,11.97,15.28,16.81,16.54,13.55,11.75,10.42,10.89]},
		{'area':6.301,'action':0.73,'capacity':31.08,'local':{'p':[97,250,291,297],'w':[1.381,0.74,0.297,3.589]},'dispersal':{'p':[84,97,250,288,290,291,292,293,296,297,301,342],'w':[0.151,0.555,0.386,0.242,0.055,0.896,6.301,0.508,1.009,1.352,0.072,0.102]},'initial':0,'monitored':0,'temp':[5.38,4.55,7.18,10.39,11.89,15.2,16.74,16.45,13.45,11.65,10.32,10.79]},
		{'area':4.285,'action':1.89,'capacity':90.3,'local':{'p':[285,286,288,354],'w':[2.222,0.81,1.745,1.64]},'dispersal':{'p':[97,285,286,288,290,292,293,354],'w':[0.616,0.93,0.381,0.75,0.146,0.506,4.285,0.764]},'initial':0,'monitored':0,'temp':[5.57,4.7,7.28,10.46,11.91,15.19,16.72,16.51,13.57,11.82,10.52,10.97]},
		{'area':3.334,'action':0.53,'capacity':80.53,'local':{'p':[299,300,301,303],'w':[1.796,0.465,0.292,2.609]},'dispersal':{'p':[83,294,299,300,301,303],'w':[0.73,3.334,0.687,0.301,0.175,1.121]},'initial':0,'monitored':0,'temp':[5.21,4.37,7.06,10.25,11.84,15.13,16.64,16.34,13.3,11.48,10.12,10.61]},
		{'area':6.448,'action':0.34,'capacity':157.12,'local':{'p':[78,103,298,300,307,333,344],'w':[1.804,0.377,0.181,2.506,2.402,1.056,1.694]},'dispersal':{'p':[78,103,295,298,300,307,330,333,335,344],'w':[0.777,0.27,6.448,0.136,1.119,0.986,0.006,0.529,0.006,0.688]},'initial':0,'monitored':0,'temp':[5.18,4.37,7.03,10.2,11.75,15.05,16.57,16.28,13.25,11.45,10.09,10.57]},
		{'area':2.502,'action':0.26,'capacity':60.51,'local':{'p':[78,298,301],'w':[1.991,1.114,0.88]},'dispersal':{'p':[78,288,292,296,297,298,301,342],'w':[0.802,0.073,1.005,2.502,0.127,0.505,0.448,0.267]},'initial':0,'monitored':0,'temp':[5.26,4.44,7.09,10.3,11.82,15.12,16.67,16.37,13.35,11.53,10.19,10.66]},
		{'area':2.884,'action':0.35,'capacity':21.13,'local':{'p':[250,292,302],'w':[1.947,3.589,0.884]},'dispersal':{'p':[250,291,292,296,297,301,302],'w':[0.851,0.002,1.588,0.127,2.884,0.379,0.667]},'initial':0,'monitored':0,'temp':[5.32,4.49,7.16,10.39,11.92,15.23,16.77,16.45,13.43,11.6,10.25,10.73]},
		{'area':3.372,'action':0.15,'capacity':84.89,'local':{'p':[78,295,296,344],'w':[2.367,0.181,1.114,2.732]},'dispersal':{'p':[78,295,296,298,342,344,346],'w':[0.915,0.252,0.614,3.372,0.813,1.1,0.029]},'initial':0,'monitored':0,'temp':[5.24,4.42,7.04,10.22,11.73,15.03,16.56,16.3,13.29,11.51,10.17,10.64]},
		{'area':2.359,'action':0.44,'capacity':49.57,'local':{'p':[78,294,300,301],'w':[0.173,1.796,2.221,2.872]},'dispersal':{'p':[78,83,294,299,300,301],'w':[0.261,0.046,0.761,2.359,0.962,1.224]},'initial':0,'monitored':0,'temp':[5.22,4.39,7.08,10.28,11.85,15.15,16.67,16.36,13.32,11.5,10.14,10.62]},
		{'area':3.589,'action':0.14,'capacity':41.01,'local':{'p':[78,294,295,299,303,307],'w':[0.452,0.465,2.506,2.221,1.759,0.446]},'dispersal':{'p':[78,294,295,299,300,301,303,307],'w':[0.343,0.277,0.991,0.876,3.589,0.054,0.778,0.335]},'initial':0,'monitored':0,'temp':[5.18,4.36,7.05,10.23,11.8,15.09,16.61,16.31,13.27,11.46,10.1,10.58]},
		{'area':5.002,'action':1.46,'capacity':99.36,'local':{'p':[78,294,296,299],'w':[1.124,0.292,0.88,2.872]},'dispersal':{'p':[78,83,292,294,296,297,299,300,301,302],'w':[0.55,0.601,0.073,0.201,0.357,0.277,1.078,0.058,5.002,0.738]},'initial':0,'monitored':0,'temp':[5.24,4.42,7.1,10.32,11.88,15.18,16.71,16.39,13.35,11.52,10.17,10.65]},
		{'area':2.602,'action':0.13,'capacity':47.86,'local':{'p':[83,250,297],'w':[0.416,1.596,0.884]},'dispersal':{'p':[83,250,297,301,302],'w':[0.799,0.724,0.822,0.877,2.602]},'initial':0,'monitored':0,'temp':[5.27,4.45,7.14,10.37,11.92,15.24,16.77,16.43,13.4,11.55,10.2,10.68]},
		{'area':7.272,'action':0.83,'capacity':173.79,'local':{'p':[98,294,300,307],'w':[3.605,2.609,1.759,0.779]},'dispersal':{'p':[98,294,300,303,306,307],'w':[1.45,1.054,0.768,7.272,0.053,0.412]},'initial':0,'monitored':0,'temp':[5.13,4.28,6.97,10.13,11.71,15,16.51,16.22,13.19,11.39,10.04,10.53]},
		{'area':0.936,'action':0.11,'capacity':20.41,'local':{'p':[306,307,333,334],'w':[1.423,1.038,0.658,0.953]},'dispersal':{'p':[304,305,306,307,326,333,334],'w':[0.936,0.118,0.623,0.548,0.003,0.367,0.47]},'initial':0,'monitored':0,'temp':[5.06,4.25,6.91,10.03,11.6,14.89,16.41,16.13,13.09,11.32,9.97,10.44]},
		{'area':3.756,'action':0.38,'capacity':43.53,'local':{'p':[98,306,309,326,332,334,336],'w':[2.143,1.549,0.87,0.673,1.571,0.294,0.549]},'dispersal':{'p':[98,99,304,305,306,309,326,332,334,336],'w':[0.972,0.069,0.056,3.756,0.618,0.45,0.32,0.57,0.196,0.326]},'initial':0,'monitored':0,'temp':[4.96,4.13,6.8,9.88,11.46,14.76,16.27,16,12.97,11.21,9.86,10.35]},
		{'area':2.084,'action':0.17,'capacity':10.12,'local':{'p':[98,304,305,307,334],'w':[1.766,1.423,1.549,1.396,0.086]},'dispersal':{'p':[98,303,304,305,306,307,326,334],'w':[0.797,0.124,0.499,0.689,2.084,0.668,0.013,0.19]},'initial':0,'monitored':0,'temp':[5.04,4.22,6.89,10.01,11.58,14.88,16.4,16.12,13.08,11.3,9.95,10.43]},
		{'area':3.455,'action':0.13,'capacity':80.49,'local':{'p':[98,295,300,303,304,306,333],'w':[0.076,2.402,0.446,0.779,1.038,1.396,1.446]},'dispersal':{'p':[98,295,300,303,304,306,307,333],'w':[0.159,1.035,0.266,0.392,0.396,0.575,3.455,0.717]},'initial':0,'monitored':0,'temp':[5.11,4.3,6.97,10.11,11.68,14.98,16.49,16.21,13.17,11.38,10.02,10.5]},
		{'area':5.094,'action':2.33,'capacity':136.76,'local':{'p':[101,309,310,315,319],'w':[2.57,1.321,2.679,0.298,2.339]},'dispersal':{'p':[101,308,309,310,315,319,320],'w':[1.099,5.094,0.646,1.088,0.28,0.923,0.133]},'initial':0,'monitored':0,'temp':[4.57,3.71,6.33,9.38,10.95,14.24,15.75,15.51,12.49,10.79,9.47,9.98]},
		{'area':4.071,'action':0.57,'capacity':99.77,'local':{'p':[98,99,305,308,310,311,319,336],'w':[0.138,3.144,0.87,1.321,1.145,0.136,0.814,0.778]},'dispersal':{'p':[98,99,305,308,309,310,311,319,336],'w':[0.204,1.24,0.399,0.571,4.071,0.508,0.196,0.357,0.344]},'initial':0,'monitored':0,'temp':[4.72,3.86,6.51,9.57,11.14,14.44,15.96,15.7,12.68,10.95,9.62,10.13]},
		{'area':6.343,'action':1.16,'capacity':162.71,'local':{'p':[308,309,311,315,316],'w':[2.679,1.145,2.456,1.482,1.616]},'dispersal':{'p':[99,101,308,309,310,311,315,316],'w':[0.049,0.011,1.133,0.528,6.343,0.94,0.696,0.622]},'initial':0,'monitored':0,'temp':[4.45,3.57,6.2,9.23,10.79,14.09,15.6,15.36,12.36,10.66,9.35,9.88]},
		{'area':2.108,'action':0.45,'capacity':54.67,'local':{'p':[99,309,310],'w':[1.298,0.136,2.456]},'dispersal':{'p':[99,309,310,311],'w':[0.548,0.154,1.117,2.108]},'initial':0,'monitored':0,'temp':[4.5,3.61,6.24,9.29,10.85,14.15,15.67,15.41,12.42,10.7,9.4,9.93]},
		{'area':6.608,'action':5.61,'capacity':192.91,'local':{'p':[100,314,315,317,324,481,489,493],'w':[0.081,1.605,1.044,1.695,1.581,0.518,2.259,0.883]},'dispersal':{'p':[100,312,314,315,317,324,481,489,493,495],'w':[0.118,6.608,0.609,0.509,0.739,0.702,0.314,0.933,0.451,0.002]},'initial':0,'monitored':0,'temp':[4.36,3.56,6.15,9.17,10.7,14.01,15.48,15.26,12.27,10.61,9.29,9.81]},
		{'area':2.026,'action':3.43,'capacity':67.78,'local':{'p':[100,314,315,316],'w':[1.223,0.897,0.732,1.707]},'dispersal':{'p':[100,313,314,315,316],'w':[0.56,2.026,0.391,0.443,0.699]},'initial':0,'monitored':0,'temp':[4.51,3.7,6.34,9.38,10.89,14.21,15.69,15.44,12.45,10.75,9.43,9.96]},
		{'area':2.219,'action':1.16,'capacity':61.06,'local':{'p':[100,312,313,315],'w':[2.021,1.605,0.897,1.647]},'dispersal':{'p':[100,312,313,314,315,317],'w':[0.823,0.78,0.49,2.219,0.771,0.105]},'initial':0,'monitored':0,'temp':[4.45,3.65,6.28,9.31,10.82,14.13,15.6,15.37,12.38,10.7,9.38,9.91]},
		{'area':6.921,'action':5.36,'capacity':195.41,'local':{'p':[101,308,310,312,313,314,316,324],'w':[1.37,0.298,1.482,1.044,0.732,1.647,1.809,1.509]},'dispersal':{'p':[101,308,310,312,313,314,315,316,324],'w':[0.59,0.198,0.678,0.532,0.329,0.685,6.921,0.777,0.667]},'initial':0,'monitored':0,'temp':[4.39,3.56,6.17,9.2,10.74,14.04,15.53,15.3,12.3,10.63,9.31,9.84]},
		{'area':3.902,'action':1.37,'capacity':104.22,'local':{'p':[310,313,315],'w':[1.616,1.707,1.809]},'dispersal':{'p':[310,313,315,316],'w':[0.774,0.744,0.832,3.902]},'initial':0,'monitored':0,'temp':[4.48,3.64,6.28,9.31,10.84,14.16,15.66,15.4,12.41,10.71,9.4,9.93]},
		{'area':5.417,'action':4.78,'capacity':159.35,'local':{'p':[100,312,318,493,496],'w':[1.104,1.695,2.801,1.775,1.863]},'dispersal':{'p':[100,312,314,317,318,493,496],'w':[0.488,0.756,0.071,5.417,1.125,0.789,0.864]},'initial':0,'monitored':0,'temp':[4.42,3.65,6.27,9.31,10.79,14.11,15.56,15.34,12.37,10.69,9.36,9.89]},
		{'area':2.798,'action':0.65,'capacity':72.78,'local':{'p':[100,317,496],'w':[1.692,2.801,0.248]},'dispersal':{'p':[100,317,318,496],'w':[0.779,1.136,2.798,0.196]},'initial':0,'monitored':0,'temp':[4.53,3.76,6.41,9.45,10.92,14.25,15.71,15.47,12.49,10.8,9.46,10]},
		{'area':2.371,'action':0.54,'capacity':61.95,'local':{'p':[101,308,309,320,336],'w':[0.008,2.339,0.814,1.928,1.784]},'dispersal':{'p':[101,308,309,319,320,336],'w':[0.186,0.944,0.494,2.371,0.825,0.8]},'initial':0,'monitored':0,'temp':[4.76,3.92,6.56,9.62,11.2,14.49,16.01,15.75,12.72,10.99,9.66,10.16]},
		{'area':2.525,'action':3.4,'capacity':79.6,'local':{'p':[101,319,327,332,336],'w':[1.233,1.928,2.435,0.555,0.599]},'dispersal':{'p':[101,308,319,320,323,326,327,332,336],'w':[0.577,0.136,0.722,2.525,0.106,0.026,1.038,0.336,0.256]},'initial':0,'monitored':0,'temp':[4.81,3.99,6.62,9.67,11.26,14.55,16.07,15.81,12.76,11.05,9.71,10.19]},
		{'area':1.204,'action':0.13,'capacity':30.6,'local':{'p':[322,323,329,480],'w':[1.115,1.631,0.974,0.936]},'dispersal':{'p':[321,322,323,329,480],'w':[1.204,0.491,0.797,0.566,0.511]},'initial':0,'monitored':0,'temp':[4.91,4.13,6.71,9.72,11.38,14.66,16.17,15.92,12.79,11.15,9.8,10.25]},
		{'area':1.201,'action':0.32,'capacity':30.89,'local':{'p':[321,329,469,470,480],'w':[1.115,0.713,1.302,0.315,0.986]},'dispersal':{'p':[321,322,329,469,470,480],'w':[0.494,1.201,0.434,0.581,0.258,0.506]},'initial':0,'monitored':0,'temp':[5.07,4.3,6.87,9.88,11.57,14.84,16.36,16.09,12.94,11.3,9.94,10.37]},
		{'area':3.883,'action':5.36,'capacity':123.36,'local':{'p':[101,321,324,327,329,480,482],'w':[2.211,1.631,0.738,0.351,1.332,0.564,1.008]},'dispersal':{'p':[101,320,321,323,324,327,329,480,482],'w':[0.917,0.096,0.602,3.883,0.369,0.223,0.584,0.342,0.504]},'initial':0,'monitored':0,'temp':[4.73,3.93,6.51,9.53,11.16,14.44,15.95,15.7,12.62,10.96,9.63,10.1]},
		{'area':5.557,'action':5.68,'capacity':166.27,'local':{'p':[101,312,315,323,481,482],'w':[2.52,1.581,1.509,0.738,1.644,1.185]},'dispersal':{'p':[101,312,315,323,324,481,482],'w':[1.052,0.767,0.725,0.425,5.557,0.727,0.504]},'initial':0,'monitored':0,'temp':[4.38,3.55,6.12,9.14,10.72,14.01,15.51,15.29,12.26,10.61,9.3,9.8]},
		{'area':2.425,'action':1.45,'capacity':61.72,'local':{'p':[103,328,335,474],'w':[0.707,1.477,1.537,1.214]},'dispersal':{'p':[103,325,328,335,343,345,474],'w':[0.36,2.425,0.668,0.683,0.554,0.265,0.442]},'initial':0,'monitored':0,'temp':[5.23,4.44,7.02,10.1,11.68,14.94,16.46,16.22,13.18,11.47,10.13,10.56]},
		{'area':2.535,'action':0.38,'capacity':64.44,'local':{'p':[305,327,330,332,334],'w':[0.673,1.588,0.833,1.433,1.94]},'dispersal':{'p':[304,305,306,320,326,327,330,332,334],'w':[0.001,0.393,0.012,0.016,2.535,0.755,0.498,0.618,0.784]},'initial':0,'monitored':0,'temp':[5.01,4.2,6.84,9.92,11.51,14.8,16.32,16.05,13,11.25,9.9,10.38]},
		{'area':4.669,'action':2.18,'capacity':122.73,'local':{'p':[101,102,320,323,326,329,330,332],'w':[0.048,0.704,2.435,0.351,1.588,2.984,0.539,0.26]},'dispersal':{'p':[101,102,320,323,326,327,329,330,331,332],'w':[0.153,0.353,0.955,0.224,0.659,4.669,1.189,0.285,0.04,0.193]},'initial':0,'monitored':0,'temp':[4.95,4.15,6.77,9.83,11.44,14.72,16.24,15.98,12.91,11.19,9.84,10.31]},
		{'area':1.281,'action':0.18,'capacity':32.64,'local':{'p':[102,325,331,335,474],'w':[0.089,1.477,1.624,0.658,0.937]},'dispersal':{'p':[102,325,328,331,335,474],'w':[0.151,0.599,1.281,0.625,0.375,0.683]},'initial':0,'monitored':0,'temp':[5.2,4.42,6.99,10.06,11.66,14.93,16.44,16.2,13.13,11.44,10.09,10.53]},
		{'area':4.727,'action':1.31,'capacity':114.79,'local':{'p':[102,321,322,323,327,331,470,475],'w':[0.202,0.974,0.713,1.332,2.984,0.631,0.583,1.206]},'dispersal':{'p':[101,102,320,321,322,323,327,329,331,469,470,475],'w':[0.005,0.177,0.001,0.377,0.336,0.654,1.279,4.727,0.314,0.005,0.304,0.521]},'initial':0,'monitored':0,'temp':[5.02,4.24,6.83,9.87,11.51,14.79,16.31,16.05,12.94,11.26,9.91,10.36]},
		{'area':3.724,'action':0.43,'capacity':92.31,'local':{'p':[102,326,327,333,334,335],'w':[2.029,0.833,0.539,2.479,0.661,2.131]},'dispersal':{'p':[102,103,295,326,327,330,333,334,335],'w':[0.85,0.188,0.01,0.377,0.371,3.724,1.019,0.29,0.858]},'initial':0,'monitored':0,'temp':[5.09,4.3,6.93,10.03,11.61,14.9,16.41,16.15,13.1,11.35,9.99,10.45]},
		{'area':2.376,'action':0.03,'capacity':58.58,'local':{'p':[102,328,329,474,475],'w':[2.292,1.624,0.631,1.035,0.815]},'dispersal':{'p':[102,327,328,329,331,335,474,475],'w':[0.935,0.041,0.635,0.384,2.376,0.112,0.507,0.389]},'initial':0,'monitored':0,'temp':[5.15,4.36,6.95,10.01,11.63,14.9,16.41,16.16,13.08,11.39,10.04,10.48]},
		{'area':1.707,'action':0.91,'capacity':39.3,'local':{'p':[305,320,326,327,336],'w':[1.571,0.555,1.433,0.26,1.955]},'dispersal':{'p':[305,320,326,327,332,336],'w':[0.772,0.299,0.638,0.247,1.707,0.824]},'initial':0,'monitored':0,'temp':[4.95,4.13,6.78,9.85,11.44,14.73,16.25,15.98,12.94,11.19,9.85,10.33]},
		{'area':3.186,'action':0.04,'capacity':76.79,'local':{'p':[103,295,304,307,330,334,335],'w':[0.303,1.056,0.658,1.446,2.479,1.31,0.002]},'dispersal':{'p':[103,295,304,307,330,333,334,335],'w':[0.255,0.524,0.328,0.592,0.993,3.186,0.596,0.109]},'initial':0,'monitored':0,'temp':[5.12,4.32,6.96,10.09,11.66,14.95,16.47,16.19,13.15,11.38,10.02,10.49]},
		{'area':1.549,'action':0.23,'capacity':38.97,'local':{'p':[304,305,306,326,330,333],'w':[0.953,0.294,0.086,1.94,0.661,1.31]},'dispersal':{'p':[304,305,306,326,330,333,334],'w':[0.395,0.247,0.12,0.828,0.444,0.557,1.549]},'initial':0,'monitored':0,'temp':[5.04,4.23,6.88,9.99,11.56,14.85,16.37,16.1,13.05,11.3,9.95,10.42]},
		{'area':3.242,'action':0,'capacity':80.02,'local':{'p':[102,103,325,328,330,333],'w':[0.833,2.123,1.537,0.658,2.131,0.002]},'dispersal':{'p':[102,103,295,325,328,330,331,333,335],'w':[0.35,0.991,0.01,0.71,0.287,0.835,0.056,0.173,3.242]},'initial':0,'monitored':0,'temp':[5.17,4.38,7,10.11,11.68,14.96,16.47,16.22,13.17,11.42,10.07,10.52]},
		{'area':1.611,'action':0.14,'capacity':38.81,'local':{'p':[305,309,319,320,332],'w':[0.549,0.778,1.784,0.599,1.955]},'dispersal':{'p':[305,309,319,320,332,336],'w':[0.404,0.498,0.708,0.384,0.778,1.611]},'initial':0,'monitored':0,'temp':[4.87,4.03,6.68,9.75,11.33,14.63,16.15,15.88,12.85,11.11,9.77,10.26]},
		{'area':1.339,'action':0.02,'capacity':7.41,'local':{'p':[123,341,343,463,467],'w':[0.116,1.519,0.477,1.832,1.051]},'dispersal':{'p':[123,337,341,343,463,464,467],'w':[0.197,1.339,0.621,0.345,0.73,0.096,0.521]},'initial':0,'monitored':0,'temp':[5.44,4.61,7.15,10.22,11.73,14.99,16.5,16.32,13.31,11.65,10.34,10.76]},
		{'area':2.553,'action':0.37,'capacity':49.4,'local':{'p':[339,340,341,343,467],'w':[2.271,1.945,1.694,0.565,0.23]},'dispersal':{'p':[338,339,340,341,342,343,467],'w':[2.553,0.948,0.888,0.662,0.014,0.462,0.232]},'initial':0,'monitored':0,'temp':[5.32,4.47,7.03,10.13,11.6,14.87,16.39,16.22,13.25,11.55,10.25,10.69]},
		{'area':1.78,'action':0.47,'capacity':44.18,'local':{'p':[338,340,342,343,346],'w':[2.271,0.385,1.422,0.758,1.228]},'dispersal':{'p':[338,339,340,342,343,346],'w':[0.877,1.78,0.336,0.669,0.555,0.489]},'initial':0,'monitored':0,'temp':[5.26,4.4,6.97,10.08,11.57,14.84,16.36,16.18,13.21,11.5,10.19,10.64]},
		{'area':2.551,'action':0.83,'capacity':66.01,'local':{'p':[338,339,342,348,349,351,467],'w':[1.945,0.385,0.442,2.101,0.428,0.655,0.729]},'dispersal':{'p':[338,339,340,341,342,348,349,351,467],'w':[0.783,0.205,2.551,0.028,0.262,0.79,0.284,0.395,0.455]},'initial':0,'monitored':0,'temp':[5.39,4.52,7.07,10.18,11.63,14.9,16.41,16.26,13.31,11.62,10.32,10.76]},
		{'area':1.92,'action':0.14,'capacity':23.86,'local':{'p':[337,338,343,467],'w':[1.519,1.694,1.596,0.87]},'dispersal':{'p':[337,338,340,341,343,467],'w':[0.655,0.799,0.031,1.92,0.791,0.486]},'initial':0,'monitored':0,'temp':[5.38,4.54,7.09,10.18,11.68,14.94,16.46,16.27,13.28,11.6,10.29,10.72]},
		{'area':5.447,'action':1.87,'capacity':139.63,'local':{'p':[339,340,346,351],'w':[1.422,0.442,1.07,2.39]},'dispersal':{'p':[288,292,296,298,338,339,340,342,344,346,351,354],'w':[0.717,0.104,0.199,0.611,0.002,0.582,0.326,5.447,0.225,0.36,0.937,0.068]},'initial':0,'monitored':0,'temp':[5.31,4.46,7.04,10.19,11.67,14.95,16.48,16.27,13.3,11.56,10.25,10.7]},
		{'area':4.728,'action':1.27,'capacity':104.87,'local':{'p':[337,338,339,341,345,346,463,464],'w':[0.477,0.565,0.758,1.596,1.376,0.569,0.091,0.839]},'dispersal':{'p':[103,325,337,338,339,341,343,344,345,346,463,464,474],'w':[0.759,0.684,0.223,0.29,0.323,0.601,4.728,0.08,0.535,0.238,0.116,0.392,0.021]},'initial':0,'monitored':0,'temp':[5.28,4.47,7.03,10.12,11.65,14.92,16.44,16.23,13.22,11.52,10.2,1…
		{'area':4.374,'action':0.22,'capacity':109.31,'local':{'p':[103,295,298],'w':[2.782,1.694,2.732]},'dispersal':{'p':[78,103,295,298,333,342,343,344,346],'w':[0.038,1.116,0.854,1.027,0.001,0.261,0.061,4.374,0.502]},'initial':0,'monitored':0,'temp':[5.22,4.4,7.02,10.17,11.69,14.98,16.5,16.25,13.24,11.48,10.14,10.6]},
		{'area':2.62,'action':0.71,'capacity':67.2,'local':{'p':[343,464],'w':[1.376,2.85]},'dispersal':{'p':[325,343,345,464,473,474],'w':[0.27,0.556,2.62,1.266,0.06,0.823]},'initial':0,'monitored':0,'temp':[5.31,4.52,7.05,10.09,11.69,14.94,16.45,16.23,13.18,11.53,10.2,10.62]},
		{'area':0.849,'action':0,'capacity':21.03,'local':{'p':[339,342,343],'w':[1.228,1.07,0.569]},'dispersal':{'p':[103,298,339,342,343,344,346],'w':[0.134,0.024,0.597,0.559,0.278,0.542,0.849]},'initial':0,'monitored':0,'temp':[5.24,4.4,6.99,10.12,11.61,14.89,16.41,16.21,13.23,11.49,10.17,10.63]},
		{'area':5.239,'action':0.2,'capacity':125.13,'local':{'p':[105,356],'w':[3.139,2.674]},'dispersal':{'p':[96,104,105,285,347,353,354,356],'w':[0.075,0.092,1.174,0.867,5.239,0.703,0.112,0.933]},'initial':0,'monitored':0,'temp':[5.77,4.87,7.39,10.54,11.96,15.21,16.69,16.6,13.68,12.01,10.72,11.15]},
		{'area':1.402,'action':0.65,'capacity':38.24,'local':{'p':[340,349,352,467],'w':[2.101,1.19,1.508,0.648]},'dispersal':{'p':[340,348,349,352,460,465,467],'w':[0.944,1.402,0.627,0.644,0.022,0.016,0.426]},'initial':0,'monitored':0,'temp':[5.48,4.62,7.16,10.27,11.72,14.98,16.49,16.34,13.39,11.71,10.41,10.84]},
		{'area':2.254,'action':0.73,'capacity':57.58,'local':{'p':[104,340,348,351,352,353],'w':[1.635,0.428,1.19,0.956,1.342,0.618]},'dispersal':{'p':[104,340,348,349,351,352,353,459],'w':[0.631,0.32,0.448,2.254,0.568,0.587,0.399,0.011]},'initial':0,'monitored':0,'temp':[5.53,4.65,7.19,10.31,11.75,15.01,16.52,16.38,13.44,11.76,10.47,10.9]},
		{'area':0.015,'action':0,'capacity':0.24,'local':{'p':[],'w':[]},'dispersal':{'p':[350,351,354,355,356],'w':[0.015,0.286,0.361,0.008,0.016]},'initial':0,'monitored':0,'temp':[5.54,4.67,7.22,10.37,11.81,15.08,16.6,16.43,13.5,11.79,10.49,10.94]},
		{'area':3.716,'action':1.13,'capacity':85.7,'local':{'p':[104,340,342,349],'w':[1.155,0.655,2.39,0.956]},'dispersal':{'p':[104,288,340,342,349,350,351,354,355,356],'w':[0.467,0.131,0.346,1.05,0.428,0.015,3.716,0.442,0.008,0.428]},'initial':0,'monitored':0,'temp':[5.47,4.59,7.15,10.28,11.73,15,16.52,16.36,13.42,11.71,10.41,10.86]},
		{'area':1.882,'action':1.45,'capacity':53.3,'local':{'p':[348,349,353,459,460,467],'w':[1.508,1.342,0.312,1.706,0.529,0.242]},'dispersal':{'p':[348,349,352,353,458,459,460,465,467],'w':[0.638,0.583,1.882,0.288,0.036,0.706,0.239,0.054,0.214]},'initial':0,'monitored':0,'temp':[5.57,4.71,7.25,10.36,11.79,15.06,16.56,16.41,13.46,11.78,10.5,10.92]},
		{'area':3.58,'action':0.16,'capacity':84.51,'local':{'p':[104,349,352,459],'w':[1.2,0.618,0.312,1.496]},'dispersal':{'p':[104,347,349,352,353,356,459],'w':[0.472,0.659,0.298,0.193,3.58,0.111,0.623]},'initial':0,'monitored':0,'temp':[5.7,4.82,7.36,10.49,11.9,15.16,16.65,16.52,13.58,11.91,10.63,11.05]},
		{'area':3.785,'action':0.7,'capacity':97.32,'local':{'p':[285,288,293],'w':[2.46,0.642,1.64]},'dispersal':{'p':[285,288,293,342,347,350,351,354,355,356],'w':[1.111,0.273,0.683,0.069,0.118,0.015,0.505,3.785,0.008,0.54]},'initial':0,'monitored':0,'temp':[5.63,4.75,7.3,10.45,11.89,15.16,16.67,16.51,13.58,11.87,10.58,11.02]},
		{'area':0.008,'action':0,'capacity':0.2,'local':{'p':[],'w':[]},'dispersal':{'p':[350,351,354,355,356],'w':[0.015,0.315,0.216,0.008,0.078]},'initial':0,'monitored':0,'temp':[5.56,4.68,7.23,10.37,11.82,15.08,16.59,16.44,13.51,11.8,10.51,10.95]},
		{'area':2.195,'action':0.12,'capacity':54.64,'local':{'p':[347],'w':[2.674]},'dispersal':{'p':[104,285,347,350,351,353,354,355,356],'w':[0.492,0.092,1.166,0.006,0.442,0.112,0.609,0.008,2.195]},'initial':0,'monitored':0,'temp':[5.68,4.79,7.33,10.47,11.89,15.15,16.65,16.53,13.6,11.92,10.63,11.07]},
		{'area':3.528,'action':0.08,'capacity':84.35,'local':{'p':[360,363,367],'w':[1.068,1.022,0.633]},'dispersal':{'p':[357,358,359,360,363,367,373],'w':[3.528,0.02,1.785,0.444,0.365,0.323,0.155]},'initial':0,'monitored':0,'temp':[5.89,4.99,7.36,10.64,11.98,15.23,16.61,16.56,13.79,12.18,10.89,11.14]},
		{'area':0.02,'action':0,'capacity':0.46,'local':{'p':[],'w':[]},'dispersal':{'p':[357,358,359,367,373],'w':[0.117,0.02,0.131,0.118,0.386]},'initial':0,'monitored':0,'temp':[5.78,4.92,7.29,10.6,11.94,15.2,16.58,16.47,13.71,12.09,10.78,10.98]},
		{'area':16.005,'action':4.13,'capacity':322.02,'local':{'p':[451],'w':[2.585]},'dispersal':{'p':[106,120,121,357,358,359,367,373,444,451,456],'w':[1.503,0.005,0.092,1.466,0.02,16.005,0.054,0.602,0.064,0.964,1.144]},'initial':0,'monitored':0,'temp':[5.75,4.82,7.26,10.49,11.86,15.11,16.51,16.47,13.62,12,10.72,11.04]},
		{'area':2.005,'action':0,'capacity':48.37,'local':{'p':[282,357,363,367,371],'w':[0.972,1.068,1.728,1.294,0.733]},'dispersal':{'p':[282,357,360,363,367,371],'w':[0.484,0.57,2.005,0.653,0.615,0.357]},'initial':0,'monitored':0,'temp':[5.93,5.02,7.36,10.65,11.98,15.23,16.59,16.54,13.82,12.22,10.94,11.15]},
		{'area':0.366,'action':0.02,'capacity':5.53,'local':{'p':[107,364,369,371],'w':[1.499,1.392,0.142,0.378]},'dispersal':{'p':[107,361,364,365,367,369,371],'w':[0.488,0.366,0.653,0.176,0.067,0.163,0.236]},'initial':0,'monitored':0,'temp':[5.84,5,7.33,10.67,11.99,15.26,16.62,16.49,13.77,12.15,10.85,11]},
		{'area':2.686,'action':0,'capacity':64.85,'local':{'p':[95,282,369,372,374,383],'w':[1.848,0.893,0.847,1.617,0.241,0.954]},'dispersal':{'p':[95,282,362,368,369,372,374,383],'w':[0.857,0.469,2.686,0.001,0.39,0.436,0.196,0.691]},'initial':0,'monitored':0,'temp':[6,5.07,7.38,10.65,11.96,15.19,16.54,16.52,13.84,12.26,11.01,11.24]},
		{'area':1.062,'action':0,'capacity':25.31,'local':{'p':[282,357,360],'w':[0.106,1.022,1.728]},'dispersal':{'p':[282,357,360,363],'w':[0.174,0.527,0.705,1.062]},'initial':0,'monitored':0,'temp':[5.95,5.03,7.37,10.64,11.98,15.22,16.58,16.56,13.83,12.23,10.96,11.2]},
		{'area':0.848,'action':0.26,'capacity':19.03,'local':{'p':[107,361,369,370,374],'w':[0.111,1.392,0.444,0.449,1.498]},'dispersal':{'p':[107,361,364,365,368,369,370,371,374],'w':[0.173,0.349,0.848,0.335,0.001,0.288,0.283,0.071,0.615]},'initial':0,'monitored':0,'temp':[5.81,4.97,7.32,10.67,11.98,15.25,16.62,16.47,13.75,12.12,10.81,10.96]},
		{'area':9.621,'action':2.98,'capacity':250.63,'local':{'p':[118,119,373,435,445],'w':[3.912,0.947,4.588,1.747,1.138]},'dispersal':{'p':[107,118,119,361,364,365,366,367,370,373,434,435,445],'w':[0.341,1.591,0.406,0.043,0.19,9.621,0.053,0.116,0.259,1.767,0.021,0.69,0.592]},'initial':0,'monitored':0,'temp':[5.33,4.55,6.94,10.33,11.68,14.99,16.36,16.14,13.33,11.67,10.31,10.44]},
		{'area':2.788,'action':2.66,'capacity':74.95,'local':{'p':[108,370,376,377],'w':[1.296,1.889,1.093,0.137]},'dispersal':{'p':[108,118,365,366,370,376,377],'w':[0.55,1.387,0.053,2.788,0.781,0.499,0.128]},'initial':0,'monitored':0,'temp':[5.69,4.9,7.29,10.67,11.98,15.29,16.64,16.44,13.65,11.99,10.65,10.8]},
		{'area':1.854,'action':0.11,'capacity':25,'local':{'p':[107,357,360,371],'w':[0.918,0.633,1.294,0.683]},'dispersal':{'p':[107,357,358,359,360,361,365,367,371,373],'w':[0.342,0.309,0.02,0.031,0.565,0.04,0.104,1.854,0.42,0.62]},'initial':0,'monitored':0,'temp':[5.84,4.99,7.33,10.66,11.99,15.25,16.62,16.5,13.77,12.15,10.85,11.03]},
		{'area':1.207,'action':0.25,'capacity':21.51,'local':{'p':[370,372,374,376],'w':[1.321,1.193,1.289,0.424]},'dispersal':{'p':[362,364,368,370,372,374,376],'w':[0.004,0.003,1.207,0.655,0.528,0.643,0.375]},'initial':0,'monitored':0,'temp':[5.85,5,7.35,10.68,11.99,15.26,16.62,16.49,13.76,12.14,10.84,11.01]},
		{'area':1.119,'action':0,'capacity':27.98,'local':{'p':[282,361,362,364,371,374],'w':[0.785,0.142,0.847,0.444,1.243,0.704]},'dispersal':{'p':[107,282,361,362,364,369,371,372,374],'w':[0.007,0.48,0.169,0.461,0.185,1.119,0.514,0.019,0.333]},'initial':0,'monitored':0,'temp':[5.94,5.04,7.36,10.66,11.98,15.22,16.58,16.52,13.82,12.22,10.95,11.15]},
		{'area':1.545,'action':0.27,'capacity':39.96,'local':{'p':[364,366,368,374,376],'w':[0.449,1.889,1.321,0.41,0.673]},'dispersal':{'p':[107,118,364,365,366,368,370,374,376],'w':[0.001,0.17,0.234,0.276,0.725,0.519,1.545,0.193,0.448]},'initial':0,'monitored':0,'temp':[5.75,4.94,7.3,10.66,11.97,15.26,16.62,16.45,13.7,12.06,10.73,10.89]},
		{'area':1.211,'action':0.14,'capacity':30.95,'local':{'p':[107,282,360,361,367,369],'w':[0.177,0.901,0.733,0.378,0.683,1.243]},'dispersal':{'p':[107,282,360,361,364,367,369,371],'w':[0.127,0.522,0.419,0.172,0.065,0.389,0.515,1.211]},'initial':0,'monitored':0,'temp':[5.93,5.03,7.36,10.66,11.99,15.23,16.59,16.53,13.82,12.22,10.94,11.13]},
		{'area':0.852,'action':0.14,'capacity':13.51,'local':{'p':[362,368,374,376,383],'w':[1.617,1.193,0.382,0.26,0.348]},'dispersal':{'p':[362,368,369,372,374,376,383],'w':[0.732,0.461,0.039,0.852,0.288,0.237,0.56]},'initial':0,'monitored':0,'temp':[5.92,5.03,7.36,10.67,11.97,15.22,16.58,16.5,13.79,12.19,10.91,11.11]},
		{'area':7.785,'action':3.36,'capacity':209.9,'local':{'p':[106,365,443,445],'w':[1.056,4.588,2.473,0.655]},'dispersal':{'p':[106,107,357,358,359,365,367,373,443,445],'w':[0.434,0.1,0.071,0.02,0.653,1.891,0.559,7.785,0.99,0.416]},'initial':0,'monitored':0,'temp':[5.54,4.71,7.08,10.43,11.77,15.05,16.43,16.27,13.48,11.85,10.53,10.71]},
		{'area':1.058,'action':0.08,'capacity':25.21,'local':{'p':[362,364,368,369,370,372],'w':[0.241,1.498,1.289,0.704,0.41,0.382]},'dispersal':{'p':[362,364,368,369,370,372,374],'w':[0.227,0.65,0.475,0.401,0.358,0.194,1.058]},'initial':0,'monitored':0,'temp':[5.86,5.01,7.34,10.68,11.99,15.25,16.61,16.49,13.78,12.16,10.86,11.03]},
		{'area':1.948,'action':0.35,'capacity':21.69,'local':{'p':[280,377,380,382,388],'w':[0.85,1.482,0.398,1.006,1.069]},'dispersal':{'p':[108,280,375,377,380,382,388],'w':[0.089,0.444,1.948,0.673,0.522,0.447,0.523]},'initial':0,'monitored':0,'temp':[5.77,4.92,7.33,10.64,11.91,15.21,16.52,16.41,13.63,12.03,10.72,10.98]},
		{'area':2.32,'action':0.88,'capacity':28.22,'local':{'p':[108,366,368,370,372],'w':[2.171,1.093,0.424,0.673,0.26]},'dispersal':{'p':[108,366,368,370,372,376,382,383],'w':[0.954,0.567,0.267,0.284,0.192,2.32,0.055,0.473]},'initial':0,'monitored':0,'temp':[5.83,4.99,7.34,10.69,11.99,15.26,16.61,16.48,13.74,12.11,10.81,10.98]},
		{'area':4.494,'action':3.01,'capacity':87.35,'local':{'p':[108,366,375,380,381,382],'w':[2.947,0.137,1.482,0.385,2.129,0.075]},'dispersal':{'p':[108,117,118,366,375,377,380,381,382],'w':[1.127,0.277,0.541,0.146,0.557,4.494,0.281,0.763,0.147]},'initial':0,'monitored':0,'temp':[5.68,4.88,7.31,10.68,11.97,15.29,16.62,16.44,13.6,11.96,10.61,10.82]},
		{'area':0.038,'action':0,'capacity':0,'local':{'p':[],'w':[]},'dispersal':{'p':[110,378,379,380,388,391],'w':[0.054,0.038,0.038,0.058,0.131,0.193]},'initial':0,'monitored':0,'temp':[5.62,4.79,7.29,10.59,11.85,15.19,16.47,16.34,13.47,11.89,10.53,10.86]},
		{'area':0.038,'action':0.11,'capacity':1.06,'local':{'p':[],'w':[]},'dispersal':{'p':[110,378,379,380,387,388,391],'w':[0.053,0.021,0.038,0.47,0.016,0.068,0.009]},'initial':0,'monitored':0,'temp':[5.62,4.8,7.3,10.61,11.87,15.21,16.49,16.36,13.48,11.9,10.53,10.85]},
		{'area':2.389,'action':0.08,'capacity':5,'local':{'p':[375,377,381,387,388],'w':[0.398,0.385,1.223,1.171,1.571]},'dispersal':{'p':[110,375,377,378,379,380,381,387,388,391],'w':[0.118,0.458,0.277,0.027,0.038,2.389,0.508,0.543,0.723,0.078]},'initial':0,'monitored':0,'temp':[5.65,4.83,7.3,10.63,11.9,15.23,16.52,16.38,13.52,11.92,10.56,10.86]},
		{'area':1.715,'action':0.28,'capacity':10.06,'local':{'p':[377,380,387],'w':[2.129,1.223,0.94]},'dispersal':{'p':[117,118,377,380,381,387],'w':[0.923,0.001,0.899,0.609,1.715,0.459]},'initial':0,'monitored':0,'temp':[5.6,4.81,7.28,10.64,11.92,15.26,16.57,16.39,13.51,11.88,10.51,10.77]},
		{'area':2.772,'action':0.06,'capacity':45.83,'local':{'p':[108,277,280,375,377,383],'w':[1.284,0.696,1.739,1.006,0.075,1.343]},'dispersal':{'p':[108,277,280,375,376,377,382,383],'w':[0.728,0.42,0.732,0.459,0.093,0.159,2.772,0.617]},'initial':0,'monitored':0,'temp':[5.91,5.01,7.36,10.66,11.93,15.19,16.52,16.45,13.74,12.15,10.88,11.11]},
		{'area':3.207,'action':0.19,'capacity':71.53,'local':{'p':[95,277,362,372,382],'w':[0.815,1.337,0.954,0.348,1.343]},'dispersal':{'p':[95,108,277,362,372,376,382,383],'w':[0.449,0.136,0.651,0.54,0.502,0.465,0.562,3.207]},'initial':0,'monitored':0,'temp':[5.99,5.06,7.38,10.66,11.94,15.18,16.52,16.48,13.81,12.23,10.98,11.21]},
		{'area':0.006,'action':0,'capacity':0,'local':{'p':[],'w':[]},'dispersal':{'p':[384,385,401,430],'w':[0.006,0.343,0.159,0.101]},'initial':0,'monitored':0,'temp':[5.31,4.53,7.05,10.44,11.72,15.09,16.37,16.17,13.2,11.58,10.19,10.5]},
		{'area':1.009,'action':1.25,'capacity':18.78,'local':{'p':[110],'w':[2.144]},'dispersal':{'p':[110,111,384,385,401,430],'w':[0.926,0.378,0.006,1.009,0.782,0.343]},'initial':0,'monitored':0,'temp':[5.32,4.53,7.06,10.45,11.72,15.1,16.37,16.18,13.21,11.59,10.19,10.52]},
		{'area':1.546,'action':0.17,'capacity':32.07,'local':{'p':[425,428],'w':[0.299,1.816]},'dispersal':{'p':[117,386,425,428],'w':[1.565,1.546,0.116,0.868]},'initial':0,'monitored':0,'temp':[5.48,4.73,7.22,10.6,11.91,15.27,16.58,16.35,13.4,11.75,10.37,10.61]},
		{'area':3.486,'action':0.21,'capacity':9.36,'local':{'p':[380,381],'w':[1.171,0.94]},'dispersal':{'p':[109,110,111,117,379,380,381,387,391,425,430],'w':[0.01,0.468,0.311,0.883,0.004,0.493,0.376,3.486,0.057,0.013,0.029]},'initial':0,'monitored':0,'temp':[5.5,4.71,7.23,10.57,11.85,15.21,16.49,16.32,13.38,11.77,10.39,10.7]},
		{'area':3.719,'action':0.96,'capacity':40.2,'local':{'p':[280,281,375,380],'w':[0.399,1.709,1.069,1.571]},'dispersal':{'p':[110,280,281,375,378,379,380,388,390,391],'w':[0.018,0.271,0.781,0.469,0.038,0.03,0.553,3.719,0.344,0.073]},'initial':0,'monitored':0,'temp':[5.76,4.88,7.32,10.6,11.86,15.16,16.45,16.37,13.57,12.01,10.69,11]},
		{'area':3.503,'action':1.99,'capacity':85.51,'local':{'p':[392,399,401],'w':[1.66,1.757,0.676]},'dispersal':{'p':[112,270,389,391,392,393,399,401],'w':[0.021,0.108,3.503,0.815,0.657,0.718,0.753,0.367]},'initial':0,'monitored':0,'temp':[5.38,4.53,7.06,10.47,11.69,15.06,16.3,16.17,13.25,11.66,10.26,10.63]},
		{'area':2.891,'action':0.37,'capacity':20.93,'local':{'p':[79,391],'w':[1.267,1.071]},'dispersal':{'p':[79,281,388,390,391],'w':[0.792,0.046,0.341,2.891,0.973]},'initial':0,'monitored':0,'temp':[5.71,4.82,7.28,10.56,11.79,15.1,16.38,16.31,13.5,11.96,10.63,10.98]},
		{'area':5.982,'action':0.98,'capacity':41.35,'local':{'p':[79,110,390,393],'w':[0.395,4.317,1.071,1.402]},'dispersal':{'p':[79,110,378,379,380,387,388,389,390,391,393,401],'w':[0.285,1.466,0.038,0.005,0.05,0.055,0.071,0.708,0.738,5.982,0.563,0.333]},'initial':0,'monitored':0,'temp':[5.48,4.64,7.15,10.51,11.75,15.11,16.37,16.23,13.33,11.75,10.37,10.72]},
		{'area':2.741,'action':0.73,'capacity':38.64,'local':{'p':[112,389,397,399],'w':[2.084,1.66,0.634,0.063]},'dispersal':{'p':[112,389,392,396,397,399,401],'w':[0.879,0.83,2.741,0.188,0.315,0.18,0.786]},'initial':0,'monitored':0,'temp':[5.19,4.38,6.93,10.39,11.63,15.02,16.26,16.09,13.11,11.48,10.05,10.42]},
		{'area':3.287,'action':0.58,'capacity':50.87,'local':{'p':[79,270,275,391],'w':[1.496,0.73,1.459,1.402]},'dispersal':{'p':[79,270,275,389,391,393,399],'w':[0.699,0.338,0.714,0.745,0.704,3.287,0.093]},'initial':0,'monitored':0,'temp':[5.58,4.69,7.18,10.53,11.74,15.07,16.32,16.24,13.4,11.84,10.48,10.85]},
		{'area':2.491,'action':0.65,'capacity':61.77,'local':{'p':[398,399,402,407],'w':[1.482,0.777,0.904,1.341]},'dispersal':{'p':[112,394,398,399,402,407],'w':[0.356,2.491,0.837,0.458,0.961,0.696]},'initial':0,'monitored':0,'temp':[5.25,4.42,6.98,10.51,11.76,15.13,16.36,16.19,13.25,11.48,10.09,10.45]},
		{'area':6.006,'action':4.12,'capacity':155.03,'local':{'p':[397,402,404,407,411],'w':[1.76,1.198,0.213,1.442,2.727]},'dispersal':{'p':[395,397,402,404,407,410,411,423],'w':[6.006,0.82,0.57,0.203,0.671,0.002,1.202,0.62]},'initial':0,'monitored':0,'temp':[4.84,4.01,6.53,10.07,11.32,14.7,15.94,15.76,12.78,11.05,9.66,10.01]},
		{'area':2.209,'action':0.85,'capacity':23.86,'local':{'p':[397,400,401,423],'w':[0.771,2.256,0.95,0.806]},'dispersal':{'p':[392,396,397,400,401,423],'w':[0.129,2.209,0.878,0.869,0.461,0.626]},'initial':0,'monitored':0,'temp':[4.95,4.14,6.67,10.16,11.42,14.8,16.05,15.86,12.87,11.19,9.79,10.14]},
		{'area':2.891,'action':1.36,'capacity':73.86,'local':{'p':[112,392,395,396,402,423],'w':[1.062,0.634,1.76,0.771,1.407,0.341]},'dispersal':{'p':[112,392,395,396,397,401,402,423],'w':[0.483,0.363,0.991,0.941,2.891,0.06,0.652,0.316]},'initial':0,'monitored':0,'temp':[5.01,4.2,6.74,10.25,11.5,14.89,16.13,15.94,12.95,11.25,9.84,10.2]},
		{'area':5.505,'action':3.23,'capacity':150.1,'local':{'p':[394,399,406,407],'w':[1.482,1.687,2.382,0.806]},'dispersal':{'p':[91,274,394,398,399,406,407],'w':[0.132,0.937,0.861,5.505,0.717,0.967,0.417]},'initial':0,'monitored':0,'temp':[5.43,4.55,7.1,10.62,11.87,15.21,16.44,16.31,13.44,11.64,10.3,10.64]},
		{'area':5.236,'action':0.53,'capacity':130.35,'local':{'p':[112,389,392,394,398],'w':[1.957,1.757,0.063,0.777,1.687]},'dispersal':{'p':[112,268,269,270,274,389,392,393,394,398,399],'w':[0.789,0.014,0.024,0.481,0.484,0.728,0.159,0.103,0.341,0.769,5.236]},'initial':0,'monitored':0,'temp':[5.43,4.56,7.09,10.54,11.77,15.13,16.36,16.24,13.35,11.67,10.3,10.66]},
		{'area':2.609,'action':1.75,'capacity':66.83,'local':{'p':[396,401,417,421,422,423],'w':[2.256,1.042,0.802,0.637,0.26,1.738]},'dispersal':{'p':[396,400,401,417,421,422,423],'w':[0.943,2.609,0.547,0.346,0.351,0.177,0.749]},'initial':0,'monitored':0,'temp':[4.93,4.13,6.65,10.12,11.39,14.78,16.03,15.83,12.83,11.17,9.78,10.12]},
		{'area':6.013,'action':2.41,'capacity':113.18,'local':{'p':[389,396,400,421,431],'w':[0.676,0.95,1.042,1.461,1.383]},'dispersal':{'p':[110,384,385,389,391,392,396,397,400,401,421,430,431],'w':[0.26,0.006,0.613,0.274,0.22,0.747,0.395,0.07,0.461,6.013,0.636,0.214,0.565]},'initial':0,'monitored':0,'temp':[5.15,4.36,6.9,10.33,11.59,14.98,16.23,16.04,13.05,11.43,10.01,10.36]},
		{'area':2.517,'action':0.86,'capacity':66.81,'local':{'p':[112,394,395,397,407],'w':[1.723,0.904,1.198,1.407,0.644]},'dispersal':{'p':[112,394,395,397,402,407],'w':[0.767,0.995,0.589,0.608,2.517,0.446]},'initial':0,'monitored':0,'temp':[5.12,4.32,6.89,10.42,11.67,15.06,16.29,16.1,13.12,11.37,9.95,10.31]},
		{'area':1.358,'action':0.89,'capacity':29.18,'local':{'p':[113,404],'w':[1.625,1.7]},'dispersal':{'p':[113,403,404],'w':[0.756,1.358,0.829]},'initial':0,'monitored':0,'temp':[4.94,4.07,6.55,10.11,11.36,14.7,15.92,15.81,12.89,11.08,9.74,10.08]},
		{'area':8.127,'action':4.96,'capacity':194.91,'local':{'p':[113,395,403,407,411,413],'w':[1.263,0.213,1.7,1.135,2.809,2.145]},'dispersal':{'p':[113,395,403,404,407,411,413],'w':[0.549,0.209,0.599,8.127,0.537,1.167,0.906]},'initial':0,'monitored':0,'temp':[4.72,3.84,6.28,9.83,11.08,14.42,15.64,15.55,12.61,10.86,9.52,9.87]},
		{'area':2.245,'action':1.81,'capacity':64.51,'local':{'p':[113,406,407,408],'w':[0.431,2.422,1.11,2.768]},'dispersal':{'p':[91,113,405,406,407,408],'w':[0.263,0.339,2.245,0.951,0.585,1.171]},'initial':0,'monitored':0,'temp':[5.25,4.37,6.92,10.47,11.73,15.07,16.29,16.16,13.27,11.42,10.08,10.42]},
		{'area':3.381,'action':2.68,'capacity':96.25,'local':{'p':[398,405,407],'w':[2.382,2.422,1.172]},'dispersal':{'p':[91,274,398,405,406,407],'w':[0.786,0.044,1.04,1.022,3.381,0.591]},'initial':0,'monitored':0,'temp':[5.36,4.47,7.03,10.56,11.83,15.16,16.38,16.26,13.38,11.54,10.21,10.55]},
		{'area':5.805,'action':8.8,'capacity':186.99,'local':{'p':[113,394,395,398,402,404,405,406],'w':[1.471,1.341,1.442,0.806,0.644,1.135,1.11,1.172]},'dispersal':{'p':[113,394,395,398,402,404,405,406,407,411],'w':[0.651,0.527,0.647,0.415,0.288,0.558,0.483,0.486,5.805,0.025]},'initial':0,'monitored':0,'temp':[5.11,4.28,6.83,10.38,11.63,15,16.23,16.06,13.11,11.31,9.93,10.28]},
		{'area':2.853,'action':3.36,'capacity':87.26,'local':{'p':[91,113,405],'w':[0.646,1.546,2.768]},'dispersal':{'p':[91,113,405,408],'w':[0.32,0.722,1.178,2.853]},'initial':0,'monitored':0,'temp':[5.22,4.34,6.88,10.44,11.7,15.04,16.26,16.13,13.25,11.38,10.05,10.39]},
		{'area':5.052,'action':6.1,'capacity':130.13,'local':{'p':[412,414,416,419,568],'w':[2.256,2.428,0.668,1.219,2.931]},'dispersal':{'p':[409,411,412,414,416,419,568],'w':[5.052,0.008,1.014,1.012,0.341,0.63,1.346]},'initial':0,'monitored':0,'temp':[4.19,3.31,5.65,9.17,10.41,13.75,14.99,14.9,11.95,10.32,9.02,9.33]},
		{'area':0.007,'action':0.04,'capacity':0.36,'local':{'p':[],'w':[]},'dispersal':{'p':[395,410,411],'w':[0.026,0.007,0.598]},'initial':0,'monitored':0,'temp':[4.56,3.7,6.16,9.69,10.95,14.32,15.57,15.42,12.44,10.73,9.38,9.73]},
		{'area':10.995,'action':6.55,'capacity':255,'local':{'p':[114,395,404,412,413,414,423],'w':[1.729,2.727,2.809,0.698,0.902,2.393,1.254]},'dispersal':{'p':[114,395,404,407,409,410,411,412,413,414,423],'w':[0.676,1.285,1.215,0.028,0.003,0.007,10.995,0.363,0.425,1.024,0.691]},'initial':0,'monitored':0,'temp':[4.48,3.61,6.03,9.56,10.81,14.17,15.4,15.29,12.33,10.64,9.3,9.65]},
		{'area':4.484,'action':1.31,'capacity':112.02,'local':{'p':[114,409,411,414,415,416],'w':[2.184,2.256,0.698,0.329,0.445,0.812]},'dispersal':{'p':[114,409,411,412,414,415,416],'w':[0.802,0.97,0.418,4.484,0.248,0.288,0.996]},'initial':0,'monitored':0,'temp':[4.31,3.42,5.76,9.29,10.53,13.87,15.09,15.02,12.08,10.44,9.13,9.45]},
		{'area':4.907,'action':3.18,'capacity':120.01,'local':{'p':[114,404,411,415],'w':[0.878,2.145,0.902,2.368]},'dispersal':{'p':[114,404,411,413,415,416],'w':[0.425,0.937,0.485,4.907,0.903,0.012]},'initial':0,'monitored':0,'temp':[4.33,3.41,5.73,9.28,10.52,13.85,15.05,15.02,12.1,10.44,9.14,9.48]},
		{'area':5.761,'action':6.03,'capacity':151.87,'local':{'p':[115,409,411,412,419,423],'w':[0.648,2.428,2.393,0.329,2.758,0.98]},'dispersal':{'p':[115,409,411,412,414,419,423],'w':[0.349,1.005,1.039,0.259,5.761,1.155,0.487]},'initial':0,'monitored':0,'temp':[4.27,3.39,5.79,9.3,10.55,13.91,15.16,15.04,12.07,10.41,9.1,9.43]},
		{'area':2.122,'action':2.94,'capacity':65.52,'local':{'p':[114,412,413,416],'w':[1.68,0.445,2.368,1.51]},'dispersal':{'p':[114,412,413,415,416],'w':[0.7,0.297,0.977,2.122,0.672]},'initial':0,'monitored':0,'temp':[4.3,3.4,5.7,9.25,10.48,13.81,15,14.97,12.05,10.42,9.11,9.44]},
		{'area':5.894,'action':2.84,'capacity':82.13,'local':{'p':[409,412,415,566,568],'w':[0.668,0.812,1.51,2.537,0.706]},'dispersal':{'p':[73,409,412,413,415,416,566,568],'w':[0.022,0.345,0.909,0.006,0.665,5.894,0.985,0.381]},'initial':0,'monitored':0,'temp':[4.38,3.51,5.81,9.36,10.59,13.92,15.11,15.06,12.14,10.51,9.19,9.5]},
		{'area':1.731,'action':0.22,'capacity':43.88,'local':{'p':[400,421,422,426,429],'w':[0.802,1.4,1.744,0.948,0.495]},'dispersal':{'p':[115,400,417,421,422,423,426,429],'w':[0.049,0.48,1.731,0.601,0.748,0.017,0.503,0.255]},'initial':0,'monitored':0,'temp':[4.93,4.15,6.65,10.12,11.4,14.79,16.04,15.83,12.81,11.16,9.78,10.1]},
		{'area':3,'action':0.54,'capacity':63.27,'local':{'p':[115,136,419,424,564],'w':[2.141,0.221,0.812,2.421,1.69]},'dispersal':{'p':[115,136,418,419,424,564],'w':[1,0.245,3,0.462,1.025,0.684]},'initial':0,'monitored':0,'temp':[4.38,3.53,5.93,9.39,10.67,14.02,15.3,15.14,12.15,10.53,9.22,9.54]},
		{'area':4.723,'action':2.38,'capacity':123.19,'local':{'p':[115,409,414,418,564,568],'w':[0.844,1.219,2.758,0.812,3.133,0.628]},'dispersal':{'p':[115,409,414,418,419,564,568],'w':[0.478,0.554,1.115,0.399,4.723,1.3,0.411]},'initial':0,'monitored':0,'temp':[4.16,3.28,5.65,9.14,10.39,13.75,15.02,14.89,11.92,10.29,9,9.32]},
		{'area':4.89,'action':2.68,'capacity':49.67,'local':{'p':[136,424,426,562],'w':[1.943,2.414,1.547,3.109]},'dispersal':{'p':[136,420,424,426,562],'w':[0.946,4.89,1.006,0.794,1.449]},'initial':0,'monitored':0,'temp':[4.46,3.63,6.02,9.44,10.73,14.06,15.37,15.19,12.2,10.59,9.31,9.62]},
		{'area':2.543,'action':0.92,'capacity':52.68,'local':{'p':[400,401,417,429,431],'w':[0.637,1.461,1.4,1.351,1.278]},'dispersal':{'p':[400,401,417,421,429,431],'w':[0.373,0.781,0.605,2.543,0.614,0.581]},'initial':0,'monitored':0,'temp':[5.06,4.28,6.8,10.25,11.53,14.91,16.17,15.96,12.95,11.32,9.92,10.24]},
		{'area':1.564,'action':0.75,'capacity':42.12,'local':{'p':[115,400,417,423,426],'w':[1.695,0.26,1.744,1.444,0.241]},'dispersal':{'p':[115,400,417,422,423,424,426],'w':[0.769,0.264,0.699,1.564,0.601,0.03,0.257]},'initial':0,'monitored':0,'temp':[4.8,4.01,6.49,9.97,11.25,14.63,15.89,15.69,12.67,11.02,9.65,9.97]},
		{'area':5.928,'action':3.71,'capacity':137.67,'local':{'p':[115,396,397,400,411,414,422],'w':[1.926,0.806,0.341,1.738,1.254,0.98,1.444]},'dispersal':{'p':[115,395,396,397,400,411,414,417,422,423],'w':[0.828,0.653,0.347,0.221,0.718,0.616,0.512,0.025,0.591,5.928]},'initial':0,'monitored':0,'temp':[4.66,3.83,6.3,9.81,11.07,14.45,15.7,15.53,12.54,10.86,9.5,9.83]},
		{'area':2.441,'action':1.18,'capacity':34.16,'local':{'p':[115,136,418,420,426],'w':[0.59,0.392,2.421,2.414,1.108]},'dispersal':{'p':[115,136,418,420,422,424,426,564],'w':[0.359,0.332,0.932,1.012,0.022,2.441,0.583,0.031]},'initial':0,'monitored':0,'temp':[4.49,3.66,6.08,9.52,10.81,14.16,15.44,15.27,12.27,10.65,9.34,9.65]},
		{'area':2.246,'action':0.63,'capacity':49.78,'local':{'p':[116,386,428],'w':[1.856,0.299,1.354]},'dispersal':{'p':[116,117,386,387,425,426,428,429,430,431],'w':[0.801,0.528,0.224,0.018,2.246,0.073,0.548,0.006,0.602,0.389]},'initial':0,'monitored':0,'temp':[5.33,4.58,7.09,10.47,11.78,15.14,16.44,16.21,13.22,11.57,10.2,10.48]},
		{'area':5.254,'action':1.55,'capacity':83.77,'local':{'p':[115,417,420,422,424,429,431,432,562],'w':[0.241,0.948,1.547,0.241,1.108,2.571,0.39,0.477,0.908]},'dispersal':{'p':[115,116,417,420,422,424,425,426,429,431,432,562],'w':[0.17,0.39,0.428,0.639,0.163,0.483,0.068,5.254,0.947,0.18,0.258,0.461]},'initial':0,'monitored':0,'temp':[4.92,4.14,6.62,10.05,11.35,14.71,16,15.78,12.76,11.12,9.77,10.07]},
		{'area':3.221,'action':1.63,'capacity':87.81,'local':{'p':[74,116,432,433,560],'w':[1.149,0.236,3.092,2.865,0.772]},'dispersal':{'p':[74,116,427,432,433,560],'w':[0.599,0.289,3.221,1.229,1.205,0.459]},'initial':0,'monitored':0,'temp':[5.22,4.49,6.94,10.28,11.62,14.93,16.28,16.04,13.03,11.37,10.06,10.34]},
		{'area':3.367,'action':1.64,'capacity':62.17,'local':{'p':[116,386,425,433],'w':[2.01,1.816,1.354,1.82]},'dispersal':{'p':[116,117,386,425,428,433],'w':[0.835,0.384,0.885,0.6,3.367,0.833]},'initial':0,'monitored':0,'temp':[5.41,4.68,7.18,10.58,11.89,15.26,16.57,16.32,13.35,11.68,10.3,10.53]},
		{'area':2.033,'action':0.16,'capacity':50.11,'local':{'p':[417,421,426,431],'w':[0.495,1.351,2.571,2.063]},'dispersal':{'p':[116,417,421,425,426,429,431],'w':[0.01,0.324,0.571,0.005,1.217,2.033,0.929]},'initial':0,'monitored':0,'temp':[5.07,4.31,6.81,10.25,11.55,14.93,16.2,15.97,12.95,11.3,9.92,10.22]},
		{'area':1.466,'action':1.48,'capacity':19.95,'local':{'p':[431],'w':[1.014]},'dispersal':{'p':[111,117,384,385,387,401,425,430,431],'w':[0.101,0.109,0.006,0.264,0.053,0.176,0.704,1.466,0.805]},'initial':0,'monitored':0,'temp':[5.28,4.52,7.03,10.43,11.72,15.09,16.37,16.16,13.17,11.53,10.15,10.45]},
		{'area':3.045,'action':1.33,'capacity':48.21,'local':{'p':[401,421,426,429,430],'w':[1.383,1.278,0.39,2.063,1.014]},'dispersal':{'p':[116,401,421,425,426,429,430,431],'w':[0.14,0.701,0.578,0.227,0.352,0.748,0.789,3.045]},'initial':0,'monitored':0,'temp':[5.18,4.42,6.93,10.35,11.64,15.02,16.29,16.07,13.07,11.43,10.04,10.35]},
		{'area':6.365,'action':1.76,'capacity':159.51,'local':{'p':[116,135,426,427,560,562],'w':[2.232,0.546,0.477,3.092,1.015,2.724]},'dispersal':{'p':[116,135,426,427,432,433,560,562],'w':[0.953,0.287,0.376,1.228,6.365,0.038,0.517,1.089]},'initial':0,'monitored':0,'temp':[5.13,4.38,6.84,10.19,11.52,14.84,16.18,15.94,12.93,11.28,9.97,10.26]},
		{'area':14.006,'action':4.09,'capacity':360.64,'local':{'p':[74,116,427,428,556],'w':[3.291,1.021,2.865,1.82,0.476]},'dispersal':{'p':[74,116,117,118,427,428,432,433,436,552,556],'w':[1.351,0.474,1.023,1.351,1.168,0.718,0.033,14.006,0.119,0.065,0.372]},'initial':0,'monitored':0,'temp':[5.36,4.66,7.13,10.52,11.87,15.21,16.56,16.27,13.29,11.61,10.24,10.45]},
		{'area':5.707,'action':4.84,'capacity':165.35,'local':{'p':[119,436,441,445,546,550],'w':[2.391,1.685,2.037,2.512,0.133,0.772]},'dispersal':{'p':[119,365,434,436,441,445,546,550],'w':[1.145,0.066,5.707,0.696,0.886,1.081,0.134,0.439]},'initial':0,'monitored':0,'temp':[4.71,3.88,6.29,9.64,11,14.28,15.68,15.47,12.55,10.95,9.63,9.83]},
		{'area':5.155,'action':3.55,'capacity':143.54,'local':{'p':[118,119,365,436],'w':[3.324,3.071,1.747,1.481]},'dispersal':{'p':[118,119,365,435,436],'w':[1.465,1.238,0.892,5.155,0.769]},'initial':0,'monitored':0,'temp':[5,4.26,6.67,10.08,11.45,14.77,16.14,15.88,12.98,11.32,9.94,10.09]},
		{'area':7.176,'action':3.34,'capacity':194.06,'local':{'p':[118,119,434,435,543,546,547],'w':[1.035,0.965,1.685,1.481,0.282,4.025,0.683]},'dispersal':{'p':[118,119,433,434,435,436,543,546,547,550,552,556,558],'w':[0.405,0.388,0.114,0.794,0.603,7.176,0.129,1.493,0.349,0.097,0.961,0.077,0.094]},'initial':0,'monitored':0,'temp':[4.82,4.02,6.43,9.75,11.12,14.38,15.77,15.56,12.6,11,9.7,9.94]},
		{'area':2.894,'action':6.81,'capacity':103.27,'local':{'p':[120,121,446,452,453,456],'w':[0.162,0.684,2.058,1.392,0.607,2.171]},'dispersal':{'p':[120,121,437,446,452,453,454,456],'w':[0.253,0.371,2.894,0.802,0.582,0.34,0.041,0.933]},'initial':0,'monitored':0,'temp':[5.3,4.36,6.84,10.06,11.37,14.65,16.11,15.97,13.04,11.42,10.19,10.52]},
		{'area':3.997,'action':1.08,'capacity':104.93,'local':{'p':[133,439,440,441,442,537],'w':[1.003,0.929,1.03,2.478,1.377,1.049]},'dispersal':{'p':[133,438,439,440,441,442,445,537],'w':[0.499,3.997,0.488,0.515,1.056,0.565,0.004,0.532]},'initial':0,'monitored':0,'temp':[4.86,3.94,6.42,9.72,11.03,14.32,15.76,15.57,12.59,11,9.74,10.01]},
		{'area':2.539,'action':2.13,'capacity':73.47,'local':{'p':[120,438,441,442,444,445],'w':[0.928,0.929,0.345,0.786,1.524,1.659]},'dispersal':{'p':[120,438,439,441,442,444,445],'w':[0.424,0.425,2.539,0.224,0.401,0.734,0.771]},'initial':0,'monitored':0,'temp':[5.12,4.25,6.7,10.01,11.34,14.63,16.05,15.86,12.95,11.34,10.05,10.28]},
		{'area':3.902,'action':2.22,'capacity':108.64,'local':{'p':[133,438,442,446,449,452,536],'w':[1.061,1.03,1.751,1.274,0.362,0.81,1.222]},'dispersal':{'p':[133,438,440,442,446,449,452,536],'w':[0.555,0.519,3.902,0.746,0.562,0.203,0.347,0.569]},'initial':0,'monitored':0,'temp':[4.96,4,6.5,9.76,11.06,14.34,15.8,15.63,12.66,11.06,9.83,10.13]},
		{'area':4.388,'action':1.51,'capacity':114.38,'local':{'p':[434,438,439,445,537,550],'w':[2.037,2.478,0.345,1.511,1.425,0.53]},'dispersal':{'p':[434,438,439,441,445,537,550],'w':[0.903,1.002,0.276,4.388,0.648,0.67,0.343]},'initial':0,'monitored':0,'temp':[4.76,3.88,6.32,9.64,10.97,14.25,15.67,15.48,12.53,10.93,9.66,9.9]},
		{'area':2.125,'action':0.73,'capacity':53.42,'local':{'p':[120,438,439,440,446],'w':[1.482,1.377,0.786,1.751,0.498]},'dispersal':{'p':[120,438,439,440,442,446],'w':[0.652,0.691,0.422,0.761,2.125,0.337]},'initial':0,'monitored':0,'temp':[5.09,4.17,6.65,9.92,11.24,14.52,15.97,15.79,12.85,11.24,9.99,10.26]},
		{'area':5.232,'action':1.42,'capacity':122.29,'local':{'p':[106,373,444,445],'w':[3.453,2.473,3.165,0.83]},'dispersal':{'p':[106,373,443,444,445],'w':[1.484,1.183,5.232,1.34,0.479]},'initial':0,'monitored':0,'temp':[5.46,4.6,7.01,10.31,11.66,14.93,16.33,16.2,13.36,11.73,10.43,10.66]},
		{'area':3.881,'action':3.4,'capacity':82.75,'local':{'p':[106,120,439,443,445,456],'w':[0.917,2.494,1.524,3.165,0.751,0.119]},'dispersal':{'p':[106,120,359,439,443,444,445,456],'w':[0.438,1.01,0.098,0.621,1.265,3.881,0.474,0.152]},'initial':0,'monitored':0,'temp':[5.36,4.49,6.92,10.21,11.55,14.83,16.25,16.1,13.22,11.6,10.31,10.57]},
		{'area':5.869,'action':4.9,'capacity':170.29,'local':{'p':[119,365,373,434,439,441,443,444],'w':[0.185,1.138,0.655,2.512,1.659,1.511,0.83,0.751]},'dispersal':{'p':[119,365,373,434,438,439,441,443,444,445],'w':[0.194,0.519,0.335,1.006,0.003,0.691,0.703,0.41,0.343,5.869]},'initial':0,'monitored':0,'temp':[5.03,4.21,6.63,9.99,11.34,14.64,16.04,15.83,12.94,11.31,9.98,10.16]},
		{'area':1.797,'action':3.59,'capacity':62.52,'local':{'p':[120,437,440,442,452],'w':[1.314,2.058,1.274,0.498,0.646]},'dispersal':{'p':[120,437,440,442,446,452,456],'w':[0.656,0.843,0.567,0.269,1.797,0.392,0.089]},'initial':0,'monitored':0,'temp':[5.21,4.28,6.75,10,11.31,14.59,16.05,15.89,12.96,11.34,10.11,10.41]},
		{'area':3.864,'action':1.93,'capacity':103.58,'local':{'p':[75,455,457,532],'w':[0.066,1.287,2.136,2.123]},'dispersal':{'p':[75,447,455,457,532],'w':[0.168,3.864,0.601,0.841,0.796]},'initial':0,'monitored':0,'temp':[5.52,4.6,7.13,10.29,11.61,14.89,16.4,16.22,13.25,11.6,10.38,10.75]},
		{'area':0.699,'action':0.51,'capacity':19.78,'local':{'p':[449,452,454,536],'w':[1.56,0.011,1.62,0.912]},'dispersal':{'p':[448,449,452,453,454,536],'w':[0.699,0.524,0.255,0.005,0.782,0.578]},'initial':0,'monitored':0,'temp':[5.02,4.03,6.52,9.74,11.02,14.3,15.78,15.63,12.67,11.06,9.87,10.21]},
		{'area':0.911,'action':0.39,'capacity':24.5,'local':{'p':[440,448,452,536],'w':[0.362,1.56,1.786,0.937]},'dispersal':{'p':[440,448,449,452,453,454,536],'w':[0.327,0.488,0.911,0.75,0.002,0.24,0.552]},'initial':0,'monitored':0,'temp':[5.02,4.03,6.53,9.76,11.04,14.32,15.8,15.64,12.68,11.07,9.87,10.2]},
		{'area':0.336,'action':0,'capacity':6.51,'local':{'p':[],'w':[]},'dispersal':{'p':[121,450,451,457],'w':[0.026,0.336,0.037,0.293]},'initial':0,'monitored':0,'temp':[5.68,4.77,7.28,10.45,11.82,15.08,16.55,16.45,13.52,11.87,10.61,11]},
		{'area':3.158,'action':0.13,'capacity':62.71,'local':{'p':[359],'w':[2.585]},'dispersal':{'p':[121,359,450,451,456,457],'w':[0.653,1.064,0.015,3.158,0.138,0.022]},'initial':0,'monitored':0,'temp':[5.65,4.71,7.2,10.39,11.75,15.01,16.45,16.39,13.47,11.84,10.58,10.96]},
		{'area':1.364,'action':1.25,'capacity':39.86,'local':{'p':[437,440,446,448,449,453,454],'w':[1.392,0.81,0.646,0.011,1.786,0.117,0.483]},'dispersal':{'p':[437,440,446,448,449,452,453,454,536],'w':[0.633,0.485,0.3,0.094,0.646,1.364,0.222,0.212,0.008]},'initial':0,'monitored':0,'temp':[5.12,4.15,6.64,9.87,11.16,14.44,15.92,15.76,12.81,11.2,9.99,10.31]},
		{'area':2.488,'action':4.46,'capacity':74.32,'local':{'p':[121,437,452,454],'w':[1.294,0.607,0.117,1.955]},'dispersal':{'p':[75,121,437,448,452,453,454,455],'w':[0.554,0.575,0.339,0.001,0.136,2.488,0.791,0.603]},'initial':0,'monitored':0,'temp':[5.2,4.21,6.71,9.9,11.19,14.46,15.96,15.81,12.87,11.25,10.06,10.41]},
		{'area':1.488,'action':2.12,'capacity':47.36,'local':{'p':[448,452,453,536],'w':[1.62,0.483,1.955,1.351]},'dispersal':{'p':[75,437,448,449,452,453,454,536],'w':[0.299,0.125,0.5,0.082,0.274,0.822,1.488,0.788]},'initial':0,'monitored':0,'temp':[5.05,4.04,6.54,9.74,11.01,14.29,15.79,15.63,12.68,11.07,9.89,10.24]},
		{'area':1.947,'action':1.14,'capacity':45.9,'local':{'p':[75,447,457],'w':[0.769,1.287,1.007]},'dispersal':{'p':[75,121,447,453,455,457,532],'w':[0.419,0.359,0.588,0.628,1.947,0.406,0.092]},'initial':0,'monitored':0,'temp':[5.32,4.35,6.87,10.05,11.34,14.62,16.13,15.96,13,11.37,10.17,10.54]},
		{'area':4.09,'action':2.09,'capacity':107.9,'local':{'p':[106,120,121,437,444],'w':[0.199,1.273,1.845,2.171,0.119]},'dispersal':{'p':[106,120,121,359,437,444,446,451,456],'w':[0.09,0.548,0.791,1.117,0.912,0.151,0.03,0.201,4.09]},'initial':0,'monitored':0,'temp':[5.48,4.55,7.02,10.24,11.58,14.85,16.3,16.18,13.27,11.64,10.4,10.73]},
		{'area':3.378,'action':0.1,'capacity':55.23,'local':{'p':[447,455],'w':[2.136,1.007]},'dispersal':{'p':[121,447,450,451,455,457],'w':[0.839,0.902,0.272,0.026,0.465,3.378]},'initial':0,'monitored':0,'temp':[5.55,4.62,7.14,10.31,11.65,14.92,16.41,16.26,13.32,11.67,10.44,10.81]},
		{'area':1.867,'action':0.07,'capacity':44.21,'local':{'p':[122,459,460],'w':[1.656,2.067,2.332]},'dispersal':{'p':[122,352,458,459,460,468],'w':[0.636,0.121,1.867,0.853,1.008,0.051]},'initial':0,'monitored':0,'temp':[5.67,4.82,7.36,10.46,11.89,15.15,16.66,16.49,13.51,11.85,10.57,10.97]},
		{'area':3.262,'action':0.29,'capacity':73.91,'local':{'p':[352,353,458,460],'w':[1.706,1.496,2.067,0.107]},'dispersal':{'p':[122,349,352,353,458,459,460],'w':[0.03,0.007,0.77,0.677,0.775,3.262,0.198]},'initial':0,'monitored':0,'temp':[5.66,4.8,7.34,10.45,11.87,15.13,16.64,16.49,13.52,11.86,10.58,10.98]},
		{'area':1.574,'action':0,'capacity':38.6,'local':{'p':[122,352,458,459,465,467,468],'w':[0.208,0.529,2.332,0.107,2.514,0.026,0.495]},'dispersal':{'p':[122,123,348,352,458,459,460,465,467,468],'w':[0.217,0.114,0.023,0.324,0.816,0.164,1.574,0.854,0.162,0.316]},'initial':0,'monitored':0,'temp':[5.63,4.79,7.33,10.42,11.86,15.12,16.63,16.47,13.48,11.82,10.54,10.94]},
		{'area':4.3,'action':0.36,'capacity':108.46,'local':{'p':[123,131,462,463,464,466,468],'w':[0.962,1.291,3.229,0.26,0.194,2.683,0.41]},'dispersal':{'p':[123,131,461,462,463,464,466,468],'w':[0.431,0.682,4.3,1.328,0.153,0.207,1.085,0.24]},'initial':0,'monitored':0,'temp':[5.57,4.77,7.27,10.28,11.85,15.1,16.62,16.4,13.32,11.73,10.44,10.83]},
		{'area':6.162,'action':2.36,'capacity':164.5,'local':{'p':[131,461,464,523,525,530],'w':[0.466,3.229,2.585,1.406,0.175,1.954]},'dispersal':{'p':[131,461,462,463,464,523,525,530],'w':[0.326,1.331,6.162,0.04,1.235,0.617,0.126,0.76]},'initial':0,'monitored':0,'temp':[5.5,4.71,7.18,10.15,11.8,15.03,16.55,16.33,13.21,11.66,10.37,10.75]},
		{'area':2.979,'action':0.24,'capacity':65.07,'local':{'p':[123,337,343,461,464],'w':[2.591,1.832,0.091,0.26,3.185]},'dispersal':{'p':[123,337,343,461,462,463,464,467],'w':[1.072,0.729,0.201,0.259,0.051,2.979,1.309,0.072]},'initial':0,'monitored':0,'temp':[5.49,4.67,7.19,10.24,11.77,15.02,16.53,16.35,13.32,11.69,10.38,10.79]},
		{'area':10.074,'action':2.99,'capacity':262.6,'local':{'p':[343,345,461,462,463,523],'w':[0.839,2.85,0.194,2.585,3.185,2.045]},'dispersal':{'p':[123,124,337,343,345,461,462,463,464,473,474,523],'w':[0.016,0.119,0.072,0.447,1.05,0.184,1.017,1.235,10.074,0.745,0.134,0.89]},'initial':0,'monitored':0,'temp':[5.41,4.61,7.1,10.1,11.73,14.96,16.48,16.27,13.2,11.6,10.3,10.69]},
		{'area':1.534,'action':0.05,'capacity':36.4,'local':{'p':[123,460,467,468],'w':[1.74,2.514,1.72,0.034]},'dispersal':{'p':[123,348,352,460,465,467,468],'w':[0.748,0.019,0.156,1.019,1.534,0.76,0.204]},'initial':0,'monitored':0,'temp':[5.6,4.76,7.3,10.39,11.84,15.1,16.61,16.45,13.46,11.8,10.51,10.92]},
		{'area':5.049,'action':0.18,'capacity':123.4,'local':{'p':[131,461,468],'w':[0.926,2.683,3.278]},'dispersal':{'p':[131,461,466,468],'w':[0.419,1.151,5.049,1.402]},'initial':0,'monitored':0,'temp':[5.64,4.83,7.36,10.42,11.9,15.17,16.7,16.47,13.41,11.78,10.51,10.9]},
		{'area':2.543,'action':0.53,'capacity':63.7,'local':{'p':[123,337,338,340,341,348,352,460,465],'w':[0.694,1.051,0.23,0.729,0.87,0.648,0.242,0.026,1.72]},'dispersal':{'p':[123,337,338,340,341,348,352,460,463,465,467],'w':[0.386,0.426,0.186,0.312,0.385,0.273,0.195,0.142,0.069,0.61,2.543]},'initial':0,'monitored':0,'temp':[5.49,4.65,7.19,10.28,11.75,15.01,16.52,16.35,13.37,11.71,10.41,10.83]},
		{'area':4.6,'action':0.06,'capacity':113.21,'local':{'p':[122,123,460,461,465,466],'w':[1.508,2.335,0.495,0.41,0.034,3.278]},'dispersal':{'p':[122,123,458,460,461,465,466,468],'w':[0.733,0.999,0.023,0.248,0.34,0.072,1.246,4.6]},'initial':0,'monitored':0,'temp':[5.65,4.83,7.36,10.43,11.9,15.16,16.68,16.48,13.46,11.82,10.54,10.93]},
		{'area':3.052,'action':0.16,'capacity':63.51,'local':{'p':[322,470,471,472,477,480],'w':[1.302,2.252,1.231,0.428,1.388,0.394]},'dispersal':{'p':[322,329,469,470,471,472,477,480],'w':[0.57,0.013,3.052,0.955,0.585,0.307,0.627,0.223]},'initial':0,'monitored':0,'temp':[5.24,4.49,7.04,10.03,11.76,15.02,16.54,16.27,13.07,11.47,10.1,10.5]},
		{'area':1.951,'action':0.02,'capacity':47.33,'local':{'p':[322,329,469,472,475],'w':[0.315,0.583,2.252,0.796,2.347]},'dispersal':{'p':[322,329,469,470,472,475],'w':[0.227,0.385,0.935,1.951,0.514,0.953]},'initial':0,'monitored':0,'temp':[5.23,4.47,7.03,10.03,11.73,14.99,16.51,16.25,13.08,11.46,10.1,10.51]},
		{'area':7.524,'action':0.82,'capacity':189.08,'local':{'p':[124,469,472,476,477,484,516,517],'w':[0.07,1.231,0.544,3.414,1.578,1.572,1.459,0.964]},'dispersal':{'p':[124,469,471,472,476,477,484,515,516,517,527],'w':[0.1,0.554,7.524,0.309,1.264,0.666,0.694,0.057,0.727,0.401,0.013]},'initial':0,'monitored':0,'temp':[5.35,4.6,7.05,9.93,11.8,15.06,16.58,16.34,13,11.55,10.22,10.54]},
		{'area':2.832,'action':1.97,'capacity':72.66,'local':{'p':[124,469,470,471,473,474,475],'w':[1.649,0.428,0.796,0.544,1.509,1.015,0.402]},'dispersal':{'p':[124,469,470,471,472,473,474,475,476],'w':[0.673,0.267,0.322,0.312,2.832,0.625,0.487,0.266,0.063]},'initial':0,'monitored':0,'temp':[5.34,4.58,7.09,10.07,11.78,15.03,16.55,16.3,13.13,11.55,10.21,10.59]},
		{'area':1.653,'action':0.88,'capacity':43.8,'local':{'p':[124,472,474],'w':[0.588,1.509,1.12]},'dispersal':{'p':[124,345,464,472,473,474,523],'w':[0.321,0.106,0.797,0.621,1.653,0.582,0.093]},'initial':0,'monitored':0,'temp':[5.36,4.58,7.07,10.06,11.74,14.98,16.49,16.26,13.14,11.56,10.23,10.63]},
		{'area':4.899,'action':3.24,'capacity':135.08,'local':{'p':[325,328,331,472,473,475],'w':[1.214,0.937,1.035,1.015,1.12,2.115]},'dispersal':{'p':[325,328,331,343,345,464,472,473,474,475],'w':[0.53,0.338,0.511,0.021,0.911,0.104,0.455,0.438,4.899,0.937]},'initial':0,'monitored':0,'temp':[5.27,4.48,7.03,10.05,11.69,14.95,16.46,16.22,13.13,11.49,10.15,10.56]},
		{'area':2.831,'action':0.57,'capacity':69.49,'local':{'p':[329,331,470,472,474],'w':[1.206,0.815,2.347,0.402,2.115]},'dispersal':{'p':[329,331,470,472,474,475],'w':[0.584,0.478,0.934,0.408,0.865,2.831]},'initial':0,'monitored':0,'temp':[5.2,4.43,6.99,10.02,11.68,14.94,16.46,16.21,13.08,11.43,10.08,10.5]},
		{'area':3.054,'action':1.65,'capacity':82.97,'local':{'p':[124,471,516],'w':[2.135,3.414,0.357]},'dispersal':{'p':[124,471,472,476,516,523,527],'w':[0.784,1.429,0.146,3.054,0.229,0.117,0.926]},'initial':0,'monitored':0,'temp':[5.43,4.68,7.12,9.99,11.85,15.1,16.61,16.39,13.06,11.63,10.31,10.63]},
		{'area':4.19,'action':0.31,'capacity':96.52,'local':{'p':[125,469,471,479,480,482,484],'w':[1.643,1.388,1.578,0.269,1.857,0.102,1.153]},'dispersal':{'p':[125,469,471,477,479,480,482,484],'w':[0.634,0.632,0.769,4.19,0.158,0.771,0.153,0.573]},'initial':0,'monitored':0,'temp':[5,4.24,6.77,9.73,11.46,14.73,16.24,15.99,12.8,11.22,9.87,10.28]},
		{'area':5.868,'action':5.17,'capacity':171.03,'local':{'p':[125,479,481,483,484,489,494],'w':[1.077,1.305,0.136,2.776,1.525,2.214,0.451]},'dispersal':{'p':[125,478,479,481,483,484,489,494],'w':[0.454,5.868,0.509,0.177,1.185,0.709,0.951,0.31]},'initial':0,'monitored':0,'temp':[4.45,3.66,6.16,9.13,10.8,14.08,15.59,15.38,12.25,10.69,9.36,9.81]},
		{'area':2.246,'action':1.49,'capacity':63.45,'local':{'p':[125,477,478,481,482],'w':[2.114,0.269,1.305,1.872,1.268]},'dispersal':{'p':[125,477,478,479,480,481,482,489],'w':[0.831,0.234,0.659,2.246,0.086,0.776,0.58,0.086]},'initial':0,'monitored':0,'temp':[4.48,3.68,6.21,9.19,10.84,14.11,15.62,15.4,12.31,10.71,9.39,9.85]},
		{'area':1.918,'action':0.08,'capacity':48.07,'local':{'p':[321,322,323,469,477,482],'w':[0.936,0.986,0.564,0.394,1.857,0.805]},'dispersal':{'p':[125,321,322,323,469,477,479,480,482],'w':[0.001,0.382,0.384,0.345,0.307,0.808,0.068,1.918,0.415]},'initial':0,'monitored':0,'temp':[4.89,4.11,6.66,9.66,11.34,14.61,16.13,15.87,12.74,11.12,9.77,10.2]},
		{'area':3.037,'action':3.88,'capacity':94.87,'local':{'p':[312,324,478,479,482,489],'w':[0.518,1.644,0.136,1.872,1.213,1.392]},'dispersal':{'p':[312,324,478,479,481,482,489],'w':[0.33,0.785,0.197,0.77,3.037,0.515,0.624]},'initial':0,'monitored':0,'temp':[4.36,3.54,6.08,9.08,10.69,13.97,15.47,15.26,12.2,10.59,9.27,9.76]},
		{'area':2.12,'action':0.16,'capacity':53.4,'local':{'p':[323,324,477,479,480,481],'w':[1.008,1.185,0.102,1.268,0.805,1.213]},'dispersal':{'p':[125,323,324,477,479,480,481,482],'w':[0.015,0.49,0.609,0.166,0.604,0.37,0.513,2.12]},'initial':0,'monitored':0,'temp':[4.58,3.77,6.32,9.32,10.96,14.24,15.75,15.52,12.43,10.81,9.48,9.94]},
		{'area':7.352,'action':5.13,'capacity':207.84,'local':{'p':[478,484,494,504,508,512,514],'w':[2.776,0.51,2.358,0.058,1.319,0.698,3.126]},'dispersal':{'p':[478,483,484,494,504,508,512,514,515],'w':[1.141,7.352,0.321,1.014,0.099,0.624,0.346,1.255,0.038]},'initial':0,'monitored':0,'temp':[4.6,3.84,6.33,9.28,11.02,14.3,15.83,15.59,12.39,10.85,9.51,9.92]},
		{'area':5.986,'action':4.96,'capacity':162.74,'local':{'p':[125,471,477,478,483,512,515,517],'w':[1.888,1.572,1.153,1.525,0.51,0.164,2.467,0.085]},'dispersal':{'p':[125,471,477,478,483,484,512,515,517],'w':[0.769,0.733,0.559,0.657,0.31,5.986,0.144,0.913,0.154]},'initial':0,'monitored':0,'temp':[4.9,4.13,6.6,9.52,11.31,14.59,16.11,15.88,12.61,11.12,9.79,10.16]},
		{'area':2.641,'action':0.37,'capacity':65.54,'local':{'p':[127,488,492,496,500],'w':[1.551,1.447,2.292,0.117,1.265]},'dispersal':{'p':[127,485,486,488,492,496,500],'w':[0.71,2.641,0.002,0.644,0.985,0.199,0.631]},'initial':0,'monitored':0,'temp':[4.35,3.61,6.21,9.28,10.78,14.09,15.6,15.34,12.32,10.65,9.3,9.8]},
		{'area':1.548,'action':0.04,'capacity':38.91,'local':{'p':[487,491,492,495,496],'w':[1.677,2.053,0.855,0.414,0.706]},'dispersal':{'p':[485,486,487,491,492,493,495,496],'w':[0.008,1.548,0.682,0.738,0.483,0.064,0.327,0.483]},'initial':0,'monitored':0,'temp':[4.23,3.46,6.04,9.08,10.56,13.87,15.33,15.13,12.16,10.51,9.18,9.71]},
		{'area':1.487,'action':0.87,'capacity':41.53,'local':{'p':[126,486,490,492,495],'w':[1.035,1.677,0.677,1.119,0.552]},'dispersal':{'p':[126,486,487,490,492,495],'w':[0.485,0.755,1.487,0.31,0.594,0.374]},'initial':0,'monitored':0,'temp':[4.23,3.47,6.03,9.07,10.58,13.88,15.35,15.14,12.16,10.52,9.19,9.7]},
		{'area':2.006,'action':0.04,'capacity':50.02,'local':{'p':[485,490,492,500,504],'w':[1.447,0.294,0.554,1.588,2.062]},'dispersal':{'p':[485,488,490,492,500,504],'w':[0.589,2.006,0.258,0.274,0.815,0.945]},'initial':0,'monitored':0,'temp':[4.37,3.64,6.22,9.29,10.84,14.13,15.66,15.39,12.34,10.67,9.32,9.8]},
		{'area':5.682,'action':4.99,'capacity':165.34,'local':{'p':[312,478,481,493,494,495],'w':[2.259,2.214,1.392,0.33,0.854,2.336]},'dispersal':{'p':[312,478,479,481,489,493,494,495],'w':[1.006,0.963,0.033,0.65,5.682,0.266,0.487,0.847]},'initial':0,'monitored':0,'temp':[4.3,3.5,6.05,9.06,10.62,13.91,15.39,15.19,12.17,10.55,9.23,9.73]},
		{'area':1.582,'action':0.16,'capacity':40.36,'local':{'p':[126,487,488,492,494,504],'w':[0.65,0.677,0.294,1.171,1.214,1.155]},'dispersal':{'p':[126,487,488,490,492,494,504],'w':[0.256,0.383,0.21,1.582,0.503,0.602,0.612]},'initial':0,'monitored':0,'temp':[4.31,3.56,6.12,9.16,10.71,14,15.5,15.27,12.24,10.6,9.26,9.75]},
		{'area':1.416,'action':0.11,'capacity':35.95,'local':{'p':[486,493,495,496],'w':[2.053,1.888,0.151,1.388]},'dispersal':{'p':[486,491,493,495,496],'w':[0.873,1.416,0.801,0.242,0.778]},'initial':0,'monitored':0,'temp':[4.24,3.48,6.07,9.1,10.58,13.89,15.34,15.14,12.18,10.53,9.2,9.73]},
		{'area':2.02,'action':0.21,'capacity':51.55,'local':{'p':[485,486,487,488,490,496],'w':[2.292,0.855,1.119,0.554,1.171,0.356]},'dispersal':{'p':[127,485,486,487,488,490,492,496,504],'w':[0.076,0.884,0.415,0.453,0.36,0.551,2.02,0.281,0.02]},'initial':0,'monitored':0,'temp':[4.3,3.55,6.13,9.18,10.69,14,15.49,15.25,12.25,10.59,9.25,9.76]},
		{'area':3.189,'action':0.01,'capacity':79.25,'local':{'p':[312,317,489,491,495,496],'w':[0.883,1.775,0.33,1.888,1.585,0.573]},'dispersal':{'p':[312,317,486,489,491,493,495,496],'w':[0.456,0.79,0.089,0.251,0.713,3.189,0.633,0.384]},'initial':0,'monitored':0,'temp':[4.28,3.5,6.09,9.12,10.61,13.92,15.37,15.17,12.21,10.55,9.23,9.76]},
		{'area':4.199,'action':1.91,'capacity':113.96,'local':{'p':[126,478,483,489,490,495,504],'w':[1.627,0.451,2.358,0.854,1.214,0.397,1.075]},'dispersal':{'p':[126,478,483,489,490,494,495,504,508],'w':[0.568,0.283,1.005,0.414,0.558,4.199,0.255,0.506,0.107]},'initial':0,'monitored':0,'temp':[4.38,3.62,6.15,9.16,10.77,14.05,15.56,15.33,12.26,10.65,9.32,9.78]},
		{'area':2.025,'action':2.25,'capacity':61.74,'local':{'p':[126,486,487,489,491,493,494],'w':[0.652,0.414,0.552,2.336,0.151,1.585,0.397]},'dispersal':{'p':[126,312,486,487,489,491,493,494,495],'w':[0.25,0.01,0.189,0.273,1.082,0.112,0.712,0.301,2.025]},'initial':0,'monitored':0,'temp':[4.23,3.45,6.01,9.03,10.55,13.84,15.31,15.12,12.13,10.5,9.18,9.69]},
		{'area':7.201,'action':6.96,'capacity':214.08,'local':{'p':[127,317,318,485,486,491,492,493],'w':[2.183,1.863,0.248,0.117,0.706,1.388,0.356,0.573]},'dispersal':{'p':[127,317,318,485,486,491,492,493,496],'w':[0.885,0.766,0.13,0.141,0.306,0.501,0.195,0.301,7.201]},'initial':0,'monitored':0,'temp':[4.39,3.64,6.26,9.31,10.77,14.1,15.57,15.33,12.35,10.67,9.34,9.87]},
		{'area':3.178,'action':0.3,'capacity':74.13,'local':{'p':[128,498,499,501,635],'w':[2.348,1.731,0.434,1.145,1.522]},'dispersal':{'p':[128,497,498,499,501,635],'w':[0.935,3.178,0.626,0.259,0.529,0.735]},'initial':0,'monitored':0,'temp':[4.35,3.71,6.34,9.56,11.1,14.35,15.99,15.58,12.54,10.76,9.33,9.79]},
		{'area':1.808,'action':0.23,'capacity':45.93,'local':{'p':[128,497,499,503],'w':[0.131,1.731,1.493,0.538]},'dispersal':{'p':[128,497,498,499,503],'w':[0.085,0.725,1.808,0.664,0.295]},'initial':0,'monitored':0,'temp':[4.36,3.71,6.35,9.54,11.07,14.34,15.97,15.57,12.53,10.75,9.33,9.8]},
		{'area':2.339,'action':0.79,'capacity':62.07,'local':{'p':[497,498,501,502,503],'w':[0.434,1.493,1.32,1.094,1.923]},'dispersal':{'p':[77,497,498,499,501,502,503],'w':[0.067,0.305,0.639,2.339,0.566,0.538,0.902]},'initial':0,'monitored':0,'temp':[4.42,3.78,6.41,9.61,11.14,14.41,16.03,15.63,12.58,10.81,9.4,9.86]},
		{'area':8.221,'action':2.45,'capacity':217.22,'local':{'p':[77,127,485,488,503,504,510],'w':[2.977,2.759,1.265,1.588,1.736,0.919,0.178]},'dispersal':{'p':[77,127,485,488,500,503,504,506,510],'w':[1.188,1.23,0.564,0.595,8.221,0.838,0.437,0.012,0.196]},'initial':0,'monitored':0,'temp':[4.41,3.71,6.32,9.42,10.94,14.25,15.8,15.48,12.43,10.73,9.36,9.85]},
		{'area':2.642,'action':1.09,'capacity':71.16,'local':{'p':[497,499,502,632,635],'w':[1.145,1.32,1.757,1.127,0.912]},'dispersal':{'p':[497,499,501,502,632,634,635],'w':[0.564,0.615,2.642,0.774,0.511,0.056,0.481]},'initial':0,'monitored':0,'temp':[4.47,3.86,6.49,9.71,11.25,14.5,16.13,15.72,12.67,10.88,9.46,9.91]},
		{'area':3.845,'action':1.3,'capacity':84.1,'local':{'p':[77,499,501,503,632,634],'w':[2.751,1.094,1.757,0.163,0.157,2.16]},'dispersal':{'p':[77,499,501,502,503,624,632,634],'w':[1.206,0.495,0.698,3.845,0.202,0.044,0.173,0.911]},'initial':0,'monitored':0,'temp':[4.52,3.89,6.52,9.73,11.26,14.52,16.14,15.75,12.68,10.9,9.5,9.95]},
		{'area':6.947,'action':1.68,'capacity':175.85,'local':{'p':[77,127,498,499,500,502],'w':[2.079,0.428,0.538,1.923,1.736,0.163]},'dispersal':{'p':[77,127,498,499,500,502,503],'w':[0.866,0.188,0.28,0.737,0.748,0.173,6.947]},'initial':0,'monitored':0,'temp':[4.41,3.73,6.37,9.53,11.03,14.34,15.93,15.56,12.51,10.75,9.37,9.85]},
		{'area':4.263,'action':4.17,'capacity':126.15,'local':{'p':[483,488,490,494,500,506,508,510],'w':[0.058,2.062,1.155,1.075,0.919,1.977,1.826,0.244]},'dispersal':{'p':[77,483,488,490,492,494,500,504,506,508,510],'w':[0.044,0.196,0.801,0.485,0.008,0.487,0.486,4.263,0.707,0.77,0.245]},'initial':0,'monitored':0,'temp':[4.41,3.68,6.24,9.3,10.89,14.17,15.71,15.44,12.36,10.7,9.35,9.81]},
		{'area':4.75,'action':2.72,'capacity':130.8,'local':{'p':[129,507,508,509,513,518,617],'w':[1.701,0.453,0.573,2.726,3.557,0.073,0.477]},'dispersal':{'p':[129,505,507,508,509,513,514,518,617],'w':[0.636,4.75,0.266,0.373,1.135,1.332,0.062,0.146,0.37]},'initial':0,'monitored':0,'temp':[4.69,4,6.5,9.53,11.25,14.49,16.08,15.78,12.57,10.99,9.63,10.01]},
		{'area':1.66,'action':1.32,'capacity':47.19,'local':{'p':[129,504,508,510],'w':[0.721,1.977,1.444,1.417]},'dispersal':{'p':[129,500,504,506,508,510],'w':[0.399,0.043,0.958,1.66,0.61,0.714]},'initial':0,'monitored':0,'temp':[4.42,3.71,6.27,9.36,10.96,14.23,15.79,15.49,12.41,10.73,9.37,9.82]},
		{'area':1.979,'action':2.71,'capacity':62.68,'local':{'p':[129,505,509,510,624],'w':[1.618,0.453,1.318,1.655,0.646]},'dispersal':{'p':[129,505,507,509,510,624],'w':[0.708,0.314,1.979,0.578,0.76,0.415]},'initial':0,'monitored':0,'temp':[4.37,3.69,6.24,9.37,10.97,14.2,15.8,15.49,12.4,10.71,9.34,9.77]},
		{'area':3.929,'action':2.02,'capacity':106.93,'local':{'p':[129,483,504,505,506,514,518],'w':[1.787,1.319,1.826,0.573,1.444,0.529,0.164]},'dispersal':{'p':[129,483,494,504,505,506,508,513,514,518],'w':[0.781,0.594,0.095,0.815,0.307,0.553,3.929,0.04,0.254,0.117]},'initial':0,'monitored':0,'temp':[4.54,3.81,6.34,9.36,11.04,14.31,15.86,15.59,12.43,10.82,9.47,9.89]},
		{'area':4.134,'action':7.34,'capacity':137.87,'local':{'p':[146,505,507,617,624],'w':[2.82,2.726,1.318,0.668,1.012]},'dispersal':{'p':[146,505,507,509,617,624],'w':[1.172,1.123,0.627,4.134,0.453,0.533]},'initial':0,'monitored':0,'temp':[4.54,3.88,6.4,9.5,11.16,14.38,15.99,15.68,12.52,10.88,9.51,9.91]},
		{'area':5.051,'action':3.19,'capacity':110.65,'local':{'p':[77,129,500,504,506,507,624],'w':[2.794,0.639,0.178,0.244,1.417,1.655,2.038]},'dispersal':{'p':[77,129,500,504,506,507,510,624],'w':[1.194,0.299,0.186,0.187,0.577,0.637,5.051,0.973]},'initial':0,'monitored':0,'temp':[4.4,3.73,6.3,9.45,11.02,14.27,15.87,15.54,12.46,10.75,9.37,9.82]},
		{'area':4.8,'action':0.14,'capacity':89.63,'local':{'p':[130,516,619],'w':[2.81,1.182,1.907]},'dispersal':{'p':[130,511,516,524,527,612,619],'w':[1.157,4.8,0.571,1.286,0.033,0.277,0.832]},'initial':0,'monitored':0,'temp':[5.3,4.61,7.07,9.86,11.78,15,16.58,16.26,12.94,11.51,10.16,10.51]},
		{'area':2.599,'action':3.35,'capacity':69.83,'local':{'p':[130,483,484,514,515,518],'w':[0.991,0.698,0.164,2.148,2.672,0.593]},'dispersal':{'p':[130,483,484,512,514,515,517,518],'w':[0.545,0.399,0.235,2.599,0.815,1.026,0.015,0.371]},'initial':0,'monitored':0,'temp':[4.98,4.22,6.65,9.51,11.41,14.68,16.22,15.99,12.62,11.19,9.86,10.19]},
		{'area':5.487,'action':2.86,'capacity':147.9,'local':{'p':[130,505,518,617,618,619],'w':[0.209,3.557,4.235,2.327,0.214,0.319]},'dispersal':{'p':[130,505,508,513,514,518,617,618,619],'w':[0.236,1.468,0.141,5.487,0.052,1.627,0.955,0.115,0.238]},'initial':0,'monitored':0,'temp':[4.97,4.28,6.75,9.67,11.5,14.75,16.33,16.05,12.74,11.23,9.88,10.23]},
		{'area':4.007,'action':5.49,'capacity':122.99,'local':{'p':[483,508,512,518],'w':[3.126,0.529,2.148,3.072]},'dispersal':{'p':[483,505,508,512,513,514,518],'w':[1.336,0.038,0.38,1,0.024,4.007,1.278]},'initial':0,'monitored':0,'temp':[4.81,4.07,6.52,9.43,11.27,14.54,16.1,15.85,12.53,11.05,9.7,10.06]},
		{'area':3.259,'action':3.54,'capacity':92.82,'local':{'p':[130,484,512,517],'w':[0.275,2.467,2.672,2.622]},'dispersal':{'p':[130,471,483,484,512,515,517],'w':[0.27,0.111,0.067,1.107,1.093,3.259,1.065]},'initial':0,'monitored':0,'temp':[5.06,4.3,6.72,9.58,11.48,14.75,16.28,16.06,12.68,11.27,9.94,10.27]},
		{'area':5.13,'action':2.6,'capacity':137.86,'local':{'p':[130,471,476,511,517],'w':[1.338,1.459,0.357,1.182,2.515]},'dispersal':{'p':[130,471,476,511,516,517,524,527],'w':[0.623,0.678,0.173,0.501,5.13,1.041,0.201,0.805]},'initial':0,'monitored':0,'temp':[5.42,4.67,7.04,9.82,11.81,15.08,16.6,16.38,12.91,11.6,10.3,10.56]},
		{'area':2.444,'action':3.26,'capacity':74.43,'local':{'p':[130,471,484,515,516],'w':[0.838,0.964,0.085,2.622,2.515]},'dispersal':{'p':[130,471,484,512,515,516,517],'w':[0.497,0.546,0.168,0.028,1.054,1.04,2.444]},'initial':0,'monitored':0,'temp':[5.25,4.5,6.89,9.71,11.66,14.93,16.45,16.24,12.81,11.45,10.13,10.42]},
		{'area':4.216,'action':1.98,'capacity':109.04,'local':{'p':[130,505,508,512,513,514],'w':[1.841,0.073,0.164,0.593,4.235,3.072]},'dispersal':{'p':[130,505,508,512,513,514,518,619],'w':[0.869,0.147,0.235,0.321,1.642,1.238,4.216,0.052]},'initial':0,'monitored':0,'temp':[4.97,4.25,6.7,9.6,11.46,14.72,16.29,16.02,12.68,11.21,9.86,10.2]},
		{'area':1.799,'action':0.09,'capacity':44.24,'local':{'p':[76,520,524,526,527],'w':[1.074,1.301,1.831,0.742,0.553]},'dispersal':{'p':[76,519,520,522,524,526,527],'w':[0.497,1.799,0.57,0.094,0.814,0.341,0.385]},'initial':0,'monitored':0,'temp':[5.39,4.69,7.15,9.92,11.81,15.02,16.6,16.27,13,11.56,10.24,10.6]},
		{'area':1.018,'action':0.1,'capacity':25.97,'local':{'p':[76,519,521,526,614],'w':[0.699,1.301,1.607,0.692,0.127]},'dispersal':{'p':[76,519,520,521,526,614],'w':[0.475,0.556,1.018,0.616,0.405,0.218]},'initial':0,'monitored':0,'temp':[5.36,4.68,7.16,9.95,11.79,14.99,16.59,16.23,13.01,11.53,10.21,10.59]},
		{'area':2.07,'action':0.39,'capacity':52.97,'local':{'p':[76,520,529,607,614],'w':[1.679,1.607,0.112,1.273,1.681]},'dispersal':{'p':[76,520,521,526,529,607,614],'w':[0.738,0.642,2.07,0.108,0.22,0.65,0.683]},'initial':0,'monitored':0,'temp':[5.37,4.68,7.16,9.97,11.77,14.98,16.58,16.22,13.02,11.53,10.21,10.61]},
		{'area':1.157,'action':0,'capacity':28.76,'local':{'p':[524,526,610],'w':[1.413,1.72,1.861]},'dispersal':{'p':[144,519,522,524,526,610,612],'w':[0.084,0.145,1.157,0.659,0.714,0.783,0.11]},'initial':0,'monitored':0,'temp':[5.29,4.64,7.16,9.92,11.78,14.95,16.58,16.17,12.99,11.48,10.12,10.54]},
		{'area':5.4,'action':0.35,'capacity':131.61,'local':{'p':[462,464,525,527,528],'w':[1.406,2.045,2.037,1.111,1.911]},'dispersal':{'p':[124,462,464,473,476,523,525,527,528,530],'w':[0.473,0.695,0.798,0.099,0.096,5.4,0.798,0.419,0.867,0.042]},'initial':0,'monitored':0,'temp':[5.45,4.68,7.11,10.02,11.79,15.02,16.53,16.31,13.1,11.62,10.32,10.67]},
		{'area':4.422,'action':0.11,'capacity':106.38,'local':{'p':[519,522,526,527,610,612],'w':[1.831,1.413,0.01,1.184,0.137,1.811]},'dispersal':{'p':[511,516,519,522,524,526,527,610,612,619],'w':[1.257,0.209,0.737,0.495,4.422,0.105,0.56,0.122,0.766,0.036]},'initial':0,'monitored':0,'temp':[5.36,4.68,7.14,9.89,11.82,15.02,16.61,16.27,12.98,11.55,10.21,10.57]},
		{'area':1.47,'action':0,'capacity':36.47,'local':{'p':[462,523,528,529,530],'w':[0.175,2.037,0.543,1.939,0.985]},'dispersal':{'p':[76,462,523,525,528,529,530],'w':[0.139,0.258,0.788,1.47,0.525,0.799,0.448]},'initial':0,'monitored':0,'temp':[5.48,4.72,7.14,10.02,11.81,15.03,16.55,16.31,13.09,11.64,10.35,10.7]},
		{'area':1.573,'action':0.08,'capacity':39.75,'local':{'p':[144,519,520,522,524,610,614],'w':[0.652,0.742,0.692,1.72,0.01,0.165,1.118]},'dispersal':{'p':[144,519,520,521,522,524,526,609,610,614],'w':[0.409,0.332,0.297,0.038,0.582,0.154,1.573,0.042,0.194,0.494]},'initial':0,'monitored':0,'temp':[5.29,4.64,7.16,9.93,11.76,14.95,16.58,16.16,12.99,11.48,10.12,10.55]},
		{'area':7.884,'action':1.13,'capacity':198.75,'local':{'p':[76,519,523,524,528],'w':[2.019,0.553,1.111,1.184,2.692]},'dispersal':{'p':[76,124,471,476,511,516,519,523,524,527,528],'w':[0.821,0.08,0.007,0.912,0.035,0.821,0.284,0.588,0.492,7.884,1.027]},'initial':0,'monitored':0,'temp':[5.49,4.74,7.13,9.93,11.86,15.1,16.62,16.4,13.02,11.66,10.36,10.66]},
		{'area':2.316,'action':0.35,'capacity':59.42,'local':{'p':[76,523,525,527,529],'w':[0.938,1.911,0.543,2.692,0.074]},'dispersal':{'p':[76,523,525,527,528,529],'w':[0.487,0.844,0.385,1.283,2.316,0.206]},'initial':0,'monitored':0,'temp':[5.49,4.73,7.13,9.98,11.83,15.07,16.58,16.35,13.06,11.65,10.36,10.68]},
		{'area':4.933,'action':0.15,'capacity':118.51,'local':{'p':[76,521,525,528,530,607],'w':[1.615,0.112,1.939,0.074,2.599,1.4]},'dispersal':{'p':[76,131,521,525,528,529,530,607],'w':[0.682,0.04,0.121,0.741,0.146,4.933,1.044,0.574]},'initial':0,'monitored':0,'temp':[5.45,4.71,7.17,10.05,11.79,15.02,16.57,16.28,13.09,11.6,10.31,10.68]},
		{'area':3.192,'action':0.19,'capacity':79.79,'local':{'p':[131,462,525,529],'w':[2.558,1.954,0.985,2.599]},'dispersal':{'p':[131,462,523,525,529,530],'w':[0.936,0.911,0.087,0.45,1.052,3.192]},'initial':0,'monitored':0,'temp':[5.52,4.75,7.2,10.14,11.83,15.07,16.6,16.34,13.17,11.66,10.38,10.74]},
		{'area':6.048,'action':7.27,'capacity':185.94,'local':{'p':[14,75,132,532,535,597],'w':[1.099,2.849,0.759,1.176,1.479,2.558]},'dispersal':{'p':[1,14,75,132,531,532,535,597,598],'w':[0.012,0.579,1.197,0.392,6.048,0.581,0.547,1.006,0.129]},'initial':0,'monitored':0,'temp':[5.19,4.23,6.78,9.94,11.21,14.49,16.04,15.82,12.81,11.16,9.98,10.35]},
		{'area':5.965,'action':1.06,'capacity':151.36,'local':{'p':[75,132,447,531],'w':[2.404,1.597,2.123,1.176]},'dispersal':{'p':[75,132,447,455,531,532],'w':[1.022,0.689,0.85,0.093,0.55,5.965]},'initial':0,'monitored':0,'temp':[5.51,4.6,7.15,10.32,11.61,14.9,16.43,16.21,13.21,11.55,10.34,10.72]},
		{'area':5.815,'action':0.29,'capacity':133.07,'local':{'p':[2,18,20,22,59,534,605],'w':[1.151,0.723,0.514,0.885,1.368,1.473,0.377]},'dispersal':{'p':[2,18,20,22,59,533,534,605],'w':[0.524,0.287,0.249,0.437,0.54,5.815,0.57,0.288]},'initial':0,'monitored':0,'temp':[5.46,4.69,7.22,10.26,11.74,15.02,16.59,16.28,13.19,11.56,10.31,10.7]},
		{'area':2.998,'action':0.14,'capacity':71.88,'local':{'p':[14,19,20,132,533,535],'w':[0.883,0.187,0.967,1.8,1.473,0.502]},'dispersal':{'p':[14,18,19,20,132,533,534,535],'w':[0.43,0.005,0.143,0.425,0.717,0.567,2.998,0.261]},'initial':0,'monitored':0,'temp':[5.43,4.58,7.11,10.22,11.6,14.89,16.44,16.18,13.13,11.48,10.26,10.65]},
		{'area':1.61,'action':0.43,'capacity':42.21,'local':{'p':[14,132,531,534],'w':[1.455,1.78,1.479,0.502]},'dispersal':{'p':[14,132,531,534,535],'w':[0.853,0.774,0.719,0.266,1.61]},'initial':0,'monitored':0,'temp':[5.26,4.35,6.88,10.03,11.33,14.62,16.17,15.94,12.92,11.27,10.08,10.46]},
		{'area':15.635,'action':20.41,'capacity':480.58,'local':{'p':[133,440,448,449,454,538,598],'w':[3.387,1.222,0.912,0.937,1.351,0.729,1.941]},'dispersal':{'p':[75,133,440,448,449,452,454,536,538,598],'w':[2.102,1.349,0.605,0.317,0.389,0.001,0.462,15.635,0.389,0.944]},'initial':0,'monitored':0,'temp':[4.89,3.87,6.39,9.6,10.86,14.14,15.65,15.47,12.48,10.87,9.69,10.03]},
		{'area':4.145,'action':0.98,'capacity':107.75,'local':{'p':[133,438,441,540,550],'w':[1.938,1.049,1.425,2.129,1.537]},'dispersal':{'p':[133,438,441,537,540,550],'w':[0.93,0.509,0.657,4.145,0.875,0.776]},'initial':0,'monitored':0,'temp':[4.59,3.65,6.14,9.43,10.74,14.03,15.46,15.27,12.26,10.69,9.45,9.73]},
		{'area':6.259,'action':4.75,'capacity':178.39,'local':{'p':[133,141,536,539,540,541,542,593,594,598],'w':[3.422,1.376,0.729,1.107,0.786,0.048,0.208,0.472,1.803,0.557]},'dispersal':{'p':[133,141,536,538,539,540,541,542,593,594,598],'w':[1.35,0.604,0.452,6.259,0.433,0.379,0.09,0.162,0.206,0.658,0.378]},'initial':0,'monitored':0,'temp':[4.6,3.63,6.15,9.44,10.74,14.05,15.49,15.31,12.26,10.71,9.48,9.7…
		{'area':1.663,'action':0.11,'capacity':42.13,'local':{'p':[538,541,542,544],'w':[1.107,1.803,1.516,0.94]},'dispersal':{'p':[538,539,540,541,542,544,594],'w':[0.565,1.663,0.043,0.729,0.652,0.543,0.116]},'initial':0,'monitored':0,'temp':[4.61,3.69,6.19,9.5,10.83,14.13,15.55,15.36,12.3,10.78,9.53,9.79]},
		{'area':1.668,'action':1.32,'capacity':48.3,'local':{'p':[133,537,538,542,550],'w':[0.383,2.129,0.786,1.885,0.535]},'dispersal':{'p':[133,537,538,539,540,542,550],'w':[0.292,0.869,0.424,0.031,1.668,0.76,0.409]},'initial':0,'monitored':0,'temp':[4.58,3.65,6.14,9.44,10.76,14.05,15.48,15.29,12.26,10.71,9.46,9.74]},
		{'area':2.015,'action':0.32,'capacity':51.09,'local':{'p':[538,539,544,590,594,595],'w':[0.048,1.803,0.497,1.22,2.141,0.317]},'dispersal':{'p':[538,539,541,544,590,593,594,595],'w':[0.196,0.697,2.015,0.329,0.54,0.094,0.807,0.25]},'initial':0,'monitored':0,'temp':[4.6,3.7,6.2,9.52,10.85,14.17,15.57,15.38,12.32,10.81,9.55,9.81]},
		{'area':2.149,'action':0.95,'capacity':57.95,'local':{'p':[538,539,540,544,550],'w':[0.208,1.516,1.885,1.198,1.118]},'dispersal':{'p':[134,538,539,540,542,544,550],'w':[0.003,0.239,0.631,0.809,2.149,0.596,0.595]},'initial':0,'monitored':0,'temp':[4.64,3.73,6.22,9.51,10.84,14.13,15.55,15.36,12.32,10.78,9.53,9.8]},
		{'area':2.695,'action':2,'capacity':77.2,'local':{'p':[134,436,545,547,549],'w':[0.373,0.282,0.922,2.597,2.262]},'dispersal':{'p':[134,436,543,545,547,549,552,554,558],'w':[0.285,0.175,2.695,0.477,0.971,0.886,0.112,0.168,0.451]},'initial':0,'monitored':0,'temp':[4.91,4.1,6.52,9.77,11.14,14.37,15.78,15.59,12.57,11,9.75,10.05]},
		{'area':3.029,'action':0.72,'capacity':79.03,'local':{'p':[134,539,541,542,545,550,590,592],'w':[0.039,0.94,0.497,1.198,1.617,0.363,0.647,1.393]},'dispersal':{'p':[134,539,541,542,544,545,550,590,592],'w':[0.09,0.384,0.29,0.523,3.029,0.683,0.222,0.368,0.616]},'initial':0,'monitored':0,'temp':[4.83,3.95,6.45,9.74,11.07,14.36,15.76,15.56,12.51,10.98,9.71,9.97]},
		{'area':3.802,'action':0.98,'capacity':99.57,'local':{'p':[134,543,544,549,589,592],'w':[2.087,0.922,1.617,0.487,1.349,1.045]},'dispersal':{'p':[134,543,544,545,547,549,550,589,592],'w':[0.809,0.46,0.716,3.802,0.001,0.28,0.127,0.606,0.503]},'initial':0,'monitored':0,'temp':[4.96,4.12,6.59,9.86,11.2,14.46,15.86,15.66,12.63,11.08,9.81,10.07]},
		{'area':3.869,'action':2.13,'capacity':107.01,'local':{'p':[134,434,436,547,550],'w':[1.322,0.133,4.025,1.855,1.066]},'dispersal':{'p':[134,434,436,546,547,550],'w':[0.568,0.233,1.748,3.869,0.793,0.525]},'initial':0,'monitored':0,'temp':[4.58,3.74,6.13,9.41,10.78,14.02,15.42,15.25,12.28,10.71,9.46,9.72]},
		{'area':1.866,'action':0.96,'capacity':51.09,'local':{'p':[134,436,543,546],'w':[0.658,0.683,2.597,1.855]},'dispersal':{'p':[134,436,543,545,546,547,552,558],'w':[0.453,0.372,1.124,0.001,0.811,1.866,0.014,0.013]},'initial':0,'monitored':0,'temp':[4.79,3.96,6.38,9.64,11,14.24,15.64,15.46,12.46,10.89,9.64,9.93]},
		{'area':0.007,'action':0,'capacity':0.19,'local':{'p':[],'w':[]},'dispersal':{'p':[548,549,586],'w':[0.007,0.327,0.218]},'initial':0,'monitored':0,'temp':[5.04,4.24,6.68,9.9,11.28,14.49,15.91,15.71,12.67,11.09,9.85,10.18]},
		{'area':2.375,'action':1.44,'capacity':66.24,'local':{'p':[543,545,589],'w':[2.262,0.487,1.392]},'dispersal':{'p':[543,545,548,549,554,558,586,589],'w':[0.941,0.335,0.007,2.375,0.297,0.066,0.658,0.578]},'initial':0,'monitored':0,'temp':[5.02,4.21,6.66,9.89,11.26,14.49,15.9,15.7,12.67,11.09,9.84,10.15]},
		{'area':4.585,'action':2.3,'capacity':125.98,'local':{'p':[134,434,441,537,540,542,544,546],'w':[2.655,0.772,0.53,1.537,0.535,1.118,0.363,1.066]},'dispersal':{'p':[134,434,436,441,537,540,542,544,545,546,550],'w':[0.98,0.392,0.038,0.311,0.642,0.235,0.471,0.247,0.1,0.515,4.585]},'initial':0,'monitored':0,'temp':[4.55,3.65,6.09,9.38,10.71,13.98,15.4,15.22,12.22,10.67,9.42,9.69]},
		{'area':5.137,'action':3.24,'capacity':135.42,'local':{'p':[74,553,555,557,587],'w':[2.753,1.097,2.35,0.507,1.089]},'dispersal':{'p':[74,139,551,553,554,555,557,558,587],'w':[1.203,0.161,5.137,0.571,0.44,1.013,0.835,0.12,0.438]},'initial':0,'monitored':0,'temp':[5.02,4.26,6.65,9.85,11.24,14.44,15.87,15.67,12.64,11.02,9.82,10.2]},
		{'area':1.538,'action':0.74,'capacity':40.39,'local':{'p':[558,559],'w':[0.517,0.25]},'dispersal':{'p':[74,118,433,436,543,547,552,556,558,559],'w':[0.077,0.056,0.133,1.052,0.111,0.015,1.538,1.024,0.24,0.151]},'initial':0,'monitored':0,'temp':[5.05,4.28,6.69,9.97,11.35,14.59,15.98,15.77,12.77,11.16,9.89,10.19]},
		{'area':1.561,'action':0.23,'capacity':32.47,'local':{'p':[551,554,557,586],'w':[1.097,1.409,0.753,1.61]},'dispersal':{'p':[551,553,554,557,586],'w':[0.632,1.561,0.538,0.395,0.919]},'initial':0,'monitored':0,'temp':[5.03,4.26,6.67,9.87,11.26,14.46,15.88,15.69,12.65,11.05,9.84,10.2]},
		{'area':1.296,'action':0.22,'capacity':32.95,'local':{'p':[553,558,586],'w':[1.409,0.536,0.768]},'dispersal':{'p':[74,543,549,551,553,554,558,586],'w':[0.145,0.141,0.236,0.472,0.638,1.296,0.182,0.306]},'initial':0,'monitored':0,'temp':[5.04,4.27,6.68,9.9,11.29,14.49,15.91,15.71,12.68,11.08,9.85,10.2]},
		{'area':8.09,'action':8.1,'capacity':232.78,'local':{'p':[74,135,551,560,580,583,587],'w':[1.425,0.822,2.35,1.759,2.114,0.631,1.077]},'dispersal':{'p':[74,135,551,555,560,580,583,587],'w':[0.7,0.336,1.024,8.09,0.748,0.924,0.339,0.514]},'initial':0,'monitored':0,'temp':[4.97,4.2,6.59,9.82,11.17,14.41,15.83,15.63,12.59,10.97,9.77,10.13]},
		{'area':2.751,'action':0.06,'capacity':68.84,'local':{'p':[74,433],'w':[4.153,0.476]},'dispersal':{'p':[74,118,433,436,552,556,559],'w':[1.733,0.072,0.52,0.141,1.022,2.751,0.132]},'initial':0,'monitored':0,'temp':[5.21,4.47,6.89,10.17,11.55,14.79,16.18,15.96,12.95,11.32,10.04,10.34]},
		{'area':1.311,'action':0.9,'capacity':34.48,'local':{'p':[139,551,553,586],'w':[0.722,0.507,0.753,1.67]},'dispersal':{'p':[139,551,553,557,586,587],'w':[0.412,0.908,0.43,1.311,0.803,0.065]},'initial':0,'monitored':0,'temp':[4.95,4.18,6.56,9.74,11.15,14.33,15.76,15.58,12.54,10.93,9.74,10.14]},
		{'area':0.596,'action':0.22,'capacity':15.23,'local':{'p':[552,554,559],'w':[0.517,0.536,0.357]},'dispersal':{'p':[74,436,543,547,549,551,552,554,558,559],'w':[0.256,0.105,0.532,0.018,0.06,0.056,0.225,0.315,0.596,0.18]},'initial':0,'monitored':0,'temp':[5,4.22,6.63,9.87,11.25,14.47,15.88,15.68,12.66,11.07,9.83,10.15]},
		{'area':0.253,'action':0,'capacity':6.26,'local':{'p':[552,558],'w':[0.25,0.357]},'dispersal':{'p':[74,552,556,558,559],'w':[0.646,0.267,0.147,0.277,0.253]},'initial':0,'monitored':0,'temp':[5.06,4.29,6.7,9.94,11.33,14.54,15.95,15.74,12.73,11.12,9.88,10.21]},
		{'area':5.42,'action':2.56,'capacity':146.72,'local':{'p':[74,135,427,432,555],'w':[2.134,2.013,0.772,1.015,1.759]},'dispersal':{'p':[74,135,427,432,555,560],'w':[0.965,0.909,0.381,0.502,0.714,5.42]},'initial':0,'monitored':0,'temp':[5.07,4.31,6.72,10,11.34,14.6,15.99,15.77,12.75,11.11,9.88,10.21]},
		{'area':8.814,'action':6.68,'capacity':168.55,'local':{'p':[135,136,562,563,571,580],'w':[2.625,2.648,0.881,3.725,0.859,1.177]},'dispersal':{'p':[135,136,561,562,563,571,580],'w':[1.098,1.149,8.814,0.448,1.436,0.499,0.637]},'initial':0,'monitored':0,'temp':[4.44,3.6,5.96,9.28,10.55,13.86,15.23,15.06,12.06,10.47,9.26,9.58]},
		{'area':9.453,'action':3.47,'capacity':126.99,'local':{'p':[135,136,420,426,432,561],'w':[2.754,1.003,3.109,0.908,2.724,0.881]},'dispersal':{'p':[135,136,420,426,432,561,562],'w':[1.365,0.506,1.3,0.551,1.209,0.469,9.453]},'initial':0,'monitored':0,'temp':[4.66,3.85,6.25,9.61,10.92,14.23,15.57,15.37,12.38,10.76,9.5,9.8]},
		{'area':4.136,'action':1.7,'capacity':82.08,'local':{'p':[60,561,571,572,577,580],'w':[0.277,3.725,1.106,1.909,1.241,0.806]},'dispersal':{'p':[60,561,563,571,572,577,580],'w':[0.208,1.569,4.136,0.603,0.786,0.501,0.438]},'initial':0,'monitored':0,'temp':[4.52,3.68,6.04,9.34,10.57,13.91,15.29,15.12,12.11,10.52,9.32,9.63]},
		{'area':7.163,'action':2.09,'capacity':159.41,'local':{'p':[136,418,419,568,571],'w':[4.267,1.69,3.133,2.329,0.236]},'dispersal':{'p':[136,418,419,424,564,568,571],'w':[1.705,0.788,1.293,0.039,7.163,1.068,0.272]},'initial':0,'monitored':0,'temp':[4.03,3.14,5.48,8.93,10.19,13.53,14.82,14.69,11.74,10.14,8.88,9.19]},
		{'area':3.662,'action':3.93,'capacity':105.99,'local':{'p':[73,566,567],'w':[1.331,1.666,2.381]},'dispersal':{'p':[73,565,566,567],'w':[0.683,3.662,0.726,0.987]},'initial':0,'monitored':0,'temp':[4.06,3.21,5.49,9.02,10.23,13.57,14.77,14.7,11.82,10.24,8.92,9.19]},
		{'area':4.579,'action':3.4,'capacity':79.34,'local':{'p':[73,416,565,568],'w':[1.555,2.537,1.666,0.232]},'dispersal':{'p':[73,416,565,566,568],'w':[0.658,1.107,0.696,4.579,0.216]},'initial':0,'monitored':0,'temp':[4.39,3.54,5.84,9.4,10.62,13.96,15.13,15.07,12.15,10.55,9.21,9.5]},
		{'area':4.27,'action':2,'capacity':110.9,'local':{'p':[73,565,570],'w':[1.489,2.381,3.386]},'dispersal':{'p':[73,565,567,570],'w':[0.876,0.96,4.27,1.435]},'initial':0,'monitored':0,'temp':[3.8,2.93,5.19,8.69,9.9,13.24,14.47,14.4,11.52,9.97,8.67,8.94]},
		{'area':8.055,'action':4.64,'capacity':181.61,'local':{'p':[73,409,416,419,564,566,571,575],'w':[5.166,2.931,0.706,0.628,2.329,0.232,0.472,0.216]},'dispersal':{'p':[73,136,409,416,419,564,566,568,571,575],'w':[1.998,0.016,1.151,0.427,0.309,0.975,0.213,8.055,0.284,0.202]},'initial':0,'monitored':0,'temp':[4.01,3.12,5.44,8.92,10.15,13.5,14.76,14.66,11.73,10.12,8.85,9.15]},
		{'area':3.904,'action':2.5,'capacity':97.51,'local':{'p':[137,162],'w':[3.35,2.414]},'dispersal':{'p':[137,162,569,570,574],'w':[1.401,0.996,3.904,0.006,0.093]},'initial':0,'monitored':0,'temp':[3.74,2.87,5.16,8.57,9.72,13.12,14.37,14.31,11.43,9.92,8.63,8.86]},
		{'area':6.039,'action':4.12,'capacity':164.03,'local':{'p':[73,137,567,575],'w':[1.236,4,3.386,0.797]},'dispersal':{'p':[73,137,567,569,570,575],'w':[0.641,1.589,1.294,0.004,6.039,0.486]},'initial':0,'monitored':0,'temp':[3.66,2.77,5.03,8.49,9.68,13.04,14.3,14.22,11.35,9.81,8.53,8.79]},
		{'area':8.375,'action':5.97,'capacity':212.74,'local':{'p':[136,138,561,563,564,568,573,575,577],'w':[2.571,0.131,0.859,1.106,0.236,0.472,0.708,3.563,1.696]},'dispersal':{'p':[73,136,138,561,563,564,568,571,573,575,577],'w':[0.027,1.055,0.152,0.425,0.469,0.17,0.305,8.375,0.335,1.447,0.63]},'initial':0,'monitored':0,'temp':[4.07,3.18,5.51,8.87,10.08,13.44,14.78,14.64,11.68,10.11,8.9,9.19]},
		{'area':3.815,'action':1.49,'capacity':98.65,'local':{'p':[60,563,573,576,577,582],'w':[1.43,1.909,0.694,1.562,1.32,0.665]},'dispersal':{'p':[60,563,572,573,576,577,580,582],'w':[0.678,0.892,3.815,0.372,0.682,0.552,0.019,0.335]},'initial':0,'monitored':0,'temp':[4.4,3.54,5.88,9.16,10.36,13.7,15.1,14.94,11.93,10.36,9.2,9.5]},
		{'area':2.457,'action':1.99,'capacity':36.16,'local':{'p':[138,571,572,576,577,578],'w':[1.861,0.708,0.694,1.119,1.267,0.526]},'dispersal':{'p':[138,571,572,573,575,576,577,578],'w':[0.701,0.413,0.362,2.457,0.065,0.625,0.524,0.354]},'initial':0,'monitored':0,'temp':[4.03,3.12,5.43,8.72,9.9,13.26,14.64,14.51,11.54,10,8.85,9.13]},
		{'area':5.378,'action':1.2,'capacity':104.1,'local':{'p':[137,162,575,578,712,713],'w':[1.217,1.331,1.344,1.493,1.843,1.259]},'dispersal':{'p':[137,162,569,574,575,578,712,713],'w':[0.597,0.702,0.048,5.378,0.627,0.68,0.79,0.57]},'initial':0,'monitored':0,'temp':[3.43,2.47,4.72,8.04,9.16,12.56,13.9,13.84,10.95,9.44,8.29,8.54]},
		{'area':11.398,'action':3.76,'capacity':244.4,'local':{'p':[73,137,138,568,570,571,574,578],'w':[1.93,2.452,1.72,0.216,0.797,3.563,1.344,1.037]},'dispersal':{'p':[73,137,138,568,570,571,573,574,575,578],'w':[0.794,1.019,0.647,0.218,0.38,1.505,0.045,0.653,11.398,0.465]},'initial':0,'monitored':0,'temp':[3.65,2.72,5.01,8.38,9.55,12.93,14.26,14.16,11.25,9.7,8.5,8.77]},
		{'area':3.604,'action':3.31,'capacity':98.07,'local':{'p':[572,573,578,581,582,706],'w':[1.562,1.119,1.432,2.402,0.85,0.397]},'dispersal':{'p':[572,573,576,578,581,582,706,712],'w':[0.726,0.546,3.604,0.7,0.882,0.474,0.328,0.012]},'initial':0,'monitored':0,'temp':[3.96,3.04,5.32,8.58,9.74,13.11,14.5,14.38,11.4,9.89,8.77,9.05]},
		{'area':1.923,'action':0.88,'capacity':33.34,'local':{'p':[563,571,572,573],'w':[1.241,1.696,1.32,1.267]},'dispersal':{'p':[563,571,572,573,577],'w':[0.663,0.803,0.641,0.64,1.923]},'initial':0,'monitored':0,'temp':[4.34,3.48,5.82,9.13,10.33,13.69,15.06,14.9,11.91,10.34,9.15,9.44]},
		{'area':4.76,'action':0.58,'capacity':90.46,'local':{'p':[138,573,574,575,576,706,712],'w':[2.052,0.526,1.493,1.037,1.432,0.309,1.999]},'dispersal':{'p':[138,573,574,575,576,578,706,712],'w':[0.727,0.31,0.69,0.581,0.63,4.76,0.266,0.85]},'initial':0,'monitored':0,'temp':[3.66,2.7,4.97,8.25,9.4,12.78,14.15,14.06,11.12,9.62,8.49,8.75]},
		{'area':6.37,'action':1.97,'capacity':159.4,'local':{'p':[60,160,580,582,583,701],'w':[1.961,0.825,0.119,2.308,2.001,2.593]},'dispersal':{'p':[60,160,579,580,582,583,701,705,706],'w':[0.817,0.444,6.37,0.16,0.983,0.884,1.116,0.001,0.068]},'initial':0,'monitored':0,'temp':[4.77,3.98,6.36,9.6,10.8,14.14,15.58,15.37,12.3,10.7,9.55,9.87]},
		{'area':7.526,'action':4.82,'capacity':199.62,'local':{'p':[60,135,555,561,563,579,583],'w':[2.663,0.933,2.114,1.177,0.806,0.119,2.8]},'dispersal':{'p':[60,135,555,561,563,572,579,580,583],'w':[1.03,0.475,0.929,0.532,0.387,0.01,0.183,7.526,1.19]},'initial':0,'monitored':0,'temp':[4.8,4,6.38,9.62,10.91,14.18,15.61,15.42,12.38,10.76,9.58,9.94]},
		{'area':2.86,'action':1.47,'capacity':55.2,'local':{'p':[576,582,706],'w':[2.402,2.375,3.371]},'dispersal':{'p':[576,578,581,582,706],'w':[1.11,0.002,2.86,1.099,1.531]},'initial':0,'monitored':0,'temp':[4,3.08,5.37,8.61,9.76,13.13,14.54,14.41,11.41,9.9,8.8,9.09]},
		{'area':3.551,'action':1.88,'capacity':91.39,'local':{'p':[60,160,572,576,579,581,706],'w':[1.538,0.116,0.665,0.85,2.308,2.375,0.618]},'dispersal':{'p':[60,160,572,576,579,581,582,705,706],'w':[0.671,0.207,0.41,0.395,0.952,0.871,3.551,0.012,0.348]},'initial':0,'monitored':0,'temp':[4.37,3.51,5.85,9.09,10.28,13.63,15.05,14.88,11.85,10.3,9.17,9.47]},
		{'area':5.595,'action':4.55,'capacity':158.01,'local':{'p':[555,579,580,587,701],'w':[0.631,2.001,2.8,1.893,1.284]},'dispersal':{'p':[60,139,555,579,580,583,585,587,701],'w':[0.051,0.863,0.48,0.846,1.133,5.595,0.119,0.754,0.625]},'initial':0,'monitored':0,'temp':[4.86,4.08,6.47,9.69,10.98,14.25,15.69,15.49,12.42,10.81,9.64,10.01]},
		{'area':3.864,'action':1.39,'capacity':102.24,'local':{'p':[139,140,586,588,702,703],'w':[2.649,1.243,1.319,1.888,0.312,0.557]},'dispersal':{'p':[139,140,584,586,588,702,703],'w':[1.059,0.587,3.864,0.678,0.8,0.228,0.324]},'initial':0,'monitored':0,'temp':[4.92,4.12,6.53,9.75,11.07,14.32,15.75,15.56,12.49,10.91,9.7,10.05]},
		{'area':4.305,'action':2.22,'capacity':115.73,'local':{'p':[139,159,700,702],'w':[2.827,0.19,0.78,2.105]},'dispersal':{'p':[139,159,583,585,700,701,702],'w':[1.337,0.211,0.083,4.305,0.504,0.729,0.843]},'initial':0,'monitored':0,'temp':[4.72,3.93,6.3,9.52,10.79,14.07,15.52,15.33,12.25,10.67,9.5,9.86]},
		{'area':8.119,'action':5.18,'capacity':225.5,'local':{'p':[139,140,553,554,557,584],'w':[2.043,2.196,1.61,0.768,1.67,1.319]},'dispersal':{'p':[139,140,548,549,553,554,557,584,586,589,591],'w':[1.009,0.899,0.007,0.676,0.588,0.369,0.692,0.555,8.119,0.78,0.04]},'initial':0,'monitored':0,'temp':[5.02,4.23,6.65,9.85,11.23,14.44,15.87,15.68,12.62,11.03,9.82,10.18]},
		{'area':3.227,'action':2.11,'capacity':89.75,'local':{'p':[551,555,583],'w':[1.089,1.077,1.893]},'dispersal':{'p':[139,551,555,557,583,587],'w':[1.561,0.522,0.58,0.062,0.83,3.227]},'initial':0,'monitored':0,'temp':[4.87,4.09,6.47,9.66,11.01,14.23,15.67,15.49,12.44,10.83,9.66,10.04]},
		{'area':5.829,'action':0.45,'capacity':138.8,'local':{'p':[140,584,691,696,703],'w':[1.892,1.888,0.261,0.223,1.62]},'dispersal':{'p':[140,584,588,591,685,691,695,696,703],'w':[0.791,0.846,5.829,0.666,0.378,0.209,0.008,0.656,0.667]},'initial':0,'monitored':0,'temp':[5.11,4.31,6.76,10.01,11.29,14.57,16,15.79,12.69,11.12,9.87,10.18]},
		{'area':3.575,'action':0.09,'capacity':88.9,'local':{'p':[545,549,591,592],'w':[1.349,1.392,0.84,1.734]},'dispersal':{'p':[140,545,549,586,589,591,592],'w':[0.213,0.645,0.605,0.761,3.575,0.314,0.784]},'initial':0,'monitored':0,'temp':[5.21,4.4,6.9,10.14,11.48,14.73,16.14,15.93,12.86,11.29,10.03,10.32]},
		{'area':2.903,'action':0.27,'capacity':73.39,'local':{'p':[541,544,591,592,595],'w':[1.22,0.647,1.422,1.743,1.689]},'dispersal':{'p':[541,544,590,591,592,594,595],'w':[0.599,0.36,2.903,0.693,0.771,0.013,0.757]},'initial':0,'monitored':0,'temp':[4.92,4.05,6.58,9.87,11.19,14.49,15.9,15.69,12.61,11.08,9.81,10.07]},
		{'area':9.202,'action':0.99,'capacity':231.52,'local':{'p':[589,590,592,595,685],'w':[0.84,1.422,1.709,1.877,3.896]},'dispersal':{'p':[140,586,588,589,590,591,592,595,685],'w':[0.832,0.039,0.763,0.409,0.585,9.202,0.708,0.826,1.612]},'initial':0,'monitored':0,'temp':[5.24,4.41,6.94,10.2,11.49,14.78,16.2,15.97,12.88,11.31,10.03,10.31]},
		{'area':3.91,'action':0.58,'capacity':99.3,'local':{'p':[544,545,589,590,591],'w':[1.393,1.045,1.734,1.743,1.709]},'dispersal':{'p':[544,545,589,590,591,592],'w':[0.637,0.509,0.747,0.739,0.903,3.91]},'initial':0,'monitored':0,'temp':[5.19,4.36,6.89,10.16,11.48,14.76,16.16,15.94,12.87,11.32,10.03,10.3]},
		{'area':2.222,'action':1.59,'capacity':62.84,'local':{'p':[141,538,594,595],'w':[3.443,0.472,2.92,1.127]},'dispersal':{'p':[141,538,541,593,594,595],'w':[1.481,0.419,0.101,2.222,1.041,0.644]},'initial':0,'monitored':0,'temp':[4.48,3.53,6.05,9.37,10.69,14.02,15.43,15.25,12.18,10.68,9.43,9.7]},
		{'area':2.043,'action':2.16,'capacity':61.4,'local':{'p':[538,541,593,595],'w':[1.803,2.141,2.92,0.096]},'dispersal':{'p':[141,538,539,541,590,593,594,595],'w':[0.024,0.881,0.102,0.814,0.007,1.228,2.043,0.229]},'initial':0,'monitored':0,'temp':[4.44,3.5,6.01,9.33,10.66,13.99,15.4,15.22,12.16,10.65,9.4,9.67]},
		{'area':6.601,'action':4.22,'capacity':183.12,'local':{'p':[141,541,590,591,593,594,599,685,686],'w':[2.21,0.317,1.689,1.877,1.127,0.096,0.255,2.551,0.168]},'dispersal':{'p':[141,541,590,591,593,594,595,599,685,686],'w':[0.872,0.216,0.705,0.808,0.432,0.088,6.601,0.199,1.103,0.188]},'initial':0,'monitored':0,'temp':[4.91,4,6.55,9.82,11.12,14.41,15.85,15.64,12.56,11,9.73,10.01]},
		{'area':4.09,'action':3.72,'capacity':114,'local':{'p':[143,597,600,601,604],'w':[1.681,0.211,1.69,2.403,2.305]},'dispersal':{'p':[1,143,596,597,600,601,604],'w':[0.162,0.756,4.09,0.259,0.806,0.817,1.013]},'initial':0,'monitored':0,'temp':[4.82,3.86,6.4,9.56,10.85,14.13,15.68,15.46,12.42,10.77,9.56,9.95]},
		{'area':7.284,'action':8.25,'capacity':219.24,'local':{'p':[1,14,75,531,596,601,604],'w':[0.973,0.291,0.039,2.558,0.211,1.843,2.109]},'dispersal':{'p':[1,14,75,142,531,596,597,598,601,604],'w':[0.463,0.242,0.143,0.178,1.004,0.18,7.284,1.508,0.627,0.721]},'initial':0,'monitored':0,'temp':[5.02,4.03,6.6,9.76,11.03,14.29,15.83,15.62,12.59,10.94,9.75,10.11]},
		{'area':9.611,'action':16.74,'capacity':315.85,'local':{'p':[141,142,536,538,599],'w':[1.799,1.234,1.941,0.557,2.456]},'dispersal':{'p':[75,141,142,531,536,538,597,598,599,602,604],'w':[0.389,0.778,0.561,0.056,0.879,0.308,1.394,9.611,1.012,0.046,0.049]},'initial':0,'monitored':0,'temp':[4.99,3.98,6.58,9.77,11.03,14.29,15.81,15.6,12.56,10.93,9.72,10.05]},
		{'area':7.597,'action':3.32,'capacity':200.65,'local':{'p':[141,142,595,598,602,686],'w':[3.862,0.174,0.255,2.456,2.159,2.434]},'dispersal':{'p':[141,142,595,598,599,602,678,685,686],'w':[1.592,0.156,0.23,1.051,7.597,0.844,0.042,0.046,1.069]},'initial':0,'monitored':0,'temp':[4.92,3.94,6.53,9.75,11.03,14.3,15.79,15.58,12.51,10.9,9.65,9.97]},
		{'area':7.426,'action':3.88,'capacity':195.45,'local':{'p':[5,15,143,596,604,679],'w':[1.399,1.228,0.796,1.69,1.014,5.249]},'dispersal':{'p':[5,15,25,28,142,143,596,600,603,604,676,679],'w':[0.472,0.569,0.244,0.003,0.138,0.359,0.705,7.426,0.656,0.406,0.076,2.068]},'initial':0,'monitored':0,'temp':[4.71,3.78,6.32,9.49,10.8,14.08,15.63,15.41,12.33,10.67,9.44,9.84]},
		{'area':1.509,'action':0.12,'capacity':38.22,'local':{'p':[1,143,596,597],'w':[1.789,0.118,2.403,1.843]},'dispersal':{'p':[1,143,596,597,601,604],'w':[0.882,0.149,1.013,0.844,1.509,0.075]},'initial':0,'monitored':0,'temp':[4.87,3.9,6.44,9.6,10.88,14.15,15.7,15.49,12.46,10.81,9.63,10.01]},
		{'area':2.998,'action':2.82,'capacity':86.29,'local':{'p':[142,599,603,678,686],'w':[2.257,2.159,1.708,1.161,0.148]},'dispersal':{'p':[142,598,599,602,603,678,686],'w':[1.039,0.05,0.955,2.998,0.714,0.482,0.229]},'initial':0,'monitored':0,'temp':[4.94,3.95,6.55,9.73,11.01,14.26,15.78,15.56,12.5,10.85,9.61,9.96]},
		{'area':2.143,'action':6.15,'capacity':79.89,'local':{'p':[142,602,676,678],'w':[0.977,1.708,0.434,1.574]},'dispersal':{'p':[142,600,602,603,604,676,678,679],'w':[0.388,0.715,0.78,2.143,0.08,0.24,0.671,0.139]},'initial':0,'monitored':0,'temp':[4.85,3.87,6.45,9.62,10.92,14.16,15.7,15.48,12.41,10.76,9.52,9.88]},
		{'area':3.121,'action':6.32,'capacity':106.65,'local':{'p':[596,597,600],'w':[2.305,2.109,1.014]},'dispersal':{'p':[142,596,597,598,600,601,603,604],'w':[1.033,0.92,1.041,0.057,0.555,0.017,0.034,3.121]},'initial':0,'monitored':0,'temp':[4.91,3.93,6.51,9.67,10.95,14.21,15.76,15.54,12.49,10.83,9.62,9.98]},
		{'area':5.068,'action':1.01,'capacity':129.75,'local':{'p':[23,59,533,611],'w':[0.07,4.585,0.377,1.918]},'dispersal':{'p':[23,59,533,605,611],'w':[0.33,1.701,0.236,5.068,0.72]},'initial':0,'monitored':0,'temp':[5.24,4.54,7.07,9.99,11.6,14.86,16.47,16.09,12.96,11.37,10.09,10.51]},
		{'area':0.007,'action':0,'capacity':0.13,'local':{'p':[],'w':[]},'dispersal':{'p':[606,607,608],'w':[0.007,0.357,0.006]},'initial':0,'monitored':0,'temp':[5.28,4.61,7.13,9.97,11.69,14.91,16.53,16.12,12.97,11.43,10.12,10.55]},
		{'area':4.872,'action':0.53,'capacity':107.39,'local':{'p':[521,529,609,614],'w':[1.273,1.4,1.887,0.572]},'dispersal':{'p':[76,521,529,606,607,608,609,614],'w':[0.054,0.554,0.61,0.007,4.872,0.045,0.771,0.255]},'initial':0,'monitored':0,'temp':[5.34,4.66,7.16,10,11.74,14.96,16.57,16.18,13.02,11.49,10.19,10.6]},
		{'area':0.063,'action':0,'capacity':1.55,'local':{'p':[],'w':[]},'dispersal':{'p':[144,606,607,608,609],'w':[0.01,0.007,0.328,0.063,0.335]},'initial':0,'monitored':0,'temp':[5.22,4.56,7.09,9.93,11.65,14.86,16.5,16.08,12.94,11.38,10.06,10.5]},
		{'area':2.898,'action':0.39,'capacity':73.22,'local':{'p':[144,607,614],'w':[1.947,1.887,1.948]},'dispersal':{'p':[144,526,607,608,609,614],'w':[0.862,0.05,0.812,0.055,2.898,0.853]},'initial':0,'monitored':0,'temp':[5.25,4.6,7.14,9.95,11.7,14.9,16.54,16.11,12.97,11.42,10.09,10.53]},
		{'area':1.963,'action':0.09,'capacity':49,'local':{'p':[144,522,524,526,612],'w':[1.139,1.861,0.137,0.165,2.667]},'dispersal':{'p':[144,522,524,526,610,612,613],'w':[0.565,0.624,0.254,0.21,1.963,1.159,0.05]},'initial':0,'monitored':0,'temp':[5.24,4.61,7.17,9.92,11.76,14.92,16.57,16.12,12.99,11.44,10.06,10.51]},
		{'area':4.313,'action':0.57,'capacity':106.68,'local':{'p':[23,605,675],'w':[2.742,1.918,2.24]},'dispersal':{'p':[23,59,605,611,671,675],'w':[1.289,0.035,0.756,4.313,0.031,0.94]},'initial':0,'monitored':0,'temp':[5.06,4.4,6.93,9.82,11.47,14.7,16.35,15.92,12.81,11.21,9.9,10.36]},
		{'area':6.417,'action':0.02,'capacity':156.5,'local':{'p':[144,145,524,610,621],'w':[0.2,0.978,1.811,2.667,3.098]},'dispersal':{'p':[144,145,511,522,524,610,612,613,615,619,621],'w':[0.245,0.428,0.178,0.047,0.752,0.947,6.417,0.627,0.105,0.93,1.215]},'initial':0,'monitored':0,'temp':[5.24,4.62,7.16,9.95,11.79,14.97,16.61,16.2,13.01,11.47,10.09,10.52]},
		{'area':2.212,'action':0.13,'capacity':53.05,'local':{'p':[144,621],'w':[1.569,1.466]},'dispersal':{'p':[144,610,612,613,621,668],'w':[0.583,0.06,0.62,2.212,0.723,0.006]},'initial':0,'monitored':0,'temp':[5.17,4.58,7.17,9.96,11.74,14.91,16.58,16.1,13.01,11.39,10.01,10.48]},
		{'area':1.497,'action':0.1,'capacity':37.54,'local':{'p':[144,520,521,526,607,609],'w':[0.186,0.127,1.681,1.118,0.572,1.948]},'dispersal':{'p':[144,520,521,526,607,609,614],'w':[0.253,0.14,0.683,0.523,0.409,0.746,1.497]},'initial':0,'monitored':0,'temp':[5.31,4.65,7.17,9.96,11.75,14.95,16.57,16.16,13,11.48,10.14,10.57]},
		{'area':2.275,'action':0.19,'capacity':55.67,'local':{'p':[618,619,620,623,627],'w':[0.62,0.525,2.11,1.285,0.068]},'dispersal':{'p':[145,612,615,616,618,619,620,623,627],'w':[0.659,0.088,2.275,0.134,0.259,0.237,0.804,0.58,0.203]},'initial':0,'monitored':0,'temp':[5.24,4.62,7.14,10.08,11.85,15.07,16.68,16.34,13.1,11.52,10.15,10.53]},
		{'area':2.698,'action':0.31,'capacity':67.33,'local':{'p':[145,621,622,669],'w':[1.965,1.052,1.972,1.024]},'dispersal':{'p':[145,615,616,620,621,622,668,669],'w':[0.729,0.056,2.698,0.433,0.595,0.815,0.011,0.621]},'initial':0,'monitored':0,'temp':[5.21,4.62,7.18,10.13,11.84,15.04,16.68,16.29,13.14,11.49,10.11,10.54]},
		{'area':4.532,'action':0.2,'capacity':110.08,'local':{'p':[146,505,509,513,618,623,627],'w':[0.923,0.477,0.668,2.327,1.944,1.904,0.609]},'dispersal':{'p':[146,505,509,513,617,618,619,623,627],'w':[0.44,0.243,0.305,1.042,4.532,0.823,0.109,0.69,0.387]},'initial':0,'monitored':0,'temp':[5.09,4.44,6.92,9.86,11.67,14.91,16.5,16.2,12.89,11.37,10.01,10.36]},
		{'area':1.578,'action':0.12,'capacity':38.91,'local':{'p':[513,615,617,619,623],'w':[0.214,0.62,1.944,2.88,1.064]},'dispersal':{'p':[130,513,615,617,618,619,623],'w':[0.01,0.308,0.437,0.798,1.578,1.24,0.396]},'initial':0,'monitored':0,'temp':[5.28,4.63,7.11,9.98,11.84,15.08,16.67,16.36,13.03,11.53,10.17,10.52]},
		{'area':3.763,'action':0.39,'capacity':92.93,'local':{'p':[130,511,513,615,618],'w':[0.459,1.907,0.319,0.525,2.88]},'dispersal':{'p':[130,145,511,513,518,524,612,615,617,618,619],'w':[0.277,0.126,0.745,0.245,0.019,0.013,0.95,0.29,0.062,1.074,3.763]},'initial':0,'monitored':0,'temp':[5.27,4.61,7.1,9.94,11.81,15.03,16.63,16.3,13,11.51,10.14,10.51]},
		{'area':3.322,'action':0.37,'capacity':76.85,'local':{'p':[615,627,665],'w':[2.11,3.202,0.597]},'dispersal':{'p':[145,615,616,620,623,627,665,669],'w':[0.091,0.795,0.376,3.322,0.139,1.336,0.344,0.658]},'initial':0,'monitored':0,'temp':[5.12,4.52,7.07,10.11,11.78,14.99,16.61,16.27,13.09,11.44,10.07,10.47]},
		{'area':4.665,'action':1.58,'capacity':122.31,'local':{'p':[145,612,613,616,622,668],'w':[0.937,3.098,1.466,1.052,0.313,1.207]},'dispersal':{'p':[145,612,613,616,621,622,668],'w':[0.421,1.414,0.593,0.426,4.665,0.186,0.408]},'initial':0,'monitored':0,'temp':[5.2,4.6,7.17,10.02,11.79,14.97,16.63,16.19,13.05,11.44,10.06,10.51]},
		{'area':1.541,'action':0.74,'capacity':41.41,'local':{'p':[616,621,667,668,669],'w':[1.972,0.313,0.575,1.16,0.907]},'dispersal':{'p':[616,621,622,667,668,669],'w':[0.842,0.29,1.541,0.36,0.565,0.512]},'initial':0,'monitored':0,'temp':[5.18,4.6,7.19,10.14,11.82,15.01,16.66,16.24,13.14,11.46,10.08,10.53]},
		{'area':1.177,'action':0.33,'capacity':30.77,'local':{'p':[615,617,618,627],'w':[1.285,1.904,1.064,0.56]},'dispersal':{'p':[615,617,618,620,623,627],'w':[0.594,0.865,0.512,0.056,1.177,0.399]},'initial':0,'monitored':0,'temp':[5.18,4.54,7.04,9.98,11.78,15.01,16.61,16.29,13.01,11.46,10.1,10.46]},
		{'area':5.537,'action':6.51,'capacity':154.9,'local':{'p':[77,146,507,509,510,629,633,634],'w':[0.397,0.945,0.646,1.012,2.038,1.534,2.131,0.41]},'dispersal':{'p':[77,146,502,507,509,510,624,629,633,634],'w':[0.281,0.463,0.02,0.269,0.462,0.809,5.537,0.676,0.846,0.265]},'initial':0,'monitored':0,'temp':[4.36,3.73,6.29,9.51,11.06,14.28,15.91,15.56,12.48,10.75,9.36,9.79]},
		{'area':3.267,'action':1.27,'capacity':59.18,'local':{'p':[626,628,630,631,636,657],'w':[1.892,1.375,0.154,1.243,2.025,0.858]},'dispersal':{'p':[152,625,626,628,630,631,636,657,661],'w':[0.129,3.267,0.872,0.567,0.089,0.544,0.846,0.452,0.004]},'initial':0,'monitored':0,'temp':[4.42,3.86,6.41,9.69,11.21,14.38,16.03,15.7,12.62,10.88,9.47,9.88]},
		{'area':2.757,'action':0.41,'capacity':27.5,'local':{'p':[146,625,629,631,633,636,638],'w':[0.646,1.892,2.555,1.052,0.208,0.513,0.337]},'dispersal':{'p':[146,625,626,629,631,633,636,637,638],'w':[0.418,0.73,2.757,0.97,0.537,0.204,0.287,0.001,0.236]},'initial':0,'monitored':0,'temp':[4.38,3.79,6.35,9.61,11.14,14.32,15.97,15.63,12.55,10.81,9.42,9.83]},
		{'area':6.627,'action':0.46,'capacity':119.58,'local':{'p':[146,615,617,620,623,628,630,631,665],'w':[1.92,0.068,0.609,3.202,0.56,0.331,1.067,1.42,1.112]},'dispersal':{'p':[146,615,617,620,623,627,628,630,631,665],'w':[0.868,0.115,0.33,1.258,0.249,6.627,0.213,0.393,0.597,0.584]},'initial':0,'monitored':0,'temp':[4.85,4.26,6.79,9.91,11.54,14.74,16.36,16.03,12.88,11.22,9.83,10.23]},
		{'area':3.103,'action':3.56,'capacity':94.41,'local':{'p':[152,625,627,630,657,661,665],'w':[0.303,1.375,0.331,2.705,0.038,2.805,0.632]},'dispersal':{'p':[152,625,627,628,630,631,657,661,665],'w':[0.244,0.622,0.305,3.103,0.929,0.091,0.167,1.025,0.393]},'initial':0,'monitored':0,'temp':[4.54,3.99,6.54,9.8,11.32,14.49,16.13,15.81,12.73,11,9.6,10.01]},
		{'area':2.622,'action':1.36,'capacity':55.35,'local':{'p':[146,624,626,633],'w':[1.189,1.534,2.555,1.589]},'dispersal':{'p':[146,624,626,629,633,638],'w':[0.64,0.699,1.087,2.622,0.749,0.049]},'initial':0,'monitored':0,'temp':[4.36,3.76,6.32,9.56,11.1,14.3,15.94,15.59,12.52,10.78,9.38,9.8]},
		{'area':1.342,'action':0.81,'capacity':35.62,'local':{'p':[625,627,628,631],'w':[0.154,1.067,2.705,2.205]},'dispersal':{'p':[625,627,628,630,631,665],'w':[0.271,0.649,1.162,1.342,0.86,0.009]},'initial':0,'monitored':0,'temp':[4.58,4.02,6.56,9.79,11.33,14.5,16.14,15.82,12.72,11.01,9.62,10.02]},
		{'area':3.112,'action':0.21,'capacity':62.69,'local':{'p':[146,625,626,627,630],'w':[1.062,1.243,1.052,1.42,2.205]},'dispersal':{'p':[146,625,626,627,628,630,631],'w':[0.497,0.589,0.49,0.71,0.125,0.825,3.112]},'initial':0,'monitored':0,'temp':[4.47,3.89,6.43,9.67,11.21,14.39,16.03,15.71,12.61,10.9,9.51,9.92]},
		{'area':2.939,'action':4.1,'capacity':82.06,'local':{'p':[147,501,502,634,635],'w':[1.508,1.127,0.157,2.075,1.944]},'dispersal':{'p':[147,501,502,632,633,634,635],'w':[0.78,0.537,0.184,2.939,0.003,0.876,0.888]},'initial':0,'monitored':0,'temp':[4.57,3.98,6.6,9.86,11.39,14.63,16.27,15.86,12.79,10.99,9.56,10]},
		{'area':3.997,'action':3.66,'capacity':102.97,'local':{'p':[147,624,626,629,634,638],'w':[0.257,2.131,0.208,1.589,2.686,1.395]},'dispersal':{'p':[147,624,626,629,632,633,634,636,638],'w':[0.202,0.973,0.207,0.621,0.002,3.997,1.183,0.002,0.632]},'initial':0,'monitored':0,'temp':[4.47,3.88,6.47,9.72,11.25,14.47,16.11,15.73,12.65,10.89,9.48,9.91]},
		{'area':3.406,'action':2.71,'capacity':86.05,'local':{'p':[77,147,502,624,632,633],'w':[0.22,0.358,2.16,0.41,2.075,2.686]},'dispersal':{'p':[77,147,501,502,624,632,633,634,638],'w':[0.233,0.291,0.057,0.877,0.299,0.844,1.045,3.406,0.02]},'initial':0,'monitored':0,'temp':[4.55,3.95,6.56,9.81,11.34,14.58,16.21,15.81,12.74,10.96,9.54,9.98]},
		{'area':7.423,'action':7.83,'capacity':194.65,'local':{'p':[128,147,148,497,501,632,644,645,653],'w':[0.417,1.548,1.491,1.522,0.912,1.944,0.498,1.266,0.569]},'dispersal':{'p':[128,147,148,497,501,632,635,644,645,653],'w':[0.278,0.701,0.589,0.631,0.449,0.782,7.423,0.264,0.53,0.341]},'initial':0,'monitored':0,'temp':[4.38,3.77,6.39,9.63,11.17,14.41,16.05,15.65,12.6,10.81,9.38,9.82]},
		{'area':2.234,'action':0.39,'capacity':48.3,'local':{'p':[625,626,637,638,657],'w':[2.025,0.513,1.79,0.367,1.709]},'dispersal':{'p':[625,626,633,636,637,638,657],'w':[0.88,0.328,0.002,2.234,0.715,0.296,0.827]},'initial':0,'monitored':0,'temp':[4.47,3.91,6.48,9.76,11.28,14.47,16.11,15.76,12.68,10.93,9.51,9.92]},
		{'area':4.061,'action':3.32,'capacity':107.1,'local':{'p':[147,636,638,653,657],'w':[1.027,1.79,2.238,1.426,2.352]},'dispersal':{'p':[147,626,636,637,638,653,657],'w':[0.517,0.003,0.789,4.061,0.906,0.762,1.056]},'initial':0,'monitored':0,'temp':[4.52,3.97,6.55,9.84,11.36,14.57,16.21,15.84,12.75,10.98,9.56,9.97]},
		{'area':2.388,'action':1.29,'capacity':40.19,'local':{'p':[147,626,633,636,637],'w':[2.422,0.337,1.395,0.367,2.238]},'dispersal':{'p':[147,626,629,633,634,636,637,638],'w':[1.073,0.245,0.02,0.683,0.025,0.247,0.939,2.388]},'initial':0,'monitored':0,'temp':[4.52,3.95,6.54,9.81,11.34,14.55,16.19,15.82,12.73,10.96,9.54,9.96]},
		{'area':1.386,'action':0.33,'capacity':36.3,'local':{'p':[640,643,645,649,653,654],'w':[0.364,0.94,1.121,0.757,1.432,0.1]},'dispersal':{'p':[639,640,643,645,649,653,654],'w':[1.386,0.329,0.273,0.531,0.38,0.714,0.16]},'initial':0,'monitored':0,'temp':[4.14,3.49,6.06,9.29,10.85,14.09,15.74,15.37,12.34,10.56,9.13,9.59]},
		{'area':1.974,'action':3.3,'capacity':65.85,'local':{'p':[148,639,642,643,649],'w':[1.578,0.364,1.972,1.528,0.597]},'dispersal':{'p':[148,639,640,642,643,644,645,649],'w':[0.794,0.359,1.974,0.891,0.375,0.01,0.094,0.391]},'initial':0,'monitored':0,'temp':[4.08,3.42,6,9.21,10.78,14.02,15.68,15.31,12.28,10.51,9.07,9.53]},
		{'area':2.405,'action':5.03,'capacity':84.3,'local':{'p':[642,647,649,651],'w':[2.825,1.335,0.576,1.304]},'dispersal':{'p':[641,642,647,649,651],'w':[2.405,1.183,0.514,0.409,0.567]},'initial':0,'monitored':0,'temp':[4.06,3.39,6,9.2,10.76,14.01,15.68,15.3,12.28,10.49,9.05,9.5]},
		{'area':2.998,'action':1.65,'capacity':82.59,'local':{'p':[148,640,641,644,649],'w':[0.381,1.972,2.825,1.009,1.06]},'dispersal':{'p':[148,640,641,642,644,649],'w':[0.205,0.805,1.173,2.998,0.427,0.582]},'initial':0,'monitored':0,'temp':[4.08,3.41,6.01,9.22,10.78,14.03,15.69,15.31,12.29,10.51,9.06,9.52]},
		{'area':0.375,'action':0.32,'capacity':10.98,'local':{'p':[148,639,640,645],'w':[0.177,0.94,1.528,0.757]},'dispersal':{'p':[148,639,640,643,645,649],'w':[0.276,0.486,0.713,0.375,0.376,0.006]},'initial':0,'monitored':0,'temp':[4.11,3.45,6.03,9.25,10.82,14.06,15.71,15.34,12.31,10.54,9.1,9.56]},
		{'area':5.178,'action':7.18,'capacity':164.96,'local':{'p':[128,148,635,642],'w':[1.781,3.374,0.498,1.009]},'dispersal':{'p':[128,148,635,640,642,644],'w':[0.752,1.306,0.354,0.001,0.483,5.178]},'initial':0,'monitored':0,'temp':[4.15,3.5,6.12,9.33,10.89,14.12,15.78,15.39,12.37,10.59,9.14,9.59]},
		{'area':2.63,'action':0.46,'capacity':66.91,'local':{'p':[148,635,639,643,653],'w':[1.568,1.266,1.121,0.757,1.63]},'dispersal':{'p':[148,635,639,640,643,645,653],'w':[0.729,0.68,0.438,0.086,0.294,2.63,0.812]},'initial':0,'monitored':0,'temp':[4.23,3.6,6.19,9.43,10.98,14.22,15.87,15.49,12.44,10.67,9.23,9.68]},
		{'area':2.038,'action':2.34,'capacity':62.45,'local':{'p':[149,150,652,793],'w':[1.655,0.356,0.769,2.061]},'dispersal':{'p':[149,150,646,650,652,793,795],'w':[0.606,0.313,2.038,0.096,0.411,0.961,0.425]},'initial':0,'monitored':0,'temp':[3.94,3.21,5.77,8.93,10.55,13.84,15.52,15.17,12.11,10.33,8.93,9.4]},
		{'area':1.711,'action':0.09,'capacity':43.2,'local':{'p':[641,650,651],'w':[1.335,0.815,1.205]},'dispersal':{'p':[641,647,650,651],'w':[0.675,1.711,0.451,0.46]},'initial':0,'monitored':0,'temp':[4.03,3.37,5.98,9.17,10.74,13.99,15.67,15.28,12.26,10.47,9.02,9.48]},
		{'area':8.298,'action':7.68,'capacity':244.45,'local':{'p':[150,653,659,788,794],'w':[3.501,1.698,3.102,1.96,1.375]},'dispersal':{'p':[150,648,653,654,659,788,793,794],'w':[1.454,8.298,0.83,0.003,1.336,0.847,0.001,0.691]},'initial':0,'monitored':0,'temp':[4.11,3.41,5.93,9.12,10.74,14.01,15.65,15.34,12.28,10.5,9.1,9.57]},
		{'area':2.26,'action':1.17,'capacity':59.46,'local':{'p':[639,640,641,642,651,652,654,655],'w':[0.757,0.597,0.576,1.06,0.402,0.127,1.307,1.357]},'dispersal':{'p':[639,640,641,642,649,651,652,653,654,655],'w':[0.367,0.295,0.26,0.428,2.26,0.227,0.169,0.096,0.587,0.532]},'initial':0,'monitored':0,'temp':[4.04,3.36,5.92,9.13,10.71,13.96,15.62,15.26,12.23,10.45,9.03,9.49]},
		{'area':4.475,'action':0.82,'capacity':114.5,'local':{'p':[149,647,651,652,795],'w':[0.93,0.815,1.033,1.696,1.949]},'dispersal':{'p':[149,646,647,650,651,652,795],'w':[0.855,0.095,0.414,4.475,0.472,0.733,0.857]},'initial':0,'monitored':0,'temp':[3.97,3.27,5.87,9.04,10.63,13.91,15.6,15.22,12.16,10.38,8.96,9.42]},
		{'area':1.363,'action':2.03,'capacity':42.56,'local':{'p':[641,647,649,650,652],'w':[1.304,1.205,0.402,1.033,0.753]},'dispersal':{'p':[641,647,649,650,651,652,655],'w':[0.605,0.598,0.264,0.454,1.363,0.404,0.063]},'initial':0,'monitored':0,'temp':[4.02,3.34,5.93,9.13,10.7,13.96,15.63,15.26,12.23,10.44,9.01,9.47]},
		{'area':3.459,'action':5.58,'capacity':113.42,'local':{'p':[149,150,646,649,650,651,655],'w':[1.809,0.819,0.769,0.127,1.696,0.753,1.642]},'dispersal':{'p':[149,150,646,649,650,651,652,655,793],'w':[0.757,0.477,0.451,0.165,0.695,0.411,3.459,0.597,0.006]},'initial':0,'monitored':0,'temp':[3.98,3.28,5.85,9.03,10.63,13.9,15.58,15.22,12.17,10.39,8.97,9.44]},
		{'area':9.715,'action':11.81,'capacity':300.87,'local':{'p':[147,150,635,637,639,645,648,654,657,659],'w':[1.582,0.341,0.569,1.426,1.432,1.63,1.698,1.376,0.463,1.155]},'dispersal':{'p':[147,150,151,635,637,639,645,648,649,653,654,657,659],'w':[0.664,0.197,0.01,0.344,0.579,0.57,0.671,0.713,0.061,9.715,0.544,0.273,0.539]},'initial':0,'monitored':0,'temp':[4.31,3.7,6.28,9.53,11.08,14.31,15.95,15.59,…
		{'area':1.73,'action':0.28,'capacity':44.42,'local':{'p':[150,639,649,653,655],'w':[1.885,0.1,1.307,1.376,0.793]},'dispersal':{'p':[150,639,648,649,653,654,655],'w':[0.881,0.167,0.007,0.58,0.685,1.73,0.367]},'initial':0,'monitored':0,'temp':[4.07,3.4,5.95,9.16,10.74,14,15.65,15.3,12.26,10.49,9.07,9.53]},
		{'area':1.557,'action':1.39,'capacity':44.83,'local':{'p':[150,649,652,654],'w':[1.453,1.357,1.642,0.793]},'dispersal':{'p':[150,649,651,652,654,655],'w':[0.732,0.635,0.073,0.796,0.352,1.557]},'initial':0,'monitored':0,'temp':[4,3.31,5.86,9.05,10.65,13.91,15.58,15.22,12.18,10.41,8.99,9.46]},
		{'area':7.337,'action':8.44,'capacity':223.37,'local':{'p':[151,152,657,658,662],'w':[2.303,1.265,2.179,2.265,2.862]},'dispersal':{'p':[151,152,656,657,658,662,780],'w':[0.992,0.602,7.337,0.997,1.002,1.187,0.035]},'initial':0,'monitored':0,'temp':[4.57,3.94,6.47,9.72,11.31,14.56,16.15,15.86,12.77,10.98,9.58,10.04]},
		{'area':7.398,'action':7.1,'capacity':214.84,'local':{'p':[151,152,625,628,636,637,653,656,659],'w':[1.271,1.63,0.858,0.038,1.709,2.352,0.463,2.179,0.273]},'dispersal':{'p':[151,152,625,628,636,637,653,656,657,659,661],'w':[0.509,0.719,0.409,0.114,0.637,0.976,0.335,0.905,7.398,0.194,0.004]},'initial':0,'monitored':0,'temp':[4.5,3.93,6.49,9.77,11.31,14.51,16.14,15.81,12.72,10.95,9.54,9.96]},
		{'area':4.823,'action':7.53,'capacity':156.76,'local':{'p':[151,170,656,659,662,787,790],'w':[1.389,0.472,2.265,0.567,0.351,1.206,1.857]},'dispersal':{'p':[151,170,656,658,659,662,780,787,789,790],'w':[0.548,0.24,0.961,4.823,0.36,0.155,0.139,0.471,0.71,0.741]},'initial':0,'monitored':0,'temp':[4.53,3.84,6.36,9.56,11.2,14.48,16.07,15.8,12.71,10.89,9.51,9.99]},
		{'area':5.068,'action':6.22,'capacity':156.96,'local':{'p':[151,648,653,657,658,788,790],'w':[3.45,3.102,1.155,0.273,0.567,0.601,0.65]},'dispersal':{'p':[151,648,653,657,658,659,788,790],'w':[1.297,1.265,0.589,0.276,0.313,5.068,0.353,0.323]},'initial':0,'monitored':0,'temp':[4.26,3.58,6.1,9.32,10.93,14.18,15.8,15.5,12.43,10.65,9.26,9.72]},
		{'area':1.949,'action':0,'capacity':40.01,'local':{'p':[666,779],'w':[1.814,1.462]},'dispersal':{'p':[660,664,666,774,779],'w':[1.949,0.458,0.843,0.75,0.696]},'initial':0,'monitored':0,'temp':[5.15,4.55,7.1,10.3,11.85,15.17,16.74,16.43,13.32,11.5,10.14,10.61]},
		{'area':3.203,'action':0.85,'capacity':82.6,'local':{'p':[152,628,663,665],'w':[2.859,2.805,0.262,2.145]},'dispersal':{'p':[152,625,628,657,661,663,665],'w':[1.199,0.02,1.267,0.015,3.203,0.26,0.967]},'initial':0,'monitored':0,'temp':[4.7,4.14,6.68,9.93,11.47,14.67,16.29,15.97,12.88,11.13,9.74,10.16]},
		{'area':3.747,'action':0.46,'capacity':93.8,'local':{'p':[152,656,658,663],'w':[1.584,2.862,0.351,0.993]},'dispersal':{'p':[152,656,658,662,663,664,780,783,789],'w':[0.747,1.168,0.253,3.747,0.425,0.099,0.245,0.917,0.076]},'initial':0,'monitored':0,'temp':[4.85,4.24,6.78,10.03,11.62,14.89,16.46,16.17,13.07,11.25,9.86,10.32]},
		{'area':2.621,'action':0.26,'capacity':60.99,'local':{'p':[152,661,662,665],'w':[1.307,0.262,0.993,1.333]},'dispersal':{'p':[152,661,662,663,664,665,666,669,783],'w':[0.569,0.187,0.433,2.621,0.623,0.559,0.404,0.074,0.108]},'initial':0,'monitored':0,'temp':[4.97,4.38,6.93,10.16,11.72,14.98,16.57,16.26,13.15,11.36,9.98,10.42]},
		{'area':2.434,'action':0.15,'capacity':45.85,'local':{'p':[783],'w':[2.394]},'dispersal':{'p':[69,660,662,663,664,666,776,779,783],'w':[0.121,0.378,0.102,0.678,2.434,0.364,0.011,0.525,0.935]},'initial':0,'monitored':0,'temp':[5.1,4.5,7.05,10.28,11.85,15.15,16.71,16.41,13.3,11.47,10.1,10.56]},
		{'area':4.683,'action':0.02,'capacity':115.22,'local':{'p':[620,627,628,661,663],'w':[0.597,1.112,0.632,2.145,1.333]},'dispersal':{'p':[152,620,627,628,630,661,663,665,666,669],'w':[0.016,0.25,0.496,0.337,0.003,0.861,0.586,4.683,0.141,0.999]},'initial':0,'monitored':0,'temp':[4.93,4.36,6.91,10.1,11.65,14.87,16.49,16.16,13.06,11.31,9.93,10.36]},
		{'area':3.558,'action':0.81,'capacity':89.95,'local':{'p':[660,669,774],'w':[1.814,1.975,1.895]},'dispersal':{'p':[660,663,664,665,666,669,774],'w':[0.725,0.369,0.334,0.141,3.558,0.835,0.979]},'initial':0,'monitored':0,'temp':[5.12,4.53,7.08,10.26,11.81,15.1,16.68,16.36,13.26,11.47,10.11,10.57]},
		{'area':2.931,'action':0.68,'capacity':67.43,'local':{'p':[622,668,669,774],'w':[0.575,2.29,1.968,1.783]},'dispersal':{'p':[622,667,668,669,774],'w':[0.345,2.931,1.029,0.916,0.902]},'initial':0,'monitored':0,'temp':[5.17,4.59,7.18,10.18,11.8,15.03,16.67,16.26,13.17,11.45,10.08,10.54]},
		{'area':2.996,'action':0.37,'capacity':69.36,'local':{'p':[621,622,667,672,774],'w':[1.207,1.16,2.29,1.026,0.46]},'dispersal':{'p':[613,616,621,622,667,668,672,774],'w':[0.013,0.007,0.665,0.435,0.85,2.996,0.483,0.315]},'initial':0,'monitored':0,'temp':[5.15,4.58,7.19,10.11,11.77,14.98,16.64,16.19,13.11,11.41,10.03,10.51]},
		{'area':9.224,'action':0.2,'capacity':218.04,'local':{'p':[616,622,666,667],'w':[1.024,0.907,1.975,1.968]},'dispersal':{'p':[616,620,622,663,665,666,667,669,774],'w':[0.533,0.673,0.365,0.074,0.975,0.824,0.747,9.224,0.886]},'initial':0,'monitored':0,'temp':[5.16,4.58,7.14,10.24,11.83,15.07,16.68,16.32,13.22,11.49,10.12,10.56]},
		{'area':0.635,'action':0,'capacity':14.12,'local':{'p':[153,673,765],'w':[0.304,2.268,0.008]},'dispersal':{'p':[153,670,672,673,674,765],'w':[0.266,0.635,0.145,0.84,0.053,0.09]},'initial':0,'monitored':0,'temp':[5.18,4.59,7.16,10.2,11.73,15.04,16.67,16.29,13.17,11.43,10.11,10.56]},
		{'area':4.045,'action':0.04,'capacity':99.93,'local':{'p':[675],'w':[2.819]},'dispersal':{'p':[611,671,675],'w':[0.088,4.045,1.12]},'initial':0,'monitored':0,'temp':[5.04,4.44,7.03,9.92,11.57,14.79,16.46,15.99,12.92,11.24,9.9,10.38]},
		{'area':6.197,'action':0.62,'capacity':154.47,'local':{'p':[154,668,774],'w':[2.599,1.026,1.05]},'dispersal':{'p':[153,154,668,670,672,774],'w':[0.003,1.09,0.419,0.149,6.197,0.403]},'initial':0,'monitored':0,'temp':[5.1,4.51,7.09,10.06,11.64,14.91,16.57,16.15,13.05,11.33,10,10.47]},
		{'area':1.675,'action':0,'capacity':41.67,'local':{'p':[153,670,674,765],'w':[1.329,2.268,2.457,0.179]},'dispersal':{'p':[153,670,673,674,765],'w':[0.747,0.635,1.675,1.012,0.136]},'initial':0,'monitored':0,'temp':[5.19,4.59,7.16,10.23,11.74,15.07,16.69,16.32,13.2,11.45,10.13,10.58]},
		{'area':4.644,'action':0.27,'capacity':115.64,'local':{'p':[153,673,764,765,767,770],'w':[0.889,2.457,0.204,1.997,0.883,1.946]},'dispersal':{'p':[153,169,670,673,674,764,765,767,770,774],'w':[0.364,0.114,0.052,0.916,4.644,0.166,0.791,0.409,0.731,0.074]},'initial':0,'monitored':0,'temp':[5.16,4.57,7.13,10.22,11.72,15.06,16.68,16.33,13.2,11.43,10.12,10.57]},
		{'area':4.915,'action':0.69,'capacity':123.86,'local':{'p':[23,24,611,671,763],'w':[1.018,1.591,2.24,2.819,0.972]},'dispersal':{'p':[3,23,24,611,671,675,763],'w':[0.205,0.348,0.68,0.901,1.043,4.915,0.268]},'initial':0,'monitored':0,'temp':[4.96,4.31,6.87,9.77,11.4,14.63,16.3,15.86,12.77,11.13,9.81,10.28]},
		{'area':3.658,'action':5.43,'capacity':117.98,'local':{'p':[603,678,686,689],'w':[0.434,1.467,0.796,2.137]},'dispersal':{'p':[156,600,603,676,678,679,680,686,689],'w':[0.475,0.053,0.262,3.658,0.568,0.541,0.146,0.418,0.906]},'initial':0,'monitored':0,'temp':[4.87,3.94,6.47,9.67,10.94,14.23,15.75,15.54,12.45,10.8,9.54,9.92]},
		{'area':2.155,'action':1.55,'capacity':44.94,'local':{'p':[34,680],'w':[2.185,0.689]},'dispersal':{'p':[34,38,677,680,681,683,689,754],'w':[0.971,0.021,2.155,0.334,0.053,0.359,0.781,0.232]},'initial':0,'monitored':0,'temp':[4.94,4.12,6.53,9.81,11,14.38,15.87,15.68,12.54,10.9,9.62,10.04]},
		{'area':2.351,'action':2.44,'capacity':70.79,'local':{'p':[602,603,676,686],'w':[1.161,1.574,1.467,2.237]},'dispersal':{'p':[599,602,603,676,678,686],'w':[0.082,0.577,0.638,0.73,2.351,1.047]},'initial':0,'monitored':0,'temp':[4.92,3.95,6.53,9.71,11,14.25,15.77,15.55,12.48,10.83,9.58,9.93]},
		{'area':9.91,'action':8.86,'capacity':263.78,'local':{'p':[5,33,34,35,40,156,600],'w':[1.847,1.549,1.201,2.647,0.817,1.62,5.249]},'dispersal':{'p':[5,25,33,34,35,40,156,600,603,676,679],'w':[0.809,0.076,0.697,0.57,1.005,0.47,0.475,2.002,0.168,0.682,9.91]},'initial':0,'monitored':0,'temp':[4.61,3.71,6.22,9.39,10.71,14.01,15.54,15.34,12.25,10.6,9.36,9.77]},
		{'area':0.909,'action':1.38,'capacity':28.81,'local':{'p':[34,156,677],'w':[1.515,0.482,0.689]},'dispersal':{'p':[34,156,676,677,680,689],'w':[0.891,0.182,0.133,0.259,0.909,0.452]},'initial':0,'monitored':0,'temp':[4.85,3.98,6.45,9.68,10.93,14.26,15.77,15.57,12.46,10.81,9.54,9.95]},
		{'area':0.053,'action':0,'capacity':1.33,'local':{'p':[],'w':[]},'dispersal':{'p':[677,681,683,689,754],'w':[0.215,0.053,0.34,0.246,0.002]},'initial':0,'monitored':0,'temp':[4.95,4.13,6.51,9.82,10.96,14.36,15.84,15.66,12.52,10.88,9.61,10.02]},
		{'area':3.566,'action':3.87,'capacity':108.37,'local':{'p':[157,683,687,692,742,753],'w':[1.648,0.468,1.216,1.404,0.419,2.251]},'dispersal':{'p':[157,682,683,687,692,742,753],'w':[0.716,3.566,0.328,0.533,0.626,0.31,0.951]},'initial':0,'monitored':0,'temp':[5.04,4.28,6.49,9.93,10.84,14.34,15.8,15.65,12.49,10.88,9.62,10.03]},
		{'area':5.924,'action':3.34,'capacity':126.21,'local':{'p':[71,157,682,753,754],'w':[1.268,3.394,0.468,0.518,3.155]},'dispersal':{'p':[34,71,157,677,681,682,683,688,689,753,754],'w':[0.001,0.582,1.31,0.324,0.053,0.276,5.924,0.005,0.38,0.297,1.37]},'initial':0,'monitored':0,'temp':[4.98,4.2,6.48,9.86,10.87,14.34,15.81,15.65,12.49,10.86,9.6,10.02]},
		{'area':2.133,'action':0.12,'capacity':52.94,'local':{'p':[687,690,692,694],'w':[1.673,0.225,0.782,1.836]},'dispersal':{'p':[684,685,687,690,692,694],'w':[2.133,0.833,0.72,0.216,0.36,0.772]},'initial':0,'monitored':0,'temp':[5.19,4.39,6.76,10.11,11.18,14.57,16.02,15.84,12.71,11.1,9.83,10.18]},
		{'area':14.601,'action':4.16,'capacity':381.29,'local':{'p':[591,595,686],'w':[3.896,2.551,4.237]},'dispersal':{'p':[157,588,591,595,599,684,685,686,687,694,695,696],'w':[0.086,0.431,1.541,1.085,0.049,0.591,14.601,1.758,0.207,0.618,0.008,0.43]},'initial':0,'monitored':0,'temp':[5.26,4.39,6.93,10.18,11.41,14.7,16.16,15.94,12.83,11.23,9.95,10.25]},
		{'area':12.176,'action':7.89,'capacity':335.66,'local':{'p':[595,599,602,676,678,685,689],'w':[0.168,2.434,0.148,0.796,2.237,4.237,3.454]},'dispersal':{'p':[141,157,595,599,602,676,678,685,686,687,689],'w':[0.012,0.73,0.186,1.006,0.137,0.431,0.836,1.661,12.176,0.13,1.304]},'initial':0,'monitored':0,'temp':[5.09,4.17,6.71,9.94,11.16,14.45,15.95,15.73,12.64,11.01,9.74,10.08]},
		{'area':1.936,'action':0.83,'capacity':52.46,'local':{'p':[157,682,684,692],'w':[1.264,1.216,1.673,0.965]},'dispersal':{'p':[157,682,684,685,686,687,692],'w':[0.554,0.555,0.666,0.246,0.128,1.936,0.499]},'initial':0,'monitored':0,'temp':[5.11,4.31,6.63,10.01,11.03,14.45,15.91,15.74,12.6,10.99,9.73,10.1]},
		{'area':0.017,'action':0.09,'capacity':0.87,'local':{'p':[],'w':[]},'dispersal':{'p':[157,683,688,689],'w':[0.378,0.021,0.017,0.301]},'initial':0,'monitored':0,'temp':[4.98,4.14,6.53,9.83,10.96,14.35,15.83,15.65,12.52,10.89,9.62,10.02]},
		{'area':6.602,'action':4.08,'capacity':181.23,'local':{'p':[676,686],'w':[2.137,3.454]},'dispersal':{'p':[156,157,676,677,680,681,683,686,688,689],'w':[0.081,0.686,0.888,0.767,0.413,0.053,0.356,1.506,0.017,6.602]},'initial':0,'monitored':0,'temp':[4.97,4.1,6.55,9.81,11,14.35,15.84,15.65,12.53,10.89,9.63,10.01]},
		{'area':3.188,'action':0.74,'capacity':82.69,'local':{'p':[158,684,692,694,742,746],'w':[2.387,0.225,2.045,0.763,0.095,1.875]},'dispersal':{'p':[158,684,690,692,694,742,745,746],'w':[1.036,0.198,3.188,0.827,0.397,0.163,0.061,0.787]},'initial':0,'monitored':0,'temp':[5.21,4.48,6.72,10.16,11.08,14.55,15.98,15.84,12.68,11.07,9.82,10.19]},
		{'area':4.141,'action':0.34,'capacity':103.91,'local':{'p':[158,588,693,696,698],'w':[0.563,0.261,2.614,1.805,0.657]},'dispersal':{'p':[158,159,588,691,693,696,698,703],'w':[0.348,0.09,0.271,4.141,1.108,0.756,0.33,0.994]},'initial':0,'monitored':0,'temp':[5.02,4.26,6.61,9.92,11.06,14.41,15.84,15.66,12.55,10.97,9.74,10.08]},
		{'area':2.234,'action':0.19,'capacity':56.72,'local':{'p':[682,684,687,690,742],'w':[1.404,0.782,0.965,2.045,0.862]},'dispersal':{'p':[682,684,687,690,692,694,742,746],'w':[0.664,0.422,0.406,0.868,2.234,0.038,0.459,0.066]},'initial':0,'monitored':0,'temp':[5.13,4.38,6.62,10.05,10.98,14.46,15.9,15.75,12.6,10.99,9.73,10.11]},
		{'area':8.69,'action':1.2,'capacity':221.24,'local':{'p':[158,691,698,739,745],'w':[1.947,2.614,3.451,1.366,1.709]},'dispersal':{'p':[158,691,693,698,735,739,745],'w':[0.893,1.14,8.69,1.52,0.066,0.594,0.741]},'initial':0,'monitored':0,'temp':[5.07,4.34,6.62,9.98,11,14.41,15.83,15.69,12.55,10.96,9.75,10.1]},
		{'area':3.059,'action':0.66,'capacity':78.38,'local':{'p':[158,684,690,696],'w':[0.987,1.836,0.763,1.36]},'dispersal':{'p':[158,684,685,690,692,694,696],'w':[0.472,0.724,0.881,0.389,0.024,3.059,0.545]},'initial':0,'monitored':0,'temp':[5.26,4.47,6.87,10.2,11.31,14.68,16.12,15.93,12.8,11.2,9.92,10.25]},
		{'area':0.008,'action':0,'capacity':0,'local':{'p':[],'w':[]},'dispersal':{'p':[588,685,695,696],'w':[0.087,0.329,0.008,0.134]},'initial':0,'monitored':0,'temp':[5.32,4.53,7,10.29,11.51,14.83,16.25,16.03,12.92,11.33,10.05,10.34]},
		{'area':3.529,'action':0.38,'capacity':89,'local':{'p':[158,588,691,694],'w':[1.668,0.223,1.805,1.36]},'dispersal':{'p':[158,588,685,691,694,695,696,703],'w':[0.758,0.662,0.502,0.821,0.601,0.008,3.529,0.003]},'initial':0,'monitored':0,'temp':[5.24,4.47,6.87,10.19,11.34,14.69,16.12,15.92,12.8,11.21,9.94,10.26]},
		{'area':0.889,'action':0.04,'capacity':21.89,'local':{'p':[698,699,704],'w':[1.964,1.264,1.411]},'dispersal':{'p':[697,698,699,704],'w':[0.889,0.993,0.599,0.764]},'initial':0,'monitored':0,'temp':[4.87,4.1,6.38,9.67,10.74,14.12,15.53,15.38,12.26,10.73,9.59,9.89]},
		{'area':10.301,'action':2.1,'capacity':266.81,'local':{'p':[691,693,697,699,704,735,739],'w':[0.657,3.451,1.964,0.82,1.814,3.138,0.071]},'dispersal':{'p':[159,691,693,697,698,699,700,703,704,733,735,739],'w':[0.679,0.293,1.377,0.611,10.301,0.473,0.145,0.125,0.787,0.009,1.311,0.159]},'initial':0,'monitored':0,'temp':[4.92,4.17,6.46,9.77,10.84,14.21,15.64,15.49,12.37,10.8,9.64,9.96]},
		{'area':2.387,'action':0.19,'capacity':59.7,'local':{'p':[697,698,704,725,733,735],'w':[1.264,0.82,1.301,2.056,0.438,0.343]},'dispersal':{'p':[697,698,699,704,723,724,725,729,733,735],'w':[0.434,0.433,2.387,0.648,0.005,0.138,0.811,0.037,0.254,0.23]},'initial':0,'monitored':0,'temp':[4.79,4.01,6.26,9.54,10.6,13.97,15.38,15.25,12.13,10.62,9.51,9.8]},
		{'area':3.822,'action':0.83,'capacity':97.21,'local':{'p':[159,160,585,701],'w':[1.389,0.539,0.78,2.38]},'dispersal':{'p':[159,160,585,698,700,701,702,704],'w':[0.532,0.279,0.538,0.154,3.822,1.728,0.039,1.027]},'initial':0,'monitored':0,'temp':[4.8,4.02,6.38,9.63,10.81,14.15,15.58,15.39,12.29,10.72,9.57,9.89]},
		{'area':8.361,'action':2.3,'capacity':217.43,'local':{'p':[160,579,583,700],'w':[2.191,2.593,1.284,2.38]},'dispersal':{'p':[139,160,579,583,585,700,701,704],'w':[0.133,1.035,1.115,0.524,0.945,1.585,8.361,0.169]},'initial':0,'monitored':0,'temp':[4.87,4.1,6.48,9.73,10.92,14.27,15.71,15.49,12.39,10.8,9.65,9.97]},
		{'area':2.504,'action':1.55,'capacity':70.15,'local':{'p':[139,159,584,585,703],'w':[1.005,1.036,0.312,2.105,2.078]},'dispersal':{'p':[139,159,584,585,700,702,703],'w':[0.49,0.548,0.258,0.871,0.049,2.504,0.914]},'initial':0,'monitored':0,'temp':[4.67,3.86,6.23,9.45,10.72,14,15.45,15.26,12.19,10.62,9.45,9.8]},
		{'area':3.705,'action':0.79,'capacity':95.26,'local':{'p':[159,584,588,702],'w':[0.664,0.557,1.62,2.078]},'dispersal':{'p':[139,159,584,588,691,696,698,702,703],'w':[0.006,0.308,0.33,0.742,1.104,0.008,0.128,0.854,3.705]},'initial':0,'monitored':0,'temp':[4.85,4.05,6.43,9.69,10.92,14.22,15.66,15.47,12.38,10.81,9.61,9.95]},
		{'area':8.791,'action':1.15,'capacity':222.43,'local':{'p':[697,698,699,724,725],'w':[1.411,1.814,1.301,2.522,0.015]},'dispersal':{'p':[159,160,697,698,699,700,701,704,707,724,725],'w':[0.061,0.927,0.475,0.888,0.517,0.902,0.075,8.791,0.008,1.004,0.106]},'initial':0,'monitored':0,'temp':[4.79,4,6.32,9.57,10.69,14.06,15.48,15.3,12.19,10.66,9.54,9.83]},
		{'area':4.03,'action':2.85,'capacity':113.09,'local':{'p':[160,706,707,709,710],'w':[1.9,0.592,2.106,3.305,1.174]},'dispersal':{'p':[160,579,582,705,706,707,709,710],'w':[0.909,0.002,0.038,4.03,0.419,0.859,1.258,0.652]},'initial':0,'monitored':0,'temp':[3.91,2.96,5.19,8.41,9.54,12.9,14.32,14.19,11.16,9.71,8.68,8.95]},
		{'area':5.674,'action':2.52,'capacity':128.53,'local':{'p':[160,576,578,581,582,705,709,712],'w':[0.256,0.397,0.309,3.371,0.618,0.592,3.928,1.613]},'dispersal':{'p':[160,576,578,579,581,582,705,706,709,712],'w':[0.249,0.245,0.22,0.073,1.191,0.339,0.325,5.674,1.501,0.79]},'initial':0,'monitored':0,'temp':[3.75,2.78,5.03,8.26,9.39,12.76,14.17,14.07,11.09,9.61,8.55,8.82]},
		{'area':2.392,'action':0.24,'capacity':58.74,'local':{'p':[160,705,708,710],'w':[1.387,2.106,1.517,0.466]},'dispersal':{'p':[160,704,705,707,708,710,724],'w':[1.481,0.033,0.936,2.392,0.572,0.33,0.14]},'initial':0,'monitored':0,'temp':[3.97,3.03,5.24,8.47,9.59,12.94,14.36,14.23,11.18,9.75,8.73,8.99]},
		{'area':2.386,'action':1.37,'capacity':59.3,'local':{'p':[707,710,714,720],'w':[1.517,1.296,0.519,0.487]},'dispersal':{'p':[160,163,707,708,710,714,720,724,726],'w':[0.218,0.066,0.55,2.386,0.584,0.255,0.188,0.828,0.089]},'initial':0,'monitored':0,'temp':[3.69,2.7,4.84,8.06,9.17,12.5,13.91,13.81,10.76,9.4,8.44,8.68]},
		{'area':4.886,'action':1.9,'capacity':69.32,'local':{'p':[161,705,706,710,712],'w':[1.008,3.305,3.928,1.325,0.532]},'dispersal':{'p':[161,705,706,709,710,712],'w':[0.5,1.401,1.661,4.886,0.644,0.342]},'initial':0,'monitored':0,'temp':[3.55,2.54,4.74,7.96,9.08,12.44,13.85,13.76,10.77,9.35,8.34,8.6]},
		{'area':4.246,'action':1.12,'capacity':85.43,'local':{'p':[161,705,707,708,709,711,714],'w':[0.834,1.174,0.466,1.296,1.325,1.949,1.163]},'dispersal':{'p':[161,705,707,708,709,710,711,714,715],'w':[0.475,0.482,0.27,0.598,0.625,4.246,0.822,0.452,0.045]},'initial':0,'monitored':0,'temp':[3.35,2.3,4.42,7.63,8.75,12.08,13.49,13.41,10.41,9.06,8.12,8.35]},
		{'area':2.863,'action':1.18,'capacity':67.24,'local':{'p':[161,163,710,714,715,717,718,720],'w':[0.142,0.695,1.949,0.939,1.623,0.001,1.276,0.284]},'dispersal':{'p':[161,163,710,711,714,715,717,718,720],'w':[0.219,0.316,0.898,2.863,0.349,0.658,0.086,0.496,0.228]},'initial':0,'monitored':0,'temp':[3.42,2.37,4.48,7.7,8.81,12.14,13.54,13.45,10.44,9.1,8.17,8.39]},
		{'area':6.303,'action':0.7,'capacity':96.73,'local':{'p':[161,574,578,706,709,713,716],'w':[1.878,1.843,1.999,1.613,0.532,1.507,0.144]},'dispersal':{'p':[161,574,576,578,706,709,712,713,716],'w':[0.847,0.774,0.006,0.92,0.704,0.319,6.303,0.593,0.15]},'initial':0,'monitored':0,'temp':[3.47,2.49,4.72,7.98,9.09,12.48,13.85,13.78,10.85,9.39,8.3,8.55]},
		{'area':1.952,'action':0.19,'capacity':40.33,'local':{'p':[162,574,712,716],'w':[1.171,1.259,1.507,2.09]},'dispersal':{'p':[161,162,574,712,713,716],'w':[0.101,0.627,0.573,0.707,1.952,0.875]},'initial':0,'monitored':0,'temp':[3.46,2.49,4.72,8.01,9.11,12.51,13.87,13.8,10.9,9.42,8.3,8.53]},
		{'area':0.794,'action':1.1,'capacity':24.6,'local':{'p':[708,710,711,720],'w':[0.519,1.163,0.939,0.931]},'dispersal':{'p':[708,710,711,714,718,720],'w':[0.389,0.549,0.469,0.794,0.019,0.509]},'initial':0,'monitored':0,'temp':[3.32,2.25,4.34,7.54,8.67,11.97,13.39,13.31,10.28,8.98,8.07,8.3]},
		{'area':4.994,'action':2.52,'capacity':105.58,'local':{'p':[161,711,717],'w':[3.887,1.623,2.085]},'dispersal':{'p':[161,163,710,711,715,716,717],'w':[1.638,0.089,0.098,0.708,4.994,0.021,0.752]},'initial':0,'monitored':0,'temp':[3.81,2.82,5,8.26,9.35,12.71,14.09,13.97,10.96,9.57,8.56,8.76]},
		{'area':4.526,'action':0.08,'capacity':53.66,'local':{'p':[161,162,712,713],'w':[2.963,1.83,0.144,2.09]},'dispersal':{'p':[161,162,712,713,715,716],'w':[1.208,0.752,0.238,0.794,0.003,4.526]},'initial':0,'monitored':0,'temp':[3.69,2.75,4.98,8.28,9.37,12.77,14.11,14.02,11.09,9.63,8.51,8.73]},
		{'area':1.627,'action':0.35,'capacity':37.16,'local':{'p':[163,711,715,719],'w':[1.03,0.001,2.085,0.796]},'dispersal':{'p':[163,711,715,717,719],'w':[0.492,0.174,0.938,1.627,0.217]},'initial':0,'monitored':0,'temp':[3.97,2.99,5.16,8.42,9.52,12.85,14.23,14.1,11.06,9.69,8.69,8.9]},
		{'area':1.028,'action':0.41,'capacity':19.78,'local':{'p':[163,711,720],'w':[1.144,1.276,0.63]},'dispersal':{'p':[163,711,714,718,720],'w':[1.133,0.649,0.016,1.028,0.256]},'initial':0,'monitored':0,'temp':[3.62,2.59,4.7,7.93,9.06,12.36,13.75,13.65,10.61,9.29,8.35,8.57]},
		{'area':0.27,'action':0.25,'capacity':7.1,'local':{'p':[163,717],'w':[1.126,0.796]},'dispersal':{'p':[163,717,719],'w':[0.582,0.403,0.27]},'initial':0,'monitored':0,'temp':[4.08,3.11,5.28,8.54,9.66,12.97,14.34,14.21,11.14,9.79,8.8,9]},
		{'area':0.751,'action':1.65,'capacity':25.63,'local':{'p':[708,711,714,718],'w':[0.487,0.284,0.931,0.63]},'dispersal':{'p':[163,708,711,714,718,720,724,726],'w':[0.572,0.281,0.212,0.417,0.291,0.751,0.061,0.073]},'initial':0,'monitored':0,'temp':[3.46,2.4,4.5,7.71,8.84,12.13,13.54,13.46,10.42,9.11,8.2,8.42]},
		{'area':2.857,'action':1.14,'capacity':68.86,'local':{'p':[72,723,729,736,882],'w':[2.14,0.301,2.13,1.833,0.727]},'dispersal':{'p':[72,721,723,729,736,880,882],'w':[0.946,2.857,0.267,0.927,0.772,0.006,0.436]},'initial':0,'monitored':0,'temp':[4.39,3.56,5.7,8.95,10.06,13.34,14.74,14.68,11.58,10.16,9.11,9.4]},
		{'area':10.913,'action':4.75,'capacity':282.33,'local':{'p':[72,726,727,880,881],'w':[0.534,1.85,3.82,2.595,2.004]},'dispersal':{'p':[72,163,722,726,727,880,881],'w':[0.36,0.89,10.913,0.675,1.398,1.062,0.92]},'initial':0,'monitored':0,'temp':[4.12,3.17,5.28,8.51,9.71,12.93,14.3,14.2,11.09,9.79,8.83,9.06]},
		{'area':2.76,'action':0.28,'capacity':69.68,'local':{'p':[72,721,724,725,729],'w':[1.779,0.301,1.288,2.053,1.724]},'dispersal':{'p':[72,699,721,723,724,725,726,729,733],'w':[0.752,0.013,0.207,2.76,0.603,0.828,0.118,0.711,0.099]},'initial':0,'monitored':0,'temp':[4.47,3.63,5.83,9.07,10.19,13.5,14.9,14.8,11.7,10.26,9.21,9.48]},
		{'area':7.016,'action':2.23,'capacity':173.74,'local':{'p':[72,160,163,704,723,725,726],'w':[0.062,0.478,0.15,2.522,1.288,1.681,2.964]},'dispersal':{'p':[72,160,163,699,704,707,708,720,723,724,725,726],'w':[0.154,0.692,0.072,0.1,1.046,0.055,0.857,0.083,0.542,7.016,0.62,1.444]},'initial':0,'monitored':0,'temp':[4.33,3.45,5.67,8.9,10.02,13.36,14.76,14.63,11.54,10.11,9.08,9.33]},
		{'area':1.945,'action':0.03,'capacity':48.56,'local':{'p':[699,704,723,724,729,733],'w':[2.056,0.015,2.053,1.681,0.157,0.163]},'dispersal':{'p':[699,704,723,724,725,729,733],'w':[0.836,0.156,0.825,0.79,1.945,0.156,0.19]},'initial':0,'monitored':0,'temp':[4.65,3.84,6.07,9.33,10.42,13.77,15.17,15.05,11.94,10.46,9.38,9.65]},
		{'area':6.367,'action':0.57,'capacity':82.58,'local':{'p':[72,722,724,727],'w':[0.391,1.85,2.964,3.725]},'dispersal':{'p':[72,163,708,720,722,723,724,726,727],'w':[0.236,0.663,0.075,0.07,0.819,0.068,1.429,6.367,1.496]},'initial':0,'monitored':0,'temp':[3.92,2.96,5.09,8.31,9.46,12.74,14.13,14.04,10.96,9.62,8.66,8.89]},
		{'area':4.453,'action':2.9,'capacity':115.44,'local':{'p':[72,722,726],'w':[1.951,3.82,3.725]},'dispersal':{'p':[72,722,726,727],'w':[0.898,1.809,1.552,4.453]},'initial':0,'monitored':0,'temp':[4.07,3.13,5.25,8.47,9.65,12.89,14.28,14.19,11.09,9.77,8.8,9.03]},
		{'area':0.635,'action':0.1,'capacity':16.35,'local':{'p':[164,730,731,732,737],'w':[0.952,0.37,0.549,1.166,0.262]},'dispersal':{'p':[164,728,730,731,732,733,737],'w':[0.421,0.635,0.214,0.333,0.521,0.161,0.18]},'initial':0,'monitored':0,'temp':[5.03,4.35,6.47,9.89,10.76,14.21,15.61,15.55,12.39,10.82,9.66,10.01]},
		{'area':2.927,'action':0.08,'capacity':73.06,'local':{'p':[721,723,725,732,733,736],'w':[2.13,1.724,0.157,0.301,2.67,0.488]},'dispersal':{'p':[72,699,721,723,725,729,732,733,734,736,869],'w':[0.012,0.067,0.854,0.716,0.182,2.927,0.229,1.062,0.029,0.271,0.067]},'initial':0,'monitored':0,'temp':[4.63,3.84,6,9.3,10.34,13.69,15.08,15.01,11.89,10.42,9.33,9.63]},
		{'area':1.959,'action':0,'capacity':48.82,'local':{'p':[164,728,735,737,739,749],'w':[0.925,0.37,1.31,1.614,1.138,0.397]},'dispersal':{'p':[164,728,730,731,735,737,739,749],'w':[0.38,0.253,1.959,0.02,0.666,0.652,0.568,0.255]},'initial':0,'monitored':0,'temp':[5.13,4.46,6.6,10.04,10.89,14.36,15.77,15.7,12.53,10.94,9.75,10.11]},
		{'area':2.09,'action':0.19,'capacity':52.91,'local':{'p':[728,732,734,737,870,872],'w':[0.549,0.55,1.138,1.825,0.307,1.338]},'dispersal':{'p':[728,730,731,732,734,737,744,870,872],'w':[0.266,0.026,2.09,0.268,0.51,0.78,0.074,0.223,0.624]},'initial':0,'monitored':0,'temp':[5.11,4.46,6.54,10.02,10.79,14.29,15.7,15.66,12.48,10.88,9.7,10.08]},
		{'area':1.448,'action':0.04,'capacity':36.24,'local':{'p':[164,728,729,731,733,734,736,869],'w':[0.025,1.166,0.301,0.55,1.08,1.584,0.069,0.104]},'dispersal':{'p':[164,728,729,731,732,733,734,736,869,871],'w':[0.131,0.404,0.211,0.344,1.448,0.445,0.66,0.125,0.12,0.002]},'initial':0,'monitored':0,'temp':[4.9,4.19,6.3,9.7,10.6,14.02,15.42,15.37,12.22,10.68,9.54,9.88]},
		{'area':2.461,'action':0.21,'capacity':62.29,'local':{'p':[164,699,725,729,732,735],'w':[1.016,0.438,0.163,2.67,1.08,1.466]},'dispersal':{'p':[164,698,699,723,725,728,729,732,733,735,736,869],'w':[0.397,0.003,0.297,0.033,0.159,0.067,1.094,0.529,2.461,0.636,0.016,0.003]},'initial':0,'monitored':0,'temp':[4.8,4.05,6.22,9.56,10.55,13.93,15.33,15.25,12.12,10.6,9.48,9.8]},
		{'area':2.482,'action':0.46,'capacity':63.12,'local':{'p':[731,732,867,869,870],'w':[1.138,1.584,0.696,1.782,1.254]},'dispersal':{'p':[729,731,732,734,736,867,868,869,870,871,872],'w':[0.054,0.549,0.68,2.482,0.09,0.365,0.031,0.69,0.609,0.003,0.012]},'initial':0,'monitored':0,'temp':[4.86,4.16,6.25,9.65,10.53,13.97,15.37,15.34,12.18,10.62,9.49,9.85]},
		{'area':4.429,'action':0.21,'capacity':111.21,'local':{'p':[164,698,699,730,733,739],'w':[1.255,3.138,0.343,1.31,1.466,1.245]},'dispersal':{'p':[164,693,698,699,730,733,735,739],'w':[0.476,0.11,1.248,0.281,0.575,0.696,4.429,0.616]},'initial':0,'monitored':0,'temp':[5,4.29,6.49,9.86,10.82,14.24,15.65,15.55,12.4,10.84,9.67,10.01]},
		{'area':1.464,'action':0.46,'capacity':38.19,'local':{'p':[721,729,732,869,871,882],'w':[1.833,0.488,0.069,0.326,1.541,1.154]},'dispersal':{'p':[721,729,732,733,734,736,869,871,882],'w':[0.787,0.289,0.149,0.006,0.051,1.464,0.247,0.517,0.62]},'initial':0,'monitored':0,'temp':[4.51,3.72,5.84,9.13,10.18,13.51,14.9,14.85,11.74,10.28,9.21,9.52]},
		{'area':1.951,'action':0.2,'capacity':49.47,'local':{'p':[728,730,731,744,749,872],'w':[0.262,1.614,1.825,0.843,1.042,0.143]},'dispersal':{'p':[164,728,730,731,737,739,744,749,872],'w':[0.001,0.228,0.68,0.715,1.951,0.001,0.422,0.524,0.205]},'initial':0,'monitored':0,'temp':[5.16,4.51,6.59,10.09,10.84,14.36,15.77,15.72,12.53,10.93,9.74,10.12]},
		{'area':2.515,'action':0.63,'capacity':65.67,'local':{'p':[165,741,747,748,750],'w':[0.679,0.54,1.806,2.209,1.453]},'dispersal':{'p':[165,738,741,742,743,744,746,747,748,750],'w':[0.406,2.515,0.318,0.065,0.02,0.017,0.003,0.759,0.948,0.639]},'initial':0,'monitored':0,'temp':[5.17,4.58,6.44,10.16,10.54,14.29,15.73,15.72,12.46,10.81,9.6,10.08]},
		{'area':4.163,'action':0.66,'capacity':106.56,'local':{'p':[693,698,730,735,740,745,749],'w':[1.366,0.071,1.138,1.245,1.369,2.133,0.682]},'dispersal':{'p':[165,693,698,730,735,739,740,745,749],'w':[0.126,0.666,0.148,0.534,0.537,4.163,0.283,0.92,0.484]},'initial':0,'monitored':0,'temp':[5.14,4.46,6.62,10.07,10.92,14.4,15.82,15.73,12.56,10.96,9.76,10.12]},
		{'area':0.283,'action':0,'capacity':7.07,'local':{'p':[165,739,745,749],'w':[0.497,1.369,0.03,1.113]},'dispersal':{'p':[165,739,740,745,749],'w':[0.326,0.624,0.283,0.198,0.54]},'initial':0,'monitored':0,'temp':[5.17,4.51,6.59,10.12,10.84,14.39,15.81,15.74,12.55,10.94,9.73,10.13]},
		{'area':3.527,'action':1.11,'capacity':93.45,'local':{'p':[738,743,747,750,752,855,860,862],'w':[0.54,2.861,0.464,0.15,0.62,1.654,0.733,0.907]},'dispersal':{'p':[738,741,743,747,750,752,844,855,860,862],'w':[0.334,3.527,1.034,0.213,0.234,0.419,0.145,0.578,0.324,0.369]},'initial':0,'monitored':0,'temp':[5.3,4.71,6.62,10.32,10.72,14.49,15.94,15.9,12.61,10.94,9.72,10.21]},
		{'area':4.212,'action':1.73,'capacity':113.4,'local':{'p':[165,682,690,692,746,750,753],'w':[0.22,0.419,0.095,0.862,3.298,2.147,1.76]},'dispersal':{'p':[165,682,690,692,738,742,746,750,753],'w':[0.249,0.252,0.16,0.372,0.062,4.212,1.242,0.923,0.737]},'initial':0,'monitored':0,'temp':[5.2,4.53,6.61,10.17,10.85,14.46,15.9,15.81,12.6,10.96,9.72,10.15]},
		{'area':2.671,'action':0.94,'capacity':70.83,'local':{'p':[71,741,750,752,753],'w':[0.874,2.861,2.789,0.609,0.434]},'dispersal':{'p':[71,738,741,743,750,752,753],'w':[0.458,0.108,1.211,2.671,1.116,0.343,0.289]},'initial':0,'monitored':0,'temp':[5.41,4.82,6.78,10.46,10.91,14.67,16.12,16.04,12.76,11.08,9.84,10.33]},
		{'area':3.585,'action':1.93,'capacity':98.83,'local':{'p':[165,737,748,749,859,872],'w':[2.057,0.843,2.122,1.115,0.941,0.662]},'dispersal':{'p':[165,731,737,738,744,748,749,859,872],'w':[0.894,0.044,0.426,0.065,3.585,0.897,0.506,0.418,0.343]},'initial':0,'monitored':0,'temp':[5.17,4.55,6.52,10.13,10.69,14.32,15.74,15.72,12.5,10.87,9.67,10.1]},
		{'area':5.777,'action':2.07,'capacity':154.23,'local':{'p':[158,165,693,739,740,746],'w':[1.032,1.901,1.709,2.133,0.03,2.774]},'dispersal':{'p':[158,165,690,693,739,740,745,746],'w':[0.502,0.867,0.027,0.803,0.869,0.082,5.777,1.202]},'initial':0,'monitored':0,'temp':[5.19,4.52,6.65,10.15,10.93,14.47,15.89,15.79,12.61,11,9.77,10.16]},
		{'area':3.748,'action':1.52,'capacity':100.21,'local':{'p':[158,165,690,742,745],'w':[0.189,0.637,1.875,3.298,2.774]},'dispersal':{'p':[158,165,690,692,738,742,745,746,750],'w':[0.22,0.422,0.76,0.1,0.007,1.348,1.119,3.748,0.047]},'initial':0,'monitored':0,'temp':[5.22,4.55,6.64,10.19,10.91,14.49,15.91,15.82,12.62,11,9.76,10.17]},
		{'area':1.319,'action':0.26,'capacity':33.28,'local':{'p':[738,741,748,856,860],'w':[1.806,0.464,0.563,0.961,1.323]},'dispersal':{'p':[738,741,747,748,856,857,860],'w':[0.705,0.373,1.319,0.405,0.517,0.015,0.532]},'initial':0,'monitored':0,'temp':[5,4.39,6.24,9.94,10.32,14.07,15.51,15.52,12.27,10.62,9.43,9.92]},
		{'area':3.084,'action':0.6,'capacity':79.77,'local':{'p':[165,738,744,747,856,859],'w':[0.252,2.209,2.122,0.563,0.646,1.838]},'dispersal':{'p':[165,738,744,747,748,856,859],'w':[0.288,0.886,0.847,0.275,3.084,0.409,0.847]},'initial':0,'monitored':0,'temp':[5.05,4.44,6.32,9.99,10.43,14.13,15.57,15.57,12.33,10.7,9.5,9.97]},
		{'area':1.619,'action':0.12,'capacity':40.86,'local':{'p':[165,730,737,739,740,744],'w':[0.831,0.397,1.042,0.682,1.113,1.115]},'dispersal':{'p':[165,730,737,739,740,744,749],'w':[0.442,0.285,0.494,0.511,0.268,0.563,1.619]},'initial':0,'monitored':0,'temp':[5.16,4.51,6.58,10.1,10.82,14.37,15.79,15.73,12.54,10.93,9.73,10.12]},
		{'area':3.915,'action':1.74,'capacity':105.5,'local':{'p':[165,738,741,742,743,753],'w':[0.123,1.453,0.15,2.147,2.789,1.701]},'dispersal':{'p':[165,738,741,742,743,746,750,753],'w':[0.184,0.662,0.208,0.893,1.044,0.02,3.915,0.834]},'initial':0,'monitored':0,'temp':[5.29,4.67,6.64,10.3,10.8,14.5,15.95,15.88,12.63,10.98,9.74,10.21]},
		{'area':3.098,'action':1.69,'capacity':85.42,'local':{'p':[71,752,754,757,849],'w':[0.874,2.331,0.261,1.188,0.768]},'dispersal':{'p':[71,751,752,754,757,849],'w':[1.19,3.098,0.987,0.204,0.585,0.462]},'initial':0,'monitored':0,'temp':[5.27,4.63,6.73,10.28,10.98,14.64,16.11,15.98,12.72,11.05,9.79,10.28]},
		{'area':3.508,'action':2.84,'capacity':101.31,'local':{'p':[71,741,743,751,844,849,855],'w':[0.833,0.62,0.609,2.331,2.056,1.577,0.09]},'dispersal':{'p':[71,741,743,751,752,844,849,855],'w':[0.366,0.291,0.368,0.957,3.508,0.948,0.763,0.049]},'initial':0,'monitored':0,'temp':[5.42,4.83,6.84,10.48,11,14.75,16.21,16.1,12.81,11.13,9.87,10.38]},
		{'area':5.619,'action':2.83,'capacity':153.84,'local':{'p':[71,682,683,742,743,750],'w':[2.742,2.251,0.518,1.76,0.434,1.701]},'dispersal':{'p':[71,682,683,742,743,750,753],'w':[1.157,0.974,0.343,0.81,0.301,0.682,5.619]},'initial':0,'monitored':0,'temp':[5.2,4.52,6.62,10.17,10.88,14.5,15.95,15.83,12.61,10.97,9.72,10.17]},
		{'area':5.208,'action':1.45,'capacity':120.69,'local':{'p':[38,71,166,683,751,757],'w':[0.136,1.996,0.623,3.155,0.261,2.512]},'dispersal':{'p':[34,38,71,166,677,681,683,751,754,757],'w':[0.269,0.061,0.837,0.295,0.415,0.003,1.358,0.246,5.208,0.978]},'initial':0,'monitored':0,'temp':[5.02,4.27,6.54,9.93,10.92,14.42,15.89,15.73,12.55,10.91,9.64,10.09]},
		{'area':1.002,'action':0.31,'capacity':22.31,'local':{'p':[37,38,760],'w':[0.153,3.082,0.22]},'dispersal':{'p':[37,38,166,755,756,758,760,837,838],'w':[0.531,1.146,0.284,1.002,0.259,0.005,0.157,0.08,0.998]},'initial':0,'monitored':0,'temp':[4.84,4.09,6.46,9.73,10.97,14.37,15.86,15.68,12.5,10.85,9.59,10.06]},
		{'area':5.543,'action':1.64,'capacity':140.52,'local':{'p':[166,179,757,838,839,840,849],'w':[1.276,0.708,1.424,0.664,1.936,1.353,1.335]},'dispersal':{'p':[38,166,179,755,756,757,838,839,840,849],'w':[0.001,0.447,0.389,0.336,5.543,0.632,0.358,0.74,0.566,0.642]},'initial':0,'monitored':0,'temp':[4.92,4.2,6.48,9.83,10.9,14.39,15.87,15.71,12.5,10.85,9.6,10.07]},
		{'area':4.163,'action':3.08,'capacity':118.45,'local':{'p':[166,751,754,756,849],'w':[2.827,1.188,2.512,1.424,0.5]},'dispersal':{'p':[71,166,751,754,756,757,849],'w':[0.014,1.194,0.558,1.14,0.685,4.163,0.293]},'initial':0,'monitored':0,'temp':[5,4.27,6.51,9.91,10.89,14.41,15.88,15.73,12.53,10.88,9.62,10.08]},
		{'area':2.791,'action':2.26,'capacity':80.02,'local':{'p':[57,760],'w':[1.411,0.916]},'dispersal':{'p':[37,55,57,167,755,758,760],'w':[1.663,0.01,0.72,0.573,0.014,2.791,0.406]},'initial':0,'monitored':0,'temp':[4.78,4.01,6.49,9.66,11.08,14.4,15.89,15.7,12.53,10.88,9.62,10.09]},
		{'area':0.116,'action':0.07,'capacity':2.88,'local':{'p':[39,41,155,761],'w':[0.294,0.37,0.335,0.431]},'dispersal':{'p':[39,40,41,155,759,761],'w':[0.358,0.052,0.332,0.119,0.116,0.212]},'initial':0,'monitored':0,'temp':[4.39,3.55,5.99,9.15,10.54,13.85,15.37,15.19,12.08,10.44,9.21,9.65]},
		{'area':2.065,'action':1.62,'capacity':58.82,'local':{'p':[57,755,758],'w':[1.927,0.22,0.916]},'dispersal':{'p':[37,52,57,755,758,760,832,833,836,837,838,842],'w':[0.246,0.038,0.843,0.066,0.329,2.065,0.021,0.904,0.32,0.845,0.127,0.173]},'initial':0,'monitored':0,'temp':[5.03,4.31,6.82,9.99,11.44,14.76,16.24,16.03,12.82,11.15,9.89,10.36]},
		{'area':0.866,'action':0.24,'capacity':22.85,'local':{'p':[39,41,167,759],'w':[1.351,1.349,0.848,0.431]},'dispersal':{'p':[6,39,41,155,167,759,761],'w':[0.192,0.815,0.632,0.031,0.297,0.116,0.866]},'initial':0,'monitored':0,'temp':[4.46,3.63,6.09,9.24,10.64,13.95,15.47,15.29,12.17,10.53,9.29,9.74]},
		{'area':0.692,'action':0.03,'capacity':13.45,'local':{'p':[8,44,70,763],'w':[0.15,3.238,0.737,0.323]},'dispersal':{'p':[8,24,44,70,762,763],'w':[0.188,0.011,1.552,0.25,0.692,0.279]},'initial':0,'monitored':0,'temp':[4.47,3.73,6.21,9.26,10.74,14.05,15.66,15.4,12.28,10.62,9.39,9.85]},
		{'area':5.797,'action':1.44,'capacity':142.32,'local':{'p':[8,24,44,45,70,675,762,765,767],'w':[2.023,3.129,0.594,0.163,0.737,0.972,0.323,1.785,0.436]},'dispersal':{'p':[8,24,44,45,70,154,675,762,763,765,767],'w':[0.845,1.407,0.242,0.235,0.248,0.055,0.461,0.154,5.797,0.643,0.198]},'initial':0,'monitored':0,'temp':[4.7,4.01,6.52,9.55,11.05,14.36,15.99,15.68,12.56,10.88,9.62,10.08]},
		{'area':3.758,'action':0.29,'capacity':94.2,'local':{'p':[168,674,766,767,770],'w':[1.074,0.204,2.486,2.434,1.982]},'dispersal':{'p':[168,674,764,766,767,770],'w':[0.566,0.243,3.758,1.103,0.939,0.917]},'initial':0,'monitored':0,'temp':[5.06,4.46,7.03,10.14,11.6,14.99,16.6,16.28,13.12,11.32,10.03,10.49]},
		{'area':3.667,'action':0.11,'capacity':89.82,'local':{'p':[670,673,674,763,767],'w':[0.008,0.179,1.997,1.785,2.657]},'dispersal':{'p':[670,673,674,763,765,767],'w':[0.052,0.111,0.829,0.854,3.667,1.203]},'initial':0,'monitored':0,'temp':[4.97,4.34,6.89,9.96,11.44,14.78,16.41,16.07,12.94,11.2,9.92,10.37]},
		{'area':5.085,'action':1.11,'capacity':132.09,'local':{'p':[168,177,764,770,772,824],'w':[1.808,0.156,2.486,1.022,0.621,4.254]},'dispersal':{'p':[168,177,764,766,770,772,821,824],'w':[0.814,0.252,0.98,5.085,0.497,0.382,0.022,1.712]},'initial':0,'monitored':0,'temp':[5,4.41,6.98,10.1,11.55,14.95,16.56,16.25,13.08,11.27,9.98,10.44]},
		{'area':3.899,'action':0.21,'capacity':97.98,'local':{'p':[45,168,674,763,764,765],'w':[1.158,1.43,0.883,0.436,2.434,2.657]},'dispersal':{'p':[8,45,168,674,763,764,765,767,770],'w':[0.029,0.641,0.499,0.49,0.272,1.049,1.05,3.899,0.049]},'initial':0,'monitored':0,'temp':[4.98,4.36,6.92,10.01,11.48,14.84,16.45,16.13,12.98,11.23,9.94,10.4]},
		{'area':0.015,'action':0,'capacity':0.36,'local':{'p':[],'w':[]},'dispersal':{'p':[768,769,770],'w':[0.015,0.033,0.676]},'initial':0,'monitored':0,'temp':[5.13,4.54,7.1,10.23,11.71,15.08,16.69,16.36,13.21,11.42,10.11,10.57]},
		{'area':0.033,'action':0,'capacity':0.81,'local':{'p':[],'w':[]},'dispersal':{'p':[768,769,770],'w':[0.015,0.033,0.8]},'initial':0,'monitored':0,'temp':[5.13,4.54,7.1,10.23,11.71,15.08,16.69,16.36,13.21,11.41,10.11,10.57]},
		{'area':5.056,'action':0.58,'capacity':126.2,'local':{'p':[674,764,766,772],'w':[1.946,1.982,1.022,1.495]},'dispersal':{'p':[153,169,674,764,766,767,768,769,770,772,773,774],'w':[0.026,1.168,0.875,0.805,0.524,0.025,0.015,0.033,5.056,0.684,0.004,0.037]},'initial':0,'monitored':0,'temp':[5.11,4.52,7.09,10.22,11.7,15.08,16.68,16.36,13.2,11.4,10.09,10.55]},
		{'area':1.284,'action':0,'capacity':31.63,'local':{'p':[169,773,774,775],'w':[1.827,1.637,1.636,0.045]},'dispersal':{'p':[169,771,773,774,775],'w':[0.918,1.284,0.701,0.769,0.173]},'initial':0,'monitored':0,'temp':[5.15,4.55,7.11,10.29,11.78,15.16,16.75,16.43,13.28,11.46,10.14,10.61]},
		{'area':4.51,'action':0.07,'capacity':109.3,'local':{'p':[766,770,777,821,822,824],'w':[0.621,1.495,1.027,0.427,3.068,0.258]},'dispersal':{'p':[169,766,770,772,773,775,777,782,821,822,824],'w':[0.203,0.334,0.58,4.51,0.669,0.112,0.463,0.018,0.262,1.21,0.156]},'initial':0,'monitored':0,'temp':[5.1,4.52,7.09,10.27,11.73,15.15,16.74,16.42,13.25,11.4,10.1,10.57]},
		{'area':1.617,'action':0.01,'capacity':40.12,'local':{'p':[169,771,775],'w':[0.565,1.637,1.146]},'dispersal':{'p':[169,770,771,772,773,774,775,777],'w':[0.342,0.017,0.579,0.835,1.617,0.119,0.518,0.085]},'initial':0,'monitored':0,'temp':[5.13,4.54,7.11,10.3,11.78,15.18,16.77,16.45,13.29,11.44,10.13,10.6]},
		{'area':13.237,'action':2.07,'capacity':333.73,'local':{'p':[169,666,667,668,672,771,775,778,779],'w':[2.163,1.895,1.783,0.46,1.05,1.636,0.421,1.602,0.791]},'dispersal':{'p':[153,169,660,666,667,668,669,672,674,770,771,773,774,775,778,779],'w':[0.6,0.864,0.712,0.722,0.733,0.273,0.799,0.533,0.09,0.021,0.584,0.093,13.237,0.281,0.558,0.353]},'initial':0,'monitored':0,'temp':[5.18,4.58,7.14,10.28,11.…
		{'area':1.362,'action':0.2,'capacity':34.24,'local':{'p':[771,773,774,778],'w':[0.045,1.146,0.421,0.95]},'dispersal':{'p':[771,772,773,774,775,777,778],'w':[0.111,0.11,0.425,0.276,1.362,0.82,0.4]},'initial':0,'monitored':0,'temp':[5.15,4.56,7.13,10.33,11.83,15.22,16.8,16.48,13.33,11.48,10.15,10.62]},
		{'area':1.8,'action':0.12,'capacity':26.41,'local':{'p':[69,780,783],'w':[1.548,1.936,2.571]},'dispersal':{'p':[69,664,776,779,780,783],'w':[0.696,0.022,1.8,0.022,0.927,1.203]},'initial':0,'monitored':0,'temp':[5.11,4.5,7.06,10.29,11.89,15.21,16.77,16.47,13.34,11.48,10.09,10.57]},
		{'area':3.957,'action':0,'capacity':95.99,'local':{'p':[772,782,822],'w':[1.027,1.856,0.264]},'dispersal':{'p':[69,772,773,775,777,778,779,782,816,822],'w':[0.699,0.436,0.08,0.599,3.957,0.313,0.254,0.672,0.162,0.222]},'initial':0,'monitored':0,'temp':[5.16,4.57,7.15,10.35,11.87,15.26,16.84,16.53,13.36,11.5,10.16,10.63]},
		{'area':1.063,'action':0.02,'capacity':26.31,'local':{'p':[774,775,779],'w':[1.602,0.95,1.331]},'dispersal':{'p':[69,774,775,777,778,779],'w':[0.015,0.836,0.43,0.3,1.063,0.893]},'initial':0,'monitored':0,'temp':[5.16,4.56,7.12,10.33,11.85,15.21,16.79,16.47,13.34,11.5,10.16,10.62]},
		{'area':2.851,'action':0.13,'capacity':20.38,'local':{'p':[69,660,774,778],'w':[1.783,1.462,0.791,1.331]},'dispersal':{'p':[69,660,664,774,776,777,778,779,783],'w':[0.769,0.561,0.596,0.484,0.007,0.318,0.53,2.851,0.111]},'initial':0,'monitored':0,'temp':[5.16,4.56,7.12,10.33,11.88,15.22,16.79,16.48,13.35,11.51,10.15,10.62]},
		{'area':3.712,'action':4.23,'capacity':83.42,'local':{'p':[69,776,781,783,789],'w':[1.33,1.936,1.165,0.434,2.937]},'dispersal':{'p':[69,656,658,662,776,780,781,783,789],'w':[0.598,0.014,0.141,0.235,0.728,3.712,0.636,0.211,1.176]},'initial':0,'monitored':0,'temp':[5.08,4.46,7.03,10.25,11.86,15.19,16.76,16.46,13.32,11.45,10.06,10.54]},
		{'area':5.626,'action':0.04,'capacity':17.61,'local':{'p':[69,780,789,815,816],'w':[1.34,1.165,0.999,2.354,1.881]},'dispersal':{'p':[69,780,781,786,789,812,815,816],'w':[0.688,0.478,5.626,0.547,0.541,0.104,1.003,0.849]},'initial':0,'monitored':0,'temp':[5.26,4.67,7.27,10.46,12.05,15.43,17.01,16.7,13.53,11.62,10.23,10.72]},
		{'area':4.197,'action':0.58,'capacity':104.72,'local':{'p':[777,816,817,822],'w':[1.856,1.078,1.812,2.172]},'dispersal':{'p':[69,772,777,782,816,817,822],'w':[0.04,0.02,0.83,4.197,1.011,0.887,0.993]},'initial':0,'monitored':0,'temp':[5.17,4.61,7.2,10.38,11.89,15.29,16.89,16.57,13.39,11.51,10.17,10.65]},
		{'area':3.236,'action':0.09,'capacity':69.94,'local':{'p':[69,664,776,780],'w':[0.253,2.394,2.571,0.434]},'dispersal':{'p':[69,656,662,663,664,776,779,780,783],'w':[0.212,0.002,1.119,0.111,0.842,0.89,0.194,0.297,3.236]},'initial':0,'monitored':0,'temp':[5.07,4.46,7.01,10.25,11.85,15.15,16.71,16.41,13.29,11.45,10.06,10.53]},
		{'area':0.167,'action':0.21,'capacity':5.06,'local':{'p':[],'w':[]},'dispersal':{'p':[170,784,785,786,792],'w':[0.538,0.167,0.054,0.215,0.174]},'initial':0,'monitored':0,'temp':[5.33,4.7,7.33,10.5,12.18,15.53,17.14,16.82,13.62,11.7,10.26,10.76]},
		{'area':0.06,'action':0,'capacity':1.38,'local':{'p':[],'w':[]},'dispersal':{'p':[170,784,785,786,792],'w':[0.069,0.138,0.06,0.622,0.052]},'initial':0,'monitored':0,'temp':[5.39,4.78,7.41,10.57,12.25,15.6,17.2,16.88,13.69,11.76,10.32,10.82]},
		{'area':6.154,'action':1.05,'capacity':71.28,'local':{'p':[789,810,812],'w':[3.221,1.851,1.423]},'dispersal':{'p':[170,781,784,785,786,789,792,803,810,812,815],'w':[0.437,0.611,0.134,0.06,6.154,1.28,0.299,0.145,0.783,0.852,0.073]},'initial':0,'monitored':0,'temp':[5.36,4.76,7.38,10.53,12.19,15.53,17.14,16.82,13.64,11.71,10.29,10.79]},
		{'area':2.388,'action':2.04,'capacity':69.8,'local':{'p':[170,658,788,790],'w':[2.726,1.206,1.116,1.957]},'dispersal':{'p':[170,658,787,788,789,790],'w':[1.142,0.761,2.388,0.639,0.018,0.701]},'initial':0,'monitored':0,'temp':[4.68,4,6.54,9.73,11.39,14.69,16.29,16.01,12.89,11.04,9.64,10.14]},
		{'area':9.08,'action':11.74,'capacity':262.51,'local':{'p':[170,171,648,659,787,790,794],'w':[2.346,0.409,1.96,0.601,1.116,1.502,3.231]},'dispersal':{'p':[170,171,648,659,787,788,790,792,794],'w':[0.979,0.241,0.874,0.346,0.431,9.08,0.592,1.001,1.267]},'initial':0,'monitored':0,'temp':[4.53,3.84,6.4,9.56,11.23,14.53,16.17,15.85,12.74,10.91,9.5,9.99]},
		{'area':6.809,'action':2.86,'capacity':83.14,'local':{'p':[780,781,786],'w':[2.937,0.999,3.221]},'dispersal':{'p':[170,656,658,662,780,781,786,787,789],'w':[0.914,0.001,0.614,0.072,1.229,0.574,1.269,0.011,6.809]},'initial':0,'monitored':0,'temp':[5.1,4.47,7.05,10.25,11.88,15.22,16.8,16.51,13.35,11.46,10.06,10.55]},
		{'area':1.872,'action':3.25,'capacity':62.07,'local':{'p':[658,659,787,788],'w':[1.857,0.65,1.957,1.502]},'dispersal':{'p':[658,659,787,788,790],'w':[0.836,0.415,0.862,0.764,1.872]},'initial':0,'monitored':0,'temp':[4.39,3.68,6.19,9.37,11.03,14.31,15.92,15.65,12.56,10.75,9.36,9.85]},
		{'area':7.791,'action':4.73,'capacity':205.83,'local':{'p':[171,172,792,793,796,797,798,804,805,807],'w':[2.397,0.112,0.517,0.842,1.452,2.025,0.537,0.298,0.913,1.395]},'dispersal':{'p':[171,172,791,792,793,796,797,798,804,805,807],'w':[0.983,0.138,7.791,0.299,0.464,0.603,0.846,0.228,0.194,0.406,0.535]},'initial':0,'monitored':0,'temp':[4.43,3.74,6.36,9.48,11.2,14.52,16.23,15.84,12.66,10.89,9.44,9…
		{'area':6.01,'action':0.47,'capacity':143.71,'local':{'p':[171,791,803,805],'w':[2.136,0.517,3.327,1.362]},'dispersal':{'p':[170,171,784,785,786,788,791,792,803,805,810],'w':[0.274,0.973,0.13,0.043,0.411,0.776,0.348,6.01,1.211,0.65,0.069]},'initial':0,'monitored':0,'temp':[5,4.37,7.01,10.14,11.85,15.18,16.84,16.47,13.28,11.44,9.97,10.45]},
		{'area':8.199,'action':4.74,'capacity':222.41,'local':{'p':[150,171,646,791,794,795,797],'w':[0.912,1.766,2.061,0.842,1.999,2.866,0.987]},'dispersal':{'p':[150,171,646,648,652,791,793,794,795,797],'w':[0.532,0.728,0.841,0.001,0.001,0.427,8.199,0.846,1.235,0.451]},'initial':0,'monitored':0,'temp':[4.04,3.31,5.88,9.02,10.67,13.97,15.67,15.31,12.21,10.44,9.03,9.51]},
		{'area':5.975,'action':6.55,'capacity':179.03,'local':{'p':[150,171,648,788,793],'w':[0.375,3.259,1.375,3.231,1.999]},'dispersal':{'p':[150,171,648,788,793,794],'w':[0.271,1.254,0.611,1.406,0.927,5.975]},'initial':0,'monitored':0,'temp':[4.24,3.52,6.07,9.22,10.88,14.18,15.85,15.51,12.42,10.63,9.22,9.7]},
		{'area':6.419,'action':3.32,'capacity':174.91,'local':{'p':[68,650,793,797],'w':[0.618,1.949,2.866,1.276]},'dispersal':{'p':[68,149,646,650,793,795,797],'w':[0.283,0.119,0.404,0.669,1.198,6.419,0.581]},'initial':0,'monitored':0,'temp':[3.93,3.2,5.78,8.93,10.57,13.88,15.59,15.22,12.1,10.34,8.93,9.4]},
		{'area':3.296,'action':2.7,'capacity':92.43,'local':{'p':[68,172,791,797],'w':[1.069,2.255,1.452,0.962]},'dispersal':{'p':[68,172,791,796,797,798],'w':[0.378,0.922,0.696,3.296,0.424,0.079]},'initial':0,'monitored':0,'temp':[4.13,3.38,6,9.11,10.85,14.16,15.91,15.52,12.31,10.58,9.14,9.62]},
		{'area':3.169,'action':0.68,'capacity':81.75,'local':{'p':[68,791,793,795,796],'w':[1.742,2.025,0.987,1.276,0.962]},'dispersal':{'p':[68,791,793,795,796,797],'w':[0.725,0.911,0.548,0.627,0.482,3.169]},'initial':0,'monitored':0,'temp':[4.07,3.33,5.93,9.05,10.75,14.06,15.79,15.41,12.25,10.5,9.07,9.55]},
		{'area':1.705,'action':0.29,'capacity':18.94,'local':{'p':[172,791,799,807],'w':[2.465,0.537,0.931,2.279]},'dispersal':{'p':[172,791,796,798,799,800,807],'w':[1.028,0.382,0.069,1.705,0.564,0.001,0.938]},'initial':0,'monitored':0,'temp':[4.57,3.88,6.54,9.64,11.39,14.71,16.46,16.05,12.8,11.05,9.58,10.05]},
		{'area':4.051,'action':0.16,'capacity':37.75,'local':{'p':[172,196,798,800,807,808],'w':[1.366,1.047,0.931,2.08,0.392,0.566]},'dispersal':{'p':[172,196,798,799,800,801,804,807,808],'w':[0.546,0.428,0.356,4.051,0.81,0.015,0.001,0.268,0.309]},'initial':0,'monitored':0,'temp':[4.75,4.08,6.78,9.86,11.63,14.95,16.72,16.3,13,11.25,9.76,10.23]},
		{'area':2.084,'action':0,'capacity':2.26,'local':{'p':[799,801,807,808],'w':[2.08,1.89,0.286,1.933]},'dispersal':{'p':[799,800,801,804,807,808],'w':[0.88,2.084,0.874,0.05,0.253,0.939]},'initial':0,'monitored':0,'temp':[4.91,4.27,6.97,10.06,11.82,15.16,16.91,16.48,13.18,11.43,9.93,10.39]},
		{'area':3.86,'action':0,'capacity':11.74,'local':{'p':[173,800,802,804,807,808,956],'w':[2.959,1.89,0.056,1.419,0.103,1.566,0.477]},'dispersal':{'p':[173,799,800,801,802,804,807,808,956],'w':[1.25,0.015,0.793,3.86,0.178,0.551,0.189,0.645,0.287]},'initial':0,'monitored':0,'temp':[5.02,4.41,7.11,10.21,11.96,15.3,17.03,16.61,13.32,11.55,10.04,10.51]},
		{'area':8.888,'action':0.28,'capacity':185.01,'local':{'p':[173,195,801,803,805,806,956],'w':[2.408,1.627,0.056,0.377,0.241,1.98,0.904]},'dispersal':{'p':[173,195,801,802,803,805,806,810,813,946,956,957],'w':[1.007,0.669,0.116,8.888,0.291,0.169,0.683,0.647,0.758,0.912,0.441,0.095]},'initial':0,'monitored':0,'temp':[5.16,4.61,7.27,10.33,12.03,15.33,17.04,16.64,13.43,11.61,10.15,10.62]},
		{'area':2.903,'action':0.03,'capacity':72.12,'local':{'p':[792,802,805,806],'w':[3.327,0.377,0.672,1.758]},'dispersal':{'p':[786,792,802,803,805,806,810],'w':[0.134,1.466,0.154,2.903,0.441,0.617,0.501]},'initial':0,'monitored':0,'temp':[5.14,4.53,7.18,10.29,12,15.32,16.98,16.61,13.42,11.56,10.1,10.58]},
		{'area':2.34,'action':0.03,'capacity':32.32,'local':{'p':[173,791,801,805,807],'w':[1.313,0.298,1.419,1.067,2.571]},'dispersal':{'p':[173,791,799,800,801,804,805,807],'w':[0.545,0.327,0.002,0.103,0.613,2.34,0.567,1.043]},'initial':0,'monitored':0,'temp':[4.82,4.17,6.85,9.96,11.7,15.03,16.75,16.34,13.09,11.32,9.83,10.3]},
		{'area':3.901,'action':0.45,'capacity':82.95,'local':{'p':[173,791,792,802,803,804,806],'w':[2.255,0.913,1.362,0.241,0.672,1.067,1.759]},'dispersal':{'p':[173,791,792,802,803,804,805,806,807],'w':[0.904,0.528,0.65,0.272,0.311,0.535,3.901,0.617,0.002]},'initial':0,'monitored':0,'temp':[4.95,4.33,7,10.11,11.84,15.17,16.87,16.46,13.24,11.44,9.95,10.42]},
		{'area':1.439,'action':0,'capacity':35.35,'local':{'p':[802,803,805],'w':[1.98,1.758,1.759]},'dispersal':{'p':[173,802,803,805,806,810],'w':[0.064,0.885,0.824,0.817,1.439,0.07]},'initial':0,'monitored':0,'temp':[5.1,4.51,7.16,10.26,11.97,15.3,16.98,16.58,13.38,11.55,10.08,10.56]},
		{'area':2.514,'action':0.49,'capacity':25.31,'local':{'p':[791,798,799,800,801,804],'w':[1.395,2.279,0.392,0.286,0.103,2.571]},'dispersal':{'p':[791,798,799,800,801,804,805,807],'w':[0.763,0.924,0.251,0.183,0.141,1.036,0.006,2.514]},'initial':0,'monitored':0,'temp':[4.67,4,6.67,9.77,11.51,14.84,16.57,16.16,12.92,11.16,9.68,10.15]},
		{'area':5.082,'action':0.13,'capacity':43.91,'local':{'p':[196,799,800,801,956,958],'w':[2.529,0.566,1.933,1.566,2.183,0.786]},'dispersal':{'p':[196,799,800,801,808,956,958],'w':[1.097,0.37,0.704,0.787,5.082,0.971,0.396]},'initial':0,'monitored':0,'temp':[4.98,4.36,7.06,10.14,11.89,15.21,16.96,16.55,13.25,11.48,9.99,10.45]},
		{'area':4.569,'action':0.31,'capacity':114.39,'local':{'p':[194,811,813,814,931,946,947],'w':[0.884,1.594,0.214,1.639,1.716,0.771,1.29]},'dispersal':{'p':[194,809,811,813,814,931,946,947],'w':[0.473,4.569,0.612,0.213,0.692,0.809,0.334,0.559]},'initial':0,'monitored':0,'temp':[5.2,4.74,7.34,10.33,11.94,15.2,16.9,16.52,13.42,11.54,10.16,10.64]},
		{'area':4.008,'action':0.66,'capacity':73.73,'local':{'p':[786,812],'w':[1.851,0.955]},'dispersal':{'p':[786,792,802,803,806,810,812,813],'w':[0.757,0.069,0.615,0.552,0.018,4.008,0.541,0.843]},'initial':0,'monitored':0,'temp':[5.26,4.7,7.33,10.4,12.08,15.38,17.04,16.67,13.53,11.63,10.2,10.69]},
		{'area':1.549,'action':0.3,'capacity':40.16,'local':{'p':[174,809,813,814],'w':[1.207,1.594,2.343,0.543]},'dispersal':{'p':[174,809,811,813,814,946],'w':[0.628,0.738,1.549,1.089,0.272,0.06]},'initial':0,'monitored':0,'temp':[5.22,4.76,7.35,10.32,11.95,15.19,16.88,16.48,13.44,11.54,10.16,10.65]},
		{'area':6.605,'action':0.19,'capacity':79.92,'local':{'p':[174,786,810,813,815,818],'w':[3.102,1.423,0.955,0.564,1.544,1.999]},'dispersal':{'p':[174,781,786,810,812,813,815,818],'w':[1.275,0.085,0.881,0.454,6.605,0.328,0.594,0.872]},'initial':0,'monitored':0,'temp':[5.29,4.77,7.37,10.45,12.07,15.38,17.02,16.67,13.55,11.64,10.24,10.73]},
		{'area':6.209,'action':0.12,'capacity':120.03,'local':{'p':[174,809,811,812,946],'w':[0.724,0.214,2.343,0.564,1.861]},'dispersal':{'p':[174,802,809,810,811,812,813,946],'w':[0.335,0.894,0.241,0.858,0.799,0.345,6.209,0.756]},'initial':0,'monitored':0,'temp':[5.21,4.72,7.33,10.33,12,15.26,16.95,16.55,13.45,11.58,10.17,10.65]},
		{'area':2.342,'action':0.06,'capacity':57.35,'local':{'p':[174,809,811,818,931],'w':[2.364,1.639,0.543,0.095,1.978]},'dispersal':{'p':[174,809,811,814,818,931],'w':[0.96,0.706,0.326,2.342,0.22,0.934]},'initial':0,'monitored':0,'temp':[5.21,4.76,7.36,10.35,11.95,15.22,16.91,16.53,13.44,11.54,10.17,10.66]},
		{'area':3.812,'action':0.26,'capacity':30.61,'local':{'p':[175,781,812,818],'w':[0.636,2.354,1.544,2.513]},'dispersal':{'p':[175,781,786,812,815,816,817,818],'w':[0.456,1.041,0.176,0.703,3.812,0.572,0.21,0.878]},'initial':0,'monitored':0,'temp':[5.27,4.72,7.32,10.46,12.05,15.41,17.01,16.69,13.53,11.62,10.24,10.73]},
		{'area':3.001,'action':0.3,'capacity':66.32,'local':{'p':[69,781,782],'w':[1.087,1.881,1.078]},'dispersal':{'p':[69,777,781,782,815,816,817],'w':[0.414,0.16,0.796,1.046,0.632,3.001,0.38]},'initial':0,'monitored':0,'temp':[5.22,4.65,7.24,10.42,11.97,15.36,16.95,16.64,13.46,11.57,10.21,10.69]},
		{'area':3.617,'action':0.51,'capacity':78.71,'local':{'p':[175,782,820,822],'w':[2.296,1.812,2.605,0.672]},'dispersal':{'p':[175,176,782,815,816,817,820,822],'w':[0.915,0.011,0.757,0.244,0.367,3.617,1.139,0.43]},'initial':0,'monitored':0,'temp':[5.19,4.67,7.26,10.4,11.92,15.3,16.92,16.59,13.41,11.53,10.18,10.66]},
		{'area':6.062,'action':0.18,'capacity':133.69,'local':{'p':[174,812,814,815,931],'w':[0.681,1.999,0.095,2.513,2.521]},'dispersal':{'p':[174,175,812,814,815,818,819,931,932],'w':[0.298,1.081,0.858,0.109,1.094,6.062,0.213,1.091,0.052]},'initial':0,'monitored':0,'temp':[5.25,4.75,7.36,10.43,12,15.33,16.98,16.63,13.5,11.59,10.22,10.71]},
		{'area':4.034,'action':0.92,'capacity':103.14,'local':{'p':[175,176,820,930,932,936],'w':[0.569,0.764,2.927,0.193,1.372,2.405]},'dispersal':{'p':[175,176,818,819,820,925,930,931,932,936],'w':[0.316,0.491,0.14,4.034,1.121,0.004,0.142,0.162,0.487,0.978]},'initial':0,'monitored':0,'temp':[5.16,4.68,7.29,10.37,11.89,15.26,16.9,16.57,13.39,11.51,10.16,10.64]},
		{'area':3.145,'action':0.33,'capacity':79.43,'local':{'p':[175,176,817,819,822],'w':[0.701,1.492,2.605,2.927,0.302]},'dispersal':{'p':[175,176,817,819,820,822],'w':[0.453,0.715,1.004,1.274,3.145,0.271]},'initial':0,'monitored':0,'temp':[5.17,4.67,7.27,10.38,11.89,15.28,16.91,16.57,13.39,11.51,10.17,10.65]},
		{'area':3.733,'action':0.11,'capacity':92.81,'local':{'p':[176,772,822,823,824,825],'w':[1.084,0.427,1.619,1.792,1.455,1.247]},'dispersal':{'p':[176,766,772,821,822,823,824,825],'w':[0.507,0.024,0.311,3.733,0.696,0.747,0.676,0.597]},'initial':0,'monitored':0,'temp':[5.05,4.49,7.07,10.21,11.68,15.08,16.69,16.38,13.18,11.35,10.05,10.51]},
		{'area':6.883,'action':7.04,'capacity':203.78,'local':{'p':[176,772,777,782,817,820,821],'w':[2.298,3.068,0.264,2.172,0.672,0.302,1.619]},'dispersal':{'p':[176,772,777,782,817,820,821,822],'w':[0.957,1.292,0.226,0.86,0.325,0.21,0.775,6.883]},'initial':0,'monitored':0,'temp':[5.11,4.56,7.14,10.31,11.79,15.2,16.81,16.48,13.3,11.44,10.12,10.59]},
		{'area':3.798,'action':0.5,'capacity':96.94,'local':{'p':[821,824,825,827],'w':[1.792,2.697,1.255,2.377]},'dispersal':{'p':[821,823,824,825,827],'w':[0.767,3.798,1.215,0.633,1.124]},'initial':0,'monitored':0,'temp':[4.97,4.42,6.99,10.12,11.57,14.96,16.57,16.28,13.08,11.27,9.97,10.43]},
		{'area':5.021,'action':1.81,'capacity':125.9,'local':{'p':[177,766,772,821,823,827],'w':[1.179,4.254,0.258,1.455,2.697,0.587]},'dispersal':{'p':[168,177,766,772,821,823,824,827],'w':[0.063,0.612,1.695,0.291,0.654,1.017,5.021,0.351]},'initial':0,'monitored':0,'temp':[4.97,4.39,6.95,10.08,11.53,14.92,16.53,16.23,13.05,11.25,9.95,10.42]},
		{'area':3.227,'action':0.12,'capacity':80.49,'local':{'p':[176,821,823,826,827],'w':[1.861,1.247,1.255,2.599,0.507]},'dispersal':{'p':[176,821,823,825,826,827,924],'w':[0.861,0.565,0.56,3.227,1.115,0.363,0.027]},'initial':0,'monitored':0,'temp':[5.02,4.49,7.07,10.2,11.67,15.06,16.67,16.37,13.17,11.34,10.02,10.49]},
		{'area':4.024,'action':0.28,'capacity':101.77,'local':{'p':[176,825,827,924,925,928],'w':[1.161,2.599,0.227,2.382,0.732,1.569]},'dispersal':{'p':[176,825,826,827,924,925,928],'w':[0.596,1.028,4.024,0.272,0.973,0.438,0.649]},'initial':0,'monitored':0,'temp':[5.02,4.51,7.1,10.22,11.7,15.09,16.7,16.4,13.19,11.35,10.03,10.5]},
		{'area':9.838,'action':4.89,'capacity':266.48,'local':{'p':[177,823,824,825,826,828,920,921,924],'w':[2.094,2.377,0.587,0.507,0.227,1.438,2.464,0.429,1.833]},'dispersal':{'p':[177,823,824,825,826,827,828,920,921,924,926],'w':[0.9,0.918,0.356,0.264,0.149,9.838,0.626,1.003,0.279,0.762,0.027]},'initial':0,'monitored':0,'temp':[4.86,4.29,6.85,9.97,11.44,14.8,16.4,16.14,12.93,11.15,9.85,10.31]},
		{'area':4.776,'action':3.88,'capacity':136.72,'local':{'p':[177,827,830,831,914,921],'w':[1.396,1.438,0.713,2.588,0.274,2.359]},'dispersal':{'p':[177,827,828,830,831,914,921],'w':[0.634,0.718,4.776,0.328,1.08,0.268,0.98]},'initial':0,'monitored':0,'temp':[4.7,4.04,6.6,9.71,11.19,14.52,16.1,15.88,12.67,10.94,9.66,10.14]},
		{'area':0.003,'action':0.01,'capacity':0.14,'local':{'p':[9],'w':[0.174]},'dispersal':{'p':[9,48,829,830],'w':[0.349,0.146,0.003,0.094]},'initial':0,'monitored':0,'temp':[4.42,3.69,6.2,9.29,10.77,14.08,15.67,15.46,12.29,10.6,9.37,9.85]},
		{'area':3.106,'action':1.18,'capacity':82.21,'local':{'p':[9,177,828,831],'w':[3.229,2.385,0.713,1.495]},'dispersal':{'p':[9,48,177,828,829,830,831],'w':[1.601,0.098,0.978,0.402,0.003,3.106,0.584]},'initial':0,'monitored':0,'temp':[4.54,3.84,6.37,9.46,10.95,14.27,15.85,15.63,12.45,10.75,9.5,9.97]},
		{'area':6.735,'action':0.66,'capacity':167.85,'local':{'p':[9,51,828,830,914,918],'w':[1.872,2.001,2.588,1.495,1.05,2.938]},'dispersal':{'p':[9,51,828,830,831,914,918,921],'w':[0.778,0.936,1.045,0.721,6.735,0.595,1.232,0.014]},'initial':0,'monitored':0,'temp':[4.62,3.92,6.47,9.57,11.08,14.38,15.95,15.75,12.53,10.83,9.58,10.06]},
		{'area':0.407,'action':0,'capacity':10.15,'local':{'p':[],'w':[]},'dispersal':{'p':[178,760,832,833,834,835,836],'w':[0.104,0.021,0.407,0.743,0.326,0.07,0.397]},'initial':0,'monitored':0,'temp':[5.26,4.58,7.17,10.3,11.82,15.11,16.6,16.37,13.11,11.43,10.17,10.63]},
		{'area':4.488,'action':1.37,'capacity':117.32,'local':{'p':[52,178],'w':[1.15,3.187]},'dispersal':{'p':[52,57,178,760,832,833,834,835,836,837],'w':[0.54,0.198,1.255,0.788,0.391,4.488,0.165,0.063,0.224,0.062]},'initial':0,'monitored':0,'temp':[5.15,4.46,7.03,10.16,11.68,14.97,16.46,16.24,12.99,11.32,10.06,10.53]},
		{'area':4.848,'action':0.59,'capacity':121.64,'local':{'p':[835,836,841,905],'w':[2.427,1.839,1.424,2.08]},'dispersal':{'p':[178,832,833,834,835,836,841,905,907],'w':[0.104,0.221,0.082,4.848,0.853,0.68,0.693,1.034,0.116]},'initial':0,'monitored':0,'temp':[5.18,4.5,7.04,10.19,11.65,14.98,16.46,16.25,12.99,11.31,10.05,10.51]},
		{'area':1.981,'action':0.22,'capacity':47.99,'local':{'p':[834,905,907],'w':[2.427,0.031,2.863]},'dispersal':{'p':[178,832,833,834,835,905,907],'w':[0.612,0.02,0.048,1.03,1.981,0.216,1.15]},'initial':0,'monitored':0,'temp':[5.18,4.51,7.08,10.21,11.73,15.03,16.51,16.29,13.03,11.35,10.09,10.56]},
		{'area':1.831,'action':0.55,'capacity':47.5,'local':{'p':[834,837,841,842],'w':[1.839,0.04,1.123,0.965]},'dispersal':{'p':[760,832,833,834,836,837,841,842],'w':[0.189,0.364,0.157,0.783,1.831,0.035,0.611,0.441]},'initial':0,'monitored':0,'temp':[5.23,4.55,7.08,10.25,11.69,15.03,16.51,16.29,13.03,11.35,10.09,10.55]},
		{'area':1.33,'action':0.15,'capacity':33.22,'local':{'p':[836,838,842],'w':[0.04,0.888,2.164]},'dispersal':{'p':[37,755,760,833,836,837,838,842],'w':[0.023,0.055,1.215,0.025,0.132,1.33,0.375,0.894]},'initial':0,'monitored':0,'temp':[5.04,4.32,6.81,9.99,11.4,14.74,16.23,16.02,12.8,11.14,9.88,10.34]},
		{'area':2.971,'action':0.18,'capacity':70.35,'local':{'p':[756,837,839,842],'w':[0.664,0.888,2.189,0.904]},'dispersal':{'p':[37,38,755,756,760,837,838,839,842],'w':[0.118,0.216,0.714,0.403,0.126,0.419,2.971,0.832,0.429]},'initial':0,'monitored':0,'temp':[4.91,4.17,6.57,9.82,11.1,14.49,15.98,15.79,12.59,10.94,9.68,10.15]},
		{'area':2.528,'action':0.21,'capacity':63.84,'local':{'p':[179,756,838,842],'w':[1.455,1.936,2.189,1.104]},'dispersal':{'p':[179,756,838,839,842],'w':[0.721,0.923,0.926,2.528,0.61]},'initial':0,'monitored':0,'temp':[4.97,4.26,6.63,9.91,11.13,14.56,16.04,15.86,12.64,10.98,9.73,10.2]},
		{'area':2.565,'action':0.46,'capacity':65.92,'local':{'p':[179,756,845,849,851,854],'w':[1.637,1.353,0.246,1.299,1.372,0.356]},'dispersal':{'p':[179,756,840,845,849,851,854],'w':[0.771,0.685,2.565,0.247,0.612,0.468,0.232]},'initial':0,'monitored':0,'temp':[5.06,4.38,6.63,10.01,11,14.54,16.02,15.87,12.62,10.95,9.71,10.18]},
		{'area':5.478,'action':0.46,'capacity':137.22,'local':{'p':[179,834,836,842,843,902,905],'w':[0.793,1.424,1.123,1.245,2.104,1.18,1.175]},'dispersal':{'p':[179,834,836,841,842,843,902,905],'w':[0.431,0.646,0.479,5.478,0.607,0.809,0.525,0.585]},'initial':0,'monitored':0,'temp':[5.16,4.49,6.95,10.17,11.49,14.89,16.37,16.16,12.91,11.22,9.97,10.43]},
		{'area':3.11,'action':0.17,'capacity':78.37,'local':{'p':[179,836,837,838,839,841],'w':[0.519,0.965,2.164,0.904,1.104,1.245]},'dispersal':{'p':[179,760,836,837,838,839,841,842],'w':[0.308,0.21,0.427,0.704,0.492,0.453,0.575,3.11]},'initial':0,'monitored':0,'temp':[5.09,4.39,6.85,10.07,11.42,14.79,16.27,16.07,12.84,11.16,9.91,10.37]},
		{'area':2.761,'action':0.36,'capacity':70.11,'local':{'p':[179,841,845,901,902],'w':[1.879,2.104,1.26,0.73,0.796]},'dispersal':{'p':[179,841,843,845,901,902],'w':[0.851,0.932,2.761,0.629,0.378,0.402]},'initial':0,'monitored':0,'temp':[5.14,4.48,6.85,10.14,11.31,14.78,16.26,16.07,12.82,11.13,9.88,10.35]},
		{'area':3.796,'action':1.35,'capacity':100.1,'local':{'p':[180,752,849,852,854],'w':[1.589,2.056,0.892,1.191,0.464]},'dispersal':{'p':[180,741,752,844,849,852,854,855],'w':[0.633,0.175,0.902,3.796,0.432,0.463,0.273,0.864]},'initial':0,'monitored':0,'temp':[5.27,4.67,6.67,10.28,10.82,14.56,16.03,15.94,12.65,10.97,9.74,10.24]},
		{'area':2.165,'action':0,'capacity':54.08,'local':{'p':[179,840,843,848,851,901],'w':[0.492,0.246,1.26,1.935,1,0.98]},'dispersal':{'p':[179,840,843,845,848,851,853,901],'w':[0.281,0.208,0.554,2.165,0.724,0.414,0.116,0.568]},'initial':0,'monitored':0,'temp':[5.09,4.43,6.69,10.06,11.06,14.6,16.08,15.93,12.67,10.99,9.75,10.23]},
		{'area':2.486,'action':0.1,'capacity':62.57,'local':{'p':[847,850,890,895],'w':[1.426,2.343,1.031,1.838]},'dispersal':{'p':[846,847,850,890,894,895],'w':[2.486,0.695,1.011,0.56,0.106,0.779]},'initial':0,'monitored':0,'temp':[4.76,4.1,6.12,9.62,10.3,13.96,15.42,15.39,12.14,10.48,9.3,9.79]},
		{'area':4.404,'action':1.76,'capacity':118.15,'local':{'p':[180,846,848,850,853,895,899,901],'w':[1.114,1.426,0.641,0.46,1.066,1.752,0.232,1.28]},'dispersal':{'p':[180,846,847,848,850,852,853,895,899,901],'w':[0.531,0.554,4.404,0.317,0.266,0.007,0.443,0.808,0.203,0.551]},'initial':0,'monitored':0,'temp':[4.92,4.27,6.37,9.83,10.62,14.24,15.71,15.63,12.37,10.7,9.5,9.99]},
		{'area':1.063,'action':0,'capacity':26.58,'local':{'p':[845,847,851,853,901],'w':[1.935,0.641,0.123,1.73,0.471]},'dispersal':{'p':[845,847,848,851,853,901],'w':[0.76,0.414,1.063,0.243,0.702,0.364]},'initial':0,'monitored':0,'temp':[5.05,4.4,6.59,10.01,10.9,14.48,15.96,15.84,12.57,10.9,9.67,10.15]},
		{'area':3.783,'action':0.96,'capacity':98.83,'local':{'p':[751,752,756,757,840,844,854],'w':[0.768,1.577,1.335,0.5,1.299,0.892,1.111]},'dispersal':{'p':[751,752,756,757,840,844,849,851,854],'w':[0.394,0.632,0.612,0.335,0.582,0.469,3.783,0.002,0.473]},'initial':0,'monitored':0,'temp':[5.15,4.49,6.64,10.13,10.92,14.54,16.02,15.89,12.63,10.96,9.72,10.2]},
		{'area':2.931,'action':0.48,'capacity':74.79,'local':{'p':[180,846,847,864,890],'w':[1.659,2.343,0.46,2.276,0.495]},'dispersal':{'p':[180,846,847,850,855,864,890],'w':[0.753,0.902,0.321,2.931,0.078,0.957,0.378]},'initial':0,'monitored':0,'temp':[4.8,4.15,6.09,9.67,10.22,13.93,15.39,15.38,12.11,10.46,9.28,9.79]},
		{'area':0.81,'action':0.12,'capacity':20.54,'local':{'p':[840,845,848,853,854],'w':[1.372,1,0.123,0.472,0.922]},'dispersal':{'p':[179,840,845,848,849,851,853,854],'w':[0.043,0.677,0.48,0.083,0.004,0.81,0.267,0.504]},'initial':0,'monitored':0,'temp':[5.09,4.43,6.64,10.06,10.96,14.54,16.02,15.88,12.62,10.95,9.71,10.19]},
		{'area':1.247,'action':0.22,'capacity':31.83,'local':{'p':[180,844,853,854],'w':[1.39,1.191,1.026,0.966]},'dispersal':{'p':[180,844,847,852,853,854],'w':[0.707,0.581,0.016,1.247,0.554,0.477]},'initial':0,'monitored':0,'temp':[5.12,4.48,6.56,10.09,10.78,14.45,15.92,15.82,12.55,10.87,9.65,10.15]},
		{'area':1.547,'action':0,'capacity':38.43,'local':{'p':[180,847,848,851,852,854],'w':[0.297,1.066,1.73,0.472,1.026,0.419]},'dispersal':{'p':[180,845,847,848,851,852,853,854],'w':[0.22,0.105,0.59,0.664,0.275,0.429,1.547,0.242]},'initial':0,'monitored':0,'temp':[5.06,4.41,6.55,10.02,10.81,14.44,15.91,15.8,12.53,10.86,9.64,10.13]},
		{'area':1.169,'action':0.05,'capacity':29.05,'local':{'p':[840,844,849,851,852,853],'w':[0.356,0.464,1.111,0.922,0.966,0.419]},'dispersal':{'p':[840,844,849,851,852,853,854],'w':[0.268,0.301,0.561,0.355,0.421,0.297,1.169]},'initial':0,'monitored':0,'temp':[5.13,4.48,6.62,10.11,10.89,14.52,15.99,15.87,12.61,10.94,9.7,10.19]},
		{'area':3.454,'action':3.3,'capacity':101.31,'local':{'p':[180,741,752,861,862,864],'w':[0.833,1.654,0.09,1.038,1.668,0.567]},'dispersal':{'p':[180,741,752,844,850,855,861,862,864],'w':[0.684,0.75,0.231,0.669,0.069,3.454,0.513,0.632,0.29]},'initial':0,'monitored':0,'temp':[5.09,4.48,6.4,10.05,10.51,14.26,15.72,15.69,12.41,10.74,9.54,10.04]},
		{'area':3.086,'action':1.04,'capacity':82.11,'local':{'p':[181,747,748,857,859,860,861],'w':[2.17,0.961,0.646,0.782,0.948,0.242,1.129]},'dispersal':{'p':[181,747,748,856,857,859,860,861],'w':[1.014,0.419,0.324,3.086,0.265,0.505,0.184,0.542]},'initial':0,'monitored':0,'temp':[4.7,4.06,5.89,9.55,9.99,13.7,15.14,15.18,11.95,10.32,9.16,9.65]},
		{'area':0.46,'action':0.04,'capacity':11.63,'local':{'p':[856,860,861,862],'w':[0.782,0.941,0.948,0.255]},'dispersal':{'p':[747,856,857,860,861,862],'w':[0.037,0.486,0.46,0.434,0.441,0.264]},'initial':0,'monitored':0,'temp':[4.86,4.23,6.08,9.76,10.18,13.91,15.36,15.37,12.12,10.48,9.3,9.8]},
		{'area':3.766,'action':2.8,'capacity':107.07,'local':{'p':[864,890,892],'w':[0.991,3.426,1.465]},'dispersal':{'p':[186,858,861,863,864,890,892],'w':[0.069,3.766,0.118,1.133,0.492,1.44,0.772]},'initial':0,'monitored':0,'temp':[4.46,3.78,5.74,9.24,9.91,13.53,14.97,15,11.78,10.16,9.01,9.5]},
		{'area':3.918,'action':1.28,'capacity':103.55,'local':{'p':[181,744,748,856,865,872],'w':[1.025,0.941,1.838,0.948,1.592,1.755]},'dispersal':{'p':[181,744,748,856,859,863,865,872],'w':[0.549,0.526,0.753,0.455,3.918,0.004,0.737,0.718]},'initial':0,'monitored':0,'temp':[4.84,4.19,6.12,9.71,10.28,13.9,15.33,15.34,12.13,10.51,9.35,9.8]},
		{'area':1.109,'action':0.27,'capacity':28.78,'local':{'p':[741,747,856,857,862],'w':[0.733,1.323,0.242,0.941,0.958]},'dispersal':{'p':[741,747,856,857,860,861,862],'w':[0.446,0.635,0.244,0.357,1.109,0.036,0.457]},'initial':0,'monitored':0,'temp':[5.01,4.4,6.26,9.95,10.35,14.1,15.55,15.55,12.28,10.64,9.44,9.93]},
		{'area':3.756,'action':2.59,'capacity':105.72,'local':{'p':[181,855,856,857,862,863],'w':[1.158,1.038,1.129,0.948,0.942,0.403]},'dispersal':{'p':[181,855,856,857,858,860,861,862,863,864],'w':[0.546,0.528,0.528,0.343,0.086,0.025,3.756,0.415,0.226,1.046]},'initial':0,'monitored':0,'temp':[4.7,4.05,5.91,9.55,10.01,13.72,15.18,15.21,11.96,10.32,9.16,9.66]},
		{'area':1.303,'action':0.15,'capacity':32.89,'local':{'p':[741,855,857,860,861],'w':[0.907,1.668,0.255,0.958,0.942]},'dispersal':{'p':[741,855,857,860,861,862],'w':[0.516,0.732,0.147,0.424,0.565,1.303]},'initial':0,'monitored':0,'temp':[5.02,4.4,6.29,9.96,10.39,14.13,15.59,15.57,12.31,10.65,9.46,9.95]},
		{'area':5.82,'action':3.59,'capacity':162.16,'local':{'p':[181,861,865,889,892],'w':[3.931,0.403,0.963,1.864,2.094]},'dispersal':{'p':[181,182,858,859,861,863,864,865,889,892],'w':[1.499,0.021,1.245,0.001,0.213,5.82,0.122,0.549,0.829,0.877]},'initial':0,'monitored':0,'temp':[4.36,3.67,5.57,9.1,9.71,13.33,14.77,14.82,11.62,10.01,8.9,9.37]},
		{'area':2.606,'action':0.41,'capacity':66.43,'local':{'p':[180,850,855,858,890],'w':[0.106,2.276,0.567,0.991,0.517]},'dispersal':{'p':[180,850,855,858,861,863,864,890],'w':[0.172,0.938,0.357,0.355,1.032,0.153,2.606,0.311]},'initial':0,'monitored':0,'temp':[4.68,4.02,5.92,9.52,10.04,13.74,15.2,15.21,11.96,10.32,9.16,9.66]},
		{'area':3.571,'action':0.29,'capacity':90.53,'local':{'p':[181,182,859,863,870,872,889],'w':[0.381,1.555,1.592,0.963,1.539,1.427,0.249]},'dispersal':{'p':[181,182,859,863,865,870,872,889],'w':[0.235,0.702,0.718,0.424,3.571,0.662,0.609,0.239]},'initial':0,'monitored':0,'temp':[4.66,3.97,5.95,9.46,10.15,13.71,15.13,15.14,11.95,10.35,9.22,9.65]},
		{'area':8.88,'action':4.36,'capacity':240.2,'local':{'p':[182,867,877,888,889],'w':[2.159,1.479,0.971,4.076,3.727]},'dispersal':{'p':[182,185,866,867,877,888,889],'w':[0.927,0.081,8.88,0.658,0.528,1.633,1.634]},'initial':0,'monitored':0,'temp':[4.44,3.7,5.83,9.14,10.11,13.55,14.96,14.92,11.75,10.19,9.12,9.51]},
		{'area':4.014,'action':0.47,'capacity':102.33,'local':{'p':[182,734,866,868,869,870,877],'w':[2.014,0.696,1.479,2.462,0.171,0.52,0.761]},'dispersal':{'p':[182,734,866,867,868,869,870,877],'w':[0.794,0.384,0.713,4.014,0.935,0.146,0.304,0.462]},'initial':0,'monitored':0,'temp':[4.56,3.82,5.93,9.27,10.23,13.63,15.03,15,11.85,10.32,9.23,9.59]},
		{'area':1.999,'action':0.02,'capacity':50.1,'local':{'p':[867,869,871,877,882],'w':[2.462,1.234,0.714,0.447,1.315]},'dispersal':{'p':[734,867,868,869,871,877,879,882],'w':[0.073,1.095,1.999,0.497,0.335,0.363,0.01,0.594]},'initial':0,'monitored':0,'temp':[4.53,3.77,5.89,9.2,10.21,13.58,14.97,14.93,11.79,10.29,9.22,9.56]},
		{'area':1.241,'action':0.14,'capacity':31.74,'local':{'p':[732,734,736,867,868,871],'w':[0.104,1.782,0.326,0.171,1.234,1.308]},'dispersal':{'p':[729,732,733,734,736,867,868,869,871],'w':[0.102,0.169,0.001,0.718,0.271,0.235,0.495,1.241,0.48]},'initial':0,'monitored':0,'temp':[4.67,3.92,6.03,9.38,10.34,13.73,15.12,15.08,11.94,10.43,9.34,9.67]},
		{'area':2.217,'action':0.32,'capacity':55.22,'local':{'p':[182,731,734,865,867,872],'w':[1.785,0.307,1.254,1.539,0.52,0.711]},'dispersal':{'p':[182,731,734,865,867,870,872],'w':[0.779,0.252,0.542,0.672,0.324,2.217,0.38]},'initial':0,'monitored':0,'temp':[4.83,4.15,6.21,9.66,10.46,13.95,15.36,15.34,12.16,10.57,9.44,9.83]},
		{'area':0.785,'action':0.13,'capacity':19.87,'local':{'p':[736,868,869,882],'w':[1.541,0.714,1.308,0.783]},'dispersal':{'p':[729,732,734,736,868,869,871,882],'w':[0.007,0.015,0.022,0.718,0.408,0.59,0.785,0.481]},'initial':0,'monitored':0,'temp':[4.54,3.77,5.89,9.19,10.22,13.56,14.96,14.91,11.78,10.31,9.23,9.55]},
		{'area':2.338,'action':0.14,'capacity':58.4,'local':{'p':[731,737,744,859,865,870],'w':[1.338,0.143,0.662,1.755,1.427,0.711]},'dispersal':{'p':[731,734,737,744,859,865,870,872],'w':[0.576,0.008,0.156,0.394,0.777,0.602,0.413,2.338]},'initial':0,'monitored':0,'temp':[4.99,4.34,6.35,9.88,10.56,14.12,15.53,15.52,12.32,10.71,9.54,9.95]},
		{'area':1.554,'action':2.41,'capacity':49.86,'local':{'p':[183,874,875,876],'w':[0.71,1.877,1.629,0.389]},'dispersal':{'p':[183,873,874,875,876],'w':[0.458,1.554,0.707,0.581,0.252]},'initial':0,'monitored':0,'temp':[4.05,3.18,5.3,8.5,9.75,12.95,14.3,14.26,11.16,9.77,8.81,9.11]},
		{'area':1.502,'action':1.84,'capacity':45.11,'local':{'p':[183,873,881],'w':[0.619,1.877,1.772]},'dispersal':{'p':[183,873,874,881],'w':[0.418,0.763,1.502,0.757]},'initial':0,'monitored':0,'temp':[4.05,3.17,5.27,8.48,9.73,12.92,14.27,14.22,11.12,9.76,8.81,9.09]},
		{'area':1.374,'action':0.44,'capacity':36.53,'local':{'p':[183,873,876,877],'w':[1.313,1.629,2.269,0.212]},'dispersal':{'p':[183,873,875,876,877],'w':[0.612,0.769,1.374,1.048,0.266]},'initial':0,'monitored':0,'temp':[4.18,3.34,5.49,8.68,9.91,13.15,14.51,14.45,11.33,9.92,8.94,9.24]},
		{'area':3.989,'action':0.55,'capacity':82.26,'local':{'p':[873,875,877,883,887,888],'w':[0.389,2.269,1.279,0.556,2.675,0.385]},'dispersal':{'p':[183,873,875,876,877,883,887,888],'w':[0.026,0.274,0.784,3.989,0.604,0.39,0.985,0.242]},'initial':0,'monitored':0,'temp':[4.2,3.38,5.56,8.75,9.97,13.24,14.61,14.54,11.41,9.95,8.96,9.29]},
		{'area':6.231,'action':0.86,'capacity':157.98,'local':{'p':[183,866,867,868,875,876,878,879,882,888],'w':[0.522,0.971,0.761,0.447,0.212,1.279,1.843,0.931,0.28,2.449]},'dispersal':{'p':[183,866,867,868,875,876,877,878,879,882,888],'w':[0.289,0.472,0.369,0.222,0.148,0.611,6.231,0.675,0.362,0.188,1.055]},'initial':0,'monitored':0,'temp':[4.44,3.66,5.83,9.06,10.2,13.51,14.89,14.82,11.68,10.2,9.18,9.5…
		{'area':1.213,'action':0.72,'capacity':33.74,'local':{'p':[183,877,879],'w':[1.418,1.843,1.174]},'dispersal':{'p':[183,877,878,879],'w':[0.719,0.935,1.213,0.743]},'initial':0,'monitored':0,'temp':[4.36,3.55,5.72,8.92,10.11,13.37,14.75,14.68,11.56,10.12,9.11,9.41]},
		{'area':3.291,'action':0.77,'capacity':83.01,'local':{'p':[183,877,878,880,882],'w':[0.999,0.931,1.174,1.819,2.465]},'dispersal':{'p':[183,868,877,878,879,880,882],'w':[0.516,0.035,0.534,0.556,3.291,0.863,1.112]},'initial':0,'monitored':0,'temp':[4.32,3.49,5.65,8.86,10.03,13.29,14.67,14.61,11.5,10.08,9.06,9.36]},
		{'area':4.92,'action':1.38,'capacity':128.1,'local':{'p':[72,183,722,879,881,882],'w':[1.245,0.876,2.595,1.819,1.504,0.691]},'dispersal':{'p':[72,183,721,722,879,880,881,882],'w':[0.609,0.429,0.003,1.099,0.723,4.92,0.733,0.392]},'initial':0,'monitored':0,'temp':[4.2,3.31,5.44,8.65,9.85,13.08,14.45,14.38,11.28,9.92,8.93,9.2]},
		{'area':4.633,'action':2.96,'capacity':104.32,'local':{'p':[183,722,874,880],'w':[0.574,2.004,1.772,1.504]},'dispersal':{'p':[183,722,874,880,881],'w':[0.36,0.908,0.675,0.645,4.633]},'initial':0,'monitored':0,'temp':[4.06,3.14,5.24,8.45,9.7,12.88,14.24,14.18,11.07,9.75,8.8,9.05]},
		{'area':3.516,'action':2.1,'capacity':96.16,'local':{'p':[72,721,736,868,871,877,879,880],'w':[0.333,0.727,1.154,1.315,0.783,0.28,2.465,0.691]},'dispersal':{'p':[72,721,736,868,871,877,879,880,882],'w':[0.246,0.365,0.432,0.652,0.306,0.281,0.948,0.377,3.516]},'initial':0,'monitored':0,'temp':[4.37,3.55,5.69,8.93,10.05,13.34,14.73,14.67,11.57,10.13,9.1,9.39]},
		{'area':3.774,'action':0.51,'capacity':90.2,'local':{'p':[184,876,886,887,888],'w':[1.734,0.556,0.474,2.135,0.911]},'dispersal':{'p':[184,876,883,884,886,887,888],'w':[0.644,0.351,3.774,0.611,0.343,0.742,0.585]},'initial':0,'monitored':0,'temp':[4.37,3.59,5.86,9.03,10.22,13.56,14.96,14.85,11.68,10.14,9.13,9.49]},
		{'area':2.303,'action':0.07,'capacity':57.73,'local':{'p':[185,886,888],'w':[0.678,2.207,2.494]},'dispersal':{'p':[185,883,884,886,888],'w':[0.477,0.676,2.303,0.928,1.191]},'initial':0,'monitored':0,'temp':[4.61,3.87,6.17,9.36,10.5,13.89,15.3,15.18,11.99,10.4,9.35,9.72]},
		{'area':3.864,'action':0.59,'capacity':96.9,'local':{'p':[184,185,886,1021],'w':[0.885,1.523,1.318,1.631]},'dispersal':{'p':[184,185,885,886,1021],'w':[0.414,0.677,3.864,0.599,0.739]},'initial':0,'monitored':0,'temp':[4.54,3.8,6.17,9.31,10.5,13.91,15.33,15.18,11.98,10.35,9.31,9.7]},
		{'area':2.372,'action':0.66,'capacity':61.25,'local':{'p':[184,185,883,884,885],'w':[1.105,1.704,0.474,2.207,1.318]},'dispersal':{'p':[184,185,883,884,885,886],'w':[0.511,0.81,0.383,0.898,0.618,2.372]},'initial':0,'monitored':0,'temp':[4.66,3.94,6.28,9.45,10.61,14.01,15.43,15.28,12.07,10.46,9.42,9.79]},
		{'area':1.895,'action':2.49,'capacity':48.48,'local':{'p':[876,883],'w':[2.675,2.135]},'dispersal':{'p':[876,883,887],'w':[1.156,1.039,1.895]},'initial':0,'monitored':0,'temp':[4.09,3.26,5.46,8.63,9.86,13.14,14.52,14.45,11.32,9.84,8.86,9.2]},
		{'area':7.814,'action':1.21,'capacity':200.09,'local':{'p':[185,866,876,877,883,884,889],'w':[1.578,4.076,0.385,2.449,0.911,2.494,0.163]},'dispersal':{'p':[185,866,876,877,883,884,888,889],'w':[0.764,1.611,0.303,1.07,0.418,0.953,7.814,0.24]},'initial':0,'monitored':0,'temp':[4.52,3.78,6.01,9.24,10.33,13.72,15.13,15.03,11.86,10.3,9.25,9.62]},
		{'area':11.283,'action':1.91,'capacity':288.75,'local':{'p':[182,185,863,865,866,888,892,1022],'w':[1.074,0.973,1.864,0.249,3.727,0.163,3.897,1.53]},'dispersal':{'p':[182,185,863,865,866,888,889,892,1022],'w':[0.486,0.47,0.834,0.202,1.437,0.148,11.283,1.568,0.737]},'initial':0,'monitored':0,'temp':[4.45,3.73,5.85,9.19,10.1,13.6,15.02,14.99,11.81,10.2,9.1,9.53]},
		{'area':5.802,'action':2.64,'capacity':154.89,'local':{'p':[186,846,850,858,864,891,892,894,895,896],'w':[0.722,1.031,0.495,3.426,0.517,0.66,0.17,1.343,0.017,1.41]},'dispersal':{'p':[186,846,850,858,864,890,891,892,894,895,896],'w':[0.377,0.425,0.245,1.316,0.329,5.802,0.325,0.201,0.535,0.097,0.563]},'initial':0,'monitored':0,'temp':[4.57,3.89,5.95,9.38,10.17,13.75,15.19,15.18,11.96,10.33,9.16,9.6…
		{'area':8.429,'action':1.44,'capacity':216,'local':{'p':[186,890,893,896,897,1011,1013,1017],'w':[4.987,0.66,0.411,1.984,2.832,0.714,0.402,0.606]},'dispersal':{'p':[186,203,890,891,893,896,897,1011,1013,1017],'w':[2.076,0.132,0.427,8.429,0.217,0.776,1.104,0.351,0.212,0.328]},'initial':0,'monitored':0,'temp':[4.62,3.92,6.23,9.42,10.59,14.03,15.44,15.37,12.18,10.54,9.34,9.8]},
		{'area':8.311,'action':2.59,'capacity':216.35,'local':{'p':[186,858,863,889,890,1022],'w':[3.311,1.465,2.094,3.897,0.17,0.865]},'dispersal':{'p':[186,858,863,889,890,892,1022],'w':[1.373,0.601,0.912,1.623,0.188,8.311,0.51]},'initial':0,'monitored':0,'temp':[4.49,3.79,5.9,9.26,10.15,13.67,15.09,15.07,11.88,10.26,9.13,9.58]},
		{'area':2.133,'action':0.7,'capacity':56.46,'local':{'p':[187,891,894,896,897],'w':[1.298,0.411,0.77,1.369,2.362]},'dispersal':{'p':[187,891,893,894,896,897],'w':[0.681,0.333,2.133,0.374,0.549,1.048]},'initial':0,'monitored':0,'temp':[4.61,3.92,6.17,9.42,10.53,13.99,15.44,15.37,12.16,10.52,9.32,9.77]},
		{'area':2.642,'action':0.72,'capacity':68.87,'local':{'p':[187,890,893,895,896],'w':[0.999,1.343,0.77,1.741,1.698]},'dispersal':{'p':[187,846,890,893,894,895,896],'w':[0.491,0.131,0.675,0.419,2.642,0.708,0.694]},'initial':0,'monitored':0,'temp':[4.65,3.96,6.11,9.47,10.39,13.93,15.38,15.33,12.11,10.47,9.28,9.75]},
		{'area':4.136,'action':0.44,'capacity':105.32,'local':{'p':[187,846,847,890,894,899],'w':[2.346,1.838,1.752,0.017,1.741,0.837]},'dispersal':{'p':[187,846,847,890,894,895,899,901],'w':[0.978,0.765,0.746,0.167,0.743,4.136,0.486,0.024]},'initial':0,'monitored':0,'temp':[4.76,4.09,6.23,9.62,10.5,14.08,15.54,15.47,12.24,10.58,9.38,9.86]},
		{'area':2.533,'action':0.6,'capacity':66.01,'local':{'p':[890,891,893,894],'w':[1.41,1.984,1.369,1.698]},'dispersal':{'p':[890,891,893,894,896],'w':[0.744,0.942,0.65,0.749,2.533]},'initial':0,'monitored':0,'temp':[4.61,3.91,6.1,9.41,10.41,13.91,15.35,15.3,12.1,10.46,9.27,9.73]},
		{'area':7.327,'action':3.95,'capacity':199.26,'local':{'p':[187,891,893,900,1011,1012],'w':[1.187,2.832,2.362,0.806,4.441,0.047]},'dispersal':{'p':[187,891,893,897,900,1011,1012],'w':[0.568,1.295,0.919,7.327,0.424,1.843,0.122]},'initial':0,'monitored':0,'temp':[4.66,3.96,6.29,9.48,10.71,14.13,15.57,15.47,12.27,10.61,9.4,9.85]},
		{'area':5.407,'action':1.2,'capacity':138.84,'local':{'p':[65,188,903,904,905,906,1000,1002,1006],'w':[1.757,0.039,2.692,2.713,0.999,0.395,0.296,0.867,0.278]},'dispersal':{'p':[65,188,898,903,904,905,906,1000,1002,1006],'w':[0.794,0.138,5.407,1.102,0.94,0.485,0.266,0.201,0.402,0.193]},'initial':0,'monitored':0,'temp':[4.82,4.14,6.61,9.75,11.21,14.55,16.06,15.86,12.61,10.9,9.68,10.11]},
		{'area':4.312,'action':0.26,'capacity':107.74,'local':{'p':[187,188,847,895,900,901,902,905],'w':[1.286,1.256,0.232,0.837,0.696,2.037,0.956,0.597]},'dispersal':{'p':[187,188,847,895,899,900,901,902,905],'w':[0.581,0.534,0.224,0.376,4.312,0.379,0.819,0.432,0.331]},'initial':0,'monitored':0,'temp':[4.85,4.17,6.48,9.76,10.9,14.37,15.85,15.71,12.48,10.8,9.58,10.04]},
		{'area':7.577,'action':0.88,'capacity':192.04,'local':{'p':[187,188,897,899,906,1012],'w':[2.297,2.405,0.806,0.696,1.746,2.678]},'dispersal':{'p':[187,188,897,899,900,904,906,1008,1011,1012],'w':[0.966,0.948,0.405,0.397,7.577,0.01,0.761,0.085,0.08,1.069]},'initial':0,'monitored':0,'temp':[4.67,3.97,6.34,9.52,10.83,14.23,15.71,15.56,12.35,10.67,9.46,9.89]},
		{'area':3.191,'action':0.08,'capacity':79.96,'local':{'p':[843,845,847,848,899,902],'w':[0.73,0.98,1.28,0.471,2.037,1.546]},'dispersal':{'p':[843,845,847,848,895,899,901,902],'w':[0.416,0.41,0.636,0.243,0.036,0.912,3.191,0.681]},'initial':0,'monitored':0,'temp':[4.99,4.33,6.61,9.94,11,14.51,15.99,15.85,12.59,10.92,9.69,10.16]},
		{'area':2.572,'action':0.13,'capacity':63.65,'local':{'p':[841,843,899,901,905],'w':[1.18,0.796,0.956,1.546,2.101]},'dispersal':{'p':[841,843,899,901,902,905],'w':[0.582,0.421,0.487,0.638,2.572,0.975]},'initial':0,'monitored':0,'temp':[5.03,4.35,6.75,9.99,11.24,14.67,16.16,15.97,12.73,11.04,9.8,10.26]},
		{'area':3.847,'action':0.07,'capacity':95.03,'local':{'p':[898,1006],'w':[2.692,2.218]},'dispersal':{'p':[898,903,905,913,1000,1006],'w':[1.212,3.847,1.177,0.337,0.018,1.054]},'initial':0,'monitored':0,'temp':[4.98,4.32,6.83,9.96,11.44,14.77,16.27,16.06,12.8,11.1,9.87,10.31]},
		{'area':2.067,'action':1.19,'capacity':56.85,'local':{'p':[188,898,906],'w':[1.883,2.713,2.196]},'dispersal':{'p':[188,898,900,904,905,906],'w':[0.858,1.146,0.012,2.067,0.227,0.968]},'initial':0,'monitored':0,'temp':[4.77,4.07,6.52,9.67,11.09,14.44,15.94,15.76,12.53,10.83,9.61,10.04]},
		{'area':11.782,'action':2.62,'capacity':303.49,'local':{'p':[188,834,835,841,898,899,902,907,913],'w':[2.707,2.08,0.031,1.175,0.999,0.597,2.101,1.545,1.489]},'dispersal':{'p':[188,834,835,841,898,899,902,903,904,905,907,913],'w':[1.117,0.849,0.061,0.559,0.439,0.361,0.787,1.115,0.073,11.782,0.649,0.666]},'initial':0,'monitored':0,'temp':[5.01,4.34,6.82,9.98,11.39,14.75,16.23,16.03,12.79,11.1,9.86,…
		{'area':3.184,'action':0.07,'capacity':77.87,'local':{'p':[65,188,898,900,904,1008,1012],'w':[1.164,0.308,0.395,1.746,2.196,1.318,0.057]},'dispersal':{'p':[65,188,898,900,904,906,1008,1012],'w':[0.565,0.266,0.324,0.75,0.784,3.184,0.544,0.141]},'initial':0,'monitored':0,'temp':[4.63,3.92,6.34,9.49,10.92,14.27,15.78,15.6,12.38,10.66,9.46,9.88]},
		{'area':3.19,'action':0.11,'capacity':79.35,'local':{'p':[835,905,913],'w':[2.863,1.545,0.759]},'dispersal':{'p':[178,189,834,835,905,907,908,911,913],'w':[0.23,0.855,0.171,0.998,0.758,3.19,0.076,0.076,0.318]},'initial':0,'monitored':0,'temp':[5.13,4.46,7.03,10.15,11.67,14.97,16.46,16.24,12.98,11.3,10.05,10.51]},
		{'area':7.989,'action':1.55,'capacity':176.35,'local':{'p':[12,51,178,189,911,916,918,919],'w':[1.336,0.02,1.478,2.865,1.787,0.201,3.843,0.529]},'dispersal':{'p':[12,51,178,189,190,907,908,911,916,918,919],'w':[0.583,0.201,0.704,1.12,0.051,0.173,7.989,0.93,0.15,1.562,0.682]},'initial':0,'monitored':0,'temp':[4.83,4.11,6.69,9.79,11.33,14.62,16.14,15.94,12.69,11.01,9.77,10.25]},
		{'area':1.034,'action':0.17,'capacity':26.53,'local':{'p':[910,912,913],'w':[1.561,0.62,0.925]},'dispersal':{'p':[189,909,910,912,913,1005,1006],'w':[0.765,1.034,0.742,0.225,0.383,0.066,0.126]},'initial':0,'monitored':0,'temp':[4.93,4.26,6.81,9.93,11.44,14.75,16.26,16.06,12.79,11.1,9.85,10.31]},
		{'area':2.384,'action':0.26,'capacity':60.86,'local':{'p':[909,912],'w':[1.561,0.676]},'dispersal':{'p':[189,909,910,912,999,1005,1006],'w':[0.134,0.648,2.384,0.225,0.678,0.993,0.122]},'initial':0,'monitored':0,'temp':[4.86,4.19,6.73,9.84,11.35,14.66,16.19,15.99,12.72,11.02,9.77,10.23]},
		{'area':1.44,'action':0.11,'capacity':8.84,'local':{'p':[178,908],'w':[1.529,1.787]},'dispersal':{'p':[178,189,907,908,911],'w':[1.072,0.069,0.114,1.294,1.44]},'initial':0,'monitored':0,'temp':[4.98,4.28,6.86,9.96,11.51,14.8,16.3,16.09,12.84,11.16,9.91,10.38]},
		{'area':0.282,'action':0.09,'capacity':7.35,'local':{'p':[909,910,913],'w':[0.62,0.676,0.094]},'dispersal':{'p':[909,910,912,913,999,1006],'w':[0.331,0.307,0.282,0.122,0.108,0.433]},'initial':0,'monitored':0,'temp':[4.96,4.29,6.84,9.95,11.47,14.78,16.29,16.08,12.81,11.11,9.87,10.32]},
		{'area':2.456,'action':0.31,'capacity':61.62,'local':{'p':[905,907,909,912],'w':[1.489,0.759,0.925,0.094]},'dispersal':{'p':[189,903,905,907,909,912,913,1006],'w':[0.785,0.33,0.586,0.367,0.34,0.131,2.456,0.376]},'initial':0,'monitored':0,'temp':[5.06,4.4,6.96,10.07,11.59,14.9,16.4,16.18,12.91,11.22,9.98,10.43]},
		{'area':5.467,'action':2.23,'capacity':142.85,'local':{'p':[191,828,831,918,921],'w':[0.637,0.274,1.05,1.867,2.878]},'dispersal':{'p':[190,191,828,831,914,918,921,922],'w':[1.071,0.359,0.192,0.572,5.467,0.805,1.104,0.138]},'initial':0,'monitored':0,'temp':[4.77,4.11,6.68,9.78,11.28,14.6,16.16,15.96,12.72,11,9.72,10.19]},
		{'area':4.569,'action':2.57,'capacity':125.28,'local':{'p':[190,917,919,994,996],'w':[3.372,2.179,0.468,0.955,1.703]},'dispersal':{'p':[190,915,917,919,994,996],'w':[1.528,4.569,0.845,0.261,0.514,0.836]},'initial':0,'monitored':0,'temp':[4.8,4.14,6.71,9.81,11.32,14.63,16.18,15.98,12.71,11.01,9.74,10.21]},
		{'area':2.102,'action':0.61,'capacity':55.61,'local':{'p':[189,908,917,919,1005],'w':[2.056,0.201,1.689,1.853,0.366]},'dispersal':{'p':[189,908,916,917,919,1005],'w':[0.887,0.251,2.102,0.725,0.791,0.311]},'initial':0,'monitored':0,'temp':[4.8,4.11,6.68,9.78,11.31,14.61,16.13,15.94,12.67,10.99,9.74,10.21]},
		{'area':2.661,'action':0.51,'capacity':68.41,'local':{'p':[915,916,919,994,1005],'w':[2.179,1.689,0.906,0.518,1.489]},'dispersal':{'p':[189,915,916,917,919,994,1005],'w':[0.002,1.01,0.698,2.661,0.482,0.342,0.676]},'initial':0,'monitored':0,'temp':[4.76,4.07,6.64,9.74,11.26,14.57,16.1,15.91,12.64,10.95,9.7,10.17]},
		{'area':10.828,'action':0.21,'capacity':262.92,'local':{'p':[51,831,908,914],'w':[1.143,2.938,3.843,1.867]},'dispersal':{'p':[12,51,190,831,908,914,918,919],'w':[0.106,0.637,1.032,1.221,1.47,0.765,10.828,0.202]},'initial':0,'monitored':0,'temp':[4.7,3.99,6.56,9.66,11.19,14.49,16.02,15.83,12.59,10.9,9.65,10.14]},
		{'area':2.476,'action':0,'capacity':58.95,'local':{'p':[190,908,915,916,917],'w':[1.319,0.529,0.468,1.853,0.906]},'dispersal':{'p':[189,190,908,915,916,917,918,919],'w':[0.045,0.507,0.755,0.334,0.731,0.413,0.181,2.476]},'initial':0,'monitored':0,'temp':[4.76,4.06,6.63,9.73,11.26,14.56,16.09,15.9,12.63,10.95,9.7,10.18]},
		{'area':5.917,'action':0.82,'capacity':132.26,'local':{'p':[191,827,921,924,926],'w':[3.006,2.464,1.452,0.199,3.601]},'dispersal':{'p':[191,827,920,921,924,926,985],'w':[1.19,1.096,5.917,0.699,0.206,1.406,0.175]},'initial':0,'monitored':0,'temp':[4.86,4.28,6.86,9.97,11.46,14.8,16.4,16.15,12.92,11.14,9.84,10.3]},
		{'area':5.207,'action':2.9,'capacity':141.22,'local':{'p':[191,827,828,914,920],'w':[2.17,0.429,2.359,2.878,1.452]},'dispersal':{'p':[191,827,828,831,914,920,921],'w':[0.918,0.3,1.034,0.032,1.28,0.651,5.207]},'initial':0,'monitored':0,'temp':[4.78,4.16,6.73,9.83,11.32,14.65,16.23,16.01,12.78,11.04,9.75,10.22]},
		{'area':1.341,'action':3.6,'capacity':51.49,'local':{'p':[190,923,987],'w':[0.738,2.43,0.478]},'dispersal':{'p':[190,191,914,922,923,981,985,987],'w':[0.359,0.896,0.156,1.341,0.978,0.003,0.056,0.352]},'initial':0,'monitored':0,'temp':[4.89,4.29,6.88,9.98,11.47,14.8,16.38,16.16,12.9,11.15,9.84,10.31]},
		{'area':3.091,'action':4.67,'capacity':99.93,'local':{'p':[190,922,981,987,991,996],'w':[1.695,2.43,1.549,0.364,0.692,0.507]},'dispersal':{'p':[190,922,923,981,987,991,996],'w':[0.897,0.978,3.091,0.55,0.293,0.338,0.321]},'initial':0,'monitored':0,'temp':[4.9,4.29,6.87,9.98,11.47,14.79,16.36,16.15,12.89,11.15,9.84,10.3]},
		{'area':4.599,'action':0.34,'capacity':115.76,'local':{'p':[826,827,920,926,928,929],'w':[2.382,1.833,0.199,2.205,1.058,0.765]},'dispersal':{'p':[825,826,827,920,924,926,928,929],'w':[0.037,0.994,0.842,0.194,4.599,0.895,0.49,0.41]},'initial':0,'monitored':0,'temp':[4.95,4.42,7.01,10.12,11.6,14.97,16.58,16.3,13.08,11.27,9.95,10.41]},
		{'area':4.355,'action':0.63,'capacity':111.64,'local':{'p':[176,192,826,928,929,936,939,940],'w':[0.463,0.091,0.732,2.523,0.511,2.13,1.197,1.051]},'dispersal':{'p':[176,192,819,826,925,928,929,936,939,940],'w':[0.334,0.157,0.004,0.37,4.355,0.922,0.224,0.92,0.499,0.543]},'initial':0,'monitored':0,'temp':[5.07,4.59,7.19,10.3,11.79,15.17,16.8,16.49,13.27,11.42,10.09,10.55]},
		{'area':7.343,'action':1.25,'capacity':163.23,'local':{'p':[191,192,920,924,929,978,985],'w':[0.016,1.617,3.601,2.205,0.696,0.956,1.767]},'dispersal':{'p':[191,192,827,920,924,926,929,978,979,985],'w':[0.146,0.658,0.048,1.407,0.967,7.343,0.326,0.468,0.028,0.795]},'initial':0,'monitored':0,'temp':[4.9,4.36,6.95,10.06,11.55,14.9,16.51,16.25,13.01,11.21,9.89,10.35]},
		{'area':3.895,'action':0.1,'capacity':96.94,'local':{'p':[192,937,940,977,978],'w':[1.709,1.518,0.806,1.819,1.821]},'dispersal':{'p':[192,927,937,940,977,978],'w':[0.803,3.895,0.706,0.43,0.794,0.821]},'initial':0,'monitored':0,'temp':[4.99,4.5,7.1,10.21,11.71,15.06,16.68,16.42,13.16,11.34,10,10.45]},
		{'area':2.854,'action':0.12,'capacity':71.53,'local':{'p':[826,924,925,929],'w':[1.569,1.058,2.523,1.999]},'dispersal':{'p':[826,924,925,928,929],'w':[0.746,0.522,1.156,2.854,0.932]},'initial':0,'monitored':0,'temp':[5.02,4.53,7.12,10.24,11.72,15.1,16.72,16.42,13.2,11.37,10.04,10.5]},
		{'area':2.099,'action':0.32,'capacity':53.7,'local':{'p':[192,924,925,926,928],'w':[2.86,0.765,0.511,0.696,1.999]},'dispersal':{'p':[192,924,925,926,928,929,940],'w':[1.168,0.413,0.33,0.436,0.769,2.099,0.121]},'initial':0,'monitored':0,'temp':[4.98,4.48,7.08,10.19,11.67,15.04,16.66,16.38,13.14,11.32,9.99,10.45]},
		{'area':1.107,'action':0.22,'capacity':28.01,'local':{'p':[819,932,935,936,939],'w':[0.193,1.857,1.368,1.11,0.196]},'dispersal':{'p':[193,819,930,932,935,936,939],'w':[0.022,0.25,1.107,0.831,0.609,0.492,0.186]},'initial':0,'monitored':0,'temp':[5.11,4.64,7.23,10.3,11.82,15.18,16.82,16.51,13.32,11.45,10.11,10.58]},
		{'area':9.2,'action':1.72,'capacity':234.32,'local':{'p':[194,809,814,818],'w':[1.666,1.716,1.978,2.521]},'dispersal':{'p':[174,175,193,194,809,814,818,819,931,932,938],'w':[0.06,0.009,1.033,0.798,0.738,0.752,1.031,0.173,9.2,0.94,0.071]},'initial':0,'monitored':0,'temp':[5.18,4.71,7.31,10.34,11.9,15.21,16.89,16.54,13.4,11.51,10.15,10.63]},
		{'area':2.259,'action':0.33,'capacity':57.37,'local':{'p':[193,819,930,935],'w':[1.68,1.372,1.857,0.3]},'dispersal':{'p':[193,818,819,930,931,932,935,936],'w':[0.836,0.038,0.688,0.66,0.886,2.259,0.238,0.043]},'initial':0,'monitored':0,'temp':[5.12,4.65,7.25,10.31,11.83,15.18,16.84,16.52,13.34,11.47,10.12,10.59]},
		{'area':2.953,'action':0.6,'capacity':75.91,'local':{'p':[193,934,935,937,940],'w':[1.16,1.97,1.405,0.687,1.78]},'dispersal':{'p':[193,933,934,935,937,938,939,940],'w':[0.528,2.953,0.856,0.639,0.438,0.028,0.057,0.748]},'initial':0,'monitored':0,'temp':[5.03,4.55,7.14,10.2,11.72,15.06,16.71,16.43,13.22,11.37,10.03,10.49]},
		{'area':4.805,'action':1.48,'capacity':124.56,'local':{'p':[193,198,933,937,938,971],'w':[0.198,0.867,1.97,1.034,2.619,1.971]},'dispersal':{'p':[193,198,933,934,937,938,949,971],'w':[0.204,0.45,0.823,4.805,0.514,1.002,0.087,0.884]},'initial':0,'monitored':0,'temp':[5.02,4.54,7.13,10.18,11.7,15.03,16.7,16.42,13.21,11.36,10.02,10.47]},
		{'area':1.601,'action':0.45,'capacity':38.91,'local':{'p':[193,930,932,933,939,940],'w':[0.523,1.368,0.3,1.405,1.485,0.129]},'dispersal':{'p':[193,930,932,933,935,936,939,940],'w':[0.33,0.513,0.267,0.583,1.601,0.052,0.642,0.208]},'initial':0,'monitored':0,'temp':[5.07,4.6,7.19,10.26,11.77,15.12,16.77,16.47,13.28,11.42,10.07,10.54]},
		{'area':3.15,'action':0.97,'capacity':82.23,'local':{'p':[176,819,925,930,939],'w':[0.323,2.405,2.13,1.11,1.278]},'dispersal':{'p':[176,819,925,930,932,935,936,939],'w':[0.31,1.034,0.955,0.492,0.045,0.031,3.15,0.545]},'initial':0,'monitored':0,'temp':[5.11,4.63,7.23,10.33,11.83,15.21,16.84,16.52,13.32,11.46,10.12,10.59]},
		{'area':7.209,'action':0.31,'capacity':172.17,'local':{'p':[198,927,933,934,940,973,977],'w':[2.899,1.518,0.687,1.034,2.431,0.69,1.152]},'dispersal':{'p':[198,927,933,934,937,940,973,977],'w':[1.225,0.681,0.323,0.528,7.209,1.058,0.384,0.501]},'initial':0,'monitored':0,'temp':[5.01,4.53,7.13,10.22,11.73,15.07,16.72,16.45,13.2,11.36,10.02,10.47]},
		{'area':3.65,'action':0.34,'capacity':91.75,'local':{'p':[193,934,949,971],'w':[2.875,2.619,2.349,0.104]},'dispersal':{'p':[193,194,931,933,934,938,949,971],'w':[1.276,0.243,0.014,0.056,1.05,3.65,0.843,0.206]},'initial':0,'monitored':0,'temp':[5.05,4.58,7.17,10.2,11.74,15.06,16.74,16.44,13.25,11.39,10.05,10.51]},
		{'area':2.069,'action':0.19,'capacity':51.15,'local':{'p':[925,930,935,936,940],'w':[1.197,0.196,1.485,1.278,1.533]},'dispersal':{'p':[925,930,933,935,936,939,940],'w':[0.614,0.201,0.075,0.594,0.566,2.069,0.748]},'initial':0,'monitored':0,'temp':[5.07,4.59,7.19,10.28,11.78,15.14,16.78,16.48,13.27,11.42,10.08,10.54]},
		{'area':5.474,'action':0.18,'capacity':134.71,'local':{'p':[192,925,927,933,935,937,939],'w':[1.111,1.051,0.806,1.78,0.129,2.431,1.533]},'dispersal':{'p':[192,925,927,929,933,935,937,939,940],'w':[0.5,0.491,0.43,0.045,0.797,0.136,1.072,0.61,5.474]},'initial':0,'monitored':0,'temp':[5.03,4.56,7.15,10.24,11.74,15.09,16.73,16.45,13.22,11.38,10.04,10.5]},
		{'area':0.276,'action':0.12,'capacity':7.48,'local':{'p':[944,948,949],'w':[0.163,1.062,0.452]},'dispersal':{'p':[941,944,948,949,971],'w':[0.276,0.197,0.553,0.276,0.454]},'initial':0,'monitored':0,'temp':[5.14,4.66,7.27,10.29,11.87,15.17,16.87,16.57,13.35,11.49,10.13,10.58]},
		{'area':2.958,'action':0,'capacity':72.18,'local':{'p':[194,943,944,945,947],'w':[1.286,0.824,0.664,1.847,2.573]},'dispersal':{'p':[194,942,943,944,945,947,948,957],'w':[0.625,2.958,0.755,0.338,0.763,1.16,0.016,0.059]},'initial':0,'monitored':0,'temp':[5.21,4.72,7.35,10.36,11.99,15.27,16.97,16.63,13.43,11.58,10.19,10.65]},
		{'area':3.386,'action':0,'capacity':82.58,'local':{'p':[942,947,957,964],'w':[0.824,0.193,2.508,2.297]},'dispersal':{'p':[195,197,942,943,945,947,950,957,959,964],'w':[0.036,0.074,0.632,3.386,0.627,0.215,0.054,0.951,0.335,0.955]},'initial':0,'monitored':0,'temp':[5.18,4.66,7.31,10.33,11.98,15.26,16.98,16.65,13.39,11.56,10.16,10.61]},
		{'area':1.325,'action':0.25,'capacity':32.35,'local':{'p':[194,941,942,945,948,949],'w':[1.493,0.163,0.664,0.272,1.179,0.894]},'dispersal':{'p':[194,941,942,944,945,948,949],'w':[0.661,0.165,0.387,1.325,0.223,0.476,0.45]},'initial':0,'monitored':0,'temp':[5.18,4.7,7.32,10.33,11.92,15.21,16.91,16.59,13.39,11.53,10.16,10.61]},
		{'area':2.963,'action':0.04,'capacity':73.89,'local':{'p':[942,944,948,964,965],'w':[1.847,0.272,2.154,0.94,0.219]},'dispersal':{'p':[942,943,944,945,948,964,965],'w':[0.732,0.596,0.227,2.963,0.891,0.461,0.228]},'initial':0,'monitored':0,'temp':[5.18,4.68,7.31,10.33,11.94,15.22,16.94,16.62,13.38,11.54,10.15,10.61]},
		{'area':3.821,'action':0.35,'capacity':90.75,'local':{'p':[809,813,947,957],'w':[0.771,1.861,2.736,0.528]},'dispersal':{'p':[195,802,809,811,813,946,947,957],'w':[0.107,0.958,0.44,0.013,0.775,3.821,1.141,0.29]},'initial':0,'monitored':0,'temp':[5.19,4.69,7.33,10.34,12,15.27,16.98,16.59,13.43,11.58,10.17,10.64]},
		{'area':4.139,'action':0.81,'capacity':103.55,'local':{'p':[194,809,942,943,946,957],'w':[0.778,1.29,2.573,0.193,2.736,0.931]},'dispersal':{'p':[194,809,942,943,946,947,957],'w':[0.467,0.664,0.954,0.188,1.099,4.139,0.506]},'initial':0,'monitored':0,'temp':[5.21,4.72,7.35,10.35,11.99,15.26,16.96,16.6,13.43,11.57,10.18,10.64]},
		{'area':2.919,'action':0.43,'capacity':74.49,'local':{'p':[941,944,945,965],'w':[1.062,1.179,2.154,1.177]},'dispersal':{'p':[67,941,942,944,945,948,949,964,965,971],'w':[0.206,0.249,0.018,0.567,0.938,2.919,0.06,0.023,0.49,0.542]},'initial':0,'monitored':0,'temp':[5.16,4.67,7.29,10.31,11.9,15.18,16.89,16.59,13.36,11.51,10.14,10.59]},
		{'area':3.986,'action':0.04,'capacity':98.18,'local':{'p':[194,938,941,944,971],'w':[1.612,2.349,0.452,0.894,2.53]},'dispersal':{'p':[193,194,934,938,941,944,948,949,971],'w':[0.012,0.819,0.069,0.997,0.181,0.364,0.057,3.986,1.179]},'initial':0,'monitored':0,'temp':[5.1,4.62,7.23,10.25,11.81,15.12,16.81,16.51,13.3,11.45,10.09,10.55]},
		{'area':1.304,'action':0,'capacity':30.59,'local':{'p':[195,953,954,959],'w':[1.298,1.634,0.244,1.906]},'dispersal':{'p':[195,943,950,953,954,957,959],'w':[0.571,0.04,1.304,0.666,0.275,0.175,0.756]},'initial':0,'monitored':0,'temp':[5.14,4.59,7.26,10.3,11.99,15.27,17.01,16.67,13.37,11.56,10.13,10.58]},
		{'area':2.7,'action':0,'capacity':35.7,'local':{'p':[196,952,955,958],'w':[1.353,0.605,1.579,1.306]},'dispersal':{'p':[196,951,952,955,958],'w':[0.639,2.7,0.325,0.578,0.642]},'initial':0,'monitored':0,'temp':[4.91,4.28,6.97,10.01,11.75,15.01,16.77,16.42,13.12,11.34,9.9,10.36]},
		{'area':1.757,'action':0.03,'capacity':34.32,'local':{'p':[951,955,960],'w':[0.605,1.089,2.022]},'dispersal':{'p':[951,952,955,960],'w':[0.335,1.757,0.478,0.913]},'initial':0,'monitored':0,'temp':[4.92,4.3,6.98,10,11.72,14.96,16.73,16.41,13.11,11.33,9.9,10.36]},
		{'area':1.719,'action':0.1,'capacity':42.58,'local':{'p':[195,950,954,955,958,960],'w':[1.028,1.634,0.554,0.815,0.512,0.617]},'dispersal':{'p':[195,950,953,954,955,956,958,959,960],'w':[0.519,0.658,1.719,0.338,0.371,0.067,0.245,0.027,0.334]},'initial':0,'monitored':0,'temp':[5.09,4.51,7.19,10.23,11.94,15.21,16.96,16.61,13.31,11.51,10.08,10.53]},
		{'area':2.608,'action':0.25,'capacity':66.44,'local':{'p':[950,953,959,960,963],'w':[0.244,0.554,0.683,2.71,3.007]},'dispersal':{'p':[950,953,954,959,960,963],'w':[0.143,0.299,2.608,0.33,1.141,1.279]},'initial':0,'monitored':0,'temp':[5.02,4.44,7.12,10.13,11.81,15.06,16.82,16.52,13.21,11.42,10,10.45]},
		{'area':1.353,'action':0,'capacity':22.67,'local':{'p':[951,952,953,958,960],'w':[1.579,1.089,0.815,0.854,0.533]},'dispersal':{'p':[951,952,953,955,958,960],'w':[0.71,0.516,0.457,1.353,0.476,0.28]},'initial':0,'monitored':0,'temp':[4.99,4.39,7.07,10.11,11.83,15.09,16.85,16.51,13.2,11.42,9.98,10.44]},
		{'area':4.274,'action':0.08,'capacity':79.58,'local':{'p':[195,801,802,808,958],'w':[3.164,0.477,0.904,2.183,2.252]},'dispersal':{'p':[173,195,801,802,808,953,956,958],'w':[0.089,1.221,0.265,0.506,0.941,0.165,4.274,0.918]},'initial':0,'monitored':0,'temp':[5.11,4.53,7.22,10.29,12.02,15.33,17.07,16.68,13.38,11.59,10.12,10.57]},
		{'area':2.754,'action':0.05,'capacity':68.18,'local':{'p':[943,946,947],'w':[2.508,0.528,0.931]},'dispersal':{'p':[195,802,942,943,946,947,950,957,959],'w':[1.006,0.085,0.024,1.069,0.217,0.418,0.092,2.754,0.126]},'initial':0,'monitored':0,'temp':[5.18,4.65,7.31,10.34,12.02,15.3,17.02,16.67,13.41,11.59,10.16,10.62]},
		{'area':2.193,'action':0,'capacity':53.56,'local':{'p':[195,196,808,951,953,955,956],'w':[0.016,0.483,0.786,1.306,0.512,0.854,2.252]},'dispersal':{'p':[195,196,808,951,953,955,956,958],'w':[0.137,0.298,0.436,0.535,0.323,0.385,0.882,2.193]},'initial':0,'monitored':0,'temp':[5.02,4.41,7.1,10.16,11.89,15.17,16.92,16.56,13.25,11.47,10.01,10.47]},
		{'area':1.727,'action':0.08,'capacity':42.91,'local':{'p':[195,197,950,954,963],'w':[0.039,1.274,1.906,0.683,0.529]},'dispersal':{'p':[195,197,943,950,953,954,957,959,963,964],'w':[0.058,0.532,0.23,0.739,0.047,0.368,0.175,1.727,0.266,0.136]},'initial':0,'monitored':0,'temp':[5.13,4.59,7.26,10.29,11.96,15.23,16.98,16.65,13.36,11.54,10.12,10.57]},
		{'area':2.52,'action':0,'capacity':61.56,'local':{'p':[952,953,954,955],'w':[2.022,0.617,2.71,0.533]},'dispersal':{'p':[952,953,954,955,960],'w':[0.748,0.359,1.174,0.356,2.52]},'initial':0,'monitored':0,'temp':[4.97,4.37,7.05,10.06,11.76,15,16.77,16.46,13.16,11.37,9.95,10.4]},
		{'area':4.633,'action':0.14,'capacity':90.07,'local':{'p':[197,962,963],'w':[1.462,2.93,1.716]},'dispersal':{'p':[197,961,962,963,964,965],'w':[0.607,4.633,1.141,0.751,0.006,0.123]},'initial':0,'monitored':0,'temp':[5.01,4.47,7.12,10.12,11.75,14.98,16.75,16.52,13.19,11.38,9.99,10.44]},
		{'area':1.471,'action':0,'capacity':19.34,'local':{'p':[197,211,961],'w':[0.22,2.327,2.93]},'dispersal':{'p':[197,211,961,962,964,965],'w':[0.195,0.848,1.132,1.471,0.046,0.582]},'initial':0,'monitored':0,'temp':[5.04,4.51,7.16,10.17,11.79,15.03,16.8,16.57,13.24,11.41,10.03,10.47]},
		{'area':4.881,'action':0.23,'capacity':123.11,'local':{'p':[197,954,959,961],'w':[2.82,3.007,0.529,1.716]},'dispersal':{'p':[197,954,959,961,963],'w':[1.181,1.169,0.335,0.77,4.881]},'initial':0,'monitored':0,'temp':[5.03,4.48,7.14,10.15,11.8,15.04,16.8,16.53,13.22,11.42,10.01,10.46]},
		{'area':5.601,'action':0.06,'capacity':125.64,'local':{'p':[943,945,965],'w':[2.297,0.94,3.764]},'dispersal':{'p':[197,943,945,948,959,961,962,964,965],'w':[1.22,0.928,0.466,0.042,0.13,0.014,0.033,5.601,1.622]},'initial':0,'monitored':0,'temp':[5.13,4.61,7.26,10.28,11.9,15.17,16.91,16.62,13.33,11.5,10.11,10.56]},
		{'area':12.194,'action':0.35,'capacity':229.78,'local':{'p':[945,948,964,1072,1073],'w':[0.219,1.177,3.764,0.626,0.488]},'dispersal':{'p':[67,197,211,945,948,961,962,964,965,971,1071,1072,1073],'w':[1.242,0.174,0.969,0.19,0.496,0.053,0.383,1.413,12.194,0.024,0.072,1.455,0.224]},'initial':0,'monitored':0,'temp':[5.09,4.57,7.22,10.23,11.83,15.09,16.84,16.6,13.28,11.45,10.07,10.52]},
		{'area':4.373,'action':1.22,'capacity':113.72,'local':{'p':[67,968,1074],'w':[1.562,2.044,1.828]},'dispersal':{'p':[67,966,968,969,1065,1074,1075],'w':[0.738,4.373,0.901,0.075,1.124,0.781,0.059]},'initial':0,'monitored':0,'temp':[5.09,4.59,7.23,10.28,11.83,15.13,16.84,16.61,13.29,11.44,10.09,10.53]},
		{'area':1.685,'action':0.77,'capacity':45.45,'local':{'p':[199,969,970,975],'w':[0.96,1.228,1.356,0.604]},'dispersal':{'p':[198,199,967,969,970,973,975],'w':[0.445,0.413,1.685,0.482,0.635,0.126,0.362]},'initial':0,'monitored':0,'temp':[5.01,4.5,7.13,10.23,11.75,15.08,16.74,16.5,13.2,11.36,10.01,10.45]},
		{'area':6.869,'action':1.28,'capacity':176.44,'local':{'p':[67,198,966,971],'w':[1.26,2.297,2.044,3.479]},'dispersal':{'p':[67,198,966,968,969,971,1065],'w':[0.644,1.026,0.825,6.869,0.489,1.454,0.133]},'initial':0,'monitored':0,'temp':[5.05,4.55,7.17,10.22,11.75,15.07,16.77,16.52,13.24,11.4,10.05,10.49]},
		{'area':2.609,'action':0.08,'capacity':64.27,'local':{'p':[967,970,1065,1068],'w':[1.228,1.144,0.588,1.381]},'dispersal':{'p':[198,966,967,968,969,970,1065,1068],'w':[0.905,0.084,0.505,0.569,2.609,0.514,0.272,0.663]},'initial':0,'monitored':0,'temp':[5.05,4.54,7.18,10.25,11.78,15.11,16.78,16.55,13.25,11.4,10.05,10.49]},
		{'area':2.884,'action':0.13,'capacity':71.12,'local':{'p':[967,969,975,1064,1068],'w':[1.356,1.144,1.991,0.237,2.647]},'dispersal':{'p':[967,969,970,975,1064,1068],'w':[0.57,0.589,2.884,0.862,0.265,1.182]},'initial':0,'monitored':0,'temp':[5.04,4.52,7.16,10.26,11.79,15.12,16.78,16.55,13.23,11.39,10.04,10.47]},
		{'area':10.176,'action':0.03,'capacity':251.71,'local':{'p':[67,198,934,938,949,968],'w':[2.294,1.116,1.971,0.104,2.53,3.479]},'dispersal':{'p':[67,198,934,938,941,948,949,965,968,971],'w':[0.931,0.595,0.82,0.125,0.237,0.588,1.009,0.008,1.386,10.176]},'initial':0,'monitored':0,'temp':[5.07,4.58,7.19,10.22,11.77,15.08,16.78,16.51,13.26,11.42,10.06,10.51]},
		{'area':2.758,'action':0.03,'capacity':68.13,'local':{'p':[973,974,976,977,978],'w':[2.138,0.882,1.317,2.16,0.076]},'dispersal':{'p':[972,973,974,976,977,978],'w':[2.758,1.046,0.53,0.536,0.905,0.161]},'initial':0,'monitored':0,'temp':[4.98,4.47,7.08,10.2,11.7,15.05,16.67,16.42,13.14,11.32,9.97,10.42]},
		{'area':3.747,'action':0.04,'capacity':93.3,'local':{'p':[198,937,972,974,977],'w':[1.78,0.69,2.138,0.46,0.579]},'dispersal':{'p':[198,199,937,967,972,973,974,977,1058],'w':[0.765,1.218,0.387,0.125,0.805,3.747,0.273,0.292,0.056]},'initial':0,'monitored':0,'temp':[4.99,4.49,7.1,10.21,11.72,15.06,16.7,16.45,13.17,11.34,9.99,10.44]},
		{'area':3.724,'action':0.82,'capacity':95.5,'local':{'p':[972,973,976,979,985],'w':[0.882,0.46,0.619,2.125,0.766]},'dispersal':{'p':[199,972,973,974,976,979,983,985,986,1058],'w':[0.161,0.463,0.187,3.724,0.288,0.81,0.147,0.377,0.514,0.864]},'initial':0,'monitored':0,'temp':[4.95,4.42,7.03,10.16,11.65,15,16.62,16.37,13.08,11.27,9.93,10.38]},
		{'area':3.963,'action':0.23,'capacity':98.98,'local':{'p':[199,967,970,1057,1058,1064],'w':[1.968,0.604,1.991,1.563,0.627,1.005]},'dispersal':{'p':[199,967,970,975,1057,1058,1064,1068],'w':[0.904,0.334,0.795,3.963,0.624,0.369,0.524,0.026]},'initial':0,'monitored':0,'temp':[5,4.47,7.09,10.22,11.75,15.08,16.72,16.5,13.18,11.34,9.99,10.43]},
		{'area':1.406,'action':0.13,'capacity':35.07,'local':{'p':[972,974,978,979],'w':[1.317,0.619,1.451,1.703]},'dispersal':{'p':[972,974,976,977,978,979],'w':[0.59,0.416,1.406,0.086,0.677,0.756]},'initial':0,'monitored':0,'temp':[4.96,4.44,7.05,10.17,11.66,15.01,16.63,16.38,13.1,11.29,9.95,10.4]},
		{'area':2.056,'action':0.77,'capacity':54.22,'local':{'p':[927,937,972,973,978],'w':[1.819,1.152,2.16,0.579,0.439]},'dispersal':{'p':[927,937,972,973,976,977,978],'w':[0.743,0.609,0.836,0.399,0.094,2.056,0.276]},'initial':0,'monitored':0,'temp':[4.99,4.5,7.1,10.22,11.72,15.07,16.69,16.43,13.17,11.34,10,10.45]},
		{'area':3.798,'action':1.15,'capacity':99.13,'local':{'p':[192,926,927,972,976,977,979,985],'w':[1.352,0.956,1.821,0.076,1.451,0.439,1.573,0.152]},'dispersal':{'p':[192,926,927,972,976,977,978,979,985],'w':[0.629,0.497,0.745,0.143,0.532,0.214,3.798,0.644,0.209]},'initial':0,'monitored':0,'temp':[4.95,4.43,7.03,10.14,11.64,14.99,16.6,16.35,13.08,11.28,9.94,10.39]},
		{'area':3.322,'action':1.7,'capacity':90.33,'local':{'p':[974,976,978,985],'w':[2.125,1.703,1.573,2.442]},'dispersal':{'p':[926,974,976,978,979,985],'w':[0.085,1.05,0.663,0.76,3.322,1.076]},'initial':0,'monitored':0,'temp':[4.94,4.41,7.01,10.13,11.62,14.97,16.58,16.34,13.06,11.26,9.92,10.37]},
		{'area':5.078,'action':0.1,'capacity':126.34,'local':{'p':[207,984,992,995,1045,1054],'w':[0.653,1.508,1.486,2.854,0.186,2.333]},'dispersal':{'p':[207,980,984,988,992,995,1045,1054],'w':[0.363,5.078,0.707,0.001,0.646,1.161,0.178,1.037]},'initial':0,'monitored':0,'temp':[4.85,4.27,6.82,9.95,11.45,14.77,16.33,16.14,12.85,11.11,9.78,10.21]},
		{'area':1.304,'action':0.43,'capacity':34.1,'local':{'p':[923,987,989,991],'w':[1.549,1.236,0.468,1.576]},'dispersal':{'p':[922,923,981,982,987,989,991],'w':[0.014,0.78,1.304,0.012,0.6,0.32,0.733]},'initial':0,'monitored':0,'temp':[4.92,4.32,6.91,10.02,11.51,14.84,16.42,16.2,12.93,11.18,9.86,10.32]},
		{'area':1.954,'action':0,'capacity':47.63,'local':{'p':[66,987,989,990],'w':[0.612,1.685,0.536,2.234]},'dispersal':{'p':[66,981,982,983,985,987,989,990],'w':[0.345,0.01,1.954,0.049,0.928,0.702,0.287,0.854]},'initial':0,'monitored':0,'temp':[4.92,4.36,6.95,10.07,11.56,14.9,16.49,16.26,12.98,11.21,9.88,10.33]},
		{'area':1.624,'action':0.23,'capacity':41.02,'local':{'p':[986,988,990,993],'w':[1.419,0.487,1.959,0.927]},'dispersal':{'p':[66,974,982,983,985,986,988,990,993],'w':[0.083,0.146,0.014,1.624,0.226,0.515,0.329,0.766,0.497]},'initial':0,'monitored':0,'temp':[4.93,4.38,6.98,10.11,11.6,14.94,16.55,16.31,13.02,11.23,9.9,10.34]},
		{'area':3.572,'action':0.06,'capacity':89.15,'local':{'p':[208,980,988,992,993,1049,1054],'w':[0.046,1.508,1.951,0.362,1.025,1.957,0.602]},'dispersal':{'p':[208,980,984,988,992,993,1049,1054],'w':[0.092,0.678,3.572,0.768,0.235,0.57,0.805,0.348]},'initial':0,'monitored':0,'temp':[4.8,4.23,6.79,9.92,11.42,14.75,16.33,16.13,12.84,11.08,9.75,10.18]},
		{'area':6.063,'action':0.83,'capacity':148.14,'local':{'p':[191,926,974,978,979],'w':[1.832,1.767,0.766,0.152,2.442]},'dispersal':{'p':[191,920,922,926,974,978,979,982,983,985,986,987,990],'w':[0.792,0.059,0.056,0.769,0.291,0.182,0.959,0.554,0.208,6.063,0.073,0.377,0.212]},'initial':0,'monitored':0,'temp':[4.91,4.36,6.95,10.07,11.56,14.91,16.5,16.26,12.99,11.21,9.88,10.33]},
		{'area':1.168,'action':0.05,'capacity':29.24,'local':{'p':[983,993,1058],'w':[1.419,1.321,0.493]},'dispersal':{'p':[974,983,985,986,993,1058],'w':[0.611,0.635,0.072,1.168,0.689,0.261]},'initial':0,'monitored':0,'temp':[4.92,4.38,6.98,10.11,11.61,14.95,16.56,16.33,13.03,11.23,9.89,10.33]},
		{'area':1.675,'action':0.17,'capacity':42.46,'local':{'p':[922,923,981,982,989],'w':[0.478,0.364,1.236,1.685,0.306]},'dispersal':{'p':[191,922,923,981,982,985,987,989],'w':[0.172,0.178,0.206,0.525,0.678,0.44,1.675,0.276]},'initial':0,'monitored':0,'temp':[4.91,4.33,6.92,10.04,11.53,14.86,16.45,16.22,12.95,11.19,9.87,10.32]},
		{'area':2.169,'action':0.23,'capacity':54.93,'local':{'p':[66,983,984,990,992,993],'w':[1.383,0.487,1.951,0.075,1.339,0.673]},'dispersal':{'p':[66,980,983,984,988,990,992,993],'w':[0.615,0.008,0.26,0.819,2.169,0.114,0.658,0.385]},'initial':0,'monitored':0,'temp':[4.89,4.32,6.9,10.03,11.52,14.86,16.44,16.23,12.94,11.17,9.84,10.28]},
		{'area':1.315,'action':0.15,'capacity':33.29,'local':{'p':[66,981,982,987,991,997],'w':[1.846,0.468,0.536,0.306,1.373,0.381]},'dispersal':{'p':[66,981,982,987,989,991,992,997],'w':[0.784,0.246,0.324,0.187,1.315,0.546,0.05,0.321]},'initial':0,'monitored':0,'temp':[4.94,4.35,6.94,10.05,11.54,14.88,16.45,16.24,12.96,11.2,9.88,10.32]},
		{'area':1.786,'action':0,'capacity':44.4,'local':{'p':[66,982,983,988],'w':[1.078,2.234,1.959,0.075]},'dispersal':{'p':[66,982,983,985,988,990],'w':[0.493,0.835,0.784,0.328,0.192,1.786]},'initial':0,'monitored':0,'temp':[4.94,4.38,6.98,10.1,11.59,14.93,16.53,16.3,13.01,11.23,9.9,10.34]},
		{'area':2.401,'action':0.64,'capacity':62.22,'local':{'p':[923,981,989,996,997],'w':[0.692,1.576,1.373,1.429,1.416]},'dispersal':{'p':[66,923,981,989,991,996,997],'w':[0.008,0.454,0.63,0.654,2.401,0.706,0.646]},'initial':0,'monitored':0,'temp':[4.92,4.32,6.9,10.01,11.5,14.83,16.4,16.19,12.92,11.17,9.86,10.31]},
		{'area':2.42,'action':0.61,'capacity':63.25,'local':{'p':[66,980,984,988,995,997],'w':[1.152,1.486,0.362,1.339,0.855,0.891]},'dispersal':{'p':[66,980,984,988,989,992,995,997],'w':[0.543,0.639,0.28,0.53,0.029,2.42,0.44,0.474]},'initial':0,'monitored':0,'temp':[4.92,4.34,6.91,10.03,11.52,14.85,16.42,16.22,12.93,11.18,9.85,10.29]},
		{'area':5.058,'action':1.52,'capacity':131.4,'local':{'p':[983,984,986,988,1048,1049,1058],'w':[0.927,1.025,1.321,0.673,1.98,0.862,2.038]},'dispersal':{'p':[983,984,986,988,993,1048,1049,1058],'w':[0.46,0.466,0.513,0.364,5.058,0.805,0.407,1.051]},'initial':0,'monitored':0,'temp':[4.8,4.23,6.82,9.95,11.45,14.79,16.4,16.18,12.88,11.1,9.77,10.2]},
		{'area':3.847,'action':2.67,'capacity':108.47,'local':{'p':[200,915,917,996,1004,1005],'w':[1.464,0.955,0.518,0.6,1.932,2.248]},'dispersal':{'p':[200,915,917,994,996,1004,1005],'w':[0.677,0.464,0.302,3.847,0.348,0.866,0.937]},'initial':0,'monitored':0,'temp':[4.75,4.09,6.63,9.73,11.24,14.55,16.09,15.91,12.64,10.93,9.67,10.13]},
		{'area':5.582,'action':1.48,'capacity':142.3,'local':{'p':[200,980,992,997,1045],'w':[1.707,2.854,0.855,1.592,2.435]},'dispersal':{'p':[200,207,980,992,995,997,1045],'w':[0.808,0.069,1.175,0.445,5.582,0.729,1.079]},'initial':0,'monitored':0,'temp':[4.81,4.21,6.75,9.87,11.37,14.68,16.24,16.05,12.78,11.04,9.74,10.17]},
		{'area':5.888,'action':1.18,'capacity':152.21,'local':{'p':[190,200,915,923,991,994,997],'w':[0.822,2.273,1.703,0.507,1.429,0.6,2.019]},'dispersal':{'p':[190,200,915,923,991,994,996,997],'w':[0.401,0.986,0.718,0.318,0.62,0.359,5.888,0.851]},'initial':0,'monitored':0,'temp':[4.85,4.22,6.79,9.89,11.39,14.71,16.27,16.07,12.8,11.07,9.78,10.24]},
		{'area':3.306,'action':0.93,'capacity':86.56,'local':{'p':[66,200,989,991,992,995,996],'w':[0.198,0.618,0.381,1.416,0.891,1.592,2.019]},'dispersal':{'p':[66,200,989,991,992,995,996,997],'w':[0.162,0.398,0.19,0.614,0.426,0.699,0.846,3.306]},'initial':0,'monitored':0,'temp':[4.91,4.31,6.88,9.99,11.48,14.81,16.38,16.17,12.89,11.15,9.84,10.28]},
		{'area':5.394,'action':2.04,'capacity':142.43,'local':{'p':[200,1004,1007,1039,1041,1043,1044,1045],'w':[2.317,1.655,1.776,0.462,0.426,0.789,1.273,0.339]},'dispersal':{'p':[200,998,1001,1004,1007,1039,1041,1043,1044,1045],'w':[1.034,5.394,0.002,0.728,0.779,0.222,0.284,0.31,0.487,0.264]},'initial':0,'monitored':0,'temp':[4.64,3.99,6.49,9.6,11.1,14.41,15.96,15.78,12.52,10.8,9.55,9.98]},
		{'area':1.752,'action':0.22,'capacity':44.08,'local':{'p':[1004,1005,1006,1007],'w':[0.336,0.639,2.348,0.488]},'dispersal':{'p':[910,912,999,1004,1005,1006,1007],'w':[0.719,0.092,1.752,0.224,0.253,1.044,0.299]},'initial':0,'monitored':0,'temp':[4.86,4.2,6.73,9.84,11.35,14.66,16.2,15.99,12.73,11.01,9.76,10.21]},
		{'area':2.211,'action':0.63,'capacity':57.44,'local':{'p':[201,898,1002],'w':[2.001,0.296,1.933]},'dispersal':{'p':[201,898,903,1000,1002,1003,1006,1007],'w':[0.649,0.288,0.005,2.211,0.759,0.476,0.816,0.102]},'initial':0,'monitored':0,'temp':[4.89,4.24,6.73,9.86,11.36,14.68,16.22,16,12.74,10.98,9.76,10.18]},
		{'area':4.434,'action':3.98,'capacity':120.96,'local':{'p':[1003,1007,1040,1041],'w':[0.883,2.259,1.417,2.947]},'dispersal':{'p':[998,1001,1002,1003,1007,1040,1041],'w':[0.004,4.434,0.502,0.422,1.067,0.676,1.234]},'initial':0,'monitored':0,'temp':[4.79,4.16,6.63,9.77,11.29,14.6,16.15,15.94,12.67,10.89,9.66,10.06]},
		{'area':8.322,'action':3.83,'capacity':221.72,'local':{'p':[65,898,1000,1009,1031,1042],'w':[3.108,0.867,1.933,0.058,1.422,1.492]},'dispersal':{'p':[65,898,1000,1001,1002,1003,1006,1009,1031,1040,1042],'w':[1.241,0.484,0.837,0.488,8.322,0.682,0.002,0.116,0.681,0.503,0.596]},'initial':0,'monitored':0,'temp':[4.76,4.11,6.57,9.7,11.23,14.54,16.09,15.87,12.61,10.82,9.62,10.01]},
		{'area':1.538,'action':0.05,'capacity':38.02,'local':{'p':[1001,1007],'w':[0.883,0.9]},'dispersal':{'p':[201,1000,1001,1002,1003,1007],'w':[0.151,0.378,0.494,0.921,1.538,0.33]},'initial':0,'monitored':0,'temp':[4.85,4.21,6.69,9.82,11.33,14.65,16.2,15.98,12.71,10.93,9.71,10.11]},
		{'area':2.812,'action':1.07,'capacity':74.25,'local':{'p':[200,994,998,999,1005,1007],'w':[0.565,1.932,1.655,0.336,0.667,1.7]},'dispersal':{'p':[200,994,998,999,1004,1005,1007],'w':[0.387,0.769,0.72,0.276,2.812,0.332,0.755]},'initial':0,'monitored':0,'temp':[4.74,4.09,6.61,9.72,11.22,14.53,16.08,15.89,12.63,10.91,9.65,10.1]},
		{'area':2.321,'action':2.45,'capacity':69,'local':{'p':[189,916,917,994,999,1004],'w':[0.382,0.366,1.489,2.248,0.639,0.667]},'dispersal':{'p':[189,909,910,916,917,994,999,1004,1005,1007],'w':[0.251,0.055,0.731,0.215,0.677,0.917,0.375,0.41,2.321,0.006]},'initial':0,'monitored':0,'temp':[4.77,4.1,6.64,9.75,11.26,14.57,16.1,15.91,12.65,10.95,9.7,10.16]},
		{'area':5.27,'action':1.53,'capacity':138.01,'local':{'p':[898,903,999,1007],'w':[0.278,2.218,2.348,1.682]},'dispersal':{'p':[201,898,903,909,910,912,913,999,1000,1002,1006,1007],'w':[0.248,0.225,0.821,0.052,0.104,0.219,0.435,0.836,0.596,0.002,5.27,0.769]},'initial':0,'monitored':0,'temp':[4.94,4.29,6.81,9.93,11.44,14.75,16.28,16.06,12.79,11.07,9.83,10.27]},
		{'area':5.817,'action':2.99,'capacity':157.4,'local':{'p':[998,999,1001,1003,1004,1006,1041],'w':[1.776,0.488,2.259,0.9,1.7,1.682,0.355]},'dispersal':{'p':[201,998,999,1000,1001,1003,1004,1005,1006,1007,1041],'w':[0.612,0.799,0.306,0.094,0.921,0.41,0.727,0.004,0.698,5.817,0.272]},'initial':0,'monitored':0,'temp':[4.78,4.13,6.63,9.75,11.26,14.57,16.12,15.92,12.65,10.91,9.67,10.09]},
		{'area':3.377,'action':2.76,'capacity':97.94,'local':{'p':[65,906,1009,1012],'w':[1.52,1.318,2.076,2.988]},'dispersal':{'p':[65,900,906,1008,1009,1012],'w':[0.691,0.11,0.622,3.377,0.954,1.289]},'initial':0,'monitored':0,'temp':[4.5,3.79,6.19,9.32,10.81,14.14,15.66,15.48,12.26,10.52,9.34,9.73]},
		{'area':6.275,'action':4.54,'capacity':178.87,'local':{'p':[65,1002,1008,1010,1012,1031],'w':[2.405,0.058,2.076,1.977,0.765,2.87]},'dispersal':{'p':[65,202,1002,1008,1009,1010,1012,1031],'w':[1.014,0.001,0.179,0.805,6.275,0.916,0.448,1.191]},'initial':0,'monitored':0,'temp':[4.55,3.86,6.27,9.4,10.95,14.27,15.8,15.59,12.35,10.56,9.39,9.76]},
		{'area':8.209,'action':2.72,'capacity':215.13,'local':{'p':[202,205,1009,1012,1013,1031,1033,1034],'w':[2.93,2.26,1.977,0.369,0.359,0.608,1.487,1.049]},'dispersal':{'p':[202,205,1009,1010,1012,1013,1014,1031,1033,1034],'w':[1.138,0.968,0.83,8.209,0.264,0.216,0.087,0.336,0.6,0.476]},'initial':0,'monitored':0,'temp':[4.72,4.06,6.5,9.61,11.17,14.5,15.99,15.78,12.53,10.75,9.56,9.93]},
		{'area':9.108,'action':1.06,'capacity':229.92,'local':{'p':[202,891,897,1012,1013],'w':[2.281,0.714,4.441,3.07,2.725]},'dispersal':{'p':[202,891,897,900,1011,1012,1013],'w':[0.93,0.471,1.723,0.124,9.108,1.298,1.207]},'initial':0,'monitored':0,'temp':[4.71,4.02,6.44,9.56,10.93,14.31,15.74,15.61,12.4,10.71,9.5,9.93]},
		{'area':7.196,'action':3.01,'capacity':182.91,'local':{'p':[202,897,900,906,1008,1009,1010,1011],'w':[1.074,0.047,2.678,0.057,2.988,0.765,0.369,3.07]},'dispersal':{'p':[202,897,900,906,1008,1009,1010,1011,1012],'w':[0.491,0.167,1.107,0.153,1.117,0.41,0.268,1.195,7.196]},'initial':0,'monitored':0,'temp':[4.61,3.91,6.32,9.45,10.88,14.24,15.72,15.56,12.34,10.62,9.43,9.84]},
		{'area':6.351,'action':0.5,'capacity':157.32,'local':{'p':[202,205,891,1010,1011,1014,1017],'w':[3.006,0.069,0.402,0.359,2.725,2.569,2.837]},'dispersal':{'p':[202,205,891,1010,1011,1013,1014,1017],'w':[1.128,0.165,0.356,0.258,1.149,6.351,1.001,1.232]},'initial':0,'monitored':0,'temp':[4.73,4.04,6.51,9.57,11.02,14.39,15.79,15.64,12.44,10.76,9.54,9.98]},
		{'area':5.258,'action':0.23,'capacity':125.99,'local':{'p':[204,205,1013,1017,1027],'w':[0.169,1.228,2.569,3.635,2.428]},'dispersal':{'p':[204,205,1010,1013,1014,1017,1027],'w':[0.249,0.548,0.095,1.119,5.258,1.465,1.018]},'initial':0,'monitored':0,'temp':[4.74,4.07,6.56,9.6,11.1,14.46,15.85,15.69,12.47,10.78,9.56,9.99]},
		{'area':0.869,'action':0.05,'capacity':21.96,'local':{'p':[203,1016,1019,1020],'w':[1.79,0.453,0.656,1.488]},'dispersal':{'p':[203,1015,1016,1019,1020],'w':[0.78,0.869,0.399,0.398,0.68]},'initial':0,'monitored':0,'temp':[4.61,3.9,6.38,9.41,10.74,14.16,15.5,15.38,12.22,10.58,9.4,9.89]},
		{'area':8.888,'action':3.53,'capacity':238.82,'local':{'p':[64,203,1015,1017,1020,1023,1025],'w':[1.411,2.394,0.453,1.735,1.08,1.97,2.499]},'dispersal':{'p':[64,203,1015,1016,1017,1020,1023,1025],'w':[0.588,1.02,0.189,8.888,0.863,0.447,0.829,0.879]},'initial':0,'monitored':0,'temp':[4.55,3.84,6.33,9.33,10.7,14.11,15.43,15.33,12.16,10.54,9.35,9.85]},
		{'area':11.069,'action':5.91,'capacity':304.26,'local':{'p':[203,204,891,1013,1014,1016,1023,1026],'w':[1.723,1.063,0.606,2.837,3.635,1.735,0.521,1.558]},'dispersal':{'p':[186,203,204,891,1013,1014,1016,1017,1023,1026,1027],'w':[0.075,0.771,0.539,0.327,1.223,1.421,0.715,11.069,0.244,0.582,0.068]},'initial':0,'monitored':0,'temp':[4.68,3.98,6.48,9.5,10.93,14.3,15.65,15.53,12.35,10.71,9.48,9.96]},
		{'area':4.457,'action':2.71,'capacity':121.69,'local':{'p':[186,203,1019,1020,1022],'w':[1.753,1.071,2.863,0.393,4.013]},'dispersal':{'p':[64,186,203,1018,1019,1020,1022],'w':[0.02,0.963,0.594,4.457,0.955,0.36,1.69]},'initial':0,'monitored':0,'temp':[4.61,3.9,6.29,9.41,10.63,14.06,15.44,15.33,12.16,10.52,9.37,9.83]},
		{'area':1.723,'action':0.28,'capacity':43.1,'local':{'p':[203,1015,1018,1020],'w':[1.306,0.656,2.863,1.718]},'dispersal':{'p':[203,1015,1018,1019,1020,1022],'w':[0.661,0.252,1.302,1.723,0.853,0.046]},'initial':0,'monitored':0,'temp':[4.63,3.92,6.37,9.44,10.71,14.14,15.5,15.38,12.22,10.57,9.41,9.88]},
		{'area':3.467,'action':1.17,'capacity':92.29,'local':{'p':[64,1015,1016,1018,1019,1022],'w':[3.408,1.488,1.08,0.393,1.718,0.368]},'dispersal':{'p':[64,1015,1016,1018,1019,1020,1021,1022],'w':[1.459,0.638,0.609,0.203,0.625,3.467,0.028,0.324]},'initial':0,'monitored':0,'temp':[4.63,3.92,6.39,9.43,10.73,14.17,15.52,15.39,12.22,10.57,9.41,9.89]},
		{'area':7.901,'action':1.7,'capacity':203.75,'local':{'p':[64,185,885,1022],'w':[2.264,1.953,1.631,1.996]},'dispersal':{'p':[64,185,885,1020,1021,1022],'w':[0.909,0.863,0.665,0.011,7.901,0.923]},'initial':0,'monitored':0,'temp':[4.48,3.75,6.15,9.25,10.46,13.9,15.3,15.17,11.98,10.34,9.25,9.68]},
		{'area':10.95,'action':5.07,'capacity':283.45,'local':{'p':[64,185,186,889,892,1018,1020,1021],'w':[0.261,2.621,1.302,1.53,0.865,4.013,0.368,1.996]},'dispersal':{'p':[64,185,186,889,892,1018,1019,1020,1021,1022],'w':[0.222,1.114,0.66,0.695,0.404,1.508,0.01,0.227,0.883,10.95]},'initial':0,'monitored':0,'temp':[4.59,3.88,6.22,9.38,10.54,13.99,15.38,15.27,12.09,10.45,9.33,9.77]},
		{'area':2.792,'action':0.18,'capacity':65.06,'local':{'p':[204,1016,1017,1025,1026],'w':[0.198,1.97,0.521,2.232,3.171]},'dispersal':{'p':[204,1016,1017,1023,1025,1026],'w':[0.335,0.916,0.407,2.792,0.975,1.109]},'initial':0,'monitored':0,'temp':[4.63,3.93,6.46,9.43,10.84,14.24,15.54,15.44,12.26,10.65,9.43,9.95]},
		{'area':7.151,'action':0.39,'capacity':178.16,'local':{'p':[204,1027],'w':[3.798,1.632]},'dispersal':{'p':[204,220,1024,1025,1027,1124],'w':[1.57,1.034,7.151,0.035,0.716,0.316]},'initial':0,'monitored':0,'temp':[4.74,4.1,6.61,9.59,11.09,14.46,15.78,15.66,12.42,10.83,9.57,10.04]},
		{'area':3.639,'action':1.39,'capacity':97.29,'local':{'p':[204,1016,1023],'w':[0.654,2.499,2.232]},'dispersal':{'p':[204,1016,1023,1024,1025,1026],'w':[0.368,1.091,0.848,0.008,3.639,0.03]},'initial':0,'monitored':0,'temp':[4.48,3.76,6.26,9.24,10.63,14.04,15.35,15.25,12.08,10.47,9.28,9.79]},
		{'area':2.379,'action':0.04,'capacity':55.7,'local':{'p':[204,1017,1023],'w':[3.116,1.558,3.171]},'dispersal':{'p':[204,1017,1023,1025,1026],'w':[1.364,0.834,1.298,0.127,2.379]},'initial':0,'monitored':0,'temp':[4.71,4.03,6.57,9.54,10.98,14.37,15.67,15.56,12.37,10.76,9.52,10.03]},
		{'area':7.387,'action':2.52,'capacity':192.42,'local':{'p':[204,205,1014,1024],'w':[1.112,2.569,2.428,1.632]},'dispersal':{'p':[204,205,220,1014,1017,1024,1027,1028,1029,1124],'w':[0.522,1.072,0.015,1.05,0.035,0.752,7.387,0.087,1.038,0.515]},'initial':0,'monitored':0,'temp':[4.75,4.11,6.59,9.63,11.18,14.53,15.92,15.75,12.49,10.82,9.59,10]},
		{'area':7.485,'action':0.1,'capacity':105.18,'local':{'p':[219,1029,1121,1122,1125],'w':[0.426,4.322,1.375,2.128,0.145]},'dispersal':{'p':[205,219,1027,1028,1029,1032,1034,1121,1122,1125],'w':[0.542,0.299,0.071,7.485,1.739,0.655,0.184,0.585,0.886,0.091]},'initial':0,'monitored':0,'temp':[4.83,4.23,6.68,9.78,11.4,14.71,16.18,15.97,12.66,10.92,9.68,10.03]},
		{'area':6.554,'action':0.64,'capacity':158.76,'local':{'p':[219,1028,1124],'w':[0.971,4.322,4.787]},'dispersal':{'p':[205,219,1027,1028,1029,1124],'w':[0.131,0.579,1.223,1.722,6.554,1.893]},'initial':0,'monitored':0,'temp':[4.8,4.2,6.66,9.72,11.32,14.65,16.07,15.89,12.59,10.92,9.65,10.02]},
		{'area':2.778,'action':0.18,'capacity':67.2,'local':{'p':[61,218,1035,1036,1120,1122],'w':[2.035,0.169,0.888,0.666,1.784,0.517]},'dispersal':{'p':[61,218,1030,1035,1036,1120,1122],'w':[0.877,0.181,2.778,0.494,0.4,0.707,0.685]},'initial':0,'monitored':0,'temp':[4.85,4.26,6.7,9.84,11.44,14.73,16.26,16.04,12.72,10.91,9.7,10.02]},
		{'area':10.501,'action':2.69,'capacity':252.15,'local':{'p':[1002,1009,1010,1032,1033,1042],'w':[1.422,2.87,0.608,0.699,3.971,1.368]},'dispersal':{'p':[61,65,1002,1009,1010,1031,1032,1033,1036,1042],'w':[0.96,0.09,0.633,1.168,0.376,10.501,0.358,1.458,1.077,0.349]},'initial':0,'monitored':0,'temp':[4.79,4.16,6.59,9.75,11.36,14.66,16.22,15.96,12.68,10.81,9.64,9.97]},
		{'area':3.007,'action':0.07,'capacity':22.75,'local':{'p':[61,1031,1033,1034,1122],'w':[0.689,0.699,0.814,2.17,1.008]},'dispersal':{'p':[61,205,1028,1031,1032,1033,1034,1122],'w':[0.369,0.02,0.748,0.297,3.007,0.432,0.907,0.695]},'initial':0,'monitored':0,'temp':[4.87,4.27,6.71,9.85,11.49,14.79,16.32,16.07,12.75,10.91,9.72,10.04]},
		{'area':4.158,'action':0.46,'capacity':85.76,'local':{'p':[1010,1031,1032,1034],'w':[1.487,3.971,0.814,2.048]},'dispersal':{'p':[1010,1031,1032,1033,1034],'w':[0.764,1.828,0.358,4.158,0.815]},'initial':0,'monitored':0,'temp':[4.85,4.22,6.66,9.81,11.45,14.75,16.3,16.04,12.74,10.86,9.69,10.01]},
		{'area':3.411,'action':0,'capacity':35.34,'local':{'p':[205,1010,1032,1033],'w':[1.988,1.049,2.17,2.048]},'dispersal':{'p':[205,1010,1028,1032,1033,1034],'w':[0.809,0.557,0.345,0.827,0.904,3.411]},'initial':0,'monitored':0,'temp':[4.83,4.2,6.65,9.77,11.4,14.71,16.22,15.98,12.69,10.86,9.67,10.01]},
		{'area':1.592,'action':0,'capacity':34.89,'local':{'p':[1030,1036,1117,1120],'w':[0.888,1.36,1.667,0.96]},'dispersal':{'p':[1030,1035,1036,1117,1120],'w':[0.522,1.592,0.72,0.795,0.493]},'initial':0,'monitored':0,'temp':[4.8,4.22,6.65,9.79,11.35,14.63,16.14,15.96,12.65,10.88,9.65,9.99]},
		{'area':7.377,'action':0.47,'capacity':182.45,'local':{'p':[61,1030,1035,1037,1040,1113,1117],'w':[1.392,0.666,1.36,2.273,0.007,1.118,0.468]},'dispersal':{'p':[61,1030,1031,1035,1036,1037,1040,1042,1113,1117],'w':[0.597,0.307,1,0.534,7.377,1.219,0.663,0.92,0.568,0.221]},'initial':0,'monitored':0,'temp':[4.84,4.24,6.69,9.84,11.42,14.71,16.26,16.03,12.73,10.9,9.69,10.03]},
		{'area':1.589,'action':0,'capacity':38.94,'local':{'p':[1036,1040,1113],'w':[2.273,2.312,0.022]},'dispersal':{'p':[1036,1037,1040,1113],'w':[1.725,1.589,1.137,0.209]},'initial':0,'monitored':0,'temp':[4.82,4.22,6.67,9.82,11.37,14.66,16.2,16,12.7,10.89,9.67,10.02]},
		{'area':4.844,'action':3.77,'capacity':138.78,'local':{'p':[206,207,1039,1043,1044,1045,1109,1115],'w':[1.648,1.592,1.495,0.727,0.899,0.307,1.304,0.272]},'dispersal':{'p':[206,207,1038,1039,1043,1044,1045,1109,1115],'w':[0.76,0.707,4.844,0.631,0.293,0.374,0.22,0.592,0.227]},'initial':0,'monitored':0,'temp':[4.39,3.74,6.17,9.29,10.81,14.08,15.62,15.48,12.24,10.53,9.28,9.68]},
		{'area':2.668,'action':0.82,'capacity':70.33,'local':{'p':[206,998,1038,1041,1043],'w':[0.954,0.462,1.495,2.237,1.825]},'dispersal':{'p':[206,998,1038,1039,1041,1043],'w':[0.549,0.372,0.695,2.668,0.946,0.751]},'initial':0,'monitored':0,'temp':[4.53,3.88,6.33,9.46,10.98,14.26,15.81,15.65,12.39,10.66,9.42,9.82]},
		{'area':6.843,'action':7.32,'capacity':205.26,'local':{'p':[206,1001,1036,1037,1041,1113,1115],'w':[3.25,1.417,0.007,2.312,0.453,0.677,0.585]},'dispersal':{'p':[206,1001,1002,1036,1037,1040,1041,1042,1113,1115],'w':[1.273,0.627,0.505,0.523,0.707,6.843,0.247,0.71,0.359,0.373]},'initial':0,'monitored':0,'temp':[4.8,4.19,6.64,9.79,11.33,14.63,16.18,15.97,12.68,10.88,9.66,10.02]},
		{'area':3.76,'action':3.88,'capacity':113.23,'local':{'p':[206,998,1001,1007,1039,1040],'w':[1.821,0.426,2.947,0.355,2.237,0.453]},'dispersal':{'p':[206,998,1001,1007,1039,1040,1041],'w':[0.747,0.286,1.141,0.248,0.955,0.414,3.76]},'initial':0,'monitored':0,'temp':[4.68,4.04,6.5,9.63,11.16,14.46,16.01,15.82,12.55,10.79,9.55,9.95]},
		{'area':2.038,'action':0.43,'capacity':51.92,'local':{'p':[1002,1031],'w':[1.492,1.368]},'dispersal':{'p':[1002,1031,1036,1040,1042],'w':[0.672,0.676,1.076,0.859,2.038]},'initial':0,'monitored':0,'temp':[4.83,4.2,6.65,9.8,11.37,14.67,16.23,15.99,12.71,10.87,9.68,10.03]},
		{'area':1.368,'action':0.89,'capacity':37.57,'local':{'p':[998,1038,1039,1044],'w':[0.789,0.727,1.825,2.002]},'dispersal':{'p':[998,1038,1039,1043,1044],'w':[0.53,0.416,0.807,1.368,0.872]},'initial':0,'monitored':0,'temp':[4.47,3.81,6.27,9.39,10.9,14.19,15.73,15.58,12.33,10.62,9.37,9.79]},
		{'area':2.301,'action':2.05,'capacity':67,'local':{'p':[998,1038,1043,1045],'w':[1.273,0.899,2.002,2.819]},'dispersal':{'p':[200,207,998,1038,1043,1044,1045],'w':[0.007,0.02,0.711,0.529,0.776,2.301,1.249]},'initial':0,'monitored':0,'temp':[4.45,3.8,6.26,9.37,10.88,14.17,15.71,15.57,12.32,10.62,9.36,9.78]},
		{'area':6.344,'action':0.46,'capacity':159.56,'local':{'p':[200,207,980,995,998,1038,1044],'w':[0.993,3.19,0.186,2.435,0.339,0.307,2.819]},'dispersal':{'p':[200,207,980,995,998,1038,1044,1045],'w':[0.474,1.393,0.221,0.963,0.246,0.278,1.047,6.344]},'initial':0,'monitored':0,'temp':[4.58,3.95,6.44,9.56,11.06,14.36,15.9,15.75,12.49,10.77,9.49,9.91]},
		{'area':1.156,'action':0.63,'capacity':31.56,'local':{'p':[1050,1061,1063],'w':[2.113,1.394,1.603]},'dispersal':{'p':[1046,1048,1050,1059,1061,1063],'w':[1.156,0.191,0.89,0.065,0.688,0.737]},'initial':0,'monitored':0,'temp':[4.5,3.89,6.43,9.59,11.1,14.44,16.04,15.87,12.57,10.8,9.47,9.9]},
		{'area':4.129,'action':0.88,'capacity':105.45,'local':{'p':[207,1051,1052,1054,1107],'w':[0.366,1.887,0.876,2.863,2.464]},'dispersal':{'p':[207,208,1047,1051,1052,1054,1106,1107],'w':[0.293,0.007,4.129,0.786,0.454,1.214,0.096,0.993]},'initial':0,'monitored':0,'temp':[4.78,4.22,6.75,9.91,11.41,14.72,16.26,16.1,12.81,11.07,9.72,10.13]},
		{'area':3.595,'action':6.15,'capacity':119.76,'local':{'p':[993,1049,1050,1055,1058,1063],'w':[1.98,1.069,1.352,0.92,0.929,1.235]},'dispersal':{'p':[993,1046,1048,1049,1050,1055,1058,1063],'w':[0.932,0.059,3.595,0.469,0.59,0.383,0.531,0.498]},'initial':0,'monitored':0,'temp':[4.62,4.03,6.59,9.73,11.24,14.58,16.18,15.99,12.7,10.92,9.59,10.02]},
		{'area':2.296,'action':0.49,'capacity':59.52,'local':{'p':[208,984,993,1048,1055],'w':[0.737,1.957,0.862,1.069,1.618]},'dispersal':{'p':[208,984,993,1048,1049,1054,1055],'w':[0.39,0.873,0.486,0.558,2.296,0.132,0.551]},'initial':0,'monitored':0,'temp':[4.69,4.11,6.66,9.8,11.3,14.64,16.23,16.03,12.74,10.98,9.65,10.08]},
		{'area':2.368,'action':3.03,'capacity':72.18,'local':{'p':[208,1046,1048,1055,1056,1061,1063],'w':[1.488,2.113,1.352,0.47,0.534,0.434,0.013]},'dispersal':{'p':[208,1046,1048,1050,1052,1055,1056,1061,1063],'w':[0.669,0.695,0.599,2.368,0.021,0.268,0.339,0.298,0.199]},'initial':0,'monitored':0,'temp':[4.49,3.88,6.42,9.57,11.08,14.42,16.01,15.84,12.55,10.78,9.46,9.89]},
		{'area':2.516,'action':0.07,'capacity':62.5,'local':{'p':[1047,1052,1056,1095,1106,1107],'w':[1.887,0.959,0.845,2.202,0.6,0.071]},'dispersal':{'p':[1047,1051,1052,1053,1056,1095,1106,1107],'w':[0.808,2.516,0.41,0.11,0.373,0.938,0.329,0.148]},'initial':0,'monitored':0,'temp':[4.75,4.18,6.71,9.87,11.38,14.7,16.25,16.09,12.79,11.04,9.68,10.1]},
		{'area':1.699,'action':0.56,'capacity':42.34,'local':{'p':[208,1047,1051,1054,1056],'w':[1.333,0.876,0.959,0.322,1.84]},'dispersal':{'p':[208,1047,1050,1051,1052,1054,1056],'w':[0.618,0.411,0.05,0.488,1.699,0.231,0.831]},'initial':0,'monitored':0,'temp':[4.66,4.08,6.61,9.77,11.28,14.61,16.17,16.01,12.71,10.96,9.61,10.03]},
		{'area':4.011,'action':4.02,'capacity':118.14,'local':{'p':[1056,1061,1086,1089,1095],'w':[2.295,1.774,0.658,1.933,1.454]},'dispersal':{'p':[1051,1053,1056,1061,1086,1089,1094,1095],'w':[0.074,4.011,0.929,0.852,0.364,0.771,0.092,0.665]},'initial':0,'monitored':0,'temp':[4.64,4.04,6.59,9.76,11.28,14.61,16.19,16.04,12.72,10.95,9.6,10.02]},
		{'area':6.696,'action':3.33,'capacity':180.86,'local':{'p':[207,208,980,984,1047,1052],'w':[1.565,2.529,2.333,0.602,2.863,0.322]},'dispersal':{'p':[207,208,980,984,1047,1049,1052,1054,1107],'w':[0.783,0.97,0.978,0.316,1.16,0.087,0.249,6.696,0.001]},'initial':0,'monitored':0,'temp':[4.77,4.19,6.73,9.87,11.38,14.69,16.25,16.07,12.78,11.04,9.7,10.12]},
		{'area':0.987,'action':0.37,'capacity':19.23,'local':{'p':[208,1048,1049,1050],'w':[1.344,0.92,1.618,0.47]},'dispersal':{'p':[208,1048,1049,1050,1055],'w':[0.707,0.475,0.735,0.321,0.987]},'initial':0,'monitored':0,'temp':[4.59,4,6.54,9.68,11.19,14.52,16.11,15.93,12.64,10.88,9.55,9.98]},
		{'area':1.997,'action':2.78,'capacity':62.02,'local':{'p':[208,1050,1051,1052,1053,1061,1095],'w':[0.216,0.534,0.845,1.84,2.295,0.392,0.076]},'dispersal':{'p':[208,1050,1051,1052,1053,1056,1061,1095],'w':[0.202,0.292,0.404,0.679,0.934,1.997,0.269,0.196]},'initial':0,'monitored':0,'temp':[4.63,4.03,6.57,9.74,11.25,14.58,16.15,16,12.69,10.93,9.58,10]},
		{'area':2.606,'action':1.03,'capacity':69.51,'local':{'p':[209,975,1058,1064],'w':[1.493,1.563,1.749,1.647]},'dispersal':{'p':[209,975,1057,1058,1064],'w':[0.725,0.769,2.606,0.831,0.752]},'initial':0,'monitored':0,'temp':[4.94,4.39,7.01,10.16,11.69,15.02,16.65,16.45,13.12,11.28,9.94,10.37]},
		{'area':9.589,'action':8.76,'capacity':277.5,'local':{'p':[199,209,975,986,993,1048,1057,1063],'w':[2.868,0.867,0.627,0.493,2.038,0.929,1.749,1.992]},'dispersal':{'p':[199,209,973,974,975,986,993,1048,1057,1058,1063],'w':[1.109,0.454,0.061,0.96,0.346,0.24,0.823,0.431,0.703,9.589,0.834]},'initial':0,'monitored':0,'temp':[4.84,4.29,6.88,10.02,11.54,14.87,16.49,16.28,12.97,11.16,9.82,10.26]},
		{'area':2.063,'action':2.43,'capacity':63.74,'local':{'p':[209,1061,1062,1063],'w':[0.871,1.565,2.052,1.65]},'dispersal':{'p':[209,1046,1059,1061,1062,1063],'w':[0.519,0.052,2.063,0.735,0.917,0.739]},'initial':0,'monitored':0,'temp':[4.67,4.07,6.64,9.8,11.32,14.66,16.27,16.1,12.78,10.98,9.64,10.07]},
		{'area':3.363,'action':4.55,'capacity':100.61,'local':{'p':[209,1062,1085,1086,1090],'w':[1.732,2.41,2.211,0.596,0.732]},'dispersal':{'p':[209,1060,1062,1069,1085,1086,1090],'w':[0.823,3.363,0.977,0.096,0.915,0.41,0.372]},'initial':0,'monitored':0,'temp':[4.76,4.17,6.76,9.92,11.46,14.79,16.41,16.25,12.9,11.09,9.75,10.18]},
		{'area':2.933,'action':0.49,'capacity':75.05,'local':{'p':[1046,1050,1053,1056,1059,1062,1063,1086],'w':[1.394,0.434,1.774,0.392,1.565,0.518,0.147,0.52]},'dispersal':{'p':[1046,1050,1053,1056,1059,1061,1062,1063,1086],'w':[0.485,0.3,0.711,0.272,0.592,2.933,0.325,0.173,0.34]},'initial':0,'monitored':0,'temp':[4.58,3.97,6.52,9.68,11.2,14.54,16.14,15.98,12.66,10.88,9.55,9.97]},
		{'area':2.079,'action':1.82,'capacity':59.61,'local':{'p':[209,1059,1060,1061,1086],'w':[0.658,2.052,2.41,0.518,0.831]},'dispersal':{'p':[209,1059,1060,1061,1062,1086],'w':[0.454,0.805,0.976,0.345,2.079,0.515]},'initial':0,'monitored':0,'temp':[4.7,4.1,6.68,9.84,11.38,14.71,16.32,16.16,12.82,11.02,9.68,10.11]},
		{'area':3.225,'action':2.05,'capacity':90.29,'local':{'p':[209,1046,1048,1050,1058,1059,1061],'w':[0.454,1.603,1.235,0.013,1.992,1.65,0.147]},'dispersal':{'p':[209,1046,1048,1050,1058,1059,1061,1063],'w':[0.309,0.571,0.623,0.11,0.903,0.678,0.18,3.225]},'initial':0,'monitored':0,'temp':[4.63,4.03,6.6,9.75,11.27,14.6,16.21,16.03,12.72,10.94,9.6,10.03]},
		{'area':4.976,'action':0.23,'capacity':123.17,'local':{'p':[209,210,970,975,1057,1068,1069],'w':[1.592,1.687,0.237,1.005,1.647,0.515,1.812]},'dispersal':{'p':[209,210,970,975,1057,1064,1068,1069],'w':[0.749,0.721,0.179,0.465,0.665,4.976,0.265,0.855]},'initial':0,'monitored':0,'temp':[5,4.45,7.09,10.23,11.77,15.1,16.74,16.54,13.19,11.34,9.99,10.42]},
		{'area':8.663,'action':0.4,'capacity':214.5,'local':{'p':[210,969,1067,1068,1075,1076],'w':[2.606,0.588,0.371,3.58,1.451,1.428]},'dispersal':{'p':[210,966,968,969,1065,1067,1068,1074,1075,1076],'w':[1.106,1.014,0.144,0.227,8.663,0.222,1.466,0.185,0.748,0.556]},'initial':0,'monitored':0,'temp':[5.13,4.61,7.27,10.35,11.89,15.21,16.9,16.68,13.34,11.48,10.12,10.55]},
		{'area':7.062,'action':0.82,'capacity':177.33,'local':{'p':[210,213,1067,1069,1082,1087,1090],'w':[0.86,2.232,2.755,2.46,0.279,0.892,0.784]},'dispersal':{'p':[210,213,1066,1067,1069,1081,1082,1087,1090],'w':[0.474,0.895,7.062,1.209,0.972,0.049,0.199,0.428,0.367]},'initial':0,'monitored':0,'temp':[5.1,4.55,7.22,10.35,11.9,15.24,16.89,16.72,13.31,11.44,10.09,10.52]},
		{'area':8.488,'action':1.55,'capacity':216.56,'local':{'p':[210,1065,1066,1070,1076,1082],'w':[2.206,0.371,2.755,0.494,3.244,2.167]},'dispersal':{'p':[210,213,1065,1066,1067,1070,1076,1077,1078,1082],'w':[0.898,0.011,0.307,1.177,8.488,0.262,1.296,0.418,0.076,0.969]},'initial':0,'monitored':0,'temp':[5.2,4.67,7.36,10.46,12.01,15.34,17.03,16.83,13.42,11.54,10.19,10.61]},
		{'area':4.127,'action':0.07,'capacity':102.37,'local':{'p':[210,969,970,1064,1065],'w':[0.854,1.381,2.647,0.515,3.58]},'dispersal':{'p':[210,969,970,975,1064,1065,1068],'w':[0.447,0.775,1.025,0.016,0.363,1.488,4.127]},'initial':0,'monitored':0,'temp':[5.08,4.56,7.21,10.3,11.83,15.16,16.84,16.61,13.28,11.43,10.07,10.51]},
		{'area':4.796,'action':0.16,'capacity':113.75,'local':{'p':[209,210,1064,1066,1090],'w':[0.783,1.344,1.812,2.46,2.338]},'dispersal':{'p':[209,210,1060,1064,1066,1069,1090],'w':[0.388,0.675,0.094,0.756,1.063,4.796,1.029]},'initial':0,'monitored':0,'temp':[4.98,4.41,7.05,10.19,11.74,15.07,16.72,16.54,13.17,11.32,9.97,10.4]},
		{'area':2.618,'action':0.09,'capacity':52.1,'local':{'p':[62,1067,1075,1076,1077,1078,1080],'w':[0.469,0.494,1.125,1.083,1.739,0.164,1.798]},'dispersal':{'p':[62,1067,1070,1075,1076,1077,1078,1080],'w':[0.25,0.389,2.618,0.479,0.437,0.61,0.232,0.841]},'initial':0,'monitored':0,'temp':[5.15,4.64,7.31,10.38,11.95,15.25,16.97,16.77,13.36,11.49,10.14,10.57]},
		{'area':7.733,'action':2.06,'capacity':194.91,'local':{'p':[62,1072,1080],'w':[3.096,1.788,1.991]},'dispersal':{'p':[62,211,965,1071,1072,1073,1080],'w':[1.243,0.347,0.093,7.733,1.418,0.124,0.836]},'initial':0,'monitored':0,'temp':[5.07,4.57,7.21,10.24,11.83,15.1,16.86,16.67,13.28,11.43,10.07,10.51]},
		{'area':6.361,'action':0.41,'capacity':146.35,'local':{'p':[965,1071,1073],'w':[0.626,1.788,3.059]},'dispersal':{'p':[62,211,965,1071,1072,1073],'w':[0.146,0.104,1.562,1.404,6.361,1.248]},'initial':0,'monitored':0,'temp':[5.07,4.57,7.21,10.23,11.82,15.09,16.84,16.62,13.28,11.43,10.06,10.5]},
		{'area':3.239,'action':0.55,'capacity':80.37,'local':{'p':[965,1072],'w':[0.488,3.059]},'dispersal':{'p':[62,67,965,1071,1072,1073,1074,1075],'w':[0.472,0.596,0.27,0.085,1.239,3.239,0.745,0.098]},'initial':0,'monitored':0,'temp':[5.09,4.6,7.24,10.27,11.85,15.13,16.86,16.63,13.3,11.45,10.09,10.53]},
		{'area':2.324,'action':0.29,'capacity':58.67,'local':{'p':[67,966],'w':[1.555,1.828]},'dispersal':{'p':[62,67,966,1065,1073,1074,1075],'w':[0.085,0.732,0.719,0.153,0.59,2.324,0.416]},'initial':0,'monitored':0,'temp':[5.1,4.61,7.25,10.29,11.85,15.14,16.86,16.63,13.31,11.46,10.1,10.54]},
		{'area':4.372,'action':0.33,'capacity':106.45,'local':{'p':[1065,1070,1076],'w':[1.451,1.125,2.679]},'dispersal':{'p':[62,966,1065,1070,1073,1074,1075,1076],'w':[1.157,0.035,0.731,0.594,0.063,0.41,4.372,1.176]},'initial':0,'monitored':0,'temp':[5.13,4.63,7.29,10.35,11.91,15.21,16.93,16.72,13.35,11.48,10.13,10.56]},
		{'area':3.509,'action':0.47,'capacity':88.79,'local':{'p':[1065,1067,1070,1075],'w':[1.428,3.244,1.083,2.679]},'dispersal':{'p':[210,1065,1067,1070,1075,1076],'w':[0.001,0.856,1.435,0.481,1.112,3.509]},'initial':0,'monitored':0,'temp':[5.16,4.65,7.32,10.4,11.95,15.27,16.97,16.76,13.38,11.51,10.15,10.58]},
		{'area':1.167,'action':0,'capacity':28.41,'local':{'p':[1070,1078],'w':[1.739,1.764]},'dispersal':{'p':[1067,1070,1077,1078,1080,1082],'w':[0.517,0.838,1.167,0.731,0.092,0.134]},'initial':0,'monitored':0,'temp':[5.17,4.66,7.33,10.41,11.98,15.29,17,16.81,13.39,11.51,10.16,10.59]},
		{'area':1.382,'action':0.24,'capacity':35.64,'local':{'p':[212,1070,1077,1080],'w':[1.572,0.164,1.764,0.591]},'dispersal':{'p':[212,1067,1070,1077,1078,1080,1082],'w':[0.697,0.097,0.189,0.619,1.382,0.401,0.449]},'initial':0,'monitored':0,'temp':[5.16,4.65,7.32,10.39,11.96,15.27,16.99,16.81,13.38,11.49,10.15,10.58]},
		{'area':1.726,'action':0.09,'capacity':40.57,'local':{'p':[212],'w':[0.765]},'dispersal':{'p':[212,1079,1082],'w':[0.332,1.726,1.365]},'initial':0,'monitored':0,'temp':[5.17,4.65,7.33,10.42,11.99,15.32,17.03,16.85,13.39,11.49,10.14,10.57]},
		{'area':5.929,'action':0.42,'capacity':141.63,'local':{'p':[62,212,1070,1071,1078],'w':[1.092,1.149,1.798,1.991,0.591]},'dispersal':{'p':[62,212,1070,1071,1077,1078,1080],'w':[0.577,0.466,0.678,0.824,0.021,0.279,5.929]},'initial':0,'monitored':0,'temp':[5.1,4.61,7.26,10.31,11.89,15.17,16.92,16.73,13.32,11.45,10.1,10.54]},
		{'area':5.819,'action':1.69,'capacity':137.33,'local':{'p':[213,1087,1088,1137],'w':[4.522,0.842,2.511,2.378]},'dispersal':{'p':[213,1066,1081,1087,1088,1137],'w':[1.834,0.094,5.819,0.443,1.004,0.989]},'initial':0,'monitored':0,'temp':[5.07,4.5,7.17,10.31,11.87,15.24,16.88,16.73,13.29,11.4,10.03,10.45]},
		{'area':8.595,'action':1.75,'capacity':220.61,'local':{'p':[213,1066,1067],'w':[4.708,0.279,2.167]},'dispersal':{'p':[212,213,1066,1067,1077,1078,1079,1082],'w':[0.506,1.878,0.247,0.838,0.112,0.355,0.979,8.595]},'initial':0,'monitored':0,'temp':[5.21,4.68,7.37,10.49,12.05,15.39,17.08,16.9,13.45,11.54,10.19,10.62]},
		{'area':3.841,'action':6.11,'capacity':125.7,'local':{'p':[214,1084,1139,1143,1144],'w':[1.597,2.041,2.281,0.456,1.674]},'dispersal':{'p':[214,1083,1084,1085,1093,1139,1143,1144],'w':[0.811,3.841,0.906,0.001,0.018,0.849,0.344,0.765]},'initial':0,'monitored':0,'temp':[4.79,4.19,6.78,9.96,11.5,14.86,16.45,16.32,12.94,11.11,9.73,10.15]},
		{'area':5.077,'action':1.95,'capacity':135.59,'local':{'p':[214,1083,1085,1086,1089,1093,1094,1097,1144],'w':[0.373,2.041,0.434,1.03,1.626,1.411,1.541,0.092,0.237]},'dispersal':{'p':[214,1083,1084,1085,1086,1089,1093,1094,1097,1144],'w':[0.252,0.846,5.077,0.27,0.448,0.672,0.544,0.665,0.132,0.177]},'initial':0,'monitored':0,'temp':[4.74,4.13,6.71,9.89,11.42,14.77,16.36,16.22,12.87,11.06,9.69,10.11…
		{'area':5.69,'action':6.95,'capacity':156.06,'local':{'p':[214,1060,1084,1086,1087,1090],'w':[1.923,2.211,0.434,2.158,1.009,1.602]},'dispersal':{'p':[214,1060,1083,1084,1085,1086,1087,1090],'w':[0.851,1.016,0.001,0.299,5.69,0.903,0.448,0.724]},'initial':0,'monitored':0,'temp':[4.74,4.13,6.72,9.89,11.44,14.77,16.38,16.25,12.89,11.06,9.73,10.16]},
		{'area':4.118,'action':0.83,'capacity':106.48,'local':{'p':[1053,1060,1061,1062,1084,1085,1089],'w':[0.658,0.596,0.52,0.831,1.03,2.158,2.479]},'dispersal':{'p':[1053,1060,1061,1062,1084,1085,1086,1089],'w':[0.381,0.284,0.3,0.356,0.587,0.96,4.118,0.938]},'initial':0,'monitored':0,'temp':[4.69,4.09,6.66,9.83,11.37,14.71,16.3,16.16,12.81,11.01,9.67,10.09]},
		{'area':3.474,'action':2.67,'capacity':96.41,'local':{'p':[213,214,1066,1081,1085,1088,1090],'w':[0.116,0.618,0.892,0.842,1.009,1.883,2.222]},'dispersal':{'p':[213,214,1066,1081,1085,1087,1088,1090],'w':[0.16,0.354,0.492,0.375,0.546,3.474,0.708,0.878]},'initial':0,'monitored':0,'temp':[4.87,4.27,6.89,10.05,11.61,14.94,16.57,16.44,13.04,11.19,9.86,10.29]},
		{'area':3.777,'action':0.1,'capacity':50.08,'local':{'p':[214,1081,1087,1137],'w':[2.592,2.511,1.883,1.137]},'dispersal':{'p':[214,1081,1087,1088,1137],'w':[1.102,1.117,0.892,3.777,0.632]},'initial':0,'monitored':0,'temp':[4.91,4.32,6.95,10.11,11.66,15.02,16.65,16.51,13.1,11.23,9.88,10.3]},
		{'area':3.324,'action':1.71,'capacity':90.84,'local':{'p':[1053,1084,1086,1094,1095],'w':[1.933,1.626,2.479,1.424,0.081]},'dispersal':{'p':[1053,1084,1086,1089,1094,1095],'w':[0.87,0.769,1.066,3.324,0.638,0.16]},'initial':0,'monitored':0,'temp':[4.69,4.09,6.65,9.83,11.36,14.7,16.28,16.14,12.8,11.01,9.65,10.07]},
		{'area':3.443,'action':0.5,'capacity':80.86,'local':{'p':[209,1060,1066,1069,1085,1087],'w':[0.062,0.732,0.784,2.338,1.602,2.222]},'dispersal':{'p':[209,1060,1066,1069,1085,1087,1090],'w':[0.16,0.36,0.458,0.947,0.716,0.965,3.443]},'initial':0,'monitored':0,'temp':[4.86,4.26,6.88,10.04,11.59,14.92,16.55,16.41,13.03,11.19,9.85,10.28]},
		{'area':1.829,'action':0.08,'capacity':45.73,'local':{'p':[215,1094,1095,1096],'w':[0.58,1.141,2.227,2.127]},'dispersal':{'p':[215,1091,1094,1095,1096],'w':[0.354,1.829,0.566,1.052,0.965]},'initial':0,'monitored':0,'temp':[4.73,4.16,6.69,9.87,11.38,14.7,16.25,16.11,12.79,11.04,9.67,10.08]},
		{'area':1.536,'action':0.94,'capacity':42.95,'local':{'p':[1098,1099,1105,1131],'w':[1.29,2.292,2.121,0.175]},'dispersal':{'p':[1092,1098,1099,1105,1106,1131],'w':[1.536,0.614,1.064,0.956,0.02,0.203]},'initial':0,'monitored':0,'temp':[4.54,3.96,6.43,9.61,11.1,14.39,15.9,15.8,12.52,10.83,9.45,9.85]},
		{'area':2.679,'action':0.74,'capacity':68.67,'local':{'p':[223,1084,1097,1144],'w':[0.918,1.411,2.104,2.638]},'dispersal':{'p':[223,1083,1084,1093,1094,1097,1133,1144],'w':[0.541,0.036,0.693,2.679,0.074,0.865,0.02,1.104]},'initial':0,'monitored':0,'temp':[4.72,4.12,6.7,9.88,11.4,14.76,16.33,16.19,12.84,11.04,9.66,10.07]},
		{'area':3.44,'action':2.36,'capacity':97.52,'local':{'p':[215,1084,1089,1091,1095,1097],'w':[1.575,1.541,1.424,1.141,0.632,0.947]},'dispersal':{'p':[215,1053,1084,1089,1091,1093,1094,1095,1097],'w':[0.624,0.078,0.671,0.631,0.531,0.088,3.44,0.329,0.444]},'initial':0,'monitored':0,'temp':[4.71,4.11,6.67,9.85,11.37,14.7,16.27,16.13,12.8,11.02,9.65,10.06]},
		{'area':3.376,'action':0.41,'capacity':86.31,'local':{'p':[1051,1053,1056,1089,1091,1094,1096,1106],'w':[2.202,1.454,0.076,0.081,2.227,0.632,0.458,0.6]},'dispersal':{'p':[1051,1053,1056,1089,1091,1094,1095,1096,1106],'w':[0.897,0.593,0.112,0.151,0.79,0.364,3.376,0.278,0.403]},'initial':0,'monitored':0,'temp':[4.75,4.18,6.71,9.88,11.4,14.72,16.27,16.12,12.81,11.06,9.69,10.1]},
		{'area':2.86,'action':0.49,'capacity':73.1,'local':{'p':[215,1091,1095,1099,1106],'w':[0.551,2.127,0.458,2.119,1.844]},'dispersal':{'p':[215,1091,1095,1096,1099,1106],'w':[0.388,0.764,0.35,2.86,0.951,0.885]},'initial':0,'monitored':0,'temp':[4.73,4.17,6.68,9.86,11.36,14.67,16.2,16.06,12.76,11.03,9.65,10.06]},
		{'area':3.13,'action':0.57,'capacity':80.9,'local':{'p':[215,223,1084,1093,1094,1098],'w':[1.993,1.41,0.092,2.104,0.947,0.688]},'dispersal':{'p':[215,223,1084,1093,1094,1097,1098],'w':[0.786,0.671,0.184,0.876,0.449,3.13,0.43]},'initial':0,'monitored':0,'temp':[4.66,4.07,6.61,9.79,11.31,14.64,16.2,16.07,12.74,10.97,9.59,10]},
		{'area':3.634,'action':0.88,'capacity':94.85,'local':{'p':[215,223,1092,1097,1099,1130,1131,1134],'w':[0.408,1.02,1.29,0.688,1.054,0.295,1.122,1.291]},'dispersal':{'p':[215,223,1092,1097,1098,1099,1105,1130,1131,1134],'w':[0.249,0.499,0.502,0.338,3.634,0.503,0.046,0.199,0.489,0.533]},'initial':0,'monitored':0,'temp':[4.5,3.91,6.39,9.58,11.07,14.37,15.9,15.79,12.51,10.79,9.41,9.81]},
		{'area':3.635,'action':0.82,'capacity':93.98,'local':{'p':[215,1092,1096,1098,1105,1106],'w':[1.072,2.292,2.119,1.054,0.326,1.153]},'dispersal':{'p':[215,1092,1096,1098,1099,1105,1106],'w':[0.576,0.786,0.863,0.563,3.635,0.329,0.611]},'initial':0,'monitored':0,'temp':[4.63,4.06,6.55,9.73,11.23,14.53,16.05,15.93,12.64,10.93,9.55,9.95]},
		{'area':1.46,'action':0.68,'capacity':39.89,'local':{'p':[1104,1110,1111,1114,1128],'w':[1.214,1.041,0.873,0.973,1.026]},'dispersal':{'p':[63,1100,1104,1110,1111,1114,1128],'w':[0.008,1.46,0.538,0.527,0.39,0.536,0.562]},'initial':0,'monitored':0,'temp':[4.59,4.04,6.48,9.63,11.07,14.32,15.78,15.72,12.45,10.82,9.46,9.83]},
		{'area':2.683,'action':0.2,'capacity':67.77,'local':{'p':[63,1103,1105,1110,1129],'w':[1.092,2.374,1.539,0.868,1.691]},'dispersal':{'p':[63,216,1101,1103,1105,1110,1129],'w':[0.605,0.201,2.683,0.838,0.712,0.443,0.709]},'initial':0,'monitored':0,'temp':[4.52,3.96,6.41,9.58,11.03,14.3,15.78,15.71,12.44,10.78,9.41,9.8]},
		{'area':3.798,'action':0.1,'capacity':95.14,'local':{'p':[216,217,1108,1109,1114,1116],'w':[2.92,0.973,0.061,2.766,0.347,1.333]},'dispersal':{'p':[216,217,1102,1108,1109,1114,1116],'w':[1.171,0.466,3.798,0.212,1.125,0.241,0.639]},'initial':0,'monitored':0,'temp':[4.72,4.16,6.63,9.76,11.24,14.5,15.98,15.89,12.6,10.93,9.6,9.98]},
		{'area':1.598,'action':0.49,'capacity':42.43,'local':{'p':[216,1101,1104,1110],'w':[1.544,2.374,1.2,0.641]},'dispersal':{'p':[216,1101,1103,1104,1105,1110],'w':[0.784,0.936,1.598,0.522,0.207,0.344]},'initial':0,'monitored':0,'temp':[4.6,4.05,6.5,9.66,11.12,14.39,15.87,15.78,12.51,10.85,9.49,9.87]},
		{'area':1.093,'action':0.27,'capacity':28.51,'local':{'p':[216,1100,1103,1110,1114],'w':[0.77,1.214,1.2,0.627,0.409]},'dispersal':{'p':[216,1100,1103,1104,1110,1114],'w':[0.472,0.537,0.579,1.093,0.309,0.297]},'initial':0,'monitored':0,'temp':[4.61,4.06,6.51,9.66,11.11,14.37,15.84,15.77,12.49,10.85,9.49,9.87]},
		{'area':3.517,'action':0.73,'capacity':91.41,'local':{'p':[216,1092,1099,1101,1106,1129,1131],'w':[0.741,2.121,0.326,1.539,0.804,1.408,0.498]},'dispersal':{'p':[216,1092,1098,1099,1101,1103,1105,1106,1129,1131],'w':[0.407,0.768,0.049,0.245,0.614,0.094,3.517,0.449,0.53,0.317]},'initial':0,'monitored':0,'temp':[4.57,4.01,6.48,9.65,11.13,14.41,15.91,15.81,12.53,10.85,9.48,9.87]},
		{'area':5.521,'action':1.94,'capacity':146.86,'local':{'p':[216,1051,1095,1096,1099,1105,1107,1108],'w':[0.919,0.6,0.6,1.844,1.153,0.804,1.473,1.956]},'dispersal':{'p':[216,1047,1051,1092,1095,1096,1099,1105,1106,1107,1108],'w':[0.505,0.087,0.305,0.002,0.295,0.727,0.51,0.415,5.521,0.63,0.767]},'initial':0,'monitored':0,'temp':[4.78,4.23,6.73,9.9,11.4,14.69,16.21,16.07,12.78,11.07,9.69,10.09]},
		{'area':3.616,'action':0.64,'capacity':93.1,'local':{'p':[207,1047,1051,1106,1108],'w':[1.165,2.464,0.071,1.473,2.034]},'dispersal':{'p':[207,1047,1051,1054,1106,1107,1108],'w':[0.662,1.03,0.156,0.002,0.714,3.616,0.973]},'initial':0,'monitored':0,'temp':[4.79,4.23,6.74,9.89,11.4,14.69,16.22,16.07,12.78,11.06,9.71,10.11]},
		{'area':4.838,'action':2.29,'capacity':131.78,'local':{'p':[207,216,1102,1106,1107,1109],'w':[1.335,1.414,0.061,1.956,2.034,1.721]},'dispersal':{'p':[207,216,1102,1106,1107,1108,1109],'w':[0.693,0.67,0.084,0.916,0.987,4.838,0.732]},'initial':0,'monitored':0,'temp':[4.74,4.18,6.67,9.82,11.32,14.6,16.11,15.98,12.7,11,9.65,10.04]},
		{'area':7.328,'action':2.57,'capacity':190.32,'local':{'p':[207,1038,1102,1108,1115,1116],'w':[2.343,1.304,2.766,1.721,0.772,1.738]},'dispersal':{'p':[206,207,216,1038,1102,1108,1109,1115,1116],'w':[0.016,0.98,0.112,0.645,1.073,0.815,7.328,0.429,0.69]},'initial':0,'monitored':0,'temp':[4.59,3.99,6.45,9.58,11.07,14.34,15.85,15.74,12.47,10.78,9.48,9.87]},
		{'area':1.292,'action':0.06,'capacity':32.44,'local':{'p':[63,1100,1101,1103,1104,1128],'w':[0.859,1.041,0.868,0.641,0.627,0.334]},'dispersal':{'p':[63,1100,1101,1103,1104,1110,1128],'w':[0.506,0.462,0.451,0.292,0.274,1.292,0.274]},'initial':0,'monitored':0,'temp':[4.53,3.98,6.42,9.58,11.02,14.28,15.74,15.68,12.41,10.78,9.41,9.79]},
		{'area':4.014,'action':0.97,'capacity':103.87,'local':{'p':[217,1100,1114,1127,1128],'w':[1.638,0.873,1.58,1.365,2.736]},'dispersal':{'p':[217,222,1100,1111,1114,1127,1128],'w':[0.772,0.022,0.464,4.014,0.646,0.723,1.157]},'initial':0,'monitored':0,'temp':[4.59,4.06,6.48,9.61,11.03,14.28,15.72,15.68,12.4,10.79,9.45,9.82]},
		{'area':6.389,'action':3.25,'capacity':173.17,'local':{'p':[217,1113,1115,1117,1118,1119,1123,1127],'w':[3.067,2.052,0.668,0.297,2.007,0.61,1.098,0.316]},'dispersal':{'p':[217,1112,1113,1115,1116,1117,1118,1119,1123,1127],'w':[1.288,6.389,0.807,0.362,0.031,0.219,0.736,0.315,0.518,0.283]},'initial':0,'monitored':0,'temp':[4.66,4.11,6.53,9.64,11.1,14.36,15.81,15.74,12.44,10.8,9.5,9.88]},
		{'area':4.93,'action':0.16,'capacity':122.58,'local':{'p':[1036,1037,1040,1112,1115,1117],'w':[1.118,0.022,0.677,2.052,2.614,2.481]},'dispersal':{'p':[1036,1037,1040,1112,1113,1115,1117,1123],'w':[0.492,0.073,0.389,0.96,4.93,1.152,1.017,0.015]},'initial':0,'monitored':0,'temp':[4.71,4.14,6.57,9.69,11.2,14.47,15.97,15.84,12.54,10.83,9.57,9.93]},
		{'area':2.925,'action':0.19,'capacity':68.47,'local':{'p':[216,217,1100,1102,1104,1111],'w':[1.332,2.197,0.973,0.347,0.409,1.58]},'dispersal':{'p':[216,217,1100,1102,1104,1111,1114],'w':[0.588,0.992,0.402,0.267,0.263,0.725,2.925]},'initial':0,'monitored':0,'temp':[4.64,4.1,6.54,9.68,11.13,14.39,15.85,15.78,12.5,10.86,9.51,9.89]},
		{'area':6.203,'action':2.88,'capacity':164.66,'local':{'p':[206,217,1038,1040,1109,1112,1113,1116],'w':[1.835,0.165,0.272,0.585,0.772,0.668,2.614,3.49]},'dispersal':{'p':[206,217,1038,1040,1109,1112,1113,1115,1116],'w':[0.739,0.21,0.233,0.324,0.451,0.365,1.074,6.203,1.261]},'initial':0,'monitored':0,'temp':[4.65,4.07,6.51,9.63,11.14,14.41,15.91,15.79,12.5,10.8,9.52,9.89]},
		{'area':3.214,'action':0.39,'capacity':81.53,'local':{'p':[217,1102,1109,1115],'w':[1.743,1.333,1.738,3.49]},'dispersal':{'p':[217,1102,1109,1112,1115,1116],'w':[0.83,0.595,0.838,0.074,1.483,3.214]},'initial':0,'monitored':0,'temp':[4.67,4.11,6.56,9.68,11.17,14.43,15.92,15.82,12.53,10.85,9.55,9.92]},
		{'area':2.136,'action':0.04,'capacity':44.04,'local':{'p':[1035,1036,1112,1113,1120,1123],'w':[1.667,0.468,0.297,2.481,0.847,0.668]},'dispersal':{'p':[1035,1036,1112,1113,1117,1120,1123],'w':[0.626,0.375,0.255,1.037,2.136,0.418,0.376]},'initial':0,'monitored':0,'temp':[4.75,4.17,6.6,9.73,11.26,14.53,16.03,15.89,12.58,10.85,9.6,9.95]},
		{'area':2.496,'action':0.06,'capacity':60.8,'local':{'p':[1112,1119,1123],'w':[2.007,3.48,2.5]},'dispersal':{'p':[221,1112,1118,1119,1123],'w':[0.001,0.975,2.496,1.554,1.163]},'initial':0,'monitored':0,'temp':[4.67,4.13,6.54,9.64,11.11,14.37,15.81,15.74,12.44,10.8,9.52,9.88]},
		{'area':4.872,'action':0,'capacity':119.73,'local':{'p':[221,1112,1118,1123,1127],'w':[2.478,0.61,3.48,0.41,3.18]},'dispersal':{'p':[217,218,221,1112,1118,1119,1123,1127],'w':[0.014,0.112,1.117,0.454,1.198,4.872,0.29,1.39]},'initial':0,'monitored':0,'temp':[4.65,4.12,6.53,9.62,11.06,14.32,15.74,15.7,12.39,10.79,9.49,9.86]},
		{'area':2.65,'action':0,'capacity':64.55,'local':{'p':[218,1030,1035,1117,1123],'w':[1.697,1.784,0.96,0.847,1.268]},'dispersal':{'p':[218,1030,1035,1117,1120,1122,1123],'w':[0.649,0.807,0.417,0.454,2.65,0.034,0.621]},'initial':0,'monitored':0,'temp':[4.8,4.23,6.66,9.79,11.36,14.64,16.14,15.97,12.65,10.89,9.65,9.99]},
		{'area':6.468,'action':1.04,'capacity':162.48,'local':{'p':[218,1028,1122,1125],'w':[2.868,1.375,2.205,4.042]},'dispersal':{'p':[218,219,221,1028,1121,1122,1125,1126],'w':[1.207,0.116,0.041,0.713,6.468,0.934,1.531,0.319]},'initial':0,'monitored':0,'temp':[4.83,4.27,6.7,9.8,11.4,14.69,16.17,15.99,12.65,10.93,9.69,10.02]},
		{'area':5.995,'action':0.13,'capacity':51.25,'local':{'p':[61,218,1028,1030,1032,1121],'w':[1.117,1.219,2.128,0.517,1.008,2.205]},'dispersal':{'p':[61,218,1028,1030,1032,1120,1121,1122],'w':[0.516,0.564,1.025,0.483,0.622,0.025,0.963,5.995]},'initial':0,'monitored':0,'temp':[4.88,4.29,6.73,9.86,11.5,14.8,16.31,16.08,12.75,10.94,9.73,10.05]},
		{'area':4.192,'action':0.09,'capacity':98.86,'local':{'p':[218,221,1112,1117,1118,1119,1120],'w':[2.599,0.081,1.098,0.668,2.5,0.41,1.268]},'dispersal':{'p':[218,221,1112,1113,1117,1118,1119,1120,1123],'w':[1.101,0.207,0.536,0.009,0.362,0.902,0.268,0.558,4.192]},'initial':0,'monitored':0,'temp':[4.73,4.18,6.6,9.71,11.23,14.49,15.96,15.85,12.53,10.84,9.58,9.93]},
		{'area':8.054,'action':0.53,'capacity':185.47,'local':{'p':[219,220,1029],'w':[1.401,2.972,4.787]},'dispersal':{'p':[219,220,1024,1027,1029,1124],'w':[0.617,0.836,0.369,0.541,1.853,8.054]},'initial':0,'monitored':0,'temp':[4.77,4.17,6.63,9.67,11.25,14.58,15.97,15.82,12.52,10.9,9.63,10.01]},
		{'area':3.33,'action':0.43,'capacity':80.35,'local':{'p':[219,1028,1121,1126],'w':[3.507,0.145,4.042,0.885]},'dispersal':{'p':[219,1028,1121,1125,1126],'w':[1.431,0.272,1.681,3.33,0.89]},'initial':0,'monitored':0,'temp':[4.78,4.23,6.65,9.73,11.29,14.59,16.03,15.89,12.56,10.9,9.64,9.98]},
		{'area':3.272,'action':0.11,'capacity':77.89,'local':{'p':[218,219,221,1125],'w':[0.211,0.594,2.148,0.885]},'dispersal':{'p':[218,219,221,1121,1125,1126],'w':[0.223,0.29,0.905,0.268,0.695,3.272]},'initial':0,'monitored':0,'temp':[4.73,4.19,6.6,9.67,11.18,14.46,15.88,15.8,12.47,10.86,9.58,9.93]},
		{'area':9.622,'action':0.61,'capacity':241.45,'local':{'p':[217,221,222,1111,1112,1119,1128],'w':[0.49,1.625,3.045,1.365,0.316,3.18,0.249]},'dispersal':{'p':[217,221,222,1111,1112,1119,1127,1128],'w':[0.27,0.68,1.176,0.56,0.216,1.247,9.622,0.191]},'initial':0,'monitored':0,'temp':[4.56,4.04,6.44,9.54,10.94,14.19,15.59,15.58,12.29,10.72,9.4,9.78]},
		{'area':6.666,'action':0.47,'capacity':168.3,'local':{'p':[63,222,1100,1110,1111,1127],'w':[2.949,3.248,1.026,0.334,2.736,0.249]},'dispersal':{'p':[63,222,1100,1110,1111,1127,1128],'w':[1.3,1.385,0.433,0.235,1.119,0.251,6.666]},'initial':0,'monitored':0,'temp':[4.5,3.95,6.37,9.53,10.94,14.19,15.63,15.6,12.33,10.73,9.36,9.74]},
		{'area':1.92,'action':0.31,'capacity':49.3,'local':{'p':[63,1101,1105,1130,1131],'w':[0.726,1.691,1.408,0.049,1.986]},'dispersal':{'p':[63,1101,1105,1129,1130,1131,1132],'w':[0.441,0.764,0.674,1.92,0.186,0.759,0.008]},'initial':0,'monitored':0,'temp':[4.45,3.88,6.32,9.5,10.95,14.23,15.72,15.65,12.38,10.72,9.34,9.73]},
		{'area':2.541,'action':0.82,'capacity':66.42,'local':{'p':[63,1098,1129,1131,1132,1134,1135],'w':[0.314,0.295,0.049,2.362,1.81,1.24,0.645]},'dispersal':{'p':[63,1098,1129,1130,1131,1132,1134,1135,1136],'w':[0.284,0.268,0.16,2.541,0.822,0.759,0.547,0.32,0.02]},'initial':0,'monitored':0,'temp':[4.37,3.79,6.24,9.43,10.88,14.17,15.68,15.6,12.34,10.67,9.28,9.67]},
		{'area':1.784,'action':0.66,'capacity':47.53,'local':{'p':[1092,1098,1105,1129,1130],'w':[0.175,1.122,0.498,1.986,2.362]},'dispersal':{'p':[63,1092,1098,1105,1129,1130,1131,1132,1134],'w':[0.164,0.173,0.534,0.271,0.779,1.008,1.784,0.005,0.016]},'initial':0,'monitored':0,'temp':[4.39,3.81,6.25,9.44,10.9,14.19,15.69,15.61,12.35,10.68,9.3,9.69]},
		{'area':5.746,'action':0.86,'capacity':147.75,'local':{'p':[63,1130,1135,1136],'w':[3.329,1.81,0.229,2.137]},'dispersal':{'p':[63,1129,1130,1131,1132,1135,1136],'w':[1.427,0.007,0.8,0.003,5.746,0.193,0.829]},'initial':0,'monitored':0,'temp':[4.36,3.78,6.24,9.45,10.86,14.16,15.66,15.58,12.33,10.68,9.26,9.65]},
		{'area':6.665,'action':2.68,'capacity':178.08,'local':{'p':[223,1140,1141,1144],'w':[3.668,1.677,1.209,1.62]},'dispersal':{'p':[223,1093,1133,1135,1140,1141,1144],'w':[1.539,0.018,6.665,0.016,0.666,0.488,0.766]},'initial':0,'monitored':0,'temp':[4.76,4.19,6.76,9.95,11.45,14.82,16.39,16.24,12.89,11.09,9.68,10.08]},
		{'area':3.141,'action':0.79,'capacity':82.09,'local':{'p':[223,1098,1130,1135],'w':[2.616,1.291,1.24,2.468]},'dispersal':{'p':[223,1098,1130,1131,1134,1135],'w':[1.207,0.643,0.584,0.009,3.141,1.1]},'initial':0,'monitored':0,'temp':[4.47,3.88,6.37,9.56,11.03,14.35,15.88,15.77,12.49,10.77,9.38,9.78]},
		{'area':3.3,'action':0.53,'capacity':84.79,'local':{'p':[223,1130,1132,1134,1136],'w':[1.522,0.645,0.229,2.468,3.221]},'dispersal':{'p':[223,1130,1132,1133,1134,1135,1136],'w':[0.737,0.373,0.223,0.018,0.936,3.3,1.195]},'initial':0,'monitored':0,'temp':[4.5,3.92,6.42,9.62,11.07,14.39,15.93,15.81,12.53,10.81,9.4,9.8]},
		{'area':3.677,'action':0.69,'capacity':95.28,'local':{'p':[1132,1135],'w':[2.137,3.221]},'dispersal':{'p':[1130,1132,1135,1136],'w':[0.039,0.972,1.393,3.677]},'initial':0,'monitored':0,'temp':[4.43,3.86,6.34,9.55,10.98,14.3,15.82,15.71,12.44,10.75,9.34,9.73]},
		{'area':6.578,'action':1.21,'capacity':75.75,'local':{'p':[214,1081,1088,1138,1142,1145],'w':[0.567,2.378,1.137,1.781,0.492,0.969]},'dispersal':{'p':[214,1081,1088,1137,1138,1139,1142,1145],'w':[0.307,1.046,0.477,6.578,0.658,0.001,0.238,0.457]},'initial':0,'monitored':0,'temp':[5,4.42,7.06,10.22,11.78,15.16,16.79,16.65,13.21,11.32,9.93,10.35]},
		{'area':1.962,'action':0,'capacity':29.89,'local':{'p':[224,1137,1142],'w':[0.716,1.781,1.595]},'dispersal':{'p':[224,1137,1138,1142],'w':[0.389,0.794,1.962,0.72]},'initial':0,'monitored':0,'temp':[4.96,4.38,7.01,10.18,11.73,15.12,16.73,16.59,13.16,11.28,9.87,10.29]},
		{'area':1.624,'action':2.14,'capacity':45.29,'local':{'p':[214,1083,1143,1145],'w':[1,2.281,0.884,1.855]},'dispersal':{'p':[214,1083,1137,1139,1143,1145],'w':[0.61,1.007,0.003,1.624,0.51,0.773]},'initial':0,'monitored':0,'temp':[4.83,4.23,6.84,10.01,11.55,14.93,16.53,16.4,13,11.15,9.77,10.18]},
		{'area':1.966,'action':3.81,'capacity':67.45,'local':{'p':[224,1133,1141,1143,1144],'w':[0.153,1.677,1.863,1.472,0.655]},'dispersal':{'p':[224,1133,1140,1141,1143,1144],'w':[0.214,0.781,1.966,0.744,0.679,0.405]},'initial':0,'monitored':0,'temp':[4.83,4.25,6.85,10.03,11.55,14.93,16.51,16.37,12.99,11.15,9.75,10.16]},
		{'area':2.021,'action':3.87,'capacity':69.12,'local':{'p':[224,1133,1140],'w':[1.393,1.209,1.863]},'dispersal':{'p':[224,1133,1140,1141,1143],'w':[0.613,0.698,0.722,2.021,0.082]},'initial':0,'monitored':0,'temp':[4.86,4.29,6.9,10.08,11.59,14.97,16.56,16.4,13.02,11.19,9.77,10.18]},
		{'area':1.481,'action':0.32,'capacity':31.01,'local':{'p':[224,1137,1138,1143,1145],'w':[0.834,0.492,1.595,1.059,1.23]},'dispersal':{'p':[224,1137,1138,1142,1143,1145],'w':[0.506,0.373,0.641,1.481,0.495,0.57]},'initial':0,'monitored':0,'temp':[4.9,4.31,6.93,10.1,11.65,15.04,16.64,16.5,13.09,11.22,9.82,10.23]},
		{'area':2.028,'action':2.22,'capacity':60.77,'local':{'p':[224,1083,1139,1140,1142,1144,1145],'w':[0.454,0.456,0.884,1.472,1.059,0.387,0.76]},'dispersal':{'p':[224,1083,1139,1140,1141,1142,1143,1144,1145],'w':[0.298,0.277,0.354,0.626,0.032,0.491,2.028,0.293,0.316]},'initial':0,'monitored':0,'temp':[4.85,4.25,6.86,10.04,11.57,14.96,16.55,16.41,13.02,11.17,9.77,10.18]},
		{'area':3.283,'action':0.88,'capacity':82.04,'local':{'p':[223,1083,1084,1093,1133,1140,1143],'w':[0.269,1.674,0.237,2.638,1.62,0.655,0.387]},'dispersal':{'p':[223,1083,1084,1093,1133,1140,1143,1144],'w':[0.274,0.704,0.25,1.02,0.675,0.328,0.244,3.283]},'initial':0,'monitored':0,'temp':[4.77,4.17,6.76,9.94,11.47,14.83,16.41,16.27,12.91,11.09,9.7,10.11]},
		{'area':1.496,'action':1.66,'capacity':38.67,'local':{'p':[214,1137,1139,1142,1143],'w':[0.362,0.969,1.855,1.23,0.76]},'dispersal':{'p':[214,1137,1139,1142,1143,1145],'w':[0.324,0.524,0.789,0.54,0.395,1.496]},'initial':0,'monitored':0,'temp':[4.86,4.26,6.88,10.05,11.6,14.98,16.58,16.46,13.05,11.18,9.79,10.21]}
		]
