# Supplementary material for: Modelling Spatial and Temporal Patterns of African Swine Fever in an Isolated Wild Boar Population to Support Decision-Making
Source: Front Vet Sci. 2020 Apr 8;7:154. doi: 10.3389/fvets.2020.00154 (PMC7156605; doi:10.3389/fvets.2020.00154)
Supplement: Supplementary file 1 [file Data_Sheet_1.ZIP › simBoar v4.2 (ASF)/resources/landscape/thiessens_7.txt]

parameters.patches=[
		{'area':5.22,'action':4.29,'capacity':150.83,'local':{'p':[14,16,17,19,140],'w':[4.227,1.755,0.296,2.322,1.933]},'dispersal':{'p':[1,14,15,16,17,19,20,129,140,522,597],'w':[5.22,1.748,0.01,0.866,0.168,0.803,0.004,0.069,1.003,0.028,0.036]},'initial':0,'monitored':1,'temp':[4.94,4.02,6.53,9.66,10.98,14.27,15.83,15.6,12.56,10.93,9.74,10.14]},
		{'area':4.35,'action':6.3,'capacity':121.79,'local':{'p':[3,16,17,18,19,20,28,35],'w':[0.603,0.954,0.28,2.055,0.178,1.524,1.002,1.562]},'dispersal':{'p':[2,3,16,17,18,19,20,28,35],'w':[4.35,0.364,0.427,0.117,0.839,0.176,0.6,0.497,0.726]},'initial':1,'monitored':1,'temp':[5.03,4.22,6.74,9.83,11.23,14.54,16.12,15.83,12.73,11.09,9.86,10.27]},
		{'area':5.524,'action':3.59,'capacity':143.34,'local':{'p':[2,15,18,21,24,28,61],'w':[0.603,1.582,0.746,0.477,1.506,1.964,3.002]},'dispersal':{'p':[2,3,15,18,21,22,24,28,61,516],'w':[0.347,5.524,0.655,0.308,0.208,0.008,0.633,0.877,1.289,0.095]},'initial':6,'monitored':1,'temp':[5.1,4.37,6.89,9.9,11.41,14.69,16.3,15.95,12.84,11.21,9.95,10.37]},
		{'area':4.201,'action':10.77,'capacity':158.75,'local':{'p':[22,23,24,25,26,27,29],'w':[1.496,0.531,0.874,1.082,1.919,1.278,0.808]},'dispersal':{'p':[4,22,23,24,25,26,27,29,50],'w':[4.201,0.553,0.288,0.479,0.484,0.803,0.638,0.459,0.002]},'initial':54,'monitored':1,'temp':[4.76,4.03,6.53,9.55,11.06,14.34,15.96,15.63,12.52,10.88,9.62,10.07]},
		{'area':3.05,'action':8.36,'capacity':115.95,'local':{'p':[28,30,31,33,34,35],'w':[0.127,1.304,1.979,0.404,1.368,1.952]},'dispersal':{'p':[5,28,30,31,33,34,35],'w':[3.05,0.231,0.587,0.793,0.3,0.576,0.877]},'initial':9,'monitored':1,'temp':[4.69,3.88,6.37,9.49,10.88,14.2,15.76,15.51,12.4,10.75,9.52,9.94]},
		{'area':3.845,'action':3.42,'capacity':101.58,'local':{'p':[36,37,43,44,598,605],'w':[2.327,2.282,0.765,0.024,0.379,2.406]},'dispersal':{'p':[6,36,37,43,44,598,605],'w':[3.845,0.943,0.824,0.354,0.158,0.211,1.282]},'initial':1,'monitored':1,'temp':[4.54,3.66,6.12,9.31,10.63,13.94,15.47,15.28,12.18,10.54,9.3,9.72]},
		{'area':3.176,'action':7.99,'capacity':109.56,'local':{'p':[38,44,166],'w':[1.464,0.653,1.868]},'dispersal':{'p':[7,13,38,40,41,44,166,729],'w':[3.176,0.467,0.521,0.939,0.034,0.693,0.561,0.271]},'initial':0,'monitored':1,'temp':[4.77,3.99,6.39,9.63,10.91,14.28,15.77,15.6,12.43,10.79,9.53,9.99]},
		{'area':6.15,'action':11.03,'capacity':195.77,'local':{'p':[12,32,45,46,50,56,57],'w':[0.127,0.863,3.562,2.692,0.617,2.298,0.152]},'dispersal':{'p':[8,12,32,45,46,50,56,57,165],'w':[6.15,0.192,0.425,1.408,1.151,0.389,0.62,0.141,0.296]},'initial':44,'monitored':1,'temp':[4.4,3.59,6.06,9.19,10.63,13.94,15.48,15.29,12.15,10.5,9.27,9.74]},
		{'area':6.606,'action':3.12,'capacity':135.84,'local':{'p':[26,45,47,49,50,52,736],'w':[0.218,0.855,1.788,1.945,2.132,2.202,0.765]},'dispersal':{'p':[9,23,26,45,47,48,49,50,52,736],'w':[6.606,0.016,0.169,0.455,0.738,0.002,0.845,0.904,0.953,0.402]},'initial':27,'monitored':1,'temp':[4.39,3.63,6.12,9.19,10.66,13.97,15.57,15.34,12.2,10.54,9.31,9.78]},
		{'area':4.361,'action':2.95,'capacity':122.18,'local':{'p':[47,48,167,736,737,813],'w':[2.205,1.62,2.884,0.155,2.153,0.033]},'dispersal':{'p':[10,47,48,167,736,737,813],'w':[4.361,0.857,0.714,1.313,0.173,0.881,0.164]},'initial':1,'monitored':1,'temp':[4.71,4.03,6.56,9.64,11.11,14.45,16.06,15.78,12.63,10.91,9.65,10.12]},
		{'area':8.843,'action':6.8,'capacity':228.52,'local':{'p':[48,49,52,54,177,812,813],'w':[1.937,1.308,2.697,1.97,2.417,0.174,5.024]},'dispersal':{'p':[11,12,48,49,51,52,54,177,812,813],'w':[8.843,0.045,0.801,0.546,0.05,1.064,0.753,1.228,0.003,2.046]},'initial':0,'monitored':1,'temp':[4.49,3.76,6.28,9.38,10.87,14.18,15.76,15.55,12.37,10.68,9.44,9.92]},
		{'area':7.583,'action':4.37,'capacity':204.06,'local':{'p':[8,45,51,54,55,57],'w':[0.127,1.185,3.292,2.846,0.951,2.82]},'dispersal':{'p':[8,11,12,45,51,52,54,55,56,57],'w':[0.154,0.096,7.583,0.502,1.222,0.124,1.185,0.444,0.042,1.219]},'initial':14,'monitored':1,'temp':[4.4,3.6,6.11,9.21,10.72,14.01,15.54,15.37,12.19,10.53,9.32,9.81]},
		{'area':1.679,'action':0.82,'capacity':45.68,'local':{'p':[40],'w':[0.861]},'dispersal':{'p':[7,13,40,166,729],'w':[0.418,1.679,0.313,1.277,0.124]},'initial':4,'monitored':1,'temp':[4.84,4.08,6.52,9.72,11.08,14.44,15.92,15.73,12.56,10.9,9.64,10.11]},
		{'area':5.722,'action':2.76,'capacity':151.73,'local':{'p':[1,16,129,140,519,522],'w':[4.227,0.26,1.891,0.22,2.134,1.913]},'dispersal':{'p':[1,14,15,16,129,140,519,522,529,597],'w':[1.618,5.722,0.018,0.21,0.933,0.193,0.828,0.8,0.078,0.1]},'initial':0,'monitored':1,'temp':[5.04,4.1,6.63,9.77,11.07,14.35,15.91,15.69,12.67,11.02,9.84,10.23]},
		{'area':6.417,'action':5.25,'capacity':152.18,'local':{'p':[3,16,18,61,129,516],'w':[1.582,2.843,2.385,0.013,1.152,4.174]},'dispersal':{'p':[1,3,14,15,16,18,61,129,516],'w':[0.003,0.724,0.045,6.417,1.22,0.929,0.147,0.578,1.667]},'initial':2,'monitored':1,'temp':[5.34,4.56,7.09,10.14,11.6,14.89,16.48,16.16,13.05,11.42,10.17,10.58]},
		{'area':3.855,'action':5.85,'capacity':124.67,'local':{'p':[1,2,14,15,18,19,129],'w':[1.755,0.954,0.26,2.843,1.113,1.691,0.196]},'dispersal':{'p':[1,2,14,15,16,17,18,19,129],'w':[0.709,0.472,0.195,1.136,3.855,0.043,0.431,0.659,0.363]},'initial':0,'monitored':1,'temp':[5.18,4.34,6.87,9.96,11.35,14.64,16.21,15.94,12.87,11.23,10.01,10.41]},
		{'area':0.638,'action':0.75,'capacity':19.19,'local':{'p':[1,2,19,20,140],'w':[0.296,0.28,1.843,1.714,0.326]},'dispersal':{'p':[1,2,16,17,19,20,140],'w':[0.264,0.281,0.063,0.638,0.677,0.602,0.382]},'initial':0,'monitored':1,'temp':[4.9,4.01,6.53,9.65,11,14.29,15.86,15.61,12.55,10.91,9.7,10.1]},
		{'area':1.925,'action':5.02,'capacity':73.21,'local':{'p':[2,3,15,16],'w':[2.055,0.746,2.385,1.113]},'dispersal':{'p':[2,3,15,16,18],'w':[0.931,0.507,1.049,0.521,1.925]},'initial':4,'monitored':1,'temp':[5.19,4.41,6.93,10,11.44,14.74,16.32,16.01,12.91,11.27,10.03,10.44]},
		{'area':1.736,'action':2.35,'capacity':55.16,'local':{'p':[1,2,16,17],'w':[2.322,0.178,1.691,1.843]},'dispersal':{'p':[1,2,16,17,19,20,140],'w':[1.121,0.199,0.801,0.638,1.736,0.104,0.043]},'initial':0,'monitored':1,'temp':[4.98,4.1,6.61,9.73,11.08,14.38,15.94,15.69,12.63,10.99,9.79,10.19]},
		{'area':3.328,'action':0.66,'capacity':82.13,'local':{'p':[2,17,35,140,605],'w':[1.524,1.714,2.921,2.267,0.248]},'dispersal':{'p':[1,2,17,19,20,35,140,596,605],'w':[0.018,0.752,0.638,0.123,3.328,1.271,0.818,0.013,0.219]},'initial':0,'monitored':1,'temp':[4.83,3.96,6.47,9.6,10.95,14.25,15.82,15.57,12.49,10.85,9.63,10.04]},
		{'area':2.116,'action':0.86,'capacity':50.24,'local':{'p':[3,24,27,61],'w':[0.477,2.289,0.498,3.145]},'dispersal':{'p':[3,21,24,27,61],'w':[0.276,2.116,0.956,0.268,1.528]},'initial':0,'monitored':1,'temp':[4.98,4.3,6.83,9.76,11.36,14.61,16.25,15.85,12.74,11.12,9.83,10.28]},
		{'area':1.517,'action':3,'capacity':52.74,'local':{'p':[4,24,25,28],'w':[1.496,2.043,0.945,0.88]},'dispersal':{'p':[3,4,22,24,25,28],'w':[0.023,0.751,1.517,0.952,0.436,0.484]},'initial':28,'monitored':1,'temp':[4.87,4.14,6.65,9.66,11.17,14.45,16.07,15.73,12.62,10.98,9.72,10.16]},
		{'area':5.509,'action':3.53,'capacity':153.16,'local':{'p':[4,26,27,61,736,737],'w':[0.531,3.022,1.937,0.777,2.16,0.836]},'dispersal':{'p':[4,9,23,26,27,47,61,736,737],'w':[0.366,0.027,5.509,1.17,0.739,0.001,0.504,0.948,0.442]},'initial':13,'monitored':1,'temp':[4.59,3.86,6.35,9.37,10.88,14.17,15.8,15.5,12.39,10.74,9.49,9.95]},
		{'area':3.117,'action':5.83,'capacity':104.73,'local':{'p':[3,4,21,22,27,28],'w':[1.506,0.874,2.289,2.043,0.475,0.286]},'dispersal':{'p':[3,4,21,22,24,27,28],'w':[0.706,0.448,0.976,0.726,3.117,0.355,0.269]},'initial':42,'monitored':1,'temp':[4.93,4.23,6.74,9.72,11.27,14.53,16.17,15.79,12.69,11.06,9.78,10.23]},
		{'area':1.957,'action':3.37,'capacity':64.97,'local':{'p':[4,22,28,29,31],'w':[1.082,0.945,1.601,1.318,0.637]},'dispersal':{'p':[4,22,25,28,29,31],'w':[0.552,0.46,1.957,0.719,0.616,0.388]},'initial':28,'monitored':1,'temp':[4.8,4.04,6.55,9.6,11.06,14.36,15.97,15.66,12.55,10.9,9.65,10.09]},
		{'area':4.374,'action':5.78,'capacity':117.24,'local':{'p':[4,9,23,29,50,736],'w':[1.919,0.218,3.022,0.359,2.818,0.824]},'dispersal':{'p':[4,9,23,26,29,50,736],'w':[0.89,0.284,1.271,4.374,0.27,1.133,0.289]},'initial':28,'monitored':1,'temp':[4.57,3.82,6.32,9.36,10.84,14.14,15.76,15.47,12.36,10.7,9.46,9.92]},
		{'area':3.395,'action':2.14,'capacity':94.24,'local':{'p':[4,21,23,24,61],'w':[1.278,0.498,1.937,0.475,3.568]},'dispersal':{'p':[4,21,23,24,27,61],'w':[0.569,0.242,0.864,0.249,3.395,1.651]},'initial':3,'monitored':1,'temp':[4.79,4.11,6.62,9.58,11.15,14.41,16.06,15.69,12.58,10.95,9.67,10.13]},
		{'area':5.005,'action':6.65,'capacity':142.15,'local':{'p':[2,3,5,22,24,25,31,35],'w':[1.002,1.964,0.127,0.88,0.286,1.601,1.468,1.059]},'dispersal':{'p':[2,3,5,22,24,25,28,31,35],'w':[0.518,0.854,0.131,0.389,0.199,0.643,5.005,0.621,0.497]},'initial':89,'monitored':1,'temp':[4.92,4.16,6.66,9.73,11.18,14.48,16.07,15.77,12.66,11.01,9.77,10.19]},
		{'area':3.821,'action':2.61,'capacity':106.62,'local':{'p':[4,25,26,31,32,34,50],'w':[0.808,1.318,0.359,1.436,1.035,0.57,1.92]},'dispersal':{'p':[4,25,26,29,31,32,34,50],'w':[0.393,0.581,0.25,3.821,0.598,0.522,0.294,0.827]},'initial':41,'monitored':1,'temp':[4.67,3.89,6.39,9.48,10.91,14.23,15.82,15.55,12.43,10.77,9.53,9.97]},
		{'area':3.781,'action':3.77,'capacity':96.87,'local':{'p':[5,33,35,605],'w':[1.304,1.772,2.94,3.861]},'dispersal':{'p':[5,30,33,35,605],'w':[0.624,3.781,0.75,1.274,1.768]},'initial':3,'monitored':1,'temp':[4.58,3.72,6.21,9.36,10.72,14.03,15.58,15.36,12.26,10.61,9.38,9.8]},
		{'area':2.378,'action':3.95,'capacity':78.7,'local':{'p':[5,25,28,29,34],'w':[1.979,0.637,1.468,1.436,1.001]},'dispersal':{'p':[5,25,28,29,31,34,35],'w':[0.825,0.326,0.691,0.671,2.378,0.49,0.103]},'initial':21,'monitored':1,'temp':[4.75,3.97,6.47,9.56,10.98,14.3,15.88,15.61,12.49,10.83,9.6,10.03]},
		{'area':5.106,'action':11.08,'capacity':182.44,'local':{'p':[8,29,33,34,46,50],'w':[0.863,1.035,1.311,1.57,1.984,1.836]},'dispersal':{'p':[8,29,32,33,34,46,50],'w':[0.483,0.486,5.106,0.619,0.653,0.846,0.825]},'initial':26,'monitored':1,'temp':[4.5,3.69,6.17,9.29,10.7,14.02,15.59,15.36,12.24,10.58,9.34,9.79]},
		{'area':4.348,'action':2.78,'capacity':103.69,'local':{'p':[5,30,32,34,43,46,605],'w':[0.404,1.772,1.311,0.916,0.795,1.356,1.414]},'dispersal':{'p':[5,30,32,33,34,43,46,605],'w':[0.25,0.731,0.588,4.348,0.394,0.513,0.614,0.585]},'initial':8,'monitored':1,'temp':[4.46,3.61,6.08,9.23,10.6,13.92,15.46,15.26,12.15,10.51,9.27,9.71]},
		{'area':1.847,'action':1.63,'capacity':53.62,'local':{'p':[5,29,31,32,33],'w':[1.368,0.57,1.001,1.57,0.916]},'dispersal':{'p':[5,29,31,32,33,34],'w':[0.656,0.372,0.444,0.709,0.524,1.847]},'initial':7,'monitored':1,'temp':[4.61,3.8,6.29,9.4,10.81,14.12,15.69,15.45,12.33,10.68,9.44,9.88]},
		{'area':7.826,'action':9.52,'capacity':235.23,'local':{'p':[2,5,20,28,30,605],'w':[1.562,1.952,2.921,1.059,2.94,0.902]},'dispersal':{'p':[2,5,20,28,30,31,35,140,596,605],'w':[0.71,0.802,1.08,0.546,1.037,0.038,7.826,0.066,0.007,0.739]},'initial':1,'monitored':1,'temp':[4.76,3.92,6.43,9.56,10.92,14.23,15.8,15.54,12.44,10.79,9.56,9.98]},
		{'area':2.922,'action':5.67,'capacity':100.63,'local':{'p':[6,42,44,598,675],'w':[2.327,0.983,0.651,2.718,0.352]},'dispersal':{'p':[6,36,37,42,44,598,605,675],'w':[0.929,2.922,0.079,0.444,0.34,1.26,0.064,0.177]},'initial':0,'monitored':1,'temp':[4.71,3.84,6.31,9.52,10.8,14.12,15.64,15.45,12.34,10.69,9.44,9.85]},
		{'area':1.772,'action':4.31,'capacity':65.59,'local':{'p':[6,41,43,44],'w':[2.282,1.555,0.596,1.547]},'dispersal':{'p':[6,36,37,41,43,44],'w':[0.969,0.149,1.772,0.634,0.419,0.719]},'initial':50,'monitored':1,'temp':[4.51,3.65,6.08,9.27,10.6,13.92,15.44,15.27,12.15,10.52,9.27,9.71]},
		{'area':1.465,'action':3.72,'capacity':54.59,'local':{'p':[7,39,166],'w':[1.464,0.825,1.367]},'dispersal':{'p':[7,38,39,44,164,166,730,731],'w':[0.664,1.465,0.154,0.541,0.199,0.534,0.209,0.078]},'initial':0,'monitored':1,'temp':[4.82,4.05,6.4,9.69,10.88,14.3,15.78,15.61,12.44,10.8,9.54,10]},
		{'area':0.297,'action':0.48,'capacity':9.37,'local':{'p':[38,732],'w':[0.825,0.136]},'dispersal':{'p':[38,39,42,44,164,675,730,731,732,734,735],'w':[0.424,0.297,0.38,0.804,0.521,0.048,0.002,0.014,0.116,0.473,0.004]},'initial':0,'monitored':1,'temp':[4.88,4.1,6.45,9.76,10.91,14.33,15.82,15.65,12.48,10.83,9.57,10.02]},
		{'area':4.572,'action':6.79,'capacity':144.27,'local':{'p':[13,41,43,44,165],'w':[0.861,1.634,0.775,0.184,2.679]},'dispersal':{'p':[7,13,40,41,43,44,165,166],'w':[1.018,0.405,4.572,0.633,0.332,0.218,1.185,0.795]},'initial':54,'monitored':1,'temp':[4.63,3.82,6.27,9.45,10.83,14.15,15.66,15.48,12.33,10.69,9.44,9.89]},
		{'area':1.964,'action':4.24,'capacity':69.53,'local':{'p':[37,40,43,44],'w':[1.555,1.634,1.612,1.06]},'dispersal':{'p':[7,37,40,41,43,44],'w':[0.046,0.702,0.801,1.964,0.743,0.523]},'initial':65,'monitored':1,'temp':[4.52,3.69,6.12,9.31,10.65,13.98,15.49,15.31,12.19,10.55,9.31,9.75]},
		{'area':3.573,'action':5.18,'capacity':113.55,'local':{'p':[36,44,675],'w':[0.983,2.885,2.613]},'dispersal':{'p':[36,39,42,44,598,675,732,734],'w':[0.463,0.075,3.573,1.274,0.029,1.105,0.114,0.214]},'initial':31,'monitored':1,'temp':[4.87,4.04,6.46,9.72,10.94,14.31,15.81,15.62,12.48,10.84,9.57,9.99]},
		{'area':2.618,'action':1.47,'capacity':56.61,'local':{'p':[6,33,37,40,41,46,165,605],'w':[0.765,0.795,0.596,0.775,1.612,1.165,2.931,0.987]},'dispersal':{'p':[6,33,37,40,41,43,46,165,605],'w':[0.375,0.423,0.287,0.386,0.618,2.618,0.545,0.747,0.387]},'initial':0,'monitored':1,'temp':[4.37,3.51,5.96,9.11,10.49,13.8,15.32,15.15,12.05,10.41,9.18,9.62]},
		{'area':6.215,'action':11.79,'capacity':211.81,'local':{'p':[6,7,36,37,40,41,42],'w':[0.024,0.653,0.651,1.547,0.184,1.06,2.885]},'dispersal':{'p':[6,7,36,37,38,39,40,41,42,44,164,734],'w':[0.116,0.513,0.348,0.568,0.46,0.274,0.137,0.501,1.134,6.215,0.264,0.196]},'initial':158,'monitored':1,'temp':[4.75,3.94,6.34,9.59,10.83,14.2,15.7,15.52,12.38,10.74,9.48,9.92]},
		{'area':5.291,'action':4.64,'capacity':151.24,'local':{'p':[8,9,12,50,51,52],'w':[3.562,0.855,1.185,1.453,2.143,0.473]},'dispersal':{'p':[8,9,12,45,50,51,52,56,57],'w':[1.473,0.414,0.589,5.291,0.729,0.806,0.257,0.014,0.071]},'initial':51,'monitored':1,'temp':[4.29,3.48,5.96,9.06,10.53,13.83,15.39,15.2,12.05,10.4,9.19,9.67]},
		{'area':5.883,'action':7.42,'capacity':181.49,'local':{'p':[8,32,33,43,56,165],'w':[2.692,1.984,1.356,1.165,0.321,2.255]},'dispersal':{'p':[8,32,33,43,46,56,165],'w':[1.149,0.887,0.636,0.382,5.883,0.115,1.226]},'initial':12,'monitored':1,'temp':[4.43,3.61,6.08,9.21,10.62,13.93,15.47,15.28,12.16,10.51,9.27,9.73]},
		{'area':3.02,'action':6.55,'capacity':107.54,'local':{'p':[9,10,48,49,736],'w':[1.788,2.205,1.712,0.35,1.796]},'dispersal':{'p':[9,10,23,47,48,49,736,737],'w':[0.797,0.906,0.004,3.02,0.732,0.202,0.871,0.108]},'initial':2,'monitored':1,'temp':[4.49,3.76,6.26,9.32,10.8,14.11,15.73,15.47,12.33,10.66,9.42,9.89]},
		{'area':4.661,'action':3,'capacity':130.94,'local':{'p':[10,11,47,49,813],'w':[1.62,1.937,1.712,2.469,1.291]},'dispersal':{'p':[9,10,11,47,48,49,167,813],'w':[0.008,0.753,0.874,0.725,4.661,1.032,0.105,0.581]},'initial':4,'monitored':1,'temp':[4.52,3.82,6.33,9.42,10.89,14.22,15.82,15.57,12.42,10.72,9.48,9.94]},
		{'area':2.999,'action':2.02,'capacity':81.33,'local':{'p':[9,11,47,48,52],'w':[1.945,1.308,0.35,2.469,1.109]},'dispersal':{'p':[9,11,47,48,49,52],'w':[0.859,0.692,0.31,0.969,2.999,0.567]},'initial':5,'monitored':1,'temp':[4.38,3.63,6.12,9.21,10.68,14,15.59,15.37,12.22,10.54,9.32,9.79]},
		{'area':7.836,'action':10.32,'capacity':231.74,'local':{'p':[8,9,26,29,32,45],'w':[0.617,2.132,2.818,1.92,1.836,1.453]},'dispersal':{'p':[4,8,9,26,29,32,45,50,736],'w':[0.002,0.331,0.964,1.183,0.846,0.811,0.628,7.836,0.048]},'initial':84,'monitored':1,'temp':[4.49,3.71,6.2,9.29,10.73,14.05,15.64,15.39,12.27,10.6,9.37,9.83]},
		{'area':3.594,'action':1.8,'capacity':90.86,'local':{'p':[12,45,52,54],'w':[3.292,2.143,4.041,0.046]},'dispersal':{'p':[11,12,45,51,52,54],'w':[0.129,1.327,1.021,3.594,1.655,0.188]},'initial':2,'monitored':1,'temp':[4.24,3.44,5.92,9.02,10.51,13.81,15.36,15.19,12.03,10.38,9.17,9.66]},
		{'area':5.608,'action':4.3,'capacity':144.08,'local':{'p':[9,11,45,49,51,54],'w':[2.202,2.697,0.473,1.109,4.041,0.061]},'dispersal':{'p':[9,11,12,45,49,51,52,54],'w':[0.914,1.17,0.106,0.372,0.518,1.459,5.608,0.181]},'initial':3,'monitored':1,'temp':[4.31,3.53,6.03,9.12,10.6,13.91,15.48,15.28,12.13,10.46,9.25,9.73]},
		{'area':1.92,'action':3.09,'capacity':61.03,'local':{'p':[56,166],'w':[3.483,1.141]},'dispersal':{'p':[53,56,57,166,890],'w':[1.92,1.382,1.664,0.668,0.169]},'initial':0,'monitored':1,'temp':[4.83,4.08,6.6,9.74,11.22,14.52,16.02,15.82,12.63,10.96,9.71,10.19]},
		{'area':5.881,'action':3.47,'capacity':162.19,'local':{'p':[11,12,51,52,55,177,890],'w':[1.97,2.846,0.046,0.061,2.265,2.525,1.214]},'dispersal':{'p':[11,12,51,52,54,55,177,890],'w':[0.862,1.182,0.065,0.093,5.881,0.93,1.051,0.664]},'initial':3,'monitored':1,'temp':[4.56,3.8,6.35,9.45,10.98,14.27,15.8,15.61,12.41,10.73,9.51,10]},
		{'area':3.515,'action':3.13,'capacity':100.16,'local':{'p':[12,54,57,890],'w':[0.951,2.265,1.952,2.653]},'dispersal':{'p':[12,54,55,57,890],'w':[0.527,0.9,3.515,0.819,1.391]},'initial':4,'monitored':1,'temp':[4.78,4.03,6.59,9.7,11.24,14.52,16.03,15.84,12.61,10.94,9.71,10.19]},
		{'area':2.335,'action':2.81,'capacity':68.44,'local':{'p':[8,46,53,57,165,166],'w':[2.298,0.321,3.483,0.662,3.134,2.198]},'dispersal':{'p':[8,12,45,46,53,56,57,165,166],'w':[0.983,0.069,0.023,0.243,1.198,2.335,0.426,1.207,1.088]},'initial':0,'monitored':1,'temp':[4.62,3.84,6.33,9.47,10.93,14.23,15.74,15.55,12.39,10.73,9.5,9.97]},
		{'area':6.727,'action':7.59,'capacity':199.04,'local':{'p':[8,12,55,56,890],'w':[0.152,2.82,1.952,0.662,2.21]},'dispersal':{'p':[8,12,45,53,55,56,57,166,890],'w':[0.193,1.157,0.048,1.455,0.795,0.446,6.727,0.051,1.03]},'initial':15,'monitored':1,'temp':[4.75,3.99,6.52,9.65,11.15,14.44,15.95,15.75,12.55,10.89,9.65,10.13]},
		{'area':6.964,'action':5.76,'capacity':162.63,'local':{'p':[236,244,245,246,247,249],'w':[0.118,2.413,0.539,3.458,1.672,1.577]},'dispersal':{'p':[58,236,239,244,245,246,247,249],'w':[6.964,0.175,0.066,0.946,0.289,1.267,0.716,0.672]},'initial':0,'monitored':0,'temp':[5.38,4.32,6.87,9.96,11.42,14.62,16.06,15.91,13.18,11.46,10.21,10.68]},
		{'area':0.007,'action':0,'capacity':0.13,'local':{'p':[],'w':[]},'dispersal':{'p':[59,60,518],'w':[0.007,0.006,0.357]},'initial':0,'monitored':0,'temp':[5.28,4.61,7.13,9.97,11.69,14.91,16.53,16.12,12.97,11.43,10.12,10.55]},
		{'area':0.063,'action':0,'capacity':1.55,'local':{'p':[],'w':[]},'dispersal':{'p':[59,60,518],'w':[0.007,0.063,0.673]},'initial':0,'monitored':0,'temp':[5.22,4.56,7.09,9.93,11.65,14.86,16.5,16.08,12.94,11.38,10.06,10.5]},
		{'area':20.288,'action':2.71,'capacity':503.72,'local':{'p':[3,15,21,23,27,516,737],'w':[3.002,0.013,3.145,0.777,3.568,1.835,0.935]},'dispersal':{'p':[3,15,21,23,27,61,151,516,737],'w':[1.251,0.154,1.18,0.522,1.295,20.288,0.055,0.752,0.393]},'initial':0,'monitored':0,'temp':[5.05,4.39,6.94,9.85,11.47,14.71,16.36,15.94,12.84,11.21,9.9,10.36]},
		{'area':4.071,'action':0.84,'capacity':101.11,'local':{'p':[575,576,577,578,579,694],'w':[1.106,1.545,0.552,1.264,2.603,0.796]},'dispersal':{'p':[62,575,576,577,578,579,694],'w':[4.071,0.571,0.638,0.291,0.626,1.127,0.476]},'initial':0,'monitored':0,'temp':[4.74,3.94,6.32,9.56,10.78,14.11,15.54,15.34,12.28,10.68,9.52,9.85]},
		{'area':9.757,'action':0.6,'capacity':69.65,'local':{'p':[204,1007,1023,1028,1029,1030],'w':[1.639,2.01,0.671,3.437,0.869,2.116]},'dispersal':{'p':[63,204,1007,1023,1024,1025,1027,1028,1029,1030,1032],'w':[9.757,0.755,0.91,0.656,1.005,0.05,0.102,1.246,0.336,0.946,0.122]},'initial':0,'monitored':0,'temp':[4.86,4.25,6.7,9.83,11.47,14.77,16.3,16.05,12.74,10.9,9.71,10.03]},
		{'area':2.35,'action':0.02,'capacity':57.29,'local':{'p':[1067,1070,1071,1072],'w':[1.411,0.663,1.729,2.911]},'dispersal':{'p':[64,69,1061,1067,1068,1069,1070,1071,1072],'w':[2.35,0.068,0.001,0.474,0.109,0.218,0.464,0.697,1.089]},'initial':0,'monitored':0,'temp':[5.11,4.61,7.27,10.31,11.88,15.17,16.9,16.69,13.32,11.46,10.1,10.54]},
		{'area':3.582,'action':0.71,'capacity':93.08,'local':{'p':[1102,1127,1128,1129,1130,1131,1132],'w':[0.301,1.371,1.488,0.971,1.875,0.263,1.112]},'dispersal':{'p':[65,1102,1125,1127,1128,1129,1130,1131,1132],'w':[3.582,0.255,0.006,0.609,0.66,0.476,0.648,0.269,0.538]},'initial':0,'monitored':0,'temp':[4.39,3.82,6.26,9.46,10.88,14.16,15.64,15.58,12.32,10.69,9.29,9.67]},
		{'area':1.977,'action':2.55,'capacity':61.91,'local':{'p':[1014,1015,1017,1018],'w':[1.299,1.447,1.597,1.297]},'dispersal':{'p':[66,1014,1015,1017,1018],'w':[1.977,0.65,0.704,0.682,0.587]},'initial':0,'monitored':0,'temp':[4.54,3.82,6.28,9.33,10.61,14.05,15.42,15.28,12.11,10.45,9.33,9.79]},
		{'area':4.091,'action':2.3,'capacity':113.36,'local':{'p':[997,999,1000,1007,1008,1026,1032],'w':[1.001,2.008,2.189,0.359,0.484,1.116,0.706]},'dispersal':{'p':[67,997,999,1000,1007,1008,1026,1032],'w':[4.091,0.529,0.783,0.967,0.195,0.266,0.547,0.356]},'initial':0,'monitored':0,'temp':[4.59,3.91,6.33,9.47,11.03,14.34,15.89,15.67,12.42,10.61,9.44,9.8]},
		{'area':4.807,'action':0.5,'capacity':119.62,'local':{'p':[976,977,978,979,980,981,982],'w':[1.77,2.273,1.289,1.556,0.293,0.942,0.732]},'dispersal':{'p':[68,197,912,976,977,978,979,980,981,982],'w':[4.807,0.01,0.019,0.644,0.977,0.615,0.662,0.273,0.399,0.423]},'initial':0,'monitored':0,'temp':[4.89,4.32,6.91,10.04,11.53,14.87,16.47,16.25,12.95,11.18,9.84,10.28]},
		{'area':10.187,'action':1.33,'capacity':258.25,'local':{'p':[924,948,950,959,964],'w':[1.275,4.689,2.903,0.391,1.215]},'dispersal':{'p':[64,69,924,927,928,948,950,951,952,953,954,955,956,959,964,1068,1069,1072],'w':[0.063,10.187,0.516,0.008,0.143,1.722,0.797,0.131,0.297,0.923,0.757,0.401,0.066,0.28,0.515,0.104,0.506,0.022]},'initial':0,'monitored':0,'temp':[5.1,4.6,7.24,10.26,11.83,15.12,16.84,16…
		{'area':3.927,'action':3.12,'capacity':112.52,'local':{'p':[768,772,774],'w':[2.892,1.846,1.401]},'dispersal':{'p':[70,768,772,774],'w':[3.927,1.26,0.757,0.71]},'initial':0,'monitored':0,'temp':[4.02,3.27,5.87,8.99,10.71,14.02,15.77,15.38,12.2,10.47,9.03,9.51]},
		{'area':2.464,'action':0,'capacity':13.58,'local':{'p':[666,667,745,752,753,755,756],'w':[0.515,0.393,2.072,0.76,1.307,0.411,0.665]},'dispersal':{'p':[71,666,667,745,752,753,755,756],'w':[2.464,0.273,0.248,1.087,0.405,0.596,0.191,0.334]},'initial':0,'monitored':0,'temp':[5.18,4.58,7.16,10.38,11.95,15.3,16.87,16.56,13.41,11.55,10.17,10.64]},
		{'area':4.478,'action':2.7,'capacity':124.96,'local':{'p':[724,725,732,734,735,828],'w':[1.929,0.214,0.727,0.118,1.655,1.054]},'dispersal':{'p':[72,724,725,726,728,732,734,735,828],'w':[4.478,0.797,0.848,1.17,0.121,0.411,0.092,0.712,0.536]},'initial':0,'monitored':0,'temp':[5.22,4.55,6.69,10.21,10.96,14.59,16.06,15.92,12.68,11.02,9.76,10.23]},
		{'area':3.659,'action':0.96,'capacity':62.47,'local':{'p':[161,710,712,713,714,715],'w':[0.529,3.011,0.791,1.632,0.179,1.989]},'dispersal':{'p':[73,161,710,711,712,713,714,715,716],'w':[3.659,0.295,1.208,0.036,0.422,0.772,0.197,0.72,0.137]},'initial':0,'monitored':0,'temp':[4.16,3.24,5.39,8.61,9.77,13.04,14.43,14.34,11.25,9.89,8.89,9.14]},
		{'area':6.2,'action':4.29,'capacity':144.5,'local':{'p':[555,556,557,559,560,561,562],'w':[0.042,0.788,3.102,2.476,1.72,0.834,0.831]},'dispersal':{'p':[74,390,549,554,555,556,557,559,560,561,562,563],'w':[6.2,0.051,0.019,0.101,0.096,0.332,1.241,0.905,0.7,0.387,0.341,0.01]},'initial':0,'monitored':0,'temp':[4.08,3.22,5.51,9.03,10.25,13.59,14.8,14.73,11.82,10.24,8.93,9.21]},
		{'area':4.702,'action':3.23,'capacity':130.66,'local':{'p':[536,537,539,540,541,542,580],'w':[2.246,1.345,0.387,0.435,2.285,1.287,0.452]},'dispersal':{'p':[75,536,537,539,540,541,542,543,580],'w':[4.702,0.921,0.526,0.325,0.24,0.997,0.568,0.108,0.241]},'initial':0,'monitored':0,'temp':[5.08,4.32,6.72,9.94,11.33,14.54,15.95,15.75,12.72,11.1,9.88,10.25]},
		{'area':2.93,'action':5.34,'capacity':96.11,'local':{'p':[524,526],'w':[3.742,1.188]},'dispersal':{'p':[76,522,523,524,526,527,528,597],'w':[2.93,0.053,0.068,1.654,0.518,1.177,0.011,0.133]},'initial':0,'monitored':0,'temp':[5.01,3.99,6.55,9.73,10.98,14.24,15.77,15.58,12.58,10.94,9.77,10.12]},
		{'area':3.584,'action':0.13,'capacity':89.27,'local':{'p':[505,506,507,508,512,513],'w':[0.965,0.55,1.374,1.062,0.908,2.492]},'dispersal':{'p':[77,500,505,506,507,508,509,512,513,514],'w':[3.584,0.001,0.434,0.335,0.592,0.512,0.02,0.371,1.123,0.009]},'initial':0,'monitored':0,'temp':[5.44,4.72,7.14,9.92,11.84,15.06,16.62,16.34,13,11.62,10.3,10.63]},
		{'area':2.787,'action':4.69,'capacity':92.35,'local':{'p':[482,484,486,488,489],'w':[1.846,1.201,1.814,2.087,0.115]},'dispersal':{'p':[78,482,484,486,488,489,495],'w':[2.787,0.882,0.551,0.765,0.9,0.214,0.017]},'initial':0,'monitored':0,'temp':[4.46,3.81,6.42,9.6,11.12,14.41,16,15.63,12.57,10.82,9.43,9.9]},
		{'area':2.214,'action':0.32,'capacity':56.77,'local':{'p':[312,319,320],'w':[1.189,2.958,0.298]},'dispersal':{'p':[79,312,319,320],'w':[2.214,0.649,1.147,0.293]},'initial':0,'monitored':0,'temp':[4.49,3.64,6.28,9.32,10.85,14.17,15.67,15.41,12.41,10.71,9.4,9.93]},
		{'area':1.085,'action':0.28,'capacity':27.02,'local':{'p':[298,300,304],'w':[1.557,1.7,1.492]},'dispersal':{'p':[80,298,300,301,304],'w':[1.085,0.768,0.812,0.017,0.812]},'initial':0,'monitored':0,'temp':[5.23,4.42,7.09,10.3,11.84,15.15,16.68,16.37,13.34,11.51,10.16,10.64]},
		{'area':2.778,'action':0.24,'capacity':56.19,'local':{'p':[281,283],'w':[1.395,2.928]},'dispersal':{'p':[81,281,283,365],'w':[2.778,0.382,1.272,0.042]},'initial':0,'monitored':0,'temp':[6,5.02,7.37,10.57,11.8,15.03,16.33,16.36,13.7,12.2,10.97,11.3]},
		{'area':5.012,'action':0.42,'capacity':40.55,'local':{'p':[232,234],'w':[2.288,2.487]},'dispersal':{'p':[82,226,227,229,232,234],'w':[5.012,0.141,0.304,0.368,0.922,0.989]},'initial':0,'monitored':0,'temp':[5.97,4.91,7.31,10.35,11.77,15.02,16.3,16.4,13.72,12.1,10.9,11.21]},
		{'area':4.778,'action':0.17,'capacity':54.31,'local':{'p':[224,230,237,238,239,241,242],'w':[0.243,1.295,1.029,2.307,1.139,2.394,0.546]},'dispersal':{'p':[83,224,230,235,237,238,239,241,242],'w':[4.778,0.241,0.585,0.058,0.469,0.963,0.563,0.893,0.297]},'initial':0,'monitored':0,'temp':[5.65,4.58,7.11,10.21,11.65,14.88,16.24,16.27,13.51,11.81,10.53,10.94]},
		{'area':7.553,'action':1.98,'capacity':42.1,'local':{'p':[86,249,253,255,256],'w':[0.466,3.283,1.555,2.014,1.038]},'dispersal':{'p':[84,86,247,248,249,253,255,256,258],'w':[7.553,0.225,0.665,0.005,1.145,0.719,1.014,0.552,0.027]},'initial':0,'monitored':0,'temp':[5.72,4.79,7.46,10.63,12.17,15.43,16.88,16.64,13.72,11.9,10.57,11.06]},
		{'area':10.169,'action':2.22,'capacity':84.43,'local':{'p':[253,303],'w':[2.666,0.723]},'dispersal':{'p':[85,95,250,251,253,254,300,303],'w':[10.169,0.046,0.803,1.592,1.099,0.095,0.045,0.509]},'initial':0,'monitored':0,'temp':[5.31,4.47,7.17,10.4,11.98,15.29,16.8,16.47,13.43,11.58,10.22,10.71]},
		{'area':5.095,'action':0.18,'capacity':18.16,'local':{'p':[84,254,255,256],'w':[0.466,2.357,3.593,3.431]},'dispersal':{'p':[84,86,254,255,256,293],'w':[0.358,5.095,0.995,1.567,1.463,0.063]},'initial':0,'monitored':0,'temp':[5.6,4.7,7.37,10.58,12.12,15.41,16.89,16.64,13.67,11.83,10.49,10.98]},
		{'area':1.214,'action':0,'capacity':5.61,'local':{'p':[262,264],'w':[0.491,1.132]},'dispersal':{'p':[87,88,258,262,263,264,287],'w':[1.214,0.063,0.839,0.317,0.013,0.505,0.15]},'initial':0,'monitored':0,'temp':[5.8,4.72,7.36,10.55,12.18,15.46,16.78,17.06,13.97,12.2,10.74,11.3]},
		{'area':7.917,'action':1.17,'capacity':114.24,'local':{'p':[266],'w':[2.768]},'dispersal':{'p':[87,88,89,235,258,266,287],'w':[0.073,7.917,0.005,0.955,0.443,1.308,0.288]},'initial':0,'monitored':0,'temp':[5.92,4.77,7.32,10.49,12.08,15.33,16.62,17.03,14,12.31,10.89,11.43]},
		{'area':0.005,'action':0,'capacity':0,'local':{'p':[],'w':[]},'dispersal':{'p':[88,89],'w':[0.064,0.005]},'initial':0,'monitored':0,'temp':[6.02,4.88,7.44,10.62,12.23,15.49,16.76,17.26,14.16,12.47,11.02,11.57]},
		{'area':4.098,'action':4.97,'capacity':125.53,'local':{'p':[232,267],'w':[2.528,3.274]},'dispersal':{'p':[90,225,226,232,240,267],'w':[4.098,0.347,0.103,0.999,0.135,1.269]},'initial':0,'monitored':0,'temp':[5.94,4.81,7.17,10.24,11.64,14.84,16.15,16.37,13.7,12.11,10.91,11.3]},
		{'area':8.104,'action':3,'capacity':147.02,'local':{'p':[269,270,386],'w':[1.136,0.576,2.79]},'dispersal':{'p':[91,268,269,270,276,386],'w':[8.104,0.025,0.787,0.603,0.457,1.225]},'initial':0,'monitored':0,'temp':[5.45,4.53,7.08,10.61,11.88,15.19,16.41,16.31,13.48,11.6,10.3,10.64]},
		{'area':8.18,'action':0.79,'capacity':175.93,'local':{'p':[271,273,275,280],'w':[3.639,1.222,1.866,0.293]},'dispersal':{'p':[92,111,270,271,273,275,276,277,278,280,384],'w':[8.18,0.058,0.318,1.415,0.523,1.034,0.936,0.014,0.024,0.201,0.436]},'initial':0,'monitored':0,'temp':[5.72,4.78,7.27,10.66,11.87,15.17,16.41,16.36,13.58,11.94,10.62,10.98]},
		{'area':2.872,'action':0.06,'capacity':37.53,'local':{'p':[285,287,288],'w':[1.79,1.133,1.617]},'dispersal':{'p':[93,285,287,288],'w':[2.872,0.858,0.564,0.647]},'initial':0,'monitored':0,'temp':[5.93,4.89,7.48,10.67,12.26,15.53,16.86,17.18,14.09,12.36,10.92,11.46]},
		{'area':4.725,'action':0.28,'capacity':42.39,'local':{'p':[259,293,294],'w':[1.096,3.107,1.961]},'dispersal':{'p':[94,256,259,291,292,293,294,295],'w':[4.725,0.061,0.826,0.539,0.129,1.202,1.041,0.419]},'initial':0,'monitored':0,'temp':[5.6,4.73,7.33,10.53,12,15.29,16.82,16.59,13.63,11.85,10.55,11.01]},
		{'area':12.277,'action':1.76,'capacity':257.69,'local':{'p':[251,299,304,307,308],'w':[1.993,2.398,1.57,3.236,1.465]},'dispersal':{'p':[85,95,251,299,304,307,308],'w':[0.015,12.277,0.814,1.031,0.682,1.282,0.698]},'initial':0,'monitored':0,'temp':[5.11,4.26,6.95,10.1,11.68,14.97,16.49,16.19,13.17,11.37,10.02,10.51]},
		{'area':5.103,'action':1.96,'capacity':135.49,'local':{'p':[307,311,312,313],'w':[0.716,1.126,2.049,2.247]},'dispersal':{'p':[96,307,310,311,312,313,314],'w':[5.103,0.41,0.086,0.366,0.921,0.927,0.024]},'initial':0,'monitored':0,'temp':[4.62,3.74,6.38,9.44,11,14.3,15.82,15.56,12.57,10.83,9.52,10.04]},
		{'area':3.03,'action':0.47,'capacity':77.49,'local':{'p':[315,317,320,321],'w':[2.346,0.079,1.869,0.792]},'dispersal':{'p':[97,315,317,318,320,321,323],'w':[3.03,0.968,0.183,0.023,0.738,0.365,0.021]},'initial':0,'monitored':0,'temp':[4.53,3.76,6.41,9.45,10.92,14.25,15.71,15.47,12.49,10.79,9.46,10]},
		{'area':8.577,'action':14.34,'capacity':285.41,'local':{'p':[309,310,314,324,326,329,332],'w':[0.558,1.113,2.356,2.919,1.568,3.037,0.013]},'dispersal':{'p':[98,309,310,312,313,314,324,326,329,332],'w':[8.577,0.335,0.435,0.07,0.078,0.915,1.219,0.775,1.157,0.141]},'initial':0,'monitored':0,'temp':[4.68,3.86,6.47,9.51,11.1,14.39,15.9,15.65,12.61,10.92,9.59,10.08]},
		{'area':3.722,'action':0,'capacity':91.99,'local':{'p':[327,328,329,330,332],'w':[1.831,1.872,0.769,1.004,2.215]},'dispersal':{'p':[99,327,328,329,330,332,335],'w':[3.722,0.799,0.888,0.398,0.489,0.965,0.034]},'initial':0,'monitored':0,'temp':[5.09,4.31,6.91,9.98,11.59,14.86,16.38,16.12,13.05,11.34,9.98,10.44]},
		{'area':2.783,'action':0.37,'capacity':67.33,'local':{'p':[334,338,339,344],'w':[1.86,0.944,0.602,1.229]},'dispersal':{'p':[100,334,335,338,339,342,344],'w':[2.783,0.742,0.076,0.466,0.359,0.953,0.532]},'initial':0,'monitored':0,'temp':[5.25,4.43,7,10.11,11.62,14.9,16.41,16.21,13.21,11.5,10.17,10.62]},
		{'area':5.599,'action':0.28,'capacity':134.57,'local':{'p':[359],'w':[2.599]},'dispersal':{'p':[101,290,346,347,348,350,352,353,354,355,357,359],'w':[5.599,0.094,0.366,0.773,0.473,0.497,0.141,0.006,0.032,0.008,0.209,0.967]},'initial':0,'monitored':0,'temp':[5.72,4.83,7.37,10.51,11.92,15.18,16.67,16.56,13.64,11.96,10.68,11.1]},
		{'area':2.366,'action':0.63,'capacity':57.28,'local':{'p':[358,360],'w':[2.019,2.711]},'dispersal':{'p':[102,358,360],'w':[2.366,0.867,1.192]},'initial':0,'monitored':0,'temp':[5.77,4.83,7.29,10.5,11.88,15.13,16.54,16.52,13.64,12.01,10.73,11.09]},
		{'area':4.25,'action':0.47,'capacity':53.64,'local':{'p':[360],'w':[2.223]},'dispersal':{'p':[103,104,105,360,362,434],'w':[4.25,0.02,1.498,0.926,0.41,1.021]},'initial':0,'monitored':0,'temp':[5.83,4.92,7.32,10.59,11.94,15.19,16.57,16.53,13.72,12.12,10.82,11.1]},
		{'area':0.02,'action':0,'capacity':0.46,'local':{'p':[],'w':[]},'dispersal':{'p':[103,104,105,362],'w':[0.131,0.02,0.235,0.386]},'initial':0,'monitored':0,'temp':[5.78,4.92,7.29,10.6,11.94,15.2,16.58,16.47,13.71,12.09,10.78,10.98]},
		{'area':6.933,'action':0.21,'capacity':139.72,'local':{'p':[363,364],'w':[0.458,4.476]},'dispersal':{'p':[103,104,105,360,362,363,364,378],'w':[1.36,0.02,6.933,0.425,1.203,0.345,1.694,0.059]},'initial':0,'monitored':0,'temp':[5.87,4.99,7.35,10.65,11.98,15.24,16.61,16.53,13.78,12.17,10.88,11.09]},
		{'area':3.248,'action':1.39,'capacity':52.33,'local':{'p':[371,373,374,375,376],'w':[1.446,1.069,0.554,1.487,1.358]},'dispersal':{'p':[106,369,371,373,374,375,376],'w':[3.248,0.062,0.537,0.495,0.331,0.928,0.731]},'initial':0,'monitored':0,'temp':[5.75,4.93,7.33,10.68,11.97,15.27,16.6,16.45,13.66,12.03,10.7,10.91]},
		{'area':0.01,'action':0,'capacity':0,'local':{'p':[],'w':[]},'dispersal':{'p':[107,108,109,381],'w':[0.01,0.026,0.34,0.183]},'initial':0,'monitored':0,'temp':[5.44,4.64,7.17,10.53,11.8,15.16,16.44,16.27,13.32,11.72,10.33,10.65]},
		{'area':0.456,'action':0,'capacity':1.94,'local':{'p':[],'w':[]},'dispersal':{'p':[107,108,109,381,417,419],'w':[0.005,0.456,0.524,0.483,0.153,0.051]},'initial':0,'monitored':0,'temp':[5.39,4.6,7.13,10.5,11.78,15.14,16.42,16.23,13.27,11.65,10.27,10.58]},
		{'area':8.671,'action':3.15,'capacity':64.29,'local':{'p':[380],'w':[2.787]},'dispersal':{'p':[107,108,109,110,368,369,372,373,379,380,381,383,385,417],'w':[0.01,0.381,8.671,0.006,0.038,0.138,0.038,0.004,0.667,1.177,0.495,0.813,0.023,0.434]},'initial':0,'monitored':0,'temp':[5.41,4.59,7.12,10.49,11.75,15.12,16.38,16.22,13.28,11.69,10.29,10.63]},
		{'area':0.006,'action':0,'capacity':0,'local':{'p':[],'w':[]},'dispersal':{'p':[109,110,379,417],'w':[0.343,0.006,0.064,0.196]},'initial':0,'monitored':0,'temp':[5.31,4.53,7.05,10.44,11.72,15.09,16.37,16.17,13.2,11.58,10.19,10.5]},
		{'area':8.706,'action':2.22,'capacity':211.02,'local':{'p':[382,383,384],'w':[2.206,3.792,4.679]},'dispersal':{'p':[92,111,280,382,383,384,385,386,401],'w':[0.064,8.706,0.606,1.037,1.465,1.838,0.734,0.004,0.003]},'initial':0,'monitored':0,'temp':[5.22,4.39,6.94,10.41,11.65,15.03,16.27,16.1,13.14,11.48,10.07,10.43]},
		{'area':8.315,'action':9.21,'capacity':227.57,'local':{'p':[382,386,388,392],'w':[2.481,5.057,2.621,0.979]},'dispersal':{'p':[112,382,386,388,392],'w':[8.315,1.105,2.087,1.227,0.437]},'initial':0,'monitored':0,'temp':[5,4.16,6.68,10.24,11.49,14.85,16.07,15.93,12.97,11.18,9.81,10.16]},
		{'area':6.132,'action':3.74,'capacity':150.52,'local':{'p':[388,391,393,395,398,399],'w':[3.158,1.312,0.147,1.233,2.303,0.795]},'dispersal':{'p':[113,388,391,392,393,395,398,399],'w':[6.132,1.319,0.503,0.001,0.142,0.52,0.816,0.396]},'initial':0,'monitored':0,'temp':[4.36,3.44,5.79,9.33,10.57,13.9,15.11,15.07,12.14,10.47,9.17,9.51]},
		{'area':2.824,'action':0.45,'capacity':67.49,'local':{'p':[400,402,403,404,405,408],'w':[0.515,0.586,2.163,1.928,0.236,1.841]},'dispersal':{'p':[114,400,402,403,404,405,408],'w':[2.824,0.372,0.396,0.943,0.683,0.206,0.813]},'initial':0,'monitored':0,'temp':[4.46,3.62,6.05,9.53,10.8,14.16,15.43,15.26,12.28,10.63,9.31,9.63]},
		{'area':3.685,'action':1.38,'capacity':67.24,'local':{'p':[411,412,413,414,417],'w':[0.844,2.372,0.798,1.267,2.007]},'dispersal':{'p':[115,379,400,411,412,413,414,415,417,418],'w':[3.685,0.084,0.112,0.416,0.947,0.407,0.569,0.004,0.778,0.875]},'initial':0,'monitored':0,'temp':[5.06,4.31,6.79,10.2,11.51,14.87,16.17,15.94,12.92,11.27,9.92,10.2]},
		{'area':3.332,'action':1.43,'capacity':87.26,'local':{'p':[418,420,424,425],'w':[0.958,1.806,2.279,0.886]},'dispersal':{'p':[116,418,419,420,424,425,426],'w':[3.332,0.501,1.092,0.736,0.974,0.464,0.035]},'initial':0,'monitored':0,'temp':[5.42,4.73,7.21,10.63,11.97,15.33,16.67,16.37,13.4,11.7,10.32,10.5]},
		{'area':4.749,'action':3.19,'capacity':133.37,'local':{'p':[427,428,431,432,433],'w':[2.254,1.741,1.822,1.074,1.564]},'dispersal':{'p':[117,427,428,429,431,432,433],'w':[4.749,1.007,0.71,0.051,0.887,0.501,0.721]},'initial':0,'monitored':0,'temp':[4.97,4.23,6.65,10.06,11.43,14.76,16.12,15.86,12.96,11.3,9.92,10.06]},
		{'area':3.643,'action':2.06,'capacity':97.81,'local':{'p':[434,435,436,437,438,440],'w':[0.055,1.937,0.627,1.928,1.162,1.906]},'dispersal':{'p':[118,434,435,436,437,438,440],'w':[3.643,0.167,0.849,0.343,0.796,0.499,0.887]},'initial':0,'monitored':0,'temp':[5.2,4.28,6.75,10.02,11.33,14.62,16.06,15.9,12.97,11.36,10.11,10.39]},
		{'area':5.006,'action':1.18,'capacity':103.84,'local':{'p':[439,523],'w':[4.177,1.743]},'dispersal':{'p':[119,439,440,442,523],'w':[5.006,1.78,0.721,0.872,0.784]},'initial':0,'monitored':0,'temp':[5.42,4.48,6.99,10.17,11.48,14.76,16.26,16.09,13.14,11.5,10.29,10.65]},
		{'area':2.888,'action':0.07,'capacity':65.49,'local':{'p':[349,443,444,445],'w':[1.272,0.792,1.626,1.426]},'dispersal':{'p':[120,349,443,444,445],'w':[2.888,0.6,0.276,0.635,0.696]},'initial':0,'monitored':0,'temp':[5.68,4.84,7.38,10.48,11.9,15.17,16.67,16.5,13.52,11.86,10.58,10.98]},
		{'area':3.766,'action':0.66,'capacity':96.71,'local':{'p':[128,447,448,451,453,454,456],'w':[0.071,2.012,1.156,0.502,0.514,2.077,1.382]},'dispersal':{'p':[121,128,447,448,451,453,454,456,517],'w':[3.766,0.157,0.887,0.489,0.327,0.327,0.809,0.588,0.005]},'initial':0,'monitored':0,'temp':[5.54,4.74,7.23,10.24,11.82,15.06,16.58,16.37,13.3,11.71,10.42,10.81]},
		{'area':5.055,'action':1.82,'capacity':125.3,'local':{'p':[332,459,460,463,464,467,471],'w':[0.752,0.798,0.863,1.941,1.503,0.501,2.31]},'dispersal':{'p':[122,332,459,460,463,464,467,471],'w':[5.055,0.433,0.386,0.464,0.785,0.655,0.285,0.958]},'initial':0,'monitored':0,'temp':[5.31,4.57,7.09,10.06,11.8,15.06,16.58,16.32,13.12,11.53,10.18,10.56]},
		{'area':6.235,'action':4.06,'capacity':161.46,'local':{'p':[324,325,467,468,470,471],'w':[1.706,1.648,2.08,2.454,1.288,0.371]},'dispersal':{'p':[123,324,325,467,468,470,471],'w':[6.235,0.815,0.77,0.944,1.054,0.568,0.228]},'initial':0,'monitored':0,'temp':[4.51,3.7,6.23,9.2,10.86,14.14,15.65,15.43,12.32,10.74,9.41,9.86]},
		{'area':2.825,'action':5.5,'capacity':97.18,'local':{'p':[472,473,474,476,477,479],'w':[1.707,2.036,0.405,1.42,0.881,0.352]},'dispersal':{'p':[124,470,472,473,474,475,476,477,478,479],'w':[2.825,0.006,0.831,0.838,0.3,0.042,0.504,0.396,0.037,0.267]},'initial':0,'monitored':0,'temp':[4.28,3.5,6.05,9.06,10.61,13.9,15.39,15.18,12.16,10.55,9.22,9.71]},
		{'area':6.043,'action':0.85,'capacity':152.98,'local':{'p':[472,478,480,481,490],'w':[0.743,0.02,2.761,3.052,1.578]},'dispersal':{'p':[125,472,478,480,481,490],'w':[6.043,0.394,0.114,1.138,1.211,0.699]},'initial':0,'monitored':0,'temp':[4.39,3.67,6.29,9.37,10.85,14.18,15.68,15.4,12.39,10.7,9.35,9.86]},
		{'area':3.664,'action':2,'capacity':100.66,'local':{'p':[492,493,494,496,497,498],'w':[1.181,1.514,0.176,0.469,2.252,2.882]},'dispersal':{'p':[126,492,493,494,496,497,498],'w':[3.664,0.652,0.692,0.164,0.369,0.911,1.097]},'initial':0,'monitored':0,'temp':[4.48,3.78,6.32,9.39,11.03,14.28,15.86,15.57,12.44,10.8,9.43,9.86]},
		{'area':6.141,'action':1.82,'capacity':111.15,'local':{'p':[499,500,501,502,503,609,615],'w':[1.288,1.505,1.127,2.726,1.284,0.112,1.742]},'dispersal':{'p':[127,499,500,501,502,503,609,615],'w':[6.141,0.515,0.769,0.524,1.061,0.626,0.163,0.768]},'initial':0,'monitored':0,'temp':[5.21,4.5,6.94,9.76,11.68,14.93,16.49,16.22,12.84,11.42,10.08,10.41]},
		{'area':4.584,'action':0.15,'capacity':113.55,'local':{'p':[121,447,448,515,517],'w':[0.071,0.315,2.708,0.243,3.029]},'dispersal':{'p':[121,128,447,448,515,517],'w':[0.144,4.584,0.197,1.107,0.199,1.16]},'initial':0,'monitored':0,'temp':[5.57,4.79,7.28,10.28,11.87,15.12,16.66,16.4,13.28,11.71,10.44,10.81]},
		{'area':6.292,'action':0.14,'capacity':153.17,'local':{'p':[14,15,16,516,519,520,521],'w':[1.891,1.152,0.196,1.484,0.786,1.434,0.66]},'dispersal':{'p':[1,14,15,16,129,516,519,520,521],'w':[0.009,0.823,0.447,0.168,6.292,0.728,0.333,0.601,0.292]},'initial':0,'monitored':0,'temp':[5.43,4.58,7.12,10.23,11.6,14.89,16.44,16.18,13.13,11.49,10.26,10.65]},
		{'area':6.873,'action':2.9,'capacity':184.16,'local':{'p':[435,436,524,530,531,532,535],'w':[0.095,1.471,1.863,1.05,1.62,2.779,1.156]},'dispersal':{'p':[130,435,436,524,528,530,531,532,535],'w':[6.873,0.147,0.669,0.864,0.028,0.466,0.727,1.062,0.568]},'initial':0,'monitored':0,'temp':[4.68,3.7,6.23,9.5,10.79,14.08,15.54,15.35,12.33,10.75,9.53,9.83]},
		{'area':12.695,'action':5.25,'capacity':341.46,'local':{'p':[429,432,533,585],'w':[1.806,0.681,3.942,3.554]},'dispersal':{'p':[131,421,429,432,530,533,538,539,540,585,588,595],'w':[12.695,0.726,0.721,0.359,0.047,1.577,0.007,1.014,0.42,1.486,0.144,0.003]},'initial':0,'monitored':0,'temp':[4.93,4.11,6.55,9.81,11.17,14.4,15.81,15.62,12.59,11.02,9.77,10.06]},
		{'area':7.782,'action':3.47,'capacity':118.25,'local':{'p':[544,545,546,547,548,551,552,574,575],'w':[1.138,1.333,1.096,1.312,0.796,1.835,1.286,2.154,0.186]},'dispersal':{'p':[132,544,545,546,547,548,551,552,574,575],'w':[7.782,0.457,0.647,0.506,0.545,0.421,0.744,0.6,0.765,0.228]},'initial':0,'monitored':0,'temp':[4.55,3.73,6.09,9.4,10.68,13.98,15.35,15.18,12.17,10.57,9.37,9.68]},
		{'area':3.257,'action':2.28,'capacity':66.2,'local':{'p':[548,550,551,552,553,554],'w':[0.263,0.792,2.606,1.55,2.106,0.562]},'dispersal':{'p':[133,548,550,551,552,553,554],'w':[3.257,0.261,0.45,1.022,0.779,0.746,0.388]},'initial':0,'monitored':0,'temp':[4,3.11,5.43,8.85,10.1,13.43,14.75,14.62,11.66,10.08,8.85,9.15]},
		{'area':7.128,'action':3.42,'capacity':168.35,'local':{'p':[160,564,566,571],'w':[1.926,3.156,2.15,0.897]},'dispersal':{'p':[134,160,562,564,566,571],'w':[7.128,0.827,0.081,1.277,0.89,0.449]},'initial':0,'monitored':0,'temp':[3.68,2.8,5.07,8.5,9.66,13.05,14.3,14.24,11.36,9.84,8.56,8.81]},
		{'area':6.807,'action':3.51,'capacity':142.24,'local':{'p':[567,569,570,576,703,705],'w':[2.722,0.713,2.467,1.294,2.683,0.575]},'dispersal':{'p':[135,567,568,569,570,576,703,705],'w':[6.807,1.044,0.053,0.411,1.087,0.656,1.076,0.352]},'initial':0,'monitored':0,'temp':[3.72,2.77,5.04,8.32,9.46,12.84,14.22,14.12,11.17,9.67,8.55,8.81]},
		{'area':5.511,'action':2.38,'capacity':146.83,'local':{'p':[582,583,688],'w':[2.517,1.366,1.969]},'dispersal':{'p':[136,579,580,581,582,583,688,692],'w':[5.511,0.66,0.025,1.32,1.086,0.633,0.837,0.104]},'initial':0,'monitored':0,'temp':[4.81,4.03,6.4,9.6,10.92,14.17,15.61,15.43,12.36,10.76,9.59,9.97]},
		{'area':3.147,'action':0.31,'capacity':78.51,'local':{'p':[585,586,587],'w':[1.821,0.96,2.195]},'dispersal':{'p':[137,584,585,586,587,588],'w':[3.147,1.141,0.844,0.514,0.862,0.062]},'initial':0,'monitored':0,'temp':[5.3,4.49,7.01,10.27,11.56,14.84,16.26,16.03,12.93,11.36,10.08,10.36]},
		{'area':5.618,'action':3.29,'capacity':155.06,'local':{'p':[524,531,589,590,591,594],'w':[0.389,2.399,0.977,0.993,3.26,1.886]},'dispersal':{'p':[138,524,531,589,590,591,594,600],'w':[5.618,0.327,1.027,0.483,0.482,1.255,0.753,0.13]},'initial':0,'monitored':0,'temp':[4.68,3.72,6.27,9.55,10.85,14.15,15.6,15.41,12.34,10.79,9.54,9.83]},
		{'area':2.073,'action':3.98,'capacity':67.6,'local':{'p':[524,600,604],'w':[1.473,1.372,2.516]},'dispersal':{'p':[139,524,597,600,602,604],'w':[2.073,0.705,0.964,0.765,0.16,1.027]},'initial':0,'monitored':0,'temp':[5.01,4.01,6.62,9.79,11.06,14.31,15.84,15.62,12.57,10.91,9.69,10.04]},
		{'area':3.871,'action':1.25,'capacity':100.47,'local':{'p':[1,14,17,20,522,596,597,602,605],'w':[1.933,0.22,0.326,2.267,0.124,1.293,0.719,1.39,0.326]},'dispersal':{'p':[1,14,17,19,20,35,140,522,596,597,602,605],'w':[0.758,0.191,0.211,0.011,0.979,0.105,3.871,0.088,0.51,0.356,0.607,0.15]},'initial':0,'monitored':0,'temp':[4.76,3.83,6.34,9.5,10.8,14.09,15.65,15.43,12.38,10.73,9.54,9.93]},
		{'area':1.456,'action':0.05,'capacity':35.17,'local':{'p':[607,611,613],'w':[2.25,0.546,0.509]},'dispersal':{'p':[141,606,607,611,613],'w':[1.456,0.061,1.052,0.332,0.268]},'initial':0,'monitored':0,'temp':[5.16,4.57,7.16,9.96,11.72,14.9,16.57,16.08,13,11.37,10,10.47]},
		{'area':2.37,'action':0.03,'capacity':58.47,'local':{'p':[610,611,612,613,614],'w':[1.231,1.02,2.096,0.111,0.612]},'dispersal':{'p':[142,610,611,612,613,614,615,618],'w':[2.37,0.465,0.594,0.727,0.184,0.285,0.201,0.424]},'initial':0,'monitored':0,'temp':[5.24,4.62,7.17,10.05,11.83,15.03,16.66,16.28,13.08,11.49,10.12,10.53]},
		{'area':7.005,'action':2.56,'capacity':128.43,'local':{'p':[495,498,619,622,625,628,650],'w':[0.23,0.432,3.958,2.467,0.879,2.952,0.349]},'dispersal':{'p':[143,495,498,619,621,622,625,628,650],'w':[7.005,0.196,0.268,1.569,0.02,1.087,0.396,1.209,0.258]},'initial':0,'monitored':0,'temp':[4.36,3.77,6.32,9.56,11.1,14.29,15.93,15.6,12.52,10.79,9.4,9.81]},
		{'area':1.822,'action':0.56,'capacity':48.01,'local':{'p':[627,629,630,631],'w':[0.746,1.776,1.753,1.859]},'dispersal':{'p':[144,626,627,628,629,630,631],'w':[1.822,0.021,0.473,0.138,0.741,0.695,0.895]},'initial':0,'monitored':0,'temp':[4.53,3.96,6.57,9.84,11.37,14.59,16.23,15.84,12.76,10.98,9.54,9.97]},
		{'area':5.176,'action':6.77,'capacity':163.08,'local':{'p':[633,634,635,636,642],'w':[2.244,1.295,0.44,4.282,0.313]},'dispersal':{'p':[145,633,634,635,636,642],'w':[5.176,0.842,0.518,0.225,1.792,0.315]},'initial':0,'monitored':0,'temp':[4.13,3.48,6.08,9.3,10.86,14.1,15.75,15.37,12.35,10.57,9.12,9.58]},
		{'area':5.014,'action':0.48,'capacity':125.77,'local':{'p':[147,635,637,640],'w':[3.34,0.498,1.441,0.849]},'dispersal':{'p':[146,147,634,635,637,640],'w':[5.014,1.382,0.005,0.266,0.687,0.446]},'initial':0,'monitored':0,'temp':[3.98,3.28,5.88,9.05,10.64,13.92,15.61,15.23,12.18,10.39,8.97,9.43]},
		{'area':6.683,'action':9.7,'capacity':213.74,'local':{'p':[146,634,635,638,640,641],'w':[3.34,0.817,0.326,2.987,1.435,1.805]},'dispersal':{'p':[146,147,634,635,638,640,641],'w':[1.369,6.683,0.381,0.266,1.214,0.7,0.854]},'initial':0,'monitored':0,'temp':[3.99,3.28,5.85,9.03,10.63,13.9,15.58,15.22,12.17,10.39,8.98,9.44]},
		{'area':1.162,'action':0.84,'capacity':33.27,'local':{'p':[646,647,651,653,655],'w':[1.248,0.148,0.3,1.632,1.344]},'dispersal':{'p':[148,645,646,647,651,653,654,655],'w':[1.162,0.073,0.612,0.257,0.253,0.601,0.028,0.55]},'initial':0,'monitored':0,'temp':[4.32,3.66,6.19,9.42,11.02,14.26,15.88,15.58,12.5,10.72,9.32,9.78]},
		{'area':2.374,'action':0.26,'capacity':56.13,'local':{'p':[659,660,662,664],'w':[2.268,0.117,2.114,0.01]},'dispersal':{'p':[149,659,660,662,663,664,665,666],'w':[2.374,1.002,0.093,0.735,0.247,0.163,0.532,0.042]},'initial':0,'monitored':0,'temp':[4.94,4.36,6.91,10.14,11.7,14.96,16.55,16.24,13.14,11.34,9.95,10.4]},
		{'area':7.451,'action':0.21,'capacity':178.44,'local':{'p':[663,670,672],'w':[3.031,1.767,4.057]},'dispersal':{'p':[150,610,614,616,618,623,660,663,669,670,671,672],'w':[7.451,0.332,0.27,0.518,0.049,0.374,0.068,1.131,0.079,0.684,0.109,1.629]},'initial':0,'monitored':0,'temp':[5.18,4.59,7.16,10.25,11.83,15.08,16.7,16.34,13.23,11.49,10.13,10.58]},
		{'area':8.941,'action':0.47,'capacity':219.95,'local':{'p':[672],'w':[2.089]},'dispersal':{'p':[61,151,668,672,673],'w':[0.043,8.941,0.005,0.821,0.143]},'initial':0,'monitored':0,'temp':[5.02,4.41,6.97,9.96,11.52,14.8,16.45,16.05,12.95,11.24,9.93,10.39]},
		{'area':4.909,'action':5.81,'capacity':150.09,'local':{'p':[677,679],'w':[3.072,1.35]},'dispersal':{'p':[152,154,598,674,675,676,677,678,679,732],'w':[4.909,0.006,1.112,0.053,0.874,0.031,1.216,0.268,0.608,0.126]},'initial':0,'monitored':0,'temp':[4.91,4.03,6.5,9.74,10.97,14.3,15.8,15.61,12.49,10.85,9.58,9.98]},
		{'area':0.017,'action':0.09,'capacity':0.87,'local':{'p':[],'w':[]},'dispersal':{'p':[153,154,678,679],'w':[0.017,0.262,0.137,0.301]},'initial':0,'monitored':0,'temp':[4.98,4.14,6.53,9.83,10.96,14.35,15.83,15.65,12.52,10.89,9.62,10.02]},
		{'area':3.911,'action':2.15,'capacity':106.93,'local':{'p':[678,680,725],'w':[3.125,1.589,0.625]},'dispersal':{'p':[152,153,154,678,679,680,725],'w':[0.003,0.017,3.911,1.237,1.358,0.721,0.386]},'initial':0,'monitored':0,'temp':[5.02,4.19,6.54,9.88,10.95,14.36,15.83,15.65,12.52,10.9,9.64,10.02]},
		{'area':0.008,'action':0,'capacity':0,'local':{'p':[],'w':[]},'dispersal':{'p':[155,156,584,587,685],'w':[0.008,0.134,0.011,0.329,0.076]},'initial':0,'monitored':0,'temp':[5.32,4.53,7,10.29,11.51,14.83,16.25,16.03,12.92,11.33,10.05,10.34]},
		{'area':3.72,'action':0.26,'capacity':92.23,'local':{'p':[680,685,687],'w':[1.521,2.447,1.68]},'dispersal':{'p':[155,156,584,587,593,680,685,687],'w':[0.008,3.72,0.012,0.679,0.087,0.708,1.371,0.766]},'initial':0,'monitored':0,'temp':[5.28,4.51,6.9,10.24,11.36,14.73,16.15,15.96,12.83,11.24,9.97,10.29]},
		{'area':4.296,'action':0.48,'capacity':108.01,'local':{'p':[686,689,690,691,696,718],'w':[1.33,0.316,0.846,2.353,0.461,0.914]},'dispersal':{'p':[157,686,688,689,690,691,692,696,697,718],'w':[4.296,0.533,0.182,0.208,0.447,0.827,0.84,0.304,0.171,0.419]},'initial':0,'monitored':0,'temp':[4.85,4.09,6.4,9.68,10.8,14.16,15.59,15.42,12.31,10.75,9.59,9.91]},
		{'area':2.542,'action':0.26,'capacity':63.57,'local':{'p':[695,697,698,699,700],'w':[0.569,1.086,1.538,0.413,0.86]},'dispersal':{'p':[158,694,695,696,697,698,699,700,701],'w':[2.542,0.04,0.336,0.192,0.744,0.658,0.22,0.321,0.332]},'initial':0,'monitored':0,'temp':[4.28,3.39,5.67,8.9,10.03,13.39,14.81,14.65,11.59,10.11,9.05,9.32]},
		{'area':12.994,'action':5.62,'capacity':254.33,'local':{'p':[695,698,701,703,705,706,708],'w':[0.366,4.329,0.199,1.134,1.912,2.557,2.622]},'dispersal':{'p':[159,161,695,698,701,703,705,706,708,711,713],'w':[12.994,0.212,0.232,1.65,0.217,0.533,0.823,1.032,1.218,0.052,1.5]},'initial':0,'monitored':0,'temp':[3.47,2.42,4.55,7.77,8.89,12.21,13.61,13.53,10.51,9.17,8.22,8.45]},
		{'area':4.58,'action':1.14,'capacity':85.36,'local':{'p':[134,566,569,707],'w':[1.926,0.726,0.707,2.227]},'dispersal':{'p':[134,160,566,569,707],'w':[0.792,4.58,0.354,0.364,0.914]},'initial':0,'monitored':0,'temp':[3.68,2.79,5.07,8.45,9.57,12.98,14.25,14.2,11.32,9.82,8.56,8.79]},
		{'area':7.809,'action':3.61,'capacity':210.09,'local':{'p':[73,712,713],'w':[0.529,3.713,3.279]},'dispersal':{'p':[73,159,161,708,712,713],'w':[0.356,0.228,7.809,0.405,1.492,1.176]},'initial':0,'monitored':0,'temp':[4.04,3.06,5.18,8.41,9.59,12.83,14.2,14.1,11,9.7,8.75,8.97]},
		{'area':10.074,'action':0.98,'capacity':255.93,'local':{'p':[163,681,690,716,719,720,835,843,848],'w':[1.895,0.14,2.247,0.61,3.121,2.764,0.488,0.432,0.871]},'dispersal':{'p':[162,163,681,682,690,716,718,719,720,835,843,848],'w':[10.074,0.847,0.169,0.013,0.89,0.398,0.008,1.228,1.103,0.251,0.219,0.39]},'initial':0,'monitored':0,'temp':[5.08,4.41,6.53,9.98,10.81,14.29,15.69,15.63,12.46,10.88,9.7,10.…
		{'area':9.036,'action':3.81,'capacity':243.98,'local':{'p':[162,681,682,721,835,838,840],'w':[1.895,0.274,0.738,3.635,2.914,1.219,1.101]},'dispersal':{'p':[162,163,681,682,690,721,834,835,838,840],'w':[0.859,9.036,0.169,0.396,0.032,1.492,0.073,1.169,0.586,0.461]},'initial':0,'monitored':0,'temp':[5.17,4.55,6.5,10.14,10.65,14.32,15.75,15.72,12.49,10.86,9.65,10.09]},
		{'area':0.582,'action':1.27,'capacity':20.89,'local':{'p':[730,731,734,735],'w':[0.006,0.402,0.643,1.359]},'dispersal':{'p':[38,39,44,164,166,730,731,734,735],'w':[0.209,0.176,0.252,0.582,0.002,0.075,0.213,0.392,0.579]},'initial':0,'monitored':0,'temp':[4.89,4.12,6.44,9.77,10.89,14.33,15.82,15.65,12.47,10.83,9.57,10.02]},
		{'area':4.35,'action':2.83,'capacity':118.53,'local':{'p':[40,43,46,56],'w':[2.679,2.931,2.255,3.134]},'dispersal':{'p':[8,40,43,46,56,165,166],'w':[0.358,1.036,1.246,1.028,1.078,4.35,0.576]},'initial':0,'monitored':0,'temp':[4.54,3.73,6.2,9.35,10.78,14.09,15.6,15.42,12.27,10.63,9.39,9.85]},
		{'area':5.859,'action':4.2,'capacity':161.14,'local':{'p':[7,38,53,56],'w':[1.868,1.367,1.141,2.198]},'dispersal':{'p':[7,13,38,40,53,56,57,164,165,166,729,730,731,814,818,819,890],'w':[0.709,0.953,0.597,0.964,0.526,0.806,0.038,0.006,0.573,5.859,1.16,0.469,0.038,0.897,0.021,0.31,0.904]},'initial':0,'monitored':0,'temp':[4.88,4.13,6.6,9.79,11.19,14.52,16.01,15.81,12.63,10.97,9.71,10.18]},
		{'area':9.04,'action':1.47,'capacity':230.5,'local':{'p':[10,673,737,741,744,746,813],'w':[2.884,1.573,1.836,0.962,2.036,2.544,0.786]},'dispersal':{'p':[10,48,167,673,737,741,744,746,813],'w':[1.125,0.083,9.04,0.683,0.718,0.45,0.774,1.127,0.422]},'initial':0,'monitored':0,'temp':[4.98,4.35,6.91,10,11.47,14.83,16.45,16.13,12.98,11.22,9.93,10.39]},
		{'area':3.739,'action':0.13,'capacity':93.26,'local':{'p':[743,745],'w':[2.173,1.949]},'dispersal':{'p':[168,738,739,743,745,749,750,751],'w':[3.739,0.866,0.594,0.83,0.804,0.09,0.046,0.156]},'initial':0,'monitored':0,'temp':[5.13,4.54,7.11,10.29,11.78,15.17,16.76,16.44,13.28,11.45,10.13,10.6]},
		{'area':0.167,'action':0.21,'capacity':5.06,'local':{'p':[],'w':[]},'dispersal':{'p':[169,170,760,761,763,777,789],'w':[0.167,0.518,0.054,0.094,0.02,0.174,0.122]},'initial':0,'monitored':0,'temp':[5.33,4.7,7.33,10.5,12.18,15.53,17.14,16.82,13.62,11.7,10.26,10.76]},
		{'area':2.833,'action':1.61,'capacity':37.71,'local':{'p':[762,763,764],'w':[1.864,1.623,1.2]},'dispersal':{'p':[169,170,760,761,762,763,764,765,777,789],'w':[0.167,2.833,0.051,0.404,0.773,0.648,0.572,0.156,0.261,0.011]},'initial':0,'monitored':0,'temp':[5.07,4.43,7.03,10.19,11.87,15.21,16.81,16.5,13.33,11.45,10.02,10.51]},
		{'area':7.681,'action':5.16,'capacity':209.51,'local':{'p':[640,641,763,764,767,770,771,774,777],'w':[0.771,2.556,0.761,0.855,1.286,0.075,2.145,1.199,0.791]},'dispersal':{'p':[171,640,641,763,764,767,770,771,774,777],'w':[7.681,0.403,1.102,0.31,0.438,0.567,0.142,0.84,0.553,0.368]},'initial':0,'monitored':0,'temp':[4.34,3.64,6.23,9.36,11.04,14.34,16.03,15.67,12.55,10.76,9.33,9.81]},
		{'area':9.17,'action':0.24,'capacity':68.78,'local':{'p':[766,768,769,770,772,775,778,779,780,781],'w':[0.927,1.336,1.74,0.348,0.817,1.922,1.906,1.573,0.597,0.171]},'dispersal':{'p':[172,766,768,769,770,772,775,778,779,780,781],'w':[9.17,0.412,0.571,0.658,0.217,0.453,0.833,0.788,0.656,0.27,0.15]},'initial':0,'monitored':0,'temp':[4.84,4.2,6.88,9.99,11.74,15.07,16.8,16.38,13.12,11.35,9.86,10.33]},
		{'area':2.695,'action':0.04,'capacity':42.05,'local':{'p':[784,785,794],'w':[0.848,0.588,2.379]},'dispersal':{'p':[173,781,784,785,791,794],'w':[2.695,0.254,1.288,0.327,0.117,0.986]},'initial':0,'monitored':0,'temp':[5.23,4.72,7.34,10.36,12.02,15.29,16.97,16.58,13.48,11.59,10.18,10.67]},
		{'area':3.59,'action':0.12,'capacity':87.16,'local':{'p':[788,795,918],'w':[0.894,2.332,1.707]},'dispersal':{'p':[174,755,788,795,799,918,919],'w':[3.59,0.038,0.535,0.913,1.04,0.804,0.131]},'initial':0,'monitored':0,'temp':[5.23,4.76,7.36,10.41,11.97,15.31,16.96,16.62,13.48,11.57,10.21,10.7]},
		{'area':5.584,'action':0.35,'capacity':137.76,'local':{'p':[801,803,904,910,919],'w':[4.166,2.27,2.54,1.054,0.447]},'dispersal':{'p':[175,801,803,804,904,910,919],'w':[5.584,1.688,1.065,0.045,1.058,0.49,0.336]},'initial':0,'monitored':0,'temp':[5.09,4.59,7.18,10.31,11.79,15.19,16.81,16.49,13.28,11.43,10.1,10.57]},
		{'area':5.428,'action':3.6,'capacity':152.66,'local':{'p':[177,807,808,810,813,903],'w':[0.233,3.028,1.903,2.575,0.851,1.267]},'dispersal':{'p':[176,177,803,807,808,809,810,813,902,903],'w':[5.428,0.2,0.001,1.236,0.815,0.057,1.069,0.46,0.021,0.588]},'initial':0,'monitored':0,'temp':[4.83,4.24,6.81,9.92,11.39,14.75,16.35,16.09,12.89,11.11,9.82,10.28]},
		{'area':10.397,'action':0.84,'capacity':258.54,'local':{'p':[11,54,176,811,813,890,897,903],'w':[2.417,2.525,0.233,3.88,2.614,2.135,1.142,0.573]},'dispersal':{'p':[11,54,176,177,811,813,890,897,899,903],'w':[1.017,1.144,0.232,10.397,1.446,1.076,0.998,0.541,0.005,0.319]},'initial':0,'monitored':0,'temp':[4.63,3.93,6.49,9.58,11.1,14.4,15.96,15.76,12.55,10.84,9.59,10.08]},
		{'area':1.171,'action':0.13,'capacity':29.66,'local':{'p':[815,820,822,823],'w':[1.247,0.778,1.298,1.865]},'dispersal':{'p':[178,815,820,822,823],'w':[1.171,0.606,0.497,0.639,0.839]},'initial':0,'monitored':0,'temp':[5.14,4.46,6.86,10.13,11.35,14.8,16.28,16.08,12.83,11.15,9.9,10.36]},
		{'area':10.405,'action':3.2,'capacity':273.61,'local':{'p':[723,824,825,827,829,838,865,866],'w':[1.086,2.813,0.173,1.408,1.212,0.457,1.646,1.128]},'dispersal':{'p':[179,723,728,824,825,826,827,829,836,838,840,865,866,874],'w':[10.405,0.48,0.453,1.191,0.164,0.003,0.428,0.587,0.144,1.022,0.087,0.662,0.55,0.032]},'initial':0,'monitored':0,'temp':[4.81,4.17,6.12,9.69,10.26,13.96,15.42,15.4,12.14,10.…
		{'area':2.244,'action':1,'capacity':60.23,'local':{'p':[831,834,836,837,840],'w':[1.142,1.587,2.091,0.783,0.651]},'dispersal':{'p':[180,831,834,836,837,840],'w':[2.244,0.535,0.674,0.949,0.405,0.441]},'initial':0,'monitored':0,'temp':[4.49,3.81,5.67,9.27,9.78,13.44,14.89,14.94,11.72,10.12,8.98,9.46]},
		{'area':4.683,'action':0.7,'capacity':119.63,'local':{'p':[719,841,842,844,846,848],'w':[0.058,2.474,2.341,0.736,1.465,1.767]},'dispersal':{'p':[181,719,832,841,842,844,846,848],'w':[4.683,0.173,0.041,1.128,0.896,0.434,0.665,0.696]},'initial':0,'monitored':0,'temp':[4.55,3.82,5.91,9.27,10.19,13.62,15.03,15.01,11.84,10.29,9.2,9.58]},
		{'area':8.745,'action':4.92,'capacity':239.44,'local':{'p':[712,844,849,850,856,862],'w':[0.4,2.698,3.169,0.538,3.901,1.582]},'dispersal':{'p':[182,712,844,847,849,850,853,856,862],'w':[8.745,0.353,1.111,0.023,1.195,0.291,0.013,1.724,0.737]},'initial':0,'monitored':0,'temp':[4.34,3.52,5.69,8.89,10.08,13.34,14.72,14.65,11.53,10.09,9.08,9.39]},
		{'area':2.967,'action':0.2,'capacity':71.64,'local':{'p':[851,852,853,854,855,856],'w':[0.333,1.406,0.28,0.607,0.422,0.999]},'dispersal':{'p':[183,851,852,853,854,855,856],'w':[2.967,0.338,0.568,0.179,0.294,0.211,0.46]},'initial':0,'monitored':0,'temp':[4.41,3.65,5.97,9.12,10.32,13.7,15.11,14.97,11.78,10.2,9.18,9.55]},
		{'area':5.261,'action':1.45,'capacity':138.11,'local':{'p':[845,852,857,859,860,862],'w':[0.875,0.714,1.594,2.283,2.625,0.956]},'dispersal':{'p':[184,845,852,857,859,860,862],'w':[5.261,0.43,0.377,0.703,1.038,1.13,0.445]},'initial':0,'monitored':0,'temp':[4.56,3.84,6.12,9.34,10.43,13.87,15.28,15.18,11.99,10.38,9.29,9.7]},
		{'area':1.657,'action':1.34,'capacity':47.79,'local':{'p':[866,869,870,873],'w':[1.465,0.317,2.074,1.843]},'dispersal':{'p':[185,863,866,869,870,873],'w':[1.657,0.032,0.778,0.292,0.899,0.783]},'initial':0,'monitored':0,'temp':[4.59,3.89,6.13,9.38,10.43,13.9,15.31,15.27,12.07,10.44,9.28,9.73]},
		{'area':6.557,'action':2.87,'capacity':175.63,'local':{'p':[200,874,875,876,882,1006],'w':[0.821,2.528,2.227,1.875,1.81,1.009]},'dispersal':{'p':[186,200,824,874,875,876,882,1006],'w':[6.557,0.445,0.004,1.131,0.902,0.77,0.871,0.45]},'initial':0,'monitored':0,'temp':[4.66,3.96,6.28,9.48,10.72,14.14,15.6,15.49,12.28,10.61,9.41,9.85]},
		{'area':2.377,'action':0.39,'capacity':57.36,'local':{'p':[882,883,888,889],'w':[0.723,2.734,1.635,1.785]},'dispersal':{'p':[187,876,878,882,883,884,888,889],'w':[2.377,0.069,0.009,0.427,1.164,0.011,0.798,0.764]},'initial':0,'monitored':0,'temp':[4.84,4.14,6.58,9.75,11.12,14.49,15.98,15.8,12.57,10.89,9.67,10.11]},
		{'area':6.627,'action':0.86,'capacity':168.2,'local':{'p':[884,891],'w':[1.406,1.176]},'dispersal':{'p':[188,884,891,892,893,894,986,990,992],'w':[6.627,0.591,0.516,1.065,0.768,1.068,0.585,0.502,0.647]},'initial':0,'monitored':0,'temp':[4.96,4.3,6.85,9.96,11.47,14.78,16.29,16.09,12.82,11.12,9.88,10.33]},
		{'area':5.756,'action':1.01,'capacity':145.58,'local':{'p':[893,894,895,896,900,984],'w':[0.435,1.006,2.913,2.171,2.855,0.57]},'dispersal':{'p':[189,890,893,894,895,896,899,900,983,984],'w':[5.756,0.007,0.26,0.526,1.179,0.978,0.039,1.076,0.007,0.369]},'initial':0,'monitored':0,'temp':[4.83,4.17,6.75,9.85,11.36,14.67,16.22,16.02,12.76,11.04,9.77,10.24]},
		{'area':10.908,'action':2.71,'capacity':272.18,'local':{'p':[901,902,903,905,906,912],'w':[1.43,0.828,2.545,0.561,0.894,3.551]},'dispersal':{'p':[190,895,896,901,902,903,905,906,912,977],'w':[10.908,0.068,1.411,0.645,0.396,1.022,0.244,0.386,1.536,0.148]},'initial':0,'monitored':0,'temp':[4.88,4.31,6.9,10.01,11.5,14.84,16.43,16.19,12.94,11.17,9.85,10.31]},
		{'area':3.27,'action':1.98,'capacity':91.2,'local':{'p':[904,905,908,911,912,913],'w':[0.894,1.079,1.234,0.678,1.27,1.981]},'dispersal':{'p':[191,904,905,906,908,911,912,913],'w':[3.27,0.491,0.493,0.015,0.54,0.376,0.564,0.855]},'initial':0,'monitored':0,'temp':[4.98,4.49,7.09,10.19,11.68,15.04,16.66,16.39,13.14,11.32,9.99,10.44]},
		{'area':1.66,'action':0.51,'capacity':43.83,'local':{'p':[914,915,916,917,921],'w':[1.794,0.288,0.386,1.296,1.86]},'dispersal':{'p':[192,914,915,916,917,921],'w':[1.66,0.816,0.274,0.337,0.577,0.733]},'initial':0,'monitored':0,'temp':[5.02,4.54,7.13,10.17,11.7,15.03,16.7,16.41,13.22,11.36,10.02,10.48]},
		{'area':12.173,'action':0.18,'capacity':297.96,'local':{'p':[786,926,928,929,945,954,956],'w':[1.62,1.134,2.652,1.003,2.226,0.769,0.527]},'dispersal':{'p':[193,776,786,926,928,929,931,932,934,945,954,956],'w':[12.173,0.126,0.631,0.538,1.036,0.445,0.763,0.603,0.119,0.838,0.395,0.264]},'initial':0,'monitored':0,'temp':[5.19,4.68,7.32,10.35,11.99,15.27,16.99,16.64,13.41,11.57,10.17,10.63]},
		{'area':2.175,'action':0.13,'capacity':54.03,'local':{'p':[931,932,934,936,938,939],'w':[0.145,1.774,0.498,1.356,0.603,1.726]},'dispersal':{'p':[194,931,932,934,935,936,937,938,939],'w':[2.175,0.217,0.71,0.342,0.028,0.511,0.025,0.319,0.782]},'initial':0,'monitored':0,'temp':[5.11,4.54,7.22,10.27,11.98,15.25,16.99,16.64,13.34,11.54,10.1,10.55]},
		{'area':2.3,'action':0.04,'capacity':39.49,'local':{'p':[942,943,944,946,1073],'w':[2.894,1.276,1.548,0.859,0.512]},'dispersal':{'p':[195,942,943,944,946,947,949,1073],'w':[2.3,0.956,0.499,0.698,0.41,0.003,0.002,0.384]},'initial':0,'monitored':0,'temp':[5.03,4.49,7.14,10.14,11.77,15.01,16.78,16.54,13.21,11.4,10.01,10.46]},
		{'area':3.452,'action':0.06,'capacity':86.13,'local':{'p':[957,959,961,962,967],'w':[0.289,1.399,1.281,1.618,1.69]},'dispersal':{'p':[196,957,959,961,962,963,966,967],'w':[3.452,0.233,0.62,0.495,0.667,0.183,0.352,0.702]},'initial':0,'monitored':0,'temp':[5.02,4.52,7.14,10.2,11.72,15.05,16.73,16.48,13.21,11.37,10.02,10.46]},
		{'area':8.244,'action':0.85,'capacity':206.51,'local':{'p':[912,913,969],'w':[1.977,3.066,2.409]},'dispersal':{'p':[68,197,912,913,968,969,972,977,980],'w':[0.006,8.244,0.797,1.317,0.113,1.038,1.034,0.1,0.745]},'initial':0,'monitored':0,'temp':[4.97,4.46,7.06,10.19,11.69,15.03,16.65,16.41,13.12,11.3,9.96,10.41]},
		{'area':8.522,'action':2.07,'capacity':219.88,'local':{'p':[982,983,985,986,994,995,1036,1039,1043],'w':[0.836,1.525,1.607,0.263,0.921,2.348,0.02,0.902,2.665]},'dispersal':{'p':[198,199,982,983,985,986,994,995,1036,1039,1043],'w':[8.522,0.002,0.464,0.652,0.649,0.214,0.444,0.934,0.088,0.362,1.131]},'initial':0,'monitored':0,'temp':[4.69,4.05,6.57,9.68,11.18,14.49,16.04,15.86,12.6,10.88,9.61,10.04]…
		{'area':2.698,'action':1.28,'capacity':71.93,'local':{'p':[987,991,993,994,995],'w':[1.696,2.364,0.404,1.88,0.533]},'dispersal':{'p':[198,199,987,988,989,991,993,994,995,998],'w':[0.006,2.698,0.753,0.026,0.07,0.888,0.193,0.823,0.407,0.245]},'initial':0,'monitored':0,'temp':[4.75,4.11,6.6,9.72,11.23,14.54,16.09,15.89,12.63,10.87,9.64,10.05]},
		{'area':7.933,'action':2.91,'capacity':207.75,'local':{'p':[186,875,1000,1003,1005,1006,1008],'w':[0.821,1.09,0.641,0.845,2.137,2.774,2.488]},'dispersal':{'p':[186,200,875,1000,1003,1005,1006,1008],'w':[0.419,7.933,0.5,0.38,0.452,0.885,1.095,1.075]},'initial':0,'monitored':0,'temp':[4.7,4.01,6.45,9.56,11.01,14.36,15.82,15.66,12.44,10.72,9.52,9.93]},
		{'area':5.555,'action':6.03,'capacity':167.13,'local':{'p':[867,872,1004,1005,1009,1011,1013,1016],'w':[0.059,3.06,0.758,1.269,0.84,2.418,1.076,0.147]},'dispersal':{'p':[201,867,872,1004,1005,1009,1011,1013,1016],'w':[5.555,0.142,1.271,0.363,0.607,0.442,0.842,0.491,0.224]},'initial':0,'monitored':0,'temp':[4.59,3.86,6.34,9.37,10.73,14.12,15.46,15.36,12.21,10.58,9.38,9.87]},
		{'area':2.979,'action':2,'capacity':84.44,'local':{'p':[203,1014,1017,1020],'w':[0.516,0.798,0.625,2.942]},'dispersal':{'p':[202,203,1014,1016,1017,1020],'w':[2.979,0.302,0.425,0.022,0.312,1.203]},'initial':0,'monitored':0,'temp':[4.43,3.7,6.19,9.17,10.54,13.96,15.28,15.17,12.01,10.39,9.23,9.73]},
		{'area':5.854,'action':0.2,'capacity':137.65,'local':{'p':[202,1009,1019,1020,1021],'w':[0.516,0.249,1.607,2.319,2.306]},'dispersal':{'p':[202,203,1009,1019,1020,1021],'w':[0.237,5.854,0.206,0.723,0.913,0.926]},'initial':0,'monitored':0,'temp':[4.67,3.99,6.52,9.48,10.92,14.32,15.61,15.5,12.31,10.71,9.48,9.98]},
		{'area':7.442,'action':3.01,'capacity':197.71,'local':{'p':[63,1003,1007,1019,1022],'w':[1.639,2.104,1.039,2.276,0.641]},'dispersal':{'p':[63,204,219,1003,1007,1019,1022,1024,1025],'w':[0.582,7.442,0.054,0.904,0.564,0.967,0.37,0.194,1.102]},'initial':0,'monitored':0,'temp':[4.75,4.11,6.58,9.63,11.21,14.55,15.97,15.79,12.52,10.81,9.59,9.98]},
		{'area':3.411,'action':4.56,'capacity':107.58,'local':{'p':[989,993,1034,1036,1037,1038,1039],'w':[0.207,0.188,2.499,0.232,2.568,1.692,0.405]},'dispersal':{'p':[205,989,993,1033,1034,1036,1037,1038,1039],'w':[3.411,0.179,0.124,0.146,0.988,0.127,1.083,0.777,0.193]},'initial':0,'monitored':0,'temp':[4.65,4.04,6.48,9.62,11.15,14.43,15.97,15.8,12.52,10.76,9.52,9.89]},
		{'area':4.058,'action':2.42,'capacity':111.5,'local':{'p':[1040,1041,1044,1104],'w':[2.501,1.769,2.283,1.864]},'dispersal':{'p':[206,1040,1041,1044,1104],'w':[4.058,1.13,0.815,1.024,0.879]},'initial':0,'monitored':0,'temp':[4.53,3.92,6.39,9.52,11.02,14.29,15.82,15.69,12.43,10.73,9.43,9.84]},
		{'area':7.458,'action':3.06,'capacity':164.91,'local':{'p':[978,1045,1046,1047,1048,1049,1094],'w':[1.414,2.931,0.43,1.77,1.811,1.886,0.475]},'dispersal':{'p':[207,978,1045,1046,1047,1048,1049,1094],'w':[7.458,0.642,1.193,0.331,0.782,0.806,0.784,0.286]},'initial':0,'monitored':0,'temp':[4.69,4.11,6.65,9.8,11.31,14.63,16.19,16.02,12.73,10.98,9.64,10.06]},
		{'area':3.802,'action':6.73,'capacity':127.75,'local':{'p':[971,974,1051,1052,1053,1056,1057],'w':[0.542,0.532,1.284,1.852,2.088,0.945,0.536]},'dispersal':{'p':[208,971,974,1050,1051,1052,1053,1056,1057,1062],'w':[3.802,0.31,0.277,0.06,0.585,0.654,0.852,0.488,0.331,0.042]},'initial':0,'monitored':0,'temp':[4.86,4.28,6.89,10.05,11.58,14.91,16.54,16.35,13.02,11.19,9.85,10.28]},
		{'area':6.632,'action':0.68,'capacity':167.75,'local':{'p':[965,1057,1063,1064,1066,1069],'w':[0.725,1.463,3.143,2.805,1.273,1.07]},'dispersal':{'p':[209,965,1057,1062,1063,1064,1065,1066,1069],'w':[6.632,0.425,0.741,0.023,1.214,1.177,0.034,0.526,0.537]},'initial':0,'monitored':0,'temp':[5.13,4.6,7.27,10.38,11.92,15.25,16.92,16.72,13.35,11.48,10.12,10.55]},
		{'area':0.673,'action':0.18,'capacity':11.01,'local':{'p':[1073],'w':[1.159]},'dispersal':{'p':[210,949,1068,1070,1073],'w':[0.673,0.395,0.091,0.149,0.515]},'initial':0,'monitored':0,'temp':[5.02,4.51,7.15,10.16,11.77,15.02,16.79,16.6,13.24,11.4,10.02,10.46]},
		{'area':2.32,'action':0.19,'capacity':53.99,'local':{'p':[1070,1074],'w':[1.866,2.506]},'dispersal':{'p':[211,1070,1071,1074],'w':[2.32,0.786,0.06,1.106]},'initial':0,'monitored':0,'temp':[5.1,4.61,7.25,10.3,11.89,15.17,16.92,16.73,13.31,11.44,10.09,10.53]},
		{'area':5.553,'action':0.86,'capacity':137.48,'local':{'p':[1064,1075,1076,1077,1078,1082],'w':[0.21,2.29,2.131,2.826,1.355,1.312]},'dispersal':{'p':[212,1064,1075,1076,1077,1078,1082],'w':[5.553,0.237,0.898,0.812,1.25,0.712,0.621]},'initial':0,'monitored':0,'temp':[5.17,4.62,7.3,10.44,12,15.35,17.01,16.84,13.4,11.5,10.15,10.57]},
		{'area':2.547,'action':3.31,'capacity':77.18,'local':{'p':[1081,1084,1085,1086,1089],'w':[0.764,2.025,1.507,0.817,1.435]},'dispersal':{'p':[213,1079,1081,1084,1085,1086,1089,1090],'w':[2.547,0.009,0.464,0.839,0.615,0.475,0.683,0.012]},'initial':0,'monitored':0,'temp':[4.77,4.16,6.76,9.93,11.48,14.83,16.43,16.3,12.92,11.09,9.74,10.16]},
		{'area':3.15,'action':1.54,'capacity':85.76,'local':{'p':[1091,1095,1096,1097,1100],'w':[1.91,1.017,0.701,1.539,1.81]},'dispersal':{'p':[214,1091,1095,1096,1097,1100],'w':[3.15,0.835,0.54,0.414,0.695,0.804]},'initial':0,'monitored':0,'temp':[4.68,4.11,6.63,9.81,11.32,14.64,16.19,16.06,12.75,10.99,9.62,10.03]},
		{'area':4.828,'action':1.8,'capacity':128.46,'local':{'p':[1102,1103,1105,1106,1127],'w':[3.434,2.586,2.022,0.094,1.23]},'dispersal':{'p':[215,1092,1102,1103,1105,1106,1107,1127],'w':[4.828,0.061,1.394,1.092,0.903,0.165,0.003,0.654]},'initial':0,'monitored':0,'temp':[4.64,4.09,6.56,9.71,11.18,14.44,15.93,15.84,12.56,10.9,9.53,9.92]},
		{'area':10.787,'action':1.79,'capacity':275.69,'local':{'p':[221,1108,1109,1110,1117,1124,1125,1127],'w':[1.035,3.008,3.772,0.356,2.216,0.681,0.766,1.041]},'dispersal':{'p':[216,221,1033,1108,1109,1110,1117,1124,1125,1127],'w':[10.787,0.512,0.003,1.171,1.584,0.225,1.006,0.314,0.318,0.476]},'initial':0,'monitored':0,'temp':[4.61,4.08,6.49,9.61,11.04,14.29,15.73,15.68,12.39,10.78,9.46,9.84]},
		{'area':3.749,'action':0.04,'capacity':85.9,'local':{'p':[1114,1116,1117,1119,1122],'w':[4.054,1.462,0.46,1.544,0.037]},'dispersal':{'p':[217,1111,1112,1113,1114,1116,1117,1119,1122],'w':[3.749,0.96,0.227,0.032,1.508,0.58,0.31,0.792,0.204]},'initial':0,'monitored':0,'temp':[4.77,4.22,6.64,9.74,11.26,14.54,16,15.88,12.55,10.88,9.61,9.96]},
		{'area':2.39,'action':0.07,'capacity':55.56,'local':{'p':[1120,1121],'w':[1.959,2.531]},'dispersal':{'p':[218,1025,1120,1121],'w':[2.39,0.08,0.843,1.078]},'initial':0,'monitored':0,'temp':[4.75,4.19,6.61,9.66,11.26,14.57,15.97,15.83,12.52,10.9,9.62,9.97]},
		{'area':4.657,'action':0.69,'capacity':112.31,'local':{'p':[1025,1120],'w':[1.657,2.742]},'dispersal':{'p':[204,219,1021,1022,1025,1120],'w':[0.118,4.657,0.527,1.335,0.741,1.109]},'initial':0,'monitored':0,'temp':[4.76,4.15,6.63,9.64,11.2,14.55,15.9,15.76,12.49,10.88,9.61,10.02]},
		{'area':2.814,'action':0.18,'capacity':70.91,'local':{'p':[221,1108,1123],'w':[1.265,1.645,1.804]},'dispersal':{'p':[220,221,1108,1123],'w':[2.814,0.583,0.785,0.742]},'initial':0,'monitored':0,'temp':[4.53,4,6.39,9.5,10.9,14.15,15.55,15.54,12.26,10.7,9.37,9.75]},
		{'area':5.5,'action':1.12,'capacity':142.57,'local':{'p':[216,220,1108,1124],'w':[1.035,1.265,1.099,2.868]},'dispersal':{'p':[216,220,221,1108,1124],'w':[0.528,0.555,5.5,0.483,1.237]},'initial':0,'monitored':0,'temp':[4.43,3.89,6.29,9.44,10.82,14.08,15.49,15.47,12.21,10.65,9.29,9.67]},
		{'area':2.256,'action':0.13,'capacity':56.73,'local':{'p':[1133,1134,1137,1138,1139],'w':[1.52,0.924,1.245,1.186,1.288]},'dispersal':{'p':[222,1133,1134,1137,1138,1139,1141],'w':[2.256,0.66,0.468,0.449,0.507,0.495,0.102]},'initial':0,'monitored':0,'temp':[4.59,4.02,6.55,9.75,11.21,14.55,16.1,15.97,12.66,10.91,9.5,9.9]},
		{'area':3.503,'action':5.72,'capacity':115.07,'local':{'p':[1080,1136,1140,1142,1144,1145],'w':[0.41,0.987,0.706,1.114,1.145,1.061]},'dispersal':{'p':[223,1080,1136,1140,1142,1143,1144,1145],'w':[3.503,0.308,0.389,0.305,0.511,0.023,0.476,0.413]},'initial':0,'monitored':0,'temp':[4.88,4.31,6.92,10.09,11.62,15,16.6,16.44,13.05,11.2,9.79,10.21]},
		{'area':2.929,'action':0.36,'capacity':74.7,'local':{'p':[83,228,229,230,231,238],'w':[0.243,0.311,0.432,1.381,1.185,0.995]},'dispersal':{'p':[83,224,228,229,230,231,238],'w':[0.195,2.929,0.157,0.246,0.596,0.424,0.42]},'initial':0,'monitored':0,'temp':[5.75,4.75,7.3,10.39,11.85,15.11,16.44,16.39,13.63,11.9,10.62,10.96]},
		{'area':1.125,'action':0.69,'capacity':27.82,'local':{'p':[226,230,240,242],'w':[1.194,0.671,1.32,0.038]},'dispersal':{'p':[90,225,226,230,232,240,242,267],'w':[0.398,1.125,0.478,0.389,0.105,0.522,0.141,0.069]},'initial':0,'monitored':0,'temp':[5.86,4.75,7.15,10.22,11.63,14.84,16.16,16.32,13.63,12.02,10.8,11.19]},
		{'area':1.852,'action':0.01,'capacity':43.9,'local':{'p':[225,229,230],'w':[1.194,1.408,1.088]},'dispersal':{'p':[82,90,225,226,229,230,232],'w':[0.145,0.098,0.506,1.852,0.656,0.525,0.55]},'initial':0,'monitored':0,'temp':[5.92,4.83,7.23,10.3,11.71,14.93,16.24,16.37,13.69,12.07,10.86,11.21]},
		{'area':1.952,'action':0.07,'capacity':47.88,'local':{'p':[228,229,231,233],'w':[0.714,1.34,0.451,0.872]},'dispersal':{'p':[82,227,228,229,231,233,234],'w':[0.306,1.952,0.246,0.772,0.221,0.187,0.544]},'initial':0,'monitored':0,'temp':[5.91,4.89,7.37,10.42,11.87,15.15,16.43,16.45,13.71,12.04,10.8,11.09]},
		{'area':0.614,'action':0,'capacity':15.35,'local':{'p':[224,227,231],'w':[0.311,0.714,1.197]},'dispersal':{'p':[224,227,228,231],'w':[0.172,0.369,0.614,0.517]},'initial':0,'monitored':0,'temp':[5.84,4.86,7.38,10.45,11.93,15.22,16.51,16.47,13.7,11.98,10.71,11]},
		{'area':3.516,'action':0.32,'capacity':87.85,'local':{'p':[224,226,227,230,231],'w':[0.432,1.408,1.34,1.917,1.607]},'dispersal':{'p':[82,224,226,227,229,230,231,232],'w':[0.576,0.327,0.566,0.668,3.516,0.83,0.599,0.061]},'initial':0,'monitored':0,'temp':[5.89,4.85,7.31,10.37,11.81,15.06,16.36,16.42,13.7,12.04,10.8,11.12]},
		{'area':3.894,'action':0,'capacity':96.8,'local':{'p':[83,224,225,226,229,242],'w':[1.295,1.381,0.671,1.088,1.917,1.537]},'dispersal':{'p':[83,224,225,226,229,230,238,240,242],'w':[0.631,0.687,0.3,0.508,0.796,3.894,0.031,0.084,0.601]},'initial':0,'monitored':0,'temp':[5.79,4.74,7.22,10.3,11.74,14.97,16.3,16.35,13.62,11.95,10.7,11.06]},
		{'area':1.069,'action':0,'capacity':26.74,'local':{'p':[224,227,228,229],'w':[1.185,0.451,1.197,1.607]},'dispersal':{'p':[224,227,228,229,231],'w':[0.591,0.349,0.494,0.772,1.069]},'initial':0,'monitored':0,'temp':[5.84,4.84,7.35,10.42,11.89,15.16,16.46,16.45,13.69,11.99,10.72,11.03]},
		{'area':4.72,'action':7.54,'capacity':127.03,'local':{'p':[82,90],'w':[2.288,2.528]},'dispersal':{'p':[82,90,225,226,229,232],'w':[0.842,1.009,0.109,0.577,0.06,4.72]},'initial':0,'monitored':0,'temp':[6,4.88,7.23,10.28,11.66,14.86,16.17,16.35,13.73,12.15,10.97,11.33]},
		{'area':0.189,'action':0.09,'capacity':5.18,'local':{'p':[227],'w':[0.872]},'dispersal':{'p':[227,233,234],'w':[0.467,0.189,0.283]},'initial':0,'monitored':0,'temp':[5.92,4.92,7.4,10.44,11.9,15.19,16.46,16.46,13.71,12.04,10.8,11.06]},
		{'area':4.005,'action':0.29,'capacity':96.79,'local':{'p':[82],'w':[2.487]},'dispersal':{'p':[82,227,233,234],'w':[0.969,0.495,0.157,4.005]},'initial':0,'monitored':0,'temp':[5.99,4.96,7.4,10.41,11.86,15.15,16.41,16.44,13.72,12.08,10.87,11.12]},
		{'area':8.634,'action':8.11,'capacity':243.04,'local':{'p':[239,241,243,244,245,258],'w':[2.538,0.287,1.959,1.218,0.789,1.194]},'dispersal':{'p':[83,88,235,239,241,243,244,245,258,266,267],'w':[0.041,1.018,8.634,1.045,0.214,0.74,0.535,0.371,0.54,0.755,0.103]},'initial':0,'monitored':0,'temp':[5.65,4.52,7.02,10.13,11.62,14.84,16.19,16.38,13.55,11.88,10.57,11.06]},
		{'area':4.112,'action':3.46,'capacity':107.16,'local':{'p':[58,237,239,244,246],'w':[0.118,2.319,1.444,0.102,2.2]},'dispersal':{'p':[58,236,237,238,239,244,246],'w':[0.129,4.112,0.922,0.004,0.661,0.152,0.828]},'initial':0,'monitored':0,'temp':[5.38,4.3,6.85,9.93,11.37,14.57,15.99,15.89,13.19,11.47,10.21,10.66]},
		{'area':3.471,'action':0.79,'capacity':66.12,'local':{'p':[83,236,238,239],'w':[1.029,2.319,2.161,1.763]},'dispersal':{'p':[83,236,237,238,239],'w':[0.523,0.982,3.471,0.886,0.822]},'initial':0,'monitored':0,'temp':[5.5,4.44,6.99,10.08,11.52,14.74,16.13,16.08,13.35,11.63,10.35,10.78]},
		{'area':4.408,'action':1.63,'capacity':100.97,'local':{'p':[83,224,237],'w':[2.307,0.995,2.161]},'dispersal':{'p':[83,224,230,236,237,238],'w':[0.973,0.486,0.018,0.005,0.921,4.408]},'initial':0,'monitored':0,'temp':[5.62,4.59,7.17,10.27,11.72,14.96,16.33,16.26,13.51,11.76,10.46,10.86]},
		{'area':6.218,'action':3.28,'capacity':159.94,'local':{'p':[83,235,236,237,241,244],'w':[1.139,2.538,1.444,1.763,0.169,2.86]},'dispersal':{'p':[58,83,235,236,237,239,241,243,244,246],'w':[0.071,0.512,1.111,0.646,0.722,6.218,0.15,0.006,1.23,0.024]},'initial':0,'monitored':0,'temp':[5.48,4.38,6.88,9.97,11.41,14.62,16.01,16.02,13.29,11.6,10.35,10.8]},
		{'area':1.636,'action':2.56,'capacity':51.13,'local':{'p':[225,242,243],'w':[1.32,1.364,1.001]},'dispersal':{'p':[90,225,230,240,242,243,267],'w':[0.146,0.535,0.127,1.636,0.614,0.437,0.553]},'initial':0,'monitored':0,'temp':[5.79,4.67,7.08,10.16,11.58,14.78,16.12,16.29,13.58,11.96,10.73,11.14]},
		{'area':1.632,'action':0.04,'capacity':21.5,'local':{'p':[83,235,239,242,243],'w':[2.394,0.287,0.169,1.558,1.477]},'dispersal':{'p':[83,235,239,241,242,243],'w':[1.026,0.231,0.224,1.632,0.719,0.653]},'initial':0,'monitored':0,'temp':[5.65,4.55,7.03,10.13,11.57,14.79,16.14,16.25,13.5,11.82,10.55,10.99]},
		{'area':1.75,'action':0,'capacity':39.73,'local':{'p':[83,225,230,240,241,243],'w':[0.546,0.038,1.537,1.364,1.558,0.436]},'dispersal':{'p':[83,225,230,240,241,242,243],'w':[0.39,0.139,0.726,0.555,0.567,1.75,0.324]},'initial':0,'monitored':0,'temp':[5.74,4.65,7.11,10.19,11.63,14.85,16.19,16.29,13.56,11.91,10.65,11.06]},
		{'area':2.34,'action':4.85,'capacity':78.24,'local':{'p':[235,240,241,242],'w':[1.959,1.001,1.477,0.436]},'dispersal':{'p':[235,239,240,241,242,243,266,267],'w':[0.843,0.017,0.439,0.667,0.231,2.34,0.112,0.594]},'initial':0,'monitored':0,'temp':[5.67,4.54,6.99,10.08,11.53,14.74,16.08,16.26,13.51,11.86,10.6,11.05]},
		{'area':5.777,'action':5.88,'capacity':162.91,'local':{'p':[58,235,236,239,245],'w':[2.413,1.218,0.102,2.86,3.668]},'dispersal':{'p':[58,235,236,239,244,245,246],'w':[1.033,0.741,0.158,1.12,5.777,1.515,0.052]},'initial':0,'monitored':0,'temp':[5.41,4.31,6.81,9.89,11.35,14.54,15.95,15.92,13.2,11.51,10.27,10.75]},
		{'area':5.469,'action':5.12,'capacity':158.66,'local':{'p':[58,235,244,247,258],'w':[0.539,0.789,3.668,1.631,3.262]},'dispersal':{'p':[58,235,244,245,247,258],'w':[0.367,0.516,1.447,5.469,0.74,1.385]},'initial':0,'monitored':0,'temp':[5.51,4.42,6.96,10.07,11.57,14.78,16.17,16.19,13.38,11.67,10.38,10.88]},
		{'area':3.798,'action':1.96,'capacity':100.63,'local':{'p':[58,236],'w':[3.458,2.2]},'dispersal':{'p':[58,236,239,244,246],'w':[1.446,0.962,0.031,0.08,3.798]},'initial':0,'monitored':0,'temp':[5.29,4.2,6.74,9.81,11.25,14.45,15.89,15.74,13.06,11.35,10.1,10.57]},
		{'area':5.923,'action':10.13,'capacity':189.86,'local':{'p':[58,245,249,258],'w':[1.672,1.631,1.993,2.044]},'dispersal':{'p':[58,84,245,247,248,249,256,258],'w':[0.8,0.609,0.719,5.923,0.006,0.892,0.118,0.778]},'initial':0,'monitored':0,'temp':[5.6,4.59,7.19,10.31,11.81,15.04,16.47,16.32,13.5,11.74,10.44,10.94]},
		{'area':0.006,'action':0,'capacity':0,'local':{'p':[],'w':[]},'dispersal':{'p':[84,247,248,249],'w':[0.011,0.058,0.006,0.394]},'initial':0,'monitored':0,'temp':[5.73,4.77,7.42,10.56,12.08,15.32,16.75,16.53,13.67,11.87,10.56,11.06]},
		{'area':5.902,'action':0.91,'capacity':55.89,'local':{'p':[58,84,247],'w':[1.577,3.283,1.993]},'dispersal':{'p':[58,84,247,248,249],'w':[0.718,1.438,0.849,0.006,5.902]},'initial':0,'monitored':0,'temp':[5.62,4.63,7.27,10.4,11.9,15.14,16.58,16.36,13.53,11.74,10.45,10.93]},
		{'area':3.672,'action':1.17,'capacity':57.56,'local':{'p':[254,293,294,303],'w':[1.98,0.341,0.523,2.393]},'dispersal':{'p':[85,250,253,254,293,294,303],'w':[0.81,3.672,0.095,0.802,0.196,0.29,1.272]},'initial':0,'monitored':0,'temp':[5.32,4.49,7.18,10.43,11.98,15.3,16.83,16.49,13.45,11.6,10.24,10.72]},
		{'area':4.637,'action':1.26,'capacity':113.41,'local':{'p':[95,300,304],'w':[1.993,0.546,3.209]},'dispersal':{'p':[85,95,251,300,303,304],'w':[1.297,0.919,4.637,0.253,0.253,1.262]},'initial':0,'monitored':0,'temp':[5.23,4.4,7.09,10.29,11.87,15.17,16.68,16.37,13.33,11.5,10.15,10.63]},
		{'area':0.028,'action':0,'capacity':0.18,'local':{'p':[],'w':[]},'dispersal':{'p':[252,253,254,255],'w':[0.028,0.3,0.016,0.39]},'initial':0,'monitored':0,'temp':[5.5,4.63,7.33,10.55,12.12,15.42,16.91,16.61,13.6,11.75,10.4,10.88]},
		{'area':8.072,'action':1.09,'capacity':43.54,'local':{'p':[84,85],'w':[1.555,2.666]},'dispersal':{'p':[84,85,250,252,253,254,255],'w':[0.759,1.042,0.109,0.028,8.072,0.562,1.029]},'initial':0,'monitored':0,'temp':[5.53,4.65,7.36,10.58,12.16,15.46,16.94,16.63,13.63,11.77,10.41,10.91]},
		{'area':4.863,'action':0.87,'capacity':48.91,'local':{'p':[86,250,255,256,293],'w':[2.357,1.98,0.792,0.16,2.089]},'dispersal':{'p':[85,86,250,252,253,254,255,256,293,294],'w':[0.118,0.954,0.786,0.006,0.516,4.863,0.336,0.207,0.914,0.002]},'initial':0,'monitored':0,'temp':[5.44,4.58,7.26,10.5,12.05,15.36,16.87,16.57,13.55,11.7,10.35,10.83]},
		{'area':4.609,'action':0.26,'capacity':11.82,'local':{'p':[84,86,254],'w':[2.014,3.593,0.792]},'dispersal':{'p':[84,86,252,253,254,255],'w':[1.226,1.424,0.028,1.206,0.399,4.609]},'initial':0,'monitored':0,'temp':[5.64,4.73,7.42,10.61,12.16,15.45,16.92,16.65,13.69,11.85,10.51,11]},
		{'area':8.48,'action':1.57,'capacity':48.75,'local':{'p':[84,86,254,259,260,262,293],'w':[1.038,3.431,0.16,0.542,3.394,0.487,1.989]},'dispersal':{'p':[84,86,94,247,254,256,257,258,259,260,262,293],'w':[0.402,1.375,0.077,0.098,0.167,8.48,0.007,0.447,0.331,1.217,0.397,0.877]},'initial':0,'monitored':0,'temp':[5.65,4.71,7.36,10.55,12.09,15.37,16.84,16.69,13.71,11.9,10.55,11.04]},
		{'area':0.007,'action':0,'capacity':0.14,'local':{'p':[],'w':[]},'dispersal':{'p':[256,257,258,262],'w':[0.229,0.007,0.254,0.019]},'initial':0,'monitored':0,'temp':[5.68,4.67,7.3,10.47,12.02,15.28,16.69,16.68,13.72,11.94,10.58,11.09]},
		{'area':7.448,'action':5.12,'capacity':172.83,'local':{'p':[235,245,247],'w':[1.194,3.262,2.044]},'dispersal':{'p':[84,87,88,235,245,247,256,257,258,262,287],'w':[0.053,0.65,0.479,0.474,1.365,0.892,0.401,0.007,7.448,0.45,0.035]},'initial':0,'monitored':0,'temp':[5.68,4.62,7.22,10.37,11.94,15.19,16.55,16.67,13.71,11.96,10.59,11.11]},
		{'area':5.222,'action':4.29,'capacity':102.28,'local':{'p':[94,256,260,262,293],'w':[1.096,0.542,2.404,1.905,0.118]},'dispersal':{'p':[94,256,259,260,262,284,286,287,289,293,295],'w':[0.774,0.303,5.222,0.923,0.832,0.646,0.003,0.011,0.528,0.192,0.497]},'initial':0,'monitored':0,'temp':[5.75,4.79,7.42,10.61,12.15,15.44,16.88,16.86,13.84,12.07,10.7,11.2]},
		{'area':2.139,'action':1.85,'capacity':33.3,'local':{'p':[256,259,262],'w':[3.394,2.404,1.427]},'dispersal':{'p':[256,259,260,262],'w':[1.696,1.055,2.139,0.667]},'initial':0,'monitored':0,'temp':[5.7,4.74,7.38,10.59,12.15,15.44,16.88,16.85,13.81,12.01,10.63,11.13]},
		{'area':0.139,'action':0,'capacity':3.3,'local':{'p':[],'w':[]},'dispersal':{'p':[261,262,264,265,284,286,287],'w':[0.139,0.428,0.188,0.026,0.029,0.007,0.346]},'initial':0,'monitored':0,'temp':[5.87,4.82,7.47,10.67,12.32,15.61,16.94,17.24,14.09,12.32,10.84,11.4]},
		{'area':3.611,'action':2.14,'capacity':57.54,'local':{'p':[87,256,259,260,264],'w':[0.491,0.487,1.905,1.427,0.974]},'dispersal':{'p':[87,256,257,258,259,260,261,262,264,265,284,286,287],'w':[0.255,0.486,0.007,0.442,0.755,0.622,0.139,3.611,0.392,0.026,0.16,0.007,0.152]},'initial':0,'monitored':0,'temp':[5.79,4.77,7.42,10.62,12.24,15.53,16.9,17.06,13.96,12.18,10.73,11.28]},
		{'area':0.065,'action':0,'capacity':0,'local':{'p':[],'w':[]},'dispersal':{'p':[87,263,264,287],'w':[0.019,0.065,0.281,0.5]},'initial':0,'monitored':0,'temp':[5.94,4.83,7.5,10.7,12.4,15.68,16.96,17.4,14.2,12.43,10.91,11.49]},
		{'area':1.005,'action':0.44,'capacity':10.41,'local':{'p':[87,262],'w':[1.132,0.974]},'dispersal':{'p':[87,261,262,263,264,265,287],'w':[0.624,0.101,0.499,0.065,1.005,0.026,0.455]},'initial':0,'monitored':0,'temp':[5.88,4.8,7.46,10.67,12.34,15.63,16.93,17.29,14.12,12.35,10.84,11.42]},
		{'area':0.026,'action':0,'capacity':0.59,'local':{'p':[],'w':[]},'dispersal':{'p':[261,262,264,265,287],'w':[0.106,0.072,0.21,0.026,0.237]},'initial':0,'monitored':0,'temp':[5.89,4.82,7.48,10.68,12.35,15.64,16.95,17.29,14.13,12.35,10.86,11.43]},
		{'area':10.002,'action':3.91,'capacity':159.29,'local':{'p':[88,267],'w':[2.768,4.174]},'dispersal':{'p':[88,235,243,266,267],'w':[1.124,0.934,0.102,10.002,1.612]},'initial':0,'monitored':0,'temp':[5.9,4.74,7.21,10.34,11.86,15.08,16.38,16.76,13.86,12.22,10.88,11.38]},
		{'area':4.957,'action':2.11,'capacity':114.38,'local':{'p':[90,266],'w':[3.274,4.174]},'dispersal':{'p':[90,225,235,240,243,266,267],'w':[1.244,0.098,0.093,0.472,0.527,1.706,4.957]},'initial':0,'monitored':0,'temp':[5.83,4.7,7.11,10.21,11.65,14.86,16.18,16.43,13.67,12.05,10.79,11.23]},
		{'area':0.025,'action':0,'capacity':0.65,'local':{'p':[],'w':[]},'dispersal':{'p':[91,268,270,276],'w':[0.208,0.025,0.375,0.112]},'initial':0,'monitored':0,'temp':[5.68,4.73,7.26,10.75,12,15.3,16.52,16.45,13.68,11.83,10.57,10.9]},
		{'area':2.347,'action':3.14,'capacity':73.61,'local':{'p':[91,272,384,386],'w':[1.136,1.66,0.293,1.447]},'dispersal':{'p':[91,269,272,276,279,384,386],'w':[0.927,2.347,0.38,0.256,0.194,0.254,0.713]},'initial':0,'monitored':0,'temp':[5.44,4.54,7.09,10.62,11.88,15.21,16.44,16.32,13.46,11.62,10.3,10.64]},
		{'area':9.216,'action':1.59,'capacity':90.17,'local':{'p':[91,274,275],'w':[0.576,3.813,0.931]},'dispersal':{'p':[91,92,268,270,274,275,276],'w':[0.627,0.313,0.025,9.216,1.348,0.434,0.654]},'initial':0,'monitored':0,'temp':[5.84,4.86,7.35,10.81,12.04,15.3,16.53,16.5,13.78,11.98,10.75,11.08]},
		{'area':5.636,'action':0,'capacity':134.69,'local':{'p':[92,280],'w':[3.639,4.345]},'dispersal':{'p':[92,271,273,280,384],'w':[1.56,5.636,0.063,1.784,0.009]},'initial':0,'monitored':0,'temp':[5.79,4.85,7.29,10.6,11.79,15.09,16.33,16.32,13.56,12.03,10.71,11.08]},
		{'area':0.38,'action':0.34,'capacity':10.94,'local':{'p':[269,279,384],'w':[1.66,0.744,0.272]},'dispersal':{'p':[269,272,276,279,384,386],'w':[0.706,0.38,0.244,0.552,0.307,0.022]},'initial':0,'monitored':0,'temp':[5.49,4.59,7.14,10.66,11.92,15.25,16.47,16.36,13.5,11.68,10.36,10.7]},
		{'area':2.1,'action':0,'capacity':43.13,'local':{'p':[92,274,275],'w':[1.222,0.095,2.283]},'dispersal':{'p':[92,271,273,274,275],'w':[0.599,0.092,2.1,0.185,0.837]},'initial':0,'monitored':0,'temp':[5.8,4.85,7.31,10.66,11.85,15.14,16.38,16.36,13.61,12.02,10.71,11.08]},
		{'area':3.761,'action':0.04,'capacity':55.92,'local':{'p':[270,273,275],'w':[3.813,0.095,2.192]},'dispersal':{'p':[270,273,274,275],'w':[1.625,0.069,3.761,0.852]},'initial':0,'monitored':0,'temp':[5.97,4.95,7.42,10.84,12.06,15.3,16.53,16.53,13.87,12.1,10.9,11.23]},
		{'area':2.855,'action':0.19,'capacity':59.35,'local':{'p':[92,270,273,274],'w':[1.866,0.931,2.283,2.192]},'dispersal':{'p':[92,270,273,274,275],'w':[1.254,0.492,0.887,0.865,2.855]},'initial':0,'monitored':0,'temp':[5.81,4.84,7.33,10.73,11.95,15.23,16.46,16.43,13.7,11.99,10.72,11.07]},
		{'area':3.43,'action':1.49,'capacity':85.05,'local':{'p':[],'w':[]},'dispersal':{'p':[91,92,268,269,270,272,276,277,278,279,384],'w':[0.564,0.911,0.025,0.213,0.695,0.043,3.43,0.014,0.012,0.578,0.594]},'initial':0,'monitored':0,'temp':[5.63,4.7,7.23,10.7,11.95,15.26,16.49,16.41,13.6,11.82,10.52,10.86]},
		{'area':0.014,'action':0.07,'capacity':0.65,'local':{'p':[],'w':[]},'dispersal':{'p':[92,276,277,278,384],'w':[0.303,0.085,0.014,0.021,0.232]},'initial':0,'monitored':0,'temp':[5.56,4.66,7.17,10.6,11.82,15.15,16.38,16.3,13.46,11.79,10.44,10.81]},
		{'area':0.024,'action':0,'capacity':0.56,'local':{'p':[],'w':[]},'dispersal':{'p':[92,276,277,278,384],'w':[0.362,0.023,0.014,0.024,0.45]},'initial':0,'monitored':0,'temp':[5.55,4.65,7.16,10.58,11.8,15.13,16.37,16.28,13.44,11.78,10.43,10.8]},
		{'area':1.304,'action':0.41,'capacity':33.57,'local':{'p':[272,384],'w':[0.744,1.821]},'dispersal':{'p':[269,272,276,279,384],'w':[0.286,0.38,0.821,1.304,0.848]},'initial':0,'monitored':0,'temp':[5.52,4.62,7.16,10.66,11.91,15.24,16.46,16.36,13.51,11.72,10.4,10.74]},
		{'area':4.99,'action':0.5,'capacity':109.2,'local':{'p':[92,271,380],'w':[0.293,4.345,3.761]},'dispersal':{'p':[92,111,271,280,380,383,384],'w':[0.204,0.395,1.671,4.99,1.835,0.343,0.127]},'initial':0,'monitored':0,'temp':[5.71,4.79,7.24,10.56,11.76,15.07,16.32,16.28,13.5,11.96,10.62,10.99]},
		{'area':0.396,'action':0,'capacity':6.09,'local':{'p':[81,283],'w':[1.395,0.347]},'dispersal':{'p':[81,281,283,380],'w':[0.613,0.396,0.357,0.064]},'initial':0,'monitored':0,'temp':[5.88,4.94,7.34,10.57,11.8,15.07,16.36,16.34,13.62,12.1,10.83,11.17]},
		{'area':0.005,'action':0,'capacity':0.1,'local':{'p':[],'w':[]},'dispersal':{'p':[282,283,365,375],'w':[0.005,0.074,0.292,0.095]},'initial':0,'monitored':0,'temp':[6.17,5.14,7.41,10.6,11.84,15.03,16.36,16.43,13.84,12.35,11.17,11.47]},
		{'area':5.533,'action':0.52,'capacity':120.64,'local':{'p':[81,281,369,375],'w':[2.928,0.347,2.909,1.927]},'dispersal':{'p':[81,281,282,283,365,369,375,380],'w':[1.125,0.172,0.005,5.533,0.249,1.271,0.956,0.086]},'initial':0,'monitored':0,'temp':[5.98,5.02,7.37,10.6,11.84,15.08,16.39,16.39,13.71,12.19,10.95,11.25]},
		{'area':1.309,'action':0.13,'capacity':31.79,'local':{'p':[289],'w':[1.217]},'dispersal':{'p':[259,261,262,284,285,286,287,289],'w':[0.695,0.027,0.173,1.309,0.101,0.007,0.889,0.51]},'initial':0,'monitored':0,'temp':[5.84,4.84,7.45,10.65,12.22,15.5,16.89,17.04,13.98,12.22,10.81,11.33]},
		{'area':6.542,'action':0.46,'capacity':116.21,'local':{'p':[93,287,290],'w':[1.79,0.526,0.864]},'dispersal':{'p':[93,284,285,287,289,290],'w':[0.711,0.093,6.542,0.201,0.532,1.627]},'initial':0,'monitored':0,'temp':[5.88,4.91,7.46,10.63,12.14,15.41,16.81,16.93,13.93,12.23,10.86,11.35]},
		{'area':0.007,'action':0,'capacity':0.18,'local':{'p':[],'w':[]},'dispersal':{'p':[259,261,262,284,286,287],'w':[0.006,0.117,0.163,0.076,0.007,0.317]},'initial':0,'monitored':0,'temp':[5.87,4.83,7.47,10.67,12.3,15.59,16.93,17.2,14.07,12.3,10.83,11.39]},
		{'area':4.544,'action':0.13,'capacity':51.27,'local':{'p':[93,285,288],'w':[1.133,0.526,3.4]},'dispersal':{'p':[87,88,93,258,259,261,262,263,264,265,284,285,286,287,288,289],'w':[0.097,0.362,0.554,0.028,0.004,0.139,0.128,0.065,0.415,0.026,0.705,0.304,0.007,4.544,1.245,0.106]},'initial':0,'monitored':0,'temp':[5.92,4.85,7.48,10.68,12.32,15.6,16.91,17.26,14.12,12.37,10.89,11.45]},
		{'area':3.085,'action':0,'capacity':8.09,'local':{'p':[93,287],'w':[1.617,3.4]},'dispersal':{'p':[93,287,288],'w':[0.668,1.484,3.085]},'initial':0,'monitored':0,'temp':[5.96,4.87,7.49,10.68,12.32,15.6,16.89,17.31,14.16,12.42,10.94,11.5]},
		{'area':2.471,'action':1.91,'capacity':70.63,'local':{'p':[284,290,295],'w':[1.217,0.85,1.435]},'dispersal':{'p':[259,284,285,287,289,290,295],'w':[0.71,0.452,0.53,0.114,2.471,0.255,0.616]},'initial':0,'monitored':0,'temp':[5.82,4.86,7.44,10.62,12.14,15.42,16.86,16.87,13.88,12.13,10.78,11.27]},
		{'area':9.164,'action':0.66,'capacity':216.72,'local':{'p':[285,289,291,292,295,348],'w':[0.864,0.85,1.262,0.542,1.805,2.54]},'dispersal':{'p':[101,285,289,290,291,292,295,348,359],'w':[0.1,1.57,0.429,9.164,0.516,0.301,0.736,1.003,1.085]},'initial':0,'monitored':0,'temp':[5.81,4.89,7.43,10.59,12.03,15.3,16.78,16.71,13.78,12.08,10.77,11.23]},
		{'area':2.345,'action':0.81,'capacity':59.44,'local':{'p':[290,292,295],'w':[1.262,1.736,1.653]},'dispersal':{'p':[94,290,291,292,294,295],'w':[0.724,0.663,2.345,0.742,0.081,0.675]},'initial':0,'monitored':0,'temp':[5.68,4.8,7.37,10.54,11.98,15.27,16.8,16.58,13.66,11.92,10.63,11.09]},
		{'area':3.773,'action':0.92,'capacity':69.6,'local':{'p':[290,291,348,352,354,357],'w':[0.542,1.736,0.396,0.101,2.418,0.152]},'dispersal':{'p':[94,290,291,292,294,305,343,348,351,352,354,357],'w':[0.111,0.351,0.68,3.773,0.772,0.067,0.349,0.213,0.094,0.055,0.887,0.082]},'initial':0,'monitored':0,'temp':[5.53,4.67,7.26,10.43,11.89,15.17,16.7,16.48,13.54,11.79,10.48,10.94]},
		{'area':5.219,'action':0.07,'capacity':44.65,'local':{'p':[94,250,254,256,259],'w':[3.107,0.341,2.089,1.989,0.118]},'dispersal':{'p':[86,94,250,254,256,259,293,294],'w':[0.04,1.241,0.275,0.87,0.828,0.147,5.219,0.878]},'initial':0,'monitored':0,'temp':[5.53,4.65,7.3,10.51,12.02,15.32,16.84,16.58,13.6,11.78,10.45,10.93]},
		{'area':5.936,'action':0.18,'capacity':24.35,'local':{'p':[94,250,296,297,303],'w':[1.961,0.523,2.025,0.704,1.294]},'dispersal':{'p':[94,250,254,291,292,293,294,296,297,301,303,305,343],'w':[0.869,0.332,0.001,0.098,0.85,1.032,5.936,0.69,0.243,0.069,0.578,0.385,0.102]},'initial':0,'monitored':0,'temp':[5.42,4.58,7.21,10.42,11.91,15.22,16.75,16.47,13.48,11.68,10.36,10.82]},
		{'area':2.945,'action':1.84,'capacity':78.58,'local':{'p':[289,290,291],'w':[1.435,1.805,1.653]},'dispersal':{'p':[94,259,289,290,291,295],'w':[0.383,0.314,0.59,0.922,0.685,2.945]},'initial':0,'monitored':0,'temp':[5.77,4.87,7.43,10.6,12.05,15.33,16.84,16.69,13.76,12.02,10.73,11.19]},
		{'area':1.435,'action':0.29,'capacity':8.11,'local':{'p':[294,297,303],'w':[2.025,1.658,1.59]},'dispersal':{'p':[294,296,297,300,301,303],'w':[1.076,1.435,0.569,0.066,0.046,0.793]},'initial':0,'monitored':0,'temp':[5.31,4.49,7.14,10.36,11.88,15.19,16.74,16.42,13.41,11.58,10.24,10.71]},
		{'area':0.605,'action':0.5,'capacity':11.46,'local':{'p':[294,296,303],'w':[0.704,1.658,0.201]},'dispersal':{'p':[294,296,297,300,301,303,305],'w':[0.498,0.651,0.605,0.149,0.421,0.145,0.125]},'initial':0,'monitored':0,'temp':[5.28,4.47,7.12,10.34,11.85,15.16,16.71,16.4,13.38,11.56,10.22,10.69]},
		{'area':2.63,'action':0.13,'capacity':64.82,'local':{'p':[80,300,301,304,306],'w':[1.557,0.31,2.278,1.066,1.414]},'dispersal':{'p':[80,298,299,300,301,304,306],'w':[0.531,2.63,0.027,0.224,1.079,0.568,0.718]},'initial':0,'monitored':0,'temp':[5.22,4.41,7.07,10.27,11.8,15.11,16.64,16.34,13.31,11.5,10.15,10.62]},
		{'area':6.123,'action':0.37,'capacity':144.55,'local':{'p':[95,302,304,306,308,331],'w':[2.398,2.324,2.046,0.72,0.597,1.598]},'dispersal':{'p':[95,298,299,302,304,306,308,331],'w':[1.039,0.025,6.123,0.853,0.931,0.428,0.363,0.73]},'initial':0,'monitored':0,'temp':[5.14,4.32,7,10.16,11.72,15.02,16.54,16.25,13.21,11.41,10.05,10.53]},
		{'area':1.706,'action':0.2,'capacity':42.23,'local':{'p':[80,251,298,301,304],'w':[1.7,0.546,0.31,0.473,0.723]},'dispersal':{'p':[80,85,251,296,297,298,300,301,303,304],'w':[0.582,0.035,0.306,0.049,0.098,0.252,1.706,0.237,0.876,0.396]},'initial':0,'monitored':0,'temp':[5.25,4.43,7.11,10.33,11.87,15.18,16.71,16.39,13.36,11.53,10.18,10.66]},
		{'area':4.698,'action':0.87,'capacity':119.76,'local':{'p':[298,300,305,306,342],'w':[2.278,0.473,2.217,1.831,1.236]},'dispersal':{'p':[80,294,296,297,298,300,301,303,305,306,338,342,343],'w':[0.004,0.069,0.064,0.483,0.871,0.245,4.698,0.059,0.696,0.871,0.135,0.492,0.565]},'initial':0,'monitored':0,'temp':[5.24,4.42,7.05,10.24,11.75,15.05,16.59,16.31,13.3,11.51,10.17,10.64]},
		{'area':2.012,'action':0.2,'capacity':51.14,'local':{'p':[299,306,331,336],'w':[2.324,1.903,0.701,1.23]},'dispersal':{'p':[299,302,306,331,336],'w':[1.039,2.012,0.917,0.429,0.589]},'initial':0,'monitored':0,'temp':[5.16,4.36,7.02,10.17,11.73,15.02,16.54,16.26,13.22,11.43,10.08,10.55]},
		{'area':4.486,'action':0.16,'capacity':48.62,'local':{'p':[85,250,294,296,297],'w':[0.723,2.393,1.294,1.59,0.201]},'dispersal':{'p':[85,250,251,294,296,297,300,301,303],'w':[0.648,1.018,0.193,0.752,0.568,0.096,0.874,0.068,4.486]},'initial':0,'monitored':0,'temp':[5.29,4.47,7.14,10.38,11.92,15.23,16.77,16.44,13.41,11.57,10.22,10.69]},
		{'area':6.754,'action':0.71,'capacity':88.91,'local':{'p':[80,95,251,298,299,300,306],'w':[1.492,1.57,3.209,1.066,2.046,0.723,0.238]},'dispersal':{'p':[80,95,251,298,299,300,304,306],'w':[0.515,0.765,1.313,0.484,0.852,0.465,6.754,0.206]},'initial':0,'monitored':0,'temp':[5.21,4.39,7.07,10.27,11.83,15.13,16.65,16.34,13.31,11.49,10.13,10.61]},
		{'area':1.108,'action':0.05,'capacity':27.02,'local':{'p':[301],'w':[2.217]},'dispersal':{'p':[292,294,297,301,305,343],'w':[0.073,0.377,0.143,1.006,1.108,0.412]},'initial':0,'monitored':0,'temp':[5.27,4.45,7.08,10.27,11.77,15.07,16.62,16.34,13.34,11.54,10.21,10.67]},
		{'area':5.601,'action':0.03,'capacity':137.6,'local':{'p':[298,299,301,302,304,336,342],'w':[1.414,0.72,1.831,1.903,0.238,1.07,1.822]},'dispersal':{'p':[298,299,301,302,304,306,336,342],'w':[0.577,0.392,0.803,0.714,0.225,5.601,0.502,0.904]},'initial':0,'monitored':0,'temp':[5.2,4.39,7.03,10.19,11.73,15.02,16.54,16.27,13.25,11.47,10.12,10.59]},
		{'area':8.988,'action':0.66,'capacity':166.47,'local':{'p':[95,96,308,313],'w':[3.236,0.716,2.006,1.989]},'dispersal':{'p':[95,96,307,308,313],'w':[1.363,0.365,8.988,0.89,0.799]},'initial':0,'monitored':0,'temp':[4.93,4.07,6.75,9.84,11.42,14.72,16.23,15.95,12.95,11.17,9.84,10.33]},
		{'area':5.644,'action':0.73,'capacity':46.56,'local':{'p':[95,299,307,309,313,331],'w':[1.465,0.597,2.006,3.021,1.768,0.642]},'dispersal':{'p':[95,299,307,308,309,313,331],'w':[0.651,0.343,0.861,5.644,1.191,0.859,0.358]},'initial':0,'monitored':0,'temp':[4.99,4.15,6.82,9.92,11.49,14.79,16.31,16.03,13,11.23,9.89,10.37]},
		{'area':4.135,'action':1.04,'capacity':98.26,'local':{'p':[98,308,310,313,329,330,331],'w':[0.558,3.021,0.012,1.191,0.557,2.324,1.059]},'dispersal':{'p':[98,308,309,310,313,329,330,331],'w':[0.322,1.255,4.135,0.101,0.533,0.294,0.893,0.595]},'initial':0,'monitored':0,'temp':[4.96,4.14,6.79,9.87,11.46,14.75,16.27,16,12.95,11.21,9.86,10.34]},
		{'area':1.805,'action':0.71,'capacity':48.34,'local':{'p':[98,309,311,313,314],'w':[1.113,0.012,0.812,2.271,1.675]},'dispersal':{'p':[96,98,309,310,311,313,314],'w':[0.114,0.598,0.17,1.805,0.295,0.925,0.749]},'initial':0,'monitored':0,'temp':[4.71,3.87,6.5,9.56,11.14,14.43,15.94,15.69,12.66,10.94,9.61,10.11]},
		{'area':0.415,'action':0.02,'capacity':10.46,'local':{'p':[96,310,312,313,314],'w':[1.126,0.812,0.241,0.089,0.588]},'dispersal':{'p':[96,310,311,312,313,314],'w':[0.52,0.335,0.415,0.256,0.219,0.301]},'initial':0,'monitored':0,'temp':[4.62,3.76,6.4,9.45,11.02,14.31,15.83,15.58,12.57,10.84,9.53,10.04]},
		{'area':7.525,'action':3.07,'capacity':200.8,'local':{'p':[79,96,311,314,316,319,326],'w':[1.189,2.049,0.241,2.81,1.412,1.36,0.494]},'dispersal':{'p':[79,96,98,311,312,314,316,319,326],'w':[0.415,0.864,0.077,0.149,7.525,1.08,0.582,0.543,0.322]},'initial':0,'monitored':0,'temp':[4.44,3.56,6.19,9.23,10.78,14.08,15.6,15.35,12.35,10.65,9.35,9.87]},
		{'area':4.877,'action':0.37,'capacity':118.27,'local':{'p':[96,307,308,309,310,311],'w':[2.247,1.989,1.768,1.191,2.271,0.089]},'dispersal':{'p':[96,98,307,308,309,310,311,313],'w':[0.981,0.165,0.951,0.698,0.552,0.853,0.089,4.877]},'initial':0,'monitored':0,'temp':[4.8,3.94,6.6,9.67,11.24,14.54,16.05,15.79,12.77,11.03,9.7,10.2]},
		{'area':2.952,'action':0.35,'capacity':74.51,'local':{'p':[98,310,311,312,326],'w':[2.356,1.675,0.588,2.81,0.12]},'dispersal':{'p':[96,98,310,311,312,314,326],'w':[0.051,1.061,0.722,0.274,1.173,2.952,0.224]},'initial':0,'monitored':0,'temp':[4.57,3.71,6.33,9.38,10.95,14.24,15.76,15.51,12.49,10.79,9.47,9.98]},
		{'area':2.63,'action':0.07,'capacity':66.11,'local':{'p':[97,317,318,321,323],'w':[2.346,0.267,2.491,0.251,1.736]},'dispersal':{'p':[97,315,317,318,320,321,323],'w':[0.928,2.63,0.242,1.082,0.064,0.239,0.782]},'initial':0,'monitored':0,'temp':[4.44,3.67,6.29,9.33,10.81,14.13,15.59,15.36,12.39,10.71,9.38,9.91]},
		{'area':4.405,'action':1.02,'capacity':113.24,'local':{'p':[312,317,319,322,326],'w':[1.412,1.895,1.902,0.601,2.8]},'dispersal':{'p':[312,316,317,319,322,326],'w':[0.747,4.405,0.787,0.849,0.388,1.176]},'initial':0,'monitored':0,'temp':[4.39,3.56,6.17,9.2,10.74,14.04,15.53,15.3,12.3,10.63,9.31,9.84]},
		{'area':2.012,'action':3.03,'capacity':65.25,'local':{'p':[97,315,316,318,319,320,322],'w':[0.079,0.267,1.895,0.605,0.698,1.824,0.451]},'dispersal':{'p':[97,315,316,317,318,319,320,322],'w':[0.126,0.164,0.803,2.012,0.286,0.43,0.73,0.293]},'initial':0,'monitored':0,'temp':[4.45,3.65,6.28,9.31,10.82,14.14,15.61,15.38,12.39,10.7,9.38,9.91]},
		{'area':3.431,'action':0.65,'capacity':88.88,'local':{'p':[315,317,322,323,473,479],'w':[2.491,0.605,2.114,0.536,0.734,1.151]},'dispersal':{'p':[97,315,317,318,320,322,323,473,478,479],'w':[0.017,0.975,0.408,3.431,0.003,0.873,0.336,0.387,0.025,0.528]},'initial':0,'monitored':0,'temp':[4.37,3.59,6.19,9.22,10.72,14.03,15.5,15.28,12.3,10.64,9.31,9.84]},
		{'area':3.468,'action':2.39,'capacity':98.24,'local':{'p':[79,312,316,317,320],'w':[2.958,1.36,1.902,0.698,0.992]},'dispersal':{'p':[79,312,316,317,319,320],'w':[1.226,0.742,0.825,0.305,3.468,0.506]},'initial':0,'monitored':0,'temp':[4.46,3.61,6.25,9.28,10.81,14.13,15.62,15.37,12.38,10.68,9.37,9.9]},
		{'area':2.714,'action':2.58,'capacity':80.75,'local':{'p':[79,97,317,319],'w':[0.298,1.869,1.824,0.992]},'dispersal':{'p':[79,97,315,317,318,319,320],'w':[0.157,0.754,0.115,0.789,0.005,0.443,2.714]},'initial':0,'monitored':0,'temp':[4.51,3.71,6.36,9.4,10.9,14.22,15.7,15.45,12.46,10.76,9.44,9.98]},
		{'area':1.915,'action':3.01,'capacity':62.53,'local':{'p':[97,315,323,481],'w':[0.792,0.251,2.61,0.324]},'dispersal':{'p':[97,315,321,323,481],'w':[0.368,0.196,1.915,1.02,0.27]},'initial':0,'monitored':0,'temp':[4.49,3.73,6.38,9.42,10.89,14.22,15.69,15.44,12.46,10.77,9.43,9.97]},
		{'area':2.823,'action':3.53,'capacity':88.08,'local':{'p':[316,317,318,325,326,479],'w':[0.601,0.451,2.114,1.328,1.194,0.931]},'dispersal':{'p':[316,317,318,322,325,326,479],'w':[0.307,0.292,0.902,2.823,0.592,0.54,0.513]},'initial':0,'monitored':0,'temp':[4.37,3.56,6.16,9.18,10.71,14.02,15.49,15.28,12.27,10.62,9.3,9.82]},
		{'area':4.411,'action':5.38,'capacity':136.83,'local':{'p':[315,318,321,473,478,481],'w':[1.736,0.536,2.61,0.214,1.961,1.455]},'dispersal':{'p':[97,315,318,321,323,473,478,481],'w':[0.027,0.72,0.311,1.103,4.411,0.199,0.781,0.71]},'initial':0,'monitored':0,'temp':[4.4,3.63,6.26,9.3,10.77,14.09,15.55,15.33,12.35,10.67,9.34,9.88]},
		{'area':7.965,'action':1.81,'capacity':206.96,'local':{'p':[98,123,325,326,332,471],'w':[2.919,1.706,0.908,1.354,0.865,3.093]},'dispersal':{'p':[98,123,324,325,326,329,332,467,471],'w':[1.2,0.851,7.965,0.412,0.632,0.081,0.431,0.001,1.296]},'initial':0,'monitored':0,'temp':[4.7,3.89,6.46,9.47,11.11,14.39,15.9,15.66,12.57,10.93,9.59,10.06]},
		{'area':4.161,'action':5.74,'capacity':132.03,'local':{'p':[123,322,324,326,470,479],'w':[1.648,1.328,0.908,2.258,0.866,0.915]},'dispersal':{'p':[123,322,324,325,326,470,479],'w':[0.719,0.605,0.524,4.161,0.968,0.401,0.451]},'initial':0,'monitored':0,'temp':[4.35,3.53,6.09,9.09,10.68,13.97,15.47,15.25,12.21,10.59,9.27,9.77]},
		{'area':6.449,'action':7.76,'capacity':196.93,'local':{'p':[98,312,314,316,322,324,325],'w':[1.568,0.494,0.12,2.8,1.194,1.354,2.258]},'dispersal':{'p':[98,312,314,316,322,324,325,326],'w':[0.698,0.278,0.114,1.178,0.575,0.647,0.941,6.449]},'initial':0,'monitored':0,'temp':[4.36,3.53,6.11,9.14,10.7,14,15.49,15.27,12.25,10.6,9.28,9.79]},
		{'area':3.187,'action':0.4,'capacity':79.73,'local':{'p':[99,328,330,331,335,336],'w':[1.831,0.209,0.879,1.468,0.907,1.487]},'dispersal':{'p':[99,327,328,330,331,335,336],'w':[0.782,3.187,0.193,0.467,0.654,0.475,0.682]},'initial':0,'monitored':0,'temp':[5.1,4.31,6.94,10.04,11.62,14.9,16.42,16.16,13.1,11.36,10,10.46]},
		{'area':3.942,'action':1.92,'capacity':107.04,'local':{'p':[99,327,332,335,460],'w':[1.872,0.209,0.512,2.065,2.115]},'dispersal':{'p':[99,327,328,332,335,344,446,460],'w':[0.736,0.214,3.942,0.344,0.821,0.475,0.114,0.898]},'initial':0,'monitored':0,'temp':[5.22,4.43,7,10.06,11.67,14.93,16.44,16.2,13.13,11.45,10.11,10.54]},
		{'area':4.167,'action':0.49,'capacity':99.06,'local':{'p':[98,99,309,330,332],'w':[3.037,0.769,0.557,1.931,2.219]},'dispersal':{'p':[98,99,309,324,329,330,332],'w':[1.263,0.404,0.381,0.157,4.167,0.776,0.928]},'initial':0,'monitored':0,'temp':[4.95,4.15,6.77,9.83,11.44,14.72,16.24,15.98,12.9,11.19,9.84,10.31]},
		{'area':3.32,'action':0.43,'capacity':83.76,'local':{'p':[99,309,327,329,331],'w':[1.004,2.324,0.879,1.931,1.177]},'dispersal':{'p':[99,309,327,329,330,331],'w':[0.484,1.065,0.414,0.891,3.32,0.566]},'initial':0,'monitored':0,'temp':[5.01,4.21,6.84,9.93,11.52,14.8,16.32,16.06,13,11.26,9.91,10.38]},
		{'area':4.025,'action':0.2,'capacity':94.32,'local':{'p':[299,302,308,309,327,330,336],'w':[1.598,0.701,0.642,1.059,1.468,1.177,1.055]},'dispersal':{'p':[299,302,308,309,327,330,331,336],'w':[0.726,0.331,0.388,0.446,0.643,0.541,4.025,0.509]},'initial':0,'monitored':0,'temp':[5.09,4.28,6.93,10.05,11.62,14.91,16.43,16.16,13.11,11.34,9.99,10.46]},
		{'area':6.301,'action':0.9,'capacity':151.62,'local':{'p':[98,99,122,324,328,329,460,471],'w':[0.013,2.215,0.752,0.865,0.512,2.219,0.958,2.137]},'dispersal':{'p':[98,99,122,324,328,329,332,460,471],'w':[0.125,0.915,0.392,0.422,0.297,0.909,6.301,0.457,0.87]},'initial':0,'monitored':0,'temp':[5.12,4.34,6.93,9.96,11.61,14.88,16.4,16.14,13.02,11.35,10,10.43]},
		{'area':1.732,'action':0.34,'capacity':28.97,'local':{'p':[334,337,338,339,351],'w':[1.718,2.328,0.71,0.561,0.517]},'dispersal':{'p':[333,334,337,338,339,340,341,351],'w':[1.732,0.712,0.929,0.384,0.304,0.007,0.132,0.366]},'initial':0,'monitored':0,'temp':[5.33,4.48,7.03,10.13,11.61,14.88,16.39,16.22,13.26,11.56,10.26,10.7]},
		{'area':1.223,'action':0.05,'capacity':27.81,'local':{'p':[100,333,338,339],'w':[1.86,1.718,0.727,0.712]},'dispersal':{'p':[100,333,334,338,339],'w':[0.85,0.757,1.223,0.507,0.408]},'initial':0,'monitored':0,'temp':[5.29,4.45,7.01,10.11,11.61,14.88,16.39,16.21,13.23,11.53,10.21,10.66]},
		{'area':2.847,'action':0.85,'capacity':69.34,'local':{'p':[327,328,336,342],'w':[0.907,2.065,0.45,1.621]},'dispersal':{'p':[99,100,327,328,335,336,342,344],'w':[0.037,0.055,0.503,0.838,2.847,0.272,0.639,0.633]},'initial':0,'monitored':0,'temp':[5.21,4.42,7.01,10.1,11.68,14.95,16.46,16.22,13.17,11.45,10.11,10.55]},
		{'area':3.551,'action':0.02,'capacity':88.09,'local':{'p':[302,306,327,331,335,342],'w':[1.23,1.07,1.487,1.055,0.45,2.049]},'dispersal':{'p':[302,306,327,331,335,336,342],'w':[0.554,0.517,0.652,0.501,0.318,3.551,0.875]},'initial':0,'monitored':0,'temp':[5.16,4.37,7.01,10.13,11.7,14.98,16.5,16.24,13.19,11.43,10.07,10.53]},
		{'area':1.622,'action':0.33,'capacity':39.72,'local':{'p':[333,339,340,341,351],'w':[2.328,0.025,2.164,1.131,0.356]},'dispersal':{'p':[333,337,339,340,341,347,351],'w':[0.897,1.622,0.166,0.999,0.493,0.004,0.35]},'initial':0,'monitored':0,'temp':[5.4,4.54,7.09,10.19,11.65,14.92,16.44,16.27,13.3,11.62,10.32,10.75]},
		{'area':3.247,'action':0.56,'capacity':80.52,'local':{'p':[100,333,334,343,351],'w':[0.944,0.71,0.727,1.031,2.199]},'dispersal':{'p':[100,301,333,334,338,342,343,351],'w':[0.407,0.127,0.41,0.286,3.247,0.662,0.438,0.998]},'initial':0,'monitored':0,'temp':[5.26,4.41,6.98,10.11,11.59,14.87,16.39,16.2,13.23,11.51,10.19,10.64]},
		{'area':1.752,'action':0.1,'capacity':16.6,'local':{'p':[100,333,334,337,341,344,451],'w':[0.602,0.561,0.712,0.025,1.596,1.265,0.438]},'dispersal':{'p':[100,333,334,337,339,341,344,451],'w':[0.324,0.248,0.285,0.102,1.752,0.668,0.597,0.343]},'initial':0,'monitored':0,'temp':[5.36,4.54,7.09,10.17,11.69,14.95,16.46,16.27,13.26,11.59,10.27,10.7]},
		{'area':4.245,'action':1.57,'capacity':113.61,'local':{'p':[337,341,347,349,351,356,445,449],'w':[2.164,0.762,0.141,1.243,0.364,1.385,1.784,0.546]},'dispersal':{'p':[333,337,340,341,347,349,351,356,445,449],'w':[0.003,0.86,4.245,0.38,0.144,0.573,0.245,0.587,0.738,0.322]},'initial':0,'monitored':0,'temp':[5.5,4.65,7.19,10.29,11.74,15.01,16.52,16.36,13.39,11.72,10.43,10.85]},
		{'area':2.226,'action':0.2,'capacity':20.63,'local':{'p':[337,339,340,449,451],'w':[1.131,1.596,0.762,1.417,0.937]},'dispersal':{'p':[333,337,339,340,341,449,451],'w':[0.1,0.432,0.689,0.412,2.226,0.658,0.549]},'initial':0,'monitored':0,'temp':[5.45,4.62,7.16,10.23,11.73,14.99,16.5,16.32,13.33,11.66,10.36,10.78]},
		{'area':5.074,'action':0.26,'capacity':126.59,'local':{'p':[301,306,335,336],'w':[1.236,1.822,1.621,2.049]},'dispersal':{'p':[100,301,306,335,336,338,342,343,344],'w':[0.73,0.514,0.779,0.71,0.883,0.657,5.074,0.083,0.137]},'initial':0,'monitored':0,'temp':[5.21,4.4,7,10.13,11.66,14.94,16.45,16.22,13.21,11.47,10.13,10.58]},
		{'area':2.048,'action':1,'capacity':53.26,'local':{'p':[338,351],'w':[1.031,1.375]},'dispersal':{'p':[292,294,301,305,338,342,343,351,354],'w':[0.31,0.104,0.531,0.377,0.446,0.076,2.048,0.601,0.079]},'initial':0,'monitored':0,'temp':[5.29,4.45,7.05,10.22,11.71,15,16.53,16.29,13.31,11.55,10.23,10.69]},
		{'area':3.443,'action':1.49,'capacity':82.74,'local':{'p':[100,339,446,451,452],'w':[1.229,1.265,0.926,0.94,0.801]},'dispersal':{'p':[100,328,335,339,342,344,446,451,452,460],'w':[0.452,0.469,0.539,0.59,0.138,3.443,0.379,0.465,0.316,0.107]},'initial':0,'monitored':0,'temp':[5.31,4.51,7.05,10.12,11.69,14.94,16.46,16.24,13.21,11.53,10.21,10.63]},
		{'area':0.336,'action':0,'capacity':6.51,'local':{'p':[],'w':[]},'dispersal':{'p':[345,358,439,440],'w':[0.336,0.037,0.293,0.026]},'initial':0,'monitored':0,'temp':[5.68,4.77,7.28,10.45,11.82,15.08,16.55,16.45,13.52,11.87,10.61,11]},
		{'area':1.252,'action':0.14,'capacity':26.65,'local':{'p':[349,350],'w':[0.289,1.776]},'dispersal':{'p':[101,346,349,350],'w':[0.465,1.252,0.254,0.701]},'initial':0,'monitored':0,'temp':[5.74,4.86,7.39,10.53,11.93,15.19,16.68,16.55,13.61,11.94,10.66,11.08]},
		{'area':4.64,'action':1.23,'capacity':109.51,'local':{'p':[340,350,351,356],'w':[0.141,0.445,3.216,2.491]},'dispersal':{'p':[101,337,340,347,350,351,353,354,355,356,357],'w':[0.774,0.002,0.214,4.64,0.241,1.33,0.015,0.618,0.008,0.965,0.094]},'initial':0,'monitored':0,'temp':[5.5,4.62,7.17,10.3,11.75,15.01,16.52,16.37,13.44,11.74,10.45,10.89]},
		{'area':2.357,'action':0.48,'capacity':60.77,'local':{'p':[290,292,352],'w':[2.54,0.396,2.111]},'dispersal':{'p':[101,290,292,348,352,354,357,359],'w':[0.654,1.082,0.321,2.357,0.555,0.026,0.236,0.113]},'initial':0,'monitored':0,'temp':[5.71,4.83,7.37,10.52,11.95,15.21,16.72,16.57,13.66,11.96,10.67,11.11]},
		{'area':3.818,'action':0.32,'capacity':89.61,'local':{'p':[120,340,346,350,356,445],'w':[1.272,1.243,0.289,0.941,1.865,0.52]},'dispersal':{'p':[120,340,346,349,350,356,445],'w':[0.526,0.604,0.144,3.818,0.405,0.77,0.258]},'initial':0,'monitored':0,'temp':[5.65,4.79,7.33,10.44,11.86,15.12,16.63,16.48,13.52,11.85,10.57,10.98]},
		{'area':2.061,'action':0.02,'capacity':50.61,'local':{'p':[346,347,349,356],'w':[1.776,0.445,0.941,1.878]},'dispersal':{'p':[101,346,347,349,350,356],'w':[0.577,0.696,0.226,0.508,2.061,0.781]},'initial':0,'monitored':0,'temp':[5.68,4.81,7.34,10.47,11.89,15.15,16.64,16.51,13.58,11.9,10.62,11.04]},
		{'area':4.077,'action':1.59,'capacity':105.94,'local':{'p':[333,337,338,340,343,347],'w':[0.517,0.356,2.199,0.364,1.375,3.216]},'dispersal':{'p':[292,333,337,338,340,343,347,351,354,356],'w':[0.118,0.277,0.17,0.871,0.251,0.621,1.225,4.077,0.353,0.059]},'initial':0,'monitored':0,'temp':[5.36,4.49,7.06,10.19,11.65,14.93,16.45,16.27,13.32,11.6,10.3,10.75]},
		{'area':0.555,'action':0.01,'capacity':13.91,'local':{'p':[292,348,357],'w':[0.101,2.111,1.958]},'dispersal':{'p':[101,292,348,352,354,357],'w':[0.344,0.264,0.859,0.555,0.12,0.638]},'initial':0,'monitored':0,'temp':[5.64,4.76,7.31,10.46,11.89,15.16,16.67,16.52,13.59,11.89,10.6,11.04]},
		{'area':0.015,'action':0,'capacity':0.24,'local':{'p':[],'w':[]},'dispersal':{'p':[101,347,353,354,355,357],'w':[0.016,0.286,0.015,0.25,0.008,0.111]},'initial':0,'monitored':0,'temp':[5.54,4.67,7.22,10.37,11.81,15.08,16.6,16.43,13.5,11.79,10.49,10.94]},
		{'area':2.314,'action':1.17,'capacity':60.34,'local':{'p':[292,357],'w':[2.418,1.746]},'dispersal':{'p':[101,292,343,347,348,351,352,353,354,355,357],'w':[0.035,1.116,0.113,0.552,0.037,0.324,0.104,0.015,2.314,0.008,0.612]},'initial':0,'monitored':0,'temp':[5.51,4.65,7.22,10.38,11.83,15.11,16.63,16.44,13.49,11.76,10.46,10.91]},
		{'area':0.008,'action':0,'capacity':0.2,'local':{'p':[],'w':[]},'dispersal':{'p':[101,347,353,354,355,357],'w':[0.078,0.315,0.015,0.091,0.008,0.125]},'initial':0,'monitored':0,'temp':[5.56,4.68,7.23,10.37,11.82,15.08,16.59,16.44,13.51,11.8,10.51,10.95]},
		{'area':3.746,'action':1.45,'capacity':97.97,'local':{'p':[340,347,349,350],'w':[1.385,2.491,1.865,1.878]},'dispersal':{'p':[340,347,349,350,351,356],'w':[0.708,1.167,0.785,0.813,0.064,3.746]},'initial':0,'monitored':0,'temp':[5.57,4.7,7.24,10.36,11.79,15.05,16.56,16.42,13.47,11.8,10.51,10.93]},
		{'area':0.727,'action':0.1,'capacity':18.62,'local':{'p':[292,352,354],'w':[0.152,1.958,1.746]},'dispersal':{'p':[101,292,347,348,352,353,354,355,357],'w':[0.254,0.277,0.157,0.27,0.548,0.015,0.634,0.008,0.727]},'initial':0,'monitored':0,'temp':[5.6,4.73,7.28,10.43,11.87,15.14,16.65,16.49,13.56,11.85,10.56,11]},
		{'area':5.969,'action':1.01,'capacity':136.13,'local':{'p':[102,360],'w':[2.019,1.332]},'dispersal':{'p':[102,345,358,360,434,439,440],'w':[0.739,0.015,5.969,0.644,0.079,0.022,1.546]},'initial':0,'monitored':0,'temp':[5.63,4.7,7.18,10.38,11.74,14.99,16.43,16.37,13.46,11.83,10.57,10.93]},
		{'area':4.453,'action':0.1,'capacity':97.94,'local':{'p':[101],'w':[2.599]},'dispersal':{'p':[101,290,348,359],'w':[1.104,1.135,0.104,4.453]},'initial':0,'monitored':0,'temp':[5.8,4.89,7.41,10.56,11.99,15.24,16.7,16.66,13.73,12.07,10.77,11.2]},
		{'area':6.578,'action':2.15,'capacity':137.78,'local':{'p':[102,103,358],'w':[2.711,2.223,1.332]},'dispersal':{'p':[102,103,105,358,360,434,440],'w':[0.969,0.82,0.122,0.574,6.578,1.213,0.149]},'initial':0,'monitored':0,'temp':[5.75,4.82,7.26,10.49,11.86,15.11,16.51,16.48,13.62,12,10.71,11.04]},
		{'area':5.097,'action':3.14,'capacity':141.68,'local':{'p':[362,378,431,434,437],'w':[4.371,0.874,4.373,1.32,0.154]},'dispersal':{'p':[361,362,378,431,434,437],'w':[5.097,1.748,0.558,1.752,0.706,0.171]},'initial':0,'monitored':0,'temp':[5.5,4.68,7.06,10.41,11.75,15.04,16.42,16.25,13.45,11.82,10.49,10.66]},
		{'area':4.121,'action':0.84,'capacity':105.5,'local':{'p':[361,378,434],'w':[4.371,0.466,0.95]},'dispersal':{'p':[103,104,105,361,362,363,364,378,434],'w':[0.377,0.02,1.089,1.774,4.121,0.21,0.034,0.277,0.473]},'initial':0,'monitored':0,'temp':[5.67,4.84,7.2,10.55,11.88,15.16,16.53,16.38,13.62,11.99,10.67,10.84]},
		{'area':6.953,'action':2.16,'capacity':147.93,'local':{'p':[105,364,365,374,376],'w':[0.458,2.284,1.375,1.66,1.409]},'dispersal':{'p':[105,362,363,364,365,374,376,378,426],'w':[0.147,0.174,6.953,0.969,1,0.665,0.63,0.947,0.081]},'initial':0,'monitored':0,'temp':[5.8,4.96,7.32,10.67,11.98,15.25,16.61,16.47,13.73,12.09,10.78,10.95]},
		{'area':8.86,'action':0.21,'capacity':207.45,'local':{'p':[105,363,365],'w':[4.476,2.284,2.233]},'dispersal':{'p':[105,362,363,364,365],'w':[1.785,0.041,0.989,8.86,0.957]},'initial':0,'monitored':0,'temp':[5.96,5.05,7.37,10.65,11.98,15.22,16.57,16.54,13.84,12.25,10.98,11.19]},
		{'area':12.823,'action':0.59,'capacity':302.62,'local':{'p':[363,364,375],'w':[1.375,2.233,3.878]},'dispersal':{'p':[81,282,283,363,364,365,374,375],'w':[0.021,0.005,0.385,0.856,0.969,12.823,0.458,1.474]},'initial':0,'monitored':0,'temp':[6.07,5.1,7.4,10.63,11.92,15.14,16.48,16.5,13.85,12.3,11.08,11.33]},
		{'area':0.185,'action':0,'capacity':0.59,'local':{'p':[367,377,426],'w':[0.128,1.012,0.177]},'dispersal':{'p':[366,367,371,376,377,419,426],'w':[0.185,0.031,0.071,0.476,0.449,0.053,0.168]},'initial':0,'monitored':0,'temp':[5.63,4.88,7.31,10.71,12.03,15.36,16.7,16.47,13.61,11.93,10.57,10.73]},
		{'area':0.031,'action':0,'capacity':0.02,'local':{'p':[366,377],'w':[0.128,0.025]},'dispersal':{'p':[366,367,371,376,377,419],'w':[0.068,0.031,0.147,0.116,0.159,0.175]},'initial':0,'monitored':0,'temp':[5.61,4.85,7.3,10.69,12,15.34,16.67,16.44,13.57,11.9,10.54,10.72]},
		{'area':0.038,'action':0,'capacity':0,'local':{'p':[],'w':[]},'dispersal':{'p':[109,368,369,372,373,381],'w':[0.247,0.038,0.171,0.038,0.003,0.014]},'initial':0,'monitored':0,'temp':[5.62,4.79,7.29,10.59,11.85,15.19,16.47,16.34,13.47,11.89,10.53,10.86]},
		{'area':5.25,'action':1.09,'capacity':72.59,'local':{'p':[283,373,375],'w':[2.909,1.579,1.805]},'dispersal':{'p':[106,109,283,368,369,372,373,375,380,381],'w':[0.057,0.1,1.164,0.038,5.25,0.038,0.809,0.851,0.291,0.085]},'initial':0,'monitored':0,'temp':[5.78,4.9,7.33,10.61,11.87,15.16,16.46,16.38,13.59,12.03,10.72,11.02]},
		{'area':0.811,'action':0.24,'capacity':6.81,'local':{'p':[371,373,381],'w':[1.11,0.41,1.459]},'dispersal':{'p':[370,371,373,381,419],'w':[0.811,0.528,0.299,0.702,0.552]},'initial':0,'monitored':0,'temp':[5.6,4.81,7.28,10.63,11.92,15.26,16.57,16.39,13.5,11.88,10.52,10.77]},
		{'area':2.284,'action':1.42,'capacity':27.49,'local':{'p':[106,370,373,376],'w':[1.446,1.11,0.528,1.165]},'dispersal':{'p':[106,366,367,370,371,373,376,377,419],'w':[0.692,0.057,0.031,0.431,2.284,0.338,0.489,0.094,0.658]},'initial':0,'monitored':0,'temp':[5.64,4.85,7.3,10.67,11.96,15.29,16.61,16.42,13.56,11.92,10.56,10.78]},
		{'area':0.038,'action':0.11,'capacity':1.06,'local':{'p':[],'w':[]},'dispersal':{'p':[109,368,369,372,373,381],'w':[0.062,0.021,0.155,0.038,0.083,0.316]},'initial':0,'monitored':0,'temp':[5.62,4.8,7.3,10.61,11.87,15.21,16.49,16.36,13.48,11.9,10.53,10.85]},
		{'area':2.191,'action':0.66,'capacity':15.24,'local':{'p':[106,369,370,371,375,381],'w':[1.069,1.579,0.41,0.528,0.194,1.615]},'dispersal':{'p':[106,109,368,369,370,371,372,373,375,381],'w':[0.49,0.004,0.003,1.08,0.214,0.296,0.038,2.191,0.144,0.673]},'initial':0,'monitored':0,'temp':[5.69,4.86,7.31,10.64,11.91,15.23,16.54,16.4,13.56,11.96,10.62,10.89]},
		{'area':2.264,'action':1.23,'capacity':29.49,'local':{'p':[106,363,375,376],'w':[0.554,1.66,1.236,1.21]},'dispersal':{'p':[106,363,365,374,375,376],'w':[0.359,0.763,0.407,2.264,0.536,0.557]},'initial':0,'monitored':0,'temp':[5.83,4.99,7.35,10.7,11.99,15.26,16.61,16.48,13.74,12.11,10.8,10.98]},
		{'area':6.162,'action':0.07,'capacity':122.56,'local':{'p':[106,283,365,369,373,374],'w':[1.487,1.927,3.878,1.805,0.194,1.236]},'dispersal':{'p':[106,282,283,365,369,373,374,375],'w':[1.007,0.005,0.842,1.7,0.719,0.129,0.59,6.162]},'initial':0,'monitored':0,'temp':[5.96,5.04,7.37,10.65,11.91,15.16,16.49,16.45,13.76,12.19,10.93,11.18]},
		{'area':3.556,'action':3,'capacity':98.84,'local':{'p':[106,363,371,374],'w':[1.358,1.409,1.165,1.21]},'dispersal':{'p':[106,363,366,367,371,374,376,377,378,426],'w':[0.58,0.645,0.185,0.031,0.476,0.523,3.556,0.224,0.138,0.452]},'initial':0,'monitored':0,'temp':[5.69,4.91,7.31,10.7,12.01,15.32,16.67,16.47,13.65,11.99,10.64,10.81]},
		{'area':0.55,'action':0.32,'capacity':8.9,'local':{'p':[366,367,426],'w':[1.012,0.025,0.982]},'dispersal':{'p':[366,367,371,376,377,419,426],'w':[0.185,0.031,0.098,0.217,0.55,0.647,0.548]},'initial':0,'monitored':0,'temp':[5.61,4.87,7.31,10.72,12.03,15.37,16.71,16.47,13.59,11.91,10.54,10.71]},
		{'area':5.104,'action':0.32,'capacity':123.92,'local':{'p':[361,362,426,427,431],'w':[0.874,0.466,2.015,1.56,1.286]},'dispersal':{'p':[105,361,362,363,376,378,426,427,431],'w':[0.025,0.359,0.236,0.955,0.126,5.104,0.864,0.72,0.586]},'initial':0,'monitored':0,'temp':[5.51,4.74,7.14,10.54,11.88,15.19,16.55,16.32,13.5,11.84,10.48,10.61]},
		{'area':5.12,'action':1.41,'capacity':110.81,'local':{'p':[383,385,400,417],'w':[0.383,2.61,1.693,3.04]},'dispersal':{'p':[109,110,115,379,383,385,400,412,417],'w':[0.906,0.006,0.046,5.12,0.246,1.016,0.789,0.091,1.175]},'initial':0,'monitored':0,'temp':[5.14,4.35,6.88,10.31,11.58,14.97,16.23,16.02,13.02,11.4,10,10.32]},
		{'area':10.044,'action':1.35,'capacity':141.29,'local':{'p':[109,280],'w':[2.787,3.761]},'dispersal':{'p':[109,280,281,283,369,380,383],'w':[1.291,1.8,0.042,0.111,0.234,10.044,0.425]},'initial':0,'monitored':0,'temp':[5.68,4.78,7.24,10.55,11.77,15.08,16.35,16.28,13.47,11.93,10.59,10.95]},
		{'area':4.793,'action':0.28,'capacity':13.8,'local':{'p':[370,373],'w':[1.459,1.615]},'dispersal':{'p':[107,108,109,368,369,370,372,373,381,417,418,419],'w':[0.01,0.311,0.576,0.003,0.109,0.488,0.038,0.706,4.793,0.029,0.013,0.859]},'initial':0,'monitored':0,'temp':[5.53,4.73,7.24,10.58,11.86,15.22,16.5,16.33,13.41,11.8,10.43,10.73]},
		{'area':6.683,'action':4.24,'capacity':173.89,'local':{'p':[111,112,384,385,386,392,401,407,410],'w':[2.206,2.481,0.329,0.31,0.557,0.977,0.815,0.848,1.386]},'dispersal':{'p':[111,112,382,384,385,386,392,401,407,410],'w':[0.899,0.961,6.683,0.236,0.268,0.28,0.506,0.597,0.375,0.479]},'initial':0,'monitored':0,'temp':[4.92,4.1,6.63,10.16,11.41,14.8,16.04,15.86,12.87,11.14,9.74,10.1]},
		{'area':4.822,'action':2.57,'capacity':82.17,'local':{'p':[111,379,385],'w':[3.792,0.383,1.902]},'dispersal':{'p':[109,111,280,379,380,383,385],'w':[0.756,1.606,0.324,0.157,0.3,4.822,0.834]},'initial':0,'monitored':0,'temp':[5.27,4.45,6.99,10.41,11.65,15.03,16.27,16.11,13.16,11.56,10.14,10.5]},
		{'area':9.039,'action':1.85,'capacity':227.35,'local':{'p':[111,269,272,279,382,386],'w':[4.679,0.293,0.272,1.821,0.329,2.773]},'dispersal':{'p':[92,111,269,271,272,276,277,278,279,280,382,384,386],'w':[0.395,1.922,0.233,0.002,0.119,0.495,0.014,0.024,0.604,0.14,0.265,9.039,1.161]},'initial':0,'monitored':0,'temp':[5.38,4.52,7.06,10.55,11.79,15.14,16.37,16.24,13.34,11.61,10.24,10.6]},
		{'area':5.464,'action':3.1,'capacity':102.36,'local':{'p':[379,382,383,400,401],'w':[2.61,0.31,1.902,2.109,0.585]},'dispersal':{'p':[109,111,379,382,383,385,400,401],'w':[0.056,0.755,1.111,0.218,0.733,5.464,0.94,0.319]},'initial':0,'monitored':0,'temp':[5.03,4.23,6.77,10.23,11.49,14.88,16.13,15.94,12.94,11.29,9.88,10.23]},
		{'area':10.039,'action':10.54,'capacity':298.77,'local':{'p':[91,112,269,382,384],'w':[2.79,5.057,1.447,0.557,2.773]},'dispersal':{'p':[91,111,112,269,272,382,384,386],'w':[1.064,0.006,1.994,0.629,0.006,0.391,1.183,10.039]},'initial':0,'monitored':0,'temp':[5.2,4.35,6.9,10.45,11.71,15.06,16.29,16.14,13.22,11.39,10.03,10.38]},
		{'area':1.537,'action':0.66,'capacity':39.23,'local':{'p':[390,391,393],'w':[0.76,1.032,1.362]},'dispersal':{'p':[387,390,391,393,394,396,398,557],'w':[1.537,0.495,0.475,0.576,0.006,0.001,0.078,0.92]},'initial':0,'monitored':0,'temp':[4.31,3.43,5.76,9.29,10.53,13.87,15.08,15.01,12.07,10.44,9.13,9.45]},
		{'area':7.898,'action':4.56,'capacity':187.88,'local':{'p':[112,113,392,395],'w':[2.621,3.158,2.052,0.377]},'dispersal':{'p':[112,113,388,392,395],'w':[1.289,1.298,7.898,0.806,0.262]},'initial':0,'monitored':0,'temp':[4.68,3.8,6.23,9.78,11.02,14.36,15.58,15.49,12.56,10.82,9.49,9.83]},
		{'area':0.642,'action':0.48,'capacity':16.23,'local':{'p':[394,398],'w':[0.662,1.481]},'dispersal':{'p':[389,394,398],'w':[0.642,0.379,0.712]},'initial':0,'monitored':0,'temp':[4.29,3.39,5.66,9.23,10.46,13.78,14.96,14.94,12.02,10.41,9.1,9.43]},
		{'area':3.592,'action':3.86,'capacity':79.16,'local':{'p':[387,393,396,409,549,554,557],'w':[0.76,0.362,1.454,0.781,2.242,0.082,1.851]},'dispersal':{'p':[74,387,390,393,396,409,549,554,557,560],'w':[0.053,0.287,3.592,0.24,0.607,0.379,0.914,0.143,0.879,0.057]},'initial':0,'monitored':0,'temp':[4.17,3.29,5.63,9.14,10.38,13.73,14.97,14.87,11.92,10.3,9,9.31]},
		{'area':2.097,'action':0.33,'capacity':53.97,'local':{'p':[113,387,393,398],'w':[1.312,1.032,1.518,1.78]},'dispersal':{'p':[113,387,391,393,394,398,399,557],'w':[0.676,0.427,2.097,0.632,0.007,0.826,0.061,0.139]},'initial':0,'monitored':0,'temp':[4.32,3.43,5.75,9.29,10.53,13.86,15.07,15.02,12.09,10.44,9.13,9.46]},
		{'area':2.536,'action':0.58,'capacity':59.56,'local':{'p':[112,382,388,395,397,407],'w':[0.979,0.977,2.052,0.498,0.338,0.996]},'dispersal':{'p':[112,113,382,388,392,395,397,407],'w':[0.519,0.001,0.466,0.903,2.536,0.537,0.198,0.424]},'initial':0,'monitored':0,'temp':[4.66,3.8,6.26,9.8,11.05,14.41,15.65,15.52,12.56,10.83,9.48,9.83]},
		{'area':2.074,'action':0.65,'capacity':53.53,'local':{'p':[113,387,390,391,396,399],'w':[0.147,1.362,0.362,1.518,0.989,1.452]},'dispersal':{'p':[113,387,390,391,393,396,399],'w':[0.218,0.628,0.281,0.638,2.074,0.443,0.628]},'initial':0,'monitored':0,'temp':[4.29,3.4,5.75,9.27,10.52,13.86,15.08,15,12.06,10.42,9.11,9.43]},
		{'area':1.541,'action':0.25,'capacity':12.45,'local':{'p':[389,398,557,561],'w':[0.662,0.738,0.971,1.303]},'dispersal':{'p':[387,389,391,394,398,557,561],'w':[0.007,0.282,0.012,1.541,0.342,0.578,0.51]},'initial':0,'monitored':0,'temp':[4.39,3.52,5.81,9.37,10.6,13.93,15.11,15.07,12.15,10.53,9.2,9.52]},
		{'area':1.648,'action':0.5,'capacity':34.53,'local':{'p':[113,388,392,397,399],'w':[1.233,0.377,0.498,0.93,1.246]},'dispersal':{'p':[113,388,392,395,397,399,407],'w':[0.597,0.251,0.465,1.648,0.503,0.614,0.017]},'initial':0,'monitored':0,'temp':[4.42,3.53,5.93,9.46,10.71,14.07,15.3,15.2,12.25,10.56,9.24,9.58]},
		{'area':2.341,'action':2.9,'capacity':57.28,'local':{'p':[390,393,399,405,408,409],'w':[1.454,0.989,1.415,1.26,0.037,0.799]},'dispersal':{'p':[387,390,393,396,399,405,408,409],'w':[0.003,0.648,0.526,2.341,0.656,0.513,0.149,0.394]},'initial':0,'monitored':0,'temp':[4.23,3.34,5.71,9.23,10.47,13.83,15.07,14.96,12.01,10.36,9.06,9.38]},
		{'area':1.76,'action':1.49,'capacity':35.45,'local':{'p':[392,395,399,401,407,408],'w':[0.338,0.93,1.138,1.372,0.394,0.716]},'dispersal':{'p':[392,395,397,399,401,406,407,408,410],'w':[0.233,0.443,1.76,0.548,0.59,0.007,0.41,0.45,0.001]},'initial':0,'monitored':0,'temp':[4.42,3.55,5.98,9.5,10.76,14.12,15.37,15.24,12.27,10.58,9.25,9.59]},
		{'area':3.778,'action':4.78,'capacity':109.94,'local':{'p':[113,389,391,394,557],'w':[2.303,1.481,1.78,0.738,0.192]},'dispersal':{'p':[113,387,389,391,394,398,557],'w':[0.998,0.031,0.423,0.742,0.425,3.778,0.183]},'initial':0,'monitored':0,'temp':[4.29,3.38,5.67,9.22,10.46,13.78,14.97,14.95,12.03,10.4,9.1,9.43]},
		{'area':3.091,'action':2.25,'capacity':68.6,'local':{'p':[113,393,395,396,397,408],'w':[0.795,1.452,1.246,1.415,1.138,0.621]},'dispersal':{'p':[113,391,393,395,396,397,399,405,408],'w':[0.429,0.058,0.634,0.512,0.623,0.516,3.091,0.067,0.329]},'initial':0,'monitored':0,'temp':[4.31,3.42,5.8,9.32,10.57,13.92,15.16,15.06,12.11,10.44,9.13,9.47]},
		{'area':6.748,'action':3.49,'capacity':180.26,'local':{'p':[114,379,385,401,402,404,408,412,417],'w':[0.515,1.693,2.109,1.929,1.033,2.106,0.41,0.557,0.029]},'dispersal':{'p':[114,115,379,385,400,401,402,404,408,412,417],'w':[0.282,0.053,0.68,0.903,6.748,0.882,0.458,0.739,0.238,0.29,0.109]},'initial':0,'monitored':0,'temp':[4.85,4.05,6.55,10.03,11.31,14.69,15.94,15.74,12.73,11.07,9.7,10.02]},
		{'area':4.552,'action':2.16,'capacity':79.42,'local':{'p':[382,385,397,400,408],'w':[0.815,0.585,1.372,1.929,1.917]},'dispersal':{'p':[111,382,385,397,400,401,406,407,408,410],'w':[0.001,0.471,0.416,0.679,0.846,4.552,0.007,0.222,0.869,0.564]},'initial':0,'monitored':0,'temp':[4.67,3.83,6.31,9.82,11.09,14.46,15.71,15.54,12.56,10.87,9.5,9.84]},
		{'area':4.257,'action':1.98,'capacity':63.76,'local':{'p':[114,400,403,404,412,552],'w':[0.586,1.033,0.645,1.945,3.017,1.361]},'dispersal':{'p':[114,400,402,403,404,412,413,552],'w':[0.294,0.588,4.257,0.351,0.69,1.311,0.014,0.683]},'initial':0,'monitored':0,'temp':[4.59,3.78,6.21,9.66,10.95,14.3,15.58,15.39,12.39,10.77,9.44,9.75]},
		{'area':4.058,'action':1,'capacity':91.39,'local':{'p':[114,402,405,409,550,552],'w':[2.163,0.645,1.105,0.817,1.785,1.298]},'dispersal':{'p':[114,402,403,405,408,409,549,550,552],'w':[0.857,0.396,4.058,0.5,0.029,0.362,0.089,0.756,0.641]},'initial':0,'monitored':0,'temp':[4.24,3.38,5.76,9.22,10.49,13.84,15.12,14.97,12,10.38,9.09,9.4]},
		{'area':1.711,'action':1.27,'capacity':46.31,'local':{'p':[114,400,402],'w':[1.928,2.106,1.945]},'dispersal':{'p':[114,400,402,404],'w':[0.962,1.013,0.918,1.711]},'initial':0,'monitored':0,'temp':[4.64,3.83,6.28,9.75,11.03,14.4,15.67,15.48,12.48,10.83,9.49,9.8]},
		{'area':1.985,'action':1.3,'capacity':53.99,'local':{'p':[114,396,403,408,409],'w':[0.236,1.26,1.105,2.032,1.283]},'dispersal':{'p':[114,396,399,403,405,408,409],'w':[0.214,0.554,0.148,0.523,1.985,0.838,0.589]},'initial':0,'monitored':0,'temp':[4.25,3.37,5.77,9.27,10.52,13.88,15.14,15.01,12.04,10.39,9.09,9.41]},
		{'area':0.007,'action':0.04,'capacity':0.36,'local':{'p':[],'w':[]},'dispersal':{'p':[397,401,406,407,410],'w':[0.127,0.181,0.007,0.281,0.035]},'initial':0,'monitored':0,'temp':[4.56,3.7,6.16,9.69,10.95,14.32,15.57,15.42,12.44,10.73,9.38,9.73]},
		{'area':1.043,'action':1.07,'capacity':30.99,'local':{'p':[382,392,397,410],'w':[0.848,0.996,0.394,0.915]},'dispersal':{'p':[382,392,395,397,401,406,407,410],'w':[0.489,0.542,0.024,0.328,0.251,0.007,1.043,0.381]},'initial':0,'monitored':0,'temp':[4.62,3.77,6.24,9.77,11.03,14.4,15.64,15.49,12.52,10.8,9.45,9.79]},
		{'area':3.435,'action':2.5,'capacity':91.89,'local':{'p':[114,396,397,399,400,401,405],'w':[1.841,0.037,0.716,0.621,0.41,1.917,2.032]},'dispersal':{'p':[114,396,397,399,400,401,403,405,408],'w':[0.777,0.14,0.323,0.33,0.319,0.82,0.027,0.784,3.435]},'initial':0,'monitored':0,'temp':[4.42,3.56,5.99,9.49,10.75,14.12,15.38,15.23,12.25,10.58,9.25,9.58]},
		{'area':1.836,'action':1.58,'capacity':51.96,'local':{'p':[390,396,403,405,549,550],'w':[0.781,0.799,0.817,1.283,1.741,0.001]},'dispersal':{'p':[390,396,403,405,409,549,550],'w':[0.396,0.4,0.435,0.571,1.836,0.714,0.148]},'initial':0,'monitored':0,'temp':[4.13,3.24,5.61,9.1,10.35,13.71,14.97,14.85,11.89,10.26,8.96,9.28]},
		{'area':0.978,'action':0.85,'capacity':26.4,'local':{'p':[382,407],'w':[1.386,0.915]},'dispersal':{'p':[382,401,406,407,410],'w':[0.778,0.863,0.004,0.369,0.978]},'initial':0,'monitored':0,'temp':[4.7,3.86,6.35,9.88,11.14,14.51,15.76,15.59,12.61,10.9,9.53,9.87]},
		{'area':4.177,'action':1.32,'capacity':105.71,'local':{'p':[115,414,418,420,423],'w':[0.844,2.055,1.833,1.58,1.331]},'dispersal':{'p':[115,411,414,418,420,423],'w':[0.336,4.177,0.866,1.124,0.736,0.616]},'initial':0,'monitored':0,'temp':[5.26,4.53,7,10.37,11.7,15.04,16.38,16.12,13.11,11.45,10.11,10.37]},
		{'area':3.642,'action':0.64,'capacity':42.02,'local':{'p':[115,400,402,413,417,552],'w':[2.372,0.557,3.017,2.301,0.058,0.289]},'dispersal':{'p':[115,379,400,402,412,413,416,417,552],'w':[0.936,0.1,0.316,1.18,3.642,0.95,0.005,0.134,0.297]},'initial':0,'monitored':0,'temp':[4.8,4.01,6.46,9.89,11.19,14.54,15.83,15.62,12.61,10.98,9.65,9.95]},
		{'area':2.031,'action':0.69,'capacity':14.79,'local':{'p':[115,412,416,552],'w':[0.798,2.301,2.475,0.334]},'dispersal':{'p':[115,402,412,413,414,415,416,552],'w':[0.497,0.014,0.945,2.031,0.178,0.073,1.044,0.34]},'initial':0,'monitored':0,'temp':[4.76,3.97,6.4,9.79,11.1,14.44,15.75,15.54,12.54,10.91,9.61,9.91]},
		{'area':2.177,'action':0.66,'capacity':52.95,'local':{'p':[115,411,415,416,423],'w':[1.267,2.055,2.374,0.176,0.645]},'dispersal':{'p':[115,411,413,414,415,416,423],'w':[0.612,0.887,0.272,2.177,0.888,0.157,0.431]},'initial':0,'monitored':0,'temp':[5.11,4.36,6.82,10.17,11.5,14.82,16.16,15.92,12.91,11.26,9.95,10.24]},
		{'area':1.943,'action':0.79,'capacity':50.91,'local':{'p':[414,416,423,546,547],'w':[2.374,1.125,0.767,1.303,0.552]},'dispersal':{'p':[115,413,414,415,416,423,546,547],'w':[0.009,0.061,1.03,1.943,0.414,0.493,0.596,0.255]},'initial':0,'monitored':0,'temp':[5.03,4.27,6.7,10.04,11.36,14.67,16.02,15.79,12.78,11.14,9.86,10.16]},
		{'area':3.248,'action':1.01,'capacity':24.26,'local':{'p':[413,414,415,547,552],'w':[2.475,0.176,1.125,2.279,1.546]},'dispersal':{'p':[412,413,414,415,416,547,552],'w':[0.009,1.02,0.196,0.511,3.248,0.982,0.809]},'initial':0,'monitored':0,'temp':[4.66,3.85,6.25,9.62,10.93,14.25,15.58,15.39,12.39,10.77,9.5,9.8]},
		{'area':4.592,'action':2.69,'capacity':75.76,'local':{'p':[115,379,400,412],'w':[2.007,3.04,0.029,0.058]},'dispersal':{'p':[108,109,110,115,379,381,400,412,417,418,419],'w':[0.101,0.368,0.006,0.77,1.212,0.053,0.146,0.126,4.592,0.815,0.109]},'initial':0,'monitored':0,'temp':[5.21,4.44,6.95,10.37,11.66,15.03,16.31,16.09,13.09,11.45,10.07,10.37]},
		{'area':10.454,'action':4.13,'capacity':225.28,'local':{'p':[116,411,420],'w':[0.958,1.833,1.008]},'dispersal':{'p':[115,116,381,411,417,418,419,420],'w':[0.902,0.465,0.018,0.929,0.834,10.454,1.92,0.435]},'initial':0,'monitored':0,'temp':[5.37,4.63,7.13,10.52,11.84,15.2,16.51,16.26,13.28,11.62,10.24,10.5]},
		{'area':6.894,'action':5.55,'capacity':172.4,'local':{'p':[],'w':[]},'dispersal':{'p':[108,116,366,367,370,371,377,381,417,418,419,422,424,426,542],'w':[0.046,0.97,0.027,0.031,0.364,0.556,0.397,0.842,0.153,1.873,6.894,0.203,0.432,0.744,0.096]},'initial':0,'monitored':0,'temp':[5.52,4.78,7.26,10.65,11.97,15.32,16.64,16.4,13.48,11.81,10.43,10.64]},
		{'area':2.719,'action':0.54,'capacity':69.78,'local':{'p':[116,411,418,423,425],'w':[1.806,1.58,1.008,0.751,1.464]},'dispersal':{'p':[116,411,418,420,423,425,543],'w':[0.851,0.68,0.556,2.719,0.412,0.611,0.026]},'initial':0,'monitored':0,'temp':[5.33,4.62,7.1,10.48,11.82,15.16,16.5,16.23,13.23,11.56,10.2,10.43]},
		{'area':2.17,'action':0.96,'capacity':56.7,'local':{'p':[540],'w':[0.435]},'dispersal':{'p':[131,421,429,536,540,542],'w':[0.754,2.17,0.768,1.148,0.169,0.769]},'initial':0,'monitored':0,'temp':[5.04,4.27,6.68,9.95,11.33,14.56,15.96,15.75,12.75,11.14,9.88,10.18]},
		{'area':1.259,'action':3.05,'capacity':46.12,'local':{'p':[426,427,428],'w':[1.016,1.79,0.508]},'dispersal':{'p':[419,422,424,426,427,428,542],'w':[0.064,1.259,0.222,0.518,0.766,0.319,0.446]},'initial':0,'monitored':0,'temp':[5.33,4.64,7.09,10.53,11.89,15.25,16.6,16.29,13.35,11.66,10.25,10.39]},
		{'area':4.368,'action':1.48,'capacity':115.7,'local':{'p':[411,414,415,420,425,541,543,546],'w':[1.331,0.645,0.767,0.751,0.243,0.184,2.953,1.765]},'dispersal':{'p':[411,414,415,420,423,425,541,543,546],'w':[0.584,0.283,0.328,0.365,4.368,0.169,0.249,1.182,0.794]},'initial':0,'monitored':0,'temp':[5.17,4.42,6.85,10.17,11.51,14.8,16.17,15.93,12.92,11.27,9.99,10.29]},
		{'area':4.133,'action':0.76,'capacity':104.11,'local':{'p':[116,425,542],'w':[2.279,0.761,1.907]},'dispersal':{'p':[116,419,422,424,425,426,428,542],'w':[0.957,0.251,0.345,4.133,0.379,0.101,0.001,1.619]},'initial':0,'monitored':0,'temp':[5.39,4.7,7.16,10.56,11.92,15.25,16.61,16.31,13.34,11.65,10.28,10.47]},
		{'area':1.819,'action':1.3,'capacity':51.56,'local':{'p':[116,420,423,424,542,543],'w':[0.886,1.464,0.243,0.761,0.897,1.276]},'dispersal':{'p':[116,420,423,424,425,542,543],'w':[0.399,0.614,0.256,0.443,1.819,0.487,0.511]},'initial':0,'monitored':0,'temp':[5.32,4.61,7.06,10.42,11.77,15.08,16.44,16.17,13.18,11.51,10.18,10.42]},
		{'area':3.901,'action':1.01,'capacity':89.77,'local':{'p':[366,377,378,422,427],'w':[0.177,0.982,2.015,1.016,0.875]},'dispersal':{'p':[116,363,366,376,377,378,419,422,424,426,427],'w':[0.011,0.071,0.079,0.562,0.293,0.824,0.782,0.378,0.121,3.901,0.454]},'initial':0,'monitored':0,'temp':[5.54,4.82,7.26,10.69,12.02,15.37,16.71,16.44,13.56,11.86,10.48,10.61]},
		{'area':3.755,'action':0.99,'capacity':93.96,'local':{'p':[117,378,422,426,428,431],'w':[2.254,1.56,1.79,0.875,0.391,0.8]},'dispersal':{'p':[117,378,422,426,427,428,431],'w':[0.91,0.719,0.732,0.458,3.755,0.269,0.481]},'initial':0,'monitored':0,'temp':[5.26,4.55,6.98,10.41,11.77,15.11,16.47,16.19,13.29,11.61,10.21,10.34]},
		{'area':1.881,'action':1.83,'capacity':53.77,'local':{'p':[117,422,427,429,432],'w':[1.741,0.508,0.391,1.681,0.139]},'dispersal':{'p':[117,422,424,427,428,429,432,542],'w':[0.738,0.207,0.001,0.243,1.881,0.719,0.205,0.499]},'initial':0,'monitored':0,'temp':[5.08,4.35,6.77,10.15,11.52,14.83,16.2,15.94,13,11.34,9.99,10.17]},
		{'area':4.426,'action':1.86,'capacity':118.57,'local':{'p':[131,428,432],'w':[1.806,1.681,3.028]},'dispersal':{'p':[117,131,421,428,429,432,542],'w':[0.086,0.855,0.705,0.659,4.426,1.228,0.353]},'initial':0,'monitored':0,'temp':[4.92,4.13,6.54,9.85,11.23,14.49,15.88,15.66,12.69,11.08,9.79,10.04]},
		{'area':7.016,'action':6.09,'capacity':204.01,'local':{'p':[431,433,436,437,438,534,535],'w':[1.764,3.493,1.081,1.253,2.014,0.952,0.264]},'dispersal':{'p':[430,431,433,436,437,438,534,535],'w':[7.016,0.861,1.383,0.507,0.612,0.769,0.44,0.214]},'initial':0,'monitored':0,'temp':[4.88,4.04,6.47,9.81,11.16,14.45,15.86,15.65,12.74,11.12,9.81,10.02]},
		{'area':10.403,'action':3.84,'capacity':277.56,'local':{'p':[117,361,378,427,430,433,437],'w':[1.822,4.373,1.286,0.8,1.764,0.894,1.869]},'dispersal':{'p':[117,361,378,427,430,431,433,434,437],'w':[0.749,1.787,0.647,0.381,0.738,10.403,0.308,0.069,0.832]},'initial':0,'monitored':0,'temp':[5.18,4.4,6.8,10.19,11.55,14.85,16.23,16.01,13.17,11.52,10.16,10.3]},
		{'area':4.942,'action':2.82,'capacity':136.86,'local':{'p':[117,131,428,429,433,533,534],'w':[1.074,0.681,0.139,3.028,2.608,1.456,0.182]},'dispersal':{'p':[117,131,428,429,432,433,533,534],'w':[0.518,0.405,0.15,1.224,4.942,1.106,0.581,0.181]},'initial':0,'monitored':0,'temp':[4.66,3.84,6.24,9.56,10.92,14.19,15.58,15.39,12.44,10.85,9.56,9.79]},
		{'area':6.268,'action':4.29,'capacity':176.24,'local':{'p':[117,430,431,432,534],'w':[1.564,3.493,0.894,2.608,1.842]},'dispersal':{'p':[117,430,431,432,433,533,534],'w':[0.716,1.433,0.514,1.089,6.268,0.044,0.865]},'initial':0,'monitored':0,'temp':[4.69,3.87,6.27,9.62,10.99,14.27,15.67,15.46,12.54,10.94,9.62,9.81]},
		{'area':8.482,'action':4.03,'capacity':205.14,'local':{'p':[118,361,362,437,440],'w':[0.055,1.32,0.95,4.116,1.257]},'dispersal':{'p':[103,118,358,360,361,362,431,434,437,440],'w':[1.133,0.132,0.08,1.074,0.567,0.383,0.05,8.482,1.602,0.58]},'initial':0,'monitored':0,'temp':[5.57,4.67,7.09,10.37,11.71,14.98,16.38,16.28,13.43,11.81,10.53,10.8]},
		{'area':3.359,'action':2.61,'capacity':96.7,'local':{'p':[118,130,436,440,441,532],'w':[1.937,0.095,1.312,0.917,1.669,1.509]},'dispersal':{'p':[118,130,435,436,440,441,532],'w':[0.786,0.189,3.359,0.652,0.527,0.728,0.594]},'initial':0,'monitored':0,'temp':[5.02,4.07,6.56,9.81,11.11,14.4,15.86,15.69,12.73,11.12,9.89,10.2]},
		{'area':4.486,'action':1.7,'capacity':119.58,'local':{'p':[118,130,430,435,438,535],'w':[0.627,1.471,1.081,1.312,2.179,1.435]},'dispersal':{'p':[118,130,430,435,436,438,532,534,535],'w':[0.357,0.666,0.561,0.561,4.486,0.85,0.047,0.014,0.681]},'initial':0,'monitored':0,'temp':[4.85,3.93,6.42,9.71,11.02,14.31,15.75,15.56,12.58,10.99,9.73,10.01]},
		{'area':7.166,'action':7.22,'capacity':188.77,'local':{'p':[118,361,430,431,434,438],'w':[1.928,0.154,1.253,1.869,4.116,1.8]},'dispersal':{'p':[118,361,430,431,434,437,438,440],'w':[0.797,0.199,0.598,0.791,1.691,7.166,0.74,0.132]},'initial':0,'monitored':0,'temp':[5.29,4.43,6.86,10.16,11.5,14.79,16.2,16.04,13.16,11.53,10.24,10.47]},
		{'area':3.057,'action':1.61,'capacity':83.06,'local':{'p':[118,430,436,437],'w':[1.162,2.014,2.179,1.8]},'dispersal':{'p':[118,430,436,437,438],'w':[0.595,0.986,0.923,0.857,3.057]},'initial':0,'monitored':0,'temp':[5.04,4.16,6.61,9.92,11.24,14.53,15.96,15.77,12.84,11.23,9.96,10.2]},
		{'area':4.898,'action':1.84,'capacity':117.35,'local':{'p':[119,520,523],'w':[4.177,0.471,1.196]},'dispersal':{'p':[119,345,358,439,440,520,523],'w':[1.547,0.272,0.026,4.898,0.2,0.3,0.558]},'initial':0,'monitored':0,'temp':[5.58,4.67,7.2,10.36,11.69,14.97,16.47,16.3,13.33,11.68,10.45,10.83]},
		{'area':12.345,'action':12.44,'capacity':303.64,'local':{'p':[118,434,435,441,442],'w':[1.906,1.257,0.917,1.039,3.09]},'dispersal':{'p':[118,119,345,358,360,434,435,437,439,440,441,442],'w':[0.764,0.844,0.009,1.406,0.118,0.506,0.406,0.066,0.261,12.345,0.469,1.001]},'initial':0,'monitored':0,'temp':[5.42,4.48,6.96,10.17,11.5,14.77,16.23,16.1,13.18,11.55,10.32,10.66]},
		{'area':3.21,'action':1.83,'capacity':88.88,'local':{'p':[435,440,442,528,532],'w':[1.669,1.039,1.563,1.413,1.242]},'dispersal':{'p':[435,440,441,442,528,532],'w':[0.739,0.56,3.21,0.741,0.636,0.596]},'initial':0,'monitored':0,'temp':[5.02,4.03,6.53,9.75,11.03,14.32,15.8,15.64,12.68,11.07,9.87,10.2]},
		{'area':3.711,'action':5.55,'capacity':101.24,'local':{'p':[440,441,526,528],'w':[3.09,1.563,0.175,1.264]},'dispersal':{'p':[119,440,441,442,523,526,528],'w':[0.761,1.367,0.67,3.711,0.852,0.216,0.555]},'initial':0,'monitored':0,'temp':[5.17,4.18,6.68,9.87,11.16,14.43,15.93,15.78,12.83,11.22,10.03,10.38]},
		{'area':2.213,'action':0.23,'capacity':50.52,'local':{'p':[120,444,448,456],'w':[0.792,0.807,0.777,1.636]},'dispersal':{'p':[120,443,444,448,456],'w':[0.385,2.213,0.356,0.426,0.677]},'initial':0,'monitored':0,'temp':[5.67,4.84,7.38,10.47,11.9,15.17,16.7,16.49,13.47,11.82,10.55,10.94]},
		{'area':1.573,'action':0.04,'capacity':38.36,'local':{'p':[120,443,445,453,456],'w':[1.626,0.807,0.483,0.892,1.277]},'dispersal':{'p':[120,443,444,445,453,456],'w':[0.686,0.423,1.573,0.301,0.452,0.625]},'initial':0,'monitored':0,'temp':[5.67,4.84,7.38,10.46,11.9,15.17,16.68,16.5,13.5,11.84,10.56,10.96]},
		{'area':1.972,'action':0,'capacity':47.11,'local':{'p':[120,340,349,444,449,453],'w':[1.426,1.784,0.52,0.483,0.804,0.787]},'dispersal':{'p':[120,340,349,444,445,449,453],'w':[0.61,0.806,0.382,0.289,1.972,0.361,0.372]},'initial':0,'monitored':0,'temp':[5.62,4.77,7.31,10.4,11.85,15.11,16.62,16.46,13.47,11.81,10.52,10.93]},
		{'area':1.661,'action':0.3,'capacity':42.02,'local':{'p':[344,452,455,465],'w':[0.926,1.986,0.016,1.259]},'dispersal':{'p':[328,344,446,452,455,460,465],'w':[0.112,0.477,1.661,0.776,0.167,0.623,0.498]},'initial':0,'monitored':0,'temp':[5.34,4.55,7.05,10.07,11.69,14.93,16.44,16.23,13.17,11.55,10.22,10.63]},
		{'area':2.711,'action':1.62,'capacity':75.58,'local':{'p':[121,128,450,454,517],'w':[2.012,0.315,1.936,0.428,2.285]},'dispersal':{'p':[121,128,447,448,450,454,517],'w':[0.802,0.23,2.711,0.098,0.904,0.292,0.988]},'initial':0,'monitored':0,'temp':[5.49,4.71,7.17,10.13,11.79,15.03,16.55,16.32,13.2,11.66,10.37,10.74]},
		{'area':4.973,'action':0.12,'capacity':121.86,'local':{'p':[121,128,443,456],'w':[1.156,2.708,0.777,2.539]},'dispersal':{'p':[121,128,443,447,448,456],'w':[0.56,1.081,0.343,0.084,4.973,1.018]},'initial':0,'monitored':0,'temp':[5.62,4.82,7.34,10.39,11.89,15.16,16.69,16.45,13.39,11.77,10.49,10.88]},
		{'area':1.621,'action':0.62,'capacity':42.87,'local':{'p':[340,341,445,451,453],'w':[0.546,1.417,0.804,0.635,1.924]},'dispersal':{'p':[340,341,445,449,451,453],'w':[0.321,0.643,0.414,1.621,0.449,0.803]},'initial':0,'monitored':0,'temp':[5.54,4.71,7.25,10.31,11.8,15.06,16.57,16.4,13.4,11.74,10.45,10.86]},
		{'area':3.388,'action':0.2,'capacity':82.11,'local':{'p':[447,454,455,458,461,465,511,517],'w':[1.936,0.427,0.415,2.354,1.088,0.23,0.088,0.893]},'dispersal':{'p':[447,450,454,455,458,461,465,511,517],'w':[0.767,3.388,0.236,0.219,1.011,0.474,0.161,0.186,0.434]},'initial':0,'monitored':0,'temp':[5.44,4.66,7.1,10.04,11.76,14.99,16.5,16.28,13.12,11.61,10.31,10.68]},
		{'area':4.102,'action':0.92,'capacity':105.2,'local':{'p':[121,339,341,344,449,452,453,454,455],'w':[0.502,0.438,0.937,0.94,0.635,1.763,0.782,0.867,0.839]},'dispersal':{'p':[121,339,341,344,449,451,452,453,454,455],'w':[0.334,0.237,0.405,0.487,0.277,4.102,0.731,0.397,0.337,0.371]},'initial':0,'monitored':0,'temp':[5.46,4.65,7.16,10.2,11.75,15,16.51,16.32,13.29,11.66,10.35,10.76]},
		{'area':1.418,'action':0.58,'capacity':38,'local':{'p':[344,446,451,455],'w':[0.801,1.986,1.763,0.722]},'dispersal':{'p':[344,446,451,452,455,465],'w':[0.544,0.763,0.758,1.418,0.403,0.137]},'initial':0,'monitored':0,'temp':[5.38,4.58,7.08,10.11,11.7,14.95,16.46,16.26,13.21,11.58,10.27,10.68]},
		{'area':2.539,'action':0.07,'capacity':62.69,'local':{'p':[121,444,445,449,451,456],'w':[0.514,0.892,0.787,1.924,0.782,1.343]},'dispersal':{'p':[121,444,445,449,451,453,456],'w':[0.314,0.449,0.414,0.758,0.443,2.539,0.617]},'initial':0,'monitored':0,'temp':[5.61,4.78,7.31,10.37,11.86,15.12,16.63,16.45,13.44,11.8,10.51,10.91]},
		{'area':1.381,'action':0.02,'capacity':34,'local':{'p':[121,447,450,451,455],'w':[2.077,0.428,0.427,0.867,1.768]},'dispersal':{'p':[121,447,450,451,454,455],'w':[0.902,0.261,0.315,0.55,1.381,0.697]},'initial':0,'monitored':0,'temp':[5.48,4.68,7.16,10.16,11.77,15.01,16.52,16.32,13.24,11.66,10.36,10.75]},
		{'area':1.385,'action':0.78,'capacity':38.29,'local':{'p':[446,450,451,452,454,465],'w':[0.016,0.415,0.839,0.722,1.768,1.133]},'dispersal':{'p':[446,450,451,452,454,455,461,465],'w':[0.096,0.326,0.464,0.295,0.759,1.385,0.026,0.484]},'initial':0,'monitored':0,'temp':[5.44,4.64,7.11,10.11,11.73,14.96,16.48,16.27,13.21,11.62,10.32,10.71]},
		{'area':4.216,'action':0.11,'capacity':105.14,'local':{'p':[121,443,444,448,453],'w':[1.382,1.636,1.277,2.539,1.343]},'dispersal':{'p':[121,443,444,448,453,456],'w':[0.703,0.767,0.551,1.112,0.645,4.216]},'initial':0,'monitored':0,'temp':[5.63,4.82,7.35,10.41,11.89,15.15,16.67,16.47,13.43,11.8,10.52,10.91]},
		{'area':2.767,'action':0.92,'capacity':71.95,'local':{'p':[458,508,513],'w':[2.098,0.937,2.132]},'dispersal':{'p':[457,458,462,463,464,508,509,511,513],'w':[2.767,0.868,0.002,0.647,0.098,0.45,0.083,0.116,0.856]},'initial':0,'monitored':0,'temp':[5.48,4.72,7.12,9.97,11.84,15.09,16.6,16.38,13.05,11.65,10.35,10.66]},
		{'area':3.263,'action':0.12,'capacity':79.05,'local':{'p':[450,457,461,508,511],'w':[2.354,2.098,0.918,0.055,0.559]},'dispersal':{'p':[450,457,458,461,463,464,508,511,517],'w':[0.969,0.834,3.263,0.438,0.089,0.849,0.121,0.293,0.07]},'initial':0,'monitored':0,'temp':[5.44,4.68,7.11,10.01,11.8,15.03,16.55,16.32,13.09,11.62,10.32,10.66]},
		{'area':2.463,'action':0.34,'capacity':62.06,'local':{'p':[122,462,463,467,469],'w':[0.798,1.983,1.6,0.715,1.447]},'dispersal':{'p':[122,459,462,463,467,469],'w':[0.433,2.463,0.877,0.791,0.415,0.593]},'initial':0,'monitored':0,'temp':[5.35,4.61,7.07,9.95,11.81,15.08,16.59,16.35,13.01,11.56,10.22,10.55]},
		{'area':4.096,'action':2.48,'capacity':109.93,'local':{'p':[122,328,332,464],'w':[0.863,2.115,0.958,2.104]},'dispersal':{'p':[122,328,332,344,446,460,461,464,465],'w':[0.443,0.854,0.532,0.08,0.515,4.096,0.063,0.802,0.221]},'initial':0,'monitored':0,'temp':[5.29,4.51,7.04,10.05,11.71,14.96,16.47,16.24,13.13,11.51,10.17,10.58]},
		{'area':1.131,'action':0.11,'capacity':27.91,'local':{'p':[450,458,465],'w':[1.088,0.918,1.349]},'dispersal':{'p':[450,455,458,460,461,464,465],'w':[0.552,0.034,0.454,0.067,1.131,0.431,0.583]},'initial':0,'monitored':0,'temp':[5.4,4.61,7.08,10.04,11.74,14.97,16.48,16.27,13.14,11.58,10.27,10.65]},
		{'area':3.704,'action':0.53,'capacity':91.85,'local':{'p':[459,463,469,499,501,509],'w':[1.983,0.865,0.949,0.525,1.123,2.011]},'dispersal':{'p':[457,459,462,463,469,499,501,509,513],'w':[0.002,0.757,3.704,0.504,0.488,0.301,0.563,0.839,0.01]},'initial':0,'monitored':0,'temp':[5.37,4.61,7.02,9.84,11.78,15.05,16.56,16.35,12.93,11.56,10.24,10.53]},
		{'area':4.07,'action':2.32,'capacity':111.35,'local':{'p':[122,459,462,464,509],'w':[1.941,1.6,0.865,2.272,0.311]},'dispersal':{'p':[122,457,458,459,462,463,464,509,513],'w':[0.831,0.589,0.096,0.693,0.423,4.07,0.953,0.125,0.115]},'initial':0,'monitored':0,'temp':[5.42,4.66,7.12,10.01,11.84,15.1,16.61,16.38,13.08,11.61,10.29,10.62]},
		{'area':3.356,'action':2.04,'capacity':86.9,'local':{'p':[122,460,463],'w':[1.503,2.104,2.272]},'dispersal':{'p':[122,457,458,460,461,463,464,465],'w':[0.678,0.109,0.696,0.862,0.343,0.926,3.356,0.143]},'initial':0,'monitored':0,'temp':[5.37,4.61,7.09,10.05,11.77,15.01,16.53,16.3,13.13,11.57,10.25,10.62]},
		{'area':1.188,'action':0.3,'capacity':30.54,'local':{'p':[446,450,455,461],'w':[1.259,0.23,1.133,1.349]},'dispersal':{'p':[446,450,452,455,460,461,464,465],'w':[0.462,0.256,0.102,0.515,0.236,0.485,0.138,1.188]},'initial':0,'monitored':0,'temp':[5.39,4.59,7.06,10.05,11.7,14.93,16.44,16.24,13.15,11.57,10.26,10.66]},
		{'area':4.456,'action':3.87,'capacity':130.1,'local':{'p':[467,468,474,475,476,501,503],'w':[0.013,2.564,1.608,0.449,0.382,1.67,1.777]},'dispersal':{'p':[466,467,468,469,474,475,476,501,503],'w':[4.456,0.114,1.009,0.052,0.667,0.258,0.211,0.736,0.821]},'initial':0,'monitored':0,'temp':[4.59,3.81,6.3,9.24,10.97,14.25,15.78,15.55,12.35,10.82,9.49,9.9]},
		{'area':5.094,'action':1.34,'capacity':116.53,'local':{'p':[122,123,459,466,468,469,471,501],'w':[0.501,2.08,0.715,0.013,0.501,3.114,2.592,0.043]},'dispersal':{'p':[122,123,324,459,466,467,468,469,471,501],'w':[0.326,0.886,0.001,0.355,0.105,5.094,0.23,1.114,1.097,0.165]},'initial':0,'monitored':0,'temp':[4.96,4.2,6.7,9.65,11.4,14.67,16.19,15.95,12.73,11.19,9.84,10.23]},
		{'area':2.51,'action':1.74,'capacity':70.44,'local':{'p':[123,466,467,470,475,477],'w':[2.454,2.564,0.501,0.535,0.826,0.19]},'dispersal':{'p':[123,466,467,468,469,470,475,477,501],'w':[1.018,1.074,0.287,2.51,0.051,0.307,0.333,0.131,0.127]},'initial':0,'monitored':0,'temp':[4.49,3.7,6.2,9.15,10.84,14.12,15.63,15.42,12.28,10.72,9.4,9.83]},
		{'area':2.714,'action':2.33,'capacity':78.48,'local':{'p':[459,462,467,501],'w':[1.447,0.949,3.114,2.015]},'dispersal':{'p':[459,462,466,467,468,469,501],'w':[0.644,0.468,0.088,1.312,0.086,2.714,0.903]},'initial':0,'monitored':0,'temp':[5.07,4.31,6.78,9.67,11.5,14.77,16.29,16.06,12.76,11.29,9.95,10.31]},
		{'area':2.007,'action':1.39,'capacity':57.01,'local':{'p':[123,325,468,477,479],'w':[1.288,0.866,0.535,1.43,1.471]},'dispersal':{'p':[123,124,325,468,470,475,477,479],'w':[0.597,0.012,0.483,0.308,2.007,0.035,0.585,0.701]},'initial':0,'monitored':0,'temp':[4.32,3.51,6.05,9.04,10.64,13.93,15.42,15.21,12.17,10.56,9.24,9.73]},
		{'area':6.785,'action':0.44,'capacity':156.67,'local':{'p':[122,123,324,332,467],'w':[2.31,0.371,3.093,2.137,2.592]},'dispersal':{'p':[122,123,324,332,467,471],'w':[1.032,0.304,1.27,1.003,1.077,6.785]},'initial':0,'monitored':0,'temp':[5.06,4.3,6.86,9.85,11.55,14.82,16.34,16.07,12.9,11.29,9.93,10.35]},
		{'area':7.454,'action':1.4,'capacity':192.07,'local':{'p':[124,125,473,474,478,490,496,497],'w':[1.707,0.743,0.223,1.457,1.873,2.425,0.414,1.626]},'dispersal':{'p':[124,125,472,473,474,478,481,490,496,497],'w':[0.666,0.379,7.454,0.169,0.668,0.757,0.09,0.917,0.261,0.776]},'initial':0,'monitored':0,'temp':[4.32,3.57,6.14,9.18,10.73,14.02,15.52,15.29,12.26,10.61,9.27,9.76]},
		{'area':3.384,'action':0.73,'capacity':87.7,'local':{'p':[124,318,323,472,478,479],'w':[2.036,0.734,0.214,0.223,2.535,1.869]},'dispersal':{'p':[124,318,323,472,473,477,478,479],'w':[0.856,0.4,0.213,0.248,3.384,0.003,1.017,0.812]},'initial':0,'monitored':0,'temp':[4.24,3.45,6.03,9.05,10.55,13.85,15.31,15.12,12.15,10.51,9.19,9.71]},
		{'area':3.579,'action':0.64,'capacity':92.5,'local':{'p':[124,466,472,476,497,503],'w':[0.405,1.608,1.457,1.63,0.778,1.353]},'dispersal':{'p':[124,466,472,474,475,476,497,503],'w':[0.282,0.751,0.685,3.579,0.001,0.605,0.43,0.64]},'initial':0,'monitored':0,'temp':[4.47,3.71,6.22,9.21,10.87,14.15,15.67,15.44,12.31,10.73,9.39,9.84]},
		{'area':0.678,'action':0.83,'capacity':20.93,'local':{'p':[466,468,476,477],'w':[0.449,0.826,0.964,1.297]},'dispersal':{'p':[124,466,468,470,474,475,476,477],'w':[0.108,0.298,0.435,0.071,0.001,0.678,0.461,0.537]},'initial':0,'monitored':0,'temp':[4.37,3.58,6.1,9.09,10.71,14,15.5,15.29,12.21,10.62,9.3,9.76]},
		{'area':1.071,'action':1.1,'capacity':32.26,'local':{'p':[124,466,474,475,477],'w':[1.42,0.382,1.63,0.964,0.112]},'dispersal':{'p':[124,466,474,475,476,477],'w':[0.736,0.298,0.726,0.369,1.071,0.171]},'initial':0,'monitored':0,'temp':[4.38,3.6,6.12,9.12,10.73,14.02,15.52,15.3,12.23,10.63,9.3,9.77]},
		{'area':0.985,'action':2.27,'capacity':34.92,'local':{'p':[124,468,470,475,476,479],'w':[0.881,0.19,1.43,1.297,0.112,0.313]},'dispersal':{'p':[124,468,470,473,475,476,477,479],'w':[0.451,0.252,0.603,0.002,0.427,0.176,0.985,0.276]},'initial':0,'monitored':0,'temp':[4.3,3.51,6.04,9.03,10.62,13.91,15.4,15.2,12.16,10.55,9.23,9.72]},
		{'area':4.779,'action':1.34,'capacity':126.06,'local':{'p':[125,323,472,473,481],'w':[0.02,1.961,1.873,2.535,2.585]},'dispersal':{'p':[124,125,318,323,472,473,478,481],'w':[0.025,0.155,0.04,0.905,0.842,1.068,4.779,1.055]},'initial':0,'monitored':0,'temp':[4.26,3.49,6.08,9.12,10.6,13.91,15.37,15.17,12.2,10.54,9.21,9.74]},
		{'area':3.284,'action':0.15,'capacity':82.58,'local':{'p':[124,318,322,325,470,473,477],'w':[0.352,1.151,0.931,0.915,1.471,1.869,0.313]},'dispersal':{'p':[124,318,322,325,470,473,477,479],'w':[0.239,0.569,0.412,0.463,0.605,0.807,0.204,3.284]},'initial':0,'monitored':0,'temp':[4.3,3.51,6.07,9.09,10.63,13.93,15.4,15.2,12.19,10.56,9.24,9.75]},
		{'area':4.71,'action':1.18,'capacity':122.43,'local':{'p':[125,482,485,488,490,496],'w':[2.761,1.151,2.646,0.03,1.208,0.232]},'dispersal':{'p':[125,480,482,485,488,490,496],'w':[1.148,4.71,0.543,0.992,0.141,0.53,0.145]},'initial':0,'monitored':0,'temp':[4.42,3.72,6.34,9.45,10.95,14.27,15.82,15.49,12.45,10.74,9.37,9.87]},
		{'area':6.426,'action':3.19,'capacity':175.61,'local':{'p':[125,321,323,478],'w':[3.052,0.324,1.455,2.585]},'dispersal':{'p':[125,321,323,472,478,481],'w':[1.248,0.156,0.617,0.14,1.037,6.426]},'initial':0,'monitored':0,'temp':[4.38,3.63,6.26,9.31,10.77,14.1,15.57,15.33,12.35,10.67,9.33,9.86]},
		{'area':3.901,'action':3.07,'capacity':112.83,'local':{'p':[78,480,484,488,494,495,496],'w':[1.846,1.151,0.286,0.5,0.131,1.56,2.384]},'dispersal':{'p':[78,480,482,484,485,488,490,494,495,496],'w':[0.72,0.531,3.901,0.202,0.069,0.276,0.024,0.202,0.622,0.989]},'initial':0,'monitored':0,'temp':[4.43,3.74,6.33,9.46,11.01,14.3,15.88,15.54,12.47,10.75,9.38,9.85]},
		{'area':1.576,'action':0.41,'capacity':41.19,'local':{'p':[487,489,632],'w':[0.502,3.529,0.684]},'dispersal':{'p':[483,487,489,632,636],'w':[1.576,0.319,1.394,0.389,0.079]},'initial':0,'monitored':0,'temp':[4.33,3.67,6.31,9.51,11.04,14.31,15.93,15.54,12.5,10.72,9.3,9.77]},
		{'area':2.264,'action':1.4,'capacity':62.28,'local':{'p':[78,482,486,491,495],'w':[1.201,0.286,0.762,1.872,2.322]},'dispersal':{'p':[78,482,484,486,491,495],'w':[0.522,0.254,2.264,0.314,0.909,1.068]},'initial':0,'monitored':0,'temp':[4.46,3.82,6.41,9.6,11.14,14.4,16.01,15.65,12.57,10.83,9.44,9.89]},
		{'area':3.1,'action':0.17,'capacity':78.35,'local':{'p':[480,487,488],'w':[2.646,0.937,2.035]},'dispersal':{'p':[480,482,485,487,488],'w':[1.14,0.151,3.1,0.362,0.838]},'initial':0,'monitored':0,'temp':[4.41,3.72,6.36,9.5,11,14.31,15.88,15.53,12.49,10.74,9.37,9.86]},
		{'area':1.753,'action':0.79,'capacity':47.15,'local':{'p':[78,484,489,491],'w':[1.814,0.762,1.021,2.261]},'dispersal':{'p':[78,484,486,488,489,491],'w':[0.763,0.395,1.753,0.064,0.589,1.033]},'initial':0,'monitored':0,'temp':[4.5,3.87,6.49,9.7,11.22,14.49,16.1,15.71,12.65,10.88,9.48,9.93]},
		{'area':1.12,'action':0.52,'capacity':30.56,'local':{'p':[483,485,488,489],'w':[0.502,0.937,1.094,0.407]},'dispersal':{'p':[483,485,487,488,489],'w':[0.166,0.451,1.12,0.51,0.258]},'initial':0,'monitored':0,'temp':[4.39,3.71,6.35,9.52,11.03,14.33,15.93,15.55,12.5,10.74,9.35,9.83]},
		{'area':3.137,'action':0.64,'capacity':75.35,'local':{'p':[78,480,482,485,487,489],'w':[2.087,0.03,0.5,2.035,1.094,1.386]},'dispersal':{'p':[78,480,482,485,486,487,488,489],'w':[0.835,0.137,0.301,0.809,0.089,0.505,3.137,0.672]},'initial':0,'monitored':0,'temp':[4.42,3.75,6.38,9.54,11.06,14.36,15.95,15.58,12.52,10.77,9.38,9.86]},
		{'area':5.684,'action':0.83,'capacity':141.82,'local':{'p':[78,483,486,487,488,491,632],'w':[0.115,3.529,1.021,0.407,1.386,0.799,2.649]},'dispersal':{'p':[78,483,486,487,488,489,491,626,632],'w':[0.123,1.398,0.398,0.271,0.593,5.684,0.39,0.005,1.231]},'initial':0,'monitored':0,'temp':[4.39,3.75,6.38,9.58,11.11,14.38,16,15.61,12.56,10.78,9.37,9.83]},
		{'area':3.625,'action':0.82,'capacity':94.18,'local':{'p':[125,472,480,496],'w':[1.578,2.425,1.208,2.951]},'dispersal':{'p':[125,472,480,482,490,496],'w':[0.729,1.15,0.592,0.043,3.625,1.247]},'initial':0,'monitored':0,'temp':[4.38,3.66,6.24,9.32,10.86,14.16,15.69,15.4,12.36,10.68,9.33,9.81]},
		{'area':4.28,'action':1.4,'capacity':94.18,'local':{'p':[484,486,489,495,626,632],'w':[1.872,2.261,0.799,0.679,4.482,0.31]},'dispersal':{'p':[484,486,489,491,495,626,628,632],'w':[0.732,0.862,0.472,4.28,0.472,1.725,0.112,0.275]},'initial':0,'monitored':0,'temp':[4.51,3.89,6.51,9.73,11.26,14.51,16.14,15.75,12.67,10.9,9.49,9.94]},
		{'area':6.597,'action':8.14,'capacity':201.97,'local':{'p':[126,493,498,619,620],'w':[1.181,1.736,1.746,2.486,3.599]},'dispersal':{'p':[126,492,493,498,619,620],'w':[0.486,6.597,0.823,0.839,1.146,1.534]},'initial':0,'monitored':0,'temp':[4.6,3.93,6.45,9.52,11.2,14.43,16.03,15.72,12.55,10.92,9.56,9.95]},
		{'area':4.355,'action':4.4,'capacity':128.99,'local':{'p':[126,492,497,503,620],'w':[1.514,1.736,1.837,3.441,0.442]},'dispersal':{'p':[126,492,493,497,503,609,620],'w':[0.68,0.746,4.355,0.787,1.527,0.119,0.228]},'initial':0,'monitored':0,'temp':[4.72,4.01,6.5,9.48,11.23,14.49,16.07,15.79,12.55,10.99,9.64,10.02]},
		{'area':1.558,'action':0.19,'capacity':36.45,'local':{'p':[126,482,495,496,498],'w':[0.176,0.131,2.642,0.974,2.938]},'dispersal':{'p':[126,482,494,495,496,498],'w':[0.26,0.154,1.558,1.116,0.51,1.222]},'initial':0,'monitored':0,'temp':[4.4,3.72,6.28,9.4,10.98,14.24,15.83,15.51,12.43,10.74,9.37,9.81]},
		{'area':4.248,'action':4.12,'capacity':87.15,'local':{'p':[143,482,484,491,494,498,626,628],'w':[0.23,1.56,2.322,0.679,2.642,1.38,0.124,0.443]},'dispersal':{'p':[78,143,482,484,491,494,495,496,498,626,628],'w':[0.011,0.229,0.71,0.891,0.307,0.894,4.248,0.102,0.756,0.114,0.256]},'initial':0,'monitored':0,'temp':[4.41,3.75,6.33,9.5,11.06,14.31,15.91,15.57,12.49,10.77,9.39,9.83]},
		{'area':3.538,'action':4.37,'capacity':109.82,'local':{'p':[126,472,480,482,490,494,497],'w':[0.469,0.414,0.232,2.384,2.951,0.974,0.712]},'dispersal':{'p':[126,472,480,482,490,494,495,496,497,498],'w':[0.234,0.314,0.279,0.97,1.106,0.425,0.04,3.538,0.365,0.021]},'initial':0,'monitored':0,'temp':[4.41,3.7,6.28,9.36,10.94,14.22,15.78,15.48,12.41,10.72,9.36,9.83]},
		{'area':4.135,'action':1.19,'capacity':107.82,'local':{'p':[126,472,474,493,496,503],'w':[2.252,1.626,0.778,1.837,0.712,0.714]},'dispersal':{'p':[126,472,474,493,496,497,503],'w':[0.967,0.709,0.412,0.747,0.424,4.135,0.402]},'initial':0,'monitored':0,'temp':[4.51,3.78,6.31,9.33,10.99,14.27,15.82,15.55,12.41,10.79,9.44,9.87]},
		{'area':4.925,'action':6.02,'capacity':152.05,'local':{'p':[126,143,492,494,495,619],'w':[2.882,0.432,1.746,2.938,1.38,0.663]},'dispersal':{'p':[126,143,492,494,495,496,498,619,628],'w':[1.253,0.29,0.778,1.009,0.794,0.084,4.925,0.301,0.034]},'initial':0,'monitored':0,'temp':[4.36,3.69,6.24,9.39,10.97,14.2,15.81,15.49,12.41,10.71,9.33,9.77]},
		{'area':2.476,'action':3.76,'capacity':73.69,'local':{'p':[127,462,500,501,509],'w':[1.288,0.525,1.483,2.331,0.826]},'dispersal':{'p':[127,462,499,500,501,509],'w':[0.699,0.378,2.476,0.556,1.062,0.423]},'initial':0,'monitored':0,'temp':[5.29,4.54,6.92,9.72,11.7,14.96,16.49,16.27,12.82,11.48,10.16,10.45]},
		{'area':2.276,'action':1.99,'capacity':64.35,'local':{'p':[127,499,502,504,509],'w':[1.505,1.483,0.461,0.507,1.611]},'dispersal':{'p':[77,127,499,500,502,504,505,509,513,514,606],'w':[0.002,0.649,0.681,2.276,0.193,0.222,0.476,0.674,0.073,0.182,0.001]},'initial':0,'monitored':0,'temp':[5.37,4.65,7.06,9.82,11.8,15.04,16.59,16.32,12.92,11.56,10.24,10.54]},
		{'area':8.307,'action':9.59,'capacity':233.09,'local':{'p':[127,462,466,467,469,499,503],'w':[1.127,1.123,1.67,0.043,2.015,2.331,2.997]},'dispersal':{'p':[127,462,466,467,468,469,499,501,503],'w':[0.598,0.519,0.696,0.133,0.104,0.77,0.929,8.307,1.281]},'initial':0,'monitored':0,'temp':[5.02,4.26,6.69,9.55,11.44,14.71,16.24,16.02,12.65,11.23,9.9,10.23]},
		{'area':1.525,'action':0.06,'capacity':29.9,'local':{'p':[127,500,504,615],'w':[2.726,0.461,2.53,0.72]},'dispersal':{'p':[127,500,502,504,615],'w':[1.177,0.345,1.525,1.028,0.515]},'initial':0,'monitored':0,'temp':[5.27,4.59,7.06,9.85,11.76,14.99,16.57,16.25,12.93,11.49,10.14,10.49]},
		{'area':9.726,'action':8.71,'capacity':276.44,'local':{'p':[127,466,474,493,497,501,609,620],'w':[1.284,1.777,1.353,3.441,0.714,2.997,0.833,0.073]},'dispersal':{'p':[127,466,474,493,497,501,503,609,615,620],'w':[0.601,0.769,0.632,1.293,0.406,1.247,9.726,0.373,0.045,0.111]},'initial':0,'monitored':0,'temp':[4.82,4.08,6.54,9.46,11.28,14.55,16.1,15.85,12.55,11.06,9.71,10.07]},
		{'area':1.855,'action':0.07,'capacity':42.47,'local':{'p':[500,502,615],'w':[0.507,2.53,0.941]},'dispersal':{'p':[500,502,504,505,514,606,611,615],'w':[0.231,1.04,1.855,0.053,0.269,0.769,0.15,0.492]},'initial':0,'monitored':0,'temp':[5.28,4.62,7.1,9.89,11.79,14.99,16.6,16.25,12.96,11.5,10.14,10.51]},
		{'area':0.957,'action':0.03,'capacity':23.57,'local':{'p':[77,507,513,514],'w':[0.965,0.239,0.308,1.22]},'dispersal':{'p':[77,500,504,505,507,509,510,513,514],'w':[0.507,0.536,0.047,0.957,0.241,0.115,0.023,0.141,0.433]},'initial':0,'monitored':0,'temp':[5.41,4.71,7.14,9.88,11.84,15.06,16.63,16.33,12.97,11.6,10.27,10.6]},
		{'area':6.06,'action':0.93,'capacity':155.03,'local':{'p':[77,507,512,518,606],'w':[0.55,2.159,1.795,3.576,1.564]},'dispersal':{'p':[77,506,507,512,515,518,606],'w':[0.324,6.06,0.893,0.764,0.005,1.611,0.752]},'initial':0,'monitored':0,'temp':[5.32,4.65,7.16,9.96,11.76,14.96,16.57,16.18,13,11.5,10.16,10.58]},
		{'area':3.068,'action':0.16,'capacity':75.11,'local':{'p':[77,505,506,510,514,606],'w':[1.374,0.239,2.159,2.132,0.397,1.001]},'dispersal':{'p':[77,505,506,507,510,514,606],'w':[0.658,0.233,0.973,3.068,0.756,0.173,0.621]},'initial':0,'monitored':0,'temp':[5.33,4.66,7.16,9.92,11.79,14.98,16.59,16.22,12.99,11.52,10.17,10.57]},
		{'area':2.784,'action':0.39,'capacity':70.59,'local':{'p':[77,457,458,511,512,513],'w':[1.062,0.937,0.055,2.289,1.566,0.849]},'dispersal':{'p':[77,457,458,508,511,512,513,515],'w':[0.515,0.406,0.171,2.784,0.972,0.689,0.389,0.06]},'initial':0,'monitored':0,'temp':[5.48,4.73,7.14,9.97,11.83,15.06,16.59,16.34,13.04,11.64,10.34,10.67]},
		{'area':2.517,'action':0,'capacity':61.8,'local':{'p':[462,463,499,500],'w':[2.011,0.311,0.826,1.611]},'dispersal':{'p':[77,457,462,463,499,500,505,509,513],'w':[0.01,0.082,0.905,0.178,0.422,0.67,0.139,2.517,0.891]},'initial':0,'monitored':0,'temp':[5.48,4.73,7.09,9.85,11.86,15.13,16.64,16.44,12.95,11.66,10.36,10.61]},
		{'area':1.766,'action':0,'capacity':43.32,'local':{'p':[507,514,606],'w':[2.132,1.436,2.206]},'dispersal':{'p':[505,507,510,514,606],'w':[0.077,0.946,1.766,0.572,1.209]},'initial':0,'monitored':0,'temp':[5.3,4.65,7.16,9.9,11.79,14.97,16.59,16.2,12.98,11.5,10.14,10.55]},
		{'area':2.957,'action':0.2,'capacity':72.26,'local':{'p':[450,458,508,512,515,517],'w':[0.088,0.559,2.289,0.187,1.884,2.177]},'dispersal':{'p':[450,457,458,508,511,512,515,517],'w':[0.13,0.085,0.286,0.899,2.957,0.215,0.829,0.951]},'initial':0,'monitored':0,'temp':[5.48,4.72,7.14,10.01,11.81,15.03,16.56,16.31,13.08,11.63,10.34,10.69]},
		{'area':1.872,'action':0.08,'capacity':39.84,'local':{'p':[77,506,508,511,515,518],'w':[0.908,1.795,1.566,0.187,0.773,0.339]},'dispersal':{'p':[77,506,508,511,512,515,518],'w':[0.54,0.774,0.62,0.165,1.872,0.366,0.26]},'initial':0,'monitored':0,'temp':[5.41,4.7,7.15,9.97,11.8,15.02,16.58,16.27,13.03,11.58,10.27,10.63]},
		{'area':3.531,'action':0.29,'capacity':87.99,'local':{'p':[77,457,505,508],'w':[2.492,2.132,0.308,0.849]},'dispersal':{'p':[77,457,462,463,500,505,508,509,513],'w':[0.957,0.877,0.009,0.124,0.094,0.194,0.496,0.942,3.531]},'initial':0,'monitored':0,'temp':[5.51,4.76,7.13,9.91,11.87,15.12,16.64,16.43,13,11.68,10.39,10.66]},
		{'area':0.714,'action':0,'capacity':16.79,'local':{'p':[505,507,510,606],'w':[1.22,0.397,1.436,0.576]},'dispersal':{'p':[77,500,504,505,507,510,514,606],'w':[0.051,0.161,0.197,0.482,0.307,0.593,0.714,0.286]},'initial':0,'monitored':0,'temp':[5.35,4.67,7.14,9.89,11.81,15.01,16.61,16.26,12.97,11.54,10.2,10.56]},
		{'area':3.665,'action':0.15,'capacity':86.69,'local':{'p':[128,511,512,517,518],'w':[0.243,1.884,0.773,1.352,1.792]},'dispersal':{'p':[128,506,508,511,512,515,517,518],'w':[0.141,0.004,0.034,0.74,0.412,3.665,0.606,0.773]},'initial':0,'monitored':0,'temp':[5.45,4.71,7.18,10.06,11.79,15.02,16.58,16.28,13.09,11.59,10.31,10.68]},
		{'area':7.626,'action':0.52,'capacity':161.99,'local':{'p':[15,61,129],'w':[4.174,1.835,1.484]},'dispersal':{'p':[3,15,61,129,516],'w':[0.11,1.786,0.711,0.57,7.626]},'initial':0,'monitored':0,'temp':[5.43,4.68,7.21,10.22,11.74,15.02,16.6,16.27,13.16,11.54,10.28,10.68]},
		{'area':5.302,'action':0.59,'capacity':134.95,'local':{'p':[128,447,450,511,515],'w':[3.029,2.285,0.893,2.177,1.352]},'dispersal':{'p':[121,128,447,450,458,511,515,517],'w':[0.016,1.294,0.943,0.427,0.095,0.898,0.637,5.302]},'initial':0,'monitored':0,'temp':[5.51,4.74,7.19,10.12,11.82,15.06,16.58,16.34,13.17,11.66,10.38,10.74]},
		{'area':6.844,'action':0.55,'capacity':154.51,'local':{'p':[506,512,515,606,607],'w':[3.576,0.339,1.792,0.462,0.597]},'dispersal':{'p':[59,60,506,512,515,518,606,607],'w':[0.007,0.063,1.386,0.235,0.743,6.844,0.198,0.227]},'initial':0,'monitored':0,'temp':[5.32,4.64,7.15,9.99,11.73,14.95,16.56,16.17,13.01,11.48,10.17,10.59]},
		{'area':1.551,'action':1.54,'capacity':45.99,'local':{'p':[14,129,521,522,529],'w':[2.134,0.786,1.452,0.198,1.345]},'dispersal':{'p':[14,129,519,521,522,525,529],'w':[1.048,0.386,1.551,0.682,0.218,0.03,0.527]},'initial':0,'monitored':0,'temp':[5.18,4.25,6.78,9.94,11.22,14.51,16.06,15.84,12.82,11.17,9.99,10.37]},
		{'area':4.983,'action':1.04,'capacity':127.39,'local':{'p':[129,439,521,523,525],'w':[1.434,0.471,2.609,2.007,0.272]},'dispersal':{'p':[129,439,520,521,523,525],'w':[0.685,0.2,4.983,0.971,0.85,0.265]},'initial':0,'monitored':0,'temp':[5.54,4.64,7.2,10.35,11.65,14.94,16.48,16.25,13.24,11.57,10.36,10.74]},
		{'area':2.067,'action':2.1,'capacity':62.15,'local':{'p':[129,519,520,525,529],'w':[0.66,1.452,2.609,1.535,0.22]},'dispersal':{'p':[129,519,520,521,523,525,529],'w':[0.452,0.624,1.112,2.067,0.03,0.711,0.162]},'initial':0,'monitored':0,'temp':[5.32,4.4,6.94,10.1,11.39,14.68,16.22,16,12.98,11.33,10.13,10.51]},
		{'area':3.088,'action':2.17,'capacity':86.78,'local':{'p':[14,140,519,527,529,597],'w':[1.913,0.124,0.198,1.079,1.486,3.191]},'dispersal':{'p':[1,14,76,140,519,522,524,525,527,529,597],'w':[0.052,0.888,0.08,0.131,0.097,3.088,0.034,0.004,0.497,0.562,1.312]},'initial':0,'monitored':0,'temp':[5.01,4.03,6.58,9.74,11.01,14.27,15.82,15.61,12.59,10.95,9.77,10.14]},
		{'area':5.481,'action':6.27,'capacity':166.76,'local':{'p':[119,439,520,525,527],'w':[1.743,1.196,2.007,0.801,1.242]},'dispersal':{'p':[76,119,439,442,520,521,523,525,526,527,528],'w':[0.113,0.679,0.603,0.784,0.898,0.007,5.481,0.357,1.044,0.47,0.09]},'initial':0,'monitored':0,'temp':[5.28,4.32,6.85,10.02,11.3,14.58,16.11,15.91,12.93,11.29,10.1,10.47]},
		{'area':13.104,'action':21.51,'capacity':431.31,'local':{'p':[76,130,138,139,526,528,531,532,591,600],'w':[3.742,1.863,0.389,1.473,0.301,1.712,2.763,0.227,0.079,0.788]},'dispersal':{'p':[76,130,138,139,522,524,526,527,528,531,532,591,597,600],'w':[1.305,0.775,0.219,0.494,0.037,13.104,0.206,0.1,0.706,1.158,0.164,0.072,1.043,0.358]},'initial':0,'monitored':0,'temp':[4.89,3.89,6.45,9.66,10.92,14.2,1…
		{'area':2.094,'action':2.6,'capacity':63.66,'local':{'p':[520,521,523,527,529],'w':[0.272,1.535,0.801,2.01,1.406]},'dispersal':{'p':[519,520,521,522,523,525,527,529],'w':[0.038,0.22,0.601,0.017,0.53,2.094,0.852,0.651]},'initial':0,'monitored':0,'temp':[5.21,4.24,6.79,9.96,11.23,14.51,16.05,15.84,12.83,11.19,10,10.37]},
		{'area':2.477,'action':4.97,'capacity':82.99,'local':{'p':[76,442,524,528],'w':[1.188,0.175,0.301,1.406]},'dispersal':{'p':[76,442,523,524,526,527,528],'w':[0.503,0.057,1.238,0.268,2.477,0.061,0.611]},'initial':0,'monitored':0,'temp':[4.99,3.98,6.49,9.68,10.93,14.21,15.73,15.56,12.58,10.97,9.8,10.15]},
		{'area':3.096,'action':7.4,'capacity':113.28,'local':{'p':[522,523,525,529,597],'w':[1.079,1.242,2.01,0.336,0.107]},'dispersal':{'p':[76,522,523,524,525,526,527,529,597],'w':[1.479,0.457,0.565,0.126,0.806,0.1,3.096,0.199,0.159]},'initial':0,'monitored':0,'temp':[5.09,4.1,6.65,9.82,11.08,14.35,15.89,15.69,12.68,11.04,9.86,10.22]},
		{'area':3.333,'action':1.76,'capacity':87.3,'local':{'p':[441,442,524,526,532],'w':[1.413,1.264,1.712,1.406,1.236]},'dispersal':{'p':[76,130,441,442,523,524,526,528,532],'w':[0.011,0.034,0.619,0.451,0.079,0.795,0.651,3.333,0.572]},'initial':0,'monitored':0,'temp':[4.85,3.82,6.33,9.54,10.79,14.07,15.58,15.41,12.44,10.84,9.67,10.01]},
		{'area':1.266,'action':1.21,'capacity':37.72,'local':{'p':[519,521,522,525,527],'w':[1.345,0.22,1.486,1.406,0.336]},'dispersal':{'p':[14,519,521,522,525,527,529],'w':[0.132,0.509,0.246,0.697,0.538,0.298,1.266]},'initial':0,'monitored':0,'temp':[5.12,4.16,6.7,9.87,11.14,14.41,15.96,15.75,12.74,11.09,9.9,10.28]},
		{'area':6.617,'action':3.16,'capacity':180.23,'local':{'p':[130,531,533,535,585,595],'w':[1.05,2.35,1.443,3.033,0.171,2.545]},'dispersal':{'p':[130,131,530,531,533,535,585,595],'w':[0.583,0.036,6.617,0.984,0.654,1.236,0.215,1.027]},'initial':0,'monitored':0,'temp':[4.63,3.71,6.2,9.5,10.82,14.12,15.54,15.35,12.31,10.77,9.52,9.79]},
		{'area':8.284,'action':5.24,'capacity':229.77,'local':{'p':[130,138,524,530,594,595],'w':[1.62,2.399,2.763,2.35,0.718,1.473]},'dispersal':{'p':[130,138,524,530,531,591,594,595],'w':[0.751,1.067,1.238,1.011,8.284,0.001,0.334,0.637]},'initial':0,'monitored':0,'temp':[4.54,3.58,6.11,9.4,10.71,14.03,15.46,15.28,12.22,10.69,9.45,9.74]},
		{'area':2.579,'action':1.22,'capacity':69.68,'local':{'p':[130,435,441,524,528],'w':[2.779,1.509,1.242,0.227,1.236]},'dispersal':{'p':[130,435,436,441,524,528,532],'w':[1.161,0.681,0.118,0.536,0.255,0.548,2.579]},'initial':0,'monitored':0,'temp':[4.82,3.83,6.34,9.58,10.86,14.15,15.62,15.44,12.45,10.86,9.66,9.97]},
		{'area':5.128,'action':3.4,'capacity':144.2,'local':{'p':[131,432,530,534,535,585],'w':[3.942,1.456,1.443,2.522,0.571,0.191]},'dispersal':{'p':[131,432,433,530,533,534,535,585,595],'w':[1.581,0.743,0.043,0.649,5.128,0.983,0.285,0.235,0.031]},'initial':0,'monitored':0,'temp':[4.62,3.75,6.18,9.46,10.81,14.07,15.48,15.3,12.3,10.75,9.49,9.76]},
		{'area':3.98,'action':1.16,'capacity':104.29,'local':{'p':[430,432,433,533,535],'w':[0.952,0.182,1.842,2.522,3.181]},'dispersal':{'p':[430,432,433,436,533,534,535],'w':[0.507,0.208,0.74,0.028,1.122,3.98,1.367]},'initial':0,'monitored':0,'temp':[4.54,3.64,6.07,9.36,10.7,13.96,15.38,15.21,12.22,10.66,9.41,9.67]},
		{'area':5.37,'action':1.57,'capacity':141.33,'local':{'p':[130,430,436,530,533,534],'w':[1.156,0.264,1.435,3.033,0.571,3.181]},'dispersal':{'p':[130,430,436,530,533,534,535],'w':[0.595,0.237,0.642,1.294,0.41,1.194,5.37]},'initial':0,'monitored':0,'temp':[4.6,3.67,6.15,9.44,10.76,14.04,15.47,15.28,12.27,10.71,9.46,9.74]},
		{'area':4.377,'action':0.18,'capacity':109.65,'local':{'p':[75,542],'w':[2.246,2.748]},'dispersal':{'p':[75,421,536,540,542],'w':[1.034,1.031,4.377,0.824,1.194]},'initial':0,'monitored':0,'temp':[5.16,4.4,6.81,10.05,11.44,14.65,16.06,15.85,12.83,11.21,9.97,10.31]},
		{'area':2.285,'action':2.45,'capacity':65.85,'local':{'p':[75,541,580,581],'w':[1.345,1.981,2.111,1.057]},'dispersal':{'p':[75,537,541,580,581],'w':[0.679,2.285,0.91,0.901,0.608]},'initial':0,'monitored':0,'temp':[4.94,4.17,6.55,9.75,11.12,14.33,15.76,15.58,12.53,10.92,9.73,10.11]},
		{'area':0.007,'action':0,'capacity':0.19,'local':{'p':[],'w':[]},'dispersal':{'p':[131,538,539],'w':[0.327,0.007,0.218]},'initial':0,'monitored':0,'temp':[5.04,4.24,6.68,9.9,11.28,14.49,15.91,15.71,12.67,11.09,9.85,10.18]},
		{'area':5.703,'action':2.41,'capacity':143.27,'local':{'p':[75,540,582,583,588],'w':[0.387,1.906,1.225,1.799,1.144]},'dispersal':{'p':[75,131,538,539,540,580,582,583,585,588],'w':[0.225,1.091,0.007,5.703,0.761,0.394,0.523,0.653,0.115,0.55]},'initial':0,'monitored':0,'temp':[5.05,4.27,6.69,9.89,11.28,14.48,15.91,15.72,12.67,11.07,9.85,10.21]},
		{'area':1.673,'action':0.23,'capacity':37.91,'local':{'p':[75,421,539],'w':[0.435,0.435,1.906]},'dispersal':{'p':[75,131,421,536,539,540],'w':[0.375,0.567,0.216,0.704,0.812,1.673]},'initial':0,'monitored':0,'temp':[5.04,4.27,6.68,9.9,11.29,14.49,15.91,15.71,12.68,11.08,9.85,10.21]},
		{'area':6.75,'action':7.28,'capacity':198.67,'local':{'p':[75,423,537,542,543,545,546,581],'w':[2.285,0.184,1.981,0.063,1.305,1.761,1.097,0.507]},'dispersal':{'p':[75,423,537,541,542,543,545,546,573,581],'w':[0.951,0.143,0.793,6.75,0.123,0.521,0.744,0.495,0.021,0.358]},'initial':0,'monitored':0,'temp':[5,4.23,6.63,9.86,11.22,14.45,15.87,15.66,12.63,11.01,9.8,10.15]},
		{'area':7.974,'action':3.84,'capacity':214.45,'local':{'p':[75,424,425,536,541,543],'w':[1.287,1.907,0.897,2.748,0.063,2.986]},'dispersal':{'p':[75,419,421,422,424,425,428,429,536,541,542,543],'w':[0.566,0.019,0.694,0.613,1.721,0.427,0.454,0.306,1.042,0.176,7.974,1.191]},'initial':0,'monitored':0,'temp':[5.26,4.53,6.96,10.27,11.64,14.9,16.29,16.04,13.04,11.39,10.1,10.38]},
		{'area':3.773,'action':3.42,'capacity':110.1,'local':{'p':[423,425,541,542],'w':[2.953,1.276,1.305,2.986]},'dispersal':{'p':[75,420,423,425,541,542,543,546],'w':[0.086,0.027,1.241,0.622,0.652,1.228,3.773,0.051]},'initial':0,'monitored':0,'temp':[5.19,4.45,6.87,10.17,11.53,14.79,16.17,15.94,12.92,11.28,10.01,10.32]},
		{'area':1.098,'action':0.27,'capacity':28.8,'local':{'p':[132,545,573,574],'w':[1.138,1.054,0.229,0.862]},'dispersal':{'p':[132,544,545,573,574],'w':[0.608,1.098,0.572,0.227,0.649]},'initial':0,'monitored':0,'temp':[4.74,3.93,6.31,9.58,10.86,14.15,15.55,15.37,12.34,10.73,9.53,9.87]},
		{'area':4.38,'action':2.76,'capacity':119.69,'local':{'p':[132,541,544,546,573,581],'w':[1.333,1.761,1.054,0.853,2.035,0.257]},'dispersal':{'p':[132,541,544,545,546,573,574,581],'w':[0.603,0.862,0.436,4.38,0.484,0.851,0.015,0.255]},'initial':0,'monitored':0,'temp':[4.88,4.09,6.48,9.73,11.04,14.31,15.72,15.52,12.49,10.86,9.67,10.02]},
		{'area':5.386,'action':2.63,'capacity':145.85,'local':{'p':[132,415,423,541,545,547],'w':[1.096,1.303,1.765,1.097,0.853,2.627]},'dispersal':{'p':[132,415,423,541,543,545,546,547],'w':[0.571,0.61,0.782,0.519,0.039,0.354,5.386,1.071]},'initial':0,'monitored':0,'temp':[4.93,4.15,6.55,9.85,11.18,14.45,15.83,15.62,12.6,10.97,9.74,10.06]},
		{'area':3.503,'action':1.79,'capacity':70.24,'local':{'p':[132,415,416,546,552],'w':[1.312,0.552,2.279,2.627,1.051]},'dispersal':{'p':[132,415,416,546,547,552],'w':[0.667,0.379,0.945,1.055,3.503,0.561]},'initial':0,'monitored':0,'temp':[4.62,3.81,6.18,9.52,10.84,14.13,15.48,15.3,12.3,10.69,9.45,9.76]},
		{'area':5.346,'action':3.17,'capacity':116.85,'local':{'p':[132,133,551,554,568,570,575],'w':[0.796,0.263,3.59,0.613,1.474,2.985,0.497]},'dispersal':{'p':[132,133,548,551,554,558,568,570,574,575],'w':[0.423,0.209,5.346,1.367,0.33,0.085,0.648,1.179,0.017,0.328]},'initial':0,'monitored':0,'temp':[4.18,3.3,5.64,8.99,10.21,13.56,14.9,14.76,11.79,10.21,9,9.3]},
		{'area':3.707,'action':2.43,'capacity':89.19,'local':{'p':[390,409,550,553,554],'w':[2.242,1.741,1.968,0.082,2.31]},'dispersal':{'p':[74,390,403,409,549,550,553,554,557,560],'w':[0.03,0.966,0.162,0.694,3.707,0.759,0.122,0.97,0.111,0.05]},'initial':0,'monitored':0,'temp':[4.02,3.12,5.46,8.94,10.19,13.54,14.8,14.69,11.74,10.13,8.85,9.16]},
		{'area':3.139,'action':0.56,'capacity':68.1,'local':{'p':[133,403,409,549,552,553],'w':[0.792,1.785,0.001,1.968,0.723,2.046]},'dispersal':{'p':[133,403,409,549,550,552,553,554],'w':[0.411,0.794,0.11,0.806,3.139,0.433,0.752,0.12]},'initial':0,'monitored':0,'temp':[4.03,3.14,5.47,8.93,10.19,13.52,14.81,14.69,11.73,10.13,8.87,9.18]},
		{'area':5.296,'action':7.27,'capacity':148.79,'local':{'p':[132,133,548,552],'w':[1.835,2.606,3.59,1.797]},'dispersal':{'p':[132,133,548,551,552,554],'w':[0.873,1.11,1.541,5.296,0.823,0.036]},'initial':0,'monitored':0,'temp':[4.17,3.3,5.63,9,10.25,13.58,14.92,14.77,11.8,10.22,9.01,9.31]},
		{'area':9.191,'action':3.73,'capacity':174.76,'local':{'p':[132,133,402,403,412,413,416,547,550,551],'w':[1.286,1.55,1.361,1.298,0.289,0.334,1.546,1.051,0.723,1.797]},'dispersal':{'p':[132,133,402,403,412,413,416,547,550,551,552],'w':[0.626,0.615,0.595,0.588,0.173,0.165,0.602,0.489,0.361,0.781,9.191]},'initial':0,'monitored':0,'temp':[4.19,3.32,5.67,9.07,10.35,13.67,14.99,14.84,11.87,10.28,9.04,9…
		{'area':1.856,'action':1.1,'capacity':44.41,'local':{'p':[133,549,550,554],'w':[2.106,0.082,2.046,1.921]},'dispersal':{'p':[133,549,550,553,554],'w':[1.003,0.199,0.847,1.856,0.914]},'initial':0,'monitored':0,'temp':[3.95,3.05,5.37,8.81,10.05,13.39,14.69,14.57,11.62,10.03,8.79,9.09]},
		{'area':5.131,'action':2.56,'capacity':115.85,'local':{'p':[133,390,548,549,553,557,558,560,568],'w':[0.562,0.082,0.613,2.31,1.921,0.098,1.471,2.793,0.04]},'dispersal':{'p':[74,133,390,548,549,550,551,553,554,557,558,560,568],'w':[0.1,0.292,0.122,0.324,0.903,0.056,0.009,0.705,5.131,0.154,0.617,1.016,0.129]},'initial':0,'monitored':0,'temp':[3.87,2.96,5.27,8.72,9.95,13.3,14.59,14.48,11.55,9.96,8.7…
		{'area':0.507,'action':0.18,'capacity':13.55,'local':{'p':[74,559,562,563,565],'w':[0.042,0.286,1.473,0.38,0.903]},'dispersal':{'p':[74,555,559,562,563,564,565],'w':[0.116,0.507,0.187,0.891,0.233,0.095,0.303]},'initial':0,'monitored':0,'temp':[3.73,2.84,5.11,8.57,9.78,13.13,14.39,14.31,11.42,9.86,8.6,8.87]},
		{'area':2.317,'action':1.83,'capacity':64.33,'local':{'p':[74,559,564],'w':[0.788,2.073,1.463]},'dispersal':{'p':[74,556,559,563,564],'w':[0.479,2.317,0.749,0.053,0.685]},'initial':0,'monitored':0,'temp':[3.86,3,5.26,8.78,9.99,13.33,14.53,14.47,11.61,10.05,8.73,8.99]},
		{'area':7.214,'action':4.81,'capacity':140.11,'local':{'p':[74,390,394,398,554,560,561],'w':[3.102,1.851,0.971,0.192,0.098,0.029,2.377]},'dispersal':{'p':[74,387,390,391,394,398,549,554,557,560,561],'w':[1.307,0.763,0.795,0.161,0.419,0.257,0.049,0.112,7.214,0.086,1.03]},'initial':0,'monitored':0,'temp':[4.33,3.47,5.79,9.32,10.56,13.89,15.09,15.02,12.09,10.47,9.15,9.45]},
		{'area':3.627,'action':0.89,'capacity':84.02,'local':{'p':[554,560,562,568,571],'w':[1.471,1.556,1.584,1.986,0.949]},'dispersal':{'p':[548,554,558,560,562,568,571],'w':[0.126,0.704,3.627,0.594,0.751,0.825,0.501]},'initial':0,'monitored':0,'temp':[3.66,2.73,5.02,8.44,9.63,13,14.31,14.21,11.3,9.73,8.51,8.79]},
		{'area':2.071,'action':1.37,'capacity':54.56,'local':{'p':[74,555,556,563,564],'w':[2.476,0.286,2.073,1.576,0.078]},'dispersal':{'p':[74,555,556,559,562,563,564,565],'w':[1.046,0.154,0.986,2.071,0.128,0.551,0.17,0.001]},'initial':0,'monitored':0,'temp':[3.89,3.02,5.29,8.79,10,13.35,14.57,14.5,11.61,10.05,8.75,9.02]},
		{'area':2.979,'action':2.04,'capacity':74.51,'local':{'p':[74,554,557,558,562],'w':[1.72,2.793,0.029,1.556,1.364]},'dispersal':{'p':[74,390,549,554,557,558,560,562],'w':[0.745,0.059,0.029,1.18,0.147,0.691,2.979,0.629]},'initial':0,'monitored':0,'temp':[3.84,2.94,5.24,8.7,9.92,13.28,14.54,14.45,11.53,9.95,8.69,8.98]},
		{'area':2.756,'action':0.74,'capacity':26.34,'local':{'p':[74,394,557],'w':[0.834,1.303,2.377]},'dispersal':{'p':[74,394,557,561],'w':[0.473,0.553,1.011,2.756]},'initial':0,'monitored':0,'temp':[4.42,3.57,5.86,9.43,10.66,13.99,15.16,15.1,12.19,10.57,9.23,9.53]},
		{'area':2.765,'action':2.92,'capacity':72.78,'local':{'p':[74,555,558,560,564,571],'w':[0.831,1.473,1.584,1.364,1.382,0.907]},'dispersal':{'p':[74,134,555,558,559,560,562,563,564,565,571],'w':[0.396,0.096,0.506,0.663,0.09,0.614,2.765,0.019,0.495,0.151,0.511]},'initial':0,'monitored':0,'temp':[3.68,2.76,5.04,8.48,9.68,13.04,14.32,14.24,11.34,9.78,8.54,8.81]},
		{'area':0.96,'action':0.18,'capacity':23.13,'local':{'p':[555,559,564,565],'w':[0.38,1.576,1.305,1.063]},'dispersal':{'p':[74,555,556,559,562,563,564,565],'w':[0.023,0.295,0.124,0.703,0.041,0.96,0.653,0.379]},'initial':0,'monitored':0,'temp':[3.73,2.84,5.11,8.58,9.79,13.14,14.38,14.31,11.43,9.88,8.6,8.86]},
		{'area':4.12,'action':2.14,'capacity':110.48,'local':{'p':[134,556,559,562,563,565,571],'w':[3.156,1.463,0.078,1.382,1.305,0.375,0.082]},'dispersal':{'p':[134,555,556,559,562,563,564,565,571],'w':[1.264,0.116,0.562,0.149,0.545,0.454,4.12,0.318,0.206]},'initial':0,'monitored':0,'temp':[3.66,2.78,5.04,8.5,9.69,13.05,14.3,14.23,11.36,9.82,8.54,8.8]},
		{'area':0.452,'action':0.22,'capacity':12.38,'local':{'p':[555,563,564],'w':[0.903,1.063,0.375]},'dispersal':{'p':[555,559,562,563,564,565],'w':[0.457,0.009,0.127,0.487,0.631,0.452]},'initial':0,'monitored':0,'temp':[3.66,2.76,5.03,8.48,9.68,13.04,14.3,14.22,11.34,9.79,8.53,8.8]},
		{'area':3.414,'action':2.14,'capacity':65.51,'local':{'p':[134,160,569,571,572],'w':[2.15,0.726,1.748,1.421,1.234]},'dispersal':{'p':[134,160,566,569,571,572],'w':[0.969,0.447,3.414,0.791,0.68,0.516]},'initial':0,'monitored':0,'temp':[3.49,2.55,4.81,8.17,9.31,12.71,14.02,13.95,11.07,9.55,8.36,8.61]},
		{'area':2.384,'action':0.19,'capacity':52.84,'local':{'p':[135,568,569,570,572],'w':[2.722,0.625,1.49,0.163,1.876]},'dispersal':{'p':[135,567,568,569,570,571,572],'w':[1.174,2.384,0.324,0.748,0.195,0.069,0.743]},'initial':0,'monitored':0,'temp':[3.6,2.65,4.92,8.22,9.37,12.75,14.11,14.02,11.11,9.59,8.44,8.7]},
		{'area':4.623,'action':0.75,'capacity':88.93,'local':{'p':[548,554,558,567,570,571,572],'w':[1.474,0.04,1.986,0.625,2.278,2.18,0.091]},'dispersal':{'p':[135,548,554,558,567,568,570,571,572],'w':[0.056,0.689,0.154,0.843,0.327,4.623,0.926,0.882,0.1]},'initial':0,'monitored':0,'temp':[3.8,2.88,5.18,8.55,9.73,13.11,14.44,14.33,11.4,9.84,8.64,8.92]},
		{'area':5.046,'action':0.38,'capacity':90.38,'local':{'p':[135,160,566,567,572,704,705,707],'w':[0.713,0.707,1.748,1.49,0.587,1.019,0.852,1.591]},'dispersal':{'p':[135,160,566,567,569,572,704,705,707],'w':[0.398,0.421,0.747,0.569,5.046,0.285,0.45,0.455,0.649]},'initial':0,'monitored':0,'temp':[3.41,2.45,4.69,7.99,9.1,12.5,13.85,13.79,10.9,9.41,8.26,8.51]},
		{'area':6.74,'action':4.35,'capacity':137.93,'local':{'p':[135,548,567,568,575,576],'w':[2.467,2.985,0.163,2.278,1.904,0.498]},'dispersal':{'p':[135,548,567,568,570,575,576],'w':[0.995,1.284,0.176,0.973,6.74,0.867,0.305]},'initial':0,'monitored':0,'temp':[4.14,3.26,5.58,8.9,10.08,13.45,14.81,14.67,11.7,10.14,8.96,9.25]},
		{'area':4.228,'action':1.71,'capacity':85.67,'local':{'p':[134,558,562,564,566,568,572],'w':[0.897,0.949,0.907,0.082,1.421,2.18,1.626]},'dispersal':{'p':[134,558,562,564,566,567,568,571,572],'w':[0.462,0.459,0.386,0.107,0.599,0.116,0.962,4.228,0.63]},'initial':0,'monitored':0,'temp':[3.53,2.59,4.86,8.24,9.4,12.79,14.11,14.02,11.13,9.59,8.39,8.66]},
		{'area':1.568,'action':0.41,'capacity':31.35,'local':{'p':[566,567,568,569,571],'w':[1.234,1.876,0.091,0.587,1.626]},'dispersal':{'p':[566,567,568,569,571,572],'w':[0.562,0.813,0.222,0.379,0.693,1.568]},'initial':0,'monitored':0,'temp':[3.52,2.57,4.84,8.16,9.31,12.7,14.04,13.96,11.06,9.54,8.37,8.63]},
		{'area':2.055,'action':2.35,'capacity':61.49,'local':{'p':[544,545,574,578,581],'w':[0.229,2.035,0.9,1.741,0.393]},'dispersal':{'p':[541,544,545,573,574,578,581],'w':[0.02,0.205,0.907,2.055,0.414,0.984,0.337]},'initial':0,'monitored':0,'temp':[4.82,4.03,6.41,9.63,10.93,14.2,15.63,15.44,12.4,10.78,9.6,9.96]},
		{'area':2.679,'action':1.36,'capacity':64.62,'local':{'p':[132,544,573,575,578],'w':[2.154,0.862,0.9,2.701,0.464]},'dispersal':{'p':[132,544,545,548,573,574,575,578],'w':[1.016,0.591,0.045,0.075,0.434,2.679,1.197,0.257]},'initial':0,'monitored':0,'temp':[4.65,3.84,6.2,9.48,10.74,14.04,15.44,15.26,12.24,10.64,9.45,9.78]},
		{'area':6.733,'action':1.88,'capacity':168.51,'local':{'p':[62,132,548,570,574,576,578],'w':[1.106,0.186,0.497,1.904,2.701,2.585,1.039]},'dispersal':{'p':[62,132,548,570,574,575,576,578],'w':[0.547,0.196,0.298,0.845,1.008,6.733,1.127,0.516]},'initial':0,'monitored':0,'temp':[4.52,3.68,6.04,9.3,10.53,13.86,15.26,15.09,12.07,10.49,9.32,9.63]},
		{'area':5.583,'action':1.98,'capacity':123.78,'local':{'p':[62,135,570,575,577,703],'w':[1.545,1.294,0.498,2.585,3.396,0.563]},'dispersal':{'p':[62,135,570,575,576,577,703],'w':[0.744,0.565,0.322,1.083,5.583,1.363,0.346]},'initial':0,'monitored':0,'temp':[4.23,3.35,5.67,8.92,10.1,13.46,14.86,14.71,11.71,10.16,9.03,9.33]},
		{'area':3.517,'action':2.37,'capacity':87.43,'local':{'p':[62,576,693,694,699,703],'w':[0.552,3.396,2.255,0.642,0.306,1.371]},'dispersal':{'p':[62,576,577,693,694,695,699,703],'w':[0.415,1.361,3.517,0.865,0.399,0.001,0.151,0.744]},'initial':0,'monitored':0,'temp':[4.23,3.34,5.65,8.89,10.06,13.42,14.84,14.69,11.66,10.13,9.02,9.31]},
		{'area':2.672,'action':1.21,'capacity':69.79,'local':{'p':[62,573,574,575,579,581],'w':[1.264,1.741,0.464,1.039,1.176,0.686]},'dispersal':{'p':[62,573,574,575,578,579,581],'w':[0.586,0.947,0.312,0.512,2.672,0.52,0.449]},'initial':0,'monitored':0,'temp':[4.8,4.01,6.39,9.62,10.89,14.18,15.61,15.42,12.37,10.75,9.58,9.94]},
		{'area':5.553,'action':2.76,'capacity':145.32,'local':{'p':[62,578,581,692,694,697],'w':[2.603,1.176,1.495,2.111,0.701,0.146]},'dispersal':{'p':[62,136,578,579,581,688,692,694,697],'w':[1.042,0.657,0.599,5.553,0.582,0.067,0.849,0.358,0.134]},'initial':0,'monitored':0,'temp':[4.89,4.11,6.5,9.73,10.98,14.29,15.73,15.52,12.44,10.83,9.66,10.01]},
		{'area':1.481,'action':0.98,'capacity':39.54,'local':{'p':[75,537,581],'w':[0.452,2.111,0.624]},'dispersal':{'p':[75,136,537,539,580,581,583],'w':[0.313,0.006,0.838,0.332,1.481,0.429,0.769]},'initial':0,'monitored':0,'temp':[4.93,4.16,6.54,9.72,11.11,14.3,15.74,15.56,12.51,10.91,9.72,10.12]},
		{'area':4.052,'action':3.04,'capacity':113.73,'local':{'p':[537,541,545,573,578,579,580],'w':[1.057,0.507,0.257,0.393,0.686,1.495,0.624]},'dispersal':{'p':[136,537,541,545,573,578,579,580,581,583],'w':[1.358,0.429,0.268,0.186,0.202,0.311,0.656,0.213,4.052,0.262]},'initial':0,'monitored':0,'temp':[4.86,4.08,6.45,9.65,10.99,14.22,15.66,15.48,12.42,10.81,9.64,10.02]},
		{'area':5.962,'action':3.84,'capacity':165.3,'local':{'p':[136,539,583,588,688],'w':[2.517,1.225,1.622,4.053,1.028]},'dispersal':{'p':[136,539,582,583,588,688],'w':[1.043,0.656,5.962,0.708,1.693,0.608]},'initial':0,'monitored':0,'temp':[4.84,4.06,6.44,9.63,10.99,14.21,15.65,15.47,12.41,10.82,9.64,10.01]},
		{'area':2.658,'action':2.09,'capacity':76.48,'local':{'p':[136,539,582],'w':[1.366,1.799,1.622]},'dispersal':{'p':[136,539,580,581,582,583],'w':[0.422,0.809,0.761,0.331,0.793,2.658]},'initial':0,'monitored':0,'temp':[4.9,4.13,6.5,9.67,11.07,14.26,15.7,15.52,12.47,10.87,9.69,10.09]},
		{'area':8.456,'action':0.68,'capacity':207.49,'local':{'p':[588,685,688],'w':[5.056,1.528,2.009]},'dispersal':{'p':[137,155,156,584,585,587,588,685,686,688],'w':[0.912,0.008,0.052,8.456,0.164,0.387,2.03,0.896,0.078,0.915]},'initial':0,'monitored':0,'temp':[5.08,4.28,6.73,9.98,11.26,14.54,15.97,15.76,12.67,11.1,9.85,10.17]},
		{'area':11.018,'action':1.51,'capacity':280.8,'local':{'p':[131,137,530,533,586,590,595],'w':[3.554,1.821,0.171,0.191,1.268,0.758,2.927]},'dispersal':{'p':[131,137,530,533,539,584,585,586,588,590,594,595],'w':[1.407,0.708,0.169,0.151,0.081,0.167,11.018,0.56,0.657,0.375,0.046,1.128]},'initial':0,'monitored':0,'temp':[5.17,4.34,6.86,10.13,11.45,14.73,16.13,15.91,12.84,11.28,10,10.27]},
		{'area':4.22,'action':1.08,'capacity':108.87,'local':{'p':[137,585,587,590,593],'w':[0.96,1.268,2.54,1.259,3.018]},'dispersal':{'p':[137,585,586,587,590,593,680],'w':[0.459,0.644,4.22,1.06,0.627,1.304,0.004]},'initial':0,'monitored':0,'temp':[5.2,4.34,6.88,10.14,11.42,14.71,16.14,15.92,12.82,11.25,9.96,10.25]},
		{'area':3.836,'action':1.33,'capacity':101.35,'local':{'p':[137,586,593],'w':[2.195,2.54,0.329]},'dispersal':{'p':[137,155,156,584,586,587,593,680,685],'w':[0.873,0.008,0.688,0.351,1.02,3.836,0.261,0.147,0.154]},'initial':0,'monitored':0,'temp':[5.31,4.49,7,10.27,11.52,14.82,16.25,16.02,12.91,11.33,10.04,10.33]},
		{'area':7.661,'action':2.36,'capacity':201.73,'local':{'p':[539,582,584,688],'w':[1.144,4.053,5.056,1.132]},'dispersal':{'p':[131,137,539,582,584,585,588,688],'w':[0.078,0.078,0.533,1.611,1.946,0.789,7.661,0.647]},'initial':0,'monitored':0,'temp':[5.01,4.21,6.64,9.87,11.19,14.44,15.87,15.67,12.6,11.02,9.8,10.13]},
		{'area':3.106,'action':2.37,'capacity':88.05,'local':{'p':[138,590,591,592,593],'w':[0.977,1.167,1.824,2.248,0.844]},'dispersal':{'p':[138,589,590,591,592,593],'w':[0.479,3.106,0.528,0.847,0.987,0.478]},'initial':0,'monitored':0,'temp':[5,4.06,6.64,9.87,11.16,14.43,15.9,15.69,12.61,11.01,9.75,10.04]},
		{'area':3.996,'action':1.81,'capacity':107.59,'local':{'p':[138,585,586,589,593,594,595],'w':[0.993,0.758,1.259,1.167,1.434,2.105,0.065]},'dispersal':{'p':[138,585,586,589,590,593,594,595],'w':[0.479,0.415,0.569,0.581,3.996,0.634,0.788,0.154]},'initial':0,'monitored':0,'temp':[4.91,4,6.55,9.82,11.12,14.42,15.85,15.64,12.56,11.01,9.74,10.02]},
		{'area':4.328,'action':0.72,'capacity':109.76,'local':{'p':[138,524,589,592,600,676],'w':[3.26,0.079,1.824,0.543,4.443,0.215]},'dispersal':{'p':[138,524,589,591,592,600,676],'w':[1.364,0.24,0.72,4.328,0.32,1.779,0.238]},'initial':0,'monitored':0,'temp':[4.9,3.93,6.51,9.74,11.02,14.29,15.78,15.57,12.5,10.9,9.65,9.96]},
		{'area':4.173,'action':3.31,'capacity':118.85,'local':{'p':[589,591,593,676,679],'w':[2.248,0.543,0.719,2.163,2.795]},'dispersal':{'p':[589,591,592,593,600,676,679],'w':[0.889,0.319,4.173,0.441,0.025,0.996,1.211]},'initial':0,'monitored':0,'temp':[5.17,4.23,6.82,10.03,11.28,14.55,16.04,15.81,12.73,11.1,9.83,10.14]},
		{'area':5.93,'action':2.09,'capacity':158.24,'local':{'p':[586,587,589,590,592,679],'w':[3.018,0.329,0.844,1.434,0.719,2.867]},'dispersal':{'p':[156,586,587,589,590,592,593,679,680],'w':[0.055,1.158,0.262,0.398,0.679,0.34,5.93,1.064,0.349]},'initial':0,'monitored':0,'temp':[5.25,4.36,6.91,10.16,11.41,14.69,16.15,15.92,12.83,11.22,9.94,10.24]},
		{'area':2.645,'action':1.73,'capacity':73.36,'local':{'p':[138,531,590,595],'w':[1.886,0.718,2.105,2.486]},'dispersal':{'p':[138,531,585,590,594,595],'w':[0.854,0.452,0.135,0.932,2.645,1.007]},'initial':0,'monitored':0,'temp':[4.58,3.66,6.18,9.49,10.81,14.13,15.55,15.36,12.29,10.77,9.51,9.78]},
		{'area':5.258,'action':0.68,'capacity':134,'local':{'p':[530,531,585,590,594],'w':[2.545,1.473,2.927,0.065,2.486]},'dispersal':{'p':[131,530,531,533,585,590,594,595],'w':[0.004,1.089,0.692,0.063,1.293,0.177,0.981,5.258]},'initial':0,'monitored':0,'temp':[4.7,3.8,6.31,9.62,10.95,14.25,15.66,15.47,12.4,10.88,9.62,9.88]},
		{'area':1.743,'action':0.76,'capacity':45.28,'local':{'p':[140,598,602,605],'w':[1.293,1.523,0.85,2.019]},'dispersal':{'p':[20,35,140,596,598,602,605],'w':[0.022,0.002,0.693,1.743,0.685,0.477,0.889]},'initial':0,'monitored':0,'temp':[4.73,3.79,6.33,9.49,10.8,14.09,15.63,15.41,12.35,10.69,9.47,9.87]},
		{'area':7.391,'action':10.3,'capacity':230.81,'local':{'p':[140,522,527,602],'w':[0.719,3.191,0.107,2.824]},'dispersal':{'p':[1,14,76,139,140,522,524,527,597,602,604],'w':[0.026,0.137,0.126,0.972,0.359,1.192,0.873,0.103,7.391,1.095,0.203]},'initial':0,'monitored':0,'temp':[4.99,4,6.57,9.74,11.01,14.26,15.81,15.59,12.55,10.9,9.7,10.06]},
		{'area':8.27,'action':10.52,'capacity':253.09,'local':{'p':[6,36,596,602,605,675],'w':[0.379,2.718,1.523,1.391,2.611,0.915]},'dispersal':{'p':[6,36,42,152,596,598,602,603,604,605,675,677],'w':[0.256,1.059,0.028,0.99,0.606,8.27,0.64,0.625,0.151,1.142,0.373,0.379]},'initial':0,'monitored':0,'temp':[4.76,3.83,6.36,9.54,10.84,14.12,15.65,15.44,12.36,10.71,9.46,9.85]},
		{'area':0.948,'action':1.1,'capacity':24.82,'local':{'p':[601,603,604,676],'w':[1.754,1.617,0.69,0.467]},'dispersal':{'p':[599,600,601,603,604,676],'w':[0.948,0.009,0.746,0.695,0.473,0.385]},'initial':0,'monitored':0,'temp':[4.92,3.94,6.53,9.7,10.99,14.23,15.76,15.54,12.48,10.83,9.58,9.93]},
		{'area':4.651,'action':3.57,'capacity':128.66,'local':{'p':[139,524,591,601,604,676],'w':[1.372,0.788,4.443,2.305,0.638,0.765]},'dispersal':{'p':[138,139,524,591,592,599,600,601,604,676],'w':[0.114,0.564,0.572,1.723,0.041,0.004,4.651,0.86,0.289,0.47]},'initial':0,'monitored':0,'temp':[4.94,3.96,6.55,9.76,11.04,14.29,15.8,15.59,12.52,10.9,9.66,9.99]},
		{'area':1.387,'action':0.61,'capacity':37.39,'local':{'p':[599,600,604,676],'w':[1.754,2.305,1.153,0.35]},'dispersal':{'p':[599,600,601,604,676],'w':[0.675,1.047,1.387,0.664,0.339]},'initial':0,'monitored':0,'temp':[4.95,3.97,6.56,9.74,11.03,14.27,15.79,15.58,12.51,10.87,9.62,9.97]},
		{'area':3.675,'action':4.55,'capacity':109.55,'local':{'p':[140,596,597,598],'w':[1.39,0.85,2.824,1.391]},'dispersal':{'p':[139,140,596,597,598,602,603,604],'w':[0.053,0.693,0.408,1.193,0.592,3.675,0.044,0.405]},'initial':0,'monitored':0,'temp':[4.84,3.88,6.43,9.6,10.89,14.16,15.7,15.48,12.43,10.78,9.57,9.94]},
		{'area':2.339,'action':7.04,'capacity':91.29,'local':{'p':[599,604,676,677],'w':[1.617,1.52,0.701,1.194]},'dispersal':{'p':[598,599,602,603,604,676,677],'w':[0.837,0.672,0.095,2.339,0.628,0.411,0.506]},'initial':0,'monitored':0,'temp':[4.86,3.87,6.45,9.62,10.92,14.17,15.7,15.48,12.42,10.76,9.52,9.88]},
		{'area':2.678,'action':4.87,'capacity':91.29,'local':{'p':[139,599,600,601,603],'w':[2.516,0.69,0.638,1.153,1.52]},'dispersal':{'p':[139,597,598,599,600,601,602,603,604],'w':[0.95,0.084,0.253,0.264,0.45,0.426,0.396,0.537,2.678]},'initial':0,'monitored':0,'temp':[4.92,3.94,6.53,9.7,10.98,14.23,15.76,15.55,12.49,10.83,9.6,9.96]},
		{'area':9.034,'action':4.51,'capacity':216.71,'local':{'p':[6,20,30,33,35,43,140,596,598],'w':[2.406,0.248,3.861,1.414,0.902,0.987,0.326,2.019,2.611]},'dispersal':{'p':[6,20,30,33,35,36,43,140,596,598,605],'w':[1.109,0.136,1.402,0.652,0.508,0.016,0.453,0.267,0.714,1.142,9.034]},'initial':0,'monitored':0,'temp':[4.57,3.68,6.18,9.35,10.68,13.98,15.52,15.31,12.22,10.57,9.34,9.75]},
		{'area':8.514,'action':0.6,'capacity':211.19,'local':{'p':[506,507,510,514,518,611],'w':[1.564,1.001,2.206,0.576,0.462,2.899]},'dispersal':{'p':[141,500,504,506,507,510,514,518,606,607,611,615],'w':[0.013,0.004,0.893,0.703,0.427,0.78,0.243,0.336,8.514,1.328,1.233,0.092]},'initial':0,'monitored':0,'temp':[5.24,4.61,7.16,9.93,11.76,14.93,16.58,16.14,12.99,11.44,10.07,10.51]},
		{'area':2.242,'action':0.22,'capacity':54.1,'local':{'p':[141,518,611],'w':[2.25,0.597,0.772]},'dispersal':{'p':[141,518,606,607,611],'w':[0.853,0.382,1.464,2.242,0.465]},'initial':0,'monitored':0,'temp':[5.19,4.57,7.15,9.94,11.71,14.89,16.56,16.09,12.98,11.39,10.02,10.49]},
		{'area':2.007,'action':0.33,'capacity':50.82,'local':{'p':[609,615,616,617,618,621],'w':[0.245,0.426,1.245,1.516,1.848,0.661]},'dispersal':{'p':[608,609,615,616,617,618,621],'w':[2.007,0.163,0.318,0.538,0.665,0.776,0.405]},'initial':0,'monitored':0,'temp':[5.11,4.49,7,9.98,11.73,14.96,16.56,16.24,12.99,11.42,10.05,10.42]},
		{'area':3.439,'action':0.37,'capacity':84.57,'local':{'p':[127,503,608,615,617,620],'w':[0.112,0.833,0.245,3.337,1.489,2.421]},'dispersal':{'p':[127,493,503,608,609,615,617,620],'w':[0.183,0.075,0.438,0.267,3.439,1.326,0.536,1.044]},'initial':0,'monitored':0,'temp':[5.11,4.43,6.9,9.81,11.66,14.9,16.49,16.2,12.87,11.37,10.01,10.35]},
		{'area':1.904,'action':0,'capacity':46.04,'local':{'p':[142,614],'w':[1.231,2.051]},'dispersal':{'p':[142,150,610,614,616,618],'w':[0.594,0.317,1.904,0.99,0.171,0.68]},'initial':0,'monitored':0,'temp':[5.22,4.63,7.18,10.15,11.85,15.06,16.69,16.32,13.15,11.51,10.14,10.55]},
		{'area':4.238,'action':0.36,'capacity':104.91,'local':{'p':[141,142,606,607,612,613],'w':[0.546,1.02,2.899,0.772,1.796,0.863]},'dispersal':{'p':[141,142,504,606,607,611,612,613,615,618],'w':[0.339,0.495,0.114,1.139,0.334,4.238,0.845,0.493,0.77,0.035]},'initial':0,'monitored':0,'temp':[5.23,4.61,7.17,9.98,11.79,14.98,16.62,16.2,13.03,11.46,10.08,10.51]},
		{'area':1.413,'action':0.7,'capacity':38.29,'local':{'p':[142,611,613],'w':[2.096,1.796,0.877]},'dispersal':{'p':[142,611,612,613,614],'w':[0.888,1.296,1.413,0.504,0.063]},'initial':0,'monitored':0,'temp':[5.21,4.61,7.17,10.03,11.8,14.99,16.64,16.21,13.06,11.46,10.08,10.51]},
		{'area':2.679,'action':0.68,'capacity':65.91,'local':{'p':[141,142,611,612,614,672],'w':[0.509,0.111,0.863,0.877,1.309,0.948]},'dispersal':{'p':[141,142,611,612,613,614,672],'w':[0.246,0.147,0.354,0.383,2.679,0.591,0.552]},'initial':0,'monitored':0,'temp':[5.17,4.59,7.19,10.07,11.78,14.97,16.63,16.18,13.08,11.42,10.04,10.5]},
		{'area':2.283,'action':0.34,'capacity':56.58,'local':{'p':[142,610,613,672],'w':[0.612,2.051,1.309,1.76]},'dispersal':{'p':[142,150,610,612,613,614,672],'w':[0.344,0.251,0.828,0.083,0.514,2.283,0.919]},'initial':0,'monitored':0,'temp':[5.19,4.61,7.19,10.16,11.83,15.04,16.68,16.27,13.15,11.48,10.1,10.54]},
		{'area':6.412,'action':0.64,'capacity':159.21,'local':{'p':[127,502,504,608,609,618],'w':[1.742,0.72,0.941,0.426,3.337,1.388]},'dispersal':{'p':[127,142,502,503,504,606,608,609,611,615,617,618],'w':[0.789,0.226,0.28,0.097,0.385,0.073,0.241,1.374,0.57,6.412,0.022,0.525]},'initial':0,'monitored':0,'temp':[5.26,4.6,7.08,9.93,11.81,15.04,16.64,16.32,12.99,11.51,10.14,10.5]},
		{'area':3.002,'action':0.38,'capacity':73.02,'local':{'p':[608,618,621,623],'w':[1.245,1.19,2.308,1.041]},'dispersal':{'p':[150,608,610,616,618,621,623],'w':[0.524,0.578,0.146,3.002,0.543,0.949,0.554]},'initial':0,'monitored':0,'temp':[5.07,4.48,7.02,10.08,11.74,14.94,16.56,16.22,13.06,11.4,10.02,10.43]},
		{'area':1.492,'action':0.06,'capacity':36.78,'local':{'p':[608,609,620,621],'w':[1.516,1.489,1.928,0.431]},'dispersal':{'p':[608,609,615,617,619,620,621],'w':[0.692,0.652,0.031,1.492,0.092,0.877,0.306]},'initial':0,'monitored':0,'temp':[4.99,4.35,6.85,9.85,11.6,14.82,16.43,16.12,12.87,11.29,9.93,10.29]},
		{'area':2.588,'action':0.25,'capacity':59.1,'local':{'p':[608,615,616],'w':[1.848,1.388,1.19]},'dispersal':{'p':[142,150,608,610,611,615,616,618],'w':[0.459,0.069,0.731,0.689,0.032,0.659,0.645,2.588]},'initial':0,'monitored':0,'temp':[5.25,4.63,7.15,10.1,11.86,15.09,16.69,16.36,13.12,11.53,10.16,10.55]},
		{'area':5.135,'action':2.42,'capacity':115.91,'local':{'p':[143,492,498,620,621,622],'w':[3.958,2.486,0.663,1.036,1.617,0.273]},'dispersal':{'p':[143,492,498,617,619,620,621,622],'w':[1.6,0.984,0.458,0.061,5.135,0.441,0.727,0.254]},'initial':0,'monitored':0,'temp':[4.48,3.86,6.39,9.56,11.16,14.35,15.99,15.66,12.55,10.86,9.48,9.88]},
		{'area':3.254,'action':0.85,'capacity':79.93,'local':{'p':[492,493,503,609,617,619,621],'w':[3.599,0.442,0.073,2.421,1.928,1.036,0.103]},'dispersal':{'p':[492,493,503,609,617,619,620,621],'w':[1.392,0.265,0.196,1.042,0.71,0.535,3.254,0.199]},'initial':0,'monitored':0,'temp':[4.86,4.2,6.7,9.7,11.46,14.68,16.29,15.98,12.73,11.17,9.8,10.17]},
		{'area':3.372,'action':0.13,'capacity':47.23,'local':{'p':[608,616,617,619,620,622,623],'w':[0.661,2.308,0.431,1.617,0.103,0.937,1.381]},'dispersal':{'p':[143,608,616,617,619,620,621,622,623],'w':[0.015,0.359,0.923,0.226,0.738,0.131,3.372,0.449,0.655]},'initial':0,'monitored':0,'temp':[4.83,4.23,6.77,9.88,11.51,14.71,16.34,16.01,12.85,11.19,9.81,10.21]},
		{'area':4.509,'action':3.35,'capacity':115.42,'local':{'p':[143,619,621,623,650,661],'w':[2.467,0.273,0.937,1.355,1.309,2.135]},'dispersal':{'p':[143,619,621,622,623,625,650,661],'w':[1.011,0.203,0.5,4.509,0.571,0.003,0.701,0.895]},'initial':0,'monitored':0,'temp':[4.51,3.95,6.49,9.74,11.27,14.44,16.08,15.76,12.67,10.95,9.56,9.96]},
		{'area':3.399,'action':0.09,'capacity':84.05,'local':{'p':[616,621,622,660,661,664],'w':[1.041,1.381,1.355,0.483,0.6,1.548]},'dispersal':{'p':[150,616,621,622,623,660,661,663,664],'w':[0.365,0.458,0.603,0.627,3.399,0.258,0.266,0.145,0.612]},'initial':0,'monitored':0,'temp':[4.86,4.3,6.85,10.02,11.59,14.78,16.41,16.07,12.97,11.25,9.87,10.28]},
		{'area':2.302,'action':2.48,'capacity':69.36,'local':{'p':[625,630,631,644,650],'w':[1.28,0.277,1.861,2.231,0.871]},'dispersal':{'p':[624,625,630,631,644,650,654,656],'w':[2.302,0.602,0.193,0.81,0.965,0.501,0.008,0.035]},'initial':0,'monitored':0,'temp':[4.52,3.97,6.56,9.85,11.37,14.57,16.21,15.85,12.76,10.99,9.56,9.97]},
		{'area':3.891,'action':0.91,'capacity':62.96,'local':{'p':[143,624,628,630,650],'w':[0.879,1.28,2.567,1.279,1.962]},'dispersal':{'p':[143,622,624,625,628,630,631,650],'w':[0.525,0.003,0.577,3.891,1.046,0.598,0.011,0.9]},'initial':0,'monitored':0,'temp':[4.48,3.91,6.49,9.77,11.29,14.48,16.13,15.77,12.69,10.93,9.51,9.93]},
		{'area':5.51,'action':6.6,'capacity':150.85,'local':{'p':[491,495,628,629,632],'w':[4.482,0.124,3.114,2.427,0.742]},'dispersal':{'p':[144,489,491,495,626,628,629,630,632],'w':[0.009,0.012,1.791,0.245,5.51,1.364,0.965,0.025,0.464]},'initial':0,'monitored':0,'temp':[4.55,3.95,6.57,9.82,11.35,14.59,16.22,15.82,12.75,10.96,9.54,9.98]},
		{'area':3.039,'action':2.42,'capacity':79.88,'local':{'p':[144,629,631,632,636,643],'w':[0.746,2.158,0.733,1.945,1.615,0.267]},'dispersal':{'p':[144,627,629,631,632,636,643],'w':[0.358,3.039,0.915,0.362,0.853,0.75,0.26]},'initial':0,'monitored':0,'temp':[4.4,3.8,6.4,9.65,11.19,14.43,16.07,15.68,12.62,10.83,9.4,9.84]},
		{'area':6.423,'action':3.89,'capacity':128.25,'local':{'p':[143,495,625,626,629,630],'w':[2.952,0.443,2.567,3.114,0.205,1.015]},'dispersal':{'p':[143,144,491,495,498,625,626,628,629,630],'w':[1.32,0.063,0.047,0.304,0.024,1.053,1.23,6.423,0.196,0.417]},'initial':0,'monitored':0,'temp':[4.46,3.87,6.46,9.71,11.24,14.45,16.1,15.73,12.65,10.89,9.48,9.9]},
		{'area':3.03,'action':3.33,'capacity':77.65,'local':{'p':[144,626,627,628,630,632],'w':[1.776,2.427,2.158,0.205,0.067,0.866]},'dispersal':{'p':[144,626,627,628,629,630,632],'w':[0.75,1.073,0.85,0.2,3.03,0.098,0.543]},'initial':0,'monitored':0,'temp':[4.53,3.95,6.57,9.83,11.36,14.59,16.23,15.83,12.76,10.96,9.53,9.97]},
		{'area':1.289,'action':1.11,'capacity':34.99,'local':{'p':[144,624,625,628,629,631],'w':[1.753,0.277,1.279,1.015,0.067,0.627]},'dispersal':{'p':[144,624,625,626,628,629,630,631],'w':[0.638,0.254,0.551,0.037,0.509,0.201,1.289,0.324]},'initial':0,'monitored':0,'temp':[4.55,3.99,6.59,9.87,11.39,14.61,16.25,15.87,12.78,11,9.57,10]},
		{'area':3.33,'action':3.6,'capacity':100.45,'local':{'p':[144,624,627,630,643,644,656],'w':[1.859,1.861,0.733,0.627,1.81,0.276,0.27]},'dispersal':{'p':[144,624,625,627,630,631,636,643,644,656],'w':[0.686,0.742,0.023,0.451,0.338,3.33,0.021,0.808,0.213,0.194]},'initial':0,'monitored':0,'temp':[4.47,3.9,6.49,9.76,11.29,14.51,16.16,15.78,12.7,10.92,9.49,9.91]},
		{'area':7.243,'action':5.65,'capacity':190.02,'local':{'p':[483,489,491,626,627,629,636],'w':[0.684,2.649,0.31,0.742,1.945,0.866,3.942]},'dispersal':{'p':[483,489,491,626,627,629,632,636],'w':[0.258,1.045,0.219,0.349,0.768,0.415,7.243,1.63]},'initial':0,'monitored':0,'temp':[4.36,3.73,6.36,9.59,11.13,14.37,16.02,15.61,12.57,10.78,9.34,9.8]},
		{'area':3.084,'action':3.92,'capacity':96.69,'local':{'p':[145,634,638,642],'w':[2.244,2.166,1.086,2.057]},'dispersal':{'p':[145,633,634,636,638,642],'w':[1.005,3.084,0.992,0.029,0.575,0.913]},'initial':0,'monitored':0,'temp':[4.08,3.41,5.99,9.21,10.77,14.02,15.67,15.3,12.28,10.5,9.07,9.52]},
		{'area':3.598,'action':3.65,'capacity':107.05,'local':{'p':[145,147,633,635,638],'w':[1.295,0.817,2.166,3.821,0.797]},'dispersal':{'p':[145,146,147,633,634,635,638],'w':[0.689,0.014,0.479,0.835,3.598,1.637,0.401]},'initial':0,'monitored':0,'temp':[4.07,3.41,6.01,9.22,10.78,14.02,15.69,15.31,12.29,10.5,9.06,9.51]},
		{'area':2.772,'action':3.44,'capacity':86.1,'local':{'p':[145,146,147,634],'w':[0.44,0.498,0.326,3.821]},'dispersal':{'p':[145,146,147,634,635],'w':[0.351,0.29,0.237,1.438,2.772]},'initial':0,'monitored':0,'temp':[4.08,3.42,6.04,9.24,10.8,14.04,15.71,15.32,12.31,10.52,9.07,9.52]},
		{'area':7.541,'action':3.5,'capacity':202.76,'local':{'p':[145,627,632,642,643],'w':[4.282,1.615,3.942,0.631,0.476]},'dispersal':{'p':[145,483,627,631,632,633,636,642,643],'w':[1.649,0.054,0.724,0.016,1.52,0.007,7.541,0.331,0.313]},'initial':0,'monitored':0,'temp':[4.22,3.58,6.19,9.42,10.97,14.21,15.85,15.46,12.43,10.65,9.21,9.66]},
		{'area':2.805,'action':0.46,'capacity':71.76,'local':{'p':[146,640,773],'w':[1.441,1.318,1.333]},'dispersal':{'p':[146,637,640,773],'w':[0.753,2.805,0.62,0.621]},'initial':0,'monitored':0,'temp':[3.92,3.2,5.79,8.94,10.56,13.85,15.56,15.18,12.1,10.33,8.91,9.38]},
		{'area':5.51,'action':1.96,'capacity':142.23,'local':{'p':[147,633,634,639,641,642,643],'w':[2.987,1.086,0.797,1.333,0.44,2.445,0.491]},'dispersal':{'p':[147,633,634,638,639,641,642,643],'w':[1.255,0.483,0.458,5.51,0.589,0.256,0.925,0.342]},'initial':0,'monitored':0,'temp':[4.02,3.33,5.89,9.09,10.68,13.94,15.6,15.25,12.21,10.43,9.01,9.48]},
		{'area':3.71,'action':3,'capacity':106.9,'local':{'p':[638,641,643,647,649,764],'w':[1.333,3.753,0.562,0.036,3.53,0.154]},'dispersal':{'p':[638,639,641,643,647,649,764],'w':[0.669,3.71,1.55,0.3,0.108,1.363,0.27]},'initial':0,'monitored':0,'temp':[4.05,3.33,5.85,9.03,10.65,13.93,15.58,15.26,12.21,10.43,9.04,9.51]},
		{'area':4.315,'action':1.99,'capacity':115.7,'local':{'p':[146,147,171,637,641,773,774],'w':[0.849,1.435,0.771,1.318,1.18,1.157,1.306]},'dispersal':{'p':[146,147,171,637,640,641,773,774],'w':[0.364,0.636,0.438,0.639,4.315,0.585,0.478,0.569]},'initial':0,'monitored':0,'temp':[3.96,3.22,5.78,8.93,10.57,13.86,15.55,15.2,12.12,10.35,8.95,9.42]},
		{'area':6.229,'action':7.02,'capacity':188.51,'local':{'p':[147,171,638,639,640,764],'w':[1.805,2.556,0.44,3.753,1.18,0.612]},'dispersal':{'p':[147,171,638,639,640,641,649,764],'w':[0.759,1.096,0.326,1.425,0.563,6.229,0.071,0.403]},'initial':0,'monitored':0,'temp':[4.03,3.29,5.83,8.98,10.62,13.91,15.58,15.25,12.19,10.41,9.02,9.49]},
		{'area':4.034,'action':1.09,'capacity':105.95,'local':{'p':[145,633,636,638,643],'w':[0.313,2.057,0.631,2.445,3.335]},'dispersal':{'p':[145,633,636,638,642,643],'w':[0.184,0.848,0.4,1.11,4.034,1.471]},'initial':0,'monitored':0,'temp':[4.13,3.48,6.04,9.27,10.83,14.08,15.73,15.37,12.33,10.55,9.13,9.58]},
		{'area':5.83,'action':6.67,'capacity':178.28,'local':{'p':[627,631,636,638,639,642,647,656],'w':[0.267,1.81,0.476,0.491,0.562,3.335,0.398,2.956]},'dispersal':{'p':[627,631,636,638,639,642,643,644,647,649,656],'w':[0.195,0.803,0.295,0.298,0.33,1.267,5.83,0.014,0.266,0.085,1.068]},'initial':0,'monitored':0,'temp':[4.25,3.62,6.19,9.43,10.99,14.23,15.87,15.52,12.46,10.68,9.26,9.7]},
		{'area':1.963,'action':3.15,'capacity':64.61,'local':{'p':[624,631,650,653,654,656],'w':[2.231,0.276,0.317,0.392,1.979,1.023]},'dispersal':{'p':[624,631,643,644,650,653,654,656],'w':[0.859,0.274,0.023,1.963,0.317,0.258,0.752,0.51]},'initial':0,'monitored':0,'temp':[4.48,3.92,6.49,9.77,11.31,14.52,16.15,15.8,12.72,10.94,9.52,9.94]},
		{'area':0.833,'action':0.37,'capacity':16.05,'local':{'p':[651,653,654,655,657],'w':[0.135,0.027,0.985,1.882,1.51]},'dispersal':{'p':[148,645,651,653,654,655,657],'w':[0.027,0.833,0.266,0.181,0.512,0.627,0.7]},'initial':0,'monitored':0,'temp':[4.45,3.84,6.38,9.63,11.21,14.44,16.06,15.74,12.66,10.87,9.47,9.91]},
		{'area':2.472,'action':2.57,'capacity':74.63,'local':{'p':[148,647,648,649,651,652],'w':[1.248,0.579,1.624,2.028,0.492,0.358]},'dispersal':{'p':[148,646,647,648,649,651,652,653,655],'w':[0.512,2.472,0.357,0.734,0.93,0.261,0.198,0.023,0.009]},'initial':0,'monitored':0,'temp':[4.21,3.5,6.01,9.21,10.84,14.1,15.72,15.43,12.37,10.58,9.2,9.67]},
		{'area':2.076,'action':2.93,'capacity':65.58,'local':{'p':[148,639,643,646,649,653,656],'w':[0.148,0.036,0.398,0.579,1.521,1.407,2.304]},'dispersal':{'p':[148,639,643,646,647,649,653,656],'w':[0.171,0.173,0.348,0.316,2.076,0.625,0.561,0.866]},'initial':0,'monitored':0,'temp':[4.23,3.56,6.1,9.32,10.91,14.16,15.8,15.48,12.41,10.63,9.23,9.69]},
		{'area':2.972,'action':4.64,'capacity':96.59,'local':{'p':[646,649,652,758,759,764],'w':[1.624,0.658,1.407,0.808,1.313,0.908]},'dispersal':{'p':[646,648,649,651,652,758,759,762,764],'w':[0.667,2.972,0.394,0.007,0.656,0.429,0.531,0.014,0.483]},'initial':0,'monitored':0,'temp':[4.31,3.59,6.09,9.28,10.94,14.21,15.81,15.55,12.47,10.66,9.29,9.77]},
		{'area':5.073,'action':7.8,'capacity':165.08,'local':{'p':[639,646,647,648,764],'w':[3.53,2.028,1.521,0.658,1.696]},'dispersal':{'p':[639,641,643,646,647,648,649,764],'w':[1.402,0.109,0.134,0.783,0.667,0.352,5.073,0.829]},'initial':0,'monitored':0,'temp':[4.14,3.42,5.93,9.11,10.75,14.02,15.66,15.36,12.3,10.51,9.12,9.6]},
		{'area':6.532,'action':6.77,'capacity':188.59,'local':{'p':[143,622,624,625,644,654,657,659,661],'w':[0.349,1.309,0.871,1.962,0.317,0.519,1.595,1.804,0.85]},'dispersal':{'p':[143,622,624,625,644,650,654,657,659,661],'w':[0.26,0.546,0.391,0.837,0.165,6.532,0.238,0.668,0.809,0.411]},'initial':0,'monitored':0,'temp':[4.48,3.93,6.49,9.77,11.29,14.48,16.12,15.79,12.7,10.95,9.54,9.95]},
		{'area':2.275,'action':1.34,'capacity':63.25,'local':{'p':[148,645,646,652,655,657,658,659],'w':[0.3,0.135,0.492,2.214,1.284,0.952,0.902,0.07]},'dispersal':{'p':[148,645,646,648,651,652,655,657,658,659],'w':[0.214,0.096,0.339,0.002,2.275,0.871,0.449,0.434,0.482,0.149]},'initial':0,'monitored':0,'temp':[4.44,3.78,6.3,9.53,11.14,14.39,15.99,15.71,12.62,10.83,9.44,9.91]},
		{'area':1.971,'action':2,'capacity':59.06,'local':{'p':[646,648,651,658,758],'w':[0.358,1.407,2.214,0.83,1.108]},'dispersal':{'p':[646,648,651,652,658,758],'w':[0.306,0.591,0.92,1.971,0.503,0.547]},'initial':0,'monitored':0,'temp':[4.4,3.71,6.21,9.42,11.06,14.32,15.92,15.65,12.57,10.77,9.39,9.87]},
		{'area':1.096,'action':1.87,'capacity':36.1,'local':{'p':[148,644,645,647,654,655,656],'w':[1.632,0.392,0.027,1.407,0.503,0.244,0.591]},'dispersal':{'p':[148,644,645,646,647,653,654,655,656],'w':[0.605,0.282,0.089,0.107,0.588,1.096,0.231,0.151,0.362]},'initial':0,'monitored':0,'temp':[4.36,3.74,6.29,9.53,11.11,14.34,15.97,15.64,12.57,10.78,9.38,9.82]},
		{'area':1.225,'action':0.62,'capacity':33.23,'local':{'p':[644,645,650,653,657],'w':[1.979,0.985,0.519,0.503,0.89]},'dispersal':{'p':[148,624,644,645,650,653,654,655,656,657],'w':[0.009,0.013,0.852,0.354,0.381,0.357,1.225,0.071,0.001,0.408]},'initial':0,'monitored':0,'temp':[4.47,3.89,6.45,9.72,11.27,14.49,16.12,15.78,12.7,10.92,9.5,9.93]},
		{'area':1.043,'action':0.48,'capacity':26.38,'local':{'p':[148,645,651,653],'w':[1.344,1.882,1.284,0.244]},'dispersal':{'p':[148,645,646,651,653,654,655,657],'w':[0.526,0.639,0.013,0.692,0.231,0.171,1.043,0.132]},'initial':0,'monitored':0,'temp':[4.4,3.77,6.3,9.54,11.13,14.37,15.98,15.68,12.6,10.81,9.41,9.86]},
		{'area':2.249,'action':3.9,'capacity':75.5,'local':{'p':[631,643,644,647,653],'w':[0.27,2.956,1.023,2.304,0.591]},'dispersal':{'p':[624,631,643,644,647,649,653,656],'w':[0.007,0.257,1.319,0.482,0.952,0.003,0.341,2.249]},'initial':0,'monitored':0,'temp':[4.32,3.7,6.26,9.51,11.07,14.31,15.95,15.6,12.53,10.75,9.34,9.78]},
		{'area':2.809,'action':1.88,'capacity':78.62,'local':{'p':[645,650,651,654,659],'w':[1.51,1.595,0.952,0.89,1.648]},'dispersal':{'p':[645,650,651,654,655,657,658,659],'w':[0.537,0.737,0.487,0.465,0.069,2.809,0.092,0.749]},'initial':0,'monitored':0,'temp':[4.52,3.92,6.46,9.72,11.29,14.51,16.13,15.82,12.73,10.95,9.55,9.99]},
		{'area':3.965,'action':5.12,'capacity':122.75,'local':{'p':[651,652,659,758],'w':[0.902,0.83,2.629,1.266]},'dispersal':{'p':[651,652,657,658,659,665,752,754,757,758],'w':[0.398,0.363,0.088,3.965,1.123,0.101,0.054,0.479,0.409,0.544]},'initial':0,'monitored':0,'temp':[4.74,4.1,6.63,9.86,11.48,14.75,16.33,16.04,12.94,11.13,9.74,10.21]},
		{'area':7.36,'action':6.38,'capacity':212.23,'local':{'p':[149,650,651,657,658,661,664],'w':[2.268,1.804,0.07,1.648,2.629,0.52,1.113]},'dispersal':{'p':[149,650,651,657,658,659,661,662,664,665,666,754],'w':[0.84,0.792,0.155,0.677,0.982,7.36,0.304,0.069,0.453,0.621,0.004,0.1]},'initial':0,'monitored':0,'temp':[4.73,4.15,6.69,9.95,11.52,14.75,16.35,16.04,12.95,11.16,9.76,10.2]},
		{'area':1.563,'action':0,'capacity':38.09,'local':{'p':[149,623,662,664],'w':[0.117,0.483,1.772,1.005]},'dispersal':{'p':[149,150,623,660,662,663,664,665],'w':[0.158,0.071,0.311,1.563,0.63,1.12,0.461,0.001]},'initial':0,'monitored':0,'temp':[4.99,4.41,6.96,10.15,11.7,14.94,16.55,16.22,13.12,11.36,9.99,10.42]},
		{'area':2.145,'action':0.53,'capacity':55.42,'local':{'p':[622,623,650,659,664],'w':[2.135,0.6,0.85,0.52,2.26]},'dispersal':{'p':[622,623,650,659,661,664],'w':[0.914,0.367,0.485,0.343,2.145,0.939]},'initial':0,'monitored':0,'temp':[4.56,4.02,6.56,9.83,11.35,14.52,16.16,15.84,12.76,11.02,9.62,10.03]},
		{'area':1.62,'action':0.11,'capacity':38.63,'local':{'p':[149,660,664],'w':[2.114,1.772,1.965]},'dispersal':{'p':[149,659,660,662,663,664],'w':[0.843,0.174,0.691,1.62,0.149,0.93]},'initial':0,'monitored':0,'temp':[4.9,4.33,6.88,10.1,11.65,14.88,16.49,16.17,13.07,11.3,9.91,10.35]},
		{'area':4.923,'action':0.81,'capacity':121.7,'local':{'p':[150,667,745],'w':[3.031,1.151,0.896]},'dispersal':{'p':[149,150,623,660,662,663,665,666,667,670,745],'w':[0.188,1.265,0.144,0.837,0.05,4.923,0.166,0.085,0.43,0.527,0.459]},'initial':0,'monitored':0,'temp':[5.11,4.52,7.07,10.24,11.79,15.07,16.66,16.33,13.23,11.46,10.09,10.54]},
		{'area':3.091,'action':0.51,'capacity':77.91,'local':{'p':[149,623,659,660,661,662],'w':[0.01,1.548,1.113,1.005,2.26,1.965]},'dispersal':{'p':[149,623,659,660,661,662,664],'w':[0.115,0.782,0.614,0.542,0.917,0.69,3.091]},'initial':0,'monitored':0,'temp':[4.77,4.21,6.76,9.99,11.53,14.73,16.35,16.03,12.94,11.19,9.8,10.22]},
		{'area':1.949,'action':0.01,'capacity':45.02,'local':{'p':[666,754],'w':[3.058,1.532]},'dispersal':{'p':[149,658,659,660,663,665,666,667,754,756],'w':[0.553,0.107,0.526,0.001,0.262,1.949,1.172,0.117,0.632,0.084]},'initial':0,'monitored':0,'temp':[5.08,4.48,7.03,10.27,11.85,15.14,16.7,16.4,13.29,11.46,10.07,10.54]},
		{'area':2.546,'action':0.21,'capacity':38.68,'local':{'p':[71,665,754,756],'w':[0.515,3.058,0.17,0.63]},'dispersal':{'p':[71,149,659,663,665,666,667,754,756],'w':[0.362,0.057,0.002,0.105,1.138,2.546,1.068,0.155,0.314]},'initial':0,'monitored':0,'temp':[5.13,4.53,7.08,10.31,11.88,15.19,16.75,16.45,13.33,11.5,10.12,10.59]},
		{'area':3.105,'action':0.09,'capacity':33.18,'local':{'p':[71,663,745],'w':[0.393,1.151,3.208]},'dispersal':{'p':[71,663,665,666,667,745],'w':[0.26,0.556,0.121,1.015,3.105,1.389]},'initial':0,'monitored':0,'temp':[5.15,4.55,7.1,10.31,11.87,15.19,16.76,16.45,13.33,11.5,10.14,10.61]},
		{'area':0.975,'action':0,'capacity':24,'local':{'p':[669,671,673],'w':[0.859,1.282,1.647]},'dispersal':{'p':[151,668,669,671,672,673],'w':[0.011,0.975,0.531,0.49,0.017,0.751]},'initial':0,'monitored':0,'temp':[5.19,4.59,7.16,10.23,11.76,15.07,16.7,16.33,13.21,11.46,10.13,10.59]},
		{'area':1.923,'action':0,'capacity':46.75,'local':{'p':[668,671,673,741,749],'w':[0.859,1.787,0.63,0.043,0.837]},'dispersal':{'p':[150,668,669,670,671,673,741,743,749],'w':[0.117,0.342,1.923,0.502,0.61,0.385,0.14,0.092,0.311]},'initial':0,'monitored':0,'temp':[5.19,4.59,7.15,10.25,11.77,15.1,16.71,16.36,13.24,11.47,10.15,10.6]},
		{'area':4.752,'action':0,'capacity':115.72,'local':{'p':[150,743,745],'w':[1.767,1.277,2.278]},'dispersal':{'p':[150,663,669,670,743,745,749],'w':[0.858,0.545,0.459,4.752,0.571,0.95,0.059]},'initial':0,'monitored':0,'temp':[5.19,4.59,7.14,10.29,11.81,15.13,16.73,16.39,13.29,11.5,10.17,10.63]},
		{'area':1.139,'action':0,'capacity':27.94,'local':{'p':[668,669],'w':[1.282,1.787]},'dispersal':{'p':[150,668,669,671,672],'w':[0.137,0.548,0.808,1.139,0.149]},'initial':0,'monitored':0,'temp':[5.18,4.59,7.16,10.23,11.78,15.08,16.7,16.33,13.22,11.46,10.13,10.59]},
		{'area':8.509,'action':1.96,'capacity':207.27,'local':{'p':[150,151,613,614],'w':[4.057,2.089,0.948,1.76]},'dispersal':{'p':[150,151,613,614,668,671,672],'w':[1.948,0.856,0.427,0.789,0.013,0.174,8.509]},'initial':0,'monitored':0,'temp':[5.16,4.59,7.18,10.17,11.79,15.02,16.67,16.25,13.16,11.44,10.08,10.54]},
		{'area':4.278,'action':0,'capacity':104.51,'local':{'p':[167,668,669,741],'w':[1.573,1.647,0.63,1.294]},'dispersal':{'p':[151,167,668,669,673,741,749],'w':[0.143,0.718,0.6,0.356,4.278,0.541,0.094]},'initial':0,'monitored':0,'temp':[5.17,4.57,7.14,10.2,11.71,15.04,16.67,16.31,13.18,11.42,10.11,10.56]},
		{'area':0.053,'action':0,'capacity':1.33,'local':{'p':[],'w':[]},'dispersal':{'p':[152,674,675,678,732],'w':[0.246,0.053,0.215,0.074,0.267]},'initial':0,'monitored':0,'temp':[4.95,4.13,6.51,9.82,10.96,14.36,15.84,15.66,12.52,10.88,9.61,10.02]},
		{'area':2.526,'action':1.98,'capacity':56.05,'local':{'p':[36,42,598],'w':[0.352,2.613,0.915]},'dispersal':{'p':[36,39,42,152,598,674,675,732,734],'w':[0.318,0.021,1.05,0.864,0.328,0.053,2.526,0.541,0.051]},'initial':0,'monitored':0,'temp':[4.93,4.1,6.52,9.8,10.99,14.36,15.85,15.67,12.53,10.89,9.61,10.03]},
		{'area':5.379,'action':3.08,'capacity':147.82,'local':{'p':[591,592,599,600,601,603,677,679],'w':[0.215,2.163,0.467,0.765,0.35,0.701,2.719,1.698]},'dispersal':{'p':[152,591,592,599,600,601,603,676,677,679],'w':[0.041,0.175,0.867,0.198,0.33,0.169,0.337,5.379,1.114,0.9]},'initial':0,'monitored':0,'temp':[5.01,4.06,6.62,9.82,11.08,14.35,15.86,15.65,12.56,10.92,9.66,10.01]},
		{'area':3.211,'action':3.43,'capacity':96.06,'local':{'p':[152,603,676,679],'w':[3.072,1.194,2.719,0.23]},'dispersal':{'p':[152,598,603,676,677,679],'w':[1.204,0.501,0.56,1.122,3.211,0.292]},'initial':0,'monitored':0,'temp':[4.9,3.96,6.49,9.7,10.96,14.24,15.76,15.55,12.46,10.82,9.56,9.93]},
		{'area':4.792,'action':3.6,'capacity':111.59,'local':{'p':[154,725,732],'w':[3.125,3.071,2.554]},'dispersal':{'p':[152,153,154,674,678,679,725,732],'w':[0.191,0.017,1.212,0.028,4.792,0.243,1.414,0.99]},'initial':0,'monitored':0,'temp':[4.96,4.17,6.46,9.84,10.86,14.32,15.79,15.62,12.47,10.85,9.59,10]},
		{'area':9.912,'action':3.07,'capacity':255.12,'local':{'p':[152,592,593,676,677],'w':[1.35,2.795,2.867,1.698,0.23]},'dispersal':{'p':[152,153,154,592,593,676,677,678,679,680,732],'w':[0.741,0.017,1.06,1.12,1.245,0.699,0.135,0.244,9.912,1.174,0.002]},'initial':0,'monitored':0,'temp':[5.14,4.26,6.74,10.01,11.18,14.51,15.99,15.79,12.67,11.05,9.78,10.13]},
		{'area':8.596,'action':1.94,'capacity':223.38,'local':{'p':[154,156,687,722,725],'w':[1.589,1.521,2.038,1.937,1.125]},'dispersal':{'p':[154,156,587,593,679,680,687,722,725],'w':[0.689,0.627,0.147,0.349,1.036,8.596,0.837,0.85,0.545]},'initial':0,'monitored':0,'temp':[5.17,4.38,6.72,10.09,11.12,14.54,15.98,15.81,12.67,11.06,9.8,10.16]},
		{'area':5.026,'action':0.66,'capacity':127.52,'local':{'p':[162,163,682,683,686,690],'w':[0.14,0.274,2.648,1.206,1.89,4.483]},'dispersal':{'p':[162,163,681,682,683,684,686,690],'w':[0.185,0.263,5.026,1.096,0.482,0.016,0.885,1.832]},'initial':0,'monitored':0,'temp':[5.11,4.41,6.63,10.04,10.97,14.42,15.84,15.72,12.56,10.97,9.76,10.12]},
		{'area':6.072,'action':1.88,'capacity':160.35,'local':{'p':[163,681,683,687,721,722],'w':[0.738,2.648,1.673,1.676,1.542,1.439]},'dispersal':{'p':[162,163,681,682,683,687,690,721,722],'w':[0.018,0.472,1.165,6.072,0.697,0.76,0.001,0.655,0.643]},'initial':0,'monitored':0,'temp':[5.2,4.52,6.68,10.16,10.98,14.5,15.92,15.81,12.63,11.02,9.79,10.17]},
		{'area':1.771,'action':0,'capacity':44.02,'local':{'p':[681,682,684,685,686,687],'w':[1.206,1.673,1.653,0.075,0.237,0.678]},'dispersal':{'p':[681,682,683,684,685,686,687],'w':[0.617,0.728,1.771,0.589,0.162,0.221,0.389]},'initial':0,'monitored':0,'temp':[5.16,4.44,6.7,10.1,11.08,14.51,15.94,15.79,12.64,11.05,9.81,10.17]},
		{'area':1.502,'action':0.12,'capacity':38.17,'local':{'p':[683,685,686],'w':[1.653,1.962,2.017]},'dispersal':{'p':[681,683,684,685,686,687],'w':[0.042,0.738,1.502,0.918,0.939,0.113]},'initial':0,'monitored':0,'temp':[5.12,4.37,6.69,10.04,11.11,14.5,15.92,15.76,12.63,11.04,9.81,10.15]},
		{'area':3.605,'action':0.44,'capacity':89.5,'local':{'p':[156,584,683,684,686,687],'w':[2.447,1.528,0.075,1.962,0.711,0.366]},'dispersal':{'p':[155,156,584,587,683,684,685,686,687,688],'w':[0.008,1.105,0.94,0.28,0.146,0.682,3.605,0.344,0.303,0.136]},'initial':0,'monitored':0,'temp':[5.15,4.38,6.77,10.08,11.24,14.59,16.01,15.82,12.7,11.12,9.87,10.19]},
		{'area':5.962,'action':1.7,'capacity':155.01,'local':{'p':[157,681,683,684,685,690],'w':[1.33,1.89,0.237,2.017,0.711,0.797]},'dispersal':{'p':[157,584,681,683,684,685,686,688,690,692],'w':[0.587,0.069,0.753,0.206,0.704,0.438,5.962,1.48,0.41,0.046]},'initial':0,'monitored':0,'temp':[4.94,4.18,6.51,9.82,10.94,14.29,15.72,15.56,12.44,10.86,9.67,10.01]},
		{'area':4.007,'action':1.03,'capacity':103.94,'local':{'p':[156,680,682,683,685,722],'w':[1.68,2.038,1.676,0.678,0.366,1.363]},'dispersal':{'p':[156,680,682,683,684,685,687,722],'w':[0.72,0.924,0.717,0.316,0.064,0.219,4.007,0.677]},'initial':0,'monitored':0,'temp':[5.24,4.51,6.78,10.21,11.16,14.62,16.04,15.89,12.73,11.13,9.87,10.23]},
		{'area':10.652,'action':5.37,'capacity':287.58,'local':{'p':[136,582,584,588,692],'w':[1.969,1.028,2.009,1.132,0.417]},'dispersal':{'p':[136,157,579,582,584,588,685,686,688,692],'w':[0.862,0.187,0.085,0.444,0.787,0.468,0.145,1.4,10.652,1.599]},'initial':0,'monitored':0,'temp':[4.74,3.94,6.31,9.55,10.79,14.08,15.52,15.34,12.26,10.68,9.51,9.86]},
		{'area':3.22,'action':0.07,'capacity':80.08,'local':{'p':[157,691,702,711,718,720],'w':[0.316,2.036,1.77,0.354,1.531,1.646]},'dispersal':{'p':[157,689,691,702,711,716,718,720],'w':[0.316,3.22,0.746,0.777,0.253,0.07,0.691,0.704]},'initial':0,'monitored':0,'temp':[4.83,4.06,6.33,9.62,10.68,14.06,15.47,15.33,12.2,10.68,9.56,9.85]},
		{'area':6.674,'action':0.81,'capacity':170.81,'local':{'p':[157,162,681,686,718,720],'w':[0.846,2.247,4.483,0.797,3.165,0.264]},'dispersal':{'p':[157,162,163,681,682,686,690,718,720],'w':[0.428,1.01,0.089,1.774,0.002,0.539,6.674,1.17,0.198]},'initial':0,'monitored':0,'temp':[5.06,4.35,6.58,9.96,10.93,14.35,15.77,15.65,12.51,10.92,9.73,10.07]},
		{'area':1.878,'action':0.11,'capacity':46.92,'local':{'p':[157,689,696,702],'w':[2.353,2.036,1.256,0.527]},'dispersal':{'p':[157,689,691,696,702,718],'w':[1.127,0.892,1.878,0.618,0.308,0.022]},'initial':0,'monitored':0,'temp':[4.83,4.06,6.36,9.63,10.73,14.11,15.53,15.35,12.24,10.7,9.57,9.87]},
		{'area':7.685,'action':1.58,'capacity':198.56,'local':{'p':[579,688,697],'w':[2.111,0.417,2.957]},'dispersal':{'p':[136,157,579,686,688,692,694,696,697],'w':[0.201,1.047,0.863,0.049,1.607,7.685,0.051,0.145,1.506]},'initial':0,'monitored':0,'temp':[4.83,4.05,6.42,9.67,10.87,14.2,15.64,15.44,12.34,10.76,9.6,9.93]},
		{'area':2.037,'action':1.1,'capacity':54.89,'local':{'p':[577,695,699,700,703],'w':[2.255,1.11,1.634,0.778,0.364]},'dispersal':{'p':[577,693,694,695,699,700,703],'w':[1.037,2.037,0.041,0.507,0.703,0.329,0.321]},'initial':0,'monitored':0,'temp':[4.13,3.23,5.53,8.76,9.91,13.27,14.7,14.55,11.53,10.01,8.92,9.21]},
		{'area':2.788,'action':1.19,'capacity':73.49,'local':{'p':[62,577,579,697,699],'w':[0.796,0.642,0.701,3.099,2.307]},'dispersal':{'p':[62,158,577,579,692,693,694,697,699],'w':[0.373,0.155,0.381,0.394,0.068,0.017,2.788,1.264,0.872]},'initial':0,'monitored':0,'temp':[4.73,3.93,6.3,9.55,10.72,14.08,15.52,15.31,12.23,10.65,9.51,9.81]},
		{'area':3.046,'action':2.85,'capacity':86.9,'local':{'p':[158,159,693,698,700,703],'w':[0.569,0.366,1.11,1.553,1.235,2.113]},'dispersal':{'p':[158,159,577,693,695,698,700,703],'w':[0.307,0.297,0.003,0.592,3.046,0.695,0.426,0.941]},'initial':0,'monitored':0,'temp':[3.77,2.8,5.02,8.24,9.37,12.73,14.14,14.03,11.02,9.58,8.55,8.82]},
		{'area':3.375,'action':0.58,'capacity':85.91,'local':{'p':[157,691,701,702],'w':[0.461,1.256,1.807,0.699]},'dispersal':{'p':[157,158,691,692,696,697,701,702],'w':[0.228,0.163,0.55,0.064,3.375,0.822,1.098,0.307]},'initial':0,'monitored':0,'temp':[4.71,3.9,6.21,9.46,10.58,13.95,15.37,15.18,12.08,10.56,9.47,9.74]},
		{'area':5.461,'action':0.9,'capacity':136.82,'local':{'p':[158,579,692,694,699,701],'w':[1.086,0.146,2.957,3.099,0.063,1.001]},'dispersal':{'p':[157,158,579,692,694,696,697,699,701],'w':[0.138,0.787,0.23,1.491,1.115,1.084,5.461,0.159,0.576]},'initial':0,'monitored':0,'temp':[4.81,4.02,6.38,9.63,10.78,14.15,15.58,15.37,12.27,10.71,9.58,9.87]},
		{'area':6.015,'action':2.72,'capacity':157.38,'local':{'p':[158,159,695],'w':[1.538,4.329,1.553]},'dispersal':{'p':[158,159,695,698,701,703,713],'w':[0.636,2.043,0.724,6.015,0.998,0.001,0.006]},'initial':0,'monitored':0,'temp':[3.68,2.68,4.85,8.06,9.18,12.52,13.94,13.83,10.8,9.41,8.44,8.69]},
		{'area':1.31,'action':0.44,'capacity':34.59,'local':{'p':[158,577,693,694,697,700],'w':[0.413,0.306,1.634,2.307,0.063,0.784]},'dispersal':{'p':[158,577,693,694,697,699,700],'w':[0.318,0.332,0.609,0.864,0.193,1.31,0.363]},'initial':0,'monitored':0,'temp':[4.41,3.55,5.87,9.11,10.26,13.63,15.06,14.88,11.82,10.29,9.19,9.48]},
		{'area':0.726,'action':0.27,'capacity':19.5,'local':{'p':[158,693,695,699],'w':[0.86,0.778,1.235,0.784]},'dispersal':{'p':[158,693,695,699,700],'w':[0.531,0.419,0.592,0.426,0.726]},'initial':0,'monitored':0,'temp':[4.15,3.24,5.52,8.75,9.89,13.25,14.67,14.52,11.48,9.99,8.93,9.2]},
		{'area':5.225,'action':1.42,'capacity':131.48,'local':{'p':[159,696,697,702,711,713],'w':[0.199,1.807,1.001,1.795,2.565,0.261]},'dispersal':{'p':[158,159,696,697,698,701,702,711,713],'w':[0.439,0.208,0.906,0.17,1.02,5.225,0.766,1.141,0.104]},'initial':0,'monitored':0,'temp':[4.35,3.47,5.71,8.94,10.05,13.4,14.81,14.67,11.58,10.14,9.1,9.35]},
		{'area':1.694,'action':0.1,'capacity':42.86,'local':{'p':[689,691,696,701,711],'w':[1.77,0.527,0.699,1.795,0.874]},'dispersal':{'p':[689,691,696,701,702,711,720],'w':[0.779,0.304,0.413,0.706,1.694,0.56,0.004]},'initial':0,'monitored':0,'temp':[4.73,3.93,6.21,9.47,10.56,13.92,15.33,15.18,12.06,10.57,9.47,9.75]},
		{'area':7.147,'action':2.49,'capacity':124.87,'local':{'p':[135,159,576,577,693,695,705],'w':[2.683,1.134,0.563,1.371,0.364,2.113,2.294]},'dispersal':{'p':[135,159,576,577,693,695,698,703,705],'w':[1.199,0.573,0.343,0.539,0.204,0.892,0.002,7.147,0.952]},'initial':0,'monitored':0,'temp':[3.56,2.56,4.78,8.01,9.14,12.51,13.91,13.83,10.87,9.41,8.36,8.63]},
		{'area':4.73,'action':0.25,'capacity':71.91,'local':{'p':[569,705,706,707],'w':[1.019,2.007,2.67,3.343]},'dispersal':{'p':[569,704,705,706,707],'w':[0.566,4.73,0.881,1.116,1.311]},'initial':0,'monitored':0,'temp':[3.66,2.7,4.92,8.2,9.29,12.68,14.04,13.95,11,9.55,8.47,8.69]},
		{'area':4.432,'action':0.52,'capacity':52.88,'local':{'p':[135,159,569,703,704,706],'w':[0.575,1.912,0.852,2.294,2.007,0.562]},'dispersal':{'p':[135,159,569,703,704,705,706],'w':[0.333,0.849,0.439,1,0.841,4.432,0.336]},'initial':0,'monitored':0,'temp':[3.5,2.5,4.71,7.96,9.07,12.44,13.83,13.75,10.8,9.36,8.3,8.55]},
		{'area':5.019,'action':1.78,'capacity':82.44,'local':{'p':[159,704,705,708],'w':[2.557,2.67,0.562,3.647]},'dispersal':{'p':[159,704,705,706,708],'w':[1.103,1.077,0.326,5.019,1.412]},'initial':0,'monitored':0,'temp':[3.75,2.76,4.95,8.21,9.29,12.66,14.04,13.93,10.93,9.53,8.51,8.72]},
		{'area':5.169,'action':0.55,'capacity':79.17,'local':{'p':[160,569,704],'w':[2.227,1.591,3.343]},'dispersal':{'p':[160,569,704,707],'w':[0.891,0.771,1.368,5.169]},'initial':0,'monitored':0,'temp':[3.64,2.71,4.95,8.26,9.36,12.76,14.09,14.01,11.1,9.63,8.48,8.7]},
		{'area':5.698,'action':2.07,'capacity':130.62,'local':{'p':[159,706],'w':[2.622,3.647]},'dispersal':{'p':[159,161,706,708,713],'w':[1.149,0.521,1.466,5.698,0.05]},'initial':0,'monitored':0,'temp':[3.92,2.93,5.1,8.35,9.46,12.79,14.16,14.04,10.99,9.64,8.65,8.85]},
		{'area':3.493,'action':1.05,'capacity':83.85,'local':{'p':[714,716,719,847,850],'w':[1.466,2.143,1.458,1.07,1.186]},'dispersal':{'p':[709,714,716,717,719,847,850],'w':[3.493,0.645,0.985,0.035,0.736,0.507,0.524]},'initial':0,'monitored':0,'temp':[4.45,3.64,5.77,9.04,10.12,13.42,14.81,14.76,11.66,10.22,9.16,9.45]},
		{'area':1.687,'action':0.28,'capacity':32.93,'local':{'p':[73,711,713,714,716],'w':[3.011,2.821,0.324,0.034,0.942]},'dispersal':{'p':[73,710,711,713,714,715,716],'w':[1.14,1.687,1.178,0.361,0.167,0.033,0.482]},'initial':0,'monitored':0,'temp':[4.26,3.38,5.56,8.78,9.92,13.21,14.61,14.51,11.42,10.03,9,9.26]},
		{'area':4.526,'action':0.91,'capacity':111.2,'local':{'p':[689,701,702,710,713,716,720],'w':[0.354,2.565,0.874,2.821,0.554,2.111,0.098]},'dispersal':{'p':[73,159,689,701,702,710,711,713,716,720],'w':[0.019,0.054,0.213,1.088,0.35,1.104,4.526,0.302,0.911,0.175]},'initial':0,'monitored':0,'temp':[4.43,3.58,5.79,9.02,10.14,13.47,14.87,14.75,11.65,10.22,9.17,9.43]},
		{'area':12.992,'action':6.6,'capacity':317.86,'local':{'p':[73,161,182,715,717,849,856],'w':[0.791,3.713,0.4,1.244,1.108,2.57,0.91]},'dispersal':{'p':[73,161,182,712,715,717,849,856],'w':[0.433,1.526,0.243,12.992,0.514,0.433,1.007,0.408]},'initial':0,'monitored':0,'temp':[4.11,3.19,5.3,8.52,9.73,12.94,14.3,14.23,11.12,9.8,8.84,9.09]},
		{'area':3.777,'action':0.25,'capacity':51.33,'local':{'p':[73,161,701,710,711],'w':[1.632,3.279,0.261,0.324,0.554]},'dispersal':{'p':[73,159,161,698,701,708,710,711,713],'w':[0.713,1.515,1.365,0.018,0.28,0.073,0.148,0.266,3.777]},'initial':0,'monitored':0,'temp':[3.85,2.87,5,8.22,9.37,12.65,14.04,13.95,10.88,9.54,8.59,8.82]},
		{'area':1.295,'action':1.09,'capacity':36.9,'local':{'p':[73,709,710,715,716,717,850],'w':[0.179,1.466,0.034,1.284,0.475,0.997,0.209]},'dispersal':{'p':[73,709,710,714,715,716,717,849,850],'w':[0.146,0.613,0.091,1.295,0.516,0.293,0.463,0.011,0.227]},'initial':0,'monitored':0,'temp':[4.23,3.36,5.5,8.71,9.88,13.12,14.51,14.46,11.37,9.99,8.97,9.24]},
		{'area':1.691,'action':0.43,'capacity':43.99,'local':{'p':[73,712,714,717],'w':[1.989,1.244,1.284,0.9]},'dispersal':{'p':[73,710,712,714,715,716,717],'w':[0.88,0.062,0.687,0.573,1.691,0.04,0.447]},'initial':0,'monitored':0,'temp':[4.2,3.3,5.43,8.65,9.83,13.06,14.45,14.38,11.29,9.93,8.93,9.18]},
		{'area':4.774,'action':0.29,'capacity':119.93,'local':{'p':[162,709,710,711,714,719,720],'w':[0.61,2.143,0.942,2.111,0.475,0.427,1.885]},'dispersal':{'p':[73,162,689,709,710,711,714,715,716,719,720],'w':[0.085,0.315,0.087,0.855,0.367,0.861,0.265,0.021,4.774,0.271,0.807]},'initial':0,'monitored':0,'temp':[4.57,3.76,5.94,9.21,10.29,13.62,15.02,14.93,11.82,10.36,9.28,9.57]},
		{'area':1.446,'action':0.57,'capacity':38.26,'local':{'p':[712,714,715,849,850],'w':[1.108,0.997,0.9,1.746,0.284]},'dispersal':{'p':[709,712,714,715,717,849,850],'w':[0.038,0.614,0.431,0.429,1.446,0.742,0.256]},'initial':0,'monitored':0,'temp':[4.22,3.34,5.47,8.68,9.86,13.1,14.48,14.42,11.32,9.95,8.95,9.22]},
		{'area':3.352,'action':0.34,'capacity':85.35,'local':{'p':[157,689,690,720],'w':[0.914,1.531,3.165,2.55]},'dispersal':{'p':[157,162,689,690,691,718,720],'w':[0.522,0.04,0.692,1.407,0.004,3.352,1.097]},'initial':0,'monitored':0,'temp':[4.97,4.23,6.5,9.83,10.85,14.25,15.66,15.53,12.4,10.84,9.67,9.99]},
		{'area':5.534,'action':0.87,'capacity':141.48,'local':{'p':[162,181,709,716,842,847,848],'w':[3.121,0.058,1.458,0.427,0.819,1.06,2.519]},'dispersal':{'p':[162,181,709,716,719,842,847,848],'w':[1.355,0.119,0.613,0.305,5.534,0.352,0.46,1.074]},'initial':0,'monitored':0,'temp':[4.83,4.12,6.23,9.61,10.52,13.94,15.34,15.29,12.14,10.61,9.48,9.82]},
		{'area':5.115,'action':1.1,'capacity':132.06,'local':{'p':[162,689,690,711,716,718],'w':[2.764,1.646,0.264,0.098,1.885,2.55]},'dispersal':{'p':[162,689,690,702,711,716,718,720],'w':[1.214,0.767,0.284,0.002,0.15,0.813,0.95,5.115]},'initial':0,'monitored':0,'temp':[4.88,4.14,6.35,9.69,10.69,14.08,15.49,15.38,12.25,10.71,9.57,9.89]},
		{'area':6.945,'action':4.2,'capacity':193.04,'local':{'p':[163,682,722,726,727,838],'w':[3.635,1.542,1.835,1.186,1.539,0.964]},'dispersal':{'p':[163,682,721,722,726,727,838],'w':[1.52,0.788,6.945,0.774,0.575,0.62,0.521]},'initial':0,'monitored':0,'temp':[5.23,4.6,6.6,10.22,10.78,14.44,15.88,15.82,12.59,10.95,9.72,10.16]},
		{'area':5.824,'action':0.84,'capacity':148.41,'local':{'p':[680,682,687,721,725,727],'w':[1.937,1.439,1.363,1.835,0.707,2.211]},'dispersal':{'p':[680,682,687,721,722,725,727],'w':[0.851,0.693,0.584,0.85,5.824,0.425,0.877]},'initial':0,'monitored':0,'temp':[5.17,4.47,6.62,10.12,10.93,14.47,15.9,15.79,12.6,10.98,9.74,10.14]},
		{'area':3.917,'action':2.54,'capacity':109.01,'local':{'p':[179,724,826,829],'w':[1.086,2.039,1.313,0.341]},'dispersal':{'p':[179,723,724,728,826,829],'w':[0.573,3.917,0.789,1.371,0.605,0.222]},'initial':0,'monitored':0,'temp':[5.3,4.7,6.68,10.32,10.82,14.57,16.04,15.95,12.66,10.98,9.75,10.25]},
		{'area':2.659,'action':2.07,'capacity':76.46,'local':{'p':[72,723,728,826,828],'w':[1.929,2.039,0.182,0.873,0.971]},'dispersal':{'p':[72,723,724,726,728,826,828],'w':[0.825,0.812,2.659,0.09,0.583,0.453,0.496]},'initial':0,'monitored':0,'temp':[5.38,4.77,6.82,10.42,11,14.72,16.19,16.07,12.79,11.11,9.85,10.35]},
		{'area':7.715,'action':7.16,'capacity':227.14,'local':{'p':[72,154,678,680,722,726,727,732],'w':[0.214,0.625,3.071,1.125,0.707,1.974,1.665,0.031]},'dispersal':{'p':[72,154,678,680,722,725,726,727,732],'w':[0.796,0.357,1.153,0.564,0.356,7.715,0.9,0.656,0.393]},'initial':0,'monitored':0,'temp':[5.08,4.35,6.53,10,10.85,14.4,15.86,15.72,12.53,10.9,9.65,10.08]},
		{'area':6.875,'action':2.35,'capacity':182.53,'local':{'p':[721,725,727,728,838],'w':[1.186,1.974,2.149,3.325,0.507]},'dispersal':{'p':[72,721,724,725,726,727,728,838],'w':[1.328,0.578,0.146,0.9,6.875,0.861,1.222,0.345]},'initial':0,'monitored':0,'temp':[5.33,4.7,6.74,10.35,10.93,14.62,16.08,15.97,12.72,11.05,9.8,10.28]},
		{'area':3.405,'action':2.33,'capacity':96.45,'local':{'p':[721,722,725,726],'w':[1.539,2.211,1.665,2.149]},'dispersal':{'p':[721,722,725,726,727],'w':[0.76,0.99,0.822,0.949,3.405]},'initial':0,'monitored':0,'temp':[5.2,4.53,6.62,10.17,10.86,14.48,15.92,15.82,12.6,10.97,9.72,10.16]},
		{'area':5.33,'action':2.54,'capacity':144.32,'local':{'p':[724,726,838],'w':[0.182,3.325,2.929]},'dispersal':{'p':[72,179,723,724,726,728,838],'w':[0.122,0.546,1.239,0.397,1.423,5.33,1.343]},'initial':0,'monitored':0,'temp':[5.37,4.78,6.74,10.41,10.85,14.62,16.08,16,12.71,11.03,9.8,10.3]},
		{'area':2.888,'action':0.25,'capacity':67.97,'local':{'p':[730,814,817],'w':[0.753,1.497,1.793]},'dispersal':{'p':[7,13,166,729,730,814,817],'w':[0.253,0.081,1.131,2.888,0.369,0.666,0.869]},'initial':0,'monitored':0,'temp':[4.9,4.16,6.56,9.81,11.08,14.48,15.96,15.78,12.58,10.93,9.67,10.14]},
		{'area':1.474,'action':0.67,'capacity':39.72,'local':{'p':[164,729,731,733,817],'w':[0.006,0.753,1.618,0.604,0.649]},'dispersal':{'p':[38,39,164,166,729,730,731,733,735,817],'w':[0.276,0.005,0.097,0.337,0.358,1.474,0.605,0.372,0.001,0.348]},'initial':0,'monitored':0,'temp':[4.85,4.1,6.4,9.73,10.86,14.31,15.79,15.63,12.44,10.8,9.54,10.01]},
		{'area':1.294,'action':0.26,'capacity':33.24,'local':{'p':[164,730,733,735],'w':[0.402,1.618,1.407,1.63]},'dispersal':{'p':[38,39,164,166,730,731,733,735,828],'w':[0.187,0.006,0.158,0.004,0.603,1.294,0.75,0.738,0.029]},'initial':0,'monitored':0,'temp':[4.89,4.15,6.41,9.78,10.83,14.32,15.8,15.64,12.45,10.8,9.55,10.02]},
		{'area':3.926,'action':0.7,'capacity':73.11,'local':{'p':[39,72,678,725,734],'w':[0.136,0.727,2.554,0.031,2.349]},'dispersal':{'p':[39,42,72,152,674,675,678,679,725,732,734,735],'w':[0.029,0.172,0.301,0.176,0.053,0.449,1.042,0.008,0.433,3.926,0.938,0.084]},'initial':0,'monitored':0,'temp':[5,4.23,6.52,9.89,10.93,14.39,15.87,15.7,12.54,10.89,9.63,10.06]},
		{'area':3.716,'action':1.06,'capacity':94.35,'local':{'p':[730,731,735,817,820,828],'w':[0.604,1.407,0.309,2.257,0.69,2.982]},'dispersal':{'p':[730,731,733,735,817,820,822,826,828],'w':[0.32,0.503,3.716,0.291,0.953,0.417,0.041,0.059,1.213]},'initial':0,'monitored':0,'temp':[4.97,4.27,6.53,9.9,10.92,14.44,15.92,15.76,12.54,10.89,9.64,10.11]},
		{'area':2.026,'action':0.39,'capacity':52.41,'local':{'p':[72,164,732,735],'w':[0.118,0.643,2.349,1.863]},'dispersal':{'p':[39,42,44,72,164,675,732,734,735],'w':[0.118,0.227,0.234,0.248,0.205,0.023,0.991,2.026,0.774]},'initial':0,'monitored':0,'temp':[4.97,4.2,6.51,9.86,10.93,14.39,15.87,15.7,12.53,10.88,9.62,10.06]},
		{'area':3.625,'action':3.55,'capacity':107.58,'local':{'p':[72,164,731,733,734,828],'w':[1.655,1.359,1.63,0.309,1.863,0.524]},'dispersal':{'p':[39,72,164,730,731,732,733,734,735,828],'w':[0.004,0.786,0.536,0.004,0.684,0.095,0.202,0.799,3.625,0.295]},'initial':0,'monitored':0,'temp':[5,4.26,6.51,9.91,10.89,14.41,15.89,15.73,12.53,10.88,9.62,10.08]},
		{'area':1.835,'action':1.09,'capacity':47.32,'local':{'p':[9,10,23,26,47,737],'w':[0.765,0.155,2.16,0.824,1.796,1.604]},'dispersal':{'p':[9,10,23,26,47,50,736,737],'w':[0.433,0.123,0.904,0.429,0.731,0.037,1.835,0.764]},'initial':0,'monitored':0,'temp':[4.51,3.77,6.26,9.31,10.8,14.1,15.72,15.45,12.33,10.67,9.43,9.89]},
		{'area':4.938,'action':0.69,'capacity':123.03,'local':{'p':[10,23,61,167,736],'w':[2.153,0.836,0.935,1.836,1.604]},'dispersal':{'p':[10,23,47,61,167,736,737],'w':[0.958,0.515,0.117,0.358,0.8,0.54,4.938]},'initial':0,'monitored':0,'temp':[4.74,4.06,6.58,9.63,11.12,14.44,16.06,15.76,12.63,10.93,9.67,10.13]},
		{'area':3.913,'action':0.05,'capacity':94.01,'local':{'p':[739,742,750,751,802,805],'w':[1.368,0.204,1.683,0.086,0.937,1.605]},'dispersal':{'p':[168,738,739,742,745,750,751,802,805],'w':[0.902,3.913,0.574,0.188,0.033,0.731,0.146,0.423,0.657]},'initial':0,'monitored':0,'temp':[5.12,4.54,7.11,10.3,11.78,15.19,16.78,16.47,13.29,11.43,10.12,10.59]},
		{'area':4.388,'action':0.09,'capacity':107.91,'local':{'p':[738,740,742,744,746,749],'w':[1.368,0.068,1.638,1.784,1.51,0.876]},'dispersal':{'p':[168,738,739,740,741,742,743,744,746,749,802],'w':[0.598,0.559,4.388,0.079,0.042,0.692,0.09,0.764,0.673,0.365,0.037]},'initial':0,'monitored':0,'temp':[5.08,4.49,7.06,10.22,11.68,15.08,16.68,16.36,13.19,11.37,10.07,10.54]},
		{'area':0.308,'action':0,'capacity':7.32,'local':{'p':[739,742,746,806],'w':[0.068,0.98,0.84,0.663]},'dispersal':{'p':[739,740,742,746,806],'w':[0.219,0.308,0.503,0.437,0.361]},'initial':0,'monitored':0,'temp':[5.04,4.46,7.03,10.17,11.63,15.03,16.64,16.33,13.15,11.33,10.03,10.49]},
		{'area':2.33,'action':0,'capacity':57.51,'local':{'p':[167,669,673,744,749],'w':[0.962,0.043,1.294,1.979,2.335]},'dispersal':{'p':[167,669,673,739,741,744,747,748,749],'w':[0.529,0.143,0.607,0.163,2.33,0.784,0.015,0.033,0.865]},'initial':0,'monitored':0,'temp':[5.13,4.54,7.11,10.21,11.7,15.06,16.67,16.33,13.19,11.41,10.1,10.56]},
		{'area':3.749,'action':0.01,'capacity':92.71,'local':{'p':[738,739,740,801,802,803,806,809],'w':[0.204,1.638,0.98,0.222,2.317,0.394,1.298,0.641]},'dispersal':{'p':[738,739,740,742,746,801,802,803,806,809],'w':[0.216,0.739,0.279,3.749,0.107,0.193,0.929,0.247,0.538,0.342]},'initial':0,'monitored':0,'temp':[5.06,4.49,7.06,10.21,11.68,15.08,16.68,16.37,13.19,11.35,10.05,10.52]},
		{'area':3.355,'action':0.18,'capacity':82.54,'local':{'p':[168,670,745],'w':[2.173,1.277,2.3]},'dispersal':{'p':[168,669,670,739,743,745,749],'w':[0.964,0.087,0.539,0.086,3.355,1.013,0.794]},'initial':0,'monitored':0,'temp':[5.16,4.56,7.11,10.28,11.77,15.14,16.73,16.4,13.27,11.46,10.14,10.6]},
		{'area':2.333,'action':0,'capacity':57.95,'local':{'p':[167,739,741,746,749],'w':[2.036,1.784,1.979,0.588,0.089]},'dispersal':{'p':[167,739,741,744,746,749],'w':[0.973,0.826,0.768,2.333,0.387,0.138]},'initial':0,'monitored':0,'temp':[5.09,4.5,7.06,10.18,11.65,15.03,16.64,16.31,13.16,11.36,10.06,10.52]},
		{'area':10.746,'action':2.16,'capacity':245.22,'local':{'p':[71,168,663,667,670,743,755],'w':[2.072,1.949,0.896,3.208,2.278,2.3,1.762]},'dispersal':{'p':[71,168,663,667,670,738,743,745,750,751,755],'w':[0.751,0.767,0.472,1.288,1.024,0.069,0.938,10.746,0.123,1.294,0.919]},'initial':0,'monitored':0,'temp':[5.17,4.57,7.13,10.33,11.85,15.21,16.78,16.47,13.34,11.51,10.17,10.63]},
		{'area':5.614,'action':2.13,'capacity':150.56,'local':{'p':[167,739,740,744,806,807,813],'w':[2.544,1.51,0.84,0.588,1.51,2.066,0.497]},'dispersal':{'p':[167,739,740,742,744,746,806,807,813],'w':[1.085,0.655,0.261,0.118,0.308,5.614,0.589,0.934,0.37]},'initial':0,'monitored':0,'temp':[4.98,4.37,6.94,10.06,11.51,14.9,16.51,16.21,13.03,11.24,9.95,10.41]},
		{'area':0.015,'action':0,'capacity':0.36,'local':{'p':[],'w':[]},'dispersal':{'p':[741,747,748,749],'w':[0.179,0.015,0.033,0.497]},'initial':0,'monitored':0,'temp':[5.13,4.54,7.1,10.23,11.71,15.08,16.69,16.36,13.21,11.42,10.11,10.57]},
		{'area':0.033,'action':0,'capacity':0.81,'local':{'p':[],'w':[]},'dispersal':{'p':[741,747,748,749],'w':[0.22,0.015,0.033,0.58]},'initial':0,'monitored':0,'temp':[5.13,4.54,7.1,10.23,11.71,15.08,16.69,16.36,13.21,11.41,10.11,10.57]},
		{'area':1.988,'action':0.58,'capacity':50.15,'local':{'p':[669,739,741,744],'w':[0.837,0.876,2.335,0.089]},'dispersal':{'p':[168,669,670,673,739,741,743,744,747,748,749],'w':[0.082,0.367,0.052,0.115,0.402,0.864,0.823,0.169,0.015,0.033,1.988]},'initial':0,'monitored':0,'temp':[5.14,4.55,7.11,10.24,11.73,15.09,16.7,16.36,13.22,11.43,10.12,10.58]},
		{'area':3.076,'action':0.06,'capacity':75.96,'local':{'p':[738,751,796,797,805],'w':[1.683,1.531,0.44,1.807,0.561]},'dispersal':{'p':[168,738,745,750,751,755,796,797,805],'w':[0.066,0.68,0.101,3.076,0.627,0.676,0.212,0.726,0.34]},'initial':0,'monitored':0,'temp':[5.17,4.59,7.17,10.37,11.88,15.29,16.87,16.56,13.38,11.5,10.17,10.64]},
		{'area':2.124,'action':0,'capacity':51.28,'local':{'p':[738,750],'w':[0.086,1.531]},'dispersal':{'p':[168,738,745,750,751,755],'w':[0.122,0.111,1.557,0.599,2.124,0.099]},'initial':0,'monitored':0,'temp':[5.17,4.58,7.15,10.36,11.88,15.26,16.84,16.53,13.37,11.51,10.16,10.64]},
		{'area':4.525,'action':6.26,'capacity':98.85,'local':{'p':[71,753,756,757,765],'w':[0.76,2.174,1.865,1.491,1.859]},'dispersal':{'p':[71,658,752,753,756,757,758,759,762,765],'w':[0.487,0.071,4.525,0.91,0.691,0.6,0.734,0.119,0.01,0.803]},'initial':0,'monitored':0,'temp':[5.05,4.43,7,10.21,11.82,15.15,16.73,16.43,13.29,11.42,10.02,10.51]},
		{'area':3.606,'action':0.24,'capacity':18.78,'local':{'p':[71,752,755,765],'w':[1.307,2.174,2.284,0.876]},'dispersal':{'p':[71,745,752,753,755,765,798],'w':[0.662,0.001,0.953,3.606,1.302,0.524,0.04]},'initial':0,'monitored':0,'temp':[5.22,4.61,7.2,10.41,12,15.37,16.94,16.64,13.47,11.58,10.19,10.67]},
		{'area':1.47,'action':0.02,'capacity':36.05,'local':{'p':[665,666,756,757],'w':[1.532,0.17,0.656,1.735]},'dispersal':{'p':[658,659,665,666,754,756,757],'w':[0.76,0.103,0.561,0.233,1.47,0.404,0.669]},'initial':0,'monitored':0,'temp':[5.03,4.41,6.96,10.2,11.81,15.1,16.66,16.37,13.25,11.41,10.01,10.49]},
		{'area':7.497,'action':0.51,'capacity':81.85,'local':{'p':[71,745,753,788,796,798,799],'w':[0.411,1.762,2.284,1.376,0.644,3.006,0.356]},'dispersal':{'p':[71,174,745,750,751,753,755,765,788,796,798,799],'w':[0.231,0.028,0.571,0.702,0.096,1.296,7.497,0.206,0.553,0.785,1.076,0.472]},'initial':0,'monitored':0,'temp':[5.25,4.67,7.28,10.45,12.02,15.4,16.99,16.68,13.51,11.6,10.23,10.71]},
		{'area':1.341,'action':0.13,'capacity':16.53,'local':{'p':[71,666,752,754,757],'w':[0.665,0.63,1.865,0.656,1.524]},'dispersal':{'p':[71,665,666,752,754,756,757],'w':[0.423,0.029,0.399,0.8,0.335,1.341,0.657]},'initial':0,'monitored':0,'temp':[5.11,4.51,7.07,10.3,11.9,15.22,16.78,16.48,13.35,11.49,10.1,10.57]},
		{'area':1.644,'action':0.29,'capacity':42.46,'local':{'p':[752,754,756],'w':[1.491,1.735,1.524]},'dispersal':{'p':[658,752,754,756,757,758],'w':[0.391,0.808,0.638,0.569,1.644,0.145]},'initial':0,'monitored':0,'temp':[4.96,4.33,6.88,10.1,11.71,15.02,16.59,16.3,13.18,11.33,9.94,10.42]},
		{'area':3.199,'action':4.04,'capacity':96.39,'local':{'p':[648,652,658,759],'w':[0.808,1.108,1.266,1.904]},'dispersal':{'p':[648,652,658,752,757,758,759,762,765],'w':[0.407,0.52,0.551,0.658,0.166,3.199,0.809,0.009,0.101]},'initial':0,'monitored':0,'temp':[4.7,4.02,6.55,9.75,11.4,14.69,16.28,16,12.89,11.06,9.67,10.15]},
		{'area':1.874,'action':1.48,'capacity':49.09,'local':{'p':[648,758,762,764],'w':[1.313,1.904,2.484,0.234]},'dispersal':{'p':[648,752,758,759,762,764,765],'w':[0.654,0.099,0.766,1.874,0.872,0.272,0.219]},'initial':0,'monitored':0,'temp':[4.7,4.01,6.55,9.74,11.4,14.7,16.3,16.02,12.9,11.05,9.66,10.15]},
		{'area':0.06,'action':0,'capacity':1.38,'local':{'p':[],'w':[]},'dispersal':{'p':[169,170,760,761,777,789],'w':[0.138,0.069,0.06,0.302,0.052,0.32]},'initial':0,'monitored':0,'temp':[5.39,4.78,7.41,10.57,12.25,15.6,17.2,16.88,13.69,11.76,10.32,10.82]},
		{'area':1.499,'action':0,'capacity':2.91,'local':{'p':[765,789],'w':[2.217,0.298]},'dispersal':{'p':[169,170,760,761,762,765,789],'w':[0.099,0.434,0.06,1.499,0.061,1.032,0.687]},'initial':0,'monitored':0,'temp':[5.38,4.76,7.39,10.55,12.22,15.57,17.16,16.85,13.67,11.74,10.31,10.8]},
		{'area':1.675,'action':0.57,'capacity':44.38,'local':{'p':[170,759,764],'w':[1.864,2.484,1.227]},'dispersal':{'p':[170,648,752,758,759,761,762,764,765],'w':[0.743,0.05,0.031,0.026,0.995,0.056,1.675,0.642,0.53]},'initial':0,'monitored':0,'temp':[4.86,4.19,6.75,9.93,11.6,14.91,16.51,16.22,13.08,11.22,9.81,10.3]},
		{'area':2.849,'action':0,'capacity':54.56,'local':{'p':[170,171,764],'w':[1.623,0.761,2.192]},'dispersal':{'p':[169,170,171,763,764,777],'w':[0.039,0.669,0.508,2.849,0.95,1.335]},'initial':0,'monitored':0,'temp':[4.88,4.22,6.83,9.97,11.66,14.99,16.63,16.29,13.13,11.28,9.84,10.32]},
		{'area':5.717,'action':7.47,'capacity':172.06,'local':{'p':[170,171,639,641,648,649,759,762,763],'w':[1.2,0.855,0.154,0.612,0.908,1.696,0.234,1.227,2.192]},'dispersal':{'p':[170,171,639,641,648,649,759,762,763,764],'w':[0.538,0.467,0.098,0.302,0.443,0.71,0.174,0.453,0.929,5.717]},'initial':0,'monitored':0,'temp':[4.55,3.85,6.41,9.57,11.24,14.55,16.18,15.87,12.75,10.93,9.52,10]},
		{'area':5.384,'action':0.47,'capacity':27.98,'local':{'p':[752,753,761,789],'w':[1.859,0.876,2.217,0.38]},'dispersal':{'p':[170,752,753,755,758,759,761,762,765,789,798],'w':[0.171,0.769,0.317,0.151,0.068,0.149,0.806,0.345,5.384,0.277,0.715]},'initial':0,'monitored':0,'temp':[5.25,4.63,7.23,10.41,12.05,15.41,16.99,16.69,13.52,11.61,10.19,10.68]},
		{'area':2.232,'action':1.68,'capacity':58.54,'local':{'p':[172,767,768,769],'w':[0.927,1.802,2.404,1.319]},'dispersal':{'p':[172,766,767,768,769,771],'w':[0.531,2.232,0.708,1.088,0.593,0.157]},'initial':0,'monitored':0,'temp':[4.55,3.87,6.51,9.63,11.35,14.67,16.39,15.99,12.79,11.02,9.56,10.03]},
		{'area':2.382,'action':0.9,'capacity':61.43,'local':{'p':[171,766,768,769,770,771],'w':[1.286,1.802,0.044,1.302,0.564,1.886]},'dispersal':{'p':[171,766,767,768,769,770,771,777],'w':[0.63,0.673,2.382,0.206,0.551,0.325,0.755,0.113]},'initial':0,'monitored':0,'temp':[4.6,3.92,6.55,9.67,11.39,14.7,16.4,16.01,12.84,11.05,9.59,10.06]},
		{'area':5.167,'action':2.82,'capacity':129.83,'local':{'p':[70,172,766,767,771,772,774],'w':[2.892,1.336,2.404,0.044,1.426,1.507,0.439]},'dispersal':{'p':[70,172,766,767,768,771,772,774],'w':[1.135,0.723,0.883,0.087,5.167,0.603,0.747,0.341]},'initial':0,'monitored':0,'temp':[4.32,3.6,6.23,9.35,11.08,14.39,16.13,15.73,12.53,10.78,9.33,9.81]},
		{'area':2.416,'action':1.02,'capacity':58.44,'local':{'p':[172,766,767,770],'w':[1.74,1.319,1.302,2.399]},'dispersal':{'p':[172,766,767,769,770,778],'w':[0.843,0.6,0.656,2.416,1.097,0.006]},'initial':0,'monitored':0,'temp':[4.81,4.17,6.82,9.94,11.67,14.99,16.7,16.29,13.08,11.3,9.81,10.28]},
		{'area':3.296,'action':0.07,'capacity':72.68,'local':{'p':[171,172,767,769,777,778],'w':[0.075,0.348,0.564,2.399,3.111,1.086]},'dispersal':{'p':[171,172,767,769,770,777,778],'w':[0.17,0.291,0.299,0.882,3.296,1.373,0.519]},'initial':0,'monitored':0,'temp':[4.96,4.33,6.98,10.1,11.82,15.15,16.83,16.44,13.24,11.42,9.95,10.42]},
		{'area':3.108,'action':1.53,'capacity':82.36,'local':{'p':[171,767,768,774],'w':[2.145,1.886,1.426,1.808]},'dispersal':{'p':[171,766,767,768,771,774],'w':[0.989,0.077,0.769,0.697,3.108,0.895]},'initial':0,'monitored':0,'temp':[4.27,3.56,6.16,9.29,10.99,14.3,16.01,15.63,12.48,10.71,9.27,9.75]},
		{'area':4.942,'action':1.47,'capacity':85.43,'local':{'p':[70,172,768,775],'w':[1.846,0.817,1.507,1.556]},'dispersal':{'p':[70,172,768,772,775],'w':[0.706,0.429,0.669,4.942,0.694]},'initial':0,'monitored':0,'temp':[4.37,3.65,6.3,9.4,11.15,14.47,16.23,15.83,12.58,10.85,9.38,9.86]},
		{'area':2.92,'action':4.17,'capacity':93.29,'local':{'p':[637,640,774],'w':[1.333,1.157,3.247]},'dispersal':{'p':[637,640,773,774],'w':[0.608,0.563,2.92,1.343]},'initial':0,'monitored':0,'temp':[3.94,3.2,5.79,8.93,10.58,13.88,15.6,15.22,12.11,10.35,8.93,9.41]},
		{'area':5.372,'action':2.57,'capacity':145.94,'local':{'p':[70,171,640,768,771,773],'w':[1.401,1.199,1.306,0.439,1.808,3.247]},'dispersal':{'p':[70,171,640,768,771,773,774],'w':[0.583,0.6,0.673,0.242,0.713,1.231,5.372]},'initial':0,'monitored':0,'temp':[4.03,3.29,5.88,9.01,10.69,13.99,15.71,15.33,12.2,10.45,9.03,9.5]},
		{'area':9.148,'action':0.2,'capacity':96.48,'local':{'p':[172,772,780,933],'w':[1.922,1.556,2.848,1.744]},'dispersal':{'p':[172,772,775,780,933,938],'w':[0.89,0.63,9.148,1.12,0.821,0.005]},'initial':0,'monitored':0,'temp':[4.81,4.15,6.86,9.93,11.69,15,16.77,16.36,13.06,11.31,9.82,10.29]},
		{'area':3.309,'action':0.07,'capacity':73.28,'local':{'p':[779,781,931],'w':[1.938,2.413,1.688]},'dispersal':{'p':[193,776,779,781,786,794,931],'w':[0.132,3.309,0.902,0.993,0.744,0.027,0.685]},'initial':0,'monitored':0,'temp':[5.16,4.62,7.29,10.34,12.05,15.34,17.06,16.66,13.43,11.62,10.16,10.62]},
		{'area':6.565,'action':0.13,'capacity':161.25,'local':{'p':[171,770,778,782],'w':[0.791,3.111,1.16,0.975]},'dispersal':{'p':[169,170,171,760,761,763,767,770,777,778,782,784,789],'w':[0.13,0.12,0.469,0.043,0.001,1.155,0.065,1.207,6.565,0.516,0.363,0.532,0.323]},'initial':0,'monitored':0,'temp':[5.09,4.47,7.1,10.23,11.93,15.26,16.91,16.55,13.36,11.51,10.05,10.53]},
		{'area':3.317,'action':0.08,'capacity':53.89,'local':{'p':[172,770,777,781,782,791],'w':[1.906,1.086,1.16,1.249,0.798,0.988]},'dispersal':{'p':[172,769,770,777,778,779,781,782,791],'w':[0.882,0.002,0.517,0.524,3.317,0.059,0.55,0.341,0.425]},'initial':0,'monitored':0,'temp':[5.08,4.49,7.16,10.25,11.98,15.3,17,16.59,13.37,11.56,10.08,10.55]},
		{'area':5.48,'action':0,'capacity':37.07,'local':{'p':[172,776,780,781,931,933,936,937],'w':[1.573,1.938,2.475,1.293,0.908,0.682,0.233,0.178]},'dispersal':{'p':[172,776,778,779,780,781,931,933,936,937],'w':[0.775,0.751,0.038,5.48,0.997,0.567,0.447,0.313,0.149,0.117]},'initial':0,'monitored':0,'temp':[5.11,4.52,7.22,10.3,12.05,15.38,17.11,16.7,13.4,11.62,10.12,10.58]},
		{'area':3.225,'action':0.1,'capacity':25.16,'local':{'p':[172,775,779,933],'w':[0.597,2.848,2.475,1.926]},'dispersal':{'p':[172,775,779,780,933],'w':[0.43,1.257,1.083,3.225,0.871]},'initial':0,'monitored':0,'temp':[4.99,4.37,7.07,10.15,11.9,15.22,16.97,16.56,13.26,11.49,10,10.46]},
		{'area':4.34,'action':0.18,'capacity':73.6,'local':{'p':[172,776,778,779,791],'w':[0.171,2.413,1.249,1.293,0.521]},'dispersal':{'p':[172,173,776,778,779,781,784,786,791,794],'w':[0.212,0.249,0.9,0.535,0.62,4.34,0.067,0.259,0.499,0.421]},'initial':0,'monitored':0,'temp':[5.15,4.61,7.27,10.33,12.04,15.35,17.06,16.64,13.44,11.62,10.15,10.62]},
		{'area':0.683,'action':0,'capacity':16.78,'local':{'p':[777,778,791],'w':[0.975,0.798,0.926]},'dispersal':{'p':[777,778,782,784,791],'w':[0.517,0.449,0.683,0.528,0.407]},'initial':0,'monitored':0,'temp':[5.16,4.58,7.23,10.31,12.01,15.33,17,16.61,13.44,11.58,10.13,10.61]},
		{'area':0.264,'action':0,'capacity':6.2,'local':{'p':[790,792,793,795],'w':[0.839,0.353,0.687,0.404]},'dispersal':{'p':[783,785,790,792,793,795],'w':[0.264,0.118,0.403,0.289,0.263,0.342]},'initial':0,'monitored':0,'temp':[5.23,4.77,7.37,10.37,11.96,15.25,16.93,16.55,13.46,11.56,10.19,10.68]},
		{'area':6.552,'action':1.22,'capacity':115.57,'local':{'p':[173,785,787,788,789],'w':[0.848,1.409,0.276,0.485,3.736]},'dispersal':{'p':[173,777,781,782,784,785,787,788,789,791],'w':[1.129,0.613,0.066,0.335,6.552,0.683,0.171,0.206,1.53,0.291]},'initial':0,'monitored':0,'temp':[5.27,4.73,7.35,10.42,12.08,15.38,17.03,16.67,13.54,11.64,10.22,10.71]},
		{'area':2.934,'action':0.05,'capacity':57.53,'local':{'p':[173,784,788,790,792,793,794,929],'w':[0.588,1.409,0.545,0.868,0.361,1.191,1.555,0.145]},'dispersal':{'p':[173,783,784,785,788,790,792,793,794,929],'w':[0.361,0.029,0.603,2.934,0.319,0.353,0.283,0.374,0.657,0.19]},'initial':0,'monitored':0,'temp':[5.24,4.77,7.36,10.36,11.98,15.24,16.92,16.53,13.47,11.56,10.18,10.67]},
		{'area':3.86,'action':0.73,'capacity':95.02,'local':{'p':[193,794,929],'w':[1.62,2.247,2.274]},'dispersal':{'p':[193,776,781,786,794,929,931],'w':[0.8,0.565,0.239,3.86,0.934,0.979,0.079]},'initial':0,'monitored':0,'temp':[5.19,4.7,7.33,10.34,12,15.27,16.97,16.59,13.43,11.58,10.17,10.64]},
		{'area':0.268,'action':0,'capacity':1.32,'local':{'p':[784,788,789],'w':[0.276,0.698,0.735]},'dispersal':{'p':[784,787,788,789,798],'w':[0.238,0.268,0.632,0.364,0.106]},'initial':0,'monitored':0,'temp':[5.28,4.76,7.36,10.44,12.05,15.36,17,16.65,13.53,11.62,10.23,10.72]},
		{'area':2.892,'action':0.1,'capacity':49.74,'local':{'p':[174,755,784,785,787,789,790,795,798],'w':[0.894,1.376,0.485,0.545,0.698,0.135,1.17,0.701,1.353]},'dispersal':{'p':[174,755,784,785,787,788,789,790,795,798,799],'w':[0.374,0.623,0.325,0.323,0.267,2.892,0.19,0.449,0.323,0.547,0.428]},'initial':0,'monitored':0,'temp':[5.26,4.75,7.35,10.43,12.02,15.35,16.99,16.64,13.51,11.6,10.22,10.71]},
		{'area':3.791,'action':0.46,'capacity':64.03,'local':{'p':[761,765,784,787,788,798],'w':[0.298,0.38,3.736,0.735,0.135,1.703]},'dispersal':{'p':[169,170,760,761,765,777,784,787,788,789,798],'w':[0.114,0.002,0.06,0.581,0.273,0.387,1.482,0.254,0.222,3.791,0.692]},'initial':0,'monitored':0,'temp':[5.34,4.77,7.39,10.5,12.15,15.48,17.1,16.76,13.61,11.69,10.28,10.77]},
		{'area':0.926,'action':0,'capacity':22.86,'local':{'p':[783,785,788,793,795],'w':[0.839,0.868,1.17,0.127,0.897]},'dispersal':{'p':[783,785,788,790,793,795],'w':[0.25,0.443,0.643,0.926,0.194,0.529]},'initial':0,'monitored':0,'temp':[5.24,4.76,7.37,10.39,11.99,15.29,16.95,16.58,13.48,11.58,10.2,10.69]},
		{'area':1.065,'action':0,'capacity':20.65,'local':{'p':[778,781,782],'w':[0.988,0.521,0.926]},'dispersal':{'p':[173,778,781,782,784,791],'w':[0.117,0.571,0.607,0.342,0.351,1.065]},'initial':0,'monitored':0,'temp':[5.15,4.59,7.24,10.31,12.02,15.32,17.01,16.61,13.43,11.59,10.13,10.61]},
		{'area':2.168,'action':0,'capacity':52.83,'local':{'p':[783,785,793,795,918,925,929],'w':[0.353,0.361,1.464,1.122,0.239,1.974,0.718]},'dispersal':{'p':[783,785,792,793,794,795,918,925,929],'w':[0.208,0.315,2.168,0.414,0.06,0.548,0.242,0.792,0.413]},'initial':0,'monitored':0,'temp':[5.21,4.75,7.35,10.35,11.94,15.22,16.9,16.53,13.44,11.54,10.17,10.66]},
		{'area':0.497,'action':0,'capacity':11.44,'local':{'p':[783,785,790,792],'w':[0.687,1.191,0.127,1.464]},'dispersal':{'p':[783,785,790,792,793,795,929],'w':[0.235,0.665,0.187,0.789,0.497,0.007,0.006]},'initial':0,'monitored':0,'temp':[5.22,4.76,7.36,10.35,11.95,15.22,16.91,16.52,13.45,11.55,10.18,10.67]},
		{'area':4.05,'action':0.33,'capacity':90.44,'local':{'p':[173,785,786,929],'w':[2.379,1.555,2.247,1.355]},'dispersal':{'p':[173,776,781,785,786,792,794,929],'w':[0.999,0.024,0.724,0.719,0.835,0.057,4.05,0.654]},'initial':0,'monitored':0,'temp':[5.2,4.73,7.34,10.32,11.97,15.22,16.92,16.51,13.44,11.56,10.16,10.64]},
		{'area':2.191,'action':0.05,'capacity':54.54,'local':{'p':[174,783,788,790,792,918],'w':[2.332,0.404,0.701,0.897,1.122,0.796]},'dispersal':{'p':[174,783,788,790,792,793,795,918,925],'w':[1.027,0.173,0.451,0.363,0.491,0.001,2.191,0.475,0.024]},'initial':0,'monitored':0,'temp':[5.23,4.76,7.37,10.39,11.97,15.28,16.94,16.58,13.47,11.56,10.2,10.69]},
		{'area':1.085,'action':0.1,'capacity':24.35,'local':{'p':[750,755,797],'w':[0.44,0.644,0.788]},'dispersal':{'p':[750,755,796,797,799],'w':[0.216,1.343,1.085,0.419,0.295]},'initial':0,'monitored':0,'temp':[5.22,4.66,7.26,10.42,11.97,15.35,16.95,16.63,13.46,11.57,10.21,10.69]},
		{'area':2.509,'action':0.88,'capacity':60.39,'local':{'p':[750,796,799,804,805],'w':[1.807,0.788,1.49,1.925,0.487]},'dispersal':{'p':[750,796,797,799,804,805],'w':[0.835,0.39,2.509,0.689,0.845,0.343]},'initial':0,'monitored':0,'temp':[5.18,4.63,7.23,10.39,11.9,15.3,16.9,16.58,13.4,11.52,10.18,10.65]},
		{'area':3.165,'action':0,'capacity':12.5,'local':{'p':[755,788,789],'w':[3.006,1.353,1.703]},'dispersal':{'p':[753,755,765,787,788,789,798],'w':[0.077,1.297,0.797,0.028,0.63,0.782,3.165]},'initial':0,'monitored':0,'temp':[5.3,4.74,7.35,10.49,12.1,15.45,17.05,16.73,13.57,11.66,10.26,10.75]},
		{'area':5.604,'action':0.16,'capacity':135.2,'local':{'p':[755,797,804,919],'w':[0.356,1.49,1.755,1.445]},'dispersal':{'p':[174,755,788,796,797,799,804,918,919],'w':[1.081,0.316,0.286,0.351,0.624,5.604,0.811,0.065,0.643]},'initial':0,'monitored':0,'temp':[5.21,4.71,7.32,10.41,11.95,15.32,16.95,16.61,13.45,11.56,10.2,10.68]},
		{'area':0.961,'action':0.14,'capacity':24.61,'local':{'p':[803,808,809],'w':[2.152,1.265,1.544]},'dispersal':{'p':[800,803,807,808,809],'w':[0.961,1.059,0.01,0.609,0.804]},'initial':0,'monitored':0,'temp':[4.97,4.43,7.01,10.13,11.59,14.98,16.59,16.3,13.1,11.28,9.98,10.44]},
		{'area':4.46,'action':0.43,'capacity':112.55,'local':{'p':[175,742,802,803,804,919],'w':[4.166,0.222,2.19,0.585,2.884,0.208]},'dispersal':{'p':[175,742,801,802,803,804,805,919],'w':[1.615,0.227,4.46,0.878,0.375,1.186,0.024,0.288]},'initial':0,'monitored':0,'temp':[5.11,4.6,7.19,10.33,11.81,15.21,16.83,16.5,13.3,11.45,10.12,10.59]},
		{'area':3.723,'action':4.32,'capacity':112.67,'local':{'p':[738,742,801,804,805],'w':[0.937,2.317,2.19,0.2,2.253]},'dispersal':{'p':[738,739,742,801,802,803,804,805],'w':[0.526,0.036,1.037,0.967,3.723,0.035,0.231,0.832]},'initial':0,'monitored':0,'temp':[5.09,4.54,7.12,10.29,11.76,15.17,16.77,16.45,13.26,11.41,10.1,10.57]},
		{'area':5.38,'action':0.15,'capacity':134.61,'local':{'p':[175,742,800,801,808,809,902,904],'w':[2.27,0.394,2.152,0.585,0.911,0.46,1.385,1.326]},'dispersal':{'p':[175,742,800,801,802,803,808,809,810,902,904,906],'w':[0.877,0.296,0.667,0.327,0.024,5.38,0.456,0.296,0.076,0.628,0.637,0.005]},'initial':0,'monitored':0,'temp':[4.99,4.47,7.05,10.17,11.64,15.03,16.64,16.35,13.14,11.31,10,10.46]},
		{'area':5.466,'action':1.8,'capacity':137.45,'local':{'p':[797,799,801,802,805,919],'w':[1.925,1.755,2.884,0.2,1.6,1.135]},'dispersal':{'p':[175,797,799,801,802,804,805,919],'w':[0.048,0.807,0.817,1.185,0.176,5.466,0.666,0.588]},'initial':0,'monitored':0,'temp':[5.16,4.65,7.25,10.37,11.88,15.27,16.89,16.56,13.38,11.5,10.16,10.64]},
		{'area':2.45,'action':2.76,'capacity':73.28,'local':{'p':[738,750,797,802,804],'w':[1.605,0.561,0.487,2.253,1.6]},'dispersal':{'p':[738,750,797,801,802,804,805],'w':[0.759,0.323,0.258,0.054,0.969,0.707,2.45]},'initial':0,'monitored':0,'temp':[5.13,4.58,7.16,10.33,11.82,15.23,16.83,16.51,13.32,11.46,10.14,10.61]},
		{'area':1.752,'action':0.39,'capacity':44.26,'local':{'p':[740,742,746,807,809],'w':[0.663,1.298,1.51,0.624,1.619]},'dispersal':{'p':[740,742,746,806,807,809],'w':[0.209,0.682,0.764,1.752,0.4,0.73]},'initial':0,'monitored':0,'temp':[5.01,4.44,7.01,10.15,11.6,15,16.6,16.3,13.11,11.3,10,10.47]},
		{'area':6.308,'action':3.81,'capacity':169.26,'local':{'p':[176,746,806,808,809,813],'w':[3.028,2.066,0.624,0.145,1.793,2.434]},'dispersal':{'p':[176,746,800,806,807,808,809,813],'w':[1.251,0.926,0.006,0.314,6.308,0.17,0.688,1.172]},'initial':0,'monitored':0,'temp':[4.87,4.27,6.83,9.94,11.4,14.77,16.38,16.1,12.91,11.13,9.85,10.31]},
		{'area':1.117,'action':0.12,'capacity':27.93,'local':{'p':[176,800,803,807,809,810,902],'w':[1.903,1.265,0.911,0.145,0.338,0.321,0.075]},'dispersal':{'p':[176,800,803,807,808,809,810,902],'w':[0.737,0.439,0.504,0.173,1.117,0.226,0.22,0.169]},'initial':0,'monitored':0,'temp':[4.93,4.39,6.96,10.08,11.55,14.92,16.53,16.25,13.04,11.24,9.93,10.39]},
		{'area':2.221,'action':0.11,'capacity':55.95,'local':{'p':[742,800,803,806,807,808],'w':[0.641,1.544,0.46,1.619,1.793,0.338]},'dispersal':{'p':[176,742,800,803,806,807,808,809],'w':[0.069,0.406,0.518,0.383,0.703,0.774,0.198,2.221]},'initial':0,'monitored':0,'temp':[4.99,4.43,7.01,10.14,11.59,14.98,16.59,16.3,13.1,11.29,9.99,10.45]},
		{'area':3.812,'action':1.18,'capacity':99.98,'local':{'p':[176,808,902,903],'w':[2.575,0.321,2.781,3.12]},'dispersal':{'p':[176,803,808,810,902,903],'w':[1.081,0.106,0.188,3.812,1.206,1.433]},'initial':0,'monitored':0,'temp':[4.86,4.29,6.86,9.98,11.45,14.81,16.41,16.15,12.93,11.15,9.85,10.31]},
		{'area':4.536,'action':1.3,'capacity':117.5,'local':{'p':[177,897,901,903],'w':[3.88,2.087,1.574,2.006]},'dispersal':{'p':[177,811,897,901,903],'w':[1.741,4.536,0.913,0.668,0.997]},'initial':0,'monitored':0,'temp':[4.69,4.02,6.59,9.69,11.19,14.5,16.07,15.86,12.64,10.92,9.65,10.13]},
		{'area':0.003,'action':0.01,'capacity':0.14,'local':{'p':[11],'w':[0.174]},'dispersal':{'p':[11,812,813],'w':[0.495,0.003,0.094]},'initial':0,'monitored':0,'temp':[4.42,3.69,6.2,9.29,10.77,14.08,15.67,15.46,12.29,10.6,9.37,9.85]},
		{'area':7.888,'action':5.28,'capacity':217.93,'local':{'p':[10,11,48,167,176,177,746,807],'w':[0.033,5.024,1.291,0.786,0.851,2.614,0.497,2.434]},'dispersal':{'p':[10,11,48,167,176,177,746,807,812,813,903],'w':[0.148,2.162,0.567,0.325,0.435,1.058,0.266,0.96,0.003,7.888,0.024]},'initial':0,'monitored':0,'temp':[4.63,3.95,6.49,9.59,11.06,14.4,15.99,15.75,12.57,10.85,9.59,10.06]},
		{'area':3.652,'action':0.32,'capacity':92.47,'local':{'p':[729,817,819,822],'w':[1.497,0.254,1.82,0.872]},'dispersal':{'p':[166,729,814,815,817,819,822,890],'w':[1.076,0.602,3.652,0.069,0.404,0.77,0.384,0.047]},'initial':0,'monitored':0,'temp':[5.06,4.35,6.82,10.03,11.4,14.76,16.24,16.04,12.81,11.14,9.89,10.35]},
		{'area':1.502,'action':0.22,'capacity':37.81,'local':{'p':[178,819,822,823,886],'w':[1.247,2.277,1.113,0.591,0.392]},'dispersal':{'p':[178,814,815,819,822,823,886],'w':[0.45,0.148,1.502,0.916,0.523,0.358,0.352]},'initial':0,'monitored':0,'temp':[5.17,4.5,6.95,10.18,11.49,14.89,16.37,16.17,12.91,11.23,9.98,10.44]},
		{'area':4.925,'action':0.08,'capacity':122.78,'local':{'p':[821,823,824,825,829,880,882,885],'w':[2.414,0.486,0.942,1.12,0.045,1.974,1.927,0.008]},'dispersal':{'p':[816,821,823,824,825,829,880,882,885],'w':[4.925,0.909,0.314,0.486,0.452,0.126,0.776,0.873,0.115]},'initial':0,'monitored':0,'temp':[4.96,4.29,6.58,9.89,10.97,14.47,15.95,15.81,12.56,10.88,9.66,10.13]},
		{'area':4.028,'action':0.13,'capacity':98.78,'local':{'p':[729,730,733,814,820,822],'w':[1.793,0.649,2.257,0.254,0.169,2.105]},'dispersal':{'p':[729,730,733,814,817,820,822],'w':[0.894,0.378,0.934,0.457,4.028,0.222,0.821]},'initial':0,'monitored':0,'temp':[4.96,4.24,6.6,9.89,11.08,14.52,16,15.83,12.61,10.95,9.7,10.17]},
		{'area':0.407,'action':0,'capacity':10.15,'local':{'p':[],'w':[]},'dispersal':{'p':[166,818,819,890,891],'w':[0.021,0.407,0.539,0.847,0.254]},'initial':0,'monitored':0,'temp':[5.26,4.58,7.17,10.3,11.82,15.11,16.6,16.37,13.11,11.43,10.17,10.63]},
		{'area':4.167,'action':0.79,'capacity':106.9,'local':{'p':[814,815,822,886,891],'w':[1.82,2.277,0.048,1.825,0.655]},'dispersal':{'p':[166,814,815,818,819,822,886,890,891],'w':[0.137,0.713,0.874,0.378,4.167,0.19,0.818,0.211,0.355]},'initial':0,'monitored':0,'temp':[5.21,4.53,7.05,10.23,11.64,14.99,16.47,16.26,13,11.32,10.07,10.53]},
		{'area':3.395,'action':0.17,'capacity':85.1,'local':{'p':[178,733,817,821,822,823,826,828,829],'w':[0.778,0.69,0.169,1.686,0.35,1.043,1.134,0.132,0.853]},'dispersal':{'p':[178,733,817,820,821,822,823,826,828,829],'w':[0.322,0.32,0.154,3.395,0.72,0.263,0.459,0.488,0.109,0.444]},'initial':0,'monitored':0,'temp':[5.09,4.42,6.71,10.06,11.11,14.63,16.11,15.95,12.69,11.02,9.78,10.25]},
		{'area':2.338,'action':0,'capacity':58.45,'local':{'p':[816,820,823,829],'w':[2.414,1.686,0.901,1.53]},'dispersal':{'p':[816,820,821,823,825,829],'w':[1.05,0.71,2.338,0.504,0.128,0.689]},'initial':0,'monitored':0,'temp':[5.08,4.43,6.7,10.06,11.09,14.62,16.09,15.94,12.68,11,9.76,10.24]},
		{'area':2.154,'action':0.15,'capacity':54.41,'local':{'p':[178,814,815,817,819,820],'w':[1.298,0.872,1.113,2.105,0.048,0.35]},'dispersal':{'p':[178,733,814,815,817,819,820,822],'w':[0.561,0.059,0.457,0.419,0.919,0.105,0.405,2.154]},'initial':0,'monitored':0,'temp':[5.07,4.37,6.77,10.04,11.26,14.7,16.18,15.99,12.75,11.08,9.83,10.29]},
		{'area':2.882,'action':0.54,'capacity':74.33,'local':{'p':[178,815,816,820,821,885,886],'w':[1.865,0.591,0.486,1.043,0.901,1.254,0.583]},'dispersal':{'p':[178,815,816,820,821,823,880,885,886],'w':[0.692,0.404,0.274,0.508,0.39,2.882,0.088,0.495,0.353]},'initial':0,'monitored':0,'temp':[5.15,4.49,6.9,10.16,11.4,14.84,16.32,16.12,12.86,11.18,9.93,10.39]},
		{'area':7.63,'action':0.96,'capacity':194.46,'local':{'p':[179,816,825,827,866,874,882],'w':[2.813,0.942,1.404,0.847,0.221,2.909,1.69]},'dispersal':{'p':[179,186,816,824,825,827,866,874,882],'w':[1.217,0.002,0.482,7.63,0.595,0.296,0.249,1.236,0.767]},'initial':0,'monitored':0,'temp':[4.77,4.1,6.21,9.63,10.46,14.05,15.52,15.46,12.22,10.56,9.37,9.85]},
		{'area':1.961,'action':0.31,'capacity':50.56,'local':{'p':[179,816,824,827,829],'w':[0.173,1.12,1.404,1.392,2.047]},'dispersal':{'p':[179,816,821,824,825,827,829],'w':[0.287,0.584,0.079,0.689,1.961,0.423,0.891]},'initial':0,'monitored':0,'temp':[4.95,4.3,6.41,9.87,10.66,14.29,15.76,15.67,12.41,10.74,9.53,10.02]},
		{'area':4.105,'action':0.97,'capacity':106.95,'local':{'p':[723,724,820,828,829],'w':[1.313,0.873,1.134,2.665,2.399]},'dispersal':{'p':[179,723,724,733,820,826,828,829],'w':[0.005,0.633,0.44,0.085,0.589,4.105,1.059,1.036]},'initial':0,'monitored':0,'temp':[5.15,4.5,6.63,10.13,10.9,14.53,16.01,15.89,12.62,10.95,9.71,10.2]},
		{'area':0.58,'action':1.01,'capacity':19.57,'local':{'p':[179,824,825],'w':[1.408,0.847,1.392]},'dispersal':{'p':[179,824,825,827,829],'w':[0.758,0.49,0.618,0.58,0.103]},'initial':0,'monitored':0,'temp':[4.92,4.27,6.3,9.83,10.48,14.16,15.63,15.57,12.3,10.64,9.44,9.94]},
		{'area':3.674,'action':0.86,'capacity':94.97,'local':{'p':[72,724,733,735,820,826],'w':[1.054,0.971,2.982,0.524,0.132,2.665]},'dispersal':{'p':[72,724,731,733,735,820,826,828],'w':[0.509,0.475,0.006,1.195,0.349,0.241,1.055,3.674]},'initial':0,'monitored':0,'temp':[5.12,4.46,6.62,10.09,10.93,14.53,16.01,15.87,12.62,10.96,9.71,10.19]},
		{'area':4.323,'action':0.19,'capacity':108.28,'local':{'p':[179,723,816,820,821,825,826],'w':[1.212,0.341,0.045,0.853,1.53,2.047,2.399]},'dispersal':{'p':[179,723,816,820,821,825,826,827,829],'w':[0.577,0.289,0.161,0.435,0.582,0.803,0.999,0.024,4.323]},'initial':0,'monitored':0,'temp':[5.07,4.43,6.55,10.03,10.8,14.44,15.91,15.81,12.53,10.86,9.64,10.13]},
		{'area':2.962,'action':0.72,'capacity':77.06,'local':{'p':[832,833,837,841,868],'w':[1.273,1.03,1.613,0.841,2.254]},'dispersal':{'p':[830,831,832,833,837,841,846,868],'w':[2.962,0.037,0.619,0.532,0.633,0.506,0.008,0.97]},'initial':0,'monitored':0,'temp':[4.37,3.66,5.64,9.1,9.85,13.39,14.82,14.84,11.65,10.06,8.96,9.41]},
		{'area':1.45,'action':0.83,'capacity':40.39,'local':{'p':[180,832,834,835,837,839],'w':[1.142,1.532,0.689,0.008,1.144,0.578]},'dispersal':{'p':[180,830,831,832,834,835,837,839],'w':[0.5,0.106,1.45,0.649,0.357,0.119,0.511,0.297]},'initial':0,'monitored':0,'temp':[4.55,3.87,5.79,9.34,9.95,13.55,14.99,15.02,11.81,10.21,9.09,9.54]},
		{'area':2.132,'action':0,'capacity':53.11,'local':{'p':[830,831,837,839,841,846],'w':[1.273,1.532,0.154,1.02,0.324,1.948]},'dispersal':{'p':[181,830,831,832,837,839,841,846],'w':[0.024,0.576,0.644,2.132,0.134,0.475,0.301,0.848]},'initial':0,'monitored':0,'temp':[4.52,3.82,5.8,9.28,10,13.55,14.98,14.99,11.8,10.21,9.1,9.53]},
		{'area':2.308,'action':0.65,'capacity':60.27,'local':{'p':[830,836,837,863,868],'w':[1.03,1.727,0.492,0.23,0.432]},'dispersal':{'p':[830,833,836,837,863,864,865,868],'w':[0.432,2.308,0.68,0.289,0.275,0.361,0.849,0.26]},'initial':0,'monitored':0,'temp':[4.38,3.68,5.64,9.12,9.81,13.4,14.83,14.87,11.67,10.06,8.94,9.41]},
		{'area':2.465,'action':0.78,'capacity':65.51,'local':{'p':[180,831,835,840],'w':[1.587,0.689,2.076,2.43]},'dispersal':{'p':[163,180,831,834,835,839,840],'w':[0.16,0.734,0.319,2.465,0.836,0.117,1.064]},'initial':0,'monitored':0,'temp':[4.73,4.09,5.95,9.59,10.06,13.74,15.18,15.22,11.99,10.37,9.21,9.68]},
		{'area':4.339,'action':1.52,'capacity':114.49,'local':{'p':[162,163,831,834,839,840,843],'w':[0.488,2.914,0.008,2.076,1.084,0.017,2.183]},'dispersal':{'p':[162,163,831,834,835,839,840,843],'w':[0.376,1.243,0.138,0.796,4.339,0.424,0.146,0.897]},'initial':0,'monitored':0,'temp':[4.99,4.36,6.29,9.9,10.45,14.08,15.51,15.51,12.29,10.67,9.49,9.93]},
		{'area':4.662,'action':2.43,'capacity':128.71,'local':{'p':[180,833,837,838,840],'w':[2.091,1.727,0.54,0.332,1.516]},'dispersal':{'p':[179,180,833,836,837,838,840,865],'w':[0.165,0.833,0.765,4.662,0.312,0.156,0.727,1.119]},'initial':0,'monitored':0,'temp':[4.4,3.71,5.56,9.16,9.67,13.34,14.79,14.85,11.63,10.02,8.89,9.38]},
		{'area':1.3,'action':1.08,'capacity':37.63,'local':{'p':[180,830,831,832,833,836],'w':[0.783,1.613,1.144,0.154,0.492,0.54]},'dispersal':{'p':[180,830,831,832,833,836,837],'w':[0.373,0.725,0.449,0.245,0.294,0.306,1.3]},'initial':0,'monitored':0,'temp':[4.36,3.66,5.57,9.09,9.73,13.32,14.76,14.81,11.61,10.01,8.91,9.37]},
		{'area':8.293,'action':3.28,'capacity':221.01,'local':{'p':[163,179,721,726,728,836,840],'w':[1.219,0.457,0.964,0.507,2.929,0.332,4.274]},'dispersal':{'p':[163,179,721,726,728,836,838,840,865],'w':[0.576,1.169,0.458,0.29,1.277,0.193,8.293,1.637,0.09]},'initial':0,'monitored':0,'temp':[5.08,4.47,6.36,10.04,10.46,14.2,15.66,15.64,12.37,10.72,9.51,10.01]},
		{'area':1.043,'action':0.1,'capacity':26.58,'local':{'p':[831,832,835,843,846],'w':[0.578,1.02,1.084,1.031,0.405]},'dispersal':{'p':[831,832,834,835,839,843,846],'w':[0.33,0.425,0.126,0.515,1.043,0.47,0.282]},'initial':0,'monitored':0,'temp':[4.73,4.06,6.02,9.56,10.2,13.79,15.21,15.22,12.02,10.42,9.27,9.71]},
		{'area':5.112,'action':2.12,'capacity':136.85,'local':{'p':[163,180,834,835,836,838],'w':[1.101,0.651,2.43,0.017,1.516,4.274]},'dispersal':{'p':[163,179,180,834,835,836,838,840,865],'w':[0.574,0.091,0.308,0.88,0.129,0.696,1.783,5.112,0.003]},'initial':0,'monitored':0,'temp':[4.79,4.16,6,9.67,10.09,13.81,15.26,15.29,12.04,10.41,9.24,9.73]},
		{'area':4.765,'action':2.64,'capacity':130.63,'local':{'p':[181,830,832,844,845,846,859,868],'w':[2.474,0.841,0.324,0.455,3.096,0.23,1.071,0.463]},'dispersal':{'p':[181,830,832,841,844,845,846,859,868],'w':[0.98,0.384,0.186,4.765,0.352,1.267,0.16,0.526,0.23]},'initial':0,'monitored':0,'temp':[4.41,3.68,5.77,9.12,10.04,13.5,14.91,14.89,11.72,10.15,9.07,9.47]},
		{'area':2.242,'action':0.03,'capacity':55.98,'local':{'p':[181,719,844,847],'w':[2.341,0.819,1.549,1.71]},'dispersal':{'p':[181,719,842,844,847,848],'w':[1.004,0.457,2.242,0.756,0.756,0.091]},'initial':0,'monitored':0,'temp':[4.56,3.81,5.92,9.24,10.23,13.61,15.01,14.97,11.83,10.32,9.24,9.58]},
		{'area':2.582,'action':0.18,'capacity':64.94,'local':{'p':[162,835,839,846,848],'w':[0.432,2.183,1.031,1.031,2.175]},'dispersal':{'p':[162,835,839,843,846,848],'w':[0.368,1.007,0.475,2.582,0.463,0.926]},'initial':0,'monitored':0,'temp':[4.94,4.29,6.29,9.82,10.5,14.06,15.48,15.47,12.27,10.66,9.5,9.91]},
		{'area':3.947,'action':0.76,'capacity':101.1,'local':{'p':[181,182,841,842,845,847,850,862],'w':[0.736,2.698,0.455,1.549,0.477,1.15,0.212,0.677]},'dispersal':{'p':[181,182,841,842,844,845,847,850,862],'w':[0.385,1.094,0.242,0.59,3.947,0.231,0.485,0.23,0.392]},'initial':0,'monitored':0,'temp':[4.44,3.66,5.8,9.07,10.14,13.48,14.88,14.82,11.69,10.2,9.15,9.49]},
		{'area':4.055,'action':1.67,'capacity':107.97,'local':{'p':[184,841,844,859,862],'w':[0.875,3.096,0.477,1.36,2.911]},'dispersal':{'p':[184,841,844,845,859,862],'w':[0.483,1.235,0.382,4.055,0.677,1.217]},'initial':0,'monitored':0,'temp':[4.47,3.73,5.91,9.19,10.21,13.63,15.04,14.98,11.81,10.24,9.17,9.56]},
		{'area':2.387,'action':0.04,'capacity':59.88,'local':{'p':[181,832,839,841,843,848],'w':[1.465,1.948,0.405,0.23,1.031,1.26]},'dispersal':{'p':[181,830,832,839,841,843,846,848],'w':[0.654,0.007,0.841,0.228,0.264,0.452,2.387,0.591]},'initial':0,'monitored':0,'temp':[4.64,3.95,5.98,9.43,10.21,13.72,15.14,15.14,11.96,10.36,9.25,9.66]},
		{'area':2.82,'action':0.71,'capacity':73.61,'local':{'p':[709,719,842,844,850],'w':[1.07,1.06,1.71,1.15,1.814]},'dispersal':{'p':[182,709,719,842,844,847,850],'w':[0.048,0.539,0.58,0.719,0.557,2.82,0.779]},'initial':0,'monitored':0,'temp':[4.5,3.72,5.84,9.13,10.18,13.52,14.91,14.86,11.73,10.26,9.2,9.52]},
		{'area':4.004,'action':0.64,'capacity':100.48,'local':{'p':[162,181,719,843,846],'w':[0.871,1.767,2.519,2.175,1.26]},'dispersal':{'p':[162,181,719,842,843,846,848],'w':[0.529,0.775,1.007,0.103,0.951,0.565,4.004]},'initial':0,'monitored':0,'temp':[4.9,4.23,6.3,9.75,10.55,14.04,15.45,15.42,12.24,10.66,9.51,9.89]},
		{'area':4.36,'action':1.34,'capacity':113.5,'local':{'p':[182,712,717,850],'w':[3.169,2.57,1.746,1.749]},'dispersal':{'p':[182,712,714,717,849,850,856],'w':[1.445,1.216,0.025,0.711,4.36,0.784,0.005]},'initial':0,'monitored':0,'temp':[4.23,3.37,5.51,8.71,9.91,13.15,14.52,14.46,11.35,9.97,8.97,9.25]},
		{'area':2.18,'action':1.24,'capacity':58.36,'local':{'p':[182,709,714,717,844,847,849],'w':[0.538,1.186,0.209,0.284,0.212,1.814,1.749]},'dispersal':{'p':[182,709,714,717,844,847,849,850],'w':[0.348,0.559,0.168,0.181,0.18,0.761,0.701,2.18]},'initial':0,'monitored':0,'temp':[4.34,3.51,5.66,8.88,10.03,13.3,14.69,14.63,11.53,10.1,9.07,9.37]},
		{'area':2.044,'action':0.37,'capacity':50.7,'local':{'p':[183,852,854,857,858],'w':[0.333,1.536,1.588,1.728,0.334]},'dispersal':{'p':[183,851,852,854,857,858],'w':[0.403,2.044,0.76,0.605,0.77,0.288]},'initial':0,'monitored':0,'temp':[4.63,3.91,6.26,9.42,10.59,14.01,15.43,15.27,12.07,10.44,9.39,9.78]},
		{'area':3.617,'action':0.58,'capacity':92.3,'local':{'p':[183,184,851,853,857,862],'w':[1.406,0.714,1.536,2.687,0.633,1.179]},'dispersal':{'p':[183,184,851,852,853,856,857,862],'w':[0.717,0.409,0.609,3.617,1.085,0.032,0.305,0.603]},'initial':0,'monitored':0,'temp':[4.63,3.89,6.21,9.39,10.54,13.94,15.36,15.22,12.02,10.42,9.38,9.75]},
		{'area':3.336,'action':0.32,'capacity':84.97,'local':{'p':[183,852,856,862],'w':[0.28,2.687,2.965,2.291]},'dispersal':{'p':[182,183,852,853,856,862],'w':[0.029,0.304,1.062,3.336,1.326,1.053]},'initial':0,'monitored':0,'temp':[4.54,3.79,6.07,9.25,10.42,13.77,15.18,15.05,11.88,10.33,9.3,9.65]},
		{'area':1.081,'action':0.23,'capacity':26.65,'local':{'p':[183,851,855,858],'w':[0.607,1.588,0.883,0.804]},'dispersal':{'p':[183,851,854,855,857,858],'w':[0.442,0.716,1.081,0.618,0.006,0.507]},'initial':0,'monitored':0,'temp':[4.54,3.81,6.18,9.31,10.5,13.92,15.34,15.19,11.99,10.36,9.31,9.71]},
		{'area':0.852,'action':0.16,'capacity':22.1,'local':{'p':[183,854,858],'w':[0.422,0.883,0.788]},'dispersal':{'p':[183,854,855,858],'w':[0.258,0.576,0.852,0.435]},'initial':0,'monitored':0,'temp':[4.47,3.72,6.1,9.22,10.42,13.84,15.26,15.11,11.91,10.28,9.24,9.64]},
		{'area':11.592,'action':7.22,'capacity':284.92,'local':{'p':[182,183,712,853,862],'w':[3.901,0.999,0.91,2.965,0.255]},'dispersal':{'p':[182,183,712,852,853,856,862],'w':[1.629,0.422,0.465,0.009,1.136,11.592,0.211]},'initial':0,'monitored':0,'temp':[4.15,3.31,5.49,8.67,9.9,13.16,14.53,14.46,11.34,9.89,8.91,9.23]},
		{'area':2.72,'action':0.15,'capacity':66.57,'local':{'p':[184,851,852,858,860],'w':[1.594,1.728,0.633,1.494,1.342]},'dispersal':{'p':[184,851,852,854,857,858,860],'w':[0.704,0.72,0.419,0.006,2.72,0.728,0.636]},'initial':0,'monitored':0,'temp':[4.6,3.87,6.22,9.39,10.54,13.97,15.38,15.25,12.05,10.42,9.35,9.75]},
		{'area':4.365,'action':0.86,'capacity':111.34,'local':{'p':[851,854,855,857,860,1015,1018],'w':[0.334,0.804,0.788,1.494,0.514,1.729,1.033]},'dispersal':{'p':[851,854,855,857,858,860,1015,1018],'w':[0.2,0.344,0.259,0.6,4.365,0.329,0.749,0.418]},'initial':0,'monitored':0,'temp':[4.48,3.74,6.13,9.24,10.44,13.88,15.29,15.15,11.96,10.32,9.25,9.67]},
		{'area':5.509,'action':1.25,'capacity':141.78,'local':{'p':[184,841,845,860,861,868,873],'w':[2.283,1.071,1.36,0.453,2.38,1.024,0.996]},'dispersal':{'p':[184,841,845,859,860,861,863,868,873],'w':[0.936,0.525,0.574,5.509,0.294,0.809,0.115,0.553,0.531]},'initial':0,'monitored':0,'temp':[4.49,3.77,5.96,9.25,10.24,13.71,15.13,15.07,11.89,10.28,9.18,9.6]},
		{'area':6.218,'action':3.03,'capacity':166.4,'local':{'p':[184,857,858,859,867,873,1015],'w':[2.625,1.342,0.514,0.453,1.413,0.868,2.445]},'dispersal':{'p':[184,857,858,859,860,867,873,1015],'w':[1.04,0.58,0.31,0.31,6.218,0.656,0.409,1.063]},'initial':0,'monitored':0,'temp':[4.58,3.87,6.2,9.37,10.52,13.97,15.37,15.25,12.07,10.43,9.33,9.75]},
		{'area':0.985,'action':0.21,'capacity':25.28,'local':{'p':[859,863,868,871,873],'w':[2.38,1.016,0.655,1.185,0.035]},'dispersal':{'p':[859,861,863,868,871,873],'w':[1.085,0.985,0.499,0.442,0.35,0.223]},'initial':0,'monitored':0,'temp':[4.48,3.77,5.92,9.24,10.19,13.68,15.1,15.06,11.88,10.26,9.15,9.58]},
		{'area':6.013,'action':0.6,'capacity':152.23,'local':{'p':[182,184,844,845,852,853,856],'w':[1.582,0.956,0.677,2.911,1.179,2.291,0.255]},'dispersal':{'p':[182,184,844,845,852,853,856,862],'w':[0.683,0.546,0.371,1.232,0.534,0.842,0.239,6.013]},'initial':0,'monitored':0,'temp':[4.52,3.77,5.99,9.22,10.32,13.7,15.1,15.01,11.84,10.3,9.25,9.61]},
		{'area':3.33,'action':0.36,'capacity':83.56,'local':{'p':[833,861,866,868,871,873],'w':[0.23,1.016,1.045,0.577,1.216,1.852]},'dispersal':{'p':[185,833,859,861,863,864,865,866,868,871,873],'w':[0.024,0.163,0.188,0.405,3.33,0.333,0.261,0.776,0.327,0.356,0.866]},'initial':0,'monitored':0,'temp':[4.49,3.79,5.91,9.26,10.16,13.68,15.1,15.08,11.88,10.26,9.14,9.58]},
		{'area':0.361,'action':0.17,'capacity':9.86,'local':{'p':[865],'w':[0.387]},'dispersal':{'p':[833,863,864,865,868],'w':[0.73,0.611,0.361,0.183,0.071]},'initial':0,'monitored':0,'temp':[4.42,3.72,5.75,9.18,9.95,13.51,14.94,14.96,11.75,10.15,9.02,9.48]},
		{'area':3.504,'action':2.38,'capacity':99.16,'local':{'p':[179,864,866],'w':[1.646,0.387,3.102]},'dispersal':{'p':[179,833,836,838,840,863,864,865,866],'w':[0.781,0.525,1.219,0.078,0.003,0.262,0.125,3.504,1.375]},'initial':0,'monitored':0,'temp':[4.46,3.78,5.72,9.23,9.88,13.51,14.95,14.98,11.76,10.14,9,9.49]},
		{'area':8.307,'action':5.12,'capacity':227.82,'local':{'p':[179,185,824,863,865,870,873,874],'w':[1.128,1.465,0.221,1.045,3.102,1.226,0.235,2.542]},'dispersal':{'p':[179,185,824,863,865,866,870,873,874],'w':[0.552,0.537,0.173,0.819,1.22,8.307,0.555,0.194,1.103]},'initial':0,'monitored':0,'temp':[4.54,3.85,5.95,9.33,10.19,13.73,15.17,15.16,11.95,10.32,9.16,9.63]},
		{'area':5.482,'action':3.1,'capacity':145.38,'local':{'p':[201,860,869,872,873,1015,1016],'w':[0.059,1.413,1.363,1.773,1.86,0.458,2.028]},'dispersal':{'p':[201,860,867,869,872,873,1011,1015,1016],'w':[0.131,0.689,5.482,0.479,0.797,0.867,0.03,0.262,0.842]},'initial':0,'monitored':0,'temp':[4.6,3.89,6.25,9.39,10.58,14.02,15.4,15.31,12.13,10.5,9.34,9.8]},
		{'area':2.131,'action':0.11,'capacity':53.44,'local':{'p':[830,833,841,859,861,863,871],'w':[2.254,0.432,0.463,1.024,0.655,0.577,0.802]},'dispersal':{'p':[830,833,841,859,861,863,864,868,871],'w':[0.934,0.258,0.371,0.494,0.255,0.313,0.076,2.131,0.264]},'initial':0,'monitored':0,'temp':[4.42,3.7,5.77,9.16,10,13.52,14.94,14.94,11.75,10.15,9.04,9.48]},
		{'area':0.783,'action':0.02,'capacity':19.17,'local':{'p':[185,867,870,872,873],'w':[0.317,1.363,0.538,0.881,0.597]},'dispersal':{'p':[185,867,869,870,872,873],'w':[0.174,0.634,0.783,0.294,0.506,0.369]},'initial':0,'monitored':0,'temp':[4.59,3.89,6.21,9.38,10.53,13.98,15.37,15.3,12.12,10.49,9.32,9.78]},
		{'area':4.477,'action':2.04,'capacity':120.83,'local':{'p':[185,866,869,872,874],'w':[2.074,1.226,0.538,2.459,2.194]},'dispersal':{'p':[185,866,869,870,872,873,874,875],'w':[0.804,0.64,0.322,4.477,1.049,0.009,0.988,0.082]},'initial':0,'monitored':0,'temp':[4.6,3.91,6.18,9.4,10.51,13.96,15.37,15.31,12.12,10.49,9.31,9.77]},
		{'area':0.453,'action':0,'capacity':11.33,'local':{'p':[861,863,868],'w':[1.185,1.216,0.802]},'dispersal':{'p':[861,863,868,871],'w':[0.611,0.693,0.478,0.453]},'initial':0,'monitored':0,'temp':[4.46,3.75,5.87,9.22,10.11,13.62,15.05,15.02,11.83,10.22,9.11,9.55]},
		{'area':7.066,'action':1.41,'capacity':182.18,'local':{'p':[201,867,869,870,874,875,1005],'w':[3.06,1.773,0.881,2.459,0.126,1.022,1.161]},'dispersal':{'p':[201,867,869,870,872,874,875,1005,1011,1016],'w':[1.261,0.78,0.339,1.024,7.066,0.161,0.463,0.555,0.028,0.122]},'initial':0,'monitored':0,'temp':[4.59,3.88,6.26,9.38,10.62,14.04,15.42,15.34,12.17,10.54,9.35,9.82]},
		{'area':4.333,'action':2.9,'capacity':115.07,'local':{'p':[185,859,860,861,863,866,867,869],'w':[1.843,0.996,0.868,0.035,1.852,0.235,1.86,0.597]},'dispersal':{'p':[185,859,860,861,863,866,867,869,870,873],'w':[0.746,0.457,0.504,0.054,0.713,0.232,0.791,0.284,0.01,4.333]},'initial':0,'monitored':0,'temp':[4.58,3.87,6.13,9.36,10.44,13.9,15.31,15.24,12.05,10.42,9.28,9.72]},
		{'area':11.925,'action':2.57,'capacity':307.55,'local':{'p':[186,824,866,870,872,875,882],'w':[2.528,2.909,2.542,2.194,0.126,2.857,0.35]},'dispersal':{'p':[179,186,824,866,870,872,874,875,882],'w':[0.032,1.033,1.235,1.102,0.879,0.187,11.925,1.176,0.264]},'initial':0,'monitored':0,'temp':[4.62,3.93,6.16,9.43,10.49,13.97,15.41,15.35,12.15,10.5,9.31,9.77]},
		{'area':6.578,'action':2.56,'capacity':175.33,'local':{'p':[186,200,872,874,1005],'w':[2.227,1.09,1.022,2.857,2.988]},'dispersal':{'p':[186,200,870,872,874,875,1005],'w':[0.951,0.574,0.057,0.543,1.196,6.578,1.285]},'initial':0,'monitored':0,'temp':[4.68,3.98,6.35,9.5,10.77,14.18,15.61,15.5,12.31,10.64,9.43,9.88]},
		{'area':4.542,'action':0.72,'capacity':116.34,'local':{'p':[186,877,878,882,883,1002,1006],'w':[1.875,1.43,0.937,2.417,0.195,0.988,0.482]},'dispersal':{'p':[186,187,876,877,878,882,883,1002,1006],'w':[0.886,0.051,4.542,0.566,0.407,1.06,0.162,0.405,0.295]},'initial':0,'monitored':0,'temp':[4.66,3.96,6.33,9.51,10.83,14.22,15.71,15.56,12.35,10.66,9.45,9.88]},
		{'area':2.611,'action':0.2,'capacity':65.32,'local':{'p':[876,878,1000,1002],'w':[1.43,2.417,1.473,1.452]},'dispersal':{'p':[876,877,878,879,997,1000,1002],'w':[0.692,2.611,1.051,0.075,0.012,0.726,0.653]},'initial':0,'monitored':0,'temp':[4.58,3.87,6.27,9.42,10.85,14.2,15.71,15.54,12.32,10.59,9.4,9.81]},
		{'area':3.126,'action':0.25,'capacity':77.81,'local':{'p':[876,877,879,881,883,1000],'w':[0.937,2.417,1.03,0.836,2.298,0.153]},'dispersal':{'p':[187,876,877,878,879,881,882,883,997,1000],'w':[0.017,0.504,0.91,3.126,0.469,0.391,0.055,1.003,0.049,0.205]},'initial':0,'monitored':0,'temp':[4.66,3.95,6.37,9.53,10.95,14.3,15.81,15.63,12.41,10.69,9.49,9.91]},
		{'area':2.151,'action':0.88,'capacity':57.84,'local':{'p':[878,881,997,998,1000],'w':[1.03,1.211,1.372,1.251,0.154]},'dispersal':{'p':[877,878,879,881,887,997,998,1000],'w':[0.036,0.512,2.151,0.73,0.154,0.619,0.553,0.186]},'initial':0,'monitored':0,'temp':[4.7,4.01,6.46,9.59,11.08,14.41,15.93,15.73,12.49,10.76,9.55,9.97]},
		{'area':2.45,'action':0.2,'capacity':61.78,'local':{'p':[816,882,885,889],'w':[1.974,1.161,1.659,1.649]},'dispersal':{'p':[816,823,880,882,885,889],'w':[0.853,0.153,2.45,0.617,0.739,0.714]},'initial':0,'monitored':0,'temp':[4.95,4.27,6.66,9.89,11.15,14.58,16.06,15.88,12.64,10.96,9.73,10.18]},
		{'area':2.093,'action':0.1,'capacity':51.14,'local':{'p':[878,879,883,887,892],'w':[0.836,1.211,1.092,1.53,0.786]},'dispersal':{'p':[878,879,881,883,884,887,888,892,998],'w':[0.468,0.766,2.093,0.584,0.029,0.604,0.04,0.42,0.139]},'initial':0,'monitored':0,'temp':[4.81,4.13,6.59,9.73,11.19,14.53,16.04,15.84,12.6,10.88,9.67,10.1]},
		{'area':8.216,'action':0.56,'capacity':204.94,'local':{'p':[186,187,816,824,874,876,880,883,889],'w':[1.81,0.723,1.927,1.69,0.35,2.417,1.161,0.139,0.74]},'dispersal':{'p':[186,187,816,824,874,876,878,880,882,883,889],'w':[0.758,0.319,0.818,0.779,0.259,0.971,0.025,0.484,8.216,0.134,0.314]},'initial':0,'monitored':0,'temp':[4.76,4.07,6.38,9.63,10.8,14.25,15.73,15.6,12.38,10.71,9.5,9.95]},
		{'area':2.532,'action':1.08,'capacity':67.72,'local':{'p':[187,876,878,881,882,884,888],'w':[2.734,0.195,2.298,1.092,0.139,0.096,0.382]},'dispersal':{'p':[187,876,878,881,882,883,884,888,892],'w':[1.01,0.199,0.932,0.577,0.206,2.532,0.043,0.226,0.148]},'initial':0,'monitored':0,'temp':[4.78,4.09,6.53,9.69,11.09,14.45,15.95,15.76,12.53,10.84,9.62,10.06]},
		{'area':3.14,'action':0.73,'capacity':80.94,'local':{'p':[188,883,886,888,891],'w':[1.406,0.096,0.369,2.763,2.39]},'dispersal':{'p':[187,188,881,883,884,886,888,891,892],'w':[0.001,0.565,0.088,0.161,3.14,0.32,1.018,1,0.589]},'initial':0,'monitored':0,'temp':[5.06,4.39,6.91,10.05,11.51,14.84,16.33,16.12,12.87,11.19,9.94,10.4]},
		{'area':2.146,'action':0.07,'capacity':52.83,'local':{'p':[816,823,880,886,888,889],'w':[0.008,1.254,1.659,2.356,0.243,0.931]},'dispersal':{'p':[816,823,880,885,886,888,889],'w':[0.142,0.661,0.638,2.146,0.959,0.268,0.421]},'initial':0,'monitored':0,'temp':[5.05,4.37,6.81,10.02,11.34,14.74,16.22,16.03,12.78,11.1,9.86,10.31]},
		{'area':5.141,'action':0.05,'capacity':126.24,'local':{'p':[815,819,823,884,885,888,891],'w':[0.392,1.825,0.583,0.369,2.356,1.607,1.71]},'dispersal':{'p':[815,819,823,884,885,886,888,889,891],'w':[0.191,0.83,0.336,0.221,0.939,5.141,0.698,0.032,0.806]},'initial':0,'monitored':0,'temp':[5.13,4.45,6.95,10.12,11.52,14.88,16.37,16.16,12.91,11.22,9.97,10.43]},
		{'area':2.671,'action':0.88,'capacity':70.76,'local':{'p':[881,892,992],'w':[1.53,2.442,1.281]},'dispersal':{'p':[879,881,887,892,992,998],'w':[0.088,0.637,2.671,1.093,0.595,0.736]},'initial':0,'monitored':0,'temp':[4.92,4.26,6.76,9.89,11.39,14.71,16.22,16.01,12.75,11.03,9.8,10.24]},
		{'area':2.726,'action':1.13,'capacity':72.85,'local':{'p':[187,883,884,885,886,889],'w':[1.635,0.382,2.763,0.243,1.607,0.5]},'dispersal':{'p':[187,881,883,884,885,886,888,889,891,892],'w':[0.619,0.049,0.257,1.008,0.152,0.735,2.726,0.282,0.005,0.189]},'initial':0,'monitored':0,'temp':[4.98,4.3,6.79,9.95,11.36,14.71,16.2,16,12.76,11.07,9.84,10.29]},
		{'area':1.865,'action':0.38,'capacity':47.36,'local':{'p':[187,880,882,885,888],'w':[1.785,1.649,0.74,0.931,0.5]},'dispersal':{'p':[187,880,882,885,886,888,889],'w':[0.774,0.669,0.478,0.461,0.023,0.322,1.865]},'initial':0,'monitored':0,'temp':[4.9,4.21,6.63,9.83,11.15,14.55,16.03,15.85,12.62,10.94,9.71,10.15]},
		{'area':22.364,'action':5.37,'capacity':509.36,'local':{'p':[54,55,57,177,894,897,899],'w':[1.214,2.653,2.21,2.135,2.115,0.325,1.667]},'dispersal':{'p':[53,54,55,57,166,177,189,814,818,819,890,891,894,895,897,899],'w':[0.198,0.604,1.004,0.8,0.788,0.91,0.011,0.066,0.391,0.259,22.364,0.881,1.867,0.081,0.18,0.625]},'initial':0,'monitored':0,'temp':[4.92,4.21,6.79,9.9,11.44,14.72,16.23,16.03,12.78,11…
		{'area':7.027,'action':0.65,'capacity':173.05,'local':{'p':[188,819,884,886],'w':[1.176,0.655,2.39,1.71]},'dispersal':{'p':[188,818,819,884,886,888,890,891,894],'w':[0.532,0.105,0.351,0.97,0.752,0.001,0.811,7.027,0.9]},'initial':0,'monitored':0,'temp':[5.16,4.49,7.05,10.18,11.69,15,16.48,16.26,13,11.32,10.07,10.53]},
		{'area':3.463,'action':0.1,'capacity':85.59,'local':{'p':[881,887,992],'w':[0.786,2.442,1.044]},'dispersal':{'p':[188,881,883,884,887,888,892,992],'w':[0.795,0.378,0.129,0.572,0.934,0.157,3.463,0.618]},'initial':0,'monitored':0,'temp':[4.99,4.33,6.85,9.98,11.46,14.79,16.29,16.08,12.82,11.12,9.88,10.33]},
		{'area':5.334,'action':1.97,'capacity':141.96,'local':{'p':[189,894,898,900,986],'w':[0.435,4.199,1.888,0.609,0.56]},'dispersal':{'p':[188,189,893,894,898,900,986],'w':[0.826,0.325,5.334,1.796,0.752,0.301,0.256]},'initial':0,'monitored':0,'temp':[4.79,4.11,6.67,9.77,11.29,14.6,16.13,15.93,12.67,10.98,9.73,10.2]},
		{'area':10.707,'action':0.27,'capacity':252.42,'local':{'p':[189,890,893,895],'w':[1.006,2.115,4.199,0.27]},'dispersal':{'p':[188,189,890,891,893,894,895,899],'w':[1.178,0.492,1.97,0.93,1.571,10.707,0.108,0.098]},'initial':0,'monitored':0,'temp':[4.89,4.2,6.77,9.87,11.4,14.7,16.22,16.02,12.75,11.07,9.82,10.3]},
		{'area':2.802,'action':2.17,'capacity':79.83,'local':{'p':[189,894,896],'w':[2.913,0.27,0.918]},'dispersal':{'p':[189,190,890,894,895,896,899,901],'w':[1.198,0.056,0.081,0.22,2.802,0.473,0.907,0.461]},'initial':0,'monitored':0,'temp':[4.81,4.15,6.72,9.82,11.33,14.64,16.2,16,12.74,11.03,9.75,10.23]},
		{'area':7.546,'action':10.2,'capacity':237.55,'local':{'p':[189,895,977,979,983,984],'w':[2.171,0.918,0.862,2.734,0.786,0.379]},'dispersal':{'p':[189,190,895,896,901,912,977,979,983,984],'w':[0.876,1.476,0.373,7.546,0.155,0.071,0.351,1.125,0.389,0.213]},'initial':0,'monitored':0,'temp':[4.9,4.29,6.88,9.98,11.47,14.8,16.37,16.16,12.89,11.15,9.84,10.3]},
		{'area':2.328,'action':0,'capacity':56.4,'local':{'p':[177,811,890,899,901],'w':[1.142,2.087,0.325,2.866,0.764]},'dispersal':{'p':[177,811,890,897,899,901],'w':[0.607,0.823,0.324,2.328,1.202,0.401]},'initial':0,'monitored':0,'temp':[4.72,4.03,6.6,9.7,11.21,14.52,16.07,15.87,12.64,10.93,9.67,10.15]},
		{'area':2.676,'action':1.95,'capacity':75.49,'local':{'p':[893,900,985,986],'w':[1.888,1.986,1.36,1.64]},'dispersal':{'p':[893,898,900,985,986],'w':[0.937,2.676,0.906,0.656,0.779]},'initial':0,'monitored':0,'temp':[4.75,4.08,6.63,9.74,11.25,14.56,16.1,15.91,12.64,10.94,9.68,10.14]},
		{'area':2.786,'action':0.38,'capacity':69.97,'local':{'p':[890,897,901],'w':[1.667,2.866,1.431]},'dispersal':{'p':[177,189,890,894,895,897,899,901],'w':[0.011,0.042,0.747,0.132,0.952,1.176,2.786,0.695]},'initial':0,'monitored':0,'temp':[4.75,4.07,6.64,9.74,11.25,14.56,16.11,15.91,12.67,10.96,9.7,10.18]},
		{'area':3.124,'action':2.23,'capacity':88.94,'local':{'p':[189,893,898,984,985],'w':[2.855,0.609,1.986,1.796,0.379]},'dispersal':{'p':[189,893,898,900,984,985],'w':[1.305,0.429,0.782,3.124,0.781,0.251]},'initial':0,'monitored':0,'temp':[4.8,4.15,6.71,9.81,11.32,14.63,16.18,15.99,12.72,11.01,9.74,10.2]},
		{'area':4.004,'action':1.36,'capacity':103.42,'local':{'p':[190,811,897,899,903],'w':[1.43,1.574,0.764,1.431,2.255]},'dispersal':{'p':[190,811,895,896,897,899,901,903],'w':[0.543,0.725,0.553,0.172,0.312,0.47,4.004,1.063]},'initial':0,'monitored':0,'temp':[4.8,4.16,6.73,9.83,11.33,14.65,16.22,16.01,12.77,11.04,9.75,10.22]},
		{'area':4.512,'action':0.43,'capacity':88.18,'local':{'p':[190,803,808,810,903,904,906],'w':[0.828,1.385,0.075,2.781,0.562,0.32,3.015]},'dispersal':{'p':[176,190,803,808,810,902,903,904,906],'w':[0.005,0.477,0.604,0.134,1.038,4.512,0.35,0.265,1.228]},'initial':0,'monitored':0,'temp':[4.9,4.36,6.94,10.06,11.53,14.9,16.5,16.24,13.01,11.21,9.9,10.36]},
		{'area':8.782,'action':6.14,'capacity':243.78,'local':{'p':[176,177,190,810,811,901,902],'w':[1.267,0.573,2.545,3.12,2.006,2.255,0.562]},'dispersal':{'p':[176,177,190,810,811,813,901,902,903],'w':[0.655,0.365,1.218,1.149,0.791,0.03,0.884,0.339,8.782]},'initial':0,'monitored':0,'temp':[4.8,4.19,6.77,9.87,11.36,14.7,16.28,16.05,12.82,11.07,9.77,10.24]},
		{'area':7.422,'action':0.42,'capacity':186.87,'local':{'p':[175,191,803,902,905,906,908,910],'w':[2.54,0.894,1.326,0.32,0.273,2.006,0.783,2.374]},'dispersal':{'p':[175,191,803,902,904,905,906,908,910],'w':[1.104,0.427,0.611,0.228,7.422,0.17,0.766,0.38,1.007]},'initial':0,'monitored':0,'temp':[5.03,4.53,7.12,10.24,11.72,15.1,16.72,16.42,13.2,11.37,10.04,10.5]},
		{'area':2.291,'action':0.9,'capacity':55.96,'local':{'p':[190,191,904,906,912],'w':[0.561,1.079,0.273,2.901,2.448]},'dispersal':{'p':[190,191,904,905,906,912],'w':[0.439,0.558,0.286,2.291,1.183,0.963]},'initial':0,'monitored':0,'temp':[4.93,4.41,7,10.11,11.6,14.95,16.56,16.3,13.06,11.25,9.93,10.38]},
		{'area':4.294,'action':0.76,'capacity':105.91,'local':{'p':[190,902,904,905],'w':[0.894,3.015,2.006,2.901]},'dispersal':{'p':[190,191,803,902,904,905,906],'w':[0.536,0.021,0.008,1.304,0.972,1.21,4.294]},'initial':0,'monitored':0,'temp':[4.92,4.4,6.99,10.1,11.58,14.94,16.55,16.29,13.05,11.24,9.92,10.38]},
		{'area':2.378,'action':0.31,'capacity':52.96,'local':{'p':[909,911,913,921,922,969],'w':[0.366,2.621,0.159,0.246,2.195,1.484]},'dispersal':{'p':[907,909,911,913,916,921,922,969],'w':[2.378,0.256,0.973,0.245,0.001,0.248,0.843,0.757]},'initial':0,'monitored':0,'temp':[5.01,4.53,7.13,10.23,11.73,15.08,16.72,16.45,13.2,11.37,10.02,10.47]},
		{'area':2.419,'action':0.07,'capacity':60.06,'local':{'p':[191,904,909,910,911],'w':[1.234,0.783,1.178,1.559,1.261]},'dispersal':{'p':[191,904,908,909,910,911],'w':[0.621,0.46,2.419,0.534,0.691,0.601]},'initial':0,'monitored':0,'temp':[5.03,4.56,7.16,10.26,11.75,15.11,16.74,16.46,13.22,11.39,10.05,10.5]},
		{'area':1.727,'action':0.09,'capacity':42.85,'local':{'p':[907,908,910,911,916,921],'w':[0.366,1.178,0.78,1.02,1.506,0.361]},'dispersal':{'p':[907,908,909,910,911,916,921,922],'w':[0.241,0.498,1.727,0.449,0.473,0.641,0.253,0.02]},'initial':0,'monitored':0,'temp':[5.03,4.56,7.15,10.24,11.74,15.09,16.73,16.45,13.22,11.38,10.04,10.5]},
		{'area':5.32,'action':1.08,'capacity':136.93,'local':{'p':[175,904,908,909,916,919],'w':[1.054,2.374,1.559,0.78,1.185,2.024]},'dispersal':{'p':[175,904,908,909,910,916,919],'w':[0.551,1.015,0.671,0.349,5.32,0.538,0.938]},'initial':0,'monitored':0,'temp':[5.08,4.6,7.2,10.3,11.8,15.17,16.8,16.5,13.28,11.43,10.09,10.56]},
		{'area':3.123,'action':0.12,'capacity':76.38,'local':{'p':[191,907,908,909,913],'w':[0.678,2.621,1.261,1.02,1.867]},'dispersal':{'p':[191,907,908,909,911,913,921,969],'w':[0.371,1.123,0.549,0.502,3.123,0.833,0.002,0.086]},'initial':0,'monitored':0,'temp':[5.02,4.54,7.14,10.24,11.74,15.09,16.72,16.45,13.2,11.37,10.03,10.48]},
		{'area':9.788,'action':4.37,'capacity':261.03,'local':{'p':[190,191,197,905,913],'w':[3.551,1.27,1.977,2.448,2.831]},'dispersal':{'p':[68,190,191,197,896,905,912,913,977,980],'w':[0.007,1.447,0.586,0.855,0.064,1.021,9.788,1.119,1.304,0.13]},'initial':0,'monitored':0,'temp':[4.93,4.39,6.99,10.11,11.6,14.95,16.56,16.31,13.04,11.24,9.91,10.36]},
		{'area':6.853,'action':1.35,'capacity':176.7,'local':{'p':[191,197,907,911,912,969],'w':[1.981,3.066,0.159,1.867,2.831,0.442]},'dispersal':{'p':[191,197,907,911,912,913,969],'w':[0.787,1.276,0.138,0.785,1.372,6.853,0.268]},'initial':0,'monitored':0,'temp':[4.97,4.47,7.07,10.18,11.68,15.03,16.65,16.39,13.13,11.31,9.97,10.42]},
		{'area':4.213,'action':0.28,'capacity':103.94,'local':{'p':[192,916,917,919,923],'w':[1.794,0.425,0.961,1.67,2.598]},'dispersal':{'p':[192,914,916,917,918,919,920,921,923,925],'w':[0.687,4.213,0.301,0.508,0.797,0.603,0.016,0.001,1.048,0.096]},'initial':0,'monitored':0,'temp':[5.07,4.6,7.19,10.22,11.76,15.09,16.76,16.45,13.28,11.41,10.06,10.53]},
		{'area':2.052,'action':0.32,'capacity':51.17,'local':{'p':[192,917,921,922,957,967],'w':[0.288,0.828,0.843,0.899,1.411,1.208]},'dispersal':{'p':[192,915,917,921,922,957,967],'w':[0.185,2.052,0.406,0.402,0.476,0.609,0.591]},'initial':0,'monitored':0,'temp':[5.01,4.53,7.13,10.18,11.7,15.04,16.71,16.43,13.21,11.36,10.02,10.47]},
		{'area':3.134,'action':1.14,'capacity':80.78,'local':{'p':[192,909,910,914,919,921],'w':[0.386,1.506,1.185,0.425,1.701,1.843]},'dispersal':{'p':[192,907,909,910,914,916,919,921],'w':[0.209,0.003,0.672,0.585,0.273,3.134,0.805,0.769]},'initial':0,'monitored':0,'temp':[5.05,4.58,7.17,10.24,11.75,15.1,16.75,16.45,13.25,11.4,10.06,10.52]},
		{'area':3.804,'action':0.82,'capacity':97.6,'local':{'p':[192,914,915,923,924,957,959],'w':[1.296,0.961,0.828,0.756,1.59,1.603,0.668]},'dispersal':{'p':[192,914,915,917,921,923,924,957,959],'w':[0.559,0.429,0.417,3.804,0.018,0.373,0.746,0.618,0.414]},'initial':0,'monitored':0,'temp':[5.04,4.56,7.16,10.19,11.73,15.05,16.73,16.44,13.24,11.38,10.04,10.49]},
		{'area':4.046,'action':0.89,'capacity':104.86,'local':{'p':[174,792,795,925],'w':[1.707,0.239,0.796,1.746]},'dispersal':{'p':[174,792,795,799,914,918,919,920,923,925],'w':[0.671,0.184,0.346,0.083,0.602,4.046,0.937,0.019,0.147,0.71]},'initial':0,'monitored':0,'temp':[5.16,4.7,7.3,10.33,11.88,15.21,16.87,16.54,13.39,11.5,10.15,10.62]},
		{'area':6.98,'action':1.92,'capacity':178.94,'local':{'p':[175,799,801,804,910,914,916],'w':[0.447,1.445,0.208,1.135,2.024,1.67,1.701]},'dispersal':{'p':[174,175,799,801,804,910,914,916,918,919],'w':[0.116,0.249,0.607,0.123,0.492,0.865,0.83,0.713,0.705,6.98]},'initial':0,'monitored':0,'temp':[5.13,4.66,7.26,10.32,11.84,15.2,16.85,16.53,13.35,11.47,10.13,10.6]},
		{'area':1.381,'action':0.2,'capacity':34.19,'local':{'p':[924,925,926],'w':[1.319,1.306,1.108]},'dispersal':{'p':[914,918,920,923,924,925,926],'w':[0.065,0.088,1.381,0.943,0.628,0.59,0.551]},'initial':0,'monitored':0,'temp':[5.14,4.66,7.26,10.28,11.85,15.15,16.84,16.51,13.35,11.48,10.12,10.58]},
		{'area':2.484,'action':0.07,'capacity':62.27,'local':{'p':[192,907,909,915,916,922],'w':[1.86,0.246,0.361,0.843,1.843,1.169]},'dispersal':{'p':[192,907,909,911,914,915,916,917,921,922],'w':[0.831,0.183,0.264,0.001,0.008,0.461,0.787,0.011,2.484,0.502]},'initial':0,'monitored':0,'temp':[5.02,4.54,7.13,10.19,11.71,15.05,16.71,16.42,13.21,11.37,10.02,10.48]},
		{'area':2.399,'action':0,'capacity':59.03,'local':{'p':[907,915,921,967,969],'w':[2.195,0.899,1.169,0.878,1.081]},'dispersal':{'p':[907,909,915,921,922,967,969],'w':[0.924,0.03,0.429,0.61,2.399,0.425,0.58]},'initial':0,'monitored':0,'temp':[5.01,4.53,7.13,10.21,11.72,15.06,16.71,16.44,13.2,11.36,10.02,10.47]},
		{'area':2.457,'action':0,'capacity':60.71,'local':{'p':[914,917,924],'w':[2.598,0.756,0.617]},'dispersal':{'p':[914,917,918,920,923,924,925],'w':[1.09,0.433,0.085,0.707,2.457,0.4,0.247]},'initial':0,'monitored':0,'temp':[5.1,4.63,7.22,10.24,11.8,15.11,16.79,16.48,13.31,11.44,10.08,10.55]},
		{'area':4.221,'action':0.08,'capacity':104.69,'local':{'p':[69,917,920,923,926,927,959],'w':[1.275,1.59,1.319,0.617,0.552,1.094,1.235]},'dispersal':{'p':[69,917,920,923,924,926,927,928,954,959],'w':[0.542,0.714,0.499,0.308,4.221,0.378,0.907,0.191,0.071,0.604]},'initial':0,'monitored':0,'temp':[5.11,4.63,7.23,10.26,11.82,15.13,16.82,16.52,13.31,11.45,10.1,10.55]},
		{'area':3.541,'action':0.81,'capacity':90.95,'local':{'p':[792,918,920,926,929],'w':[1.974,1.746,1.306,0.969,1.261]},'dispersal':{'p':[792,795,914,918,920,923,925,926,929],'w':[0.874,0.029,0.066,0.711,0.285,0.256,3.541,0.46,0.643]},'initial':0,'monitored':0,'temp':[5.18,4.71,7.31,10.32,11.91,15.2,16.88,16.53,13.4,11.52,10.15,10.63]},
		{'area':3.459,'action':0.04,'capacity':86.68,'local':{'p':[193,920,924,925,927,928,929],'w':[1.134,1.108,0.552,0.969,0.44,0.837,2.145]},'dispersal':{'p':[193,920,924,925,926,927,928,929],'w':[0.559,0.509,0.253,0.499,3.459,0.226,0.358,0.977]},'initial':0,'monitored':0,'temp':[5.19,4.72,7.33,10.33,11.93,15.21,16.9,16.56,13.4,11.53,10.16,10.63]},
		{'area':1.593,'action':0.21,'capacity':38.92,'local':{'p':[924,926,928],'w':[1.094,0.44,2.164]},'dispersal':{'p':[69,924,926,927,928,954],'w':[0.036,1.185,0.343,1.593,0.956,0.004]},'initial':0,'monitored':0,'temp':[5.15,4.67,7.28,10.3,11.88,15.17,16.87,16.56,13.35,11.5,10.13,10.59]},
		{'area':2.913,'action':0.47,'capacity':73.96,'local':{'p':[193,926,927,954],'w':[2.652,0.837,2.164,1.315]},'dispersal':{'p':[69,193,924,926,927,928,954],'w':[0.115,1.099,0.158,0.485,0.828,2.913,0.607]},'initial':0,'monitored':0,'temp':[5.18,4.7,7.32,10.33,11.93,15.21,16.91,16.6,13.39,11.53,10.16,10.61]},
		{'area':4.877,'action':0.49,'capacity':120.82,'local':{'p':[193,785,786,792,794,925,926],'w':[1.003,0.145,2.274,0.718,1.355,1.261,2.145]},'dispersal':{'p':[193,785,786,792,794,925,926,929],'w':[0.602,0.17,1.004,0.336,0.587,0.584,0.864,4.877]},'initial':0,'monitored':0,'temp':[5.21,4.74,7.35,10.34,11.96,15.22,16.92,16.54,13.43,11.55,10.17,10.64]},
		{'area':2.065,'action':0,'capacity':40.03,'local':{'p':[935,939],'w':[1.792,2.597]},'dispersal':{'p':[930,935,938,939],'w':[2.065,0.803,0.109,1.064]},'initial':0,'monitored':0,'temp':[4.91,4.3,6.98,9.99,11.71,14.94,16.71,16.4,13.1,11.32,9.89,10.35]},
		{'area':3.189,'action':0.07,'capacity':78.4,'local':{'p':[194,776,779,932,936],'w':[0.145,1.688,0.908,0.628,1.676]},'dispersal':{'p':[193,194,776,779,786,931,932,936,937],'w':[0.856,0.142,0.699,0.472,0.084,3.189,0.28,0.666,0.034]},'initial':0,'monitored':0,'temp':[5.16,4.61,7.29,10.34,12.05,15.34,17.07,16.69,13.42,11.61,10.16,10.61]},
		{'area':1.732,'action':0,'capacity':40.08,'local':{'p':[194,931,934],'w':[1.774,0.628,1.493]},'dispersal':{'p':[193,194,931,932,934,936,945],'w':[0.694,0.799,0.329,1.732,0.67,0.048,0.087]},'initial':0,'monitored':0,'temp':[5.16,4.61,7.28,10.32,12.01,15.29,17.03,16.68,13.39,11.57,10.15,10.6]},
		{'area':3.462,'action':0.02,'capacity':75.42,'local':{'p':[775,779,780,937,938],'w':[1.744,0.682,1.926,1.131,2.533]},'dispersal':{'p':[775,779,780,933,936,937,938,939],'w':[0.711,0.438,0.729,3.462,0.068,0.454,1.02,0.015]},'initial':0,'monitored':0,'temp':[4.96,4.34,7.04,10.09,11.84,15.13,16.88,16.5,13.2,11.43,9.96,10.42]},
		{'area':1.686,'action':0.05,'capacity':41.99,'local':{'p':[194,932,935,939,940],'w':[0.498,1.493,0.322,0.254,1.914]},'dispersal':{'p':[193,194,932,934,935,939,940,945],'w':[0.124,0.274,0.552,1.686,0.261,0.18,0.762,0.414]},'initial':0,'monitored':0,'temp':[5.13,4.59,7.25,10.29,11.96,15.23,16.98,16.65,13.35,11.54,10.12,10.57]},
		{'area':4.261,'action':0.16,'capacity':106.13,'local':{'p':[930,934,939,940,946],'w':[1.792,0.322,1.59,0.944,2.451]},'dispersal':{'p':[194,930,934,935,939,940,946],'w':[0.017,0.604,0.226,4.261,0.709,0.427,1.004]},'initial':0,'monitored':0,'temp':[5,4.42,7.09,10.1,11.78,15.02,16.78,16.49,13.19,11.39,9.98,10.43]},
		{'area':1.404,'action':0.05,'capacity':35.18,'local':{'p':[194,779,931,937,938],'w':[1.356,0.233,1.676,1.764,0.15]},'dispersal':{'p':[194,779,931,932,933,936,937,938],'w':[0.624,0.257,0.755,0.07,0.055,1.404,0.579,0.218]},'initial':0,'monitored':0,'temp':[5.12,4.55,7.24,10.3,12.02,15.31,17.05,16.68,13.38,11.58,10.12,10.58]},
		{'area':0.774,'action':0,'capacity':19.34,'local':{'p':[779,933,936,938],'w':[0.178,1.131,1.764,1.125]},'dispersal':{'p':[194,779,931,933,936,937,938],'w':[0.098,0.253,0.032,0.553,0.706,0.774,0.526]},'initial':0,'monitored':0,'temp':[5.07,4.48,7.17,10.23,11.97,15.26,17,16.63,13.32,11.53,10.07,10.53]},
		{'area':2.616,'action':0,'capacity':54.46,'local':{'p':[194,933,936,937,939],'w':[0.603,2.533,0.15,1.125,2.502]},'dispersal':{'p':[194,775,930,933,936,937,938,939],'w':[0.337,0.001,0.034,1.097,0.159,0.383,2.616,0.994]},'initial':0,'monitored':0,'temp':[4.97,4.36,7.05,10.09,11.83,15.1,16.85,16.5,13.19,11.41,9.96,10.42]},
		{'area':3.765,'action':0.14,'capacity':66.54,'local':{'p':[194,930,934,935,938],'w':[1.726,2.597,0.254,1.59,2.502]},'dispersal':{'p':[194,930,933,934,935,938,939,940],'w':[0.681,0.927,0.019,0.256,0.696,1.047,3.765,0.006]},'initial':0,'monitored':0,'temp':[4.98,4.38,7.06,10.09,11.81,15.07,16.82,16.49,13.19,11.4,9.97,10.43]},
		{'area':2.92,'action':0.07,'capacity':72.1,'local':{'p':[934,935,943,944,946],'w':[1.914,0.944,0.998,0.387,0.857]},'dispersal':{'p':[934,935,939,940,941,943,944,945,946,947],'w':[0.785,0.518,0.008,2.92,0.433,0.408,0.19,0.393,0.372,0.093]},'initial':0,'monitored':0,'temp':[5.11,4.58,7.24,10.26,11.92,15.18,16.93,16.63,13.32,11.51,10.1,10.55]},
		{'area':1.942,'action':0,'capacity':39.72,'local':{'p':[945,947,956],'w':[1.694,1.295,1.503]},'dispersal':{'p':[940,941,944,945,947,956],'w':[0.506,1.942,0.112,0.699,0.579,0.747]},'initial':0,'monitored':0,'temp':[5.12,4.6,7.25,10.27,11.89,15.15,16.9,16.61,13.32,11.49,10.1,10.55]},
		{'area':1.929,'action':0.11,'capacity':41.27,'local':{'p':[195,1073],'w':[2.894,1.185]},'dispersal':{'p':[195,942,946,1073],'w':[1.131,1.929,0.123,0.603]},'initial':0,'monitored':0,'temp':[4.97,4.43,7.08,10.07,11.7,14.93,16.71,16.49,13.16,11.34,9.96,10.41]},
		{'area':2.03,'action':0,'capacity':50.4,'local':{'p':[195,940,944,946],'w':[1.276,0.998,1.528,2.179]},'dispersal':{'p':[195,940,943,944,946],'w':[0.666,0.606,2.03,0.684,0.931]},'initial':0,'monitored':0,'temp':[5.08,4.54,7.2,10.21,11.84,15.09,16.85,16.58,13.27,11.45,10.06,10.51]},
		{'area':1.921,'action':0.12,'capacity':28.02,'local':{'p':[195,940,943,1073],'w':[1.548,0.387,1.528,0.33]},'dispersal':{'p':[195,940,941,943,944,947,949,1073],'w':[0.671,0.212,0.112,0.672,1.921,0.828,0.212,0.213]},'initial':0,'monitored':0,'temp':[5.08,4.56,7.21,10.22,11.84,15.09,16.85,16.6,13.28,11.45,10.06,10.51]},
		{'area':2.762,'action':0.06,'capacity':68.55,'local':{'p':[193,941,956],'w':[2.226,1.694,0.992]},'dispersal':{'p':[193,932,934,940,941,945,956],'w':[1.017,0.089,0.317,0.41,0.652,2.762,0.493]},'initial':0,'monitored':0,'temp':[5.15,4.63,7.28,10.3,11.94,15.21,16.94,16.63,13.36,11.53,10.13,10.58]},
		{'area':3.273,'action':0.18,'capacity':82.7,'local':{'p':[195,935,940,943],'w':[0.859,2.451,0.857,2.179]},'dispersal':{'p':[195,935,940,942,943,946],'w':[0.385,0.992,0.51,0.048,0.841,3.273]},'initial':0,'monitored':0,'temp':[5.02,4.46,7.13,10.13,11.78,15.01,16.78,16.51,13.2,11.4,10,10.45]},
		{'area':2.892,'action':0,'capacity':41.74,'local':{'p':[941,949,952,955,956],'w':[1.295,1.818,0.129,1.228,0.472]},'dispersal':{'p':[195,940,941,944,947,949,952,955,956,1073],'w':[0.001,0.095,0.538,0.951,2.892,0.798,0.134,0.479,0.279,0.111]},'initial':0,'monitored':0,'temp':[5.09,4.57,7.22,10.23,11.84,15.1,16.85,16.59,13.28,11.45,10.07,10.52]},
		{'area':5.454,'action':1.48,'capacity':140.78,'local':{'p':[69,959,961,964],'w':[4.689,2.345,0.758,2.587]},'dispersal':{'p':[69,948,959,961,964],'w':[2.138,5.454,1.069,0.365,1.104]},'initial':0,'monitored':0,'temp':[5.08,4.58,7.21,10.24,11.79,15.1,16.81,16.56,13.27,11.43,10.07,10.51]},
		{'area':4.459,'action':0.04,'capacity':102.41,'local':{'p':[947,955],'w':[1.818,0.907]},'dispersal':{'p':[210,944,947,949,953,955,1068,1070,1073],'w':[0.28,0.136,0.702,4.459,0.012,0.499,1.308,0.072,0.6]},'initial':0,'monitored':0,'temp':[5.06,4.55,7.2,10.21,11.81,15.07,16.83,16.6,13.26,11.43,10.05,10.5]},
		{'area':0.846,'action':0.05,'capacity':21.22,'local':{'p':[69],'w':[2.903]},'dispersal':{'p':[69,950,951,952,954,956],'w':[1.409,0.846,0.222,0.05,0.17,0.105]},'initial':0,'monitored':0,'temp':[5.11,4.61,7.24,10.26,11.83,15.11,16.84,16.57,13.3,11.46,10.1,10.54]},
		{'area':0.305,'action':0,'capacity':7.41,'local':{'p':[952],'w':[0.709]},'dispersal':{'p':[69,950,951,952,954,956],'w':[0.123,0.349,0.305,0.368,0.122,0.409]},'initial':0,'monitored':0,'temp':[5.1,4.6,7.23,10.25,11.83,15.11,16.84,16.58,13.29,11.46,10.09,10.53]},
		{'area':0.952,'action':0,'capacity':14.42,'local':{'p':[947,951,955,956],'w':[0.129,0.709,0.921,1.159]},'dispersal':{'p':[69,947,950,951,952,955,956],'w':[0.33,0.223,0.104,0.238,0.952,0.52,0.581]},'initial':0,'monitored':0,'temp':[5.1,4.59,7.23,10.25,11.83,15.1,16.84,16.58,13.29,11.45,10.08,10.53]},
		{'area':2.912,'action':0.25,'capacity':70.9,'local':{'p':[955,1068],'w':[0.788,3.448]},'dispersal':{'p':[69,949,953,955,1068],'w':[1.271,0.026,2.912,0.32,1.541]},'initial':0,'monitored':0,'temp':[5.09,4.59,7.24,10.26,11.84,15.12,16.85,16.62,13.29,11.45,10.09,10.53]},
		{'area':2.682,'action':0.4,'capacity':68.26,'local':{'p':[193,928,956],'w':[0.769,1.315,2.286]},'dispersal':{'p':[69,193,924,927,928,950,951,954,956],'w':[0.709,0.436,0.055,0.003,0.562,0.136,0.042,2.682,1.01]},'initial':0,'monitored':0,'temp':[5.15,4.65,7.28,10.3,11.89,15.17,16.89,16.59,13.35,11.5,10.13,10.58]},
		{'area':1.751,'action':0.09,'capacity':28.3,'local':{'p':[947,949,952,953,1068],'w':[1.228,0.907,0.921,0.788,0.513]},'dispersal':{'p':[69,947,949,952,953,955,956,1068],'w':[0.418,0.624,0.436,0.51,0.422,1.751,0.105,0.175]},'initial':0,'monitored':0,'temp':[5.09,4.58,7.22,10.24,11.83,15.1,16.84,16.59,13.28,11.45,10.08,10.52]},
		{'area':3.616,'action':0.08,'capacity':73.73,'local':{'p':[193,941,945,947,952,954],'w':[0.527,1.503,0.992,0.472,1.159,2.286]},'dispersal':{'p':[69,193,941,945,947,950,951,952,954,955,956],'w':[0.02,0.388,0.601,0.491,0.296,0.13,0.243,0.49,0.853,0.042,3.616]},'initial':0,'monitored':0,'temp':[5.13,4.62,7.26,10.28,11.88,15.15,16.88,16.6,13.33,11.49,10.11,10.56]},
		{'area':2.294,'action':0,'capacity':57.11,'local':{'p':[196,915,917,959,967],'w':[0.289,1.411,1.603,2.005,0.868]},'dispersal':{'p':[196,915,917,957,959,967],'w':[0.232,0.583,0.817,2.294,0.917,0.419]},'initial':0,'monitored':0,'temp':[5.02,4.53,7.14,10.18,11.71,15.04,16.72,16.45,13.22,11.37,10.02,10.47]},
		{'area':1.061,'action':0.12,'capacity':27.12,'local':{'p':[960,963,968,973],'w':[0.988,1.606,0.608,1.196]},'dispersal':{'p':[958,960,963,968,973,1062],'w':[1.061,0.568,0.704,0.401,0.541,0.023]},'initial':0,'monitored':0,'temp':[5.02,4.51,7.14,10.24,11.76,15.1,16.75,16.52,13.21,11.37,10.02,10.46]},
		{'area':5.703,'action':0.22,'capacity':141.65,'local':{'p':[69,196,917,924,948,957,961],'w':[0.391,1.399,0.668,1.235,2.345,2.005,1.186]},'dispersal':{'p':[69,196,917,924,948,957,959,961,967],'w':[0.313,0.639,0.351,0.589,0.926,0.806,5.703,0.56,0.009]},'initial':0,'monitored':0,'temp':[5.05,4.56,7.17,10.21,11.75,15.06,16.76,16.49,13.24,11.4,10.05,10.49]},
		{'area':2.413,'action':0.16,'capacity':59.46,'local':{'p':[958,963,965,966,973,1062,1063],'w':[0.988,0.562,0.526,1.185,0.244,1.079,1.556]},'dispersal':{'p':[958,960,963,965,966,973,1062,1063],'w':[0.374,2.413,0.346,0.294,0.54,0.182,0.506,0.713]},'initial':0,'monitored':0,'temp':[5.06,4.54,7.18,10.28,11.81,15.14,16.81,16.58,13.26,11.41,10.05,10.49]},
		{'area':2.111,'action':0.81,'capacity':56.54,'local':{'p':[196,948,959,964],'w':[1.281,0.758,1.186,1.223]},'dispersal':{'p':[196,948,959,961,964,965,966],'w':[0.603,0.436,0.555,2.111,0.491,0.107,0.614]},'initial':0,'monitored':0,'temp':[5.05,4.55,7.18,10.23,11.76,15.08,16.78,16.53,13.25,11.4,10.05,10.49]},
		{'area':2.241,'action':0.06,'capacity':56.32,'local':{'p':[196,967,969],'w':[1.618,0.51,2.21]},'dispersal':{'p':[196,962,963,966,967,968,969],'w':[0.676,2.241,0.728,0.044,0.312,0.178,0.964]},'initial':0,'monitored':0,'temp':[5.01,4.51,7.12,10.21,11.73,15.06,16.72,16.47,13.19,11.36,10.01,10.45]},
		{'area':1.708,'action':0.41,'capacity':44.16,'local':{'p':[958,960,966,968],'w':[1.606,0.562,0.793,0.693]},'dispersal':{'p':[196,958,960,962,963,966,968,969],'w':[0.181,0.6,0.33,0.714,1.708,0.386,0.371,0.05]},'initial':0,'monitored':0,'temp':[5.03,4.52,7.14,10.23,11.76,15.09,16.75,16.51,13.22,11.38,10.02,10.46]},
		{'area':3.607,'action':0.6,'capacity':92.18,'local':{'p':[69,948,961],'w':[1.215,2.587,1.223]},'dispersal':{'p':[69,948,961,964,965,966,1069],'w':[0.737,1.125,0.533,3.607,0.941,0.098,0.35]},'initial':0,'monitored':0,'temp':[5.09,4.59,7.23,10.28,11.83,15.14,16.84,16.61,13.29,11.44,10.09,10.53]},
		{'area':5.157,'action':0.28,'capacity':126.04,'local':{'p':[209,960,966,1063,1069],'w':[0.725,0.526,2.499,1.53,2.241]},'dispersal':{'p':[209,960,961,964,965,966,1063,1069],'w':[0.388,0.333,0.117,1.089,5.157,0.893,0.612,0.99]},'initial':0,'monitored':0,'temp':[5.11,4.6,7.26,10.33,11.87,15.19,16.88,16.66,13.32,11.47,10.11,10.54]},
		{'area':2.629,'action':0.04,'capacity':65.15,'local':{'p':[960,963,965],'w':[1.185,0.793,2.499]},'dispersal':{'p':[196,960,961,962,963,964,965,966],'w':[0.37,0.576,0.558,0.044,0.357,0.107,1.025,2.629]},'initial':0,'monitored':0,'temp':[5.07,4.56,7.2,10.27,11.8,15.13,16.81,16.58,13.27,11.42,10.06,10.5]},
		{'area':2.569,'action':0.17,'capacity':64.71,'local':{'p':[196,915,922,957,962,969],'w':[1.69,1.208,0.878,0.868,0.51,1.061]},'dispersal':{'p':[196,915,922,957,959,962,967,969],'w':[0.737,0.513,0.474,0.437,0.015,0.311,2.569,0.488]},'initial':0,'monitored':0,'temp':[5.01,4.52,7.13,10.2,11.71,15.05,16.71,16.45,13.2,11.36,10.01,10.46]},
		{'area':1.819,'action':0.28,'capacity':46.5,'local':{'p':[958,963,972,973],'w':[0.608,0.693,1.614,0.768]},'dispersal':{'p':[197,958,962,963,968,969,971,972,973],'w':[0.135,0.261,0.186,0.29,1.819,0.501,0.025,0.729,0.39]},'initial':0,'monitored':0,'temp':[5,4.49,7.1,10.22,11.74,15.07,16.71,16.48,13.18,11.35,10,10.44]},
		{'area':5.583,'action':1.16,'capacity':143.77,'local':{'p':[197,907,913,922,962,967],'w':[2.409,1.484,0.442,1.081,2.21,1.061]},'dispersal':{'p':[197,907,911,913,922,962,963,967,968,969,972],'w':[0.948,0.597,0.033,0.308,0.457,0.809,0.05,0.538,0.631,5.583,0.104]},'initial':0,'monitored':0,'temp':[5,4.51,7.12,10.22,11.73,15.07,16.71,16.45,13.19,11.35,10,10.45]},
		{'area':3.583,'action':2.59,'capacity':101.57,'local':{'p':[972,974,975,980,981,1048,1053,1059],'w':[0.699,1.272,2.708,0.653,0.312,0.013,0.08,2.878]},'dispersal':{'p':[970,972,974,975,980,981,1048,1049,1053,1059],'w':[3.583,0.442,0.607,0.882,0.437,0.263,0.169,0.004,0.13,1.065]},'initial':0,'monitored':0,'temp':[4.76,4.19,6.78,9.92,11.42,14.77,16.38,16.17,12.87,11.07,9.74,10.17]},
		{'area':2.182,'action':0.38,'capacity':55.87,'local':{'p':[208,972,973,974,1057,1062],'w':[0.542,1.061,1.233,1.656,0.185,1.281]},'dispersal':{'p':[208,968,971,972,973,974,1057,1062],'w':[0.306,0.039,2.182,0.516,0.54,0.712,0.182,0.575]},'initial':0,'monitored':0,'temp':[4.98,4.44,7.07,10.21,11.74,15.07,16.7,16.48,13.16,11.33,9.98,10.41]},
		{'area':4.555,'action':0.29,'capacity':114.59,'local':{'p':[968,970,971,973,974,980],'w':[1.614,0.699,1.061,0.219,2.111,0.659]},'dispersal':{'p':[197,968,969,970,971,972,973,974,980],'w':[1.184,0.625,0.081,0.324,0.444,4.555,0.197,0.846,0.357]},'initial':0,'monitored':0,'temp':[4.95,4.43,7.04,10.17,11.68,15.02,16.65,16.41,13.12,11.29,9.94,10.39]},
		{'area':1.553,'action':0.15,'capacity':39.05,'local':{'p':[958,960,968,971,972,1062],'w':[1.196,0.244,0.768,1.233,0.219,1.329]},'dispersal':{'p':[958,960,968,971,972,973,1062],'w':[0.514,0.236,0.388,0.542,0.21,1.553,0.599]},'initial':0,'monitored':0,'temp':[5.01,4.49,7.12,10.23,11.76,15.09,16.74,16.51,13.2,11.36,10.01,10.45]},
		{'area':3.372,'action':3.68,'capacity':101.84,'local':{'p':[208,970,971,972,1053],'w':[0.532,1.272,1.656,2.111,1.91]},'dispersal':{'p':[208,970,971,972,974,1053,1059],'w':[0.357,0.627,0.729,0.997,3.372,0.74,0.05]},'initial':0,'monitored':0,'temp':[4.9,4.35,6.96,10.1,11.62,14.95,16.58,16.36,13.05,11.23,9.88,10.32]},
		{'area':1.363,'action':2.96,'capacity':48.72,'local':{'p':[970,976,980,981],'w':[2.708,0.85,1.735,0.706]},'dispersal':{'p':[970,975,976,980,981,1048,1059],'w':[1.223,1.363,0.378,0.769,0.471,0.012,0.036]},'initial':0,'monitored':0,'temp':[4.7,4.12,6.7,9.84,11.34,14.68,16.29,16.09,12.79,11.01,9.67,10.11]},
		{'area':1.844,'action':0.64,'capacity':48.51,'local':{'p':[68,975,980,981],'w':[1.77,0.85,1.9,1.861]},'dispersal':{'p':[68,975,976,977,980,981],'w':[0.862,0.479,1.844,0.037,0.819,0.856]},'initial':0,'monitored':0,'temp':[4.77,4.2,6.78,9.92,11.42,14.76,16.36,16.15,12.85,11.07,9.74,10.18]},
		{'area':4.427,'action':0.11,'capacity':110.86,'local':{'p':[68,896,979,980],'w':[2.273,0.862,2.609,0.261]},'dispersal':{'p':[68,190,197,896,912,976,977,979,980],'w':[0.93,0.161,0.084,0.375,1.242,0.006,4.427,1.124,0.204]},'initial':0,'monitored':0,'temp':[4.93,4.37,6.97,10.09,11.58,14.93,16.52,16.29,13.01,11.22,9.89,10.34]},
		{'area':6.786,'action':0.3,'capacity':169.03,'local':{'p':[68,207,981,982,1043,1046,1049],'w':[1.289,1.414,0.923,2.235,1.099,0.62,2.464]},'dispersal':{'p':[68,207,978,981,982,1043,1046,1049],'w':[0.597,0.709,6.786,0.454,0.974,0.491,0.345,0.937]},'initial':0,'monitored':0,'temp':[4.8,4.23,6.78,9.92,11.42,14.74,16.31,16.12,12.83,11.08,9.75,10.17]},
		{'area':6.914,'action':0.86,'capacity':173,'local':{'p':[68,896,977,982,983],'w':[1.556,2.734,2.609,3.251,0.376]},'dispersal':{'p':[68,896,977,979,982,983],'w':[0.748,1.285,1.052,6.914,1.339,0.284]},'initial':0,'monitored':0,'temp':[4.93,4.35,6.94,10.05,11.54,14.88,16.46,16.24,12.96,11.2,9.88,10.32]},
		{'area':3.297,'action':0.73,'capacity':82.79,'local':{'p':[68,970,972,975,976,977],'w':[0.293,0.653,0.659,1.735,1.9,0.261]},'dispersal':{'p':[68,197,912,970,972,975,976,977,980],'w':[0.211,0.681,0.112,0.454,0.284,0.615,0.79,0.17,3.297]},'initial':0,'monitored':0,'temp':[4.86,4.3,6.9,10.03,11.53,14.88,16.49,16.26,12.97,11.17,9.83,10.27]},
		{'area':2.628,'action':1.57,'capacity':73.23,'local':{'p':[68,970,975,976,978,1048,1049],'w':[0.942,0.312,0.706,1.861,0.923,0.33,1.992]},'dispersal':{'p':[68,970,975,976,978,981,1048,1049,1059],'w':[0.526,0.18,0.32,0.688,0.457,2.628,0.266,0.776,0.096]},'initial':0,'monitored':0,'temp':[4.68,4.1,6.66,9.8,11.3,14.64,16.24,16.04,12.75,10.98,9.65,10.08]},
		{'area':10.111,'action':2.51,'capacity':262.64,'local':{'p':[68,198,978,979,983,1043],'w':[0.732,0.836,2.235,3.251,2.804,2.524]},'dispersal':{'p':[68,198,896,978,979,982,983,1043],'w':[0.384,0.408,0.001,0.98,1.345,10.111,1.212,1.103]},'initial':0,'monitored':0,'temp':[4.9,4.31,6.87,9.99,11.48,14.81,16.37,16.17,12.89,11.14,9.83,10.26]},
		{'area':5.004,'action':1.67,'capacity':132.5,'local':{'p':[198,896,979,982,984,985],'w':[1.525,0.786,0.376,2.804,2.311,1.204]},'dispersal':{'p':[189,198,896,979,982,983,984,985],'w':[0.001,0.758,0.461,0.255,1.185,5.004,0.899,0.544]},'initial':0,'monitored':0,'temp':[4.86,4.24,6.8,9.91,11.4,14.72,16.28,16.08,12.81,11.08,9.78,10.23]},
		{'area':1.611,'action':0.04,'capacity':40.45,'local':{'p':[189,896,900,983,985],'w':[0.57,0.379,1.796,2.311,0.75]},'dispersal':{'p':[189,896,898,900,983,984,985],'w':[0.311,0.324,0.001,0.754,1.004,1.611,0.431]},'initial':0,'monitored':0,'temp':[4.84,4.2,6.77,9.87,11.37,14.69,16.25,16.05,12.78,11.06,9.77,10.23]},
		{'area':2.142,'action':0.13,'capacity':53.97,'local':{'p':[198,898,900,983,984,986],'w':[1.607,1.36,0.379,1.204,0.75,0.465]},'dispersal':{'p':[198,898,900,983,984,985,986,995],'w':[0.778,0.566,0.259,0.574,0.299,2.142,0.313,0.016]},'initial':0,'monitored':0,'temp':[4.77,4.13,6.67,9.78,11.28,14.59,16.14,15.95,12.69,10.97,9.7,10.15]},
		{'area':2.897,'action':2.59,'capacity':83.61,'local':{'p':[198,893,898,985,990,995],'w':[0.263,0.56,1.64,0.465,0.959,1.907]},'dispersal':{'p':[188,198,893,898,985,986,990,995],'w':[0.509,0.232,0.315,0.655,0.275,2.897,0.522,0.773]},'initial':0,'monitored':0,'temp':[4.75,4.09,6.62,9.73,11.24,14.54,16.09,15.9,12.63,10.92,9.67,10.12]},
		{'area':4.806,'action':2.36,'capacity':122.22,'local':{'p':[199,989,993,1035],'w':[1.696,2.974,0.013,0.171]},'dispersal':{'p':[199,987,988,989,993,998,1001,1026,1035],'w':[0.673,4.806,1.547,1.1,0.128,0.252,0.559,0.347,0.141]},'initial':0,'monitored':0,'temp':[4.84,4.2,6.68,9.81,11.33,14.65,16.2,15.98,12.71,10.92,9.7,10.09]},
		{'area':1.794,'action':1.08,'capacity':48.79,'local':{'p':[996,998,1001],'w':[0.324,2.246,2.496]},'dispersal':{'p':[199,987,988,996,998,1001],'w':[0.054,2.006,1.794,0.249,1.118,0.889]},'initial':0,'monitored':0,'temp':[4.83,4.18,6.66,9.79,11.31,14.63,16.18,15.96,12.69,10.9,9.69,10.09]},
		{'area':3.689,'action':4.24,'capacity':112.88,'local':{'p':[205,987,993,1035,1037],'w':[0.207,2.974,2.899,1.596,0.882]},'dispersal':{'p':[199,205,987,989,993,1026,1035,1037,1039],'w':[0.167,0.217,1.22,3.689,1.136,0.099,0.647,0.342,0.055]},'initial':0,'monitored':0,'temp':[4.77,4.14,6.61,9.75,11.28,14.59,16.14,15.93,12.65,10.86,9.64,10.02]},
		{'area':2.712,'action':0.59,'capacity':70.05,'local':{'p':[986,991,992,995],'w':[0.959,1.158,2.274,0.872]},'dispersal':{'p':[188,986,990,991,992,995],'w':[0.679,0.387,2.712,0.577,0.989,0.417]},'initial':0,'monitored':0,'temp':[4.84,4.18,6.7,9.82,11.33,14.64,16.17,15.97,12.71,10.98,9.74,10.18]},
		{'area':1.901,'action':0.68,'capacity':50.1,'local':{'p':[199,990,992,995],'w':[2.364,1.158,0.452,1.58]},'dispersal':{'p':[199,990,991,992,995,998],'w':[1.084,0.5,1.901,0.217,0.785,0.266]},'initial':0,'monitored':0,'temp':[4.79,4.14,6.64,9.76,11.26,14.58,16.13,15.93,12.66,10.92,9.68,10.1]},
		{'area':4.119,'action':1.2,'capacity':106.83,'local':{'p':[887,892,990,991],'w':[1.281,1.044,2.274,0.452]},'dispersal':{'p':[188,887,892,990,991,992,998],'w':[0.939,0.505,0.407,0.87,0.324,4.119,0.812]},'initial':0,'monitored':0,'temp':[4.93,4.28,6.8,9.92,11.43,14.74,16.27,16.06,12.79,11.06,9.82,10.26]},
		{'area':1.91,'action':1.96,'capacity':57.38,'local':{'p':[199,205,987,989,994,1039],'w':[0.404,0.188,0.013,2.899,1.837,1.418]},'dispersal':{'p':[199,205,987,989,993,994,1037,1039],'w':[0.311,0.244,0.149,1.086,1.91,0.708,0.031,0.677]},'initial':0,'monitored':0,'temp':[4.67,4.04,6.5,9.63,11.15,14.45,16,15.81,12.55,10.78,9.55,9.95]},
		{'area':3.288,'action':1.69,'capacity':89.27,'local':{'p':[198,199,993,995,1039],'w':[0.921,1.88,1.837,0.35,2.444]},'dispersal':{'p':[198,199,993,994,995,1039],'w':[0.509,0.816,0.823,3.288,0.226,1.1]},'initial':0,'monitored':0,'temp':[4.63,3.98,6.45,9.57,11.09,14.39,15.93,15.76,12.5,10.76,9.52,9.93]},
		{'area':3.506,'action':1.72,'capacity':94.52,'local':{'p':[198,199,986,990,991,994],'w':[2.348,0.533,1.907,0.872,1.58,0.35]},'dispersal':{'p':[198,199,985,986,990,991,994,995],'w':[1.052,0.268,0.022,0.848,0.463,0.594,0.294,3.506]},'initial':0,'monitored':0,'temp':[4.73,4.08,6.59,9.7,11.2,14.51,16.06,15.87,12.61,10.89,9.63,10.07]},
		{'area':1.687,'action':1.42,'capacity':47.84,'local':{'p':[988,997,998,999,1001],'w':[0.324,1.311,1.056,1.103,1.508]},'dispersal':{'p':[988,996,997,998,999,1001],'w':[0.252,1.687,0.577,0.585,0.564,0.627]},'initial':0,'monitored':0,'temp':[4.69,4.02,6.47,9.6,11.12,14.44,15.99,15.77,12.52,10.75,9.55,9.94]},
		{'area':2.705,'action':2.28,'capacity':78.24,'local':{'p':[67,879,996,998,999,1000],'w':[1.001,1.372,1.311,0.823,0.509,1.307]},'dispersal':{'p':[67,877,878,879,996,997,998,999,1000],'w':[0.451,0.008,0.053,0.625,0.562,2.705,0.43,0.25,0.652]},'initial':0,'monitored':0,'temp':[4.59,3.9,6.33,9.46,10.97,14.29,15.83,15.63,12.39,10.63,9.45,9.84]},
		{'area':5.138,'action':0.51,'capacity':127.29,'local':{'p':[879,988,996,997],'w':[1.251,2.246,1.056,0.823]},'dispersal':{'p':[199,879,881,887,987,988,991,992,996,997,998,1001],'w':[0.227,0.517,0.051,0.643,0.224,0.714,0.221,0.772,0.436,0.422,5.138,0.003]},'initial':0,'monitored':0,'temp':[4.84,4.18,6.66,9.79,11.29,14.61,16.15,15.94,12.68,10.93,9.71,10.12]},
		{'area':1.724,'action':1.98,'capacity':53,'local':{'p':[67,996,997,1001,1026],'w':[2.008,1.103,0.509,0.99,0.887]},'dispersal':{'p':[67,996,997,999,1001,1026],'w':[0.867,0.444,0.33,1.724,0.496,0.536]},'initial':0,'monitored':0,'temp':[4.68,4.02,6.45,9.59,11.14,14.45,16,15.78,12.52,10.72,9.53,9.91]},
		{'area':6.204,'action':6.43,'capacity':185.79,'local':{'p':[67,200,877,878,879,997,1002,1006,1008],'w':[2.189,0.641,1.473,0.153,0.154,1.307,1.17,0.776,1.879]},'dispersal':{'p':[67,200,877,878,879,997,1000,1002,1006,1008],'w':[0.92,0.359,0.59,0.143,0.17,0.555,6.204,0.451,0.329,0.88]},'initial':0,'monitored':0,'temp':[4.49,3.79,6.19,9.32,10.84,14.16,15.69,15.5,12.27,10.51,9.34,9.72]},
		{'area':2.773,'action':0.49,'capacity':70.74,'local':{'p':[988,996,999,1026],'w':[2.496,1.508,0.99,1.737]},'dispersal':{'p':[987,988,996,998,999,1001,1026,1035],'w':[0.535,0.984,0.675,0.014,0.471,2.773,0.837,0.007]},'initial':0,'monitored':0,'temp':[4.78,4.13,6.59,9.73,11.27,14.58,16.13,15.91,12.64,10.84,9.64,10.01]},
		{'area':1.81,'action':0.32,'capacity':44.84,'local':{'p':[876,877,1000,1006],'w':[0.988,1.452,1.17,2.339]},'dispersal':{'p':[876,877,1000,1002,1006],'w':[0.555,0.634,0.65,1.81,1.038]},'initial':0,'monitored':0,'temp':[4.58,3.88,6.28,9.42,10.85,14.2,15.7,15.53,12.32,10.59,9.4,9.81]},
		{'area':7.766,'action':0.37,'capacity':193.28,'local':{'p':[200,204,1004,1005,1007,1008,1010,1012,1019],'w':[0.845,2.104,1.489,0.828,0.511,1.85,0.988,0.547,1.255]},'dispersal':{'p':[200,204,1003,1004,1005,1007,1008,1010,1012,1019],'w':[0.444,0.953,7.766,0.582,0.425,0.299,0.745,0.372,0.266,0.583]},'initial':0,'monitored':0,'temp':[4.75,4.08,6.55,9.62,11.13,14.48,15.9,15.73,12.5,10.79,9.57,9.98]},
		{'area':3.156,'action':0.99,'capacity':81.95,'local':{'p':[201,1003,1005,1009,1010],'w':[0.758,1.489,3.23,0.454,2.042]},'dispersal':{'p':[201,1003,1004,1005,1009,1010],'w':[0.463,0.758,3.156,1.416,0.288,0.77]},'initial':0,'monitored':0,'temp':[4.69,4,6.49,9.52,10.96,14.33,15.71,15.57,12.39,10.72,9.5,9.96]},
		{'area':8.612,'action':2.58,'capacity':225.59,'local':{'p':[200,201,872,875,1003,1004],'w':[2.137,1.269,1.161,2.988,0.828,3.23]},'dispersal':{'p':[200,201,872,875,1003,1004,1005],'w':[0.979,0.598,0.593,1.288,0.477,1.226,8.612]},'initial':0,'monitored':0,'temp':[4.7,4,6.46,9.53,10.93,14.3,15.7,15.57,12.38,10.71,9.5,9.95]},
		{'area':2.757,'action':0.08,'capacity':63.54,'local':{'p':[186,200,876,1000,1002],'w':[1.009,2.774,0.482,0.776,2.339]},'dispersal':{'p':[186,200,876,1000,1002,1006],'w':[0.553,1.204,0.331,0.506,0.856,2.757]},'initial':0,'monitored':0,'temp':[4.62,3.92,6.32,9.46,10.87,14.23,15.71,15.56,12.34,10.63,9.43,9.84]},
		{'area':6.868,'action':0.26,'capacity':167.86,'local':{'p':[63,67,204,1003,1008,1028,1032],'w':[2.01,0.359,1.039,0.511,4.304,0.073,3.016]},'dispersal':{'p':[63,67,204,1003,1007,1008,1028,1032],'w':[0.951,0.33,0.483,0.352,6.868,1.688,0.071,1.157]},'initial':0,'monitored':0,'temp':[4.76,4.11,6.55,9.67,11.27,14.59,16.1,15.87,12.6,10.78,9.6,9.95]},
		{'area':6.542,'action':2.9,'capacity':175.75,'local':{'p':[67,200,1000,1003,1007],'w':[0.484,2.488,1.879,1.85,4.304]},'dispersal':{'p':[67,200,1000,1003,1007,1008,1032],'w':[0.358,1.065,0.792,0.92,1.765,6.542,0.002]},'initial':0,'monitored':0,'temp':[4.68,4.01,6.45,9.56,11.11,14.44,15.93,15.73,12.48,10.71,9.52,9.89]},
		{'area':5.038,'action':0.83,'capacity':125.51,'local':{'p':[201,203,1004,1010,1012,1013,1019,1020],'w':[0.84,0.249,0.454,0.577,1.57,1.847,1.544,1.84]},'dispersal':{'p':[201,203,1004,1009,1010,1012,1013,1019,1020],'w':[0.447,0.232,0.324,5.038,0.251,0.557,0.747,0.706,0.797]},'initial':0,'monitored':0,'temp':[4.68,3.98,6.51,9.5,10.92,14.3,15.62,15.51,12.33,10.71,9.49,9.99]},
		{'area':1.351,'action':0,'capacity':33.62,'local':{'p':[1003,1004,1009,1012],'w':[0.988,2.042,0.577,1.887]},'dispersal':{'p':[1003,1004,1009,1010,1012],'w':[0.564,0.93,0.439,1.351,0.758]},'initial':0,'monitored':0,'temp':[4.7,4.02,6.51,9.54,10.99,14.36,15.73,15.59,12.4,10.74,9.52,9.98]},
		{'area':1.877,'action':0.78,'capacity':48.69,'local':{'p':[201,1013,1016],'w':[2.418,1.926,2.014]},'dispersal':{'p':[201,867,872,1011,1013,1016],'w':[1.059,0.064,0.036,1.877,0.876,1]},'initial':0,'monitored':0,'temp':[4.6,3.88,6.37,9.39,10.73,14.14,15.48,15.37,12.21,10.58,9.39,9.88]},
		{'area':1.657,'action':0.26,'capacity':42.53,'local':{'p':[1003,1009,1010,1019],'w':[0.547,1.57,1.887,1.692]},'dispersal':{'p':[1003,1009,1010,1012,1019],'w':[0.389,0.79,0.793,1.657,0.791]},'initial':0,'monitored':0,'temp':[4.71,4.03,6.54,9.55,11.02,14.39,15.74,15.61,12.41,10.75,9.53,10]},
		{'area':3.78,'action':1.18,'capacity':99.7,'local':{'p':[201,1009,1011,1016,1020],'w':[1.076,1.847,1.926,1.127,2.032]},'dispersal':{'p':[201,1009,1011,1013,1014,1016,1020],'w':[0.574,0.87,0.692,3.78,0.072,0.565,0.932]},'initial':0,'monitored':0,'temp':[4.59,3.88,6.38,9.38,10.75,14.16,15.48,15.37,12.21,10.59,9.39,9.89]},
		{'area':3.209,'action':2.69,'capacity':93.16,'local':{'p':[66,202,1015,1016,1017,1020],'w':[1.299,0.798,0.543,3.326,1.879,0.283]},'dispersal':{'p':[66,202,1013,1014,1015,1016,1017,1020],'w':[0.52,0.414,0.06,3.209,0.39,1.339,0.805,0.222]},'initial':0,'monitored':0,'temp':[4.58,3.87,6.34,9.37,10.68,14.12,15.47,15.34,12.17,10.52,9.37,9.85]},
		{'area':6.013,'action':1.93,'capacity':158.98,'local':{'p':[66,858,860,867,1014,1016,1018],'w':[1.447,1.729,2.445,0.458,0.543,1.796,1.182]},'dispersal':{'p':[66,858,860,867,1014,1015,1016,1018],'w':[0.587,0.781,1.033,0.339,0.255,6.013,0.745,0.581]},'initial':0,'monitored':0,'temp':[4.59,3.87,6.28,9.38,10.6,14.05,15.43,15.3,12.12,10.47,9.35,9.8]},
		{'area':6.253,'action':0.58,'capacity':155.69,'local':{'p':[201,867,1011,1013,1014,1015,1020],'w':[0.147,2.028,2.014,1.127,3.326,1.796,0.14]},'dispersal':{'p':[201,202,867,872,1011,1013,1014,1015,1016,1020],'w':[0.145,0.016,0.9,0.069,0.718,0.479,1.315,0.868,6.253,0.219]},'initial':0,'monitored':0,'temp':[4.62,3.91,6.37,9.43,10.72,14.15,15.5,15.38,12.21,10.57,9.4,9.88]},
		{'area':2.372,'action':0.69,'capacity':62.04,'local':{'p':[66,202,1014,1018],'w':[1.597,0.625,1.879,0.278]},'dispersal':{'p':[66,202,1014,1017,1018],'w':[0.629,0.328,0.855,2.372,0.16]},'initial':0,'monitored':0,'temp':[4.46,3.74,6.2,9.22,10.53,13.97,15.32,15.2,12.03,10.39,9.25,9.73]},
		{'area':1.934,'action':0.35,'capacity':50.1,'local':{'p':[66,858,1015,1017],'w':[1.297,1.033,1.182,0.278]},'dispersal':{'p':[66,858,1015,1017,1018],'w':[0.523,0.495,0.549,0.135,1.934]},'initial':0,'monitored':0,'temp':[4.42,3.68,6.11,9.17,10.42,13.87,15.26,15.12,11.95,10.29,9.2,9.65]},
		{'area':7.324,'action':0.92,'capacity':178.48,'local':{'p':[203,204,1003,1009,1012,1021,1022],'w':[1.607,2.276,1.255,1.544,1.692,1.14,0.665]},'dispersal':{'p':[203,204,1003,1009,1012,1019,1020,1021,1022],'w':[0.733,1.009,0.615,0.703,0.632,7.324,0.019,0.495,0.341]},'initial':0,'monitored':0,'temp':[4.75,4.09,6.61,9.61,11.1,14.47,15.81,15.68,12.45,10.81,9.57,10.04]},
		{'area':5.49,'action':1.37,'capacity':140.42,'local':{'p':[202,203,1009,1013,1014,1016],'w':[2.942,2.319,1.84,2.032,0.283,0.14]},'dispersal':{'p':[202,203,1009,1013,1014,1016,1019,1020],'w':[1.236,1.04,0.835,0.851,0.216,0.125,0.029,5.49]},'initial':0,'monitored':0,'temp':[4.56,3.85,6.36,9.34,10.73,14.14,15.45,15.35,12.18,10.56,9.37,9.87]},
		{'area':4.089,'action':0.25,'capacity':102.25,'local':{'p':[203,1019,1022],'w':[2.306,1.14,2.682]},'dispersal':{'p':[203,219,1019,1021,1022],'w':[0.911,0.188,0.621,4.089,1.148]},'initial':0,'monitored':0,'temp':[4.75,4.1,6.62,9.6,11.09,14.46,15.77,15.65,12.42,10.83,9.58,10.05]},
		{'area':3.04,'action':0.11,'capacity':75.64,'local':{'p':[204,1019,1021],'w':[0.641,0.665,2.682]},'dispersal':{'p':[204,219,1019,1021,1022,1025],'w':[0.302,1.563,0.416,1.03,3.04,0.101]},'initial':0,'monitored':0,'temp':[4.76,4.13,6.62,9.62,11.15,14.51,15.85,15.72,12.47,10.85,9.59,10.03]},
		{'area':3.722,'action':0,'capacity':14.06,'local':{'p':[63,1024,1025,1030,1115,1118],'w':[0.671,1.605,0.834,0.7,0.868,2.198]},'dispersal':{'p':[63,1023,1024,1025,1030,1115,1118],'w':[0.647,3.722,0.748,0.436,0.371,0.462,0.875]},'initial':0,'monitored':0,'temp':[4.86,4.27,6.71,9.83,11.45,14.76,16.25,16.03,12.71,10.93,9.71,10.04]},
		{'area':3.501,'action':0.14,'capacity':66.13,'local':{'p':[1023,1025],'w':[1.605,3.166]},'dispersal':{'p':[63,204,1023,1024,1025],'w':[1.174,0.19,0.655,3.501,1.36]},'initial':0,'monitored':0,'temp':[4.81,4.2,6.65,9.75,11.36,14.68,16.15,15.94,12.63,10.89,9.66,10.01]},
		{'area':7.315,'action':0.6,'capacity':163.69,'local':{'p':[219,1023,1024,1118,1120,1121],'w':[1.657,0.834,3.166,1.643,2.499,0.486]},'dispersal':{'p':[63,204,218,219,1022,1023,1024,1025,1118,1120,1121],'w':[0.042,1.257,0.036,0.596,0.175,0.393,1.205,7.315,0.655,1.033,0.312]},'initial':0,'monitored':0,'temp':[4.8,4.2,6.66,9.72,11.32,14.65,16.07,15.89,12.59,10.91,9.65,10.02]},
		{'area':5.119,'action':0.86,'capacity':129.97,'local':{'p':[67,999,1001,1028,1032],'w':[1.116,0.887,1.737,0.625,1.943]},'dispersal':{'p':[67,987,989,999,1001,1026,1027,1028,1032,1035],'w':[0.542,0.281,0.027,0.373,0.531,5.119,1,0.446,0.815,0.694]},'initial':0,'monitored':0,'temp':[4.8,4.17,6.61,9.76,11.35,14.65,16.21,15.97,12.69,10.84,9.65,10]},
		{'area':4.031,'action':0.43,'capacity':99.31,'local':{'p':[1029,1030,1031,1035],'w':[1.881,0.407,2.525,1.526]},'dispersal':{'p':[63,1026,1027,1028,1029,1030,1031,1035],'w':[0.145,1.454,4.031,0.44,0.628,0.324,0.966,0.578]},'initial':0,'monitored':0,'temp':[4.86,4.26,6.7,9.86,11.45,14.75,16.31,16.06,12.77,10.91,9.71,10.04]},
		{'area':2.927,'action':0.86,'capacity':60.94,'local':{'p':[63,1007,1026,1032],'w':[3.437,0.073,0.625,3.02]},'dispersal':{'p':[63,1007,1026,1027,1028,1029,1032],'w':[1.416,0.262,0.294,0.719,2.927,0.467,1.119]},'initial':0,'monitored':0,'temp':[4.9,4.29,6.73,9.89,11.53,14.83,16.39,16.12,12.81,10.91,9.74,10.05]},
		{'area':0.751,'action':0.25,'capacity':17.11,'local':{'p':[63,1027,1030],'w':[0.869,1.881,0.037]},'dispersal':{'p':[63,1027,1028,1029,1030],'w':[0.482,0.808,0.578,0.751,0.206]},'initial':0,'monitored':0,'temp':[4.88,4.28,6.72,9.88,11.5,14.79,16.34,16.09,12.78,10.92,9.73,10.04]},
		{'area':5.095,'action':0.34,'capacity':99.77,'local':{'p':[63,1023,1027,1029,1031,1113,1115,1116],'w':[2.116,0.7,0.407,0.037,1.073,0.962,1.165,2.332]},'dispersal':{'p':[63,1023,1027,1029,1030,1031,1112,1113,1115,1116],'w':[0.888,0.407,0.186,0.075,5.095,0.509,0.009,0.403,0.498,0.98]},'initial':0,'monitored':0,'temp':[4.87,4.28,6.72,9.87,11.48,14.77,16.3,16.07,12.75,10.92,9.72,10.03]},
		{'area':4.91,'action':0.28,'capacity':122.41,'local':{'p':[1027,1030,1033,1035,1116,1117],'w':[2.525,1.073,1.584,1.548,1.532,0.485]},'dispersal':{'p':[1027,1029,1030,1031,1033,1035,1037,1116,1117],'w':[1.097,0.002,0.526,4.91,0.719,0.691,0.035,0.607,0.33]},'initial':0,'monitored':0,'temp':[4.82,4.23,6.67,9.81,11.37,14.66,16.19,15.99,12.68,10.89,9.66,10]},
		{'area':3.914,'action':0.58,'capacity':98.72,'local':{'p':[67,1007,1026,1028],'w':[0.706,3.016,1.943,3.02]},'dispersal':{'p':[63,67,1007,1008,1026,1028,1032],'w':[0.22,0.432,1.344,0.003,0.881,1.096,3.914]},'initial':0,'monitored':0,'temp':[4.79,4.16,6.59,9.75,11.37,14.67,16.23,15.97,12.68,10.8,9.64,9.96]},
		{'area':7.103,'action':0.31,'capacity':174.7,'local':{'p':[1031,1034,1035,1037,1109,1117],'w':[1.584,3.644,0.125,0.652,2.226,2.652]},'dispersal':{'p':[205,216,1031,1033,1034,1035,1037,1109,1117],'w':[0.07,0.002,0.714,7.103,1.409,0.145,0.277,1.073,1.155]},'initial':0,'monitored':0,'temp':[4.71,4.13,6.57,9.69,11.2,14.47,15.97,15.84,12.55,10.84,9.57,9.93]},
		{'area':3.817,'action':2.89,'capacity':107.59,'local':{'p':[205,1033,1037,1038,1104,1105,1109],'w':[2.499,3.644,0.093,1.786,0.532,0.012,0.416]},'dispersal':{'p':[205,1033,1034,1037,1038,1040,1104,1105,1109],'w':[0.934,1.48,3.817,0.234,0.769,0.048,0.303,0.06,0.261]},'initial':0,'monitored':0,'temp':[4.65,4.06,6.5,9.63,11.14,14.41,15.92,15.79,12.51,10.79,9.52,9.89]},
		{'area':4.29,'action':1.74,'capacity':114.15,'local':{'p':[987,989,1027,1031,1033,1037],'w':[0.171,1.596,1.526,1.548,0.125,2.966]},'dispersal':{'p':[987,989,1001,1026,1027,1031,1033,1035,1037],'w':[0.146,0.716,0.001,0.498,0.747,0.659,0.221,4.29,1.125]},'initial':0,'monitored':0,'temp':[4.84,4.24,6.69,9.84,11.4,14.7,16.25,16.03,12.74,10.91,9.69,10.04]},
		{'area':3.394,'action':2.91,'capacity':97.87,'local':{'p':[198,205,1038,1039,1040,1043,1044],'w':[0.02,0.232,2.347,4.022,0.666,1.285,0.468]},'dispersal':{'p':[198,205,1036,1038,1039,1040,1043,1044,1046],'w':[0.181,0.299,3.394,0.929,1.588,0.317,0.58,0.253,0.003]},'initial':0,'monitored':0,'temp':[4.43,3.77,6.22,9.34,10.85,14.13,15.68,15.53,12.29,10.57,9.32,9.73]},
		{'area':1.94,'action':2.07,'capacity':58.09,'local':{'p':[205,989,1033,1034,1035],'w':[2.568,0.882,0.652,0.093,2.966]},'dispersal':{'p':[205,989,993,1031,1033,1034,1035,1037],'w':[1.013,0.518,0.058,0.099,0.382,0.093,1.196,1.94]},'initial':0,'monitored':0,'temp':[4.76,4.15,6.6,9.74,11.29,14.58,16.13,15.93,12.64,10.84,9.62,9.98]},
		{'area':4.719,'action':3.48,'capacity':134.07,'local':{'p':[205,1034,1036,1040,1104],'w':[1.692,1.786,2.347,3.813,0.103]},'dispersal':{'p':[205,1034,1036,1038,1039,1040,1104],'w':[0.746,0.811,1.065,4.719,0.05,1.523,0.237]},'initial':0,'monitored':0,'temp':[4.48,3.85,6.29,9.41,10.93,14.2,15.73,15.6,12.34,10.62,9.36,9.76]},
		{'area':3.157,'action':2.56,'capacity':90.93,'local':{'p':[198,205,993,994,1036],'w':[0.902,0.405,1.418,2.444,4.022]},'dispersal':{'p':[198,205,989,993,994,1036,1038,1039,1043],'w':[0.507,0.354,0.045,0.601,0.95,1.528,0.037,3.157,0.148]},'initial':0,'monitored':0,'temp':[4.53,3.88,6.33,9.46,10.97,14.26,15.81,15.65,12.4,10.66,9.42,9.83]},
		{'area':3.702,'action':1.31,'capacity':98.11,'local':{'p':[206,1036,1038,1044,1104],'w':[2.501,0.666,3.813,1.259,1.211]},'dispersal':{'p':[206,1034,1036,1038,1040,1044,1104],'w':[0.962,0.123,0.438,1.443,3.702,0.631,0.665]},'initial':0,'monitored':0,'temp':[4.41,3.77,6.21,9.33,10.84,14.1,15.63,15.51,12.26,10.57,9.3,9.7]},
		{'area':4.927,'action':1.07,'capacity':126.51,'local':{'p':[206,1042,1044,1046,1103,1104,1107],'w':[1.769,2.335,1.037,0.168,0.074,2.001,1.568]},'dispersal':{'p':[206,1041,1042,1044,1045,1046,1103,1104,1107],'w':[0.728,4.927,1.048,0.426,0.023,0.224,0.172,0.837,0.692]},'initial':0,'monitored':0,'temp':[4.71,4.14,6.64,9.78,11.28,14.57,16.1,15.95,12.67,10.96,9.63,10.03]},
		{'area':1.881,'action':0.68,'capacity':49.88,'local':{'p':[1041,1045,1046,1107],'w':[2.335,3.16,0.342,1.134]},'dispersal':{'p':[1041,1042,1044,1045,1046,1106,1107],'w':[1.038,1.881,0.029,1.338,0.326,0.004,0.598]},'initial':0,'monitored':0,'temp':[4.79,4.23,6.75,9.9,11.4,14.7,16.23,16.08,12.79,11.06,9.71,10.12]},
		{'area':8.408,'action':0.94,'capacity':210.46,'local':{'p':[198,978,982,1036,1044,1046],'w':[2.665,1.099,2.524,1.285,0.299,4.119]},'dispersal':{'p':[198,978,982,1036,1039,1043,1044,1046],'w':[1.149,0.6,1.074,0.559,0.093,8.408,0.284,1.539]},'initial':0,'monitored':0,'temp':[4.68,4.07,6.58,9.7,11.2,14.51,16.06,15.89,12.62,10.9,9.6,10.03]},
		{'area':3.62,'action':0.96,'capacity':94.54,'local':{'p':[206,1036,1040,1041,1043,1046],'w':[2.283,0.468,1.259,1.037,0.299,3.406]},'dispersal':{'p':[206,1036,1040,1041,1042,1043,1044,1046],'w':[0.886,0.352,0.556,0.538,0.085,0.306,3.62,1.322]},'initial':0,'monitored':0,'temp':[4.51,3.88,6.35,9.48,10.99,14.27,15.81,15.67,12.41,10.71,9.42,9.83]},
		{'area':4.393,'action':1.61,'capacity':116.47,'local':{'p':[207,1042,1046,1094,1106,1107],'w':[2.931,3.16,0.861,1.656,0.095,0.409]},'dispersal':{'p':[207,1041,1042,1045,1046,1094,1106,1107],'w':[1.282,0.011,1.176,4.393,0.544,0.731,0.14,0.246]},'initial':0,'monitored':0,'temp':[4.81,4.25,6.78,9.93,11.43,14.74,16.28,16.12,12.82,11.09,9.74,10.15]},
		{'area':4.373,'action':0.62,'capacity':110.85,'local':{'p':[207,978,1041,1042,1043,1044,1045],'w':[0.43,0.62,0.168,0.342,4.119,3.406,0.861]},'dispersal':{'p':[207,978,1036,1041,1042,1043,1044,1045,1046],'w':[0.252,0.382,0.028,0.157,0.155,1.729,1.452,0.371,4.373]},'initial':0,'monitored':0,'temp':[4.68,4.09,6.6,9.73,11.23,14.53,16.08,15.91,12.64,10.92,9.6,10.02]},
		{'area':4.569,'action':3.12,'capacity':125.79,'local':{'p':[207,1048,1054,1058,1094,1097,1101],'w':[1.77,1.343,0.881,0.388,1.498,1.092,0.931]},'dispersal':{'p':[207,1047,1048,1054,1058,1094,1097,1101],'w':[0.822,4.569,0.601,0.413,0.234,0.708,0.479,0.457]},'initial':0,'monitored':0,'temp':[4.65,4.06,6.6,9.77,11.29,14.61,16.19,16.03,12.72,10.96,9.61,10.03]},
		{'area':4.963,'action':7.03,'capacity':150.56,'local':{'p':[207,970,981,1047,1049,1055,1058,1059],'w':[1.811,0.013,0.33,1.343,1.44,2.173,0.493,1.052]},'dispersal':{'p':[207,970,975,981,1047,1048,1049,1055,1058,1059],'w':[0.776,0.09,0.003,0.207,0.642,4.963,0.622,0.819,0.32,0.476]},'initial':0,'monitored':0,'temp':[4.51,3.9,6.44,9.59,11.1,14.44,16.03,15.87,12.57,10.81,9.48,9.9]},
		{'area':3.421,'action':1.25,'capacity':70.22,'local':{'p':[207,978,981,1048],'w':[1.886,2.464,1.992,1.44]},'dispersal':{'p':[207,970,978,981,1048,1049,1059],'w':[0.892,0.005,1.082,0.931,0.704,3.421,0.003]},'initial':0,'monitored':0,'temp':[4.64,4.05,6.59,9.73,11.24,14.57,16.15,15.97,12.68,10.92,9.59,10.02]},
		{'area':1.253,'action':1.39,'capacity':38.28,'local':{'p':[1051,1053,1055,1058],'w':[1.499,0.705,1.872,0.87]},'dispersal':{'p':[208,1050,1051,1053,1055,1058,1059],'w':[0.065,1.253,0.678,0.365,0.785,0.473,0.115]},'initial':0,'monitored':0,'temp':[4.65,4.05,6.62,9.78,11.3,14.64,16.25,16.08,12.76,10.96,9.63,10.05]},
		{'area':2.551,'action':3.06,'capacity':77.57,'local':{'p':[208,1050,1053,1054,1056,1058,1060],'w':[1.284,1.499,0.136,0.197,0.644,0.973,1.577]},'dispersal':{'p':[208,1050,1051,1053,1054,1056,1058,1060],'w':[0.573,0.633,2.551,0.193,0.217,0.35,0.391,0.65]},'initial':0,'monitored':0,'temp':[4.72,4.12,6.7,9.86,11.39,14.73,16.34,16.18,12.84,11.04,9.7,10.13]},
		{'area':1.624,'action':0.04,'capacity':40.43,'local':{'p':[208,1056,1057],'w':[1.852,1.787,2.802]},'dispersal':{'p':[208,1052,1056,1057],'w':[0.892,1.624,0.917,1.265]},'initial':0,'monitored':0,'temp':[4.92,4.35,6.97,10.12,11.67,15,16.63,16.45,13.1,11.26,9.91,10.34]},
		{'area':3.056,'action':5.28,'capacity':101.25,'local':{'p':[208,970,974,1050,1051,1055,1059],'w':[2.088,0.08,1.91,0.705,0.136,0.01,2.407]},'dispersal':{'p':[208,970,974,1050,1051,1053,1055,1059],'w':[0.907,0.197,0.88,0.286,0.16,3.056,0.104,0.896]},'initial':0,'monitored':0,'temp':[4.78,4.2,6.79,9.94,11.46,14.8,16.42,16.22,12.91,11.1,9.76,10.19]},
		{'area':2.935,'action':1.24,'capacity':79.39,'local':{'p':[1047,1051,1058,1060,1099,1101],'w':[0.881,0.197,1.957,1.399,2.066,0.476]},'dispersal':{'p':[1047,1051,1054,1058,1060,1083,1099,1101],'w':[0.498,0.175,2.935,0.794,0.668,0.059,0.814,0.287]},'initial':0,'monitored':0,'temp':[4.65,4.05,6.61,9.78,11.31,14.65,16.24,16.1,12.76,10.97,9.62,10.05]},
		{'area':2.061,'action':1.23,'capacity':57.42,'local':{'p':[1048,1050,1053,1058,1059],'w':[2.173,1.872,0.01,0.764,1.46]},'dispersal':{'p':[1048,1050,1053,1055,1058,1059],'w':[1.012,0.707,0.155,2.061,0.476,0.668]},'initial':0,'monitored':0,'temp':[4.57,3.96,6.51,9.67,11.19,14.53,16.13,15.96,12.65,10.87,9.54,9.97]},
		{'area':4.547,'action':3.96,'capacity':124.04,'local':{'p':[208,1051,1052,1057,1060,1082,1086,1090],'w':[0.945,0.644,1.787,0.747,1.229,1.079,1.015,1.108]},'dispersal':{'p':[208,1051,1052,1056,1057,1060,1064,1082,1086,1090],'w':[0.458,0.364,0.636,4.547,0.404,0.521,0.131,0.537,0.426,0.459]},'initial':0,'monitored':0,'temp':[4.84,4.25,6.86,10.02,11.56,14.9,16.52,16.36,13,11.17,9.83,10.26]},
		{'area':4.745,'action':0.16,'capacity':113.8,'local':{'p':[208,209,971,1052,1056,1062,1063,1064,1082],'w':[0.536,1.463,0.185,2.802,0.747,1.937,0.23,1.121,0.036]},'dispersal':{'p':[208,209,971,1052,1056,1057,1062,1063,1064,1082],'w':[0.362,0.604,0.207,0.927,0.417,4.745,0.763,0.166,0.527,0.142]},'initial':0,'monitored':0,'temp':[5,4.44,7.08,10.21,11.76,15.09,16.73,16.54,13.18,11.33,9.99,10.42]},
		{'area':1.738,'action':0.23,'capacity':44.04,'local':{'p':[1047,1048,1050,1051,1054,1055],'w':[0.388,0.493,0.87,0.973,1.957,0.764]},'dispersal':{'p':[1047,1048,1050,1051,1054,1055,1058,1060],'w':[0.306,0.304,0.348,0.493,0.845,0.342,1.738,0.05]},'initial':0,'monitored':0,'temp':[4.61,4.01,6.56,9.73,11.25,14.59,16.19,16.03,12.71,10.92,9.58,10.01]},
		{'area':3.116,'action':1.91,'capacity':86.66,'local':{'p':[970,1048,1053,1055],'w':[2.878,1.052,2.407,1.46]},'dispersal':{'p':[970,974,975,981,1048,1049,1050,1053,1055,1059],'w':[1.158,0.128,0.01,0.143,0.512,0.003,0.129,0.977,0.549,3.116]},'initial':0,'monitored':0,'temp':[4.64,4.05,6.61,9.76,11.28,14.62,16.23,16.04,12.73,10.95,9.62,10.05]},
		{'area':2.852,'action':0.71,'capacity':66.54,'local':{'p':[1051,1054,1056,1083,1086,1099],'w':[1.577,1.399,1.229,0.425,1.932,0.237]},'dispersal':{'p':[1051,1054,1056,1058,1060,1083,1086,1089,1099],'w':[0.704,0.582,0.605,0.031,2.852,0.203,0.822,0.124,0.141]},'initial':0,'monitored':0,'temp':[4.73,4.12,6.71,9.87,11.41,14.75,16.35,16.21,12.86,11.05,9.71,10.14]},
		{'area':3.354,'action':0.3,'capacity':74.42,'local':{'p':[1065,1066,1069,1074,1076,1077],'w':[1.7,1.168,1.509,1.224,0.023,0.362]},'dispersal':{'p':[64,1061,1065,1066,1067,1069,1071,1074,1076,1077],'w':[0.002,3.354,0.669,0.473,0.1,0.606,0.534,0.872,0.112,0.209]},'initial':0,'monitored':0,'temp':[5.16,4.65,7.32,10.39,11.96,15.26,16.97,16.78,13.38,11.5,10.15,10.58]},
		{'area':3.272,'action':0.1,'capacity':80.12,'local':{'p':[960,971,973,1057,1063],'w':[1.079,1.281,1.329,1.937,1.51]},'dispersal':{'p':[208,209,958,960,971,973,1057,1062,1063],'w':[0.047,0.037,0.027,0.496,0.609,0.546,0.887,3.272,0.68]},'initial':0,'monitored':0,'temp':[5.03,4.49,7.13,10.26,11.79,15.12,16.77,16.56,13.22,11.37,10.02,10.45]},
		{'area':3.39,'action':0.07,'capacity':84.46,'local':{'p':[209,960,965,1057,1062],'w':[3.143,1.556,1.53,0.23,1.51]},'dispersal':{'p':[209,960,965,1057,1062,1063],'w':[1.353,0.634,0.773,0.259,0.662,3.39]},'initial':0,'monitored':0,'temp':[5.1,4.57,7.23,10.33,11.87,15.2,16.87,16.65,13.3,11.45,10.09,10.52]},
		{'area':6.905,'action':0.36,'capacity':171.63,'local':{'p':[209,212,1057,1065,1066,1076,1082],'w':[2.805,0.21,1.121,1.703,0.14,2.165,2.039]},'dispersal':{'p':[209,212,1056,1057,1064,1065,1066,1076,1082],'w':[1.174,0.184,0.082,0.539,6.905,0.68,0.184,0.85,0.874]},'initial':0,'monitored':0,'temp':[5.12,4.57,7.24,10.37,11.92,15.25,16.91,16.73,13.33,11.46,10.11,10.54]},
		{'area':2.339,'action':0.21,'capacity':58.52,'local':{'p':[1061,1064,1066,1076],'w':[1.7,1.703,1.691,1.575]},'dispersal':{'p':[209,1061,1064,1065,1066,1074,1076,1077],'w':[0.087,0.696,0.766,2.339,0.708,0.024,0.657,0.182]},'initial':0,'monitored':0,'temp':[5.2,4.67,7.36,10.46,12.01,15.34,17.03,16.84,13.42,11.54,10.19,10.61]},
		{'area':2.297,'action':0.43,'capacity':57.47,'local':{'p':[209,1061,1064,1065,1069],'w':[1.273,1.168,0.14,1.691,1.865]},'dispersal':{'p':[209,1061,1064,1065,1066,1069],'w':[0.637,0.562,0.191,0.662,2.297,0.896]},'initial':0,'monitored':0,'temp':[5.17,4.66,7.33,10.42,11.98,15.3,16.99,16.79,13.4,11.52,10.16,10.59]},
		{'area':0.645,'action':0.07,'capacity':15.8,'local':{'p':[64,1071],'w':[1.411,0.271]},'dispersal':{'p':[64,1061,1067,1069,1071,1072],'w':[0.684,0.077,0.645,0.87,0.145,0.011]},'initial':0,'monitored':0,'temp':[5.12,4.62,7.28,10.34,11.9,15.19,16.91,16.7,13.33,11.48,10.12,10.55]},
		{'area':7.78,'action':0.79,'capacity':182.94,'local':{'p':[953,955,1070,1072],'w':[3.448,0.513,0.435,0.123]},'dispersal':{'p':[64,69,210,949,953,955,1068,1069,1070,1072],'w':[0.108,0.298,0.104,1.254,1.291,0.315,7.78,0.098,0.661,1.329]},'initial':0,'monitored':0,'temp':[5.07,4.57,7.21,10.23,11.82,15.09,16.84,16.63,13.28,11.43,10.06,10.5]},
		{'area':6.912,'action':0.59,'capacity':174.64,'local':{'p':[209,965,1061,1066],'w':[1.07,2.241,1.509,1.865]},'dispersal':{'p':[64,69,209,964,965,1061,1066,1067,1068,1069,1071,1072],'w':[0.182,0.274,0.524,0.356,0.93,0.667,0.735,0.525,0.063,6.912,0.115,0.028]},'initial':0,'monitored':0,'temp':[5.14,4.63,7.29,10.36,11.91,15.22,16.93,16.72,13.35,11.49,10.13,10.56]},
		{'area':5.206,'action':1.02,'capacity':125.63,'local':{'p':[64,211,1068,1071,1072,1074],'w':[0.663,1.866,0.435,0.799,2.127,0.172]},'dispersal':{'p':[64,210,211,949,1068,1070,1071,1072,1074],'w':[0.285,0.347,0.714,0.093,0.803,5.206,0.368,0.859,0.21]},'initial':0,'monitored':0,'temp':[5.08,4.58,7.22,10.25,11.85,15.12,16.88,16.69,13.29,11.43,10.07,10.51]},
		{'area':1.711,'action':0,'capacity':41.47,'local':{'p':[64,1067,1070,1074],'w':[1.729,0.271,0.799,1.208]},'dispersal':{'p':[64,211,1061,1067,1069,1070,1071,1074],'w':[0.78,0.037,0.537,0.163,0.091,0.452,1.711,0.577]},'initial':0,'monitored':0,'temp':[5.12,4.62,7.28,10.33,11.9,15.19,16.92,16.72,13.33,11.46,10.11,10.55]},
		{'area':4.201,'action':1.19,'capacity':109.23,'local':{'p':[64,1068,1070],'w':[2.911,0.123,2.127]},'dispersal':{'p':[64,69,1067,1068,1069,1070,1072],'w':[1.16,0.049,0.002,1.555,0.078,0.976,4.201]},'initial':0,'monitored':0,'temp':[5.08,4.59,7.23,10.27,11.85,15.12,16.87,16.67,13.29,11.44,10.08,10.52]},
		{'area':2.654,'action':0.07,'capacity':62.78,'local':{'p':[195,210,942,944],'w':[0.512,1.159,1.185,0.33]},'dispersal':{'p':[195,210,942,944,947,949,1073],'w':[0.245,0.429,0.47,0.171,0.038,0.679,2.654]},'initial':0,'monitored':0,'temp':[5.02,4.5,7.15,10.15,11.76,15.01,16.78,16.57,13.23,11.39,10.01,10.46]},
		{'area':10.19,'action':0.94,'capacity':246.26,'local':{'p':[211,1061,1070,1071],'w':[2.506,1.224,0.172,1.208]},'dispersal':{'p':[211,1061,1065,1070,1071,1074,1076,1077,1078],'w':[0.884,0.904,0.025,0.173,0.473,10.19,0.005,2.079,0.078]},'initial':0,'monitored':0,'temp':[5.14,4.64,7.3,10.38,11.95,15.25,16.98,16.79,13.36,11.47,10.13,10.56]},
		{'area':3.443,'action':0.45,'capacity':81.72,'local':{'p':[212,1078,1082,1087],'w':[2.29,1.921,1.385,1.952]},'dispersal':{'p':[212,1075,1078,1079,1082,1087],'w':[1.059,3.443,0.936,0.113,0.688,0.711]},'initial':0,'monitored':0,'temp':[5.05,4.47,7.13,10.28,11.84,15.19,16.84,16.69,13.26,11.37,10.02,10.44]},
		{'area':3.443,'action':0.7,'capacity':88.03,'local':{'p':[212,1061,1064,1065,1077],'w':[2.131,0.023,2.165,1.575,1.999]},'dispersal':{'p':[212,1061,1064,1065,1074,1076,1077,1082],'w':[0.939,0.096,0.955,0.63,0.023,3.443,0.919,0.051]},'initial':0,'monitored':0,'temp':[5.21,4.67,7.37,10.49,12.05,15.38,17.06,16.88,13.44,11.55,10.2,10.63]},
		{'area':7.189,'action':1.64,'capacity':184.63,'local':{'p':[212,1061,1076,1078],'w':[2.826,0.362,1.999,1.366]},'dispersal':{'p':[212,1061,1065,1074,1076,1077,1078],'w':[1.133,0.185,0.077,2.094,0.795,7.189,0.465]},'initial':0,'monitored':0,'temp':[5.2,4.68,7.36,10.47,12.04,15.37,17.07,16.89,13.44,11.54,10.19,10.61]},
		{'area':7.681,'action':3.15,'capacity':178.25,'local':{'p':[212,1075,1077,1087,1088,1146],'w':[1.355,1.921,1.366,0.887,0.887,1.58]},'dispersal':{'p':[212,1074,1075,1077,1078,1079,1087,1088,1146],'w':[0.576,0.077,0.748,0.451,7.681,0.036,0.374,0.43,0.648]},'initial':0,'monitored':0,'temp':[5.11,4.55,7.22,10.37,11.93,15.3,16.95,16.8,13.34,11.44,10.06,10.48]},
		{'area':2.07,'action':0.14,'capacity':25.71,'local':{'p':[1081,1082,1084,1087,1088],'w':[0.496,0.634,1.673,2.225,1.071]},'dispersal':{'p':[213,1075,1078,1079,1081,1082,1084,1087,1088],'w':[0.007,0.117,0.062,2.07,0.297,0.406,0.733,0.799,0.511]},'initial':0,'monitored':0,'temp':[4.89,4.29,6.91,10.07,11.63,14.99,16.61,16.48,13.07,11.21,9.85,10.28]},
		{'area':3.722,'action':5.55,'capacity':114.68,'local':{'p':[223,1081,1085,1088,1142,1144],'w':[0.41,1.675,2.347,0.083,1.626,1.575]},'dispersal':{'p':[223,1080,1081,1085,1088,1142,1144],'w':[0.251,3.722,0.651,1.068,0.166,0.785,0.665]},'initial':0,'monitored':0,'temp':[4.82,4.22,6.83,10,11.54,14.92,16.51,16.38,12.99,11.14,9.75,10.17]},
		{'area':1.949,'action':2.33,'capacity':54.28,'local':{'p':[213,1079,1080,1084,1085,1088],'w':[0.764,0.496,1.675,0.314,0.513,2.087]},'dispersal':{'p':[213,1079,1080,1081,1084,1085,1088,1144],'w':[0.343,0.318,0.7,1.949,0.209,0.285,0.855,0.127]},'initial':0,'monitored':0,'temp':[4.83,4.23,6.84,10.01,11.56,14.94,16.54,16.42,13.01,11.15,9.78,10.2]},
		{'area':5.968,'action':2.76,'capacity':162.09,'local':{'p':[212,1056,1057,1064,1075,1079,1084,1087,1090],'w':[1.312,1.079,0.036,2.039,1.385,0.634,0.761,0.118,1.881]},'dispersal':{'p':[212,1056,1057,1064,1075,1076,1079,1082,1084,1087,1090],'w':[0.604,0.5,0.139,0.888,0.571,0.019,0.27,5.968,0.378,0.079,0.742]},'initial':0,'monitored':0,'temp':[4.94,4.35,6.99,10.14,11.7,15.03,16.67,16.53,13.13,11.27,…
		{'area':1.751,'action':0.12,'capacity':44.1,'local':{'p':[1060,1086,1089,1096,1099],'w':[0.425,0.009,2.15,1.228,2.127]},'dispersal':{'p':[1054,1060,1083,1086,1089,1096,1099,1101],'w':[0.027,0.271,1.751,0.136,0.929,0.576,0.819,0.135]},'initial':0,'monitored':0,'temp':[4.71,4.11,6.68,9.86,11.39,14.73,16.32,16.19,12.84,11.03,9.68,10.1]},
		{'area':2.629,'action':3.42,'capacity':72.5,'local':{'p':[213,1079,1081,1082,1086,1090],'w':[2.025,1.673,0.314,0.761,0.239,1.516]},'dispersal':{'p':[213,1079,1081,1082,1084,1086,1090],'w':[0.862,0.707,0.273,0.422,2.629,0.249,0.585]},'initial':0,'monitored':0,'temp':[4.79,4.18,6.79,9.95,11.5,14.85,16.47,16.34,12.95,11.11,9.77,10.19]},
		{'area':3.169,'action':4.67,'capacity':101.79,'local':{'p':[213,1080,1081,1089,1142],'w':[1.507,2.347,0.513,2.527,0.763]},'dispersal':{'p':[213,1080,1081,1085,1089,1091,1096,1142],'w':[0.683,0.915,0.332,3.169,1.049,0.01,0.09,0.477]},'initial':0,'monitored':0,'temp':[4.78,4.17,6.77,9.95,11.48,14.85,16.44,16.31,12.93,11.1,9.73,10.14]},
		{'area':2.521,'action':3.04,'capacity':67.02,'local':{'p':[213,1056,1060,1083,1084,1089,1090],'w':[0.817,1.015,1.932,0.009,0.239,0.525,1.947]},'dispersal':{'p':[213,1056,1060,1083,1084,1086,1089,1090],'w':[0.375,0.548,0.808,0.122,0.2,2.521,0.266,0.782]},'initial':0,'monitored':0,'temp':[4.74,4.13,6.72,9.89,11.44,14.77,16.38,16.25,12.88,11.06,9.73,10.16]},
		{'area':1.139,'action':0,'capacity':7.43,'local':{'p':[1075,1078,1079,1082,1088],'w':[1.952,0.887,2.225,0.118,0.175]},'dispersal':{'p':[1075,1078,1079,1082,1087,1088],'w':[0.792,0.495,0.859,0.257,1.139,0.239]},'initial':0,'monitored':0,'temp':[4.96,4.37,7.02,10.17,11.73,15.09,16.72,16.58,13.16,11.28,9.92,10.35]},
		{'area':2.55,'action':0.76,'capacity':23.42,'local':{'p':[1078,1079,1080,1081,1087,1144,1146],'w':[0.887,1.071,0.083,2.087,0.175,0.398,1.788]},'dispersal':{'p':[1078,1079,1080,1081,1087,1088,1144,1146],'w':[0.473,0.494,0.169,0.8,0.142,2.55,0.282,0.734]},'initial':0,'monitored':0,'temp':[4.9,4.3,6.93,10.1,11.65,15.04,16.65,16.52,13.1,11.22,9.84,10.26]},
		{'area':3.833,'action':0.76,'capacity':97.78,'local':{'p':[213,1083,1085,1086,1096,1142],'w':[1.435,2.15,2.527,0.525,2.03,0.114]},'dispersal':{'p':[213,1060,1083,1085,1086,1089,1091,1096,1142],'w':[0.606,0.118,0.851,1.035,0.301,3.833,0.04,0.876,0.221]},'initial':0,'monitored':0,'temp':[4.74,4.14,6.72,9.89,11.43,14.78,16.37,16.24,12.88,11.06,9.7,10.12]},
		{'area':2.247,'action':2.65,'capacity':62.41,'local':{'p':[1056,1082,1084,1086],'w':[1.108,1.881,1.516,1.947]},'dispersal':{'p':[213,1056,1082,1084,1086,1090],'w':[0.042,0.621,0.891,0.709,0.817,2.247]},'initial':0,'monitored':0,'temp':[4.78,4.17,6.77,9.93,11.49,14.82,16.44,16.31,12.94,11.1,9.78,10.21]},
		{'area':6.052,'action':2.01,'capacity':160.55,'local':{'p':[214,1093,1095,1096,1134,1142],'w':[1.91,2.202,0.459,2.3,0.751,1.911]},'dispersal':{'p':[214,1085,1089,1091,1093,1095,1096,1134,1142],'w':[0.812,0.008,0.039,6.052,0.862,0.299,0.999,0.404,0.877]},'initial':0,'monitored':0,'temp':[4.67,4.08,6.62,9.81,11.32,14.66,16.21,16.08,12.76,10.98,9.6,10]},
		{'area':2.925,'action':0.86,'capacity':76.74,'local':{'p':[1094,1095,1098,1100,1102,1106],'w':[0.177,0.845,0.363,1.97,1.198,2.71]},'dispersal':{'p':[215,1092,1094,1095,1098,1100,1102,1103,1106],'w':[0.071,2.925,0.24,0.399,0.207,0.793,0.558,0.036,1.099]},'initial':0,'monitored':0,'temp':[4.72,4.17,6.66,9.84,11.34,14.63,16.15,16.01,12.73,11.01,9.64,10.04]},
		{'area':2.992,'action':1.18,'capacity':80.28,'local':{'p':[1091,1095,1098,1134,1135,1141],'w':[2.202,1.205,0.596,0.778,0.668,1.554]},'dispersal':{'p':[1091,1093,1095,1098,1134,1135,1141],'w':[1.001,2.992,0.533,0.328,0.473,0.361,0.584]},'initial':0,'monitored':0,'temp':[4.54,3.95,6.45,9.64,11.13,14.45,15.98,15.87,12.57,10.84,9.46,9.86]},
		{'area':3.68,'action':0.13,'capacity':91.92,'local':{'p':[207,1045,1047,1092,1097,1100,1106],'w':[0.475,1.656,1.498,0.177,1.264,1.109,1.1]},'dispersal':{'p':[207,1045,1047,1092,1094,1097,1100,1106,1107],'w':[0.319,0.72,0.646,0.137,3.68,0.594,0.493,0.445,0.055]},'initial':0,'monitored':0,'temp':[4.76,4.2,6.73,9.9,11.41,14.72,16.27,16.11,12.81,11.07,9.7,10.11]},
		{'area':2.595,'action':0.26,'capacity':66.17,'local':{'p':[214,1091,1092,1093,1098,1100],'w':[1.017,0.459,0.845,1.205,2.302,0.736]},'dispersal':{'p':[214,1091,1092,1093,1095,1098,1100,1102],'w':[0.451,0.286,0.478,0.579,2.595,1.013,0.322,0.003]},'initial':0,'monitored':0,'temp':[4.59,4.02,6.51,9.69,11.19,14.49,16.02,15.9,12.61,10.89,9.51,9.91]},
		{'area':4.308,'action':2.87,'capacity':121.42,'local':{'p':[214,1083,1089,1091,1097,1099,1101,1142],'w':[0.701,1.228,2.03,2.3,0.437,0.026,1.315,0.179]},'dispersal':{'p':[214,1083,1085,1089,1091,1096,1097,1099,1101,1142],'w':[0.355,0.461,0.066,0.867,0.95,4.308,0.251,0.111,0.519,0.226]},'initial':0,'monitored':0,'temp':[4.71,4.12,6.68,9.86,11.39,14.74,16.31,16.17,12.83,11.03,9.66,10.07]},
		{'area':2.839,'action':0.42,'capacity':72.91,'local':{'p':[214,1047,1094,1096,1100,1101],'w':[1.539,1.092,1.264,0.437,0.433,1.856]},'dispersal':{'p':[214,1047,1094,1096,1097,1100,1101],'w':[0.67,0.569,0.578,0.321,2.839,0.261,0.745]},'initial':0,'monitored':0,'temp':[4.73,4.15,6.69,9.86,11.38,14.71,16.27,16.12,12.8,11.04,9.67,10.08]},
		{'area':3.439,'action':1.65,'capacity':93.74,'local':{'p':[1092,1093,1095,1102,1132,1135],'w':[0.363,0.596,2.302,2.627,0.239,1.57]},'dispersal':{'p':[1092,1093,1095,1098,1102,1132,1135],'w':[0.323,0.353,0.886,3.439,1.165,0.236,0.633]},'initial':0,'monitored':0,'temp':[4.49,3.92,6.38,9.56,11.05,14.34,15.85,15.75,12.48,10.78,9.41,9.8]},
		{'area':1.685,'action':0.82,'capacity':45.93,'local':{'p':[1054,1060,1083,1096,1101],'w':[2.066,0.237,2.127,0.026,1.426]},'dispersal':{'p':[1054,1060,1083,1096,1099,1101],'w':[0.877,0.287,0.893,0.16,1.685,0.664]},'initial':0,'monitored':0,'temp':[4.69,4.09,6.65,9.83,11.36,14.7,16.29,16.15,12.81,11.01,9.66,10.08]},
		{'area':2.16,'action':0.19,'capacity':53.96,'local':{'p':[214,1092,1094,1095,1097],'w':[1.81,1.97,1.109,0.736,0.433]},'dispersal':{'p':[214,1092,1094,1095,1097,1100,1106],'w':[0.75,0.81,0.54,0.468,0.305,2.16,0.049]},'initial':0,'monitored':0,'temp':[4.72,4.16,6.68,9.85,11.36,14.67,16.2,16.06,12.76,11.03,9.65,10.06]},
		{'area':2.258,'action':1.22,'capacity':62.04,'local':{'p':[1047,1054,1096,1097,1099],'w':[0.931,0.476,1.315,1.856,1.426]},'dispersal':{'p':[1047,1054,1083,1096,1097,1099,1101],'w':[0.532,0.321,0.089,0.633,0.818,0.53,2.258]},'initial':0,'monitored':0,'temp':[4.69,4.09,6.65,9.82,11.35,14.69,16.26,16.12,12.79,11,9.64,10.06]},
		{'area':7.417,'action':0.53,'capacity':187.17,'local':{'p':[65,215,1092,1098,1106,1127,1132],'w':[0.301,3.434,1.198,2.627,0.103,1.765,1.465]},'dispersal':{'p':[65,215,1092,1095,1098,1102,1103,1106,1127,1132,1135],'w':[0.226,1.345,0.521,0.001,1.074,7.417,0.081,0.153,0.809,0.633,0.015]},'initial':0,'monitored':0,'temp':[4.55,3.98,6.44,9.61,11.08,14.35,15.85,15.76,12.48,10.82,9.44,9.83]},
		{'area':4.044,'action':0.21,'capacity':101.41,'local':{'p':[215,1041,1104,1105,1106,1107],'w':[2.586,0.074,2.761,1.379,0.336,1.254]},'dispersal':{'p':[215,1041,1092,1102,1103,1104,1105,1106,1107],'w':[1.064,0.133,0.036,0.086,4.044,1.157,0.716,0.221,0.508]},'initial':0,'monitored':0,'temp':[4.75,4.2,6.68,9.82,11.31,14.58,16.08,15.97,12.68,11,9.64,10.03]},
		{'area':6.658,'action':2.51,'capacity':173.54,'local':{'p':[206,1034,1038,1040,1041,1103,1105],'w':[1.864,0.532,0.103,1.211,2.001,2.761,1.951]},'dispersal':{'p':[206,1034,1038,1040,1041,1103,1104,1105,1107,1109],'w':[0.769,0.342,0.113,0.48,0.858,1.124,6.658,0.779,0.116,0.122]},'initial':0,'monitored':0,'temp':[4.66,4.09,6.55,9.69,11.18,14.44,15.94,15.84,12.56,10.87,9.55,9.94]},
		{'area':4.864,'action':0.51,'capacity':119.69,'local':{'p':[215,1034,1103,1104,1109,1127],'w':[2.022,0.012,1.379,1.951,4.557,0.681]},'dispersal':{'p':[215,1034,1103,1104,1105,1109,1127],'w':[0.854,0.202,0.564,0.863,4.864,1.807,0.455]},'initial':0,'monitored':0,'temp':[4.68,4.13,6.59,9.73,11.19,14.45,15.92,15.84,12.56,10.9,9.56,9.94]},
		{'area':2.261,'action':0.74,'capacity':59.62,'local':{'p':[215,1045,1092,1094,1102,1103,1107],'w':[0.094,0.095,2.71,1.1,0.103,0.336,2.736]},'dispersal':{'p':[215,1045,1092,1094,1100,1102,1103,1106,1107],'w':[0.103,0.184,1.057,0.552,0.05,0.157,0.235,2.261,1.03]},'initial':0,'monitored':0,'temp':[4.8,4.25,6.76,9.93,11.43,14.72,16.24,16.1,12.81,11.09,9.72,10.12]},
		{'area':2.749,'action':1.32,'capacity':75.31,'local':{'p':[1041,1042,1045,1103,1106],'w':[1.568,1.134,0.409,1.254,2.736]},'dispersal':{'p':[215,1041,1042,1045,1094,1103,1104,1106,1107],'w':[0.012,0.68,0.428,0.27,0.104,0.63,0.066,1.147,2.749]},'initial':0,'monitored':0,'temp':[4.8,4.25,6.76,9.92,11.42,14.71,16.22,16.08,12.79,11.08,9.71,10.11]},
		{'area':5.053,'action':0.32,'capacity':126.61,'local':{'p':[216,220,221,1110,1122,1123],'w':[3.008,1.645,1.099,2.538,0.046,0.86]},'dispersal':{'p':[216,220,221,1108,1110,1117,1122,1123],'w':[1.338,0.692,0.595,5.053,1.085,0.004,0.123,0.325]},'initial':0,'monitored':0,'temp':[4.6,4.07,6.48,9.57,10.98,14.22,15.63,15.62,12.32,10.74,9.44,9.81]},
		{'area':8.176,'action':2.9,'capacity':213.67,'local':{'p':[216,1033,1034,1105,1117,1127],'w':[3.772,2.226,0.416,4.557,0.351,1.043]},'dispersal':{'p':[216,1033,1034,1104,1105,1109,1117,1127],'w':[1.527,0.883,0.271,0.169,1.745,8.176,0.26,0.572]},'initial':0,'monitored':0,'temp':[4.67,4.12,6.56,9.69,11.15,14.41,15.88,15.8,12.51,10.86,9.53,9.91]},
		{'area':3.927,'action':0,'capacity':95.97,'local':{'p':[216,1108,1114,1117,1122],'w':[0.356,2.538,2.209,1.718,1.353]},'dispersal':{'p':[216,1108,1110,1114,1117,1122,1123],'w':[0.303,0.997,3.927,0.962,0.8,0.599,0.09]},'initial':0,'monitored':0,'temp':[4.67,4.13,6.54,9.63,11.09,14.35,15.78,15.72,12.41,10.8,9.51,9.87]},
		{'area':1.385,'action':0.94,'capacity':39.33,'local':{'p':[1112,1115,1119],'w':[1.975,0.03,0.817]},'dispersal':{'p':[217,1111,1112,1113,1115,1116,1119],'w':[1.389,1.385,0.638,0.039,0.198,0.052,0.517]},'initial':0,'monitored':0,'temp':[4.8,4.24,6.67,9.77,11.32,14.6,16.07,15.93,12.6,10.9,9.65,9.98]},
		{'area':0.659,'action':0,'capacity':16.48,'local':{'p':[1111,1113,1115],'w':[1.975,1.615,0.921]},'dispersal':{'p':[217,1030,1111,1112,1113,1115,1116,1119],'w':[0.242,0.018,0.728,0.659,0.601,0.496,0.234,0.196]},'initial':0,'monitored':0,'temp':[4.83,4.26,6.69,9.81,11.39,14.68,16.16,15.99,12.65,10.92,9.68,10]},
		{'area':1.026,'action':0,'capacity':25.22,'local':{'p':[1030,1112,1115,1116],'w':[0.962,1.615,1.857,0.357]},'dispersal':{'p':[217,1030,1111,1112,1113,1115,1116],'w':[0.031,0.463,0.035,0.59,1.026,0.885,0.313]},'initial':0,'monitored':0,'temp':[4.86,4.29,6.72,9.85,11.46,14.75,16.25,16.05,12.71,10.93,9.71,10.03]},
		{'area':3.883,'action':0.11,'capacity':94.08,'local':{'p':[217,1110,1117,1122],'w':[4.054,2.209,1.102,2.226]},'dispersal':{'p':[217,1110,1114,1117,1119,1122],'w':[1.58,0.904,3.883,0.623,0.186,0.999]},'initial':0,'monitored':0,'temp':[4.72,4.18,6.59,9.68,11.17,14.44,15.88,15.8,12.48,10.84,9.56,9.92]},
		{'area':4.28,'action':0.09,'capacity':96.8,'local':{'p':[1023,1030,1111,1112,1113,1118,1119,1121],'w':[0.868,1.165,0.03,0.921,1.857,1.606,1.981,0.049]},'dispersal':{'p':[1023,1030,1111,1112,1113,1115,1118,1119,1121],'w':[0.446,0.635,0.242,0.315,0.61,4.28,0.65,0.862,0.13]},'initial':0,'monitored':0,'temp':[4.86,4.28,6.72,9.84,11.45,14.74,16.23,16.03,12.7,10.94,9.71,10.03]},
		{'area':3.792,'action':0,'capacity':84.63,'local':{'p':[217,1030,1031,1113,1117],'w':[1.462,2.332,1.532,0.357,2.81]},'dispersal':{'p':[217,1030,1031,1111,1112,1113,1116,1117],'w':[0.595,0.911,0.779,0.051,0.191,0.258,3.792,1.221]},'initial':0,'monitored':0,'temp':[4.8,4.23,6.66,9.79,11.36,14.64,16.14,15.97,12.65,10.89,9.65,9.99]},
		{'area':9.559,'action':1.89,'capacity':231.87,'local':{'p':[216,217,1031,1033,1109,1110,1114,1116],'w':[2.216,0.46,0.485,2.652,0.351,1.718,1.102,2.81]},'dispersal':{'p':[216,217,1031,1033,1108,1109,1110,1114,1116,1117],'w':[0.931,0.301,0.311,1.123,0.001,0.261,0.734,0.448,1.108,9.559]},'initial':0,'monitored':0,'temp':[4.7,4.14,6.57,9.68,11.18,14.44,15.91,15.81,12.5,10.82,9.55,9.91]},
		{'area':3.408,'action':0.07,'capacity':56.95,'local':{'p':[1023,1025,1115,1121],'w':[2.198,1.643,1.606,2.139]},'dispersal':{'p':[1023,1025,1115,1118,1119,1121],'w':[0.916,0.798,0.782,3.408,0.081,0.943]},'initial':0,'monitored':0,'temp':[4.85,4.27,6.72,9.81,11.43,14.75,16.21,16.01,12.68,10.96,9.71,10.04]},
		{'area':7.078,'action':0.57,'capacity':167.21,'local':{'p':[217,1111,1115,1121,1122],'w':[1.544,0.817,1.981,3.01,0.3]},'dispersal':{'p':[217,1111,1112,1114,1115,1118,1119,1121,1122],'w':[0.573,0.342,0.03,0.057,0.796,0.12,7.078,1.16,0.172]},'initial':0,'monitored':0,'temp':[4.75,4.21,6.62,9.7,11.24,14.52,15.95,15.84,12.52,10.88,9.61,9.96]},
		{'area':4.849,'action':0.05,'capacity':106.06,'local':{'p':[218,219,1025,1121],'w':[1.959,2.742,2.499,0.145]},'dispersal':{'p':[218,219,1025,1120,1121],'w':[0.767,1.048,1.156,4.849,0.182]},'initial':0,'monitored':0,'temp':[4.78,4.19,6.64,9.68,11.27,14.61,16,15.84,12.54,10.92,9.64,10.01]},
		{'area':5.078,'action':0.35,'capacity':124.09,'local':{'p':[218,1025,1115,1118,1119,1120],'w':[2.531,0.486,0.049,2.139,3.01,0.145]},'dispersal':{'p':[218,1025,1115,1118,1119,1120,1121],'w':[0.986,0.288,0.159,0.857,1.199,0.188,5.078]},'initial':0,'monitored':0,'temp':[4.79,4.22,6.65,9.72,11.31,14.62,16.05,15.89,12.57,10.92,9.65,9.99]},
		{'area':3.776,'action':0.07,'capacity':92.19,'local':{'p':[217,1108,1110,1114,1119,1123],'w':[0.037,0.046,1.353,2.226,0.3,1.964]},'dispersal':{'p':[217,1108,1110,1114,1119,1122,1123],'w':[0.109,0.159,0.554,0.849,0.199,3.776,0.757]},'initial':0,'monitored':0,'temp':[4.66,4.14,6.54,9.62,11.06,14.32,15.72,15.69,12.37,10.81,9.51,9.87]},
		{'area':1.188,'action':0.09,'capacity':30.14,'local':{'p':[220,1108,1122],'w':[1.804,0.86,1.964]},'dispersal':{'p':[220,1108,1110,1122,1123],'w':[0.67,0.467,0.117,0.793,1.188]},'initial':0,'monitored':0,'temp':[4.61,4.09,6.49,9.57,10.99,14.24,15.64,15.63,12.32,10.77,9.45,9.82]},
		{'area':4.535,'action':0.76,'capacity':116.57,'local':{'p':[216,221,1125,1129],'w':[0.681,2.868,2.075,2.127]},'dispersal':{'p':[216,221,1124,1125,1129],'w':[0.45,1.169,4.535,0.889,0.873]},'initial':0,'monitored':0,'temp':[4.41,3.86,6.27,9.45,10.84,14.1,15.53,15.5,12.25,10.67,9.29,9.66]},
		{'area':2.605,'action':0.09,'capacity':65.47,'local':{'p':[216,1124,1127,1129],'w':[0.766,2.075,3.385,1.838]},'dispersal':{'p':[65,216,1124,1125,1127,1129],'w':[0.042,0.513,0.899,2.605,1.442,0.824]},'initial':0,'monitored':0,'temp':[4.5,3.96,6.38,9.54,10.95,14.2,15.65,15.61,12.34,10.74,9.37,9.74]},
		{'area':0.946,'action':0.02,'capacity':23.76,'local':{'p':[1128,1130,1131],'w':[0.677,1.079,0.962]},'dispersal':{'p':[1126,1128,1130,1131,1133],'w':[0.946,0.388,0.49,0.445,0.015]},'initial':0,'monitored':0,'temp':[4.33,3.75,6.2,9.43,10.82,14.12,15.61,15.54,12.3,10.66,9.23,9.61]},
		{'area':7.346,'action':1.32,'capacity':189.65,'local':{'p':[65,215,216,1102,1105,1109,1125,1129],'w':[1.371,1.23,1.041,1.765,0.681,1.043,3.385,0.264]},'dispersal':{'p':[65,215,216,1102,1105,1109,1125,1127,1129,1132],'w':[0.679,0.524,0.556,0.777,0.31,0.452,1.257,7.346,0.239,0.009]},'initial':0,'monitored':0,'temp':[4.53,3.99,6.42,9.58,11.01,14.27,15.72,15.67,12.4,10.78,9.41,9.78]},
		{'area':3.038,'action':0.76,'capacity':79.62,'local':{'p':[65,1126,1130,1132,1133],'w':[1.488,0.677,0.831,2.243,1.917]},'dispersal':{'p':[65,1126,1128,1130,1132,1133],'w':[0.662,0.273,3.038,0.32,1.044,0.781]},'initial':0,'monitored':0,'temp':[4.37,3.79,6.25,9.46,10.88,14.18,15.68,15.6,12.34,10.68,9.27,9.66]},
		{'area':3.765,'action':0.89,'capacity':97.81,'local':{'p':[65,1124,1125,1127,1131],'w':[0.971,2.127,1.838,0.264,1.866]},'dispersal':{'p':[65,1124,1125,1127,1129,1130,1131],'w':[0.516,0.889,0.687,0.288,3.765,0.006,0.754]},'initial':0,'monitored':0,'temp':[4.36,3.8,6.23,9.43,10.82,14.1,15.55,15.5,12.26,10.66,9.26,9.63]},
		{'area':1.04,'action':0.1,'capacity':26.51,'local':{'p':[65,1126,1128,1131],'w':[1.875,1.079,0.831,1.196]},'dispersal':{'p':[65,1126,1128,1129,1130,1131],'w':[0.805,0.524,0.526,0.042,1.04,0.597]},'initial':0,'monitored':0,'temp':[4.35,3.77,6.22,9.44,10.84,14.14,15.62,15.55,12.3,10.67,9.25,9.63]},
		{'area':2.455,'action':0.52,'capacity':63.77,'local':{'p':[65,1126,1129,1130],'w':[0.263,0.962,1.866,1.196]},'dispersal':{'p':[65,1126,1129,1130,1131],'w':[0.268,0.337,0.865,0.448,2.455]},'initial':0,'monitored':0,'temp':[4.31,3.73,6.17,9.4,10.78,14.07,15.53,15.48,12.25,10.64,9.21,9.59]},
		{'area':4.662,'action':0.83,'capacity':119.24,'local':{'p':[65,1098,1102,1128,1133,1135,1141],'w':[1.112,0.239,1.465,2.243,0.941,2.694,0.476]},'dispersal':{'p':[65,1098,1102,1127,1128,1132,1133,1135,1141],'w':[0.577,0.2,0.713,0.011,0.839,4.662,0.521,0.961,0.34]},'initial':0,'monitored':0,'temp':[4.38,3.8,6.25,9.45,10.89,14.19,15.69,15.61,12.35,10.68,9.29,9.68]},
		{'area':4.056,'action':0.61,'capacity':104.38,'local':{'p':[222,1128,1132,1134,1141],'w':[1.52,1.917,0.941,0.081,0.665]},'dispersal':{'p':[222,1126,1128,1132,1133,1134,1139,1141],'w':[0.582,0.01,0.795,0.428,4.056,0.091,0.022,0.327]},'initial':0,'monitored':0,'temp':[4.45,3.88,6.37,9.57,11,14.32,15.85,15.74,12.47,10.77,9.35,9.75]},
		{'area':3.116,'action':0.72,'capacity':81.48,'local':{'p':[222,1091,1093,1133,1137,1141,1142],'w':[0.924,0.751,0.778,0.081,2.422,2.47,0.691]},'dispersal':{'p':[222,1091,1093,1133,1134,1137,1141,1142],'w':[0.525,0.415,0.356,0.221,3.116,0.8,0.977,0.442]},'initial':0,'monitored':0,'temp':[4.6,4.01,6.54,9.73,11.22,14.56,16.11,15.98,12.67,10.91,9.52,9.92]},
		{'area':2.342,'action':1.41,'capacity':65.42,'local':{'p':[1093,1098,1132,1141],'w':[0.668,1.57,2.694,1.835]},'dispersal':{'p':[1093,1098,1102,1132,1135,1141],'w':[0.365,0.744,0.044,1.223,2.342,0.824]},'initial':0,'monitored':0,'temp':[4.39,3.8,6.26,9.45,10.92,14.22,15.73,15.64,12.38,10.69,9.3,9.7]},
		{'area':2.09,'action':2.69,'capacity':65.15,'local':{'p':[223,1137,1138,1140,1142],'w':[0.987,0.295,0.678,2.004,2.499]},'dispersal':{'p':[223,1136,1137,1138,1140,1142],'w':[0.585,2.09,0.274,0.322,0.839,1.058]},'initial':0,'monitored':0,'temp':[4.8,4.22,6.8,9.99,11.5,14.87,16.45,16.3,12.94,11.12,9.71,10.12]},
		{'area':1.125,'action':1.05,'capacity':33.38,'local':{'p':[222,1134,1136,1138,1142],'w':[1.245,2.422,0.295,1,0.464]},'dispersal':{'p':[222,1134,1136,1137,1138,1142],'w':[0.573,1.105,0.197,1.125,0.46,0.337]},'initial':0,'monitored':0,'temp':[4.66,4.08,6.63,9.82,11.31,14.66,16.22,16.08,12.75,10.98,9.58,9.98]},
		{'area':1.487,'action':0.47,'capacity':39.32,'local':{'p':[222,1136,1137,1139,1140],'w':[1.186,0.678,1,1.311,0.892]},'dispersal':{'p':[222,1136,1137,1138,1139,1140,1142],'w':[0.504,0.389,0.533,1.487,0.641,0.431,0.03]},'initial':0,'monitored':0,'temp':[4.71,4.13,6.69,9.89,11.37,14.73,16.3,16.15,12.82,11.03,9.62,10.02]},
		{'area':1.488,'action':0.54,'capacity':39.53,'local':{'p':[222,1138,1140],'w':[1.288,1.311,0.842]},'dispersal':{'p':[222,1133,1138,1139,1140],'w':[0.617,0.082,0.51,1.488,0.409]},'initial':0,'monitored':0,'temp':[4.7,4.13,6.69,9.88,11.35,14.72,16.28,16.13,12.8,11.02,9.6,10]},
		{'area':2.522,'action':1.7,'capacity':70.1,'local':{'p':[223,1136,1138,1139],'w':[0.706,2.004,0.892,0.842]},'dispersal':{'p':[223,1136,1138,1139,1140],'w':[0.383,0.85,0.452,0.342,2.522]},'initial':0,'monitored':0,'temp':[4.81,4.25,6.83,10.02,11.52,14.89,16.48,16.31,12.96,11.14,9.72,10.12]},
		{'area':2.792,'action':0.67,'capacity':72.74,'local':{'p':[1093,1132,1133,1134,1135],'w':[1.554,0.476,0.665,2.47,1.835]},'dispersal':{'p':[222,1093,1132,1133,1134,1135,1141],'w':[0.091,0.762,0.295,0.412,1.019,0.73,2.792]},'initial':0,'monitored':0,'temp':[4.49,3.9,6.39,9.59,11.06,14.38,15.91,15.8,12.51,10.79,9.4,9.8]},
		{'area':6.018,'action':2.9,'capacity':157.95,'local':{'p':[223,1080,1085,1089,1091,1096,1134,1136,1137],'w':[1.114,1.626,0.763,0.114,1.911,0.179,0.691,2.499,0.464]},'dispersal':{'p':[223,1080,1085,1089,1091,1096,1134,1136,1137,1138,1142],'w':[0.571,0.69,0.334,0.099,0.824,0.149,0.339,0.976,0.253,0.01,6.018]},'initial':0,'monitored':0,'temp':[4.77,4.18,6.76,9.95,11.47,14.83,16.41,16.27,12.91,11.09,…
		{'area':0.969,'action':0.02,'capacity':19.27,'local':{'p':[1144,1145,1146],'w':[0.336,1.387,0.909]},'dispersal':{'p':[223,1143,1144,1145,1146],'w':[0.063,0.969,0.251,0.49,0.52]},'initial':0,'monitored':0,'temp':[4.96,4.39,7.03,10.19,11.74,15.13,16.74,16.59,13.17,11.29,9.88,10.3]},
		{'area':2.054,'action':0.68,'capacity':46.53,'local':{'p':[223,1080,1088,1143,1145,1146],'w':[1.145,1.575,0.398,0.336,1.2,1.044]},'dispersal':{'p':[223,1080,1081,1088,1143,1144,1145,1146],'w':[0.621,0.722,0.045,0.233,0.258,2.054,0.404,0.495]},'initial':0,'monitored':0,'temp':[4.89,4.3,6.92,10.1,11.64,15.03,16.63,16.49,13.08,11.21,9.81,10.23]},
		{'area':0.747,'action':0.15,'capacity':18.97,'local':{'p':[223,1143,1144],'w':[1.061,1.387,1.2]},'dispersal':{'p':[223,1143,1144,1145,1146],'w':[0.561,0.542,0.61,0.747,0.01]},'initial':0,'monitored':0,'temp':[4.93,4.36,6.98,10.15,11.69,15.08,16.69,16.53,13.12,11.26,9.84,10.26]},
		{'area':3.253,'action':0.35,'capacity':23.85,'local':{'p':[1078,1088,1143,1144],'w':[1.58,1.788,0.909,1.044]},'dispersal':{'p':[1078,1088,1143,1144,1145,1146],'w':[0.7,0.805,0.366,0.493,0.002,3.253]},'initial':0,'monitored':0,'temp':[4.97,4.4,7.04,10.2,11.75,15.14,16.76,16.62,13.19,11.3,9.9,10.32]}
		]
