# Supplementary material for: Modelling Spatial and Temporal Patterns of African Swine Fever in an Isolated Wild Boar Population to Support Decision-Making
Source: Front Vet Sci. 2020 Apr 8;7:154. doi: 10.3389/fvets.2020.00154 (PMC7156605; doi:10.3389/fvets.2020.00154)
Supplement: Supplementary file 1 [file Data_Sheet_1.ZIP › simBoar v4.2 (ASF)/resources/landscape/thiessens_8.txt]

parameters.patches=[
		{'area':3.98,'action':2.57,'capacity':111.81,'local':{'p':[13,14,17,596,597,598],'w':[2.031,1.333,1.172,0.847,0.656,1.894]},'dispersal':{'p':[1,13,14,17,595,596,597,598],'w':[3.98,0.803,0.638,0.523,0.076,0.364,0.406,0.859]},'initial':0,'monitored':1,'temp':[4.85,3.89,6.4,9.55,10.84,14.13,15.68,15.47,12.45,10.81,9.64,10.03]},
		{'area':5.219,'action':6.12,'capacity':145.51,'local':{'p':[15,16,17,18,59,513,520,601],'w':[1.036,1.428,0.555,3.222,0.518,0.219,1.233,1.464]},'dispersal':{'p':[2,14,15,16,17,18,59,513,520,601],'w':[5.219,0.053,0.44,0.559,0.359,1.329,0.343,0.203,0.551,0.487]},'initial':0,'monitored':1,'temp':[5.32,4.53,7.06,10.12,11.56,14.85,16.43,16.12,13.03,11.39,10.15,10.55]},
		{'area':8.916,'action':8.18,'capacity':259.75,'local':{'p':[19,20,45,605,735],'w':[3.704,2.507,1.389,5.957,0.205]},'dispersal':{'p':[3,19,20,45,605,735],'w':[8.916,1.499,1.041,0.666,2.553,0.21]},'initial':23,'monitored':1,'temp':[4.78,4.08,6.59,9.56,11.12,14.39,16.03,15.67,12.56,10.93,9.66,10.11]},
		{'area':4.06,'action':9.87,'capacity':149.74,'local':{'p':[22,23,24,25,26,27],'w':[0.905,1.983,1.735,0.258,2.439,0.887]},'dispersal':{'p':[4,21,22,23,24,25,26,27,33],'w':[4.06,0.001,0.387,0.91,0.73,0.234,1.043,0.493,0.013]},'initial':33,'monitored':1,'temp':[4.73,3.93,6.43,9.53,10.94,14.25,15.83,15.56,12.45,10.8,9.56,9.99]},
		{'area':2.498,'action':1.41,'capacity':62.26,'local':{'p':[28,34,35,153,660],'w':[1.305,0.936,1.858,1.277,1.324]},'dispersal':{'p':[5,28,29,34,35,153,154,660],'w':[2.498,0.501,0.055,0.427,0.777,0.667,0.006,0.739]},'initial':0,'monitored':1,'temp':[4.54,3.66,6.13,9.31,10.63,13.95,15.47,15.28,12.18,10.54,9.3,9.72]},
		{'area':4.874,'action':10.61,'capacity':174.1,'local':{'p':[11,34,35,36],'w':[1.436,3.292,3.19,0.925]},'dispersal':{'p':[6,11,34,35,36],'w':[4.874,0.602,1.595,1.445,0.387]},'initial':147,'monitored':1,'temp':[4.62,3.79,6.22,9.43,10.74,14.09,15.59,15.41,12.28,10.64,9.39,9.83]},
		{'area':4.639,'action':8.86,'capacity':159.45,'local':{'p':[26,30,37,39,40,41,43],'w':[0.282,1.022,0.571,2.557,1.428,0.596,2.214]},'dispersal':{'p':[7,26,27,30,37,39,40,41,43],'w':[4.639,0.238,0.035,0.515,0.331,0.955,0.658,0.349,0.888]},'initial':28,'monitored':1,'temp':[4.46,3.64,6.12,9.24,10.65,13.97,15.53,15.31,12.19,10.53,9.3,9.75]},
		{'area':6.364,'action':8.99,'capacity':191.33,'local':{'p':[9,45,46,71,736],'w':[3.045,1.512,2.333,1.441,2.077]},'dispersal':{'p':[8,9,45,46,49,71,736],'w':[6.364,1.291,0.765,0.872,0.11,0.601,0.996]},'initial':11,'monitored':1,'temp':[4.46,3.72,6.21,9.28,10.76,14.07,15.68,15.43,12.29,10.62,9.39,9.86]},
		{'area':8.058,'action':4.19,'capacity':213.93,'local':{'p':[8,46,47,48,49,167,178,179,736],'w':[3.045,0.098,4.626,0.695,2.196,1.302,0.174,1.21,0.561]},'dispersal':{'p':[8,9,46,47,48,49,50,167,178,179,736],'w':[1.209,8.058,0.082,1.805,0.366,0.893,0.042,0.742,0.003,0.476,0.278]},'initial':5,'monitored':1,'temp':[4.54,3.84,6.35,9.44,10.91,14.24,15.84,15.59,12.44,10.74,9.49,9.96]},
		{'area':4.255,'action':2.74,'capacity':110.59,'local':{'p':[42,51,52,53,54,55],'w':[1.15,1.642,2.724,0.483,0.548,1.847]},'dispersal':{'p':[10,38,42,51,52,53,54,55],'w':[4.255,0.087,0.555,0.72,1.171,0.275,0.215,0.836]},'initial':7,'monitored':1,'temp':[4.28,3.47,5.95,9.06,10.55,13.84,15.39,15.22,12.05,10.4,9.2,9.69]},
		{'area':4.32,'action':6.21,'capacity':135.3,'local':{'p':[6,35,734],'w':[1.436,1.068,1.676]},'dispersal':{'p':[6,11,35,36,180,734,806],'w':[0.691,4.32,0.336,1.075,1.874,0.868,0.124]},'initial':32,'monitored':1,'temp':[4.73,3.95,6.4,9.59,10.96,14.3,15.79,15.61,12.45,10.8,9.54,10.01]},
		{'area':5.2,'action':3.79,'capacity':144.64,'local':{'p':[52,55,56,800,802,804],'w':[0.506,3.64,1.184,1.878,0.399,3.14]},'dispersal':{'p':[12,52,55,56,800,802,804],'w':[5.2,0.316,1.426,0.516,0.907,0.387,1.243]},'initial':2,'monitored':1,'temp':[4.72,3.97,6.54,9.64,11.18,14.46,15.98,15.79,12.56,10.89,9.66,10.15]},
		{'area':2.515,'action':1.48,'capacity':70.12,'local':{'p':[1,14,518,597],'w':[2.031,1.82,1.522,1.021]},'dispersal':{'p':[1,13,14,15,518,597],'w':[0.845,2.515,0.806,0.034,0.789,0.601]},'initial':0,'monitored':1,'temp':[5.03,4.08,6.6,9.75,11.04,14.32,15.88,15.66,12.65,11.01,9.83,10.21]},
		{'area':3.04,'action':2.83,'capacity':88.79,'local':{'p':[1,13,15,17,518],'w':[1.333,1.82,3.322,1.391,0.215]},'dispersal':{'p':[1,2,13,14,15,16,17,518],'w':[0.62,0.082,0.677,3.04,1.252,0.028,0.728,0.342]},'initial':0,'monitored':1,'temp':[5.04,4.13,6.65,9.77,11.11,14.39,15.96,15.72,12.68,11.04,9.85,10.24]},
		{'area':1.82,'action':1.34,'capacity':51.93,'local':{'p':[2,14,16,17,518],'w':[1.036,3.322,2.615,0.135,0.292]},'dispersal':{'p':[2,13,14,15,16,17,517,518],'w':[0.55,0.024,1.284,1.82,0.974,0.239,0.049,0.344]},'initial':0,'monitored':1,'temp':[5.16,4.29,6.81,9.92,11.28,14.57,16.13,15.88,12.82,11.18,9.98,10.37]},
		{'area':2.315,'action':1.14,'capacity':58.45,'local':{'p':[2,15,517,518,520],'w':[1.428,2.615,1.894,0.141,0.695]},'dispersal':{'p':[2,14,15,16,517,518,520],'w':[0.653,0.045,1.081,2.315,0.76,0.234,0.426]},'initial':0,'monitored':1,'temp':[5.29,4.44,6.96,10.06,11.44,14.73,16.3,16.03,12.97,11.33,10.11,10.51]},
		{'area':5.825,'action':5.58,'capacity':165.4,'local':{'p':[1,2,14,15,18,21,31,594,595,598],'w':[1.172,0.555,1.391,0.135,1.85,1.964,1.329,0.82,0.266,0.622]},'dispersal':{'p':[1,2,14,15,17,18,21,23,31,594,595,598],'w':[0.519,0.314,0.548,0.118,5.825,0.78,0.751,0.121,0.604,0.308,0.195,0.194]},'initial':0,'monitored':1,'temp':[4.93,4.07,6.59,9.7,11.06,14.36,15.93,15.67,12.6,10.96,9.74,10.15]},
		{'area':9.024,'action':12.74,'capacity':264.1,'local':{'p':[2,17,20,21,23,59,605],'w':[3.222,1.85,1.189,0.016,2.82,1.79,0.824]},'dispersal':{'p':[2,17,18,20,21,23,59,605],'w':[1.272,0.818,9.024,0.608,0.085,1.13,0.877,0.389]},'initial':10,'monitored':1,'temp':[5.18,4.41,6.94,9.98,11.45,14.74,16.33,16.01,12.9,11.26,10.02,10.43]},
		{'area':5.296,'action':12.44,'capacity':193.21,'local':{'p':[3,20,22,25,41,45],'w':[3.704,1.393,0.504,2.794,0.885,1.173]},'dispersal':{'p':[3,19,20,22,25,41,45],'w':[1.558,5.296,0.661,0.326,1.055,0.411,0.668]},'initial':56,'monitored':1,'temp':[4.7,3.96,6.47,9.49,10.99,14.28,15.9,15.58,12.47,10.83,9.58,10.03]},
		{'area':6.648,'action':8.76,'capacity':193.73,'local':{'p':[3,18,19,23,25,605],'w':[2.507,1.189,1.393,1.177,1.149,2.597]},'dispersal':{'p':[3,18,19,20,23,25,605],'w':[1.018,0.582,0.567,6.648,0.553,0.549,1.206]},'initial':60,'monitored':1,'temp':[4.97,4.26,6.78,9.76,11.3,14.57,16.2,15.83,12.72,11.09,9.82,10.26]},
		{'area':2.568,'action':3.1,'capacity':66.9,'local':{'p':[17,18,23,24,31],'w':[1.964,0.016,2.286,1.079,1.347]},'dispersal':{'p':[4,17,18,21,23,24,31],'w':[0.001,0.841,0.178,2.568,0.97,0.577,0.616]},'initial':0,'monitored':1,'temp':[4.85,4.01,6.53,9.64,11.02,14.33,15.9,15.63,12.54,10.89,9.66,10.07]},
		{'area':3.59,'action':4.88,'capacity':111.64,'local':{'p':[4,19,25,26,39,41],'w':[0.905,0.504,3.383,1.668,0.956,1.352]},'dispersal':{'p':[4,19,22,23,25,26,39,41],'w':[0.502,0.442,3.59,0.037,1.252,0.639,0.433,0.698]},'initial':54,'monitored':1,'temp':[4.7,3.93,6.43,9.5,10.95,14.26,15.86,15.57,12.46,10.8,9.56,10]},
		{'area':6.273,'action':7.17,'capacity':172.57,'local':{'p':[4,18,20,21,24,25],'w':[1.983,2.82,1.177,2.286,0.374,1.146]},'dispersal':{'p':[4,17,18,20,21,22,23,24,25],'w':[0.821,0.124,1.219,0.596,0.87,0.011,6.273,0.268,0.512]},'initial':52,'monitored':1,'temp':[4.94,4.16,6.66,9.74,11.17,14.48,16.06,15.77,12.66,11.01,9.78,10.2]},
		{'area':3.463,'action':6.79,'capacity':113.07,'local':{'p':[4,21,23,27,31,33,660],'w':[1.735,1.079,0.374,0.188,1.73,1.952,0.842]},'dispersal':{'p':[4,21,23,24,27,31,33,659,660],'w':[0.798,0.466,0.261,3.463,0.258,0.758,0.642,0.002,0.438]},'initial':4,'monitored':1,'temp':[4.68,3.84,6.34,9.47,10.84,14.15,15.72,15.47,12.37,10.71,9.48,9.9]},
		{'area':3.11,'action':4.24,'capacity':97.15,'local':{'p':[4,19,20,22,23],'w':[0.258,2.794,1.149,3.383,1.146]},'dispersal':{'p':[4,19,20,22,23,25],'w':[0.225,1.193,0.581,1.415,0.596,3.11]},'initial':55,'monitored':1,'temp':[4.81,4.06,6.56,9.61,11.08,14.38,15.98,15.67,12.56,10.91,9.67,10.1]},
		{'area':3.207,'action':3.75,'capacity':97.84,'local':{'p':[4,7,22,27,30,39],'w':[2.439,0.282,1.668,0.526,0.171,2.708]},'dispersal':{'p':[4,7,22,26,27,30,39],'w':[1.022,0.258,0.82,3.207,0.276,0.187,1.06]},'initial':17,'monitored':1,'temp':[4.64,3.84,6.34,9.44,10.86,14.17,15.75,15.49,12.38,10.72,9.48,9.92]},
		{'area':1.612,'action':1.06,'capacity':44.68,'local':{'p':[4,24,26,30,32,33],'w':[0.887,0.188,0.526,2.071,0.33,1.619]},'dispersal':{'p':[4,7,24,26,27,30,32,33,39,153],'w':[0.413,0.065,0.229,0.33,1.612,0.885,0.265,0.558,0.001,0.005]},'initial':4,'monitored':1,'temp':[4.56,3.72,6.2,9.34,10.71,14.03,15.58,15.36,12.25,10.6,9.37,9.8]},
		{'area':1.307,'action':1.91,'capacity':41.88,'local':{'p':[5,29,34,154,660],'w':[1.305,1.477,0.095,1.612,0.362]},'dispersal':{'p':[5,28,29,34,154,660,661],'w':[0.565,1.307,0.551,0.176,0.826,0.295,0.022]},'initial':0,'monitored':1,'temp':[4.7,3.81,6.3,9.5,10.79,14.1,15.62,15.43,12.32,10.67,9.42,9.83]},
		{'area':3.93,'action':7.65,'capacity':134.63,'local':{'p':[28,34,154],'w':[1.477,3.905,3.644]},'dispersal':{'p':[5,28,29,34,36,154,165,667],'w':[0.104,0.58,3.93,1.632,0.07,1.526,0.2,0.113]},'initial':4,'monitored':1,'temp':[4.83,4,6.43,9.68,10.91,14.27,15.77,15.58,12.45,10.81,9.54,9.96]},
		{'area':3.113,'action':0.67,'capacity':63.52,'local':{'p':[7,26,27,32,35,37,153],'w':[1.022,0.171,2.071,0.57,0.298,1.191,1.828]},'dispersal':{'p':[7,26,27,30,32,33,35,37,39,153],'w':[0.481,0.196,0.844,3.113,0.205,0.022,0.291,0.545,0.006,0.761]},'initial':3,'monitored':1,'temp':[4.46,3.61,6.07,9.22,10.59,13.91,15.45,15.25,12.14,10.5,9.27,9.7]},
		{'area':3.935,'action':1.51,'capacity':103.63,'local':{'p':[17,21,24,594,659,660],'w':[1.329,1.347,1.73,2.609,0.221,0.356]},'dispersal':{'p':[17,21,24,31,594,595,659,660],'w':[0.554,0.587,0.712,3.935,1.199,0.005,0.154,0.321]},'initial':0,'monitored':1,'temp':[4.7,3.82,6.34,9.49,10.82,14.13,15.69,15.45,12.37,10.71,9.49,9.9]},
		{'area':0.321,'action':0.06,'capacity':3.4,'local':{'p':[27,30,33,153],'w':[0.33,0.57,0.557,1.162]},'dispersal':{'p':[27,30,32,33,153,660],'w':[0.179,0.29,0.321,0.318,0.545,0.213]},'initial':0,'monitored':1,'temp':[4.51,3.64,6.13,9.28,10.64,13.95,15.49,15.28,12.18,10.53,9.3,9.73]},
		{'area':0.968,'action':0.86,'capacity':24.1,'local':{'p':[24,27,32,153,660],'w':[1.952,1.619,0.557,0.154,0.42]},'dispersal':{'p':[4,24,27,30,32,33,153,660],'w':[0.088,0.906,0.681,0.01,0.245,0.968,0.095,0.363]},'initial':1,'monitored':1,'temp':[4.58,3.72,6.22,9.36,10.72,14.03,15.59,15.36,12.26,10.61,9.38,9.8]},
		{'area':7.066,'action':10.78,'capacity':224.5,'local':{'p':[5,6,28,29,35],'w':[0.936,3.292,0.095,3.905,1.272]},'dispersal':{'p':[5,6,28,29,34,35,36,165],'w':[0.48,1.22,0.151,1.521,7.066,0.549,1.045,0.475]},'initial':131,'monitored':1,'temp':[4.74,3.92,6.33,9.57,10.82,14.19,15.68,15.51,12.37,10.73,9.47,9.9]},
		{'area':4.956,'action':4.91,'capacity':131.31,'local':{'p':[5,6,11,30,34,37,153,734],'w':[1.858,3.19,1.068,0.298,1.272,0.452,1.222,2.747]},'dispersal':{'p':[5,6,11,30,34,35,37,153,734],'w':[0.703,1.215,0.587,0.224,0.608,4.956,0.334,0.495,0.98]},'initial':49,'monitored':1,'temp':[4.43,3.57,6.01,9.18,10.55,13.86,15.38,15.21,12.1,10.46,9.22,9.66]},
		{'area':4.696,'action':11.35,'capacity':163.33,'local':{'p':[6,180,667],'w':[0.925,3.235,0.136]},'dispersal':{'p':[6,11,29,34,36,154,165,180,667,731,732,733,806],'w':[0.538,1.189,0.316,1.265,4.696,0.048,1.153,0.846,0.113,0.028,0.112,0.257,0.014]},'initial':0,'monitored':1,'temp':[4.79,4.02,6.4,9.66,10.9,14.29,15.78,15.61,12.44,10.8,9.54,10]},
		{'area':2.395,'action':3.85,'capacity':75.79,'local':{'p':[7,30,35,43,44,166,734],'w':[0.571,1.191,0.452,1.391,0.865,0.949,1.127]},'dispersal':{'p':[7,30,35,37,43,44,153,166,734],'w':[0.373,0.597,0.384,2.395,0.584,0.364,0.013,0.158,0.635]},'initial':2,'monitored':1,'temp':[4.39,3.55,6,9.15,10.54,13.85,15.39,15.2,12.09,10.45,9.21,9.66]},
		{'area':3.158,'action':4.37,'capacity':86.82,'local':{'p':[40,42,43,44,52,57,166],'w':[0.277,1.701,1.305,0.788,1.521,0.237,1.937]},'dispersal':{'p':[10,38,40,42,43,44,52,57,166],'w':[0.115,3.158,0.22,0.698,0.557,0.339,0.528,0.347,0.864]},'initial':3,'monitored':1,'temp':[4.42,3.61,6.09,9.22,10.67,13.97,15.51,15.32,12.17,10.52,9.3,9.77]},
		{'area':3.407,'action':4.36,'capacity':106.79,'local':{'p':[7,22,26,41],'w':[2.557,0.956,2.708,2.048]},'dispersal':{'p':[7,22,26,27,30,39,41],'w':[1.146,0.539,1.127,0.001,0.025,3.407,0.918]},'initial':22,'monitored':1,'temp':[4.57,3.78,6.27,9.38,10.8,14.11,15.69,15.45,12.32,10.66,9.42,9.87]},
		{'area':2.992,'action':7.17,'capacity':110.3,'local':{'p':[7,38,41,42,43,45],'w':[1.428,0.277,1.267,2.35,0.758,0.852]},'dispersal':{'p':[7,38,40,41,42,43,45],'w':[0.638,0.238,2.992,0.564,0.968,0.391,0.473]},'initial':51,'monitored':1,'temp':[4.38,3.58,6.06,9.17,10.62,13.93,15.49,15.28,12.15,10.49,9.27,9.73]},
		{'area':5.222,'action':7.31,'capacity':154.75,'local':{'p':[7,19,22,39,40,45],'w':[0.596,0.885,1.352,2.048,1.267,3.591]},'dispersal':{'p':[7,19,22,39,40,41,45],'w':[0.335,0.515,0.587,0.811,0.603,5.222,1.521]},'initial':45,'monitored':1,'temp':[4.51,3.73,6.23,9.31,10.76,14.07,15.66,15.41,12.29,10.63,9.39,9.85]},
		{'area':3.806,'action':4.2,'capacity':114.28,'local':{'p':[10,38,40,45,51,52],'w':[1.15,1.701,2.35,0.871,1.672,0.048]},'dispersal':{'p':[10,38,40,42,43,45,46,51,52],'w':[0.517,0.747,0.969,3.806,0.02,0.493,0.006,0.742,0.122]},'initial':30,'monitored':1,'temp':[4.29,3.48,5.95,9.06,10.53,13.83,15.38,15.2,12.05,10.4,9.19,9.67]},
		{'area':2.905,'action':4.99,'capacity':95.56,'local':{'p':[7,37,38,40,44],'w':[2.214,1.391,1.305,0.758,1.446]},'dispersal':{'p':[7,37,38,40,42,43,44],'w':[0.998,0.705,0.649,0.413,0.013,2.905,0.567]},'initial':10,'monitored':1,'temp':[4.43,3.61,6.08,9.21,10.63,13.94,15.48,15.29,12.16,10.51,9.28,9.74]},
		{'area':1.189,'action':0.31,'capacity':30.88,'local':{'p':[37,38,43,166],'w':[0.865,0.788,1.446,1.355]},'dispersal':{'p':[37,38,43,44,166,734],'w':[0.34,0.392,0.664,1.189,0.504,0.38]},'initial':0,'monitored':1,'temp':[4.48,3.66,6.13,9.27,10.69,14,15.53,15.34,12.21,10.56,9.32,9.78]},
		{'area':8.559,'action':4.81,'capacity':183.02,'local':{'p':[3,8,19,40,41,42,46,51,71,735,736],'w':[1.389,1.512,1.173,0.852,3.591,0.871,1.445,0.32,2.258,0.912,0.674]},'dispersal':{'p':[3,8,19,40,41,42,45,46,49,51,71,605,735,736],'w':[0.574,0.678,0.519,0.395,1.414,0.402,8.559,0.567,0.03,0.236,0.616,0.064,0.503,0.358]},'initial':50,'monitored':1,'temp':[4.46,3.69,6.18,9.25,10.72,14.02,15.63,15.38,12…
		{'area':1.95,'action':1.17,'capacity':51.44,'local':{'p':[8,9,45,49,51],'w':[2.333,0.098,1.445,2.715,0.15]},'dispersal':{'p':[8,9,42,45,46,49,51],'w':[0.961,0.242,0.007,0.691,1.95,1.023,0.238]},'initial':11,'monitored':1,'temp':[4.36,3.6,6.08,9.17,10.64,13.95,15.54,15.32,12.18,10.51,9.29,9.76]},
		{'area':3.9,'action':2.4,'capacity':102.88,'local':{'p':[9,167,179,795],'w':[4.626,1.548,0.607,3.836]},'dispersal':{'p':[9,47,167,179,795],'w':[1.864,3.9,0.762,0.479,1.607]},'initial':0,'monitored':1,'temp':[4.64,3.96,6.48,9.58,11.05,14.39,15.99,15.73,12.57,10.85,9.59,10.06]},
		{'area':4.364,'action':3.17,'capacity':118.56,'local':{'p':[9,49,50,56,179,800],'w':[0.695,0.158,2.529,0.661,4.329,0.062]},'dispersal':{'p':[9,48,49,50,56,179,800],'w':[0.25,4.364,0.183,0.98,0.293,1.974,0.198]},'initial':0,'monitored':1,'temp':[4.52,3.79,6.32,9.42,10.92,14.22,15.79,15.59,12.4,10.71,9.47,9.95]},
		{'area':4.088,'action':2.88,'capacity':102.94,'local':{'p':[9,46,48,50,51,53],'w':[2.196,2.715,0.158,0.492,2.792,0.437]},'dispersal':{'p':[8,9,45,46,48,49,50,51,53,178],'w':[0.102,0.989,0.092,1.024,0.19,4.088,0.228,1.157,0.22,0.001]},'initial':3,'monitored':1,'temp':[4.33,3.57,6.07,9.16,10.63,13.94,15.53,15.32,12.17,10.49,9.27,9.75]},
		{'area':2.192,'action':2.83,'capacity':67.97,'local':{'p':[48,49,53,54,56],'w':[2.529,0.492,2.387,0.035,1.36]},'dispersal':{'p':[9,48,49,50,53,54,56],'w':[0.068,1.147,0.353,2.192,0.902,0.158,0.582]},'initial':0,'monitored':1,'temp':[4.45,3.7,6.22,9.31,10.82,14.12,15.68,15.48,12.3,10.62,9.39,9.88]},
		{'area':4.354,'action':1.54,'capacity':98.5,'local':{'p':[10,42,45,46,49,53],'w':[1.642,1.672,0.32,0.15,2.792,2.004]},'dispersal':{'p':[10,42,45,46,49,51,53],'w':[0.724,0.745,0.246,0.148,1.124,4.354,0.928]},'initial':6,'monitored':1,'temp':[4.25,3.45,5.94,9.03,10.51,13.81,15.38,15.19,12.04,10.39,9.18,9.66]},
		{'area':8.112,'action':9.11,'capacity':242.1,'local':{'p':[10,12,38,42,55,802],'w':[2.724,0.506,1.521,0.048,2.103,1.805]},'dispersal':{'p':[10,12,38,42,52,55,57,166,180,802],'w':[1.066,0.288,0.697,0.165,8.112,0.848,1.819,0.035,0.051,0.84]},'initial':18,'monitored':1,'temp':[4.67,3.91,6.42,9.55,11.04,14.34,15.85,15.66,12.47,10.81,9.57,10.05]},
		{'area':2.529,'action':2.6,'capacity':74.7,'local':{'p':[10,49,50,51,54],'w':[0.483,0.437,2.387,2.004,1.551]},'dispersal':{'p':[10,49,50,51,53,54,56],'w':[0.327,0.361,0.998,0.803,2.529,0.632,0.122]},'initial':0,'monitored':1,'temp':[4.35,3.58,6.09,9.18,10.68,13.98,15.54,15.35,12.18,10.51,9.3,9.78]},
		{'area':0.803,'action':0.23,'capacity':20.85,'local':{'p':[10,50,53,55,56],'w':[0.548,0.035,1.551,1.597,0.448]},'dispersal':{'p':[10,50,53,54,55,56],'w':[0.426,0.117,0.64,0.803,0.703,0.291]},'initial':0,'monitored':1,'temp':[4.37,3.58,6.1,9.2,10.71,14,15.54,15.37,12.18,10.52,9.31,9.8]},
		{'area':5,'action':3.56,'capacity':139.74,'local':{'p':[10,12,52,54,56],'w':[1.847,3.64,2.103,1.597,0.599]},'dispersal':{'p':[10,12,52,54,55,56],'w':[0.794,1.598,1.036,0.633,5,0.356]},'initial':10,'monitored':1,'temp':[4.55,3.77,6.31,9.41,10.93,14.22,15.74,15.56,12.36,10.7,9.48,9.97]},
		{'area':1.513,'action':0.4,'capacity':39.01,'local':{'p':[12,48,50,54,55,800],'w':[1.184,0.661,1.36,0.448,0.599,0.729]},'dispersal':{'p':[12,48,50,53,54,55,56,179,800],'w':[0.506,0.388,0.518,0.099,0.195,0.328,1.513,0.052,0.382]},'initial':0,'monitored':1,'temp':[4.52,3.77,6.31,9.41,10.93,14.22,15.77,15.58,12.38,10.7,9.47,9.96]},
		{'area':3.55,'action':4.93,'capacity':109.63,'local':{'p':[38,166,180,734],'w':[0.237,1.105,3.339,0.103]},'dispersal':{'p':[38,52,57,166,180,734,802],'w':[0.222,1.901,3.55,0.534,1.431,0.102,0.169]},'initial':0,'monitored':1,'temp':[4.77,4.01,6.51,9.65,11.13,14.43,15.93,15.73,12.55,10.89,9.64,10.12]},
		{'area':6.95,'action':3.69,'capacity':154.69,'local':{'p':[249,250,251,253],'w':[3.482,2.088,0.272,2.488]},'dispersal':{'p':[58,249,250,251,253],'w':[6.95,1.508,0.691,0.256,1.024]},'initial':0,'monitored':0,'temp':[5.43,4.39,6.96,10.06,11.53,14.75,16.18,16.01,13.26,11.52,10.25,10.73]},
		{'area':4.546,'action':0.55,'capacity':96.48,'local':{'p':[2,18,601,605],'w':[0.518,1.79,1.759,2.219]},'dispersal':{'p':[2,18,59,513,515,601,605],'w':[0.274,0.87,4.546,0.02,0.349,0.506,0.873]},'initial':0,'monitored':0,'temp':[5.34,4.62,7.15,10.1,11.68,14.95,16.55,16.18,13.06,11.46,10.19,10.6]},
		{'area':3.622,'action':0.94,'capacity':86.89,'local':{'p':[572,573,576,577,579,582],'w':[0.312,2.32,1.386,1.941,0.29,1.225]},'dispersal':{'p':[60,572,573,574,576,577,579,582],'w':[3.622,0.224,1.011,0.03,0.619,0.841,0.18,0.655]},'initial':0,'monitored':0,'temp':[4.73,3.93,6.31,9.55,10.78,14.1,15.53,15.33,12.27,10.68,9.52,9.85]},
		{'area':4.124,'action':1.3,'capacity':83.32,'local':{'p':[972,1005,1010],'w':[1.744,1.467,1.981]},'dispersal':{'p':[61,972,1005,1006,1008,1009,1010,1012],'w':[4.124,0.804,0.729,0.493,0.068,0.804,0.852,0.012]},'initial':0,'monitored':0,'temp':[4.89,4.28,6.72,9.88,11.52,14.82,16.38,16.11,12.8,10.9,9.73,10.04]},
		{'area':4.454,'action':0.09,'capacity':107.63,'local':{'p':[1052,1055,1056],'w':[2.395,0.16,1.168]},'dispersal':{'p':[62,68,1052,1053,1054,1055,1056,1057,1058,1059,1060,1061],'w':[4.454,0.068,0.913,0.329,0.523,0.199,0.485,0.098,0.297,0.317,0.143,0.181]},'initial':0,'monitored':0,'temp':[5.11,4.62,7.27,10.31,11.88,15.17,16.9,16.69,13.32,11.46,10.11,10.54]},
		{'area':3.269,'action':1.44,'capacity':87.07,'local':{'p':[216,1066,1068,1077,1145],'w':[0.148,0.247,3.22,0.075,1.476]},'dispersal':{'p':[63,216,1062,1066,1068,1077,1145],'w':[3.269,0.236,0.017,0.179,1.252,0.113,0.628]},'initial':0,'monitored':0,'temp':[5.14,4.59,7.26,10.4,11.97,15.34,16.99,16.84,13.38,11.46,10.09,10.51]},
		{'area':3.03,'action':0.86,'capacity':80.04,'local':{'p':[1119,1121,1123,1125,1127,1128,1129],'w':[1.002,1.535,0.444,1.046,1.023,0.897,0.712]},'dispersal':{'p':[64,1119,1120,1121,1123,1125,1127,1128,1129],'w':[3.03,0.478,0.021,0.615,0.293,0.489,0.461,0.452,0.354]},'initial':0,'monitored':0,'temp':[4.37,3.8,6.24,9.44,10.85,14.13,15.6,15.54,12.3,10.67,9.27,9.64]},
		{'area':5.801,'action':1.88,'capacity':151.29,'local':{'p':[856,982,985,986,987,988],'w':[1.382,0.794,0.434,2.382,3.358,2.06]},'dispersal':{'p':[65,856,982,985,986,987,988],'w':[5.801,0.699,0.445,0.285,1.042,1.317,0.899]},'initial':0,'monitored':0,'temp':[4.63,3.92,6.38,9.44,10.71,14.15,15.52,15.38,12.22,10.56,9.41,9.88]},
		{'area':4.024,'action':3.39,'capacity':115.57,'local':{'p':[969,970,974,976,977,1005],'w':[0.028,3.192,1.957,0.362,2.827,0.573]},'dispersal':{'p':[66,204,969,970,974,975,976,977,1005],'w':[4.024,0.046,0.134,1.22,0.72,0.107,0.277,1.186,0.39]},'initial':0,'monitored':0,'temp':[4.51,3.81,6.22,9.35,10.89,14.2,15.74,15.54,12.31,10.53,9.36,9.74]},
		{'area':4.015,'action':0.22,'capacity':99.6,'local':{'p':[944,947,949,951],'w':[2.637,2.58,2.85,0.246]},'dispersal':{'p':[67,898,944,945,947,949,951,956,958],'w':[4.015,0.068,1.031,0.013,1.211,1.203,0.243,0.013,0.025]},'initial':0,'monitored':0,'temp':[4.94,4.38,6.97,10.09,11.58,14.92,16.52,16.29,13,11.22,9.89,10.34]},
		{'area':15.757,'action':3.1,'capacity':403.57,'local':{'p':[200,917,933],'w':[4.034,2.527,0.521]},'dispersal':{'p':[62,68,196,200,916,917,925,933,1049,1054,1058,1061],'w':[0.085,15.757,0.422,1.591,0.85,0.948,0.784,0.291,0.102,1.163,0.001,0.661]},'initial':0,'monitored':0,'temp':[5.1,4.6,7.23,10.26,11.83,15.12,16.84,16.58,13.29,11.45,10.09,10.53]},
		{'area':7.123,'action':3.31,'capacity':192.59,'local':{'p':[626,760,761],'w':[1.603,3.06,2.546]},'dispersal':{'p':[69,626,760,761],'w':[7.123,0.779,1.29,1.071]},'initial':0,'monitored':0,'temp':[3.99,3.24,5.84,8.97,10.65,13.96,15.69,15.31,12.16,10.41,8.99,9.47]},
		{'area':6.837,'action':6.57,'capacity':115.19,'local':{'p':[746,747,750,751,781,785],'w':[2.783,1.574,3.053,0.399,0.909,1.691]},'dispersal':{'p':[70,649,746,747,748,749,750,751,752,781,785],'w':[6.837,0.062,1.022,0.73,0.328,0.05,1.086,0.248,0.081,0.421,0.805]},'initial':0,'monitored':0,'temp':[5.13,4.51,7.09,10.31,11.9,15.25,16.82,16.52,13.37,11.5,10.1,10.58]},
		{'area':0.779,'action':0.03,'capacity':15.6,'local':{'p':[8,45,736],'w':[1.441,2.258,1.078]},'dispersal':{'p':[8,45,71,736],'w':[0.75,1.202,0.779,0.46]},'initial':0,'monitored':0,'temp':[4.47,3.72,6.21,9.26,10.74,14.04,15.66,15.4,12.28,10.62,9.39,9.85]},
		{'area':10.399,'action':3.49,'capacity':276.13,'local':{'p':[164,671,677,721,724,728,729,730,807,819],'w':[1.082,0.67,0.254,1.933,0.169,1.505,1.463,1.164,1.403,1.2]},'dispersal':{'p':[72,164,671,677,721,724,728,729,730,807,819],'w':[10.399,0.439,0.342,0.21,0.761,0.128,0.918,0.666,0.806,0.665,0.509]},'initial':0,'monitored':0,'temp':[5.38,4.76,6.79,10.41,10.97,14.68,16.14,16.03,12.76,11.09,9.84,10…
		{'area':6.568,'action':1.1,'capacity':95.09,'local':{'p':[691,705,710,711,713,714,836,842],'w':[0.258,2.539,0.458,1.703,2.989,0.668,0.908,0.077]},'dispersal':{'p':[73,691,693,705,708,709,710,711,713,714,836,842],'w':[6.568,0.634,0.19,1.013,0.043,0.104,0.247,0.711,1.06,0.422,0.388,0.158]},'initial':0,'monitored':0,'temp':[4.1,3.17,5.33,8.55,9.7,12.97,14.37,14.28,11.19,9.83,8.83,9.08]},
		{'area':3.176,'action':2.04,'capacity':66.17,'local':{'p':[408,557,559,561,565],'w':[0.609,1.495,2.132,2.104,0.974]},'dispersal':{'p':[74,408,409,557,559,561,565],'w':[3.176,0.343,0.073,0.767,0.919,0.818,0.427]},'initial':0,'monitored':0,'temp':[4.26,3.4,5.72,9.24,10.48,13.82,15.03,14.94,12.02,10.4,9.09,9.39]},
		{'area':8.586,'action':5.11,'capacity':238.8,'local':{'p':[135,427,536,539,540,546,547],'w':[1.909,0.161,2.203,1.423,3.737,0.038,2.126]},'dispersal':{'p':[75,135,427,536,539,540,544,546,547],'w':[8.586,0.642,0.17,0.842,0.692,1.607,0.001,0.088,0.874]},'initial':0,'monitored':0,'temp':[5.11,4.35,6.76,10.01,11.37,14.6,16.01,15.79,12.77,11.14,9.91,10.26]},
		{'area':6.309,'action':11.06,'capacity':210.03,'local':{'p':[518,519,521,597],'w':[1.598,1.635,2.003,2.06]},'dispersal':{'p':[76,518,519,521,522,597],'w':[6.309,0.727,0.734,0.923,1.027,0.864]},'initial':0,'monitored':0,'temp':[5.25,4.28,6.83,10,11.27,14.55,16.09,15.88,12.88,11.24,10.05,10.41]},
		{'area':7.547,'action':0.29,'capacity':184.11,'local':{'p':[143,506,508,510,606],'w':[1.633,0.913,1.25,2.525,1.367]},'dispersal':{'p':[77,143,459,499,506,508,509,510,606],'w':[7.547,0.736,0.101,0.113,0.448,0.492,1.456,1.093,0.599]},'initial':0,'monitored':0,'temp':[5.39,4.69,7.14,9.9,11.82,15.04,16.61,16.29,12.98,11.57,10.24,10.59]},
		{'area':3.695,'action':2.37,'capacity':103.36,'local':{'p':[484,485,486,488,490,491,492],'w':[1.604,1.837,1.233,0.606,0.428,1.823,0.02]},'dispersal':{'p':[78,484,485,486,488,489,490,491,492],'w':[3.695,0.612,0.802,0.573,0.304,0.086,0.201,0.829,0.107]},'initial':0,'monitored':0,'temp':[4.45,3.8,6.43,9.61,11.13,14.41,16.02,15.64,12.58,10.81,9.42,9.89]},
		{'area':6.747,'action':0.84,'capacity':164.44,'local':{'p':[311,312,314,316],'w':[2.156,1.799,3.213,1.609]},'dispersal':{'p':[79,254,311,312,313,314,316,317,326],'w':[6.747,0.051,0.946,0.729,0.134,1.35,0.767,1.098,0.005]},'initial':0,'monitored':0,'temp':[5.23,4.41,7.08,10.28,11.81,15.12,16.66,16.35,13.32,11.51,10.16,10.63]},
		{'area':2.271,'action':0,'capacity':53.7,'local':{'p':[293,295,296],'w':[1.74,1.399,0.594]},'dispersal':{'p':[80,293,295,296],'w':[2.271,0.797,0.596,0.321]},'initial':0,'monitored':0,'temp':[5.87,4.91,7.32,10.58,11.78,15.05,16.32,16.32,13.6,12.09,10.8,11.17]},
		{'area':2.721,'action':0.28,'capacity':68.4,'local':{'p':[228,234,236,241],'w':[1.348,2.494,2.669,0.649]},'dispersal':{'p':[81,228,232,234,235,236,241],'w':[2.721,0.659,0.003,0.997,0.013,1.404,0.466]},'initial':0,'monitored':0,'temp':[5.87,4.83,7.29,10.36,11.8,15.05,16.35,16.4,13.68,12.02,10.78,11.11]},
		{'area':3.875,'action':0.72,'capacity':42.14,'local':{'p':[239,241,242,245,246,273],'w':[2.061,0.966,2.521,2.163,0.01,0.27]},'dispersal':{'p':[82,239,241,242,245,246,273],'w':[3.875,0.854,0.51,1.008,0.911,0.146,0.272]},'initial':0,'monitored':0,'temp':[5.58,4.48,6.99,10.09,11.53,14.75,16.12,16.18,13.43,11.74,10.47,10.91]},
		{'area':2.994,'action':0.06,'capacity':1.74,'local':{'p':[253,261,262],'w':[2.537,0.826,1.329]},'dispersal':{'p':[83,253,261,262],'w':[2.994,1.09,0.761,0.706]},'initial':0,'monitored':0,'temp':[5.71,4.78,7.47,10.64,12.19,15.46,16.9,16.64,13.72,11.89,10.55,11.05]},
		{'area':3.248,'action':0.06,'capacity':8.45,'local':{'p':[255,259,262],'w':[3.102,0.766,1.098]},'dispersal':{'p':[84,255,259,262],'w':[3.248,1.402,0.345,0.427]},'initial':0,'monitored':0,'temp':[5.44,4.58,7.29,10.52,12.12,15.42,16.91,16.59,13.56,11.7,10.34,10.83]},
		{'area':0.028,'action':0,'capacity':0.18,'local':{'p':[],'w':[]},'dispersal':{'p':[85,86,255,259,261],'w':[0.028,0.178,0.138,0.162,0.227]},'initial':0,'monitored':0,'temp':[5.5,4.63,7.33,10.55,12.12,15.42,16.91,16.61,13.6,11.75,10.4,10.88]},
		{'area':2.832,'action':0.49,'capacity':23.47,'local':{'p':[258,260,261],'w':[0.645,1.979,3.071]},'dispersal':{'p':[85,86,255,258,259,260,261],'w':[0.028,2.832,0.478,0.39,0.057,0.758,1.439]},'initial':0,'monitored':0,'temp':[5.5,4.62,7.31,10.53,12.09,15.39,16.89,16.6,13.6,11.75,10.4,10.89]},
		{'area':0.007,'action':0,'capacity':0.14,'local':{'p':[],'w':[]},'dispersal':{'p':[87,88,264,266],'w':[0.007,0.254,0.019,0.229]},'initial':0,'monitored':0,'temp':[5.68,4.67,7.3,10.47,12.02,15.28,16.69,16.68,13.72,11.94,10.58,11.09]},
		{'area':6.974,'action':10.61,'capacity':209.81,'local':{'p':[249,253,272],'w':[3.44,0.553,1.627]},'dispersal':{'p':[87,88,249,253,264,265,266,272],'w':[0.007,6.974,1.45,0.389,0.305,0.556,0.942,0.745]},'initial':0,'monitored':0,'temp':[5.66,4.63,7.24,10.39,11.94,15.18,16.58,16.58,13.65,11.89,10.54,11.06]},
		{'area':10.252,'action':1.69,'capacity':129.06,'local':{'p':[274,275,277],'w':[3.261,2.608,0.316]},'dispersal':{'p':[89,90,265,271,272,273,274,275,276,277],'w':[10.252,0.005,0.073,0.288,0.681,0.095,1.186,1.019,0.378,0.28]},'initial':0,'monitored':0,'temp':[5.93,4.78,7.31,10.47,12.05,15.29,16.58,17,13.99,12.31,10.91,11.44]},
		{'area':0.005,'action':0,'capacity':0,'local':{'p':[],'w':[]},'dispersal':{'p':[89,90],'w':[0.064,0.005]},'initial':0,'monitored':0,'temp':[6.02,4.88,7.44,10.62,12.23,15.49,16.76,17.26,14.16,12.47,11.02,11.57]},
		{'area':1.977,'action':2.82,'capacity':60.51,'local':{'p':[230,238,277],'w':[1.214,1.319,0.987]},'dispersal':{'p':[91,230,238,277],'w':[1.977,0.542,0.603,0.533]},'initial':0,'monitored':0,'temp':[6,4.88,7.22,10.27,11.65,14.84,16.15,16.35,13.73,12.16,10.98,11.35]},
		{'area':1.571,'action':0,'capacity':17.43,'local':{'p':[278,288],'w':[2.597,0.124]},'dispersal':{'p':[92,94,278,288],'w':[1.571,0.071,0.965,0.174]},'initial':0,'monitored':0,'temp':[6.05,5.02,7.47,10.88,12.1,15.32,16.55,16.57,13.94,12.16,10.99,11.31]},
		{'area':0.025,'action':0,'capacity':0.65,'local':{'p':[],'w':[]},'dispersal':{'p':[93,94,290],'w':[0.025,0.583,0.112]},'initial':0,'monitored':0,'temp':[5.68,4.73,7.26,10.75,12,15.3,16.52,16.45,13.68,11.83,10.57,10.9]},
		{'area':5.982,'action':2.56,'capacity':58.75,'local':{'p':[281,288],'w':[2.122,3.126]},'dispersal':{'p':[92,93,94,278,279,280,281,288,290],'w':[0.046,0.025,5.982,0.022,0.117,0.3,0.766,1.243,0.692]},'initial':0,'monitored':0,'temp':[5.67,4.72,7.25,10.74,12,15.28,16.5,16.43,13.66,11.82,10.55,10.89]},
		{'area':2.408,'action':0.2,'capacity':51.93,'local':{'p':[282,283,289,291],'w':[2.08,0.157,2.563,0.895]},'dispersal':{'p':[95,282,283,288,289,291],'w':[2.408,0.913,0.189,0.251,1.087,0.916]},'initial':0,'monitored':0,'temp':[5.78,4.82,7.31,10.71,11.92,15.21,16.44,16.41,13.66,11.97,10.69,11.04]},
		{'area':0.005,'action':0,'capacity':0.1,'local':{'p':[],'w':[]},'dispersal':{'p':[96,97,297],'w':[0.005,0.455,0.006]},'initial':0,'monitored':0,'temp':[6.17,5.14,7.41,10.6,11.84,15.03,16.36,16.43,13.84,12.35,11.17,11.47]},
		{'area':2.674,'action':0,'capacity':61.4,'local':{'p':[297,298,299,300],'w':[1.116,0.063,0.663,1.786]},'dispersal':{'p':[96,97,297,298,299,300],'w':[0.005,2.674,0.606,0.154,0.335,0.759]},'initial':0,'monitored':0,'temp':[6.17,5.15,7.41,10.61,11.86,15.05,16.38,16.46,13.85,12.35,11.17,11.46]},
		{'area':3.107,'action':0.05,'capacity':40.11,'local':{'p':[271,301,302],'w':[0.927,2.161,2.64]},'dispersal':{'p':[98,271,301,302,309],'w':[3.107,0.485,0.908,0.822,0.289]},'initial':0,'monitored':0,'temp':[5.93,4.89,7.48,10.67,12.26,15.53,16.87,17.17,14.08,12.35,10.91,11.45]},
		{'area':3.385,'action':1.68,'capacity':65.7,'local':{'p':[306,309,363],'w':[1.597,1.15,1.716]},'dispersal':{'p':[99,306,309,310,314,317,353,359,363],'w':[3.385,0.641,0.593,0.148,0.067,1.15,0.38,0.078,0.669]},'initial':0,'monitored':0,'temp':[5.51,4.66,7.25,10.42,11.88,15.17,16.7,16.47,13.52,11.77,10.46,10.92]},
		{'area':2.462,'action':0.33,'capacity':36.29,'local':{'p':[318,319,322,326,328,329],'w':[1.086,1.632,1.123,1.395,0.425,0.481]},'dispersal':{'p':[100,318,319,322,326,327,328,329],'w':[2.462,0.511,0.614,0.571,0.616,0.072,0.261,0.328]},'initial':0,'monitored':0,'temp':[5.06,4.22,6.9,10.04,11.61,14.91,16.42,16.14,13.11,11.32,9.97,10.46]},
		{'area':2.469,'action':0.92,'capacity':66.17,'local':{'p':[330,331,334],'w':[0.165,2.851,1.6]},'dispersal':{'p':[101,330,331,333,334],'w':[2.469,0.16,1.086,0.088,0.742]},'initial':0,'monitored':0,'temp':[4.52,3.62,6.26,9.31,10.87,14.17,15.69,15.43,12.44,10.72,9.42,9.94]},
		{'area':5.893,'action':0.66,'capacity':150.03,'local':{'p':[335,336,338,339,340],'w':[1.209,1.808,2.276,2.036,1.666]},'dispersal':{'p':[102,335,336,338,339,340],'w':[5.893,0.527,0.682,0.963,0.889,0.792]},'initial':0,'monitored':0,'temp':[4.47,3.69,6.33,9.36,10.85,14.17,15.63,15.4,12.42,10.74,9.4,9.94]},
		{'area':6.234,'action':4.51,'capacity':177.23,'local':{'p':[341,342,344,345,346,465,468],'w':[0.106,0.95,2.788,1.118,1.182,1.143,3.052]},'dispersal':{'p':[103,341,342,344,345,346,465,468],'w':[6.234,0.098,0.485,1.121,0.549,0.539,0.566,1.27]},'initial':0,'monitored':0,'temp':[4.49,3.66,6.24,9.27,10.86,14.15,15.65,15.42,12.38,10.72,9.4,9.89]},
		{'area':6.67,'action':0.77,'capacity':166.37,'local':{'p':[320,325,342,346,348,349,350,352,354],'w':[2.034,0.657,0.19,0.488,0.986,1.257,1.739,1.056,1.495]},'dispersal':{'p':[104,320,323,325,342,346,348,349,350,352,354],'w':[6.67,0.841,0.013,0.329,0.159,0.265,0.524,0.474,0.712,0.508,0.658]},'initial':0,'monitored':0,'temp':[5.06,4.26,6.89,9.98,11.57,14.85,16.36,16.11,13.04,11.31,9.96,10.42]},
		{'area':9.034,'action':1.04,'capacity':180.39,'local':{'p':[124,355,356,358,359,367,455],'w':[0.055,2.508,0.298,0.835,0.655,2.103,3.066]},'dispersal':{'p':[105,124,314,351,354,355,356,358,359,364,367,455],'w':[9.034,0.156,0.023,0.47,0.866,0.915,0.214,0.391,0.346,0.005,0.86,1.19]},'initial':0,'monitored':0,'temp':[5.31,4.47,7.03,10.13,11.63,14.9,16.41,16.23,13.25,11.55,10.23,10.67]},
		{'area':5.348,'action':1.13,'capacity':134.84,'local':{'p':[358,359,451],'w':[2.381,2.432,2.38]},'dispersal':{'p':[106,357,358,359,360,366,367,449,451],'w':[5.348,0.346,0.965,1.068,0.578,0.07,0.012,0.121,0.952]},'initial':0,'monitored':0,'temp':[5.57,4.7,7.24,10.36,11.79,15.05,16.56,16.42,13.49,11.81,10.52,10.95]},
		{'area':2.141,'action':0.1,'capacity':45.61,'local':{'p':[357,368],'w':[1.052,0.864]},'dispersal':{'p':[107,306,309,357,368],'w':[2.141,0.074,1.023,0.437,0.375]},'initial':0,'monitored':0,'temp':[5.82,4.9,7.42,10.58,12.01,15.26,16.71,16.7,13.77,12.1,10.79,11.23]},
		{'area':2.987,'action':0.08,'capacity':70.95,'local':{'p':[110,373],'w':[0.931,1.396]},'dispersal':{'p':[108,109,110,369,370,373,435],'w':[2.987,0.02,0.44,1.785,0.057,0.551,0.038]},'initial':0,'monitored':0,'temp':[5.89,4.98,7.36,10.64,11.98,15.23,16.6,16.56,13.79,12.18,10.89,11.15]},
		{'area':0.02,'action':0,'capacity':0.46,'local':{'p':[],'w':[]},'dispersal':{'p':[108,109,110,369,370,435],'w':[0.038,0.02,0.197,0.131,0.201,0.185]},'initial':0,'monitored':0,'temp':[5.78,4.92,7.29,10.6,11.94,15.2,16.58,16.47,13.71,12.09,10.78,10.98]},
		{'area':5.477,'action':0.33,'capacity':102.64,'local':{'p':[108,372,373],'w':[0.931,3.142,3.567]},'dispersal':{'p':[108,109,110,299,369,370,372,373,431,435],'w':[0.373,0.02,5.477,0.123,0.094,0.06,1.293,1.463,0.073,0.828]},'initial':0,'monitored':0,'temp':[5.88,5.01,7.35,10.66,11.99,15.24,16.61,16.51,13.8,12.18,10.89,11.08]},
		{'area':5.668,'action':2.61,'capacity':98.67,'local':{'p':[372,374,375,379,380],'w':[2.814,0.318,2.165,1.17,1.2]},'dispersal':{'p':[111,300,372,374,375,376,378,379,380,431],'w':[5.668,0.545,1.065,0.235,0.869,0.136,0.217,0.457,0.407,0.075]},'initial':0,'monitored':0,'temp':[5.8,4.97,7.33,10.69,11.98,15.27,16.62,16.47,13.72,12.08,10.77,10.94]},
		{'area':5.358,'action':1.39,'capacity':29.11,'local':{'p':[389,390],'w':[2.127,4.027]},'dispersal':{'p':[112,382,383,384,385,387,389,390,392,398],'w':[5.358,0.01,0.472,0.022,0.038,0.024,0.831,1.498,0.189,0.81]},'initial':0,'monitored':0,'temp':[5.4,4.58,7.12,10.49,11.75,15.12,16.38,16.22,13.28,11.68,10.28,10.62]},
		{'area':5.606,'action':0.96,'capacity':123.74,'local':{'p':[392,393,396,397,414],'w':[2.653,2.819,1.498,0.394,0.542]},'dispersal':{'p':[113,392,393,394,396,397,398,414],'w':[5.606,1.046,1.327,0.075,0.527,0.215,0.659,0.433]},'initial':0,'monitored':0,'temp':[5.21,4.39,6.94,10.41,11.65,15.04,16.27,16.1,13.14,11.48,10.07,10.43]},
		{'area':3.59,'action':4.06,'capacity':104.19,'local':{'p':[399,403,404,405,407],'w':[2.392,1.253,0.047,1.079,3.097]},'dispersal':{'p':[114,399,403,404,405,406,407],'w':[3.59,0.949,0.611,0.16,0.479,0.001,1.185]},'initial':0,'monitored':0,'temp':[5.07,4.22,6.75,10.31,11.56,14.92,16.14,16,13.06,11.24,9.88,10.23]},
		{'area':10.11,'action':6.25,'capacity':239.48,'local':{'p':[116,402,408,409,411,414],'w':[2.329,1.892,3.077,2.327,2.014,0.458]},'dispersal':{'p':[115,116,402,408,409,411,414,415],'w':[10.11,0.994,0.779,1.255,1.105,0.853,0.26,0.045]},'initial':0,'monitored':0,'temp':[4.33,3.45,5.84,9.36,10.61,13.97,15.21,15.1,12.14,10.47,9.15,9.49]},
		{'area':9.59,'action':3.95,'capacity':237.53,'local':{'p':[115,408,414,415,418,419,550],'w':[2.329,1.779,0.054,3.71,0.44,0.684,3.407]},'dispersal':{'p':[115,116,408,414,415,418,419,550],'w':[1.023,9.59,0.816,0.181,1.408,0.265,0.348,1.426]},'initial':0,'monitored':0,'temp':[4.42,3.57,5.99,9.47,10.74,14.1,15.37,15.21,12.23,10.58,9.26,9.58]},
		{'area':5.093,'action':2.56,'capacity':81.69,'local':{'p':[398,413,418,420,422],'w':[1.915,0.081,3.197,0.2,0.279]},'dispersal':{'p':[117,381,383,384,388,389,398,413,416,418,419,420,422,423],'w':[5.093,0.109,0.053,0.101,0.006,0.264,1.087,0.192,0.791,1.255,0.013,0.289,0.176,0.29]},'initial':0,'monitored':0,'temp':[5.17,4.41,6.92,10.34,11.63,15,16.29,16.06,13.06,11.41,10.03,10.33]},
		{'area':4.293,'action':1.44,'capacity':109.5,'local':{'p':[421,425,426,429,433],'w':[1.479,1.502,0.001,1.109,1.287]},'dispersal':{'p':[118,119,421,425,426,428,429,430,432,433],'w':[4.293,0.003,0.711,0.634,0.265,0.311,0.526,1.154,0.007,0.693]},'initial':0,'monitored':0,'temp':[5.44,4.75,7.23,10.65,12,15.36,16.7,16.4,13.42,11.72,10.33,10.51]},
		{'area':10.638,'action':8.01,'capacity':300.43,'local':{'p':[428,431,434,435,530,532],'w':[0.84,3.963,2.004,2.245,2.002,0.978]},'dispersal':{'p':[118,119,428,431,432,433,434,435,530,532,538],'w':[0.009,10.638,0.376,1.574,0.016,0.891,0.997,1.042,0.81,0.48,0.003]},'initial':0,'monitored':0,'temp':[4.98,4.24,6.65,10.05,11.42,14.74,16.11,15.85,12.94,11.29,9.92,10.07]},
		{'area':3.771,'action':1.56,'capacity':98.27,'local':{'p':[436,437,438,439,441,446,528],'w':[0.739,1.911,0.247,2.445,1.451,0.944,0.359]},'dispersal':{'p':[120,436,437,438,439,441,446,528],'w':[3.771,0.395,0.812,0.208,0.913,0.596,0.513,0.3]},'initial':0,'monitored':0,'temp':[5.07,4.15,6.62,9.9,11.21,14.49,15.94,15.76,12.82,11.21,9.96,10.25]},
		{'area':0.336,'action':0,'capacity':6.51,'local':{'p':[],'w':[]},'dispersal':{'p':[121,122,371,447],'w':[0.336,0.026,0.037,0.293]},'initial':0,'monitored':0,'temp':[5.68,4.77,7.28,10.45,11.82,15.08,16.55,16.45,13.52,11.87,10.61,11]},
		{'area':5.049,'action':0.93,'capacity':62.78,'local':{'p':[438,445,446],'w':[0.517,0.63,2.331]},'dispersal':{'p':[121,122,371,438,445,446,447],'w':[0.009,5.049,0.784,0.225,0.295,1.033,1.213]},'initial':0,'monitored':0,'temp':[5.49,4.54,7.04,10.23,11.55,14.82,16.3,16.17,13.24,11.61,10.38,10.75]},
		{'area':3.79,'action':0.07,'capacity':87.97,'local':{'p':[367,449,450,454],'w':[1.092,1.939,0.545,2.439]},'dispersal':{'p':[123,124,367,449,450,454],'w':[3.79,0.009,0.602,0.783,0.295,1.036]},'initial':0,'monitored':0,'temp':[5.67,4.83,7.37,10.46,11.89,15.16,16.67,16.5,13.51,11.85,10.57,10.97]},
		{'area':8.24,'action':1.28,'capacity':204.49,'local':{'p':[105,367,452,453,454,455,514],'w':[0.055,1.167,0.504,2.02,2.823,3.789,1.116]},'dispersal':{'p':[105,123,124,367,452,453,454,455,514],'w':[0.137,0.003,8.24,0.57,0.277,0.921,1.113,1.564,0.511]},'initial':0,'monitored':0,'temp':[5.54,4.72,7.24,10.28,11.81,15.06,16.57,16.38,13.35,11.73,10.43,10.83]},
		{'area':2.771,'action':1.04,'capacity':73.48,'local':{'p':[456,457,459,463,467],'w':[0.572,1.911,2.267,1.625,0.512]},'dispersal':{'p':[125,456,457,458,459,463,467],'w':[2.771,0.337,0.792,0.052,1.089,0.634,0.323]},'initial':0,'monitored':0,'temp':[5.38,4.63,7.11,10.04,11.83,15.08,16.6,16.35,13.1,11.58,10.25,10.6]},
		{'area':6.92,'action':4.41,'capacity':173.41,'local':{'p':[464,465,466,467,468,469,470,477],'w':[1.717,0.656,0.4,0.435,3.134,2.306,1.021,0.607]},'dispersal':{'p':[126,464,465,466,467,468,469,470,477],'w':[6.92,0.731,0.331,0.18,0.241,1.314,0.933,0.475,0.408]},'initial':0,'monitored':0,'temp':[4.55,3.76,6.28,9.24,10.92,14.2,15.71,15.49,12.36,10.78,9.46,9.9]},
		{'area':2.365,'action':1.64,'capacity':67.04,'local':{'p':[472,473,477,478,479,480],'w':[0.61,0.34,2.008,0.931,1.16,1.079]},'dispersal':{'p':[127,472,473,475,477,478,479,480],'w':[2.365,0.289,0.233,0.006,0.891,0.539,0.511,0.476]},'initial':0,'monitored':0,'temp':[4.22,3.45,6.01,9.04,10.56,13.85,15.32,15.13,12.14,10.5,9.18,9.69]},
		{'area':5.894,'action':1.74,'capacity':155.1,'local':{'p':[472,475,476,480,481],'w':[1.621,0.596,1.334,0.783,2.387]},'dispersal':{'p':[128,472,475,476,480,481],'w':[5.894,0.636,0.355,0.671,0.326,0.988]},'initial':0,'monitored':0,'temp':[4.4,3.67,6.29,9.36,10.82,14.16,15.64,15.38,12.38,10.69,9.35,9.87]},
		{'area':3.301,'action':1.38,'capacity':85.57,'local':{'p':[489,493,496,497],'w':[2.091,0.626,2.362,2.792]},'dispersal':{'p':[129,487,489,493,496,497],'w':[3.301,0.047,0.994,0.409,1.002,1.195]},'initial':0,'monitored':0,'temp':[4.42,3.72,6.28,9.38,10.97,14.24,15.81,15.51,12.42,10.74,9.37,9.82]},
		{'area':3.812,'action':3.33,'capacity':102.58,'local':{'p':[470,495,498,499,500,501,502,503],'w':[0.847,0.515,0.685,0.045,0.462,2.253,1.446,1.425]},'dispersal':{'p':[130,470,495,498,499,500,501,502,503,504],'w':[3.812,0.443,0.307,0.364,0.149,0.305,0.82,0.605,0.546,0.042]},'initial':0,'monitored':0,'temp':[4.97,4.22,6.65,9.52,11.42,14.69,16.24,16,12.62,11.19,9.85,10.18]},
		{'area':4.998,'action':0.15,'capacity':122.49,'local':{'p':[510,511,512,514,516,604],'w':[0.782,1.897,1.227,0.705,1.317,0.342]},'dispersal':{'p':[131,510,511,512,514,516,604],'w':[4.998,0.41,0.765,0.561,0.345,0.548,0.208]},'initial':0,'monitored':0,'temp':[5.52,4.76,7.23,10.18,11.83,15.08,16.62,16.35,13.19,11.66,10.38,10.75]},
		{'area':2.33,'action':0,'capacity':56,'local':{'p':[517,518,519],'w':[1.852,1.161,0.485]},'dispersal':{'p':[132,517,518,519],'w':[2.33,0.808,0.729,0.27]},'initial':0,'monitored':0,'temp':[5.51,4.66,7.2,10.32,11.68,14.97,16.52,16.27,13.22,11.57,10.34,10.73]},
		{'area':2.468,'action':1,'capacity':64.98,'local':{'p':[523,524,526,528,529],'w':[0.907,0.634,2.362,2.87,0.446]},'dispersal':{'p':[133,523,524,526,527,528,529],'w':[2.468,0.537,0.418,0.89,0.023,1.215,0.301]},'initial':0,'monitored':0,'temp':[4.61,3.64,6.16,9.45,10.75,14.05,15.5,15.31,12.27,10.71,9.48,9.77]},
		{'area':4.052,'action':1.69,'capacity':109.19,'local':{'p':[524,530,531,532,533,535],'w':[0.275,1.813,2.188,2.06,1.319,0.428]},'dispersal':{'p':[134,524,530,531,532,533,535],'w':[4.052,0.254,0.786,0.989,0.835,0.579,0.289]},'initial':0,'monitored':0,'temp':[4.58,3.71,6.12,9.4,10.75,14,15.41,15.23,12.25,10.7,9.45,9.71]},
		{'area':8.482,'action':3.65,'capacity':205.75,'local':{'p':[75,540,543,545,546,572,577],'w':[1.909,1.017,1.462,1.243,2.576,2.829,0.098]},'dispersal':{'p':[75,135,540,542,543,544,545,546,547,572,575,577],'w':[0.816,8.482,0.543,0.132,0.607,0.002,0.505,1.023,0.096,1.104,0.618,0.148]},'initial':0,'monitored':0,'temp':[4.82,4.03,6.41,9.68,10.99,14.27,15.67,15.47,12.45,10.83,9.62,9.96]},
		{'area':0.913,'action':0.09,'capacity':10.36,'local':{'p':[548,549,551,553],'w':[1.355,0.101,1.215,1.797]},'dispersal':{'p':[136,548,549,551,553],'w':[0.913,0.7,0.17,0.567,0.852]},'initial':0,'monitored':0,'temp':[4.03,3.14,5.46,8.88,10.13,13.46,14.78,14.65,11.69,10.11,8.87,9.18]},
		{'area':8.383,'action':4.9,'capacity':202.27,'local':{'p':[161,566,568,569,702],'w':[0.038,1.956,3.079,0.238,2.864]},'dispersal':{'p':[137,161,566,568,569,702],'w':[8.383,0.057,0.788,1.303,0.119,1.199]},'initial':0,'monitored':0,'temp':[3.69,2.81,5.09,8.51,9.67,13.06,14.31,14.25,11.38,9.86,8.58,8.82]},
		{'area':10.341,'action':2.95,'capacity':226.54,'local':{'p':[160,552,554,568,570,571,694,702],'w':[0.046,1.272,1.51,1.408,2.499,3.681,2.298,0.148]},'dispersal':{'p':[138,160,548,552,554,568,570,571,694,699,702],'w':[10.341,0.121,0.098,0.529,0.69,0.654,0.956,1.495,0.91,0.041,0.148]},'initial':0,'monitored':0,'temp':[3.8,2.88,5.18,8.52,9.7,13.07,14.42,14.31,11.37,9.83,8.64,8.92]},
		{'area':9.34,'action':5.5,'capacity':256.17,'local':{'p':[581,583,585,685],'w':[2.883,2.929,1.221,1.492]},'dispersal':{'p':[139,540,580,581,582,583,585,685],'w':[9.34,0.127,0.125,1.196,2.076,1.187,0.628,0.617]},'initial':0,'monitored':0,'temp':[4.83,4.04,6.42,9.62,10.95,14.19,15.63,15.45,12.38,10.79,9.61,9.99]},
		{'area':9.976,'action':0.87,'capacity':252.08,'local':{'p':[529,531,535,584,589,592,593],'w':[0.36,4.5,0.467,3.056,0.823,1.197,1.014]},'dispersal':{'p':[140,529,531,535,581,584,585,586,589,592,593],'w':[9.976,0.25,1.745,0.265,0.063,1.171,1.128,0.123,0.343,0.558,0.449]},'initial':0,'monitored':0,'temp':[5.16,4.33,6.85,10.12,11.43,14.71,16.12,15.91,12.82,11.27,9.99,10.26]},
		{'area':7.294,'action':4.69,'capacity':202.02,'local':{'p':[587,590,591,592,593,673],'w':[2.949,1.813,1.687,1.959,1.289,0.669]},'dispersal':{'p':[141,587,590,591,592,593,600,669,673],'w':[7.294,1.164,0.837,0.68,0.854,0.585,0.118,0.03,0.377]},'initial':0,'monitored':0,'temp':[4.92,3.96,6.54,9.78,11.07,14.34,15.82,15.6,12.53,10.94,9.68,9.98]},
		{'area':2.089,'action':3.93,'capacity':70.01,'local':{'p':[594,596,599,659,661],'w':[1.073,0.006,3.434,0.742,0.431]},'dispersal':{'p':[142,590,594,596,599,600,659,661,663,664],'w':[2.089,0.451,0.51,0.155,1.275,1.424,0.392,0.231,0.041,0.013]},'initial':0,'monitored':0,'temp':[4.88,3.91,6.48,9.65,10.94,14.2,15.74,15.52,12.46,10.8,9.58,9.95]},
		{'area':10.297,'action':1.23,'capacity':257.56,'local':{'p':[77,510,604,606,607],'w':[1.633,2.528,2.058,2.037,1.37]},'dispersal':{'p':[77,143,510,603,604,606,607],'w':[0.806,10.297,1.046,0.007,0.9,0.875,0.61]},'initial':0,'monitored':0,'temp':[5.24,4.6,7.15,9.93,11.73,14.91,16.56,16.11,12.98,11.43,10.07,10.52]},
		{'area':2.9,'action':0.3,'capacity':73.76,'local':{'p':[607,608,610,613],'w':[0.696,1.662,1.805,1.535]},'dispersal':{'p':[144,607,608,610,611,612,613],'w':[2.9,0.371,0.674,0.755,0.098,0.589,0.683]},'initial':0,'monitored':0,'temp':[5.22,4.62,7.17,10.09,11.83,15.03,16.67,16.27,13.11,11.49,10.11,10.53]},
		{'area':1.153,'action':0.07,'capacity':23.82,'local':{'p':[614,615,618,620],'w':[1.7,0.933,0.83,1.109]},'dispersal':{'p':[145,614,615,618,620],'w':[1.153,0.818,0.474,0.511,0.561]},'initial':0,'monitored':0,'temp':[4.45,3.85,6.38,9.58,11.15,14.34,15.98,15.66,12.55,10.85,9.47,9.88]},
		{'area':9.832,'action':7.06,'capacity':250.67,'local':{'p':[487,615,619,621,622,639,640,644],'w':[0.968,0.383,2.638,2.524,2.572,2.049,0.173,0.494]},'dispersal':{'p':[146,487,615,619,621,622,623,638,639,640,644],'w':[9.832,0.466,0.26,1.086,1.043,1.113,0.094,0.049,0.749,0.164,0.258]},'initial':0,'monitored':0,'temp':[4.52,3.96,6.56,9.83,11.35,14.57,16.21,15.83,12.75,10.97,9.54,9.97]},
		{'area':7.456,'action':8.75,'capacity':228.8,'local':{'p':[623,624,634,636],'w':[1.879,1.734,1.022,2.417]},'dispersal':{'p':[147,623,624,634,636],'w':[7.456,0.82,0.709,0.501,1.004]},'initial':0,'monitored':0,'temp':[4.1,3.45,6.05,9.26,10.83,14.06,15.72,15.34,12.32,10.54,9.09,9.55]},
		{'area':2.945,'action':5,'capacity':97.89,'local':{'p':[625,630,632,634,636],'w':[1.11,1.747,1.665,0.07,2.654]},'dispersal':{'p':[148,625,629,630,632,634,635,636],'w':[2.945,0.513,0.018,0.707,0.805,0.16,0.067,1.13]},'initial':0,'monitored':0,'temp':[3.98,3.27,5.83,9.01,10.61,13.89,15.56,15.21,12.16,10.38,8.97,9.44]},
		{'area':4.481,'action':3.68,'capacity':128.34,'local':{'p':[637,639,640,641,642,643,644,752],'w':[1.533,0.165,0.747,0.991,1.304,1.282,1.572,0.507]},'dispersal':{'p':[149,637,639,640,641,642,643,644,647,752],'w':[4.481,0.626,0.129,0.354,0.486,0.599,0.579,0.619,0.039,0.308]},'initial':0,'monitored':0,'temp':[4.33,3.67,6.19,9.42,11.03,14.27,15.89,15.59,12.51,10.72,9.33,9.79]},
		{'area':6.269,'action':4.81,'capacity':178.3,'local':{'p':[616,619,641,645,647,648,649,650],'w':[1.582,0.759,1.574,2.569,2.158,0.231,0.204,0.99]},'dispersal':{'p':[150,616,619,641,645,646,647,648,649,650,746,747],'w':[6.269,0.676,0.358,0.713,1.004,0.019,0.841,0.245,0.161,0.415,0.018,0.039]},'initial':0,'monitored':0,'temp':[4.71,4.13,6.68,9.95,11.5,14.72,16.32,16.02,12.92,11.14,9.74,10.18]},
		{'area':7.155,'action':0.76,'capacity':172.91,'local':{'p':[610,613,652,653,656],'w':[1.878,1.68,2.082,1.217,2.006]},'dispersal':{'p':[151,610,613,651,652,653,654,656],'w':[7.155,0.824,0.659,0.013,0.882,0.571,0.336,0.806]},'initial':0,'monitored':0,'temp':[5.18,4.6,7.18,10.22,11.81,15.06,16.69,16.3,13.21,11.47,10.11,10.57]},
		{'area':1.636,'action':0.14,'capacity':40.8,'local':{'p':[655,656,657,658],'w':[1.364,0.314,2.16,0.082]},'dispersal':{'p':[152,655,656,657,658],'w':[1.636,0.591,0.27,0.789,0.206]},'initial':0,'monitored':0,'temp':[4.97,4.35,6.91,9.87,11.45,14.72,16.37,15.97,12.87,11.18,9.87,10.33]},
		{'area':2.128,'action':0.67,'capacity':32.88,'local':{'p':[5,30,32,33,35,660],'w':[1.277,1.828,1.162,0.154,1.222,2.278]},'dispersal':{'p':[5,27,30,32,33,35,37,153,660],'w':[0.732,0.001,0.823,0.306,0.268,0.51,0.042,2.128,0.981]},'initial':0,'monitored':0,'temp':[4.45,3.58,6.05,9.21,10.56,13.87,15.4,15.21,12.12,10.47,9.24,9.67]},
		{'area':4.194,'action':4.99,'capacity':110.47,'local':{'p':[28,29,660,661],'w':[1.612,3.644,0.23,1.501]},'dispersal':{'p':[5,28,29,36,154,165,660,661,662,663,666,667],'w':[0.017,0.675,1.486,0.021,4.194,0.051,0.192,0.589,0.458,1.198,0.053,0.54]},'initial':0,'monitored':0,'temp':[4.87,4.02,6.47,9.72,10.94,14.29,15.79,15.6,12.48,10.83,9.56,9.97]},
		{'area':3.642,'action':1.23,'capacity':93.92,'local':{'p':[587,662,672,673],'w':[0.014,2.224,1.168,2.301]},'dispersal':{'p':[155,587,662,667,672,673,674],'w':[3.642,0.108,1.01,0.134,0.525,0.903,1.012]},'initial':0,'monitored':0,'temp':[5.07,4.2,6.65,9.93,11.08,14.43,15.91,15.71,12.6,10.97,9.71,10.07]},
		{'area':0.008,'action':0,'capacity':0,'local':{'p':[],'w':[]},'dispersal':{'p':[156,157,584,586],'w':[0.008,0.134,0.329,0.087]},'initial':0,'monitored':0,'temp':[5.32,4.53,7,10.29,11.51,14.83,16.25,16.03,12.92,11.33,10.05,10.34]},
		{'area':2.627,'action':0.25,'capacity':65.78,'local':{'p':[676,678,680],'w':[0.318,2.853,2.097]},'dispersal':{'p':[156,157,584,586,670,675,676,678,679,680,686],'w':[0.008,2.627,0.487,0.287,0.065,0.042,0.296,1.194,0.028,0.824,0.065]},'initial':0,'monitored':0,'temp':[5.29,4.52,6.91,10.25,11.38,14.74,16.17,15.97,12.84,11.25,9.97,10.3]},
		{'area':5.326,'action':0.39,'capacity':134.11,'local':{'p':[684,687,719,720],'w':[2.851,2.298,1.133,1.683]},'dispersal':{'p':[158,163,682,684,685,687,719,720],'w':[5.326,0.088,0.12,1.1,0.442,0.935,0.528,0.744]},'initial':0,'monitored':0,'temp':[4.9,4.14,6.44,9.74,10.83,14.2,15.62,15.47,12.35,10.79,9.62,9.95]},
		{'area':3.971,'action':0.52,'capacity':99.05,'local':{'p':[580,682,690,691,692],'w':[0.666,1.578,1.153,0.427,2.633]},'dispersal':{'p':[159,580,682,687,690,691,692],'w':[3.971,0.342,0.691,1.167,0.495,0.385,1.078]},'initial':0,'monitored':0,'temp':[4.74,3.94,6.28,9.52,10.67,14.03,15.46,15.26,12.16,10.62,9.5,9.79]},
		{'area':7.12,'action':0.86,'capacity':80.8,'local':{'p':[138,571,688,694,696,697,699,701],'w':[0.046,0.175,0.815,2.981,1.741,0.139,4.34,1.91]},'dispersal':{'p':[138,160,571,688,694,696,697,698,699,701],'w':[0.131,7.12,0.191,0.409,1.217,0.704,0.176,0.064,1.672,0.784]},'initial':0,'monitored':0,'temp':[3.5,2.49,4.7,7.94,9.07,12.43,13.83,13.75,10.8,9.35,8.3,8.56]},
		{'area':4.943,'action':0.63,'capacity':63.19,'local':{'p':[137,695,700,702],'w':[0.038,2.184,0.806,3.036]},'dispersal':{'p':[137,161,695,698,700,702],'w':[0.13,4.943,0.864,0.013,0.382,1.245]},'initial':0,'monitored':0,'temp':[3.72,2.8,5.06,8.38,9.47,12.88,14.2,14.11,11.2,9.73,8.56,8.77]},
		{'area':2.691,'action':1.45,'capacity':73.25,'local':{'p':[705,707],'w':[1.873,1.334]},'dispersal':{'p':[162,693,705,707],'w':[2.691,0.889,0.772,0.585]},'initial':0,'monitored':0,'temp':[3.94,2.94,5.06,8.29,9.46,12.71,14.09,13.99,10.9,9.6,8.65,8.86]},
		{'area':6.483,'action':0.38,'capacity':163.35,'local':{'p':[715,716,717,718,719,720,726],'w':[0.324,2.096,0.524,0.557,3.173,1.99,1.48]},'dispersal':{'p':[158,163,715,716,717,718,719,720,722,726,727],'w':[0.113,6.483,0.234,0.814,0.309,0.283,1.236,0.781,0.097,0.626,0.067]},'initial':0,'monitored':0,'temp':[5.06,4.37,6.55,9.95,10.86,14.3,15.71,15.62,12.47,10.89,9.71,10.06]},
		{'area':4.397,'action':2.9,'capacity':123.02,'local':{'p':[72,721,722,724,725,727],'w':[1.082,3.899,0.202,3.109,1.151,0.456]},'dispersal':{'p':[72,164,721,722,724,725,727,819],'w':[0.617,4.397,1.557,0.252,1.219,0.491,0.261,0.065]},'initial':0,'monitored':0,'temp':[5.26,4.63,6.61,10.26,10.79,14.47,15.91,15.85,12.6,10.96,9.73,10.18]},
		{'area':5.784,'action':5,'capacity':169.11,'local':{'p':[667,728,730,731,732],'w':[0.832,1.433,2.075,1.845,0.092]},'dispersal':{'p':[29,34,36,154,165,180,667,728,730,731,732],'w':[0.198,0.387,0.516,0.022,5.784,0.046,0.406,0.636,0.915,0.75,0.117]},'initial':0,'monitored':0,'temp':[4.95,4.2,6.49,9.85,10.9,14.38,15.86,15.7,12.51,10.86,9.6,10.05]},
		{'area':1.865,'action':1.76,'capacity':52.73,'local':{'p':[37,38,44,57,734],'w':[0.949,1.937,1.355,1.105,3.957]},'dispersal':{'p':[37,38,44,52,57,166,180,734],'w':[0.467,0.816,0.566,0.014,0.574,1.865,0.042,1.651]},'initial':0,'monitored':0,'temp':[4.55,3.75,6.22,9.36,10.81,14.11,15.63,15.44,12.29,10.64,9.41,9.87]},
		{'area':4.551,'action':0.34,'capacity':114.05,'local':{'p':[9,47,735,736,738,739,795],'w':[1.302,1.548,1.143,0.772,2.363,1.636,0.668]},'dispersal':{'p':[9,47,167,735,736,738,739,795],'w':[0.598,0.611,4.551,0.44,0.332,0.907,0.761,0.416]},'initial':0,'monitored':0,'temp':[4.89,4.25,6.79,9.87,11.34,14.69,16.31,16,12.85,11.11,9.84,10.3]},
		{'area':2.084,'action':0.07,'capacity':50.56,'local':{'p':[743,744,745,792],'w':[1.612,0.487,1.038,1.209]},'dispersal':{'p':[168,742,743,744,745,789,792,793],'w':[2.084,0.766,0.752,0.282,0.439,0.022,0.531,0.077]},'initial':0,'monitored':0,'temp':[5.1,4.51,7.08,10.26,11.72,15.14,16.73,16.41,13.24,11.4,10.1,10.56]},
		{'area':1.139,'action':0,'capacity':5.33,'local':{'p':[750,751,754],'w':[0.973,0.466,1.351]},'dispersal':{'p':[169,749,750,751,754],'w':[1.139,0.801,0.469,0.26,0.627]},'initial':0,'monitored':0,'temp':[5.18,4.55,7.14,10.33,11.99,15.33,16.92,16.62,13.45,11.54,10.12,10.62]},
		{'area':0.167,'action':0.21,'capacity':5.06,'local':{'p':[],'w':[]},'dispersal':{'p':[170,749,753,754,755,771],'w':[0.167,0.538,0.054,0.094,0.174,0.122]},'initial':0,'monitored':0,'temp':[5.33,4.7,7.33,10.5,12.18,15.53,17.14,16.82,13.62,11.7,10.26,10.76]},
		{'area':5.244,'action':3.76,'capacity':143.26,'local':{'p':[755,756,757,758,760,761,762,766],'w':[1.961,0.802,1.103,0.477,1.574,1.459,1.159,0.391]},'dispersal':{'p':[171,755,756,757,758,759,760,761,762,766],'w':[5.244,0.803,0.426,0.413,0.244,0.031,0.668,0.728,0.471,0.28]},'initial':0,'monitored':0,'temp':[4.52,3.84,6.46,9.59,11.3,14.61,16.31,15.93,12.76,10.98,9.52,9.99]},
		{'area':5.859,'action':0.84,'capacity':79.02,'local':{'p':[173,761,767,924],'w':[2.119,2.497,0.473,1.418]},'dispersal':{'p':[172,173,761,767,924],'w':[5.859,0.914,1.127,0.279,0.62]},'initial':0,'monitored':0,'temp':[4.52,3.82,6.49,9.59,11.34,14.66,16.43,16.01,12.75,11.01,9.54,10.01]},
		{'area':6.242,'action':0.11,'capacity':40.75,'local':{'p':[172,761,766,767,768],'w':[2.119,1.271,2.28,3.009,1.308]},'dispersal':{'p':[172,173,761,766,767,768],'w':[0.971,6.242,0.643,0.967,1.299,0.621]},'initial':0,'monitored':0,'temp':[4.78,4.13,6.81,9.91,11.66,14.99,16.73,16.31,13.05,11.29,9.8,10.27]},
		{'area':4.19,'action':0.03,'capacity':53.98,'local':{'p':[773,776,777,779],'w':[2.648,1.962,0.541,1.931]},'dispersal':{'p':[174,770,771,773,774,776,777,779],'w':[4.19,0.753,0.327,1.143,0.004,0.764,0.378,0.768]},'initial':0,'monitored':0,'temp':[5.26,4.76,7.37,10.38,12.02,15.29,16.96,16.58,13.5,11.6,10.2,10.69]},
		{'area':2.812,'action':0,'capacity':67.27,'local':{'p':[782,783,784,785,786],'w':[1.512,0.396,1.076,1.396,0.771]},'dispersal':{'p':[175,780,782,783,784,785,786],'w':[2.812,0.913,0.604,0.268,0.438,0.566,0.541]},'initial':0,'monitored':0,'temp':[5.22,4.73,7.33,10.42,11.96,15.32,16.96,16.62,13.46,11.56,10.2,10.69]},
		{'area':4.75,'action':0.64,'capacity':119.11,'local':{'p':[783,788,789,790,791,792,793],'w':[0.541,2.138,1.674,1.897,0.585,1.676,0.047]},'dispersal':{'p':[176,783,788,789,790,791,792,793],'w':[4.75,0.35,0.861,0.723,0.815,0.333,0.655,0.165]},'initial':0,'monitored':0,'temp':[5.07,4.54,7.13,10.27,11.74,15.14,16.76,16.44,13.24,11.4,10.08,10.55]},
		{'area':3.82,'action':1.93,'capacity':104.55,'local':{'p':[179,794,795,796],'w':[1.045,2.933,3.768,1.39]},'dispersal':{'p':[177,179,794,795,796,896],'w':[3.82,0.634,1.277,1.584,0.683,0.003]},'initial':0,'monitored':0,'temp':[4.79,4.17,6.73,9.84,11.31,14.66,16.26,16.01,12.81,11.05,9.77,10.23]},
		{'area':0.003,'action':0.01,'capacity':0.14,'local':{'p':[9],'w':[0.174]},'dispersal':{'p':[9,49,178,179],'w':[0.492,0.003,0.003,0.094]},'initial':0,'monitored':0,'temp':[4.42,3.69,6.2,9.29,10.77,14.08,15.67,15.46,12.29,10.6,9.37,9.85]},
		{'area':12.755,'action':2.2,'capacity':322.86,'local':{'p':[9,47,48,177,794,795,798,800,894,896],'w':[1.21,0.607,4.329,1.045,0.34,1.856,0.338,1.291,2.156,3.53]},'dispersal':{'p':[9,47,48,56,177,178,179,794,795,798,799,800,894,896],'w':[0.652,0.334,1.654,0.091,0.422,0.003,12.755,0.214,0.689,0.16,0.024,0.574,0.836,1.56]},'initial':0,'monitored':0,'temp':[4.62,3.92,6.47,9.57,11.07,14.38,15.95,15.74,…
		{'area':5.859,'action':4.2,'capacity':161.14,'local':{'p':[36,57],'w':[3.235,3.339]},'dispersal':{'p':[11,36,52,57,165,166,180,731,732,733,734,801,802,803,806],'w':[1.916,1.306,0.038,1.332,0.112,0.052,5.859,0.034,0.532,0.454,0.522,0.021,0.904,0.51,1.238]},'initial':0,'monitored':0,'temp':[4.88,4.13,6.6,9.79,11.19,14.52,16.01,15.81,12.63,10.97,9.71,10.18]},
		{'area':6.487,'action':0.46,'capacity':158.8,'local':{'p':[729,731,732,803,806,810,874],'w':[1.381,1.851,0.479,0.02,2.842,3.489,0.448]},'dispersal':{'p':[181,729,731,732,733,803,805,806,810,874],'w':[6.487,0.684,0.755,0.241,0.045,0.1,0.037,1.134,1.443,0.272]},'initial':0,'monitored':0,'temp':[5.02,4.32,6.64,9.97,11.08,14.56,16.04,15.87,12.64,10.97,9.72,10.19]},
		{'area':6.193,'action':0.61,'capacity':157.23,'local':{'p':[807,808,810,812,869,870],'w':[0.496,3.081,3.478,2.571,0.249,0.597]},'dispersal':{'p':[182,729,807,808,810,811,812,869,870],'w':[6.193,0.033,0.344,1.176,1.495,0.032,1.073,0.201,0.344]},'initial':0,'monitored':0,'temp':[5,4.35,6.46,9.94,10.71,14.34,15.82,15.73,12.46,10.79,9.57,10.06]},
		{'area':3.352,'action':1.5,'capacity':91.33,'local':{'p':[807,815,816,817,820,821,822,824],'w':[1.182,1.828,0.112,0.337,0.256,1.145,0.041,2.808]},'dispersal':{'p':[183,807,815,816,817,819,820,821,822,824],'w':[3.352,0.654,0.656,0.113,0.18,0.079,0.236,0.434,0.121,1.109]},'initial':0,'monitored':0,'temp':[4.63,3.97,5.81,9.46,9.91,13.61,15.06,15.1,11.87,10.25,9.09,9.58]},
		{'area':3.512,'action':0.18,'capacity':87.71,'local':{'p':[825,827,828,829,833],'w':[2.303,1.063,1.208,1.524,1.296]},'dispersal':{'p':[184,825,827,828,829,831,833],'w':[3.512,1.014,0.481,0.567,0.659,0.096,0.639]},'initial':0,'monitored':0,'temp':[4.63,3.92,5.98,9.4,10.24,13.72,15.13,15.11,11.94,10.36,9.25,9.65]},
		{'area':2.784,'action':1.52,'capacity':76.88,'local':{'p':[835,837,839,840,841,843],'w':[1.265,1.705,1.26,0.979,1.048,0.227]},'dispersal':{'p':[185,835,837,839,840,841,843],'w':[2.784,0.662,0.767,0.615,0.501,0.497,0.152]},'initial':0,'monitored':0,'temp':[4.28,3.44,5.59,8.8,10,13.24,14.61,14.55,11.44,10.03,9.03,9.32]},
		{'area':4.218,'action':2.46,'capacity':107.05,'local':{'p':[837,839,845,846,847],'w':[0.511,0.121,1.038,1.982,1.51]},'dispersal':{'p':[186,837,839,845,846,847],'w':[4.218,0.301,0.134,0.355,0.786,0.75]},'initial':0,'monitored':0,'temp':[4.21,3.4,5.66,8.82,10.04,13.36,14.76,14.66,11.5,9.97,8.98,9.33]},
		{'area':5.255,'action':0.76,'capacity':133.28,'local':{'p':[834,844,847,849,850,853,854],'w':[1.189,0.182,1.692,0.013,2.06,1.837,1.754]},'dispersal':{'p':[187,834,844,847,849,850,853,854],'w':[5.255,0.536,0.145,0.792,0.114,0.887,0.793,0.72]},'initial':0,'monitored':0,'temp':[4.59,3.87,6.16,9.37,10.48,13.91,15.32,15.2,12.01,10.4,9.33,9.72]},
		{'area':2.297,'action':1.88,'capacity':66.39,'local':{'p':[851,858,860,862,864,867,868],'w':[1.107,1.807,0.352,1.318,0.554,0.389,0.494]},'dispersal':{'p':[188,851,858,860,862,864,867,868],'w':[2.297,0.575,0.695,0.258,0.587,0.308,0.256,0.199]},'initial':0,'monitored':0,'temp':[4.54,3.85,6.01,9.32,10.28,13.78,15.2,15.17,11.97,10.35,9.2,9.65]},
		{'area':3.863,'action':0.68,'capacity':99.26,'local':{'p':[870,871,872,879,973],'w':[1.581,0.663,2.807,2.135,0.912]},'dispersal':{'p':[189,870,871,872,879,973],'w':[3.863,0.751,0.429,1.127,0.912,0.541]},'initial':0,'monitored':0,'temp':[4.66,3.97,6.28,9.5,10.72,14.15,15.62,15.5,12.29,10.62,9.42,9.86]},
		{'area':3.964,'action':0.79,'capacity':99.45,'local':{'p':[874,875,877,879,880,881,973],'w':[0.698,2.896,0.943,1.498,0.071,1.911,0.221]},'dispersal':{'p':[190,874,875,876,877,879,880,881,973],'w':[3.964,0.38,1.126,0.033,0.412,0.647,0.168,0.769,0.25]},'initial':0,'monitored':0,'temp':[4.86,4.17,6.62,9.79,11.16,14.53,16.02,15.84,12.61,10.92,9.7,10.14]},
		{'area':1.874,'action':0.18,'capacity':47.03,'local':{'p':[888,889],'w':[2.2,1.789]},'dispersal':{'p':[191,883,884,886,887,888,889],'w':[1.874,0.187,0.087,0.182,0.736,0.842,0.803]},'initial':0,'monitored':0,'temp':[4.97,4.3,6.86,9.97,11.49,14.8,16.3,16.1,12.83,11.15,9.9,10.36]},
		{'area':7.212,'action':3.39,'capacity':193.18,'local':{'p':[885,890,891,946],'w':[1.179,1.299,3.086,1.058]},'dispersal':{'p':[192,885,890,891,892,894,896,946],'w':[7.212,0.482,0.618,1.226,0.114,0.362,1.348,0.516]},'initial':0,'monitored':0,'temp':[4.81,4.14,6.72,9.82,11.33,14.64,16.19,15.99,12.73,11.03,9.75,10.23]},
		{'area':5.164,'action':0.51,'capacity':100.73,'local':{'p':[895,896,897,898],'w':[3.514,1.04,3.407,2.289]},'dispersal':{'p':[193,797,895,896,897,898,904],'w':[5.164,0.09,1.359,0.642,1.366,1.028,0.099]},'initial':0,'monitored':0,'temp':[4.87,4.32,6.9,10.01,11.5,14.85,16.44,16.2,12.95,11.17,9.86,10.32]},
		{'area':2.102,'action':0.04,'capacity':52.61,'local':{'p':[899,901,902,904,905,906],'w':[1.479,0.104,0.138,0.45,2.027,1.615]},'dispersal':{'p':[194,899,901,902,904,905,906],'w':[2.102,0.762,0.199,0.216,0.312,0.824,0.645]},'initial':0,'monitored':0,'temp':[5.01,4.52,7.12,10.23,11.72,15.08,16.7,16.42,13.18,11.36,10.02,10.48]},
		{'area':7.52,'action':2.04,'capacity':195.07,'local':{'p':[900,901,905,911,912,914,934,940],'w':[0.329,1.566,0.338,1.029,3.198,1.467,1.868,0.515]},'dispersal':{'p':[195,900,901,905,911,912,914,934,940],'w':[7.52,0.21,0.633,0.199,0.496,1.341,0.67,0.817,0.308]},'initial':0,'monitored':0,'temp':[5.02,4.55,7.14,10.19,11.71,15.04,16.71,16.42,13.22,11.37,10.02,10.48]},
		{'area':5.336,'action':0.61,'capacity':133.49,'local':{'p':[911,916,918],'w':[2.203,4.233,0.79]},'dispersal':{'p':[68,196,911,916,917,918],'w':[0.299,5.336,1.029,1.435,0.415,0.748]},'initial':0,'monitored':0,'temp':[5.18,4.7,7.32,10.33,11.93,15.21,16.92,16.6,13.39,11.53,10.16,10.62]},
		{'area':6.104,'action':0.16,'capacity':148.58,'local':{'p':[920,921,926,931],'w':[2.984,2.645,0.73,1.006]},'dispersal':{'p':[197,198,915,918,919,920,921,925,926,931],'w':[6.104,0.14,0.133,0.138,0.902,1.279,1.051,0.064,0.334,0.431]},'initial':0,'monitored':0,'temp':[5.14,4.58,7.25,10.3,11.99,15.27,17.01,16.66,13.37,11.56,10.12,10.58]},
		{'area':4.845,'action':0,'capacity':88.56,'local':{'p':[920,921,922,924],'w':[2.012,0.88,1.401,1.749]},'dispersal':{'p':[197,198,767,920,921,922,924],'w':[0.09,4.845,0.001,0.93,0.427,0.537,0.765]},'initial':0,'monitored':0,'temp':[4.92,4.28,6.98,10.02,11.76,15.03,16.79,16.44,13.13,11.36,9.91,10.37]},
		{'area':4.348,'action':0.07,'capacity':89.75,'local':{'p':[926,928,929,930,931],'w':[1.059,2.111,1.538,1.052,0.564]},'dispersal':{'p':[199,926,928,929,930,931],'w':[4.348,0.486,0.922,0.644,0.428,0.279]},'initial':0,'monitored':0,'temp':[5.02,4.48,7.14,10.13,11.77,15,16.77,16.52,13.2,11.39,10,10.45]},
		{'area':10.118,'action':1.42,'capacity':257.7,'local':{'p':[68,932,933,934],'w':[4.034,1.76,1.823,1.587]},'dispersal':{'p':[68,200,932,933,934,937,1049,1061],'w':[1.764,10.118,0.722,0.755,0.712,0.133,1.347,0.094]},'initial':0,'monitored':0,'temp':[5.06,4.56,7.19,10.24,11.77,15.09,16.79,16.54,13.25,11.41,10.06,10.5]},
		{'area':4.824,'action':0.13,'capacity':119.97,'local':{'p':[935,940,941,943],'w':[2.089,1.248,2.565,1.252]},'dispersal':{'p':[201,935,936,937,940,941,942,943],'w':[4.824,0.886,0.22,0.695,0.619,1.005,0.087,0.487]},'initial':0,'monitored':0,'temp':[4.99,4.49,7.1,10.22,11.72,15.07,16.7,16.45,13.17,11.34,9.99,10.44]},
		{'area':4.409,'action':1.1,'capacity':114.67,'local':{'p':[953,955,956,957,958,959],'w':[1.349,1.488,0.693,1.569,1.869,1.397]},'dispersal':{'p':[202,953,954,955,956,957,958,959],'w':[4.409,0.606,0.005,0.693,0.341,0.766,0.746,0.706]},'initial':0,'monitored':0,'temp':[4.84,4.23,6.78,9.89,11.38,14.7,16.27,16.07,12.8,11.06,9.77,10.21]},
		{'area':2.988,'action':1.55,'capacity':80.34,'local':{'p':[961,963,964,965,967],'w':[1.494,0.862,2.106,0.505,1.702]},'dispersal':{'p':[203,961,962,963,964,965,966,967],'w':[2.988,0.597,0.05,0.483,0.816,0.288,0.147,0.741]},'initial':0,'monitored':0,'temp':[4.78,4.13,6.62,9.75,11.25,14.56,16.11,15.91,12.65,10.89,9.66,10.08]},
		{'area':9.752,'action':4.24,'capacity':262.6,'local':{'p':[971,977,979,981,1004,1005],'w':[0.644,2.053,2.316,1.11,2.936,2.98]},'dispersal':{'p':[66,204,971,977,979,981,1002,1004,1005],'w':[0.038,9.752,0.344,0.849,1.013,0.554,0.003,1.227,1.308]},'initial':0,'monitored':0,'temp':[4.71,4.03,6.48,9.58,11.09,14.43,15.9,15.72,12.48,10.74,9.54,9.93]},
		{'area':9.662,'action':8.7,'capacity':282.48,'local':{'p':[856,979,981,982,984,992],'w':[1.751,1.321,2.321,2.915,2.907,1.01]},'dispersal':{'p':[205,856,979,981,982,984,992],'w':[9.662,0.84,0.664,0.989,1.244,1.158,0.479]},'initial':0,'monitored':0,'temp':[4.61,3.89,6.36,9.4,10.77,14.15,15.51,15.41,12.25,10.61,9.4,9.88]},
		{'area':1.793,'action':1.87,'capacity':54.15,'local':{'p':[983,989,993,996],'w':[0.42,1.542,1.708,0.456]},'dispersal':{'p':[206,983,989,993,996],'w':[1.793,0.258,0.629,0.749,0.256]},'initial':0,'monitored':0,'temp':[4.44,3.72,6.21,9.19,10.56,13.98,15.29,15.19,12.03,10.41,9.24,9.75]},
		{'area':1.859,'action':0.03,'capacity':42.73,'local':{'p':[990,991,992,994,997,998],'w':[2.537,0.176,0.079,2.109,1.049,0.372]},'dispersal':{'p':[207,990,991,992,994,997,998],'w':[1.859,1.103,0.176,0.228,0.836,0.533,0.165]},'initial':0,'monitored':0,'temp':[4.75,4.09,6.63,9.6,11.05,14.44,15.73,15.62,12.41,10.82,9.57,10.07]},
		{'area':3.742,'action':0.28,'capacity':79.12,'local':{'p':[1000,1011,1105,1106,1107],'w':[2.179,0.668,0.047,0.838,1.278]},'dispersal':{'p':[208,1000,1001,1004,1011,1104,1105,1106,1107],'w':[3.742,0.773,0.168,0.968,0.41,0.005,0.149,0.389,0.536]},'initial':0,'monitored':0,'temp':[4.81,4.19,6.65,9.73,11.35,14.67,16.13,15.92,12.62,10.89,9.65,10.01]},
		{'area':4.105,'action':3.94,'capacity':121.66,'local':{'p':[1007,1013,1014,1015],'w':[1.408,1.657,2.259,3.509]},'dispersal':{'p':[209,1007,1009,1013,1014,1015,1016],'w':[4.105,0.698,0.045,0.875,0.966,1.378,0.122]},'initial':0,'monitored':0,'temp':[4.63,4.01,6.45,9.59,11.12,14.41,15.95,15.77,12.5,10.73,9.5,9.87]},
		{'area':1.647,'action':0.99,'capacity':45.57,'local':{'p':[1017,1019,1020,1023,1025,1026],'w':[1.954,0.81,0.412,0.47,0.409,1.47]},'dispersal':{'p':[210,1017,1019,1020,1023,1025,1026],'w':[1.647,0.857,0.381,0.227,0.248,0.257,0.729]},'initial':0,'monitored':0,'temp':[4.56,3.95,6.43,9.56,11.07,14.35,15.89,15.75,12.48,10.77,9.47,9.88]},
		{'area':4.137,'action':3.38,'capacity':88.88,'local':{'p':[1027,1028,1031,1033,1034,1035],'w':[0.253,2.265,1.018,2.054,2.225,0.319]},'dispersal':{'p':[211,1027,1028,1031,1033,1034,1035],'w':[4.137,0.209,0.913,0.513,0.874,0.989,0.262]},'initial':0,'monitored':0,'temp':[4.62,4.03,6.56,9.72,11.23,14.56,16.13,15.97,12.67,10.91,9.57,10]},
		{'area':3.896,'action':8.55,'capacity':139.79,'local':{'p':[1033,1035,1036,1039,1041,1043,1072],'w':[0.992,1.494,0.047,0.604,1.631,2.095,0.814]},'dispersal':{'p':[212,1033,1035,1036,1038,1039,1041,1043,1072],'w':[3.896,0.539,0.605,0.075,0.068,0.299,0.722,0.883,0.382]},'initial':0,'monitored':0,'temp':[4.73,4.14,6.73,9.88,11.41,14.74,16.36,16.18,12.86,11.05,9.71,10.14]},
		{'area':6.826,'action':0.25,'capacity':170.53,'local':{'p':[937,1042,1045,1046,1048,1049],'w':[0.846,1.616,1.073,1.88,2.03,2.562]},'dispersal':{'p':[213,937,1042,1045,1046,1048,1049,1050],'w':[6.826,0.48,0.736,0.553,0.824,0.822,1.087,0.005]},'initial':0,'monitored':0,'temp':[5.14,4.61,7.28,10.38,11.92,15.25,16.92,16.71,13.35,11.48,10.13,10.56]},
		{'area':4.257,'action':0.04,'capacity':95.54,'local':{'p':[925],'w':[2.012]},'dispersal':{'p':[214,925,927,928,929,1054,1057],'w':[4.257,0.89,0.004,1.187,0.101,0.001,1.448]},'initial':0,'monitored':0,'temp':[5.06,4.55,7.19,10.21,11.81,15.07,16.83,16.6,13.26,11.43,10.05,10.49]},
		{'area':3.262,'action':0.29,'capacity':77.63,'local':{'p':[1055,1056,1063],'w':[1.748,1.994,0.99]},'dispersal':{'p':[215,1055,1056,1063],'w':[3.262,0.763,0.853,0.514]},'initial':0,'monitored':0,'temp':[5.1,4.61,7.26,10.3,11.89,15.17,16.93,16.74,13.32,11.44,10.1,10.53]},
		{'area':9.4,'action':1.48,'capacity':234.41,'local':{'p':[63,1064,1065,1067,1068],'w':[0.148,1.597,1.449,4.099,2.557]},'dispersal':{'p':[63,216,1062,1063,1064,1065,1067,1068],'w':[0.124,9.4,1.246,0.092,0.743,0.593,1.664,0.982]},'initial':0,'monitored':0,'temp':[5.2,4.67,7.36,10.48,12.04,15.38,17.06,16.89,13.44,11.54,10.18,10.61]},
		{'area':6.394,'action':8.09,'capacity':184.21,'local':{'p':[1064,1065,1071,1073,1074,1075,1078,1143],'w':[0.735,0.688,1.318,1.103,1.436,1.297,2.705,0.5]},'dispersal':{'p':[217,1064,1065,1066,1071,1073,1074,1075,1078,1143],'w':[6.394,0.368,0.37,0.002,0.57,0.499,0.673,0.527,1.076,0.353]},'initial':0,'monitored':0,'temp':[4.79,4.18,6.78,9.94,11.5,14.85,16.46,16.33,12.95,11.11,9.76,10.19]},
		{'area':3.393,'action':1.21,'capacity':90.53,'local':{'p':[1034,1081,1083,1084,1085,1086,1087],'w':[0.832,1.837,0.938,1.01,0.868,1.739,0.158]},'dispersal':{'p':[218,1034,1081,1083,1084,1085,1086,1087],'w':[3.393,0.451,0.795,0.385,0.506,0.469,0.68,0.205]},'initial':0,'monitored':0,'temp':[4.71,4.12,6.67,9.85,11.36,14.69,16.25,16.11,12.79,11.02,9.65,10.06]},
		{'area':6.635,'action':3.33,'capacity':181.05,'local':{'p':[1020,1026,1080,1087,1090,1092,1093],'w':[1.532,1.203,1.134,2.516,0.535,0.187,3.233]},'dispersal':{'p':[219,1020,1026,1080,1087,1090,1091,1092,1093,1130],'w':[6.635,0.679,0.517,0.549,1.064,0.279,0.125,0.141,1.256,0.023]},'initial':0,'monitored':0,'temp':[4.75,4.2,6.69,9.84,11.33,14.61,16.12,16,12.71,11.01,9.65,10.05]},
		{'area':6.841,'action':4.26,'capacity':180.38,'local':{'p':[221,1094,1097,1098,1099,1100,1102],'w':[1.497,0.14,2.383,1.597,0.979,2.71,1.454]},'dispersal':{'p':[220,221,1094,1095,1097,1098,1099,1100,1102],'w':[6.841,0.743,0.099,0.006,0.994,0.813,0.542,0.959,0.622]},'initial':0,'monitored':0,'temp':[4.68,4.12,6.55,9.66,11.14,14.4,15.86,15.78,12.47,10.81,9.53,9.9]},
		{'area':8.759,'action':0.05,'capacity':214.66,'local':{'p':[220,1006,1008,1011,1099,1101,1102,1103,1107,1108],'w':[1.497,2.242,0.072,0.372,0.601,1.635,0.88,0.64,0.601,1.694]},'dispersal':{'p':[220,221,1006,1008,1011,1099,1101,1102,1103,1107,1108],'w':[0.634,8.759,0.938,0.657,0.221,0.328,0.654,0.438,0.311,0.321,0.742]},'initial':0,'monitored':0,'temp':[4.81,4.24,6.67,9.8,11.38,14.66,16.16,15.98,12…
		{'area':5.57,'action':0.39,'capacity':133.01,'local':{'p':[1103,1104,1106,1108],'w':[1.155,2.737,1.999,1.028]},'dispersal':{'p':[222,1103,1104,1106,1108,1109],'w':[5.57,0.569,1.166,0.847,0.463,0.025]},'initial':0,'monitored':0,'temp':[4.78,4.21,6.64,9.7,11.29,14.6,16.02,15.87,12.55,10.92,9.64,9.99]},
		{'area':4.37,'action':0.68,'capacity':108.75,'local':{'p':[1000,1105,1109],'w':[1.517,1.411,1.193]},'dispersal':{'p':[223,991,995,997,999,1000,1001,1105,1109],'w':[4.37,0.096,0.555,0.089,1.077,0.678,0.092,0.646,0.523]},'initial':0,'monitored':0,'temp':[4.77,4.15,6.63,9.64,11.2,14.55,15.9,15.77,12.49,10.88,9.61,10.03]},
		{'area':1.66,'action':0.04,'capacity':40.39,'local':{'p':[1111,1112,1113],'w':[1.79,1.599,0.144]},'dispersal':{'p':[224,1111,1112,1113],'w':[1.66,0.793,0.734,0.115]},'initial':0,'monitored':0,'temp':[4.63,4.11,6.5,9.59,11.01,14.27,15.66,15.65,12.34,10.78,9.47,9.84]},
		{'area':4.38,'action':1.04,'capacity':114.23,'local':{'p':[1114,1115,1117,1118,1127],'w':[2.066,1.386,1.529,1.916,0.063]},'dispersal':{'p':[225,1114,1115,1117,1118,1127],'w':[4.38,0.93,0.608,0.706,0.756,0.119]},'initial':0,'monitored':0,'temp':[4.43,3.88,6.29,9.45,10.84,14.1,15.52,15.5,12.24,10.66,9.3,9.67]},
		{'area':2.375,'action':1.14,'capacity':65.05,'local':{'p':[1132,1133,1134,1136,1138],'w':[0.937,2.357,1.438,0.547,1.198]},'dispersal':{'p':[226,1132,1133,1134,1135,1136,1138],'w':[2.375,0.521,1.009,0.626,0.003,0.355,0.571]},'initial':0,'monitored':0,'temp':[4.68,4.1,6.66,9.85,11.34,14.69,16.26,16.11,12.78,11,9.6,10]},
		{'area':1.37,'action':0.1,'capacity':33.68,'local':{'p':[1141,1142,1144],'w':[1.071,0.817,1.223]},'dispersal':{'p':[227,1140,1141,1142,1144],'w':[1.37,0.086,0.46,0.365,0.557]},'initial':0,'monitored':0,'temp':[4.95,4.38,7.01,10.17,11.72,15.1,16.71,16.56,13.15,11.27,9.86,10.28]},
		{'area':0.998,'action':0.05,'capacity':24.57,'local':{'p':[81,234],'w':[1.348,0.947]},'dispersal':{'p':[81,228,232,234,235,236,237,238],'w':[0.563,0.998,0.048,0.468,0.277,0.209,0.326,0.237]},'initial':0,'monitored':0,'temp':[5.95,4.88,7.28,10.34,11.76,14.99,16.29,16.4,13.72,12.09,10.89,11.22]},
		{'area':1.996,'action':0.01,'capacity':47.03,'local':{'p':[232,233],'w':[2.533,2.286]},'dispersal':{'p':[229,232,233,236],'w':[1.996,1.028,0.697,0.403]},'initial':0,'monitored':0,'temp':[6,4.97,7.4,10.41,11.86,15.15,16.41,16.44,13.72,12.08,10.88,11.13]},
		{'area':1.607,'action':1.57,'capacity':22.13,'local':{'p':[91,235,237,238],'w':[1.214,1.208,0.444,1.19]},'dispersal':{'p':[91,230,235,237,238],'w':[0.543,1.607,0.508,0.247,0.553]},'initial':0,'monitored':0,'temp':[6,4.89,7.24,10.28,11.67,14.87,16.18,16.36,13.73,12.15,10.97,11.32]},
		{'area':3.471,'action':3.51,'capacity':98.83,'local':{'p':[234,241,245],'w':[2.344,0.627,2.464]},'dispersal':{'p':[231,234,238,241,245,277],'w':[3.471,0.989,0.173,0.41,0.996,0.89]},'initial':0,'monitored':0,'temp':[5.8,4.69,7.11,10.19,11.61,14.82,16.15,16.3,13.6,11.97,10.74,11.13]},
		{'area':3.061,'action':0.24,'capacity':51.86,'local':{'p':[229,235],'w':[2.533,1.778]},'dispersal':{'p':[81,228,229,232,235,236],'w':[0.002,0.066,1.009,3.061,0.829,0.404]},'initial':0,'monitored':0,'temp':[5.98,4.95,7.37,10.39,11.83,15.1,16.37,16.43,13.72,12.09,10.88,11.15]},
		{'area':0.934,'action':0.28,'capacity':24.25,'local':{'p':[229],'w':[2.286]},'dispersal':{'p':[229,233,236],'w':[1.047,0.934,0.327]},'initial':0,'monitored':0,'temp':[5.97,4.95,7.41,10.43,11.88,15.18,16.44,16.45,13.72,12.06,10.85,11.1]},
		{'area':3.26,'action':0.03,'capacity':78.44,'local':{'p':[81,228,231,241],'w':[2.494,0.947,2.344,1.246]},'dispersal':{'p':[81,228,231,234,237,238,241,277],'w':[1.037,0.333,0.931,3.26,0.005,0.608,0.681,0.053]},'initial':0,'monitored':0,'temp':[5.86,4.78,7.22,10.29,11.71,14.94,16.25,16.36,13.66,12.01,10.78,11.15]},
		{'area':2.438,'action':0.08,'capacity':7.98,'local':{'p':[230,232,237],'w':[1.208,1.778,1.036]},'dispersal':{'p':[81,228,230,232,235,236,237],'w':[0.004,0.266,0.547,0.92,2.438,0.113,0.365]},'initial':0,'monitored':0,'temp':[5.97,4.91,7.3,10.34,11.76,15,16.29,16.4,13.72,12.11,10.91,11.22]},
		{'area':5.742,'action':0.25,'capacity':143.39,'local':{'p':[81,241],'w':[2.669,1.039]},'dispersal':{'p':[81,228,229,232,233,235,236,241,243],'w':[1.138,0.166,0.227,0.279,0.272,0.137,5.742,0.493,0.046]},'initial':0,'monitored':0,'temp':[5.86,4.86,7.36,10.42,11.88,15.16,16.45,16.44,13.69,12,10.75,11.05]},
		{'area':0.584,'action':0.12,'capacity':7.81,'local':{'p':[230,235,238],'w':[0.444,1.036,0.728]},'dispersal':{'p':[228,230,234,235,237,238],'w':[0.526,0.301,0.002,0.537,0.584,0.347]},'initial':0,'monitored':0,'temp':[5.97,4.89,7.27,10.32,11.73,14.95,16.25,16.39,13.72,12.12,10.92,11.26]},
		{'area':2.642,'action':5.32,'capacity':91.09,'local':{'p':[91,230,237,277],'w':[1.319,1.19,0.728,1.579]},'dispersal':{'p':[91,228,230,231,234,237,238,277],'w':[0.643,0.255,0.491,0.132,0.377,0.326,2.642,0.731]},'initial':0,'monitored':0,'temp':[5.97,4.86,7.21,10.26,11.65,14.85,16.16,16.35,13.71,12.13,10.94,11.31]},
		{'area':2.959,'action':0.24,'capacity':58.29,'local':{'p':[82,240,241,243,246],'w':[2.061,1.599,1.076,1.192,1.047]},'dispersal':{'p':[82,239,240,241,242,243,246,247],'w':[0.823,2.959,0.682,0.578,0.12,0.581,0.505,0.019]},'initial':0,'monitored':0,'temp':[5.57,4.5,7.06,10.16,11.6,14.82,16.2,16.18,13.43,11.71,10.42,10.85]},
		{'area':2.203,'action':1.56,'capacity':39.21,'local':{'p':[239,243,246,247],'w':[1.599,0.882,0.253,1.529]},'dispersal':{'p':[239,240,243,246,247],'w':[0.729,2.203,0.396,0.228,0.595]},'initial':0,'monitored':0,'temp':[5.5,4.45,7.02,10.12,11.55,14.78,16.18,16.08,13.35,11.61,10.33,10.75]},
		{'area':6.159,'action':0.48,'capacity':124.98,'local':{'p':[81,82,231,234,236,239,243,245],'w':[0.649,0.966,0.627,1.246,1.039,1.076,2.49,1.415]},'dispersal':{'p':[81,82,231,234,236,239,241,243,245],'w':[0.298,0.474,0.312,0.508,0.384,0.472,6.159,0.935,0.591]},'initial':0,'monitored':0,'temp':[5.71,4.67,7.2,10.29,11.74,14.98,16.32,16.33,13.58,11.87,10.59,10.97]},
		{'area':3.858,'action':3.2,'capacity':110.82,'local':{'p':[82,244,246,273],'w':[2.521,2.952,2.355,0.74]},'dispersal':{'p':[82,239,242,244,245,246,249,273],'w':[1.025,0.121,3.858,1.19,0.018,1.067,0.021,0.496]},'initial':0,'monitored':0,'temp':[5.49,4.38,6.88,9.96,11.41,14.61,16,16.03,13.29,11.61,10.36,10.82]},
		{'area':2.829,'action':0.69,'capacity':72.1,'local':{'p':[239,240,241],'w':[1.192,0.882,2.49]},'dispersal':{'p':[236,239,240,241,243],'w':[0.045,0.535,0.389,1.069,2.829]},'initial':0,'monitored':0,'temp':[5.65,4.64,7.22,10.33,11.77,15.02,16.38,16.3,13.55,11.8,10.5,10.88]},
		{'area':4.033,'action':3.3,'capacity':114.31,'local':{'p':[242,246,249,272,273,276],'w':[2.952,0.295,2.164,1.04,1.803,0.246]},'dispersal':{'p':[242,244,246,249,272,273,276],'w':[1.19,4.033,0.28,0.98,0.493,0.819,0.132]},'initial':0,'monitored':0,'temp':[5.46,4.35,6.85,9.93,11.39,14.59,15.98,16,13.26,11.59,10.34,10.81]},
		{'area':4.248,'action':4.64,'capacity':112.78,'local':{'p':[82,231,241,273],'w':[2.163,2.464,1.415,1.414]},'dispersal':{'p':[82,231,241,242,245,273,274,277],'w':[0.927,1.028,0.679,0.017,4.248,0.606,0.1,0.398]},'initial':0,'monitored':0,'temp':[5.68,4.56,7.02,10.11,11.55,14.77,16.11,16.26,13.51,11.86,10.6,11.03]},
		{'area':3.853,'action':2.91,'capacity':104.66,'local':{'p':[82,239,240,242,244,247,249,251],'w':[0.01,1.047,0.253,2.355,0.295,1.366,0.798,1.901]},'dispersal':{'p':[82,239,240,242,244,246,247,249,251],'w':[0.113,0.44,0.212,0.906,0.209,3.853,0.578,0.474,0.802]},'initial':0,'monitored':0,'temp':[5.41,4.31,6.84,9.92,11.36,14.57,15.97,15.91,13.2,11.5,10.24,10.7]},
		{'area':2.243,'action':2.51,'capacity':59.26,'local':{'p':[240,246,251],'w':[1.529,1.366,1.465]},'dispersal':{'p':[239,240,246,247,251],'w':[0.026,0.626,0.667,2.243,0.634]},'initial':0,'monitored':0,'temp':[5.38,4.3,6.86,9.94,11.37,14.58,16,15.88,13.19,11.46,10.2,10.64]},
		{'area':0.595,'action':0.27,'capacity':16.21,'local':{'p':[250,251],'w':[1.29,1.151]},'dispersal':{'p':[248,250,251],'w':[0.595,0.566,0.605]},'initial':0,'monitored':0,'temp':[5.26,4.16,6.71,9.77,11.21,14.41,15.85,15.7,13.02,11.3,10.06,10.53]},
		{'area':10.068,'action':10.47,'capacity':282.17,'local':{'p':[58,88,244,246,251,253,272],'w':[3.482,3.44,2.164,0.798,0.482,0.525,1.515]},'dispersal':{'p':[58,88,242,244,246,249,250,251,253,272],'w':[1.386,1.48,0.006,0.883,0.375,10.068,0.009,0.267,0.367,0.712]},'initial':0,'monitored':0,'temp':[5.46,4.39,6.94,10.03,11.5,14.71,16.13,16.03,13.28,11.56,10.3,10.79]},
		{'area':1.197,'action':1,'capacity':34.65,'local':{'p':[58,248,251],'w':[2.088,1.29,0.956]},'dispersal':{'p':[58,248,249,250,251],'w':[0.915,0.388,0.027,1.197,0.587]},'initial':0,'monitored':0,'temp':[5.3,4.21,6.76,9.83,11.27,14.47,15.91,15.76,13.07,11.35,10.11,10.57]},
		{'area':2.598,'action':2.07,'capacity':71.3,'local':{'p':[58,246,247,248,249,250],'w':[0.272,1.901,1.465,1.151,0.482,0.956]},'dispersal':{'p':[58,246,247,248,249,250,251],'w':[0.215,0.837,0.578,0.375,0.345,0.372,2.598]},'initial':0,'monitored':0,'temp':[5.3,4.2,6.74,9.81,11.24,14.44,15.87,15.74,13.06,11.36,10.11,10.58]},
		{'area':0.006,'action':0,'capacity':0,'local':{'p':[],'w':[]},'dispersal':{'p':[252,253],'w':[0.006,0.463]},'initial':0,'monitored':0,'temp':[5.73,4.77,7.42,10.56,12.08,15.32,16.75,16.53,13.67,11.87,10.56,11.06]},
		{'area':6.875,'action':1.54,'capacity':40.2,'local':{'p':[58,83,88,249,261,266],'w':[2.488,2.537,0.553,0.525,0.403,1.246]},'dispersal':{'p':[58,83,88,249,252,253,261,266],'w':[0.998,0.928,0.271,0.29,0.006,6.875,0.365,0.515]},'initial':0,'monitored':0,'temp':[5.68,4.72,7.37,10.51,12.03,15.27,16.71,16.49,13.63,11.82,10.51,11.01]},
		{'area':4.164,'action':0.29,'capacity':50.45,'local':{'p':[255,313],'w':[1.666,0.994]},'dispersal':{'p':[79,254,255,312,313,315,317,329],'w':[0.053,4.164,1.065,0.821,0.756,0.403,0.02,0.804]},'initial':0,'monitored':0,'temp':[5.26,4.42,7.12,10.33,11.92,15.22,16.73,16.41,13.37,11.53,10.17,10.66]},
		{'area':6.794,'action':2.62,'capacity':70.39,'local':{'p':[84,254,259],'w':[3.102,1.666,0.216]},'dispersal':{'p':[84,85,86,254,255,256,259,260,261,313],'w':[1.143,0.028,0.439,1.091,6.794,0.564,0.304,0.182,0.049,0.303]},'initial':0,'monitored':0,'temp':[5.34,4.5,7.2,10.44,12.02,15.33,16.84,16.51,13.47,11.61,10.25,10.74]},
		{'area':2.187,'action':1.48,'capacity':37.31,'local':{'p':[258,260,313],'w':[0.866,1.401,1.647]},'dispersal':{'p':[255,256,258,260,307,313],'w':[0.839,2.187,0.405,0.566,0.133,0.777]},'initial':0,'monitored':0,'temp':[5.33,4.49,7.19,10.44,12,15.32,16.85,16.51,13.47,11.61,10.25,10.73]},
		{'area':4.8,'action':0.6,'capacity':48.91,'local':{'p':[261,263,308],'w':[2.157,2.531,3.227]},'dispersal':{'p':[257,258,261,263,305,308,309,310],'w':[4.8,0.029,0.991,1.045,0.001,1.297,0.734,0.197]},'initial':0,'monitored':0,'temp':[5.67,4.76,7.38,10.57,12.07,15.37,16.86,16.69,13.72,11.93,10.6,11.08]},
		{'area':2.955,'action':0.02,'capacity':7.5,'local':{'p':[86,256,260,261,305,308,310],'w':[0.645,0.866,1.554,0.642,1.38,0.279,0.596]},'dispersal':{'p':[86,256,257,258,260,261,305,307,308,310,313],'w':[0.374,0.332,0.008,2.955,0.56,0.426,0.426,0.492,0.224,0.327,0.074]},'initial':0,'monitored':0,'temp':[5.45,4.59,7.26,10.49,12.03,15.33,16.85,16.57,13.56,11.72,10.37,10.85]},
		{'area':1.457,'action':0.27,'capacity':7.89,'local':{'p':[84,255,262],'w':[0.766,0.216,1.843]},'dispersal':{'p':[84,85,86,255,259,261,262],'w':[0.459,0.028,0.094,0.337,1.457,0.616,1.005]},'initial':0,'monitored':0,'temp':[5.54,4.66,7.36,10.58,12.16,15.45,16.94,16.63,13.63,11.78,10.42,10.91]},
		{'area':1.421,'action':0.31,'capacity':20.1,'local':{'p':[86,256,258],'w':[1.979,1.401,1.554]},'dispersal':{'p':[86,255,256,258,260],'w':[0.803,0.359,0.616,0.797,1.421]},'initial':0,'monitored':0,'temp':[5.41,4.55,7.24,10.48,12.04,15.35,16.87,16.56,13.53,11.68,10.32,10.8]},
		{'area':13.069,'action':0.52,'capacity':45.12,'local':{'p':[83,86,253,257,258,263,264,266,308],'w':[0.826,3.071,0.403,2.157,0.642,0.731,0.037,3.774,0.289]},'dispersal':{'p':[83,85,86,253,255,257,258,259,261,262,263,264,266,305,308],'w':[0.559,0.028,1.148,0.268,0.062,0.848,0.313,0.592,13.069,0.369,0.376,0.089,1.532,0.005,0.18]},'initial':0,'monitored':0,'temp':[5.64,4.73,7.39,10.59,12.13,15.42,16.…
		{'area':3.893,'action':0.07,'capacity':7.03,'local':{'p':[83,84,259],'w':[1.329,1.098,1.843]},'dispersal':{'p':[83,84,259,261,262],'w':[0.707,0.536,0.803,0.479,3.893]},'initial':0,'monitored':0,'temp':[5.62,4.73,7.43,10.64,12.21,15.5,16.96,16.68,13.7,11.85,10.49,10.99]},
		{'area':4.394,'action':5.61,'capacity':105.24,'local':{'p':[257,261,264,265],'w':[2.531,0.731,1.342,1.314]},'dispersal':{'p':[257,261,263,264,265,266,309],'w':[1.066,0.389,4.394,0.497,0.541,0.104,1.121]},'initial':0,'monitored':0,'temp':[5.76,4.79,7.42,10.62,12.18,15.47,16.89,16.93,13.88,12.1,10.71,11.22]},
		{'area':1.464,'action':1.01,'capacity':21.6,'local':{'p':[261,263,265,266],'w':[0.037,1.342,1.453,1.586]},'dispersal':{'p':[87,88,261,263,264,265,266],'w':[0.007,0.428,0.189,0.656,1.464,0.667,1.034]},'initial':0,'monitored':0,'temp':[5.75,4.74,7.4,10.6,12.2,15.49,16.88,16.98,13.9,12.11,10.68,11.22]},
		{'area':3.969,'action':1.68,'capacity':48.54,'local':{'p':[263,264],'w':[1.314,1.453]},'dispersal':{'p':[88,89,263,264,265,267,268,269,270,271,272,309],'w':[0.52,0.063,0.609,0.577,3.969,0.065,0.026,0.139,0.007,0.61,0.328,0.21]},'initial':0,'monitored':0,'temp':[5.83,4.77,7.42,10.62,12.27,15.55,16.88,17.16,14.03,12.25,10.78,11.34]},
		{'area':4.977,'action':2.66,'capacity':60.12,'local':{'p':[253,261,264],'w':[1.246,3.774,1.586]},'dispersal':{'p':[87,88,253,261,263,264,266],'w':[0.007,1.007,0.641,1.625,0.121,0.866,4.977]},'initial':0,'monitored':0,'temp':[5.7,4.73,7.37,10.55,12.1,15.37,16.8,16.71,13.74,11.95,10.59,11.09]},
		{'area':0.065,'action':0,'capacity':0,'local':{'p':[],'w':[]},'dispersal':{'p':[265,267,271],'w':[0.3,0.065,0.5]},'initial':0,'monitored':0,'temp':[5.94,4.83,7.5,10.7,12.4,15.68,16.96,17.4,14.2,12.43,10.91,11.49]},
		{'area':0.026,'action':0,'capacity':0.59,'local':{'p':[],'w':[]},'dispersal':{'p':[265,268,269,271],'w':[0.282,0.026,0.106,0.237]},'initial':0,'monitored':0,'temp':[5.89,4.82,7.48,10.68,12.35,15.64,16.95,17.29,14.13,12.35,10.86,11.43]},
		{'area':0.139,'action':0,'capacity':3.3,'local':{'p':[],'w':[]},'dispersal':{'p':[265,268,269,270,271,309],'w':[0.616,0.026,0.139,0.007,0.346,0.029]},'initial':0,'monitored':0,'temp':[5.87,4.82,7.47,10.67,12.32,15.61,16.94,17.24,14.09,12.32,10.84,11.4]},
		{'area':0.007,'action':0,'capacity':0.18,'local':{'p':[],'w':[]},'dispersal':{'p':[265,269,270,271,309],'w':[0.169,0.117,0.007,0.317,0.076]},'initial':0,'monitored':0,'temp':[5.87,4.83,7.47,10.67,12.3,15.59,16.93,17.2,14.07,12.3,10.83,11.39]},
		{'area':5.898,'action':0.13,'capacity':27.56,'local':{'p':[98,302],'w':[0.927,1.307]},'dispersal':{'p':[89,98,265,267,268,269,270,271,272,302,309],'w':[0.362,0.403,0.644,0.065,0.026,0.139,0.007,5.898,0.028,0.544,0.195]},'initial':0,'monitored':0,'temp':[5.94,4.86,7.48,10.68,12.34,15.61,16.91,17.32,14.16,12.41,10.92,11.49]},
		{'area':5.347,'action':1.33,'capacity':111.32,'local':{'p':[88,244,249,276],'w':[1.627,1.04,1.515,1.98]},'dispersal':{'p':[88,89,244,249,265,271,272,273,276],'w':[0.653,0.697,0.53,0.694,0.363,0.035,5.347,0.029,0.758]},'initial':0,'monitored':0,'temp':[5.66,4.55,7.12,10.26,11.81,15.05,16.4,16.59,13.66,11.94,10.58,11.1]},
		{'area':4.957,'action':5.63,'capacity':150.44,'local':{'p':[82,242,244,245,276],'w':[0.27,0.74,1.803,1.414,2.065]},'dispersal':{'p':[82,89,242,244,245,272,273,274,276,277],'w':[0.186,0.105,0.349,0.761,0.602,0.042,4.957,1.149,0.814,0.115]},'initial':0,'monitored':0,'temp':[5.66,4.52,7.01,10.12,11.61,14.83,16.17,16.38,13.55,11.89,10.58,11.07]},
		{'area':2.871,'action':0.4,'capacity':72.24,'local':{'p':[89,277],'w':[3.261,1.292]},'dispersal':{'p':[89,245,273,274,275,276,277],'w':[1.443,0.131,1.139,2.871,0.006,0.101,0.644]},'initial':0,'monitored':0,'temp':[5.79,4.64,7.12,10.25,11.75,14.97,16.29,16.6,13.73,12.08,10.75,11.24]},
		{'area':3.804,'action':1.48,'capacity':42.98,'local':{'p':[89,277],'w':[2.608,2.688]},'dispersal':{'p':[89,274,275,277],'w':[1.091,0.012,3.804,1.181]},'initial':0,'monitored':0,'temp':[5.96,4.8,7.26,10.4,11.92,15.14,16.43,16.85,13.93,12.3,10.95,11.45]},
		{'area':1.414,'action':0.65,'capacity':34.71,'local':{'p':[244,272,273],'w':[0.246,1.98,2.065]},'dispersal':{'p':[89,244,272,273,274,276],'w':[0.521,0.298,0.818,0.812,0.114,1.414]},'initial':0,'monitored':0,'temp':[5.7,4.58,7.11,10.24,11.77,15,16.33,16.57,13.67,11.98,10.63,11.15]},
		{'area':8.546,'action':6.39,'capacity':220.88,'local':{'p':[89,91,238,274,275],'w':[0.316,0.987,1.579,1.292,2.688]},'dispersal':{'p':[89,91,231,234,238,245,273,274,275,277],'w':[0.207,0.4,0.791,0.073,0.623,0.394,0.065,0.508,1.039,8.546]},'initial':0,'monitored':0,'temp':[5.87,4.73,7.14,10.22,11.66,14.87,16.18,16.43,13.69,12.08,10.83,11.26]},
		{'area':2.773,'action':0,'capacity':43.24,'local':{'p':[92,282,288,291],'w':[2.597,0.417,1.578,2.197]},'dispersal':{'p':[92,94,278,282,288,291],'w':[0.889,0.057,2.773,0.26,0.697,0.825]},'initial':0,'monitored':0,'temp':[5.98,4.97,7.43,10.85,12.07,15.31,16.54,16.54,13.88,12.11,10.91,11.24]},
		{'area':2.564,'action':1.13,'capacity':68.4,'local':{'p':[280,281,404,407],'w':[0.643,1.261,1.909,1.346]},'dispersal':{'p':[94,279,280,281,404,407],'w':[0.114,2.564,0.308,1.005,0.827,0.708]},'initial':0,'monitored':0,'temp':[5.35,4.45,7.01,10.55,11.81,15.14,16.36,16.24,13.37,11.51,10.19,10.53]},
		{'area':1.378,'action':0.96,'capacity':38.44,'local':{'p':[279,393,404],'w':[0.643,0.572,1.813]},'dispersal':{'p':[94,279,280,281,290,393,404],'w':[0.264,0.317,1.378,0.094,0.29,0.654,0.763]},'initial':0,'monitored':0,'temp':[5.49,4.59,7.14,10.66,11.92,15.25,16.47,16.36,13.51,11.68,10.36,10.7]},
		{'area':3.079,'action':0.94,'capacity':76.12,'local':{'p':[94,279,407],'w':[2.122,1.261,0.752]},'dispersal':{'p':[94,279,280,281,407],'w':[0.893,0.907,0.1,3.079,0.402]},'initial':0,'monitored':0,'temp':[5.4,4.48,7.04,10.58,11.86,15.17,16.39,16.28,13.44,11.55,10.24,10.58]},
		{'area':3.973,'action':0,'capacity':89.11,'local':{'p':[95,278,283,291,293],'w':[2.08,0.417,2.012,0.613,0.264]},'dispersal':{'p':[95,278,282,283,289,291,293],'w':[0.797,0.134,3.973,0.816,0.049,0.318,0.191]},'initial':0,'monitored':0,'temp':[5.79,4.84,7.3,10.66,11.85,15.14,16.38,16.36,13.61,12.01,10.71,11.07]},
		{'area':2.543,'action':0,'capacity':59.15,'local':{'p':[95,282,286,287,289,293],'w':[0.157,2.012,0.448,1.172,1.236,1.639]},'dispersal':{'p':[95,282,283,286,287,289,293],'w':[0.161,0.843,2.543,0.295,0.483,0.503,0.764]},'initial':0,'monitored':0,'temp':[5.78,4.83,7.29,10.63,11.81,15.11,16.35,16.33,13.57,12.01,10.69,11.06]},
		{'area':0.014,'action':0.07,'capacity':0.65,'local':{'p':[],'w':[]},'dispersal':{'p':[284,285,286,290,393],'w':[0.014,0.021,0.303,0.085,0.232]},'initial':0,'monitored':0,'temp':[5.56,4.66,7.17,10.6,11.82,15.15,16.38,16.3,13.46,11.79,10.44,10.81]},
		{'area':0.024,'action':0,'capacity':0.56,'local':{'p':[],'w':[]},'dispersal':{'p':[284,285,286,290,393],'w':[0.014,0.024,0.362,0.023,0.45]},'initial':0,'monitored':0,'temp':[5.55,4.65,7.16,10.58,11.8,15.13,16.37,16.28,13.44,11.78,10.43,10.8]},
		{'area':2.242,'action':0.2,'capacity':52.84,'local':{'p':[283,287,289,292],'w':[0.448,1.603,1.767,0.11]},'dispersal':{'p':[283,284,285,286,287,289,290,292,392,393],'w':[0.262,0.014,0.024,2.242,0.549,0.764,0.299,0.185,0.058,0.731]},'initial':0,'monitored':0,'temp':[5.62,4.71,7.2,10.59,11.8,15.13,16.36,16.29,13.47,11.85,10.51,10.88]},
		{'area':1.409,'action':0.23,'capacity':35.29,'local':{'p':[283,286,292,293],'w':[1.172,1.603,0.543,0.93]},'dispersal':{'p':[283,286,287,292,293,392,393],'w':[0.583,0.654,1.409,0.724,0.49,0.024,0.106]},'initial':0,'monitored':0,'temp':[5.69,4.77,7.24,10.58,11.77,15.09,16.33,16.29,13.49,11.94,10.6,10.97]},
		{'area':4.156,'action':0.26,'capacity':27.29,'local':{'p':[92,94,278,291],'w':[0.124,3.126,1.578,2.644]},'dispersal':{'p':[92,94,95,278,288,289,290,291],'w':[0.118,1.19,0.152,0.618,4.156,0.156,0.458,1.017]},'initial':0,'monitored':0,'temp':[5.83,4.85,7.35,10.8,12.03,15.3,16.53,16.5,13.77,11.98,10.74,11.07]},
		{'area':3.093,'action':0.55,'capacity':64.48,'local':{'p':[95,283,286],'w':[2.563,1.236,1.767]},'dispersal':{'p':[95,282,283,286,288,289,290,291],'w':[0.873,0.061,0.565,0.735,0.307,3.093,0.853,0.03]},'initial':0,'monitored':0,'temp':[5.71,4.77,7.26,10.67,11.89,15.19,16.43,16.38,13.59,11.92,10.61,10.97]},
		{'area':3.43,'action':1.49,'capacity':85.05,'local':{'p':[],'w':[]},'dispersal':{'p':[93,94,280,284,285,286,288,289,290,393],'w':[0.025,0.917,0.256,0.014,0.012,0.266,0.342,0.646,3.43,1.172]},'initial':0,'monitored':0,'temp':[5.63,4.7,7.23,10.7,11.95,15.26,16.49,16.41,13.6,11.82,10.52,10.86]},
		{'area':3.005,'action':0.12,'capacity':41.7,'local':{'p':[95,278,282,288],'w':[0.895,2.197,0.613,2.644]},'dispersal':{'p':[95,278,282,288,289,291],'w':[0.996,0.994,0.399,1.097,0.068,3.005]},'initial':0,'monitored':0,'temp':[5.85,4.87,7.35,10.78,12,15.27,16.5,16.48,13.76,12.01,10.77,11.1]},
		{'area':2.185,'action':0.26,'capacity':31.96,'local':{'p':[286,287,293,296,391],'w':[0.11,0.543,0.454,1.294,1.072]},'dispersal':{'p':[286,287,292,293,296,391,392,393],'w':[0.128,0.635,2.185,0.299,0.515,0.642,0.451,0.14]},'initial':0,'monitored':0,'temp':[5.61,4.71,7.19,10.54,11.75,15.07,16.32,16.25,13.42,11.86,10.51,10.88]},
		{'area':2.718,'action':0,'capacity':65.5,'local':{'p':[80,282,283,287,292,296],'w':[1.74,0.264,1.639,0.93,0.454,0.7]},'dispersal':{'p':[80,282,283,287,292,293,296],'w':[0.728,0.152,0.653,0.398,0.242,2.718,0.327]},'initial':0,'monitored':0,'temp':[5.82,4.87,7.3,10.6,11.79,15.08,16.33,16.32,13.58,12.05,10.74,11.11]},
		{'area':1.632,'action':0.35,'capacity':4.9,'local':{'p':[390],'w':[1.397]},'dispersal':{'p':[294,295,377,386,390,391],'w':[1.632,0.373,0.042,0.267,0.591,0.285]},'initial':0,'monitored':0,'temp':[5.76,4.85,7.3,10.57,11.8,15.1,16.38,16.32,13.54,12,10.69,11.03]},
		{'area':1.942,'action':0,'capacity':42.64,'local':{'p':[80,296,391],'w':[1.399,0.707,1.304]},'dispersal':{'p':[80,294,295,296,390,391],'w':[0.618,0.382,1.942,0.394,0.009,0.539]},'initial':0,'monitored':0,'temp':[5.8,4.86,7.29,10.56,11.78,15.06,16.33,16.31,13.55,12.03,10.73,11.09]},
		{'area':1.129,'action':0.05,'capacity':24.93,'local':{'p':[80,292,293,295,391],'w':[0.594,1.294,0.7,0.707,0.969]},'dispersal':{'p':[80,292,293,295,296,391],'w':[0.328,0.609,0.384,0.339,1.129,0.534]},'initial':0,'monitored':0,'temp':[5.73,4.81,7.26,10.56,11.77,15.07,16.33,16.29,13.51,11.97,10.65,11.01]},
		{'area':2.904,'action':0.02,'capacity':71.93,'local':{'p':[97,298,300,376,377],'w':[1.116,1.833,1.019,1.119,1.182]},'dispersal':{'p':[96,97,297,298,300,376,377],'w':[0.001,0.571,2.904,0.829,0.529,0.542,0.568]},'initial':0,'monitored':0,'temp':[6.03,5.06,7.38,10.61,11.86,15.08,16.4,16.42,13.76,12.24,11.02,11.3]},
		{'area':2.918,'action':0.21,'capacity':64.39,'local':{'p':[97,297,377],'w':[0.063,1.833,1.57]},'dispersal':{'p':[97,297,298,377],'w':[0.172,0.796,2.918,0.86]},'initial':0,'monitored':0,'temp':[6.04,5.05,7.38,10.58,11.81,15.03,16.34,16.38,13.73,12.24,11.02,11.34]},
		{'area':6.358,'action':0,'capacity':156.15,'local':{'p':[97,300,372,373],'w':[0.663,2.316,2.357,1.005]},'dispersal':{'p':[97,110,299,300,372,373],'w':[0.29,0.042,6.358,1.232,0.902,0.447]},'initial':0,'monitored':0,'temp':[6.08,5.1,7.4,10.63,11.93,15.14,16.49,16.53,13.87,12.32,11.09,11.35]},
		{'area':5.694,'action':0.62,'capacity':130.16,'local':{'p':[97,297,299,372,376],'w':[1.786,1.019,2.316,0.435,1.684]},'dispersal':{'p':[97,111,297,299,300,372,376,379],'w':[0.807,0.669,0.483,1.143,5.694,0.709,0.684,0.069]},'initial':0,'monitored':0,'temp':[6.02,5.07,7.38,10.65,11.92,15.15,16.49,16.47,13.81,12.24,11.01,11.24]},
		{'area':2.349,'action':0.09,'capacity':44.78,'local':{'p':[98,303,304],'w':[2.161,1,1.815]},'dispersal':{'p':[98,301,302,303,304,309],'w':[0.846,2.349,0.045,0.301,0.773,0.673]},'initial':0,'monitored':0,'temp':[5.9,4.9,7.47,10.65,12.18,15.45,16.84,17,13.98,12.26,10.88,11.38]},
		{'area':1.621,'action':0.01,'capacity':31.87,'local':{'p':[98,271],'w':[2.64,1.307]},'dispersal':{'p':[98,271,301,302,309],'w':[1.064,0.71,0.138,1.621,1.041]},'initial':0,'monitored':0,'temp':[5.89,4.86,7.47,10.66,12.26,15.54,16.89,17.14,14.05,12.3,10.87,11.4]},
		{'area':0.43,'action':0,'capacity':5.89,'local':{'p':[301,304],'w':[1,0.958]},'dispersal':{'p':[98,301,303,304],'w':[0.005,0.539,0.43,0.506]},'initial':0,'monitored':0,'temp':[5.92,4.92,7.47,10.65,12.19,15.45,16.81,17.04,14,12.3,10.91,11.41]},
		{'area':3.756,'action':0.38,'capacity':64.07,'local':{'p':[301,303,309],'w':[1.815,0.958,0.887]},'dispersal':{'p':[301,303,304,309],'w':[0.786,0.286,3.756,1.606]},'initial':0,'monitored':0,'temp':[5.87,4.91,7.46,10.62,12.12,15.38,16.79,16.88,13.9,12.2,10.85,11.33]},
		{'area':0.604,'action':0,'capacity':8.08,'local':{'p':[258,308,310],'w':[1.38,1.584,0.878]},'dispersal':{'p':[257,258,261,305,308,310],'w':[0.001,0.745,0.038,0.604,0.761,0.466]},'initial':0,'monitored':0,'temp':[5.52,4.64,7.29,10.51,12.03,15.33,16.85,16.59,13.6,11.78,10.44,10.92]},
		{'area':4.856,'action':0.8,'capacity':119.9,'local':{'p':[99,309,363],'w':[1.597,3.94,2.502]},'dispersal':{'p':[99,107,306,309,357,363],'w':[0.768,0.076,4.856,1.65,0.84,0.969]},'initial':0,'monitored':0,'temp':[5.68,4.8,7.35,10.51,11.94,15.21,16.72,16.56,13.64,11.93,10.64,11.08]},
		{'area':3.995,'action':0.26,'capacity':29.72,'local':{'p':[313,317],'w':[1.294,3.075]},'dispersal':{'p':[256,258,307,310,313,317],'w':[0.084,0.596,3.995,1.054,0.48,1.499]},'initial':0,'monitored':0,'temp':[5.4,4.56,7.21,10.43,11.94,15.25,16.79,16.49,13.48,11.66,10.33,10.8]},
		{'area':1.993,'action':0,'capacity':20.18,'local':{'p':[257,258,261,305,310],'w':[3.227,0.279,0.289,1.584,1.742]},'dispersal':{'p':[257,258,261,305,308,310],'w':[1.338,0.32,0.289,0.467,1.993,0.929]},'initial':0,'monitored':0,'temp':[5.59,4.71,7.34,10.54,12.04,15.33,16.85,16.62,13.65,11.84,10.52,10.99]},
		{'area':16.874,'action':4.71,'capacity':423.55,'local':{'p':[99,304,306],'w':[1.15,0.887,3.94]},'dispersal':{'p':[98,99,107,257,263,265,269,270,271,301,302,304,306,309,310,317,357],'w':[0.122,0.45,0.892,0.411,0.933,0.176,0.027,0.007,0.266,0.419,0.707,1.26,1.515,16.874,0.507,0.091,0.145]},'initial':0,'monitored':0,'temp':[5.8,4.87,7.43,10.6,12.06,15.34,16.81,16.74,13.8,12.08,10.76,11.22]},
		{'area':5.207,'action':0.26,'capacity':39.15,'local':{'p':[258,305,308,317],'w':[0.596,0.878,1.742,1.913]},'dispersal':{'p':[99,257,258,305,307,308,309,310,317],'w':[0.053,0.239,0.264,0.3,1.118,0.804,0.6,5.207,0.78]},'initial':0,'monitored':0,'temp':[5.55,4.68,7.3,10.5,11.99,15.29,16.82,16.56,13.6,11.8,10.49,10.95]},
		{'area':4.099,'action':0.32,'capacity':55.3,'local':{'p':[79,312,315,316,326,329],'w':[2.156,1.414,1.478,0.354,2.118,0.494]},'dispersal':{'p':[79,311,312,315,316,326,329],'w':[0.911,4.099,0.664,0.634,0.287,0.895,0.306]},'initial':0,'monitored':0,'temp':[5.2,4.38,7.06,10.26,11.82,15.12,16.64,16.34,13.3,11.48,10.12,10.6]},
		{'area':3.549,'action':1.04,'capacity':68.32,'local':{'p':[79,311,315],'w':[1.799,1.414,1.584]},'dispersal':{'p':[79,254,311,312,313,315,317],'w':[0.82,0.874,0.617,3.549,0.162,0.617,0.029]},'initial':0,'monitored':0,'temp':[5.25,4.42,7.11,10.32,11.88,15.19,16.71,16.39,13.36,11.52,10.17,10.65]},
		{'area':3.004,'action':0.07,'capacity':45.95,'local':{'p':[254,256,307,317],'w':[0.994,1.647,1.294,1.078]},'dispersal':{'p':[79,254,255,256,258,307,312,313,317],'w':[0.11,0.508,0.352,0.702,0.105,0.602,0.2,3.004,0.735]},'initial':0,'monitored':0,'temp':[5.29,4.46,7.15,10.39,11.94,15.26,16.79,16.46,13.42,11.57,10.22,10.69]},
		{'area':5.946,'action':0.61,'capacity':150.67,'local':{'p':[79,316,351],'w':[3.213,1.037,2.654]},'dispersal':{'p':[79,99,105,314,316,317,351,353,355],'w':[1.31,0.073,0.01,5.946,0.493,0.375,1.042,1.119,0.26]},'initial':0,'monitored':0,'temp':[5.24,4.42,7.04,10.22,11.73,15.03,16.56,16.3,13.29,11.51,10.17,10.64]},
		{'area':2.183,'action':0.51,'capacity':53.75,'local':{'p':[311,312,329],'w':[1.478,1.584,2.312]},'dispersal':{'p':[254,311,312,315,329],'w':[0.46,0.669,0.708,2.183,0.955]},'initial':0,'monitored':0,'temp':[5.23,4.4,7.09,10.29,11.87,15.17,16.68,16.37,13.33,11.51,10.15,10.63]},
		{'area':3.486,'action':0.12,'capacity':85.21,'local':{'p':[79,311,314,326,351,352],'w':[1.609,0.354,1.037,0.844,1.26,2.214]},'dispersal':{'p':[79,311,314,316,322,326,351,352],'w':[0.679,0.229,0.482,3.486,0.02,0.454,0.59,0.968]},'initial':0,'monitored':0,'temp':[5.18,4.38,7.03,10.2,11.75,15.04,16.57,16.28,13.25,11.46,10.11,10.58]},
		{'area':6.667,'action':0.84,'capacity':30.94,'local':{'p':[307,310,313],'w':[3.075,1.913,1.078]},'dispersal':{'p':[79,99,254,307,309,310,312,313,314,317,353],'w':[1.045,1.191,0.016,1.17,0.159,0.794,0.089,0.833,0.255,6.667,0.102]},'initial':0,'monitored':0,'temp':[5.36,4.53,7.17,10.38,11.89,15.19,16.73,16.44,13.44,11.63,10.3,10.77]},
		{'area':2.6,'action':0.48,'capacity':13.96,'local':{'p':[100,321,322,323,324,327],'w':[1.086,0.945,0.778,1.632,0.467,0.954]},'dispersal':{'p':[100,318,321,322,323,324,327,328],'w':[0.493,2.6,0.494,0.439,0.627,0.318,0.557,0.099]},'initial':0,'monitored':0,'temp':[4.97,4.13,6.81,9.9,11.47,14.77,16.29,16.02,12.99,11.22,9.88,10.37]},
		{'area':2.326,'action':0.18,'capacity':50.75,'local':{'p':[100,328,329],'w':[1.632,2.407,2.037]},'dispersal':{'p':[100,319,328,329],'w':[0.71,2.326,1.019,0.924]},'initial':0,'monitored':0,'temp':[5.08,4.23,6.91,10.05,11.63,14.93,16.44,16.15,13.13,11.33,9.99,10.48]},
		{'area':4.268,'action':0.23,'capacity':96.23,'local':{'p':[104,322,323,325,352],'w':[2.034,2.489,1.667,0.221,1.912]},'dispersal':{'p':[104,320,322,323,325,352],'w':[0.933,4.268,1.055,0.685,0.22,0.923]},'initial':0,'monitored':0,'temp':[5.06,4.24,6.9,10.01,11.59,14.88,16.39,16.12,13.08,11.31,9.96,10.43]},
		{'area':2.296,'action':0.11,'capacity':38.6,'local':{'p':[318,324,327,330,331,332,333],'w':[0.945,0.41,1.318,2.37,0.466,0.728,0.15]},'dispersal':{'p':[318,321,324,327,330,331,332,333],'w':[0.407,2.296,0.238,0.64,1.015,0.287,0.336,0.132]},'initial':0,'monitored':0,'temp':[4.85,3.98,6.65,9.73,11.3,14.6,16.12,15.85,12.84,11.08,9.75,10.25]},
		{'area':3.822,'action':0.26,'capacity':50.28,'local':{'p':[100,318,320,323,326,352],'w':[1.123,0.778,2.489,0.641,1.898,0.922]},'dispersal':{'p':[100,316,318,320,322,323,326,352],'w':[0.505,0.024,0.382,0.977,3.822,0.371,0.847,0.522]},'initial':0,'monitored':0,'temp':[5.07,4.25,6.92,10.05,11.62,14.92,16.44,16.15,13.12,11.33,9.98,10.46]},
		{'area':2.194,'action':0.17,'capacity':24.02,'local':{'p':[318,320,322,324,325],'w':[1.632,1.667,0.641,0.654,2.111]},'dispersal':{'p':[104,318,320,322,323,324,325],'w':[0.054,0.791,0.745,0.348,2.194,0.41,0.81]},'initial':0,'monitored':0,'temp':[4.98,4.15,6.82,9.91,11.48,14.78,16.3,16.03,12.99,11.23,9.88,10.36]},
		{'area':1.418,'action':0.12,'capacity':30.13,'local':{'p':[318,321,323,325,332,342],'w':[0.467,0.41,0.654,1.645,2.274,0.213]},'dispersal':{'p':[318,321,323,324,325,332,342],'w':[0.281,0.317,0.334,1.418,0.601,0.918,0.288]},'initial':0,'monitored':0,'temp':[4.9,4.06,6.72,9.79,11.37,14.66,16.18,15.92,12.89,11.14,9.8,10.29]},
		{'area':1.766,'action':0.98,'capacity':43.85,'local':{'p':[104,320,323,324,342],'w':[0.657,0.221,2.111,1.645,1.184]},'dispersal':{'p':[104,320,323,324,325,332,342,346],'w':[0.393,0.23,0.849,0.681,1.766,0.045,0.578,0.03]},'initial':0,'monitored':0,'temp':[4.96,4.14,6.79,9.87,11.46,14.75,16.27,16,12.95,11.21,9.86,10.34]},
		{'area':4.627,'action':0.22,'capacity':100.09,'local':{'p':[100,311,316,322,329,352],'w':[1.395,2.118,0.844,1.898,1.788,0.252]},'dispersal':{'p':[79,100,311,316,322,326,329,352],'w':[0.002,0.657,0.924,0.427,0.823,4.627,0.789,0.197]},'initial':0,'monitored':0,'temp':[5.14,4.32,7,10.17,11.74,15.03,16.55,16.25,13.22,11.41,10.06,10.54]},
		{'area':1.88,'action':0.13,'capacity':35.14,'local':{'p':[318,321,328,330],'w':[0.954,1.318,2.264,0.883]},'dispersal':{'p':[100,318,321,327,328,330],'w':[0.11,0.629,0.55,1.88,0.935,0.422]},'initial':0,'monitored':0,'temp':[4.96,4.1,6.78,9.87,11.45,14.75,16.27,15.99,12.98,11.2,9.87,10.36]},
		{'area':3.159,'action':0.56,'capacity':75.05,'local':{'p':[100,319,327,330],'w':[0.425,2.407,2.264,0.198]},'dispersal':{'p':[100,318,319,327,328,330],'w':[0.266,0.138,0.972,0.811,3.159,0.117]},'initial':0,'monitored':0,'temp':[5.02,4.16,6.84,9.95,11.53,14.83,16.34,16.06,13.05,11.26,9.92,10.42]},
		{'area':5.996,'action':1,'capacity':144.54,'local':{'p':[100,311,315,319,326],'w':[0.481,0.494,2.312,2.037,1.788]},'dispersal':{'p':[100,254,311,315,319,326,329],'w':[0.272,0.777,0.306,0.909,0.836,0.744,5.996]},'initial':0,'monitored':0,'temp':[5.17,4.33,7.02,10.19,11.77,15.07,16.58,16.28,13.25,11.43,10.08,10.57]},
		{'area':3.093,'action':0.41,'capacity':77.73,'local':{'p':[101,321,327,328,331],'w':[0.165,2.37,0.883,0.198,1.434]},'dispersal':{'p':[101,321,327,328,330,331],'w':[0.107,0.906,0.402,0.166,3.093,0.656]},'initial':0,'monitored':0,'temp':[4.8,3.92,6.59,9.66,11.23,14.53,16.05,15.78,12.78,11.02,9.7,10.21]},
		{'area':2.771,'action':1.32,'capacity':74.5,'local':{'p':[101,321,330,333,334],'w':[2.851,0.466,1.434,2.777,0.141]},'dispersal':{'p':[101,321,330,331,332,333,334],'w':[1.076,0.291,0.595,2.771,0.063,1.12,0.25]},'initial':0,'monitored':0,'temp':[4.63,3.75,6.4,9.45,11.02,14.32,15.84,15.58,12.58,10.85,9.53,10.04]},
		{'area':3.028,'action':0.79,'capacity':79.32,'local':{'p':[321,324,333,342],'w':[0.728,2.274,2.411,1.897]},'dispersal':{'p':[321,324,325,331,332,333,342],'w':[0.452,0.885,0.076,0.053,3.028,1.035,0.938]},'initial':0,'monitored':0,'temp':[4.79,3.94,6.59,9.66,11.23,14.53,16.05,15.78,12.76,11.02,9.69,10.19]},
		{'area':5.294,'action':1.37,'capacity':136.67,'local':{'p':[321,331,332,334,342,343,345],'w':[0.15,2.777,2.411,1.501,1.502,0.461,0.697]},'dispersal':{'p':[101,321,331,332,333,334,342,343,345],'w':[0.059,0.231,1.056,0.954,5.294,0.668,0.715,0.228,0.386]},'initial':0,'monitored':0,'temp':[4.59,3.73,6.36,9.41,10.98,14.28,15.79,15.54,12.53,10.82,9.5,10.01]},
		{'area':5.774,'action':0.74,'capacity':147.39,'local':{'p':[101,331,333,335,337,343],'w':[1.6,0.141,1.501,0.379,0.425,2.995]},'dispersal':{'p':[101,331,333,334,335,337,343],'w':[0.572,0.108,0.702,5.774,0.214,0.254,1.256]},'initial':0,'monitored':0,'temp':[4.44,3.57,6.2,9.23,10.78,14.09,15.6,15.35,12.35,10.65,9.35,9.88]},
		{'area':3.544,'action':6.44,'capacity':120.78,'local':{'p':[102,334,336,337,340,343],'w':[1.209,0.379,1.23,2.069,1.097,1.76]},'dispersal':{'p':[102,334,335,336,337,340,343],'w':[0.62,0.324,3.544,0.573,0.838,0.513,0.724]},'initial':0,'monitored':0,'temp':[4.48,3.67,6.31,9.34,10.85,14.17,15.65,15.41,12.42,10.73,9.4,9.94]},
		{'area':1.686,'action':0.21,'capacity':42.98,'local':{'p':[102,335,337],'w':[1.808,1.23,0.628]},'dispersal':{'p':[102,335,336,337],'w':[0.858,0.568,1.686,0.27]},'initial':0,'monitored':0,'temp':[4.54,3.76,6.41,9.45,10.93,14.26,15.73,15.48,12.5,10.8,9.47,10.01]},
		{'area':1.315,'action':0.57,'capacity':35.71,'local':{'p':[334,335,336],'w':[0.425,2.069,0.628]},'dispersal':{'p':[334,335,336,337],'w':[0.292,0.898,0.259,1.315]},'initial':0,'monitored':0,'temp':[4.52,3.69,6.34,9.38,10.9,14.22,15.71,15.45,12.45,10.75,9.44,9.97]},
		{'area':5.811,'action':2.6,'capacity':157.9,'local':{'p':[102,339,340,344,468,474,477,479],'w':[2.276,0.856,0.857,1.229,0.46,0.938,1.481,1.326]},'dispersal':{'p':[102,338,339,340,344,468,474,477,479],'w':[0.954,5.811,0.444,0.402,0.522,0.323,0.391,0.693,0.538]},'initial':0,'monitored':0,'temp':[4.34,3.55,6.14,9.16,10.68,13.98,15.45,15.24,12.25,10.6,9.28,9.8]},
		{'area':4.873,'action':6.63,'capacity':154.22,'local':{'p':[102,338,474,476],'w':[2.036,0.856,1.026,2.354]},'dispersal':{'p':[102,338,339,474,476],'w':[0.88,0.431,4.873,0.459,1.002]},'initial':0,'monitored':0,'temp':[4.44,3.68,6.32,9.35,10.82,14.15,15.61,15.38,12.4,10.72,9.38,9.92]},
		{'area':3.53,'action':2.02,'capacity':98.34,'local':{'p':[102,335,338,341,343,344,345],'w':[1.666,1.097,0.857,1.025,0.624,1.416,0.776]},'dispersal':{'p':[102,335,338,340,341,343,344,345],'w':[0.697,0.551,0.495,3.53,0.37,0.339,0.683,0.348]},'initial':0,'monitored':0,'temp':[4.4,3.59,6.2,9.23,10.75,14.06,15.54,15.31,12.31,10.65,9.32,9.85]},
		{'area':1.056,'action':1.6,'capacity':34.37,'local':{'p':[103,340,344,345],'w':[0.106,1.025,2.232,1.948]},'dispersal':{'p':[103,340,341,344,345],'w':[0.281,0.554,1.056,0.865,0.926]},'initial':0,'monitored':0,'temp':[4.34,3.51,6.1,9.13,10.68,13.98,15.47,15.24,12.24,10.58,9.27,9.79]},
		{'area':6.484,'action':3.29,'capacity':177.81,'local':{'p':[103,104,324,325,332,333,345,346],'w':[0.95,0.19,0.213,1.184,1.897,1.502,0.847,3.723]},'dispersal':{'p':[103,104,324,325,332,333,342,345,346],'w':[0.495,0.238,0.119,0.54,0.733,0.689,6.484,0.445,1.461]},'initial':0,'monitored':0,'temp':[4.74,3.91,6.54,9.59,11.18,14.47,15.98,15.73,12.69,10.98,9.64,10.14]},
		{'area':4.059,'action':1.83,'capacity':109.21,'local':{'p':[333,334,335,340,345],'w':[0.461,2.995,1.76,0.624,3.05]},'dispersal':{'p':[333,334,335,337,340,343,345],'w':[0.373,1.244,0.838,0.003,0.381,4.059,1.216]},'initial':0,'monitored':0,'temp':[4.41,3.56,6.18,9.21,10.76,14.06,15.56,15.32,12.32,10.64,9.33,9.85]},
		{'area':3.61,'action':5.91,'capacity':119.57,'local':{'p':[103,338,340,341,468],'w':[2.788,1.229,1.416,2.232,1.029]},'dispersal':{'p':[103,338,340,341,344,345,468],'w':[1.154,0.674,0.652,0.748,3.61,0.188,0.562]},'initial':0,'monitored':0,'temp':[4.34,3.52,6.1,9.11,10.68,13.97,15.46,15.24,12.23,10.58,9.27,9.77]},
		{'area':3.944,'action':1.96,'capacity':103.57,'local':{'p':[103,333,340,341,342,343],'w':[1.118,0.697,0.776,1.948,0.847,3.05]},'dispersal':{'p':[103,333,340,341,342,343,344,345],'w':[0.561,0.401,0.449,0.665,0.456,1.259,0.082,3.944]},'initial':0,'monitored':0,'temp':[4.4,3.55,6.15,9.18,10.74,14.04,15.54,15.3,12.3,10.62,9.31,9.83]},
		{'area':6.21,'action':10.34,'capacity':198.4,'local':{'p':[103,104,342,349,458,465],'w':[1.182,0.488,3.723,3.091,0.031,2.071]},'dispersal':{'p':[103,104,325,342,346,349,350,458,465],'w':[0.615,0.354,0.056,1.541,6.21,1.158,0.019,0.141,0.853]},'initial':0,'monitored':0,'temp':[4.86,4.06,6.67,9.72,11.33,14.61,16.13,15.87,12.8,11.1,9.76,10.23]},
		{'area':0.655,'action':1.15,'capacity':21.98,'local':{'p':[348,354,460],'w':[1.13,0.556,1.007]},'dispersal':{'p':[347,348,354,356,455,460],'w':[0.655,0.537,0.271,0.376,0.069,0.541]},'initial':0,'monitored':0,'temp':[5.27,4.48,7.02,10.07,11.68,14.94,16.45,16.22,13.15,11.49,10.16,10.58]},
		{'area':3.654,'action':0.62,'capacity':93.15,'local':{'p':[104,347,350,354,458,460],'w':[0.986,1.13,1.55,1.988,0.079,1.765]},'dispersal':{'p':[104,347,348,350,354,458,460,463],'w':[0.477,0.401,3.654,0.66,1,0.173,0.768,0.022]},'initial':0,'monitored':0,'temp':[5.2,4.41,6.99,10.04,11.66,14.92,16.44,16.19,13.11,11.43,10.08,10.52]},
		{'area':1.958,'action':0.23,'capacity':45.7,'local':{'p':[104,346,350,458],'w':[1.257,3.091,2.486,0.29]},'dispersal':{'p':[104,346,349,350,458,465],'w':[0.699,1.326,1.958,0.945,0.253,0.12]},'initial':0,'monitored':0,'temp':[5.01,4.22,6.84,9.89,11.51,14.79,16.31,16.05,12.96,11.26,9.9,10.36]},
		{'area':3.566,'action':0.18,'capacity':88.94,'local':{'p':[104,348,349,458],'w':[1.739,1.55,2.486,1.791]},'dispersal':{'p':[104,346,348,349,350,458,460,463,465],'w':[0.844,0.032,0.712,1.019,3.566,0.862,0.064,0.005,0.012]},'initial':0,'monitored':0,'temp':[5.1,4.32,6.91,9.96,11.59,14.87,16.38,16.13,13.03,11.34,9.99,10.43]},
		{'area':4.561,'action':0.08,'capacity':113.47,'local':{'p':[314,316,352,354],'w':[2.654,1.26,1.328,1.625]},'dispersal':{'p':[105,314,316,351,352,353,354,355],'w':[0.411,1.096,0.545,4.561,0.625,0.022,0.695,0.232]},'initial':0,'monitored':0,'temp':[5.21,4.39,7.01,10.15,11.68,14.96,16.48,16.24,13.23,11.47,10.13,10.59]},
		{'area':6.208,'action':0.22,'capacity':150.73,'local':{'p':[104,316,320,322,326,351,354],'w':[1.056,2.214,1.912,0.922,0.252,1.328,2.046]},'dispersal':{'p':[104,316,320,322,326,351,352,354],'w':[0.548,0.909,0.768,0.406,0.243,0.612,6.208,0.914]},'initial':0,'monitored':0,'temp':[5.15,4.35,7,10.13,11.7,14.99,16.5,16.23,13.19,11.42,10.06,10.52]},
		{'area':3.419,'action':1.35,'capacity':88.13,'local':{'p':[355,359,364],'w':[2.034,0.707,1.024]},'dispersal':{'p':[99,314,317,351,353,355,359,363,364],'w':[0.328,1.273,0.104,0.068,3.419,0.873,0.23,0.075,0.485]},'initial':0,'monitored':0,'temp':[5.29,4.45,7.04,10.2,11.69,14.97,16.51,16.28,13.3,11.55,10.23,10.69]},
		{'area':7.622,'action':1.36,'capacity':189.65,'local':{'p':[104,347,348,351,352],'w':[1.495,0.556,1.988,1.625,2.046]},'dispersal':{'p':[104,105,347,348,351,352,354,356],'w':[0.722,0.728,0.255,0.8,0.712,0.872,7.622,0.704]},'initial':0,'monitored':0,'temp':[5.19,4.4,7,10.1,11.67,14.94,16.46,16.22,13.17,11.44,10.1,10.54]},
		{'area':2.342,'action':0.58,'capacity':59.1,'local':{'p':[105,353,359,364],'w':[2.508,2.034,0.279,1.452]},'dispersal':{'p':[105,314,351,353,355,359,364],'w':[1.093,0.162,0.238,0.764,2.342,0.274,0.559]},'initial':0,'monitored':0,'temp':[5.26,4.41,6.98,10.11,11.58,14.86,16.38,16.19,13.23,11.51,10.2,10.65]},
		{'area':2.116,'action':0.74,'capacity':54.15,'local':{'p':[105,455],'w':[0.298,3.532]},'dispersal':{'p':[105,347,354,356,455,460],'w':[0.251,0.313,0.694,2.116,1.556,0.145]},'initial':0,'monitored':0,'temp':[5.3,4.5,7.04,10.1,11.69,14.94,16.45,16.23,13.18,11.52,10.19,10.61]},
		{'area':2.981,'action':0.19,'capacity':73.98,'local':{'p':[107,360,365,368],'w':[1.052,1.885,0.314,1.244]},'dispersal':{'p':[106,107,306,309,357,359,360,361,362,363,365,368],'w':[0.454,0.471,0.615,0.14,2.981,0.274,0.706,0.006,0.008,0.349,0.151,0.495]},'initial':0,'monitored':0,'temp':[5.72,4.83,7.36,10.51,11.93,15.19,16.68,16.57,13.65,11.97,10.68,11.12]},
		{'area':2.044,'action':1.28,'capacity':56.52,'local':{'p':[105,106,359,367,449,451],'w':[0.835,2.381,0.623,2.386,0.293,0.01]},'dispersal':{'p':[105,106,358,359,367,449,451],'w':[0.474,0.944,2.044,0.382,0.943,0.222,0.141]},'initial':0,'monitored':0,'temp':[5.49,4.62,7.16,10.27,11.72,14.98,16.49,16.34,13.39,11.71,10.42,10.85]},
		{'area':4.281,'action':1.73,'capacity':103.16,'local':{'p':[105,106,353,355,358,364],'w':[0.655,2.432,0.707,0.279,0.623,3.203]},'dispersal':{'p':[99,105,106,353,355,357,358,359,361,362,363,364],'w':[0.128,0.387,0.977,0.43,0.247,0.28,0.332,4.281,0.015,0.008,0.83,1.006]},'initial':0,'monitored':0,'temp':[5.44,4.57,7.12,10.25,11.7,14.97,16.49,16.33,13.39,11.68,10.38,10.83]},
		{'area':1.863,'action':0.04,'capacity':46.63,'local':{'p':[357,365,366],'w':[1.885,1.051,1.426]},'dispersal':{'p':[106,357,360,365,366,368,451],'w':[0.63,0.863,1.863,0.385,0.614,0.028,0.136]},'initial':0,'monitored':0,'temp':[5.72,4.84,7.37,10.51,11.92,15.18,16.67,16.56,13.63,11.96,10.68,11.1]},
		{'area':0.015,'action':0,'capacity':0.24,'local':{'p':[],'w':[]},'dispersal':{'p':[357,359,361,362,363],'w':[0.016,0.286,0.015,0.008,0.361]},'initial':0,'monitored':0,'temp':[5.54,4.67,7.22,10.37,11.81,15.08,16.6,16.43,13.5,11.79,10.49,10.94]},
		{'area':0.008,'action':0,'capacity':0.2,'local':{'p':[],'w':[]},'dispersal':{'p':[357,359,361,362,363],'w':[0.078,0.315,0.015,0.008,0.216]},'initial':0,'monitored':0,'temp':[5.56,4.68,7.23,10.37,11.82,15.08,16.59,16.44,13.51,11.8,10.51,10.95]},
		{'area':2.727,'action':0.85,'capacity':70,'local':{'p':[99,306],'w':[1.716,2.502]},'dispersal':{'p':[99,306,353,357,359,361,362,363],'w':[0.773,1.08,0.152,0.379,0.845,0.015,0.008,2.727]},'initial':0,'monitored':0,'temp':[5.53,4.67,7.23,10.39,11.84,15.11,16.63,16.45,13.51,11.78,10.49,10.93]},
		{'area':1.496,'action':0.12,'capacity':37.07,'local':{'p':[353,355,359],'w':[1.024,1.452,3.203]},'dispersal':{'p':[105,353,355,359,364],'w':[0.038,0.53,0.638,1.551,1.496]},'initial':0,'monitored':0,'temp':[5.36,4.5,7.07,10.21,11.67,14.95,16.47,16.29,13.34,11.61,10.31,10.76]},
		{'area':0.54,'action':0.02,'capacity':12.06,'local':{'p':[357,360,366,368],'w':[0.314,1.051,0.594,1.185]},'dispersal':{'p':[357,360,365,366,368],'w':[0.315,0.457,0.54,0.298,0.456]},'initial':0,'monitored':0,'temp':[5.77,4.87,7.39,10.54,11.95,15.2,16.67,16.6,13.67,12.01,10.72,11.14]},
		{'area':1.339,'action':0.03,'capacity':27.42,'local':{'p':[360,365],'w':[1.426,0.594]},'dispersal':{'p':[106,360,365,366,368,451],'w':[0.076,0.569,0.306,1.339,0.016,0.54]},'initial':0,'monitored':0,'temp':[5.75,4.86,7.38,10.53,11.93,15.19,16.67,16.57,13.64,11.98,10.7,11.11]},
		{'area':4.83,'action':1.34,'capacity':124.93,'local':{'p':[105,123,124,358,449,454],'w':[2.103,1.092,1.167,2.386,1.586,0.336]},'dispersal':{'p':[105,106,123,124,358,367,449,451,454,455],'w':[0.941,0.023,0.473,0.54,0.985,4.83,0.697,0.02,0.205,0.092]},'initial':0,'monitored':0,'temp':[5.52,4.67,7.22,10.31,11.76,15.03,16.54,16.38,13.4,11.73,10.44,10.86]},
		{'area':1.188,'action':0,'capacity':26.82,'local':{'p':[107,357,365],'w':[0.864,1.244,1.185]},'dispersal':{'p':[107,357,360,365,366,368],'w':[0.479,0.553,0.072,0.481,0.008,1.188]},'initial':0,'monitored':0,'temp':[5.79,4.88,7.4,10.55,11.97,15.22,16.68,16.63,13.71,12.05,10.75,11.18]},
		{'area':8.514,'action':1.22,'capacity':123.44,'local':{'p':[371],'w':[4.28]},'dispersal':{'p':[108,109,110,369,370,371,435,438,442],'w':[1.365,0.02,0.154,8.514,1.665,1.669,0.065,0.041,0.037]},'initial':0,'monitored':0,'temp':[5.83,4.9,7.32,10.57,11.93,15.18,16.57,16.54,13.71,12.1,10.81,11.12]},
		{'area':4.274,'action':1.05,'capacity':110.55,'local':{'p':[435,438,440,442],'w':[0.858,0.19,3.607,1.071]},'dispersal':{'p':[108,109,110,369,370,371,435,438,440,442],'w':[0.022,0.02,0.074,1.614,4.274,0.182,0.502,0.088,1.353,0.478]},'initial':0,'monitored':0,'temp':[5.68,4.79,7.19,10.48,11.82,15.08,16.47,16.38,13.57,11.95,10.66,10.9]},
		{'area':10.65,'action':3.04,'capacity':261.32,'local':{'p':[369],'w':[4.28]},'dispersal':{'p':[121,122,369,370,371,438,442,447],'w':[0.015,0.836,1.762,0.113,10.65,1.335,0.069,0.022]},'initial':0,'monitored':0,'temp':[5.66,4.73,7.19,10.4,11.77,15.02,16.45,16.39,13.5,11.87,10.6,10.96]},
		{'area':7.623,'action':0.81,'capacity':163.32,'local':{'p':[110,111,299,300,373],'w':[3.142,2.814,2.357,0.435,0.097]},'dispersal':{'p':[110,111,299,300,372,373,378,380,431,435],'w':[1.169,1.173,1.059,0.481,7.623,0.2,0.136,0.024,0.585,0.125]},'initial':0,'monitored':0,'temp':[5.87,5,7.34,10.67,11.98,15.24,16.6,16.49,13.77,12.16,10.86,11.04]},
		{'area':4.687,'action':0,'capacity':113.49,'local':{'p':[108,110,299,372],'w':[1.396,3.567,1.005,0.097]},'dispersal':{'p':[108,110,299,372,373],'w':[0.651,1.394,0.477,0.146,4.687]},'initial':0,'monitored':0,'temp':[5.99,5.05,7.38,10.64,11.98,15.21,16.57,16.56,13.85,12.26,11,11.24]},
		{'area':6.377,'action':3.32,'capacity':87.38,'local':{'p':[111,375,379,380,383],'w':[0.318,1.83,3.027,0.155,2.002]},'dispersal':{'p':[111,374,375,378,379,380,381,383],'w':[0.254,6.377,0.672,0.356,1.179,0.1,0.979,1.027]},'initial':0,'monitored':0,'temp':[5.65,4.85,7.3,10.66,11.95,15.27,16.59,16.41,13.56,11.93,10.57,10.81]},
		{'area':2.172,'action':1.58,'capacity':59.74,'local':{'p':[111,374,380],'w':[2.165,1.83,2.053]},'dispersal':{'p':[111,374,375,378,379,380],'w':[0.997,0.888,2.172,0.092,0.012,0.876]},'initial':0,'monitored':0,'temp':[5.71,4.92,7.32,10.71,12.01,15.32,16.67,16.47,13.66,12,10.66,10.82]},
		{'area':3.51,'action':0.28,'capacity':70.97,'local':{'p':[297,300,377,379,386],'w':[1.119,1.684,1.884,2.513,0.176]},'dispersal':{'p':[111,297,300,376,377,379,386],'w':[0.161,0.544,0.708,3.51,0.724,1.059,0.249]},'initial':0,'monitored':0,'temp':[5.88,4.98,7.35,10.64,11.9,15.17,16.49,16.43,13.7,12.12,10.84,11.1]},
		{'area':4.144,'action':0.98,'capacity':86.52,'local':{'p':[297,298,376,386],'w':[1.182,1.57,1.884,1.934]},'dispersal':{'p':[294,297,298,376,377,379,386],'w':[0.064,0.533,0.698,0.83,4.144,0.043,0.747]},'initial':0,'monitored':0,'temp':[5.9,4.96,7.35,10.59,11.83,15.09,16.39,16.37,13.65,12.12,10.85,11.17]},
		{'area':5.407,'action':0.52,'capacity':110.58,'local':{'p':[428,431],'w':[1.666,3.769]},'dispersal':{'p':[111,372,374,375,378,380,381,428,430,431],'w':[0.148,0.114,0.34,0.05,5.407,1.024,0.67,0.659,0.145,1.645]},'initial':0,'monitored':0,'temp':[5.57,4.82,7.24,10.64,11.97,15.3,16.65,16.41,13.57,11.89,10.53,10.67]},
		{'area':3.029,'action':0.37,'capacity':15.52,'local':{'p':[111,374,376,383,386],'w':[1.17,3.027,2.513,0.457,0.657]},'dispersal':{'p':[111,300,374,375,376,377,379,383,386],'w':[0.606,0.08,1.286,0.008,1.17,0.03,3.029,0.244,0.371]},'initial':0,'monitored':0,'temp':[5.77,4.92,7.33,10.66,11.93,15.23,16.55,16.43,13.64,12.03,10.71,10.95]},
		{'area':1.32,'action':1.48,'capacity':34.79,'local':{'p':[111,374,375],'w':[1.2,0.155,2.053]},'dispersal':{'p':[111,372,374,375,378,380,431],'w':[0.529,0.093,0.15,0.805,1.391,1.32,0.04]},'initial':0,'monitored':0,'temp':[5.66,4.89,7.29,10.68,12,15.31,16.66,16.45,13.63,11.97,10.61,10.76]},
		{'area':3.949,'action':4.12,'capacity':96.51,'local':{'p':[430],'w':[3.174]},'dispersal':{'p':[117,374,378,381,383,384,423,426,428,430],'w':[0.153,1.007,0.659,3.949,0.755,0.046,0.857,0.713,0.09,1.114]},'initial':0,'monitored':0,'temp':[5.53,4.77,7.25,10.63,11.93,15.28,16.59,16.37,13.46,11.81,10.43,10.67]},
		{'area':0.01,'action':0,'capacity':0,'local':{'p':[],'w':[]},'dispersal':{'p':[112,382,383,384,389],'w':[0.256,0.01,0.183,0.026,0.084]},'initial':0,'monitored':0,'temp':[5.44,4.64,7.17,10.53,11.8,15.16,16.44,16.27,13.32,11.72,10.33,10.65]},
		{'area':4.254,'action':0.29,'capacity':10.46,'local':{'p':[374,379],'w':[2.002,0.457]},'dispersal':{'p':[112,117,374,379,381,382,383,384,385,386,387,389,390,423],'w':[0.406,0.029,0.771,0.258,0.868,0.01,4.254,0.311,0.004,0.476,0.038,0.121,0.049,0.013]},'initial':0,'monitored':0,'temp':[5.53,4.73,7.24,10.58,11.86,15.21,16.5,16.33,13.4,11.8,10.42,10.72]},
		{'area':0.456,'action':0,'capacity':1.94,'local':{'p':[],'w':[]},'dispersal':{'p':[112,117,381,382,383,384,389],'w':[0.024,0.153,0.051,0.005,0.483,0.456,0.5]},'initial':0,'monitored':0,'temp':[5.39,4.6,7.13,10.5,11.78,15.14,16.42,16.23,13.27,11.65,10.27,10.58]},
		{'area':0.038,'action':0,'capacity':0,'local':{'p':[],'w':[]},'dispersal':{'p':[112,383,385,386,387,390],'w':[0.09,0.018,0.038,0.171,0.038,0.156]},'initial':0,'monitored':0,'temp':[5.62,4.79,7.29,10.59,11.85,15.19,16.47,16.34,13.47,11.89,10.53,10.86]},
		{'area':3.039,'action':0.33,'capacity':21.36,'local':{'p':[376,377,379],'w':[0.176,1.934,0.657]},'dispersal':{'p':[294,376,377,379,383,385,386,387,390],'w':[0.163,0.158,0.942,0.386,0.369,0.038,3.039,0.038,0.282]},'initial':0,'monitored':0,'temp':[5.74,4.87,7.32,10.6,11.85,15.16,16.45,16.36,13.55,11.99,10.67,10.98]},
		{'area':0.038,'action':0.11,'capacity':1.06,'local':{'p':[],'w':[]},'dispersal':{'p':[112,383,385,386,387,390],'w':[0.02,0.399,0.021,0.155,0.038,0.042]},'initial':0,'monitored':0,'temp':[5.62,4.8,7.3,10.61,11.87,15.21,16.49,16.36,13.48,11.9,10.53,10.85]},
		{'area':0.006,'action':0,'capacity':0,'local':{'p':[],'w':[]},'dispersal':{'p':[117,388,389,398],'w':[0.101,0.006,0.343,0.159]},'initial':0,'monitored':0,'temp':[5.31,4.53,7.05,10.44,11.72,15.09,16.37,16.17,13.2,11.58,10.19,10.5]},
		{'area':1.707,'action':1.67,'capacity':26.62,'local':{'p':[112],'w':[2.127]},'dispersal':{'p':[112,117,382,383,384,388,389,398],'w':[1.093,0.343,0.009,0.063,0.381,0.006,1.707,0.639]},'initial':0,'monitored':0,'temp':[5.33,4.54,7.07,10.46,11.73,15.1,16.37,16.18,13.22,11.61,10.21,10.53]},
		{'area':3.723,'action':0.43,'capacity':28.48,'local':{'p':[112,294,391],'w':[4.027,1.397,2.208]},'dispersal':{'p':[112,294,295,383,385,386,387,390,391,392,398],'w':[1.534,0.578,0.009,0.117,0.038,0.25,0.038,3.723,0.996,0.316,0.03]},'initial':0,'monitored':0,'temp':[5.55,4.7,7.2,10.53,11.77,15.11,16.38,16.26,13.39,11.82,10.45,10.8]},
		{'area':2.708,'action':0.57,'capacity':44.19,'local':{'p':[292,295,296,390],'w':[1.072,1.304,0.969,2.208]},'dispersal':{'p':[292,294,295,296,390,391,392],'w':[0.541,0.105,0.61,0.391,1.048,2.708,0.425]},'initial':0,'monitored':0,'temp':[5.6,4.71,7.19,10.53,11.75,15.08,16.34,16.25,13.41,11.86,10.5,10.86]},
		{'area':3.906,'action':2.14,'capacity':85.13,'local':{'p':[113,393,398],'w':[2.653,1.221,0.761]},'dispersal':{'p':[112,113,286,287,292,390,391,392,393,398],'w':[0.224,1.124,0.046,0.021,0.396,0.224,0.258,3.906,0.518,0.614]},'initial':0,'monitored':0,'temp':[5.34,4.5,7.03,10.45,11.67,15.05,16.29,16.15,13.21,11.62,10.21,10.58]},
		{'area':8.474,'action':1.79,'capacity':213.98,'local':{'p':[113,280,392,395,396,404],'w':[2.819,0.572,1.221,1.501,1.144,0.497]},'dispersal':{'p':[113,280,284,285,286,287,290,292,392,393,395,396,397,404],'w':[1.122,0.596,0.014,0.024,0.69,0.04,1.114,0.126,0.537,8.474,0.611,0.539,0.182,0.439]},'initial':0,'monitored':0,'temp':[5.42,4.55,7.09,10.56,11.8,15.15,16.38,16.25,13.36,11.65,10.29,10.64]},
		{'area':3.541,'action':1.46,'capacity':94.58,'local':{'p':[395,397,402,403,414],'w':[0.07,2.425,2.383,0.63,1.388]},'dispersal':{'p':[113,394,395,396,397,402,403,414],'w':[0.101,3.541,0.179,0.002,0.937,1.072,0.649,0.637]},'initial':0,'monitored':0,'temp':[5,4.18,6.73,10.27,11.52,14.91,16.14,15.95,12.97,11.23,9.82,10.18]},
		{'area':1.742,'action':0.7,'capacity':46.5,'local':{'p':[393,394,397,403,404],'w':[1.501,0.07,0.148,1.728,1.379]},'dispersal':{'p':[393,394,395,396,397,403,404],'w':[0.689,0.248,1.742,0.041,0.299,0.706,0.749]},'initial':0,'monitored':0,'temp':[5.24,4.41,6.98,10.52,11.77,15.14,16.37,16.2,13.25,11.47,10.08,10.43]},
		{'area':1.176,'action':0.47,'capacity':31.73,'local':{'p':[113,393,397],'w':[1.498,1.144,2.148]},'dispersal':{'p':[113,393,394,395,396,397],'w':[0.829,0.701,0.007,0.106,1.176,0.938]},'initial':0,'monitored':0,'temp':[5.16,4.35,6.92,10.43,11.67,15.06,16.3,16.11,13.13,11.42,10,10.37]},
		{'area':1.329,'action':0.51,'capacity':35.52,'local':{'p':[113,394,395,396,414],'w':[0.394,2.425,0.148,2.148,0.09]},'dispersal':{'p':[113,393,394,395,396,397,403,414],'w':[0.31,0.201,0.988,0.38,0.695,1.329,0.027,0.216]},'initial':0,'monitored':0,'temp':[5.11,4.3,6.87,10.39,11.64,15.03,16.27,16.08,13.09,11.36,9.95,10.31]},
		{'area':7.897,'action':2.66,'capacity':130.53,'local':{'p':[117,392,413,414],'w':[1.915,0.761,2.572,0.98]},'dispersal':{'p':[112,113,117,388,389,390,392,398,413,414,418],'w':[0.675,0.6,1.254,0.006,0.632,0.063,0.639,7.897,1.026,0.504,0.066]},'initial':0,'monitored':0,'temp':[5.16,4.37,6.91,10.34,11.6,14.99,16.25,16.05,13.06,11.44,10.03,10.36]},
		{'area':1.926,'action':1.15,'capacity':47.89,'local':{'p':[114,402,403,405,406],'w':[2.392,0.477,0.865,0.392,2.158]},'dispersal':{'p':[114,399,402,403,405,406],'w':[1.036,1.926,0.334,0.49,0.349,0.804]},'initial':0,'monitored':0,'temp':[4.97,4.13,6.64,10.2,11.45,14.81,16.04,15.89,12.94,11.15,9.78,10.13]},
		{'area':2.094,'action':1.42,'capacity':50.71,'local':{'p':[405,410,411],'w':[2.14,1.392,0.872]},'dispersal':{'p':[400,405,410,411],'w':[2.094,0.931,0.593,0.51]},'initial':0,'monitored':0,'temp':[4.68,3.79,6.21,9.76,11,14.34,15.55,15.48,12.55,10.8,9.48,9.83]},
		{'area':0.007,'action':0.04,'capacity':0.36,'local':{'p':[],'w':[]},'dispersal':{'p':[401,402],'w':[0.007,0.624]},'initial':0,'monitored':0,'temp':[4.56,3.7,6.16,9.69,10.95,14.32,15.57,15.42,12.44,10.73,9.38,9.73]},
		{'area':7.648,'action':5.48,'capacity':184.42,'local':{'p':[115,394,399,403,406,411,414],'w':[1.892,2.383,0.477,0.554,1.1,2.001,2.141]},'dispersal':{'p':[115,394,399,401,402,403,406,411,414],'w':[0.876,0.915,0.271,0.007,7.648,0.367,0.442,0.851,0.913]},'initial':0,'monitored':0,'temp':[4.73,3.88,6.37,9.91,11.16,14.54,15.77,15.62,12.64,10.91,9.55,9.9]},
		{'area':3.202,'action':6.28,'capacity':110.19,'local':{'p':[114,394,395,399,402,404],'w':[1.253,0.63,1.728,0.865,0.554,1.089]},'dispersal':{'p':[114,394,395,397,399,402,403,404,407],'w':[0.514,0.65,0.673,0.027,0.408,0.357,3.202,0.568,0.089]},'initial':0,'monitored':0,'temp':[5.12,4.3,6.86,10.41,11.67,15.04,16.27,16.09,13.13,11.34,9.94,10.3]},
		{'area':4.023,'action':3.4,'capacity':115.57,'local':{'p':[114,279,280,393,395,403,407],'w':[0.047,1.909,1.813,0.497,1.379,1.089,0.746]},'dispersal':{'p':[114,279,280,393,395,403,404,407],'w':[0.127,0.805,0.692,0.734,0.519,0.477,4.023,0.372]},'initial':0,'monitored':0,'temp':[5.34,4.47,7.03,10.56,11.82,15.16,16.39,16.25,13.35,11.54,10.19,10.53]},
		{'area':2.067,'action':1.3,'capacity':42.96,'local':{'p':[114,399,400,406,411],'w':[1.079,0.392,2.14,1.296,0.598]},'dispersal':{'p':[114,399,400,405,406,411],'w':[0.503,0.187,0.82,2.067,0.51,0.419]},'initial':0,'monitored':0,'temp':[4.84,3.97,6.43,9.99,11.24,14.58,15.8,15.7,12.77,10.98,9.64,9.99]},
		{'area':1.91,'action':2.21,'capacity':47.09,'local':{'p':[399,402,405,411],'w':[2.158,1.1,1.296,1.256]},'dispersal':{'p':[114,399,402,405,406,411],'w':[0.004,0.98,0.618,0.657,1.91,0.599]},'initial':0,'monitored':0,'temp':[4.83,3.97,6.45,10,11.25,14.61,15.83,15.71,12.76,10.99,9.64,9.99]},
		{'area':4.129,'action':4.85,'capacity':122,'local':{'p':[114,279,281,404],'w':[3.097,1.346,0.752,0.746]},'dispersal':{'p':[114,279,281,403,404,407],'w':[1.275,0.543,0.357,0.114,0.376,4.129]},'initial':0,'monitored':0,'temp':[5.17,4.3,6.84,10.39,11.65,15,16.22,16.09,13.18,11.33,9.99,10.33]},
		{'area':8.071,'action':9.13,'capacity':216.26,'local':{'p':[74,115,116,409,550,553,559,565],'w':[0.609,3.077,1.779,1.309,0.398,0.83,3.132,0.008]},'dispersal':{'p':[74,115,116,408,409,550,553,559,565],'w':[0.325,1.294,0.787,8.071,0.561,0.223,0.429,1.271,0.072]},'initial':0,'monitored':0,'temp':[4.16,3.27,5.63,9.13,10.38,13.73,14.98,14.87,11.92,10.29,8.99,9.31]},
		{'area':7.678,'action':5.76,'capacity':213.84,'local':{'p':[115,408,411,412,556,565],'w':[2.327,1.309,0.437,2.76,0.95,0.704]},'dispersal':{'p':[74,115,408,409,411,412,556,565],'w':[0.103,0.964,0.608,7.678,0.317,1.038,0.342,1.066]},'initial':0,'monitored':0,'temp':[4.31,3.41,5.73,9.27,10.51,13.84,15.04,15,12.07,10.43,9.12,9.45]},
		{'area':2.51,'action':0.43,'capacity':62.57,'local':{'p':[400,411,412],'w':[1.392,0.642,1.545]},'dispersal':{'p':[400,410,411,412],'w':[0.594,2.51,0.537,0.75]},'initial':0,'monitored':0,'temp':[4.43,3.51,5.86,9.4,10.65,13.97,15.17,15.14,12.22,10.53,9.23,9.58]},
		{'area':6.107,'action':2.7,'capacity':144.69,'local':{'p':[115,400,402,405,406,409,410,412],'w':[2.014,0.872,2.001,0.598,1.256,0.437,0.642,1.212]},'dispersal':{'p':[115,400,402,405,406,409,410,411,412],'w':[0.922,0.381,0.892,0.263,0.571,0.27,0.541,6.107,0.485]},'initial':0,'monitored':0,'temp':[4.52,3.64,6.04,9.58,10.83,14.18,15.4,15.31,12.37,10.66,9.34,9.68]},
		{'area':2.315,'action':2.17,'capacity':60.52,'local':{'p':[409,410,411],'w':[2.76,1.545,1.212]},'dispersal':{'p':[409,410,411,412],'w':[1.226,0.632,0.647,2.315]},'initial':0,'monitored':0,'temp':[4.27,3.35,5.65,9.2,10.44,13.76,14.96,14.94,12.02,10.37,9.08,9.42]},
		{'area':5.599,'action':3.4,'capacity':152.9,'local':{'p':[117,398,414,415,418],'w':[0.081,2.572,2.046,2.296,2.415]},'dispersal':{'p':[117,398,413,414,415,418],'w':[0.124,1.196,5.599,0.916,0.905,1.05]},'initial':0,'monitored':0,'temp':[4.97,4.18,6.69,10.16,11.43,14.82,16.07,15.87,12.85,11.21,9.82,10.14]},
		{'area':6.763,'action':3.43,'capacity':117.77,'local':{'p':[113,115,116,394,397,398,402,413,415],'w':[0.542,0.458,0.054,1.388,0.09,0.98,2.141,2.046,2.525]},'dispersal':{'p':[113,115,116,394,397,398,402,413,414,415],'w':[0.427,0.306,0.153,0.564,0.102,0.502,0.89,0.852,6.763,0.87]},'initial':0,'monitored':0,'temp':[4.84,4.03,6.53,10.03,11.29,14.68,15.92,15.74,12.75,11.07,9.68,10.03]},
		{'area':3.565,'action':2.54,'capacity':96.07,'local':{'p':[116,413,414,418],'w':[3.71,2.296,2.525,0.449]},'dispersal':{'p':[115,116,413,414,415,418],'w':[0.156,1.529,0.93,1.101,3.565,0.368]},'initial':0,'monitored':0,'temp':[4.71,3.9,6.37,9.86,11.14,14.51,15.77,15.58,12.58,10.92,9.56,9.88]},
		{'area':3.877,'action':2.18,'capacity':93.56,'local':{'p':[417,420,421,423],'w':[1.264,0.829,1.783,1.597]},'dispersal':{'p':[117,416,417,420,421,423,424],'w':[1.057,3.877,0.518,0.772,0.827,0.681,0.087]},'initial':0,'monitored':0,'temp':[5.28,4.54,7.05,10.44,11.76,15.13,16.43,16.18,13.17,11.51,10.14,10.41]},
		{'area':1.274,'action':0.52,'capacity':11.98,'local':{'p':[416,423,426],'w':[1.264,1.203,0.867]},'dispersal':{'p':[416,417,421,423,426],'w':[0.613,1.274,0.513,0.64,0.507]},'initial':0,'monitored':0,'temp':[5.41,4.67,7.17,10.56,11.87,15.24,16.55,16.3,13.33,11.66,10.29,10.53]},
		{'area':5.392,'action':1.35,'capacity':107.88,'local':{'p':[116,117,413,415,419,422],'w':[0.44,3.197,2.415,0.449,3.181,0.259]},'dispersal':{'p':[116,117,398,413,415,418,419,420,422],'w':[0.321,1.305,0.106,0.995,0.227,5.392,1.243,0.013,0.213]},'initial':0,'monitored':0,'temp':[4.92,4.15,6.63,10.07,11.37,14.74,16.02,15.8,12.78,11.14,9.77,10.08]},
		{'area':4.94,'action':1.81,'capacity':30.17,'local':{'p':[116,418,422,541,550],'w':[0.684,3.181,1.965,1.438,1.794]},'dispersal':{'p':[116,117,418,419,422,541,550],'w':[0.424,0.031,1.326,4.94,0.822,0.689,0.792]},'initial':0,'monitored':0,'temp':[4.64,3.83,6.25,9.67,10.97,14.31,15.61,15.42,12.42,10.79,9.49,9.79]},
		{'area':3.79,'action':0.99,'capacity':94.3,'local':{'p':[117,416,421,422,424,544],'w':[0.2,0.829,0.068,2.314,1.661,1.305]},'dispersal':{'p':[117,416,418,420,421,422,424,544,546],'w':[0.29,0.863,0.013,3.79,0.087,0.933,0.674,0.591,0.12]},'initial':0,'monitored':0,'temp':[5.13,4.38,6.85,10.22,11.54,14.87,16.2,15.96,12.95,11.3,9.98,10.26]},
		{'area':3.559,'action':0.88,'capacity':92.25,'local':{'p':[118,416,420,424,425,426],'w':[1.479,1.783,0.068,2.158,1.106,0.71]},'dispersal':{'p':[118,416,417,420,421,424,425,426,430],'w':[0.742,0.667,0.449,0.215,3.559,0.788,0.515,0.349,0.007]},'initial':0,'monitored':0,'temp':[5.37,4.66,7.15,10.55,11.88,15.25,16.57,16.29,13.3,11.62,10.25,10.47]},
		{'area':3.483,'action':1.78,'capacity':53.74,'local':{'p':[117,418,419,420,541,544,545,546],'w':[0.279,0.259,1.965,2.314,1.306,0.035,0.289,1.038]},'dispersal':{'p':[117,418,419,420,422,541,544,545,546],'w':[0.222,0.181,0.775,0.934,3.483,0.574,0.139,0.133,0.516]},'initial':0,'monitored':0,'temp':[4.87,4.09,6.52,9.89,11.2,14.53,15.86,15.64,12.64,11,9.71,10.01]},
		{'area':2.339,'action':0.82,'capacity':48.35,'local':{'p':[416,417,426],'w':[1.597,1.203,0.983]},'dispersal':{'p':[117,381,383,416,417,423,426],'w':[0.439,0.814,0.018,0.742,0.479,2.339,0.462]},'initial':0,'monitored':0,'temp':[5.38,4.63,7.14,10.51,11.82,15.18,16.48,16.26,13.28,11.63,10.26,10.54]},
		{'area':2.874,'action':1.5,'capacity':78.99,'local':{'p':[420,421,425,544,547],'w':[1.661,2.158,1.651,0.439,0.969]},'dispersal':{'p':[416,420,421,424,425,544,547],'w':[0.128,0.772,0.87,2.874,0.791,0.251,0.435]},'initial':0,'monitored':0,'temp':[5.26,4.53,7,10.36,11.69,15.02,16.36,16.11,13.1,11.44,10.11,10.37]},
		{'area':3.72,'action':0.91,'capacity':96,'local':{'p':[118,421,424,427,429,547],'w':[1.502,1.106,1.651,1.873,0.622,1.056]},'dispersal':{'p':[118,421,424,425,427,429,547],'w':[0.734,0.568,0.665,3.72,0.758,0.32,0.57]},'initial':0,'monitored':0,'temp':[5.32,4.61,7.07,10.43,11.78,15.11,16.46,16.19,13.19,11.52,10.18,10.42]},
		{'area':1.534,'action':0.15,'capacity':29.62,'local':{'p':[118,417,421,423],'w':[0.001,0.867,0.71,0.983]},'dispersal':{'p':[118,381,417,421,423,426,430],'w':[0.163,0.807,0.38,0.369,0.393,1.534,0.497]},'initial':0,'monitored':0,'temp':[5.48,4.73,7.22,10.61,11.92,15.28,16.59,16.35,13.41,11.75,10.37,10.6]},
		{'area':1.967,'action':1.98,'capacity':58.82,'local':{'p':[75,425,429,536,547],'w':[0.161,1.873,1.402,1.693,0.774]},'dispersal':{'p':[75,425,427,429,432,536,547],'w':[0.208,0.832,1.967,0.613,0.054,0.71,0.443]},'initial':0,'monitored':0,'temp':[5.27,4.55,6.99,10.31,11.67,14.95,16.32,16.07,13.07,11.41,10.11,10.39]},
		{'area':2.707,'action':2.43,'capacity':78.77,'local':{'p':[119,378,431],'w':[0.84,1.666,2.085]},'dispersal':{'p':[118,119,378,381,428,430,431,433],'w':[0.155,0.338,0.767,0.075,2.707,0.546,0.93,0.193]},'initial':0,'monitored':0,'temp':[5.45,4.75,7.21,10.65,11.99,15.35,16.7,16.4,13.48,11.78,10.38,10.51]},
		{'area':1.586,'action':1.02,'capacity':44.08,'local':{'p':[118,425,427,432,433,536],'w':[1.109,0.622,1.402,1.491,0.328,0.157]},'dispersal':{'p':[118,425,427,429,432,433,536],'w':[0.522,0.393,0.535,1.586,0.619,0.255,0.218]},'initial':0,'monitored':0,'temp':[5.36,4.66,7.11,10.47,11.83,15.14,16.5,16.23,13.24,11.56,10.23,10.46]},
		{'area':2.945,'action':1.42,'capacity':75.9,'local':{'p':[381],'w':[3.174]},'dispersal':{'p':[118,378,381,421,426,428,430,433],'w':[1.516,0.125,1.198,0.01,0.402,0.743,2.945,0.097]},'initial':0,'monitored':0,'temp':[5.51,4.8,7.27,10.69,12.02,15.38,16.72,16.44,13.51,11.82,10.43,10.6]},
		{'area':9.137,'action':2.25,'capacity':232.53,'local':{'p':[119,378,428,435],'w':[3.963,3.769,2.085,3.064]},'dispersal':{'p':[110,111,119,372,378,380,428,431,435],'w':[0.085,0.074,1.754,0.675,1.409,0.018,0.824,9.137,1.327]},'initial':0,'monitored':0,'temp':[5.37,4.62,7.02,10.44,11.78,15.11,16.47,16.22,13.38,11.71,10.34,10.46]},
		{'area':1.889,'action':0.01,'capacity':45.96,'local':{'p':[429,433,536,537],'w':[1.491,1.036,0.908,1.222]},'dispersal':{'p':[118,119,427,429,432,433,530,536,537,538],'w':[0.006,0.01,0.061,0.624,1.889,0.735,0.164,0.456,0.444,0.194]},'initial':0,'monitored':0,'temp':[5.31,4.59,7.03,10.36,11.74,15.02,16.39,16.13,13.14,11.48,10.17,10.41]},
		{'area':2.433,'action':0.34,'capacity':60.99,'local':{'p':[118,429,432],'w':[1.287,0.328,1.036]},'dispersal':{'p':[118,119,428,429,430,432,433,530,537,538],'w':[0.749,0.831,0.275,0.235,0.019,0.734,2.433,0.222,0.012,0.065]},'initial':0,'monitored':0,'temp':[5.3,4.6,7.05,10.44,11.8,15.12,16.49,16.2,13.24,11.56,10.2,10.38]},
		{'area':7.101,'action':6.88,'capacity':210.77,'local':{'p':[119,435,437,441,524,532,533],'w':[2.004,1.823,0.701,1.479,0.194,1.057,2.399]},'dispersal':{'p':[119,434,435,437,441,524,532,533],'w':[1.07,7.101,0.84,0.342,0.642,0.178,0.553,0.898]},'initial':0,'monitored':0,'temp':[4.75,3.93,6.34,9.69,11.05,14.34,15.74,15.53,12.61,11,9.68,9.88]},
		{'area':15.088,'action':6.48,'capacity':406.1,'local':{'p':[119,370,431,434,436,440,441],'w':[2.245,0.858,3.064,1.823,1.426,3.316,0.643]},'dispersal':{'p':[108,109,110,119,369,370,372,431,434,435,436,440,441,442],'w':[0.016,0.02,0.849,0.859,0.052,0.346,0.135,1.243,0.747,15.088,0.605,1.287,0.35,0.002]},'initial':0,'monitored':0,'temp':[5.31,4.51,6.89,10.26,11.61,14.91,16.29,16.09,13.27,11.63,10.29…
		{'area':2.975,'action':3.96,'capacity':89.21,'local':{'p':[120,435,438,440,441,442],'w':[0.739,1.426,0.715,0.337,1.975,1.646]},'dispersal':{'p':[120,435,436,438,439,440,441,442],'w':[0.377,0.708,2.975,0.387,0.017,0.238,0.872,0.636]},'initial':0,'monitored':0,'temp':[5.21,4.36,6.79,10.1,11.44,14.73,16.15,15.97,13.08,11.45,10.16,10.39]},
		{'area':5.899,'action':1.8,'capacity':154.82,'local':{'p':[120,434,441,524,528],'w':[1.911,0.701,2.268,2.719,2.331]},'dispersal':{'p':[120,434,437,441,446,524,528,533],'w':[0.886,0.422,5.899,0.917,0.003,1.12,1.093,0.025]},'initial':0,'monitored':0,'temp':[4.82,3.9,6.38,9.68,10.99,14.28,15.72,15.53,12.55,10.95,9.7,9.97]},
		{'area':5.143,'action':6.65,'capacity':151.8,'local':{'p':[120,122,370,436,439,442,446],'w':[0.247,0.517,0.19,0.715,3.189,2.485,0.717]},'dispersal':{'p':[120,122,369,370,371,436,438,439,442,446],'w':[0.219,0.28,0.072,0.123,1.586,0.369,5.143,1.168,0.932,0.368]},'initial':0,'monitored':0,'temp':[5.45,4.54,6.99,10.24,11.58,14.85,16.28,16.16,13.27,11.64,10.38,10.68]},
		{'area':3.781,'action':5.93,'capacity':122.81,'local':{'p':[120,438,446],'w':[2.445,3.189,3.518]},'dispersal':{'p':[120,436,438,439,446],'w':[1.099,0.03,1.422,3.781,1.605]},'initial':0,'monitored':0,'temp':[5.27,4.35,6.82,10.07,11.39,14.67,16.12,15.96,13.04,11.42,10.18,10.48]},
		{'area':4.156,'action':1.44,'capacity':101.72,'local':{'p':[370,435,436,442],'w':[3.607,3.316,0.337,2.044]},'dispersal':{'p':[370,435,436,440,442],'w':[1.545,1.561,0.266,4.156,0.836]},'initial':0,'monitored':0,'temp':[5.49,4.62,7.03,10.34,11.69,14.96,16.36,16.22,13.39,11.76,10.46,10.68]},
		{'area':3.872,'action':2.86,'capacity':109.82,'local':{'p':[120,434,435,436,437],'w':[1.451,1.479,0.643,1.975,2.268]},'dispersal':{'p':[120,434,435,436,437,441],'w':[0.687,0.722,0.391,0.831,0.992,3.872]},'initial':0,'monitored':0,'temp':[5,4.13,6.58,9.89,11.22,14.51,15.94,15.74,12.82,11.21,9.92,10.15]},
		{'area':2.815,'action':0.6,'capacity':45.35,'local':{'p':[370,436,438,440],'w':[1.071,1.646,2.485,2.044]},'dispersal':{'p':[369,370,371,435,436,438,440,442],'w':[0.019,0.487,0.166,0.008,0.773,1.023,0.864,2.815]},'initial':0,'monitored':0,'temp':[5.45,4.57,7,10.28,11.62,14.89,16.3,16.18,13.31,11.69,10.41,10.67]},
		{'area':1.511,'action':1.63,'capacity':44.81,'local':{'p':[447,448],'w':[2.527,1.361]},'dispersal':{'p':[443,447,448,521],'w':[1.511,1.108,0.538,0.129]},'initial':0,'monitored':0,'temp':[5.56,4.65,7.18,10.34,11.67,14.95,16.45,16.28,13.32,11.66,10.43,10.81]},
		{'area':5.611,'action':5.27,'capacity':161.46,'local':{'p':[445,446,522,528],'w':[1.487,2.374,2.932,1.985]},'dispersal':{'p':[444,445,446,521,522,528],'w':[5.611,0.638,1.083,0.65,1.325,0.907]},'initial':0,'monitored':0,'temp':[4.94,3.92,6.42,9.63,10.89,14.17,15.67,15.51,12.55,10.95,9.77,10.11]},
		{'area':1.975,'action':3.83,'capacity':61.19,'local':{'p':[122,444,446],'w':[0.63,1.487,1.014]},'dispersal':{'p':[122,444,445,446,447,521],'w':[0.333,0.598,1.975,0.567,0.445,0.703]},'initial':0,'monitored':0,'temp':[5.19,4.2,6.7,9.89,11.18,14.45,15.95,15.8,12.85,11.23,10.05,10.4]},
		{'area':7.718,'action':8.95,'capacity':227.06,'local':{'p':[120,122,438,439,444,445,528],'w':[0.944,2.331,0.717,3.518,2.374,1.014,0.984]},'dispersal':{'p':[120,122,437,438,439,444,445,446,528],'w':[0.472,1.077,0.001,0.524,1.276,0.943,0.426,7.718,0.56]},'initial':0,'monitored':0,'temp':[5.22,4.26,6.74,9.97,11.27,14.55,16.02,15.87,12.93,11.32,10.1,10.43]},
		{'area':5.725,'action':1.16,'capacity':110.84,'local':{'p':[443,448,521],'w':[2.527,0.032,1.514]},'dispersal':{'p':[121,122,371,443,445,447,448,521],'w':[0.272,1.052,0.026,0.881,0.608,5.725,0.129,0.605]},'initial':0,'monitored':0,'temp':[5.48,4.54,7.06,10.23,11.55,14.83,16.32,16.17,13.22,11.58,10.36,10.73]},
		{'area':1.614,'action':0.03,'capacity':40.11,'local':{'p':[443,447,519,521],'w':[1.361,0.032,0.553,1.546]},'dispersal':{'p':[443,447,448,519,521],'w':[0.51,0.161,1.614,0.32,0.655]},'initial':0,'monitored':0,'temp':[5.56,4.65,7.19,10.36,11.67,14.95,16.47,16.27,13.29,11.63,10.41,10.79]},
		{'area':2.637,'action':0.21,'capacity':60.82,'local':{'p':[123,358,367,451],'w':[1.939,0.293,1.586,1.78]},'dispersal':{'p':[106,123,358,367,449,451],'w':[0.118,0.855,0.155,0.695,2.637,0.679]},'initial':0,'monitored':0,'temp':[5.65,4.8,7.34,10.44,11.87,15.13,16.64,16.48,13.51,11.85,10.57,10.97]},
		{'area':2.714,'action':0.24,'capacity':63.12,'local':{'p':[123,452,454],'w':[0.545,2.421,1.198]},'dispersal':{'p':[123,450,452,454,516],'w':[0.392,2.714,0.92,0.552,0.114]},'initial':0,'monitored':0,'temp':[5.67,4.84,7.38,10.47,11.9,15.18,16.7,16.49,13.46,11.81,10.54,10.94]},
		{'area':4.143,'action':0.2,'capacity':95.8,'local':{'p':[106,358,449],'w':[2.38,0.01,1.78]},'dispersal':{'p':[106,358,360,366,367,449,451],'w':[0.941,0.11,0.135,0.475,0.009,0.741,4.143]},'initial':0,'monitored':0,'temp':[5.7,4.82,7.36,10.49,11.9,15.16,16.66,16.52,13.57,11.9,10.62,11.04]},
		{'area':3.165,'action':0.13,'capacity':79.1,'local':{'p':[124,450,454,514,516],'w':[0.504,2.421,1.502,1.322,1.993]},'dispersal':{'p':[124,450,452,454,514,516],'w':[0.353,0.922,3.165,0.653,0.603,0.78]},'initial':0,'monitored':0,'temp':[5.64,4.83,7.36,10.42,11.9,15.17,16.69,16.47,13.43,11.79,10.51,10.91]},
		{'area':5.214,'action':1.85,'capacity':138.48,'local':{'p':[124,455,462,511,512,514],'w':[2.02,0.697,2.877,1.879,0.582,0.95]},'dispersal':{'p':[124,453,455,462,511,512,514],'w':[0.86,5.214,0.474,1.187,0.742,0.351,0.515]},'initial':0,'monitored':0,'temp':[5.47,4.68,7.15,10.12,11.77,15.01,16.52,16.31,13.2,11.64,10.35,10.73]},
		{'area':3.956,'action':0.2,'capacity':97.77,'local':{'p':[123,124,367,450,452],'w':[2.439,2.823,0.336,1.198,1.502]},'dispersal':{'p':[123,124,367,450,452,454],'w':[1.026,1.246,0.303,0.559,0.686,3.956]},'initial':0,'monitored':0,'temp':[5.65,4.82,7.36,10.43,11.89,15.15,16.67,16.48,13.47,11.83,10.54,10.94]},
		{'area':9.942,'action':2.5,'capacity':216.53,'local':{'p':[105,124,356,453,462],'w':[3.066,3.789,3.532,0.697,1.364]},'dispersal':{'p':[105,124,347,356,367,453,455,456,460,462],'w':[1.367,1.526,0.072,1.204,0.103,0.352,9.942,0.133,0.56,0.583]},'initial':0,'monitored':0,'temp':[5.39,4.58,7.1,10.14,11.71,14.96,16.47,16.27,13.23,11.59,10.28,10.69]},
		{'area':2.785,'action':1.48,'capacity':67.19,'local':{'p':[125,457,460,463],'w':[0.572,1.153,2.301,2.122]},'dispersal':{'p':[125,455,456,457,460,462,463],'w':[0.319,0.126,2.785,0.445,1.005,0.314,0.894]},'initial':0,'monitored':0,'temp':[5.34,4.57,7.08,10.06,11.75,14.99,16.51,16.27,13.14,11.55,10.21,10.6]},
		{'area':1.892,'action':1.29,'capacity':53.68,'local':{'p':[125,456,459],'w':[1.911,1.153,0.671]},'dispersal':{'p':[125,456,457,459,461,462,507],'w':[0.758,0.611,1.892,0.351,0.323,0.573,0.117]},'initial':0,'monitored':0,'temp':[5.4,4.64,7.1,10.03,11.8,15.04,16.55,16.33,13.11,11.6,10.28,10.63]},
		{'area':5.043,'action':0.43,'capacity':110.91,'local':{'p':[346,348,349,350,460,463,465,466,467],'w':[0.031,0.079,0.29,1.791,0.226,3.093,0.769,1.219,1.739]},'dispersal':{'p':[125,346,348,349,350,458,460,463,465,466,467],'w':[0.108,0.132,0.129,0.142,0.745,5.043,0.157,1.197,0.4,0.456,0.742]},'initial':0,'monitored':0,'temp':[5.2,4.44,7.01,10.01,11.71,14.97,16.49,16.22,13.06,11.43,10.07,10.48]},
		{'area':7.633,'action':1.84,'capacity':194.93,'local':{'p':[125,457,464,467,498,509],'w':[2.267,0.671,2.47,0.416,1.878,0.83]},'dispersal':{'p':[77,125,457,459,461,464,467,498,505,507,508,509],'w':[0.099,0.892,0.306,7.633,0.091,1.006,0.282,0.865,0.001,0.583,0.559,0.346]},'initial':0,'monitored':0,'temp':[5.43,4.67,7.09,9.93,11.85,15.11,16.62,16.4,13.01,11.62,10.3,10.6]},
		{'area':3.059,'action':1.96,'capacity':84.46,'local':{'p':[347,348,456,458,463],'w':[1.007,1.765,2.301,0.226,0.763]},'dispersal':{'p':[347,348,350,356,455,456,458,460,462,463],'w':[0.342,0.741,0.107,0.141,0.571,0.912,0.221,3.059,0.081,0.337]},'initial':0,'monitored':0,'temp':[5.29,4.51,7.03,10.05,11.7,14.95,16.46,16.23,13.13,11.5,10.17,10.58]},
		{'area':2.368,'action':0.03,'capacity':57.45,'local':{'p':[462,506,507,512],'w':[2.753,0.597,1.244,0.746]},'dispersal':{'p':[457,459,461,462,506,507,512],'w':[0.348,0.052,2.368,1.204,0.355,0.47,0.5]},'initial':0,'monitored':0,'temp':[5.45,4.68,7.11,10,11.8,15.04,16.56,16.33,13.09,11.63,10.32,10.66]},
		{'area':4.59,'action':0.44,'capacity':111.4,'local':{'p':[453,455,461,512],'w':[2.877,1.364,2.753,1.062]},'dispersal':{'p':[453,455,456,457,460,461,462,512],'w':[1.192,0.641,0.295,0.645,0.072,1.056,4.59,0.525]},'initial':0,'monitored':0,'temp':[5.42,4.64,7.09,10.04,11.75,14.98,16.49,16.27,13.13,11.6,10.29,10.66]},
		{'area':2.783,'action':1.42,'capacity':73.75,'local':{'p':[125,456,458,460,467],'w':[1.625,2.122,3.093,0.763,0.095]},'dispersal':{'p':[125,348,350,456,458,460,463,467],'w':[0.773,0.063,0.013,0.809,1.266,0.439,2.783,0.196]},'initial':0,'monitored':0,'temp':[5.3,4.54,7.08,10.06,11.77,15.03,16.55,16.29,13.12,11.52,10.17,10.56]},
		{'area':6.153,'action':2.87,'capacity':159.21,'local':{'p':[126,459,467,470,498],'w':[1.717,2.47,2.321,2.076,1.053]},'dispersal':{'p':[126,459,464,467,470,498],'w':[0.791,1.1,6.153,0.999,0.886,0.55]},'initial':0,'monitored':0,'temp':[5.07,4.31,6.78,9.69,11.5,14.77,16.29,16.06,12.78,11.28,9.95,10.31]},
		{'area':5.112,'action':0.58,'capacity':130.27,'local':{'p':[103,126,346,458,466,468],'w':[1.143,0.656,2.071,0.769,2.751,1.748]},'dispersal':{'p':[103,126,346,349,350,458,465,466,468],'w':[0.557,0.426,0.898,0.094,0.006,0.431,5.112,1.047,0.698]},'initial':0,'monitored':0,'temp':[4.84,4.05,6.62,9.62,11.28,14.56,16.07,15.82,12.7,11.07,9.72,10.17]},
		{'area':1.737,'action':0.17,'capacity':38.78,'local':{'p':[126,458,465,467],'w':[0.4,1.219,2.751,2.119]},'dispersal':{'p':[126,458,465,466,467],'w':[0.366,0.68,1.176,1.737,0.872]},'initial':0,'monitored':0,'temp':[4.98,4.21,6.77,9.76,11.45,14.72,16.24,15.98,12.82,11.21,9.86,10.28]},
		{'area':3.538,'action':0.29,'capacity':83.94,'local':{'p':[125,126,458,459,463,464,466],'w':[0.512,0.435,1.739,0.416,0.095,2.321,2.119]},'dispersal':{'p':[125,126,458,459,463,464,466,467],'w':[0.265,0.333,0.732,0.264,0.123,0.946,0.887,3.538]},'initial':0,'monitored':0,'temp':[5.13,4.38,6.92,9.88,11.62,14.89,16.41,16.14,12.93,11.36,10,10.39]},
		{'area':5.943,'action':4.38,'capacity':169.33,'local':{'p':[103,126,338,344,465,477],'w':[3.052,3.134,0.46,1.029,1.748,0.792]},'dispersal':{'p':[103,126,338,344,465,468,477],'w':[1.209,1.329,0.281,0.502,0.845,5.943,0.437]},'initial':0,'monitored':0,'temp':[4.44,3.63,6.17,9.17,10.79,14.07,15.57,15.35,12.29,10.67,9.35,9.83]},
		{'area':5.195,'action':4.28,'capacity':149.49,'local':{'p':[126,470,471,477,478,502],'w':[2.306,1.105,2.551,2.814,0.078,0.378]},'dispersal':{'p':[126,469,470,471,477,478,495,502],'w':[1.063,5.195,0.591,0.801,1.241,0.169,0.045,0.338]},'initial':0,'monitored':0,'temp':[4.47,3.68,6.19,9.15,10.83,14.11,15.62,15.41,12.27,10.71,9.38,9.82]},
		{'area':4.987,'action':4.38,'capacity':144.41,'local':{'p':[126,130,464,469,471,498,502],'w':[1.021,0.847,2.076,1.105,0.941,1.73,0.735]},'dispersal':{'p':[126,130,464,469,470,471,498,502],'w':[0.531,0.437,0.915,0.519,4.987,0.346,0.779,0.389]},'initial':0,'monitored':0,'temp':[4.84,4.08,6.53,9.43,11.25,14.53,16.05,15.83,12.54,11.06,9.73,10.1]},
		{'area':1.196,'action':1.78,'capacity':38.8,'local':{'p':[469,470,502],'w':[2.551,0.941,2.706]},'dispersal':{'p':[469,470,471,478,495,502],'w':[1.155,0.572,1.196,0.005,0.016,1.233]},'initial':0,'monitored':0,'temp':[4.61,3.84,6.32,9.26,11.01,14.29,15.82,15.59,12.37,10.85,9.51,9.92]},
		{'area':2.75,'action':0.18,'capacity':69.29,'local':{'p':[127,128,473,476,480],'w':[0.61,1.621,1.651,0.902,2.171]},'dispersal':{'p':[127,128,472,473,476,479,480],'w':[0.399,0.829,2.75,0.629,0.508,0.003,0.919]},'initial':0,'monitored':0,'temp':[4.28,3.53,6.13,9.17,10.64,13.96,15.43,15.21,12.23,10.57,9.24,9.76]},
		{'area':1.455,'action':0.43,'capacity':38.49,'local':{'p':[127,472,474,476,479],'w':[0.34,1.651,0.749,1.263,0.967]},'dispersal':{'p':[127,472,473,474,476,479],'w':[0.262,0.8,1.455,0.369,0.624,0.436]},'initial':0,'monitored':0,'temp':[4.25,3.48,6.08,9.11,10.59,13.9,15.35,15.15,12.19,10.53,9.21,9.74]},
		{'area':1.268,'action':0,'capacity':31.37,'local':{'p':[338,339,473,476,479],'w':[0.938,1.026,0.749,0.684,0.95]},'dispersal':{'p':[338,339,473,474,476,479],'w':[0.534,0.5,0.372,1.268,0.342,0.492]},'initial':0,'monitored':0,'temp':[4.3,3.52,6.12,9.16,10.64,13.95,15.4,15.2,12.23,10.58,9.25,9.78]},
		{'area':4.488,'action':0.25,'capacity':113.13,'local':{'p':[128,478,480,481,483,496],'w':[0.596,2.116,2.53,0.571,2.029,0.638]},'dispersal':{'p':[127,128,475,478,480,481,483,489,496],'w':[0.015,0.342,4.488,0.905,1.062,0.309,0.856,0.028,0.377]},'initial':0,'monitored':0,'temp':[4.35,3.62,6.21,9.28,10.81,14.11,15.63,15.36,12.33,10.65,9.31,9.8]},
		{'area':4.01,'action':4.1,'capacity':120.77,'local':{'p':[128,339,472,473,474],'w':[1.334,2.354,0.902,1.263,0.684]},'dispersal':{'p':[128,339,472,473,474,476],'w':[0.578,0.952,0.44,0.517,0.336,4.01]},'initial':0,'monitored':0,'temp':[4.39,3.64,6.26,9.31,10.77,14.1,15.56,15.33,12.35,10.67,9.34,9.87]},
		{'area':7.328,'action':8.53,'capacity':223.41,'local':{'p':[126,127,338,468,469,478,479],'w':[0.607,2.008,1.481,0.792,2.814,1.3,1.444]},'dispersal':{'p':[126,127,338,468,469,477,478,479,495,502],'w':[0.31,0.788,0.704,0.421,1.139,7.328,0.65,0.607,0.017,0.067]},'initial':0,'monitored':0,'temp':[4.3,3.51,6.06,9.06,10.63,13.92,15.41,15.2,12.17,10.56,9.23,9.73]},
		{'area':5.398,'action':1.36,'capacity':140.5,'local':{'p':[127,469,475,477,480,495,496,502],'w':[0.931,0.078,2.116,1.3,0.305,1.888,2.402,0.161]},'dispersal':{'p':[127,469,475,477,478,480,495,496,502],'w':[0.406,0.128,0.899,0.569,5.398,0.205,0.799,1.046,0.12]},'initial':0,'monitored':0,'temp':[4.38,3.63,6.18,9.21,10.8,14.08,15.6,15.36,12.29,10.66,9.32,9.79]},
		{'area':2.039,'action':0.1,'capacity':51.23,'local':{'p':[127,338,473,474,477],'w':[1.16,1.326,0.967,0.95,1.444]},'dispersal':{'p':[127,338,472,473,474,477,479],'w':[0.524,0.695,0.007,0.471,0.432,0.71,2.039]},'initial':0,'monitored':0,'temp':[4.24,3.46,6.03,9.06,10.56,13.86,15.32,15.12,12.15,10.51,9.19,9.71]},
		{'area':2.427,'action':0.24,'capacity':59.9,'local':{'p':[127,128,472,475,478],'w':[1.079,0.783,2.171,2.53,0.305]},'dispersal':{'p':[127,128,472,475,478,480],'w':[0.57,0.506,0.876,1.024,0.277,2.427]},'initial':0,'monitored':0,'temp':[4.29,3.54,6.13,9.18,10.68,13.99,15.48,15.24,12.25,10.58,9.25,9.76]},
		{'area':4.775,'action':0.83,'capacity':122.27,'local':{'p':[128,475,482,483,484,490],'w':[2.387,0.571,0.073,1.827,0.754,1.028]},'dispersal':{'p':[128,475,481,482,483,484,488,490],'w':[0.981,0.37,4.775,0.046,0.772,0.354,0.001,0.404]},'initial':0,'monitored':0,'temp':[4.42,3.72,6.35,9.45,10.93,14.26,15.79,15.48,12.45,10.73,9.38,9.88]},
		{'area':0.446,'action':0.08,'capacity':11.55,'local':{'p':[481,490,492],'w':[0.073,1.617,0.445]},'dispersal':{'p':[481,482,490,492],'w':[0.139,0.446,0.719,0.204]},'initial':0,'monitored':0,'temp':[4.4,3.72,6.36,9.5,11,14.31,15.89,15.53,12.49,10.74,9.36,9.86]},
		{'area':3.551,'action':1.38,'capacity':95.56,'local':{'p':[475,481,484,488,489,496],'w':[2.029,1.827,0.372,1.555,1.559,0.224]},'dispersal':{'p':[475,481,483,484,488,489,496],'w':[0.893,0.831,3.551,0.292,0.569,0.691,0.242]},'initial':0,'monitored':0,'temp':[4.41,3.7,6.3,9.4,10.93,14.24,15.79,15.47,12.42,10.72,9.36,9.84]},
		{'area':2.727,'action':0.16,'capacity':63.37,'local':{'p':[78,481,483,488,490],'w':[1.604,0.754,0.372,1.841,2.299]},'dispersal':{'p':[78,481,483,484,488,490],'w':[0.81,0.452,0.24,2.727,0.751,1.002]},'initial':0,'monitored':0,'temp':[4.42,3.74,6.36,9.51,11.02,14.33,15.9,15.55,12.49,10.75,9.38,9.86]},
		{'area':3.455,'action':0.38,'capacity':82.27,'local':{'p':[78,486,491,622],'w':[1.837,1.768,1.359,3.039]},'dispersal':{'p':[78,485,486,487,491,622],'w':[0.778,3.455,0.734,0.141,0.721,1.325]},'initial':0,'monitored':0,'temp':[4.49,3.86,6.49,9.71,11.24,14.5,16.12,15.72,12.66,10.88,9.46,9.92]},
		{'area':3.531,'action':3.36,'capacity':92.25,'local':{'p':[78,485,487,488,489,622],'w':[1.233,1.768,2.898,0.061,1.819,0.032]},'dispersal':{'p':[78,485,486,487,488,489,622],'w':[0.582,0.687,3.531,1.249,0.133,0.848,0.175]},'initial':0,'monitored':0,'temp':[4.49,3.86,6.47,9.66,11.2,14.46,16.07,15.69,12.62,10.87,9.47,9.92]},
		{'area':9.127,'action':8.19,'capacity':229.15,'local':{'p':[146,486,489,494,497,615,622],'w':[0.968,2.898,0.627,0.274,1.562,3.286,2.234]},'dispersal':{'p':[129,146,485,486,487,489,494,497,615,622],'w':[0.02,0.539,0.085,1.09,9.127,0.373,0.187,0.67,1.35,0.926]},'initial':0,'monitored':0,'temp':[4.47,3.85,6.44,9.67,11.21,14.44,16.07,15.7,12.62,10.86,9.46,9.9]},
		{'area':1.903,'action':0.64,'capacity':50.8,'local':{'p':[78,483,484,486,489],'w':[0.606,1.555,1.841,0.061,1.847]},'dispersal':{'p':[78,481,483,484,486,488,489],'w':[0.317,0.002,0.74,0.825,0.135,1.903,0.802]},'initial':0,'monitored':0,'temp':[4.43,3.74,6.35,9.49,11.02,14.32,15.9,15.55,12.49,10.76,9.38,9.86]},
		{'area':4.954,'action':4.76,'capacity':134.83,'local':{'p':[129,483,486,487,488,496,497],'w':[2.091,1.559,1.819,0.627,1.847,0.685,0.216]},'dispersal':{'p':[78,129,475,483,486,487,488,489,496,497],'w':[0.099,0.788,0.032,0.702,0.729,0.355,0.729,4.954,0.388,0.204]},'initial':0,'monitored':0,'temp':[4.43,3.75,6.33,9.47,11.02,14.3,15.89,15.55,12.48,10.76,9.39,9.85]},
		{'area':2.076,'action':0.4,'capacity':53.91,'local':{'p':[78,481,482,484,492],'w':[0.428,1.028,1.617,2.299,1.306]},'dispersal':{'p':[78,481,482,484,490,491,492],'w':[0.298,0.519,0.417,0.921,2.076,0.133,0.536]},'initial':0,'monitored':0,'temp':[4.41,3.72,6.36,9.5,11,14.32,15.89,15.53,12.49,10.74,9.36,9.85]},
		{'area':5.146,'action':1.34,'capacity':129.19,'local':{'p':[78,485,492,622,624],'w':[1.823,1.359,0.964,0.596,1.445]},'dispersal':{'p':[78,485,490,491,492,622,624],'w':[0.734,0.56,0.098,5.146,0.348,0.336,0.674]},'initial':0,'monitored':0,'temp':[4.36,3.71,6.35,9.55,11.08,14.34,15.97,15.57,12.53,10.75,9.33,9.8]},
		{'area':0.878,'action':0.32,'capacity':23.53,'local':{'p':[78,482,490,491],'w':[0.02,0.445,1.306,0.964]},'dispersal':{'p':[78,482,490,491,492],'w':[0.158,0.181,0.612,0.387,0.878]},'initial':0,'monitored':0,'temp':[4.39,3.71,6.35,9.51,11.02,14.32,15.92,15.55,12.5,10.74,9.35,9.83]},
		{'area':4.112,'action':2.46,'capacity':113.95,'local':{'p':[129,494,495,496,497,500],'w':[0.626,0.282,2.329,1.1,1.704,2.062]},'dispersal':{'p':[129,493,494,495,496,497,500],'w':[0.295,4.112,0.254,1.028,0.542,0.682,0.94]},'initial':0,'monitored':0,'temp':[4.62,3.91,6.41,9.43,11.14,14.4,15.97,15.69,12.49,10.9,9.55,9.95]},
		{'area':5.477,'action':6.48,'capacity':166.5,'local':{'p':[487,493,497,500,615,618],'w':[0.274,0.282,3.15,1.887,1.287,3.325]},'dispersal':{'p':[487,493,494,497,500,609,611,615,618],'w':[0.269,0.212,5.477,1.272,0.835,0.016,0.102,0.612,1.289]},'initial':0,'monitored':0,'temp':[4.5,3.84,6.36,9.47,11.11,14.34,15.95,15.63,12.49,10.84,9.47,9.88]},
		{'area':4.841,'action':2.14,'capacity':128.55,'local':{'p':[130,478,493,496,500,502],'w':[0.515,1.888,2.329,0.387,0.805,3.175]},'dispersal':{'p':[130,469,471,477,478,493,495,496,500,502],'w':[0.328,0.075,0.001,0.03,0.847,0.916,4.841,0.252,0.426,1.261]},'initial':0,'monitored':0,'temp':[4.63,3.89,6.38,9.35,11.09,14.36,15.91,15.65,12.44,10.89,9.54,9.94]},
		{'area':3.609,'action':4.34,'capacity':110.03,'local':{'p':[129,475,478,483,489,493,495],'w':[2.362,0.638,2.402,0.224,0.685,1.1,0.387]},'dispersal':{'p':[129,475,478,483,489,493,495,496],'w':[0.96,0.352,0.963,0.178,0.364,0.514,0.287,3.609]},'initial':0,'monitored':0,'temp':[4.44,3.72,6.27,9.33,10.94,14.22,15.77,15.48,12.39,10.74,9.38,9.83]},
		{'area':5.196,'action':5.11,'capacity':144.81,'local':{'p':[129,487,489,493,494],'w':[2.792,1.562,0.216,1.704,3.15]},'dispersal':{'p':[129,487,489,493,494,497,500,615],'w':[1.11,0.736,0.218,0.818,1.373,5.196,0.019,0.015]},'initial':0,'monitored':0,'temp':[4.41,3.73,6.27,9.4,11,14.24,15.84,15.53,12.43,10.75,9.38,9.81]},
		{'area':4.9,'action':4.9,'capacity':142.6,'local':{'p':[130,459,464,470,503,505,509],'w':[0.685,1.878,1.053,1.73,0.535,2.402,0.369]},'dispersal':{'p':[130,459,464,470,498,503,504,505,509],'w':[0.428,0.889,0.499,0.767,4.9,0.357,0.069,0.695,0.291]},'initial':0,'monitored':0,'temp':[5.23,4.47,6.87,9.69,11.64,14.91,16.43,16.22,12.78,11.43,10.11,10.4]},
		{'area':6.097,'action':0.28,'capacity':133.97,'local':{'p':[130,500,501,503,504,509,611],'w':[0.045,0.384,2.392,0.157,2.53,0.792,3.458]},'dispersal':{'p':[77,130,499,500,501,503,504,509,606,608,611],'w':[0.072,0.12,6.097,0.284,0.864,0.165,0.936,0.332,0.287,0.065,1.353]},'initial':0,'monitored':0,'temp':[5.23,4.54,7.01,9.83,11.73,14.96,16.55,16.24,12.9,11.45,10.1,10.44]},
		{'area':6.813,'action':4.5,'capacity':183.06,'local':{'p':[130,493,494,495,499,501,611,618],'w':[0.462,2.062,1.887,0.805,0.384,2.59,1.926,0.069]},'dispersal':{'p':[130,493,494,495,497,499,500,501,609,611,618],'w':[0.304,0.838,0.781,0.426,0.01,0.278,6.813,0.927,0.027,0.844,0.126]},'initial':0,'monitored':0,'temp':[4.91,4.21,6.68,9.63,11.43,14.69,16.27,15.99,12.69,11.17,9.82,10.17]},
		{'area':2.491,'action':1.18,'capacity':68.01,'local':{'p':[130,499,500],'w':[2.253,2.392,2.59]},'dispersal':{'p':[130,499,500,501,503,504,611],'w':[0.968,1.063,1.212,2.491,0.115,0.031,0.001]},'initial':0,'monitored':0,'temp':[5.07,4.36,6.8,9.67,11.56,14.82,16.39,16.12,12.75,11.3,9.96,10.29]},
		{'area':3.544,'action':4.47,'capacity':110.21,'local':{'p':[130,469,470,471,478,495],'w':[1.446,0.378,0.735,2.706,0.161,3.175]},'dispersal':{'p':[130,469,470,471,477,478,495,502],'w':[0.722,0.371,0.439,0.835,0.097,0.205,1.27,3.544]},'initial':0,'monitored':0,'temp':[4.67,3.91,6.39,9.32,11.1,14.38,15.91,15.68,12.43,10.91,9.57,9.96]},
		{'area':1.275,'action':1.18,'capacity':18.44,'local':{'p':[130,498,499,504,505],'w':[1.425,0.535,0.157,1.469,1.361]},'dispersal':{'p':[130,498,499,501,503,504,505],'w':[0.663,0.449,0.17,0.076,1.275,0.684,0.44]},'initial':0,'monitored':0,'temp':[5.18,4.44,6.84,9.67,11.61,14.87,16.42,16.18,12.76,11.38,10.05,10.36]},
		{'area':3.305,'action':2.92,'capacity':60.73,'local':{'p':[499,503,505,509],'w':[2.53,1.469,1.183,3.083]},'dispersal':{'p':[130,498,499,501,503,504,505,509],'w':[0.05,0.128,1.127,0.031,0.561,3.305,0.482,1.428]},'initial':0,'monitored':0,'temp':[5.28,4.57,6.99,9.79,11.73,14.97,16.53,16.26,12.87,11.49,10.15,10.47]},
		{'area':0.786,'action':1.79,'capacity':28.21,'local':{'p':[498,503,504,509],'w':[2.402,1.361,1.183,0.177]},'dispersal':{'p':[459,498,503,504,505,509],'w':[0.002,1.102,0.594,0.541,0.786,0.315]},'initial':0,'monitored':0,'temp':[5.3,4.56,6.94,9.73,11.71,14.97,16.5,16.28,12.83,11.49,10.18,10.46]},
		{'area':3.783,'action':0.19,'capacity':94.23,'local':{'p':[77,461,507,508,510,512],'w':[0.913,0.597,1.107,1.706,1.433,1.63]},'dispersal':{'p':[77,461,506,507,508,510,512],'w':[0.483,0.34,3.783,0.515,0.673,0.692,0.749]},'initial':0,'monitored':0,'temp':[5.5,4.74,7.13,9.95,11.85,15.09,16.61,16.38,13.03,11.66,10.37,10.67]},
		{'area':1.43,'action':0.84,'capacity':38.74,'local':{'p':[461,506,508],'w':[1.244,1.107,0.88]},'dispersal':{'p':[457,459,461,506,507,508],'w':[0.144,0.701,0.608,0.532,1.43,0.38]},'initial':0,'monitored':0,'temp':[5.47,4.71,7.12,9.97,11.85,15.1,16.61,16.39,13.05,11.65,10.35,10.65]},
		{'area':1.821,'action':0.11,'capacity':44.92,'local':{'p':[77,506,507],'w':[1.25,1.706,0.88]},'dispersal':{'p':[77,459,506,507,508,509],'w':[0.6,0.684,0.748,0.396,1.821,0.109]},'initial':0,'monitored':0,'temp':[5.52,4.76,7.12,9.91,11.88,15.14,16.65,16.44,13,11.69,10.39,10.66]},
		{'area':3.548,'action':0.3,'capacity':83.08,'local':{'p':[459,498,499,504,505],'w':[0.83,0.369,0.792,3.083,0.177]},'dispersal':{'p':[77,459,498,499,504,505,508,509,606,611],'w':[1.479,0.363,0.259,0.467,1.123,0.104,0.111,3.548,0.138,0.004]},'initial':0,'monitored':0,'temp':[5.38,4.67,7.09,9.85,11.81,15.04,16.6,16.32,12.94,11.57,10.24,10.56]},
		{'area':11.048,'action':1.07,'capacity':265.86,'local':{'p':[77,131,143,506,512,604],'w':[2.525,0.782,2.528,1.433,2.142,3.241]},'dispersal':{'p':[77,131,143,506,510,512,604],'w':[1.1,0.389,1.113,0.641,11.048,0.926,1.379]},'initial':0,'monitored':0,'temp':[5.39,4.69,7.15,9.97,11.79,15,16.58,16.24,13.02,11.55,10.24,10.62]},
		{'area':3.338,'action':1.26,'capacity':89.19,'local':{'p':[131,453,512,514],'w':[1.897,1.879,2.241,1.539]},'dispersal':{'p':[131,453,511,512,514],'w':[0.902,0.848,3.338,1.033,0.744]},'initial':0,'monitored':0,'temp':[5.52,4.75,7.2,10.14,11.83,15.06,16.59,16.35,13.19,11.67,10.39,10.75]},
		{'area':6.387,'action':0.52,'capacity':161.17,'local':{'p':[131,453,461,462,506,510,511],'w':[1.227,0.582,0.746,1.062,1.63,2.142,2.241]},'dispersal':{'p':[131,453,461,462,506,510,511,512],'w':[0.649,0.316,0.463,0.424,0.728,1.017,0.862,6.387]},'initial':0,'monitored':0,'temp':[5.48,4.72,7.14,10.02,11.81,15.03,16.56,16.31,13.09,11.63,10.35,10.69]},
		{'area':1.753,'action':0.1,'capacity':43.19,'local':{'p':[2,515,520,601],'w':[0.219,0.914,1.637,0.882]},'dispersal':{'p':[2,59,513,515,520,601],'w':[0.318,0.003,1.753,0.319,0.736,0.348]},'initial':0,'monitored':0,'temp':[5.49,4.73,7.26,10.29,11.78,15.07,16.64,16.33,13.22,11.6,10.34,10.73]},
		{'area':3.837,'action':0.29,'capacity':96.74,'local':{'p':[124,131,452,453,511,516],'w':[1.116,0.705,1.322,0.95,1.539,1.877]},'dispersal':{'p':[124,131,452,453,511,514,516],'w':[0.58,0.422,0.629,0.494,0.659,3.837,0.755]},'initial':0,'monitored':0,'temp':[5.57,4.78,7.27,10.28,11.85,15.11,16.63,16.4,13.31,11.73,10.45,10.83]},
		{'area':0.466,'action':0,'capacity':11.42,'local':{'p':[513,601],'w':[0.914,0.287]},'dispersal':{'p':[59,513,515,601],'w':[0.47,0.45,0.466,0.259]},'initial':0,'monitored':0,'temp':[5.45,4.71,7.23,10.22,11.77,15.04,16.62,16.29,13.17,11.57,10.3,10.7]},
		{'area':3.175,'action':0.14,'capacity':76.74,'local':{'p':[131,452,514],'w':[1.317,1.993,1.877]},'dispersal':{'p':[131,450,452,514,516],'w':[0.593,0.08,0.812,0.818,3.175]},'initial':0,'monitored':0,'temp':[5.62,4.83,7.35,10.39,11.9,15.17,16.7,16.45,13.37,11.76,10.49,10.87]},
		{'area':2.06,'action':0.14,'capacity':49.79,'local':{'p':[16,132,518,520],'w':[1.894,1.852,0.9,1.312]},'dispersal':{'p':[15,16,132,517,518,520],'w':[0.117,0.832,0.615,2.06,0.442,0.575]},'initial':0,'monitored':0,'temp':[5.41,4.56,7.1,10.2,11.58,14.87,16.43,16.17,13.11,11.47,10.24,10.63]},
		{'area':6.033,'action':3.19,'capacity':166.15,'local':{'p':[13,14,15,16,76,132,517,519,597],'w':[1.522,0.215,0.292,0.141,1.598,1.161,0.9,1.582,1.501]},'dispersal':{'p':[13,14,15,16,76,132,517,518,519,597],'w':[0.695,0.14,0.139,0.129,0.738,0.765,0.338,6.033,0.702,0.66]},'initial':0,'monitored':0,'temp':[5.32,4.41,6.95,10.1,11.4,14.69,16.23,16.01,12.99,11.33,10.13,10.52]},
		{'area':3.146,'action':0.14,'capacity':76.79,'local':{'p':[76,132,448,518,521],'w':[1.635,0.485,0.553,1.582,0.592]},'dispersal':{'p':[76,132,448,518,519,521],'w':[0.719,0.226,0.233,0.732,3.146,0.296]},'initial':0,'monitored':0,'temp':[5.6,4.7,7.26,10.42,11.72,15.01,16.55,16.32,13.31,11.64,10.42,10.8]},
		{'area':2.234,'action':0.15,'capacity':55.39,'local':{'p':[2,16,513,517],'w':[1.233,0.695,1.637,1.312]},'dispersal':{'p':[2,16,513,517,520,601],'w':[0.626,0.372,0.645,0.532,2.234,0.016]},'initial':0,'monitored':0,'temp':[5.46,4.66,7.19,10.26,11.7,14.99,16.56,16.26,13.18,11.54,10.3,10.69]},
		{'area':3.992,'action':2.51,'capacity':110.29,'local':{'p':[76,447,448,519],'w':[2.003,1.514,1.546,0.592]},'dispersal':{'p':[76,443,444,445,447,448,519,521,522],'w':[0.714,0.065,0.658,0.456,0.642,0.633,0.376,3.992,0.305]},'initial':0,'monitored':0,'temp':[5.3,4.33,6.86,10.04,11.32,14.6,16.12,15.94,12.96,11.32,10.13,10.5]},
		{'area':11.154,'action':21.46,'capacity':376.05,'local':{'p':[444,523,528,588,590],'w':[2.932,2.517,0.589,1.066,1.68]},'dispersal':{'p':[76,444,521,522,523,528,588,590,596,597],'w':[0.997,0.955,0.398,11.154,1.003,0.345,0.444,0.743,0.139,1.444]},'initial':0,'monitored':0,'temp':[4.97,3.96,6.51,9.7,10.95,14.22,15.74,15.55,12.55,10.92,9.74,10.08]},
		{'area':3.535,'action':4.3,'capacity':109.3,'local':{'p':[133,522,525,526,527,528,588],'w':[0.907,2.517,1.468,0.252,0.181,1.709,0.661]},'dispersal':{'p':[133,522,523,525,526,527,528,588],'w':[0.363,1.156,3.535,0.556,0.155,0.15,0.825,0.382]},'initial':0,'monitored':0,'temp':[4.75,3.75,6.29,9.54,10.81,14.1,15.58,15.39,12.37,10.78,9.58,9.89]},
		{'area':6.578,'action':1.73,'capacity':171.97,'local':{'p':[133,134,434,437,528,529,531,533],'w':[0.634,0.275,0.194,2.719,0.504,2.397,0.539,2.943]},'dispersal':{'p':[133,134,434,437,524,528,529,531,533],'w':[0.309,0.221,0.225,1.144,6.578,0.29,0.984,0.329,1.106]},'initial':0,'monitored':0,'temp':[4.59,3.67,6.14,9.43,10.75,14.03,15.46,15.28,12.27,10.71,9.46,9.73]},
		{'area':2.173,'action':0.5,'capacity':55.63,'local':{'p':[523,527,588,592],'w':[1.468,1.896,1.94,0.894]},'dispersal':{'p':[523,525,526,527,588,592],'w':[0.693,2.173,0.067,0.779,0.904,0.536]},'initial':0,'monitored':0,'temp':[4.61,3.64,6.18,9.46,10.76,14.06,15.51,15.33,12.27,10.72,9.49,9.79]},
		{'area':1.879,'action':1.23,'capacity':52.96,'local':{'p':[133,523,527,529],'w':[2.362,0.252,1.872,1.703]},'dispersal':{'p':[133,523,525,526,527,529],'w':[1.033,0.258,0.03,1.879,0.77,0.88]},'initial':0,'monitored':0,'temp':[4.54,3.58,6.1,9.4,10.71,14.02,15.45,15.27,12.22,10.68,9.44,9.72]},
		{'area':2.442,'action':2.46,'capacity':71.81,'local':{'p':[523,525,526,529,592],'w':[0.181,1.896,1.872,0.969,1.497]},'dispersal':{'p':[133,523,525,526,527,529,592],'w':[0.029,0.226,0.762,0.755,2.442,0.536,0.752]},'initial':0,'monitored':0,'temp':[4.48,3.53,6.05,9.35,10.67,13.99,15.42,15.24,12.18,10.66,9.42,9.69]},
		{'area':8.368,'action':4.28,'capacity':228.94,'local':{'p':[120,133,437,444,446,522,523,524],'w':[0.359,2.87,2.331,1.985,0.984,0.589,1.709,0.504]},'dispersal':{'p':[120,133,437,444,446,522,523,524,528],'w':[0.228,1.134,0.926,0.863,0.443,0.373,0.715,0.339,8.368]},'initial':0,'monitored':0,'temp':[4.75,3.76,6.27,9.53,10.8,14.1,15.57,15.39,12.38,10.79,9.58,9.89]},
		{'area':7.577,'action':2.73,'capacity':202.45,'local':{'p':[133,140,524,526,527,531,592],'w':[0.446,0.36,2.397,1.703,0.969,3.086,1.831]},'dispersal':{'p':[133,140,524,526,527,529,531,592],'w':[0.303,0.276,1.092,0.62,0.437,7.577,1.294,0.801]},'initial':0,'monitored':0,'temp':[4.62,3.7,6.2,9.5,10.83,14.13,15.54,15.35,12.31,10.77,9.52,9.79]},
		{'area':6.369,'action':2.8,'capacity':172.02,'local':{'p':[119,134,532,535],'w':[2.002,1.813,1.952,2.125]},'dispersal':{'p':[119,134,432,433,530,532,535,537,538,581],'w':[0.856,0.796,0.07,0.21,6.369,0.802,0.918,0.008,1.055,0.109]},'initial':0,'monitored':0,'temp':[4.88,4.09,6.49,9.79,11.16,14.4,15.8,15.6,12.62,11.02,9.74,10.01]},
		{'area':11.081,'action':3.43,'capacity':291.97,'local':{'p':[134,140,524,529,535],'w':[2.188,4.5,0.539,3.086,2.549]},'dispersal':{'p':[134,140,524,529,531,533,535,592],'w':[0.914,2.008,0.327,1.293,11.081,0.008,1.095,0.002]},'initial':0,'monitored':0,'temp':[4.95,4.11,6.59,9.86,11.2,14.46,15.87,15.67,12.63,11.08,9.81,10.07]},
		{'area':3.864,'action':2.37,'capacity':107.69,'local':{'p':[119,134,434,530,533],'w':[0.978,2.06,1.057,1.952,1.617]},'dispersal':{'p':[119,134,434,530,532,533],'w':[0.515,0.848,0.5,0.972,3.864,0.729]},'initial':0,'monitored':0,'temp':[4.61,3.78,6.17,9.48,10.85,14.11,15.51,15.31,12.36,10.78,9.5,9.74]},
		{'area':3.508,'action':0.81,'capacity':90.17,'local':{'p':[134,434,524,532],'w':[1.319,2.399,2.943,1.617]},'dispersal':{'p':[134,434,437,524,531,532,533],'w':[0.647,1.094,0.058,1.319,0.027,0.692,3.508]},'initial':0,'monitored':0,'temp':[4.54,3.66,6.08,9.38,10.73,14,15.41,15.23,12.26,10.7,9.43,9.68]},
		{'area':0.007,'action':0,'capacity':0.19,'local':{'p':[],'w':[]},'dispersal':{'p':[534,535,581],'w':[0.007,0.327,0.218]},'initial':0,'monitored':0,'temp':[5.04,4.24,6.68,9.9,11.28,14.49,15.91,15.71,12.67,11.09,9.85,10.18]},
		{'area':5.262,'action':3.58,'capacity':148.84,'local':{'p':[134,140,530,531],'w':[0.428,0.467,2.125,2.549]},'dispersal':{'p':[134,140,530,531,534,535,538,581,585],'w':[0.297,0.216,0.818,1.102,0.007,5.262,0.098,1.226,0.147]},'initial':0,'monitored':0,'temp':[4.97,4.16,6.6,9.84,11.21,14.43,15.85,15.65,12.62,11.05,9.8,10.11]},
		{'area':2.766,'action':1.72,'capacity':75.53,'local':{'p':[75,427,429,432,537,539],'w':[2.203,1.693,0.157,0.908,0.987,0.752]},'dispersal':{'p':[75,427,429,432,536,537,539,547],'w':[1.012,0.717,0.141,0.396,2.766,0.417,0.429,0.069]},'initial':0,'monitored':0,'temp':[5.27,4.53,6.96,10.24,11.61,14.85,16.24,16.01,13,11.36,10.09,10.4]},
		{'area':1.126,'action':0.06,'capacity':28.38,'local':{'p':[432,536,539],'w':[1.222,0.987,1.154]},'dispersal':{'p':[432,433,530,536,537,538,539],'w':[0.57,0.016,0.051,0.525,1.126,0.706,0.524]},'initial':0,'monitored':0,'temp':[5.22,4.48,6.9,10.19,11.57,14.81,16.2,15.97,12.97,11.33,10.06,10.35]},
		{'area':1.948,'action':0.95,'capacity':51.59,'local':{'p':[581],'w':[0.71]},'dispersal':{'p':[119,432,433,530,535,537,538,539,581],'w':[0.002,0.198,0.133,1.25,0.104,0.488,1.948,1.047,0.244]},'initial':0,'monitored':0,'temp':[5.05,4.27,6.69,9.96,11.34,14.57,15.97,15.76,12.76,11.15,9.88,10.19]},
		{'area':3.12,'action':0.07,'capacity':77.96,'local':{'p':[75,536,537,540],'w':[1.423,0.752,1.154,0.614]},'dispersal':{'p':[75,536,537,538,539,540,581],'w':[0.632,0.387,0.423,0.885,3.12,0.295,0.757]},'initial':0,'monitored':0,'temp':[5.14,4.39,6.8,10.04,11.43,14.64,16.04,15.83,12.81,11.2,9.96,10.3]},
		{'area':9.258,'action':11.35,'capacity':278.2,'local':{'p':[75,135,539,577,581,582],'w':[3.737,1.017,0.614,1.704,3.101,1.498]},'dispersal':{'p':[75,135,139,539,540,572,577,581,582],'w':[1.481,0.463,0.053,0.328,9.258,0.046,0.718,1.49,0.716]},'initial':0,'monitored':0,'temp':[4.96,4.19,6.58,9.79,11.16,14.37,15.8,15.61,12.57,10.95,9.76,10.13]},
		{'area':3.318,'action':0.93,'capacity':31.5,'local':{'p':[419,422,542,545,549,550],'w':[1.438,1.306,1.567,1.306,0.563,0.925]},'dispersal':{'p':[419,422,541,542,545,546,549,550,551],'w':[0.651,0.606,3.318,0.61,0.552,0.041,0.335,0.478,0.022]},'initial':0,'monitored':0,'temp':[4.45,3.61,5.98,9.36,10.67,13.98,15.3,15.13,12.14,10.54,9.29,9.6]},
		{'area':2.103,'action':0.65,'capacity':27.32,'local':{'p':[541,543,545,549],'w':[1.567,1.335,1.482,1.395]},'dispersal':{'p':[135,541,542,543,545,549],'w':[0.22,0.735,2.103,0.628,0.618,0.696]},'initial':0,'monitored':0,'temp':[4.39,3.54,5.89,9.24,10.54,13.84,15.19,15.02,12.04,10.44,9.22,9.53]},
		{'area':4.352,'action':2.44,'capacity':59.26,'local':{'p':[135,542,548,549,552,571,575,578],'w':[1.462,1.335,0.248,1.493,1.293,0.292,1.355,0.601]},'dispersal':{'p':[135,542,543,545,548,549,552,571,575,578],'w':[0.708,0.593,4.352,0.041,0.171,0.632,0.511,0.235,0.524,0.308]},'initial':0,'monitored':0,'temp':[4.44,3.6,5.95,9.28,10.55,13.86,15.22,15.05,12.06,10.47,9.26,9.57]},
		{'area':2.326,'action':0.68,'capacity':61.21,'local':{'p':[420,422,424,546,547],'w':[1.305,0.035,0.439,2.582,2.649]},'dispersal':{'p':[75,135,420,422,424,544,546,547],'w':[0.007,0.021,0.547,0.137,0.32,2.326,1.144,1.185]},'initial':0,'monitored':0,'temp':[5.11,4.36,6.79,10.1,11.44,14.73,16.09,15.86,12.85,11.2,9.93,10.24]},
		{'area':1.819,'action':1.48,'capacity':42.36,'local':{'p':[135,422,541,542,546],'w':[1.243,0.289,1.306,1.482,1.412]},'dispersal':{'p':[135,422,541,542,543,545,546],'w':[0.628,0.269,0.562,0.667,0.086,1.819,0.711]},'initial':0,'monitored':0,'temp':[4.62,3.8,6.17,9.51,10.82,14.11,15.47,15.28,12.28,10.67,9.44,9.76]},
		{'area':3.969,'action':1.67,'capacity':105.66,'local':{'p':[75,135,422,544,545,547],'w':[0.038,2.576,1.038,2.582,1.412,0.372]},'dispersal':{'p':[75,135,420,422,541,544,545,546,547],'w':[0.192,1.101,0.096,0.511,0.021,0.927,0.672,3.969,0.252]},'initial':0,'monitored':0,'temp':[4.92,4.14,6.54,9.85,11.18,14.46,15.83,15.62,12.61,10.98,9.74,10.05]},
		{'area':3.751,'action':1.84,'capacity':102.49,'local':{'p':[75,424,425,427,544,546],'w':[2.126,0.969,1.056,0.774,2.649,0.372]},'dispersal':{'p':[75,135,424,425,427,536,544,546,547],'w':[0.945,0.128,0.518,0.457,0.369,0.035,1.023,0.26,3.751]},'initial':0,'monitored':0,'temp':[5.16,4.41,6.84,10.14,11.49,14.77,16.14,15.91,12.89,11.25,9.98,10.29]},
		{'area':3.239,'action':5.49,'capacity':103.09,'local':{'p':[136,543,549,552,553,554],'w':[1.355,0.248,1.625,2.768,0.473,1.102]},'dispersal':{'p':[136,138,543,548,549,551,552,553,554],'w':[0.483,0.105,0.26,3.239,0.668,0.058,1.099,0.296,0.562]},'initial':0,'monitored':0,'temp':[4.09,3.2,5.53,8.92,10.16,13.5,14.83,14.69,11.72,10.15,8.92,9.22]},
		{'area':3.353,'action':0.86,'capacity':82.07,'local':{'p':[136,541,542,543,548,550,551],'w':[0.101,0.563,1.395,1.493,1.625,0.181,1.956]},'dispersal':{'p':[136,541,542,543,548,549,550,551,552],'w':[0.157,0.339,0.581,0.699,0.711,3.353,0.225,0.689,0.026]},'initial':0,'monitored':0,'temp':[4.15,3.27,5.6,8.98,10.26,13.58,14.91,14.76,11.79,10.21,8.99,9.29]},
		{'area':6.571,'action':2.84,'capacity':122.69,'local':{'p':[116,408,419,541,549,551,553],'w':[3.407,0.398,1.794,0.925,0.181,1.906,1.9]},'dispersal':{'p':[116,408,419,541,549,550,551,553],'w':[1.411,0.333,0.821,0.46,0.184,6.571,0.712,0.829]},'initial':0,'monitored':0,'temp':[4.22,3.36,5.72,9.17,10.44,13.78,15.07,14.92,11.95,10.35,9.07,9.38]},
		{'area':1.604,'action':0.4,'capacity':29.45,'local':{'p':[136,549,550,553],'w':[1.215,1.956,1.906,0.522]},'dispersal':{'p':[136,541,548,549,550,551,553],'w':[0.438,0.073,0.1,0.865,0.96,1.604,0.342]},'initial':0,'monitored':0,'temp':[4.03,3.15,5.47,8.89,10.16,13.48,14.8,14.66,11.7,10.12,8.88,9.19]},
		{'area':3.312,'action':3.62,'capacity':87.04,'local':{'p':[138,543,548,554,571],'w':[1.272,1.293,2.768,0.05,2.454]},'dispersal':{'p':[138,543,548,549,552,554,571,578],'w':[0.598,0.66,1.111,0.023,3.312,0.174,1.053,0.013]},'initial':0,'monitored':0,'temp':[4.2,3.33,5.66,9.02,10.24,13.59,14.93,14.79,11.81,10.24,9.03,9.32]},
		{'area':4.619,'action':2.04,'capacity':102.57,'local':{'p':[136,408,548,550,551,554,559],'w':[1.797,0.83,0.473,1.9,0.522,1.882,0.907]},'dispersal':{'p':[136,408,548,550,551,553,554,559],'w':[0.577,0.457,0.354,0.873,0.299,4.619,0.835,0.428]},'initial':0,'monitored':0,'temp':[3.99,3.1,5.43,8.87,10.12,13.46,14.76,14.63,11.68,10.09,8.84,9.14]},
		{'area':6.405,'action':2.35,'capacity':151.63,'local':{'p':[138,548,552,553,559,564,570],'w':[1.51,1.102,0.05,1.882,2.387,1.778,0.918]},'dispersal':{'p':[138,548,552,553,554,559,564,570],'w':[0.67,0.462,0.116,0.842,6.405,1.088,0.769,0.419]},'initial':0,'monitored':0,'temp':[3.84,2.93,5.24,8.67,9.89,13.25,14.55,14.44,11.5,9.92,8.69,8.98]},
		{'area':1.392,'action':0.73,'capacity':36.59,'local':{'p':[557,558,560,562],'w':[1.134,0.521,0.745,1.125]},'dispersal':{'p':[555,556,557,558,560,561,562,563],'w':[1.392,0.037,0.592,0.231,0.368,0.022,0.441,0.015]},'initial':0,'monitored':0,'temp':[4.09,3.24,5.51,9.05,10.27,13.6,14.79,14.73,11.84,10.27,8.94,9.21]},
		{'area':3.463,'action':0.7,'capacity':27.07,'local':{'p':[409,557,561,565],'w':[0.95,0.134,2.049,1.976]},'dispersal':{'p':[409,555,556,557,561,565],'w':[0.451,0.03,3.463,0.144,0.848,0.786]},'initial':0,'monitored':0,'temp':[4.42,3.56,5.85,9.41,10.65,13.97,15.14,15.1,12.18,10.56,9.23,9.54]},
		{'area':4.42,'action':3.56,'capacity':106.84,'local':{'p':[74,555,556,559,561,562,563,564],'w':[1.495,1.134,0.134,1.154,1.597,2.258,0.273,0.869]},'dispersal':{'p':[74,555,556,557,559,561,562,563,564,567],'w':[0.589,0.496,0.107,4.42,0.558,0.611,0.781,0.185,0.482,0.037]},'initial':0,'monitored':0,'temp':[4.1,3.24,5.53,9.05,10.27,13.61,14.82,14.75,11.84,10.25,8.94,9.23]},
		{'area':0.348,'action':0.35,'capacity':8.62,'local':{'p':[555,560,569],'w':[0.521,0.697,0.084]},'dispersal':{'p':[555,558,560,569],'w':[0.312,0.348,0.334,0.141]},'initial':0,'monitored':0,'temp':[3.9,3.05,5.3,8.83,10.04,13.38,14.58,14.52,11.65,10.09,8.77,9.03]},
		{'area':7.486,'action':4.23,'capacity':162.07,'local':{'p':[74,408,553,554,557,564],'w':[2.132,3.132,0.907,2.387,1.154,1.073]},'dispersal':{'p':[74,408,553,554,557,559,564],'w':[0.919,1.284,0.516,0.961,0.567,7.486,0.517]},'initial':0,'monitored':0,'temp':[4.01,3.12,5.43,8.92,10.16,13.51,14.76,14.66,11.73,10.12,8.85,9.15]},
		{'area':0.682,'action':1.09,'capacity':22.51,'local':{'p':[555,558,562,563,569],'w':[0.745,0.697,0.311,1.138,0.495]},'dispersal':{'p':[555,558,560,562,563,567,569],'w':[0.312,0.305,0.682,0.284,0.459,0.066,0.283]},'initial':0,'monitored':0,'temp':[3.88,3.02,5.28,8.8,10.01,13.35,14.56,14.49,11.62,10.06,8.75,9.01]},
		{'area':2.441,'action':2.42,'capacity':51.68,'local':{'p':[74,556,557,565],'w':[2.104,2.049,1.597,1.084]},'dispersal':{'p':[74,555,556,557,561,565],'w':[0.882,0.021,0.829,0.767,2.441,0.566]},'initial':0,'monitored':0,'temp':[4.4,3.56,5.87,9.41,10.64,13.98,15.16,15.09,12.17,10.56,9.22,9.52]},
		{'area':1.12,'action':0.63,'capacity':29.51,'local':{'p':[555,557,560,563],'w':[1.125,2.258,0.311,1.371]},'dispersal':{'p':[555,557,560,562,563,567],'w':[0.574,1.118,0.17,1.12,0.711,0.021]},'initial':0,'monitored':0,'temp':[3.99,3.12,5.4,8.91,10.13,13.47,14.68,14.61,11.72,10.15,8.84,9.12]},
		{'area':1.286,'action':0.3,'capacity':30.36,'local':{'p':[557,560,562,564,567,569],'w':[0.273,1.138,1.371,0.186,2.377,0.133]},'dispersal':{'p':[555,557,560,562,563,564,567,569],'w':[0.009,0.244,0.471,0.55,1.286,0.276,0.921,0.232]},'initial':0,'monitored':0,'temp':[3.84,2.96,5.23,8.73,9.94,13.29,14.51,14.44,11.56,10,8.7,8.97]},
		{'area':4.493,'action':3.08,'capacity':106.07,'local':{'p':[554,557,559,563,566,567,568,570],'w':[1.778,0.869,1.073,0.186,0.216,0.982,1.073,1.767]},'dispersal':{'p':[554,557,559,563,564,566,567,568,570],'w':[0.788,0.391,0.537,0.127,4.493,0.145,0.378,0.542,0.742]},'initial':0,'monitored':0,'temp':[3.72,2.81,5.1,8.54,9.75,13.11,14.39,14.3,11.39,9.83,8.58,8.86]},
		{'area':2.375,'action':1.08,'capacity':23.16,'local':{'p':[74,408,409,556,561],'w':[0.974,0.008,0.704,1.976,1.084]},'dispersal':{'p':[74,408,409,556,561,565],'w':[0.462,0.196,1.344,0.867,0.457,2.375]},'initial':0,'monitored':0,'temp':[4.38,3.51,5.83,9.37,10.61,13.94,15.13,15.07,12.15,10.52,9.19,9.51]},
		{'area':2.616,'action':1.69,'capacity':72.44,'local':{'p':[137,564,567,568,569],'w':[1.956,0.216,2.093,1.097,1.614]},'dispersal':{'p':[137,564,566,567,568,569],'w':[0.864,0.251,2.616,0.865,0.548,0.706]},'initial':0,'monitored':0,'temp':[3.66,2.77,5.03,8.5,9.69,13.05,14.3,14.23,11.36,9.82,8.54,8.8]},
		{'area':1.712,'action':0.25,'capacity':42.25,'local':{'p':[563,564,566,569],'w':[2.377,0.982,2.093,0.584]},'dispersal':{'p':[557,560,562,563,564,566,567,568,569],'w':[0.046,0.081,0.004,0.907,0.578,0.857,1.712,0.038,0.384]},'initial':0,'monitored':0,'temp':[3.74,2.85,5.12,8.6,9.8,13.15,14.39,14.32,11.44,9.89,8.61,8.87]},
		{'area':6.809,'action':2.5,'capacity':134.25,'local':{'p':[137,138,564,566,570,702],'w':[3.079,1.408,1.073,1.097,1.992,1.778]},'dispersal':{'p':[137,138,564,566,567,568,570,694,702],'w':[1.235,0.69,0.531,0.573,0.039,6.809,0.775,0.064,0.83]},'initial':0,'monitored':0,'temp':[3.52,2.59,4.86,8.24,9.41,12.79,14.1,14.02,11.13,9.6,8.39,8.65]},
		{'area':1.393,'action':0.8,'capacity':37.77,'local':{'p':[137,558,560,563,566,567],'w':[0.238,0.084,0.495,0.133,1.614,0.584]},'dispersal':{'p':[137,558,560,563,566,567,569],'w':[0.254,0.099,0.225,0.11,0.626,0.247,1.393]},'initial':0,'monitored':0,'temp':[3.73,2.86,5.12,8.61,9.82,13.17,14.38,14.32,11.46,9.92,8.61,8.86]},
		{'area':3.001,'action':1.81,'capacity':77.16,'local':{'p':[138,554,564,568],'w':[2.499,0.918,1.767,1.992]},'dispersal':{'p':[138,554,564,568,570],'w':[1.141,0.519,0.747,0.988,3.001]},'initial':0,'monitored':0,'temp':[3.59,2.65,4.93,8.33,9.51,12.89,14.21,14.11,11.21,9.65,8.45,8.72]},
		{'area':8.182,'action':4.56,'capacity':143.04,'local':{'p':[138,160,543,552,576,578,579,699],'w':[3.681,0.175,0.292,2.454,2.183,1.249,1.063,0.5]},'dispersal':{'p':[138,160,543,552,571,576,578,579,694,699],'w':[1.552,0.132,0.228,1.011,8.182,0.927,0.546,0.436,0.091,0.269]},'initial':0,'monitored':0,'temp':[4.22,3.34,5.67,8.98,10.17,13.54,14.9,14.76,11.78,10.22,9.04,9.32]},
		{'area':4.113,'action':3.21,'capacity':109.82,'local':{'p':[60,135,575,577,578,579],'w':[0.312,2.829,0.492,3.438,0.643,1.111]},'dispersal':{'p':[60,135,540,572,575,576,577,578,579],'w':[0.249,1.233,0.111,4.113,0.227,0.014,1.369,0.299,0.569]},'initial':0,'monitored':0,'temp':[4.76,3.96,6.34,9.58,10.86,14.15,15.57,15.38,12.34,10.73,9.55,9.9]},
		{'area':4.013,'action':1.14,'capacity':103.85,'local':{'p':[60,574,576,580,582,692],'w':[2.32,1.864,0.249,1.014,0.564,1.89]},'dispersal':{'p':[60,573,574,576,580,582,692],'w':[0.936,4.013,0.923,0.256,0.504,0.324,0.83]},'initial':0,'monitored':0,'temp':[4.72,3.92,6.29,9.53,10.73,14.08,15.51,15.31,12.23,10.65,9.5,9.81]},
		{'area':4.723,'action':2.97,'capacity':117.02,'local':{'p':[573,576,688,692,699],'w':[1.864,1.894,1.148,1.287,2.114]},'dispersal':{'p':[60,573,574,576,688,690,692,699],'w':[0.02,0.864,4.723,0.919,0.518,0.042,0.633,0.936]},'initial':0,'monitored':0,'temp':[4.22,3.33,5.64,8.88,10.04,13.4,14.82,14.67,11.65,10.12,9.01,9.3]},
		{'area':1.679,'action':1.09,'capacity':42.2,'local':{'p':[543,572,578],'w':[1.355,0.492,1.994]},'dispersal':{'p':[135,543,572,575,578],'w':[0.595,0.762,0.425,1.679,0.828]},'initial':0,'monitored':0,'temp':[4.61,3.79,6.16,9.45,10.71,14.02,15.41,15.23,12.21,10.61,9.42,9.74]},
		{'area':6.536,'action':4.25,'capacity':164.89,'local':{'p':[60,571,573,574,579,699],'w':[1.386,2.183,0.249,1.894,2.585,1.831]},'dispersal':{'p':[60,571,572,573,574,576,579,699],'w':[0.645,1.091,0.014,0.181,0.757,6.536,1.021,0.875]},'initial':0,'monitored':0,'temp':[4.24,3.36,5.68,8.94,10.12,13.48,14.88,14.73,11.73,10.18,9.04,9.34]},
		{'area':5.439,'action':3.12,'capacity':146.47,'local':{'p':[60,135,540,572,582],'w':[1.941,0.098,1.704,3.438,2.325]},'dispersal':{'p':[60,135,540,572,577,579,582],'w':[0.918,0.193,0.812,1.375,5.439,0.014,1.041]},'initial':0,'monitored':0,'temp':[4.84,4.05,6.43,9.66,10.95,14.22,15.66,15.46,12.41,10.79,9.62,9.98]},
		{'area':2.226,'action':0.99,'capacity':53.24,'local':{'p':[543,571,572,575,579],'w':[0.601,1.249,0.643,1.994,1.586]},'dispersal':{'p':[543,552,571,572,575,578,579],'w':[0.389,0.008,0.625,0.411,0.772,2.226,0.71]},'initial':0,'monitored':0,'temp':[4.58,3.75,6.11,9.4,10.64,13.97,15.35,15.18,12.17,10.57,9.38,9.7]},
		{'area':2.523,'action':0.77,'capacity':66,'local':{'p':[60,571,572,576,578],'w':[0.29,1.063,1.111,2.585,1.586]},'dispersal':{'p':[60,571,572,576,577,578,579],'w':[0.263,0.609,0.547,1.078,0.005,0.699,2.523]},'initial':0,'monitored':0,'temp':[4.53,3.69,6.05,9.32,10.54,13.87,15.27,15.1,12.08,10.5,9.32,9.64]},
		{'area':3.849,'action':1.05,'capacity':100.01,'local':{'p':[159,573,582,682,692],'w':[0.666,1.014,2.195,2.548,1.162]},'dispersal':{'p':[139,159,573,580,582,682,685,692],'w':[0.132,0.41,0.508,3.849,0.876,0.897,0.307,0.5]},'initial':0,'monitored':0,'temp':[4.88,4.11,6.5,9.74,10.95,14.29,15.73,15.51,12.42,10.82,9.66,9.98]},
		{'area':9.258,'action':4.54,'capacity':233.43,'local':{'p':[139,538,540,582,585],'w':[2.883,0.71,3.101,0.124,2.137]},'dispersal':{'p':[139,140,530,534,535,538,539,540,581,582,585],'w':[1.121,0.071,0.122,0.007,1.204,0.352,0.541,1.611,9.258,0.183,0.897]},'initial':0,'monitored':0,'temp':[5,4.23,6.63,9.82,11.22,14.41,15.84,15.65,12.61,11.01,9.8,10.17]},
		{'area':5.973,'action':3.13,'capacity':161.03,'local':{'p':[60,540,573,577,580,581],'w':[1.225,1.498,0.564,2.325,2.195,0.124]},'dispersal':{'p':[60,139,540,573,577,580,581,582,685],'w':[0.512,2.086,0.693,0.351,0.982,0.905,0.109,5.973,0.101]},'initial':0,'monitored':0,'temp':[4.87,4.09,6.47,9.69,10.98,14.25,15.69,15.49,12.42,10.81,9.65,10.01]},
		{'area':5.826,'action':1.9,'capacity':154.31,'local':{'p':[139,585,586,683,685],'w':[2.929,1.22,1.706,1.752,1.887]},'dispersal':{'p':[139,583,585,586,683,685],'w':[1.251,5.826,0.589,0.74,0.773,0.94]},'initial':0,'monitored':0,'temp':[4.79,3.99,6.38,9.59,10.91,14.16,15.6,15.41,12.34,10.76,9.58,9.94]},
		{'area':8.26,'action':1.9,'capacity':212.45,'local':{'p':[140,589,670],'w':[3.056,2.098,2.506]},'dispersal':{'p':[140,156,157,584,585,586,589,591,670,680],'w':[1.286,0.008,0.504,8.26,0.11,1.327,0.853,0.076,0.958,0.136]},'initial':0,'monitored':0,'temp':[5.29,4.46,6.98,10.24,11.51,14.8,16.23,16,12.9,11.32,10.04,10.32]},
		{'area':6.906,'action':2.42,'capacity':181.96,'local':{'p':[139,581,583,586],'w':[1.221,2.137,1.22,2.636]},'dispersal':{'p':[139,140,535,581,583,584,585,586],'w':[0.547,1.156,0.157,0.925,0.564,0.057,6.906,1.053]},'initial':0,'monitored':0,'temp':[5.1,4.31,6.76,9.98,11.33,14.56,15.99,15.78,12.71,11.13,9.9,10.23]},
		{'area':6.628,'action':0.36,'capacity':163.42,'local':{'p':[583,585,683,686],'w':[1.706,2.636,1.309,1.299]},'dispersal':{'p':[140,156,157,583,584,585,586,678,683,686],'w':[0.217,0.008,0.32,0.771,1.251,1.087,6.628,0.163,0.552,0.4]},'initial':0,'monitored':0,'temp':[5.13,4.33,6.79,10.04,11.33,14.6,16.03,15.81,12.72,11.15,9.9,10.21]},
		{'area':5.848,'action':3.69,'capacity':163.65,'local':{'p':[141,155,590,600,662,673],'w':[2.949,0.014,0.022,2.639,2.32,2.285]},'dispersal':{'p':[141,155,587,590,600,662,664,673],'w':[1.221,0.161,5.848,0.18,1.076,0.982,0.049,0.927]},'initial':0,'monitored':0,'temp':[5.03,4.06,6.65,9.85,11.12,14.38,15.88,15.66,12.59,10.95,9.69,10.02]},
		{'area':2.539,'action':1.08,'capacity':67.41,'local':{'p':[522,523,525,590,592],'w':[1.066,0.661,1.94,2.875,0.617]},'dispersal':{'p':[522,523,525,588,590,592],'w':[0.58,0.348,0.744,2.539,1.232,0.445]},'initial':0,'monitored':0,'temp':[4.75,3.77,6.34,9.58,10.87,14.16,15.63,15.44,12.39,10.81,9.58,9.89]},
		{'area':1.967,'action':0.27,'capacity':50.28,'local':{'p':[140,584,591,593,670],'w':[0.823,2.098,1.131,2.023,0.075]},'dispersal':{'p':[140,584,589,591,593,670],'w':[0.505,0.868,1.967,0.527,0.87,0.187]},'initial':0,'monitored':0,'temp':[5.12,4.24,6.79,10.05,11.34,14.63,16.06,15.84,12.75,11.18,9.9,10.18]},
		{'area':7.487,'action':9.45,'capacity':226.49,'local':{'p':[141,522,587,588,592,600],'w':[1.813,1.68,0.022,2.875,0.462,2.285]},'dispersal':{'p':[141,142,522,587,588,590,592,596,597,599,600],'w':[0.767,0.201,0.749,0.088,1.115,7.487,0.32,0.267,0.073,0.116,0.955]},'initial':0,'monitored':0,'temp':[4.93,3.94,6.54,9.74,11.02,14.28,15.79,15.57,12.52,10.9,9.67,10]},
		{'area':2.716,'action':1.48,'capacity':75.27,'local':{'p':[141,589,593,669,670,673],'w':[1.687,1.131,1.156,2.368,0.598,0.148]},'dispersal':{'p':[141,584,589,591,593,669,670,673],'w':[0.797,0.106,0.467,2.716,0.512,0.82,0.389,0.242]},'initial':0,'monitored':0,'temp':[5.18,4.26,6.84,10.08,11.35,14.62,16.09,15.86,12.77,11.17,9.89,10.18]},
		{'area':7.543,'action':4.21,'capacity':206.24,'local':{'p':[140,141,525,527,529,588,590,593],'w':[1.197,1.959,0.894,1.497,1.831,0.617,0.462,2.052]},'dispersal':{'p':[140,141,525,527,529,531,588,590,592,593],'w':[0.604,0.869,0.382,0.611,0.836,0.002,0.271,0.284,7.543,0.844]},'initial':0,'monitored':0,'temp':[4.56,3.63,6.15,9.46,10.79,14.1,15.52,15.33,12.26,10.75,9.5,9.76]},
		{'area':3.614,'action':1.77,'capacity':98.28,'local':{'p':[140,141,589,591,592],'w':[1.014,1.289,2.023,1.156,2.052]},'dispersal':{'p':[140,141,589,591,592,593],'w':[0.565,0.621,0.806,0.58,0.938,3.614]},'initial':0,'monitored':0,'temp':[4.92,4.01,6.56,9.83,11.13,14.43,15.86,15.65,12.57,11.02,9.75,10.02]},
		{'area':5.331,'action':2.27,'capacity':140.9,'local':{'p':[17,31,142,595,599,659],'w':[0.82,2.609,1.073,3.174,0.514,2.784]},'dispersal':{'p':[17,31,142,594,595,598,599,659,660],'w':[0.619,1.07,0.535,5.331,1.135,0.049,0.253,1.188,0.065]},'initial':0,'monitored':0,'temp':[4.72,3.8,6.33,9.49,10.8,14.09,15.64,15.41,12.35,10.69,9.48,9.87]},
		{'area':1.996,'action':0.78,'capacity':50.11,'local':{'p':[17,594,598,599],'w':[0.266,3.174,3.102,1.146]},'dispersal':{'p':[1,17,31,594,595,598,599],'w':[0.041,0.526,0.001,1.295,1.996,1.112,0.598]},'initial':0,'monitored':0,'temp':[4.79,3.84,6.37,9.53,10.83,14.11,15.66,15.44,12.39,10.75,9.55,9.94]},
		{'area':3.424,'action':2.68,'capacity':98.11,'local':{'p':[1,142,597,598,599],'w':[0.847,0.006,3.33,1.573,1.988]},'dispersal':{'p':[1,142,522,590,596,597,598,599],'w':[0.556,0.041,0.095,0.307,3.424,1.277,0.624,0.86]},'initial':0,'monitored':0,'temp':[4.97,3.98,6.55,9.71,10.98,14.24,15.79,15.57,12.54,10.89,9.7,10.06]},
		{'area':7.571,'action':9.14,'capacity':231.56,'local':{'p':[1,13,76,518,596],'w':[0.656,1.021,2.06,1.501,3.33]},'dispersal':{'p':[1,13,76,518,522,590,596,597],'w':[0.356,0.475,0.89,0.628,1.93,0.144,1.337,7.571]},'initial':0,'monitored':0,'temp':[5.06,4.07,6.63,9.8,11.06,14.33,15.87,15.66,12.65,11,9.81,10.18]},
		{'area':2.074,'action':0.74,'capacity':53.53,'local':{'p':[1,17,595,596,599],'w':[1.894,0.622,3.102,1.573,0.639]},'dispersal':{'p':[1,17,594,595,596,598,599],'w':[0.855,0.356,0.131,1.173,0.701,2.074,0.416]},'initial':0,'monitored':0,'temp':[4.83,3.87,6.4,9.56,10.85,14.12,15.68,15.46,12.42,10.78,9.59,9.97]},
		{'area':2.85,'action':6.41,'capacity':99.71,'local':{'p':[142,594,595,596,598],'w':[3.434,0.514,1.146,1.988,0.639]},'dispersal':{'p':[142,590,594,595,596,598,599,600],'w':[1.143,0.2,0.366,0.432,0.898,0.295,2.85,0.132]},'initial':0,'monitored':0,'temp':[4.92,3.94,6.52,9.68,10.96,14.22,15.76,15.54,12.5,10.84,9.63,10]},
		{'area':8.406,'action':12.18,'capacity':261.07,'local':{'p':[587,590,662,663,664],'w':[2.639,2.285,0.112,0.197,1.924]},'dispersal':{'p':[141,142,587,590,599,600,659,661,662,663,664],'w':[0.12,1.396,1.052,1.002,0.181,8.406,0.003,0.139,0.154,0.085,0.645]},'initial':0,'monitored':0,'temp':[4.93,3.94,6.53,9.71,10.99,14.24,15.77,15.55,12.49,10.84,9.61,9.96]},
		{'area':0.94,'action':0.1,'capacity':14.34,'local':{'p':[2,59,513,515],'w':[1.464,1.759,0.882,0.287]},'dispersal':{'p':[2,59,513,515,520,601],'w':[0.787,0.841,0.457,0.181,0.024,0.94]},'initial':0,'monitored':0,'temp':[5.43,4.69,7.22,10.23,11.74,15.03,16.61,16.27,13.16,11.54,10.28,10.68]},
		{'area':0.007,'action':0,'capacity':0.13,'local':{'p':[],'w':[]},'dispersal':{'p':[602,603,604],'w':[0.007,0.006,0.357]},'initial':0,'monitored':0,'temp':[5.28,4.61,7.13,9.97,11.69,14.91,16.53,16.12,12.97,11.43,10.12,10.55]},
		{'area':0.063,'action':0,'capacity':1.55,'local':{'p':[],'w':[]},'dispersal':{'p':[143,602,603,604],'w':[0.01,0.007,0.063,0.663]},'initial':0,'monitored':0,'temp':[5.22,4.56,7.09,9.93,11.65,14.86,16.5,16.08,12.94,11.38,10.06,10.5]},
		{'area':5.534,'action':0.53,'capacity':123.57,'local':{'p':[131,143,510],'w':[0.342,2.058,3.241]},'dispersal':{'p':[131,143,510,602,603,604],'w':[0.202,0.975,1.352,0.007,0.063,5.534]},'initial':0,'monitored':0,'temp':[5.32,4.64,7.16,9.99,11.72,14.94,16.56,16.16,13,11.47,10.16,10.58]},
		{'area':18.497,'action':2.33,'capacity':461.02,'local':{'p':[3,18,20,59,735],'w':[5.957,0.824,2.597,2.219,0.751]},'dispersal':{'p':[3,18,20,45,59,605,655,658,735],'w':[2.365,0.486,1.062,0.052,0.892,18.497,0.053,0.001,0.316]},'initial':0,'monitored':0,'temp':[5.03,4.38,6.93,9.84,11.46,14.7,16.35,15.93,12.83,11.2,9.89,10.35]},
		{'area':4.332,'action':0,'capacity':105.54,'local':{'p':[77,143,607,608],'w':[1.367,2.037,1.175,1.86]},'dispersal':{'p':[77,143,499,509,606,607,608,611],'w':[0.578,0.949,0.172,0.096,4.332,0.863,0.782,0.138]},'initial':0,'monitored':0,'temp':[5.23,4.61,7.16,9.94,11.78,14.95,16.6,16.17,13.01,11.45,10.07,10.51]},
		{'area':3.946,'action':0.74,'capacity':99.92,'local':{'p':[143,144,606,608,613],'w':[1.37,0.696,1.175,1.222,1.75]},'dispersal':{'p':[143,144,606,607,608,613],'w':[0.656,0.382,0.797,3.946,0.558,0.676]},'initial':0,'monitored':0,'temp':[5.18,4.59,7.18,9.99,11.76,14.94,16.61,16.14,13.03,11.41,10.03,10.49]},
		{'area':3.595,'action':0.25,'capacity':88.9,'local':{'p':[144,606,607],'w':[1.662,1.86,1.222]},'dispersal':{'p':[144,499,606,607,608,611,612],'w':[0.725,0.049,0.855,0.522,3.595,1.029,0.138]},'initial':0,'monitored':0,'temp':[5.25,4.63,7.16,10,11.82,15.02,16.65,16.26,13.05,11.49,10.12,10.52]},
		{'area':3.327,'action':0.42,'capacity':82.14,'local':{'p':[611,612,617,618],'w':[2.12,2.029,1.334,1.992]},'dispersal':{'p':[494,500,609,611,612,617,618,648],'w':[0.034,0.051,3.327,0.971,0.871,0.696,0.89,0.007]},'initial':0,'monitored':0,'temp':[4.99,4.36,6.86,9.86,11.61,14.83,16.44,16.12,12.88,11.3,9.93,10.3]},
		{'area':4.209,'action':0.68,'capacity':101.42,'local':{'p':[144,151,613,652],'w':[1.805,1.878,0.803,0.545]},'dispersal':{'p':[144,151,610,612,613,648,652],'w':[0.748,0.853,4.209,0.491,0.423,0.135,1.058]},'initial':0,'monitored':0,'temp':[5.19,4.62,7.19,10.2,11.85,15.06,16.69,16.3,13.18,11.5,10.12,10.55]},
		{'area':6.623,'action':0.73,'capacity':161.68,'local':{'p':[499,500,609,612,618],'w':[3.458,1.926,2.12,1.645,0.193]},'dispersal':{'p':[144,494,499,500,509,606,608,609,611,612,618],'w':[0.062,0.067,1.403,0.831,0.004,0.163,0.945,0.811,6.623,0.68,0.189]},'initial':0,'monitored':0,'temp':[5.23,4.58,7.07,9.94,11.79,15.02,16.62,16.3,12.99,11.49,10.12,10.48]},
		{'area':4.367,'action':0.24,'capacity':103.21,'local':{'p':[609,611,617,648],'w':[2.029,1.645,0.352,0.854]},'dispersal':{'p':[144,608,609,610,611,612,617,648,652],'w':[0.456,0.154,0.824,0.459,0.752,4.367,0.276,0.75,0.069]},'initial':0,'monitored':0,'temp':[5.2,4.58,7.1,10.07,11.82,15.04,16.65,16.32,13.08,11.49,10.12,10.5]},
		{'area':4.038,'action':0.97,'capacity':96.62,'local':{'p':[144,151,607,610,656],'w':[1.535,1.68,1.75,0.803,0.125]},'dispersal':{'p':[144,151,607,610,613,656],'w':[0.616,0.752,0.833,0.576,4.038,0.142]},'initial':0,'monitored':0,'temp':[5.16,4.59,7.19,10.09,11.78,14.98,16.64,16.19,13.1,11.42,10.04,10.51]},
		{'area':1.08,'action':0.11,'capacity':25.07,'local':{'p':[145,617,618,620],'w':[1.7,2.647,0.465,0.831]},'dispersal':{'p':[145,614,617,618,620],'w':[0.609,1.08,1.205,0.413,0.542]},'initial':0,'monitored':0,'temp':[4.55,3.95,6.49,9.67,11.25,14.44,16.08,15.76,12.64,10.95,9.56,9.97]},
		{'area':7.352,'action':5.4,'capacity':174.11,'local':{'p':[145,146,487,494,616,618,619,620],'w':[0.933,0.383,3.286,1.287,0.23,1.726,0.806,2.107]},'dispersal':{'p':[145,146,487,494,497,615,616,618,619,620],'w':[0.446,0.276,1.393,0.614,0.017,7.352,0.138,0.717,0.36,0.713]},'initial':0,'monitored':0,'temp':[4.36,3.75,6.31,9.55,11.09,14.29,15.93,15.58,12.51,10.77,9.37,9.79]},
		{'area':5.503,'action':5.48,'capacity':143.89,'local':{'p':[150,615,617,619,620,648],'w':[1.582,0.23,1.042,3.973,3.061,0.796]},'dispersal':{'p':[150,615,616,617,619,620,645,648],'w':[0.768,0.301,5.503,0.471,1.636,1.112,0.023,0.44]},'initial':0,'monitored':0,'temp':[4.45,3.89,6.44,9.72,11.24,14.4,16.05,15.73,12.65,10.91,9.51,9.91]},
		{'area':5.352,'action':0.17,'capacity':86.34,'local':{'p':[609,612,614,616,618,620,648],'w':[1.334,0.352,2.647,1.042,0.504,0.454,3.418]},'dispersal':{'p':[609,612,614,616,617,618,620,648],'w':[0.604,0.225,0.92,0.58,5.352,0.345,0.267,1.471]},'initial':0,'monitored':0,'temp':[4.71,4.12,6.65,9.81,11.41,14.6,16.23,15.91,12.78,11.1,9.71,10.11]},
		{'area':4.785,'action':4.03,'capacity':124.12,'local':{'p':[145,494,500,609,611,614,615,617],'w':[0.83,3.325,0.069,1.992,0.193,0.465,1.726,0.504]},'dispersal':{'p':[145,494,500,609,611,614,615,617,618],'w':[0.349,1.361,0.178,0.812,0.163,0.192,0.794,0.295,4.785]},'initial':0,'monitored':0,'temp':[4.61,3.97,6.49,9.59,11.25,14.46,16.08,15.76,12.6,10.96,9.58,9.97]},
		{'area':6.555,'action':3.73,'capacity':147.88,'local':{'p':[146,150,615,616,638,641,644],'w':[2.638,0.759,0.806,3.973,2.254,0.511,0.089]},'dispersal':{'p':[146,150,615,616,619,620,638,641,644],'w':[1.175,0.464,0.493,1.541,6.555,0.026,0.816,0.267,0.136]},'initial':0,'monitored':0,'temp':[4.47,3.92,6.48,9.77,11.29,14.47,16.11,15.77,12.69,10.93,9.52,9.93]},
		{'area':2.757,'action':0.18,'capacity':32.82,'local':{'p':[145,614,615,616,617],'w':[1.109,0.831,2.107,3.061,0.454]},'dispersal':{'p':[145,614,615,616,617,619,620],'w':[0.425,0.306,1.025,1.312,0.374,0.089,2.757]},'initial':0,'monitored':0,'temp':[4.37,3.79,6.34,9.6,11.12,14.3,15.95,15.62,12.54,10.81,9.42,9.83]},
		{'area':5.728,'action':3.28,'capacity':157.48,'local':{'p':[146,622,623,628,634,640],'w':[2.524,0.062,3.449,1.844,0.728,1.278]},'dispersal':{'p':[146,621,622,623,628,634,639,640],'w':[1.058,5.728,0.188,1.447,0.734,0.429,0.033,0.58]},'initial':0,'monitored':0,'temp':[4.32,3.71,6.29,9.54,11.09,14.32,15.97,15.59,12.53,10.75,9.32,9.76]},
		{'area':9.15,'action':9.51,'capacity':233.48,'local':{'p':[146,485,486,487,491,621,623,624],'w':[2.572,3.039,0.032,2.234,0.596,0.062,2.029,1.301]},'dispersal':{'p':[146,485,486,487,491,621,622,623,624],'w':[1.155,1.144,0.098,0.973,0.38,0.11,9.15,0.81,0.613]},'initial':0,'monitored':0,'temp':[4.5,3.9,6.52,9.77,11.31,14.55,16.19,15.78,12.71,10.92,9.49,9.94]},
		{'area':6.948,'action':1.79,'capacity':179.48,'local':{'p':[147,621,622,624,634],'w':[1.879,3.449,2.029,2.777,0.707]},'dispersal':{'p':[146,147,621,622,623,624,634],'w':[0.098,0.864,1.345,0.947,6.948,1.145,0.434]},'initial':0,'monitored':0,'temp':[4.24,3.61,6.21,9.44,11,14.23,15.88,15.49,12.45,10.67,9.24,9.69]},
		{'area':7.082,'action':7.75,'capacity':213.72,'local':{'p':[147,491,622,623],'w':[1.734,1.445,1.301,2.777]},'dispersal':{'p':[147,491,622,623,624],'w':[0.75,0.622,0.636,1.163,7.082]},'initial':0,'monitored':0,'temp':[4.22,3.58,6.2,9.42,10.97,14.21,15.86,15.46,12.43,10.65,9.2,9.66]},
		{'area':1.776,'action':0.45,'capacity':46.14,'local':{'p':[148,629,630,631,634],'w':[1.11,1.612,0.949,1.669,0.191]},'dispersal':{'p':[148,625,627,629,630,631,634,636],'w':[0.484,1.776,0.103,0.581,0.508,0.729,0.22,0.088]},'initial':0,'monitored':0,'temp':[4.03,3.32,5.86,9.05,10.65,13.92,15.58,15.24,12.2,10.42,9.02,9.49]},
		{'area':8.231,'action':2.85,'capacity':216.77,'local':{'p':[69,632,633,636,757,758,760],'w':[1.603,1.99,0.521,0.957,0.255,0.175,1.087]},'dispersal':{'p':[69,626,632,633,635,636,757,758,760],'w':[0.652,8.231,0.767,0.685,0.039,0.493,0.128,0.165,0.45]},'initial':0,'monitored':0,'temp':[3.95,3.23,5.81,8.97,10.59,13.88,15.58,15.2,12.13,10.35,8.94,9.41]},
		{'area':1.535,'action':2.1,'capacity':48.86,'local':{'p':[628,629,631,640,642],'w':[1.204,0.985,0.456,0.769,1.548]},'dispersal':{'p':[625,627,628,629,631,640,642],'w':[0.058,1.535,0.593,0.395,0.274,0.484,0.684]},'initial':0,'monitored':0,'temp':[4.2,3.54,6.09,9.31,10.9,14.14,15.79,15.45,12.39,10.61,9.2,9.65]},
		{'area':2.318,'action':2.03,'capacity':67.87,'local':{'p':[621,627,629,634,640],'w':[1.844,1.204,0.534,1.918,0.702]},'dispersal':{'p':[621,627,628,629,634,640],'w':[0.876,0.528,2.318,0.3,0.859,0.42]},'initial':0,'monitored':0,'temp':[4.2,3.57,6.13,9.37,10.93,14.17,15.82,15.46,12.41,10.63,9.21,9.66]},
		{'area':1.04,'action':0.23,'capacity':26.35,'local':{'p':[625,627,628,631,634],'w':[1.612,0.985,0.534,0.103,1.27]},'dispersal':{'p':[148,625,627,628,629,631,634,636],'w':[0.056,0.658,0.471,0.308,1.04,0.177,0.609,0.026]},'initial':0,'monitored':0,'temp':[4.09,3.41,5.96,9.17,10.76,14.01,15.66,15.32,12.28,10.5,9.09,9.55]},
		{'area':3.225,'action':3.66,'capacity':98.95,'local':{'p':[148,625,631,632,635,643,759],'w':[1.747,0.949,1.549,0.104,2.407,0.044,0.933]},'dispersal':{'p':[148,625,630,631,632,635,643,756,759],'w':[0.752,0.437,3.225,0.62,0.201,0.893,0.157,0.075,0.459]},'initial':0,'monitored':0,'temp':[3.97,3.23,5.77,8.93,10.56,13.84,15.51,15.18,12.13,10.35,8.96,9.43]},
		{'area':2.602,'action':1.16,'capacity':70.44,'local':{'p':[625,627,629,630,642,643],'w':[1.669,0.456,0.103,1.549,1.292,1.474]},'dispersal':{'p':[625,627,629,630,631,642,643,756,759],'w':[0.623,0.245,0.145,0.712,2.602,0.545,0.702,0.056,0.09]},'initial':0,'monitored':0,'temp':[4.06,3.35,5.87,9.05,10.67,13.94,15.59,15.28,12.22,10.44,9.05,9.52]},
		{'area':2.075,'action':0.96,'capacity':56.68,'local':{'p':[148,626,630,633,635,636],'w':[1.665,1.99,0.104,1.207,0.494,0.81]},'dispersal':{'p':[148,626,630,632,633,635,636],'w':[0.647,0.939,0.126,2.075,0.489,0.294,0.508]},'initial':0,'monitored':0,'temp':[3.96,3.25,5.82,8.98,10.59,13.87,15.56,15.2,12.14,10.36,8.95,9.42]},
		{'area':1.353,'action':1.58,'capacity':41.6,'local':{'p':[626,632,635,758],'w':[0.521,1.207,1.522,0.16]},'dispersal':{'p':[626,632,633,635,757,758],'w':[0.887,0.534,1.353,0.697,0.066,0.206]},'initial':0,'monitored':0,'temp':[3.94,3.21,5.77,8.92,10.55,13.84,15.53,15.18,12.11,10.33,8.93,9.41]},
		{'area':4.744,'action':3.01,'capacity':133.45,'local':{'p':[147,148,621,623,625,628,629,636],'w':[1.022,0.07,0.728,0.707,0.191,1.918,1.27,2.562]},'dispersal':{'p':[147,148,621,623,625,628,629,634,636],'w':[0.531,0.136,0.383,0.357,0.188,0.74,0.505,4.744,1.055]},'initial':0,'monitored':0,'temp':[4.07,3.4,5.97,9.18,10.76,14.01,15.66,15.3,12.26,10.49,9.06,9.52]},
		{'area':2.667,'action':1.08,'capacity':70.05,'local':{'p':[630,632,633,758,759],'w':[2.407,0.494,1.522,0.943,1.708]},'dispersal':{'p':[148,626,630,632,633,635,757,758,759],'w':[0.087,0.059,1.024,0.278,0.582,2.667,0.009,0.489,0.775]},'initial':0,'monitored':0,'temp':[3.96,3.22,5.77,8.92,10.55,13.85,15.53,15.19,12.12,10.35,8.95,9.43]},
		{'area':9.58,'action':8.45,'capacity':275.49,'local':{'p':[147,148,626,632,634],'w':[2.417,2.654,0.957,0.81,2.562]},'dispersal':{'p':[147,148,625,626,629,632,634,636],'w':[0.964,1.019,0.088,0.474,0.011,0.358,1.078,9.58]},'initial':0,'monitored':0,'temp':[4.02,3.34,5.93,9.13,10.7,13.96,15.63,15.26,12.23,10.45,9.01,9.47]},
		{'area':3.89,'action':7.17,'capacity':132.06,'local':{'p':[149,643,748,749,752,756],'w':[1.533,2.867,1.885,0.655,1.795,0.099]},'dispersal':{'p':[149,637,643,748,749,752,756],'w':[0.754,3.89,1.153,0.717,0.412,0.788,0.215]},'initial':0,'monitored':0,'temp':[4.34,3.63,6.14,9.33,10.98,14.25,15.86,15.59,12.51,10.7,9.32,9.81]},
		{'area':2.185,'action':1.1,'capacity':59.17,'local':{'p':[619,641,644],'w':[2.254,2.144,2.336]},'dispersal':{'p':[146,619,638,641,644],'w':[0.117,1.075,2.185,0.977,1.029]},'initial':0,'monitored':0,'temp':[4.5,3.94,6.49,9.77,11.31,14.51,16.14,15.81,12.72,10.96,9.54,9.96]},
		{'area':2.47,'action':3.48,'capacity':78.9,'local':{'p':[146,149,640,644],'w':[2.049,0.165,2.513,2.363]},'dispersal':{'p':[146,149,621,639,640,644],'w':[0.982,0.243,0.065,2.47,1.023,1.024]},'initial':0,'monitored':0,'temp':[4.48,3.91,6.49,9.77,11.3,14.52,16.16,15.8,12.71,10.93,9.51,9.93]},
		{'area':3.036,'action':6.93,'capacity':110.32,'local':{'p':[146,149,621,627,628,639,642],'w':[0.173,0.747,1.278,0.769,0.702,2.513,0.865]},'dispersal':{'p':[146,149,621,627,628,639,640,642,644],'w':[0.223,0.426,0.588,0.333,0.35,0.946,3.036,0.399,0.055]},'initial':0,'monitored':0,'temp':[4.36,3.75,6.32,9.57,11.13,14.36,16,15.64,12.57,10.79,9.37,9.81]},
		{'area':3.874,'action':3.76,'capacity':114.74,'local':{'p':[149,150,619,638,644,647,752],'w':[0.991,1.574,0.511,2.144,0.827,1.782,0.187]},'dispersal':{'p':[149,150,619,638,641,644,647,752],'w':[0.491,0.71,0.378,0.774,3.874,0.412,0.734,0.199]},'initial':0,'monitored':0,'temp':[4.53,3.93,6.47,9.73,11.3,14.52,16.13,15.82,12.74,10.96,9.56,10]},
		{'area':2.749,'action':3.86,'capacity':86.95,'local':{'p':[149,627,631,640,643],'w':[1.304,1.548,1.292,0.865,1.53]},'dispersal':{'p':[149,627,631,640,642,643],'w':[0.608,0.66,0.632,0.49,2.749,0.728]},'initial':0,'monitored':0,'temp':[4.2,3.53,6.06,9.27,10.88,14.13,15.76,15.44,12.38,10.6,9.2,9.66]},
		{'area':6.422,'action':10.29,'capacity':210.69,'local':{'p':[149,630,631,637,642,756,759],'w':[1.282,0.044,1.474,2.867,1.53,2.788,0.086]},'dispersal':{'p':[149,630,631,637,642,643,749,756,759],'w':[0.605,0.112,0.622,1.177,0.637,6.422,0.1,1.168,0.11]},'initial':0,'monitored':0,'temp':[4.18,3.46,5.97,9.15,10.79,14.07,15.7,15.41,12.34,10.55,9.16,9.65]},
		{'area':2.992,'action':2.57,'capacity':79.24,'local':{'p':[146,149,619,638,639,641],'w':[0.494,1.572,0.089,2.336,2.363,0.827]},'dispersal':{'p':[146,149,619,638,639,640,641,644],'w':[0.333,0.773,0.197,0.833,0.914,0.058,0.459,2.992]},'initial':0,'monitored':0,'temp':[4.47,3.89,6.44,9.71,11.26,14.48,16.11,15.78,12.69,10.91,9.5,9.93]},
		{'area':3.724,'action':0.4,'capacity':89.59,'local':{'p':[150,648,650],'w':[2.569,2.742,1.738]},'dispersal':{'p':[150,616,645,646,648,650,651,652],'w':[1.165,0.031,3.724,0.202,1.176,0.609,0.263,0.077]},'initial':0,'monitored':0,'temp':[4.9,4.32,6.87,10.1,11.65,14.89,16.49,16.17,13.08,11.3,9.91,10.35]},
		{'area':2.263,'action':0.15,'capacity':44.88,'local':{'p':[747],'w':[2.247]},'dispersal':{'p':[150,645,646,649,650,651,746,747],'w':[0.031,0.228,2.263,0.077,0.673,1.091,0.043,0.962]},'initial':0,'monitored':0,'temp':[5.09,4.49,7.04,10.27,11.84,15.14,16.7,16.4,13.29,11.47,10.09,10.55]},
		{'area':3.655,'action':4.7,'capacity':114.56,'local':{'p':[150,641,649,752],'w':[2.158,1.782,2.409,1.531]},'dispersal':{'p':[149,150,641,647,649,650,746,747,752],'w':[0.042,0.949,0.827,3.655,1.002,0.055,0.003,0.001,0.745]},'initial':0,'monitored':0,'temp':[4.68,4.05,6.58,9.83,11.42,14.68,16.27,15.97,12.88,11.08,9.68,10.15]},
		{'area':10.255,'action':0.43,'capacity':246.65,'local':{'p':[150,612,616,617,645],'w':[0.231,0.854,0.796,3.418,2.742]},'dispersal':{'p':[150,609,610,612,616,617,645,648,651,652],'w':[0.184,0.01,0.14,0.872,0.418,1.342,1.069,10.255,0.145,1.589]},'initial':0,'monitored':0,'temp':[4.91,4.34,6.89,10.05,11.63,14.83,16.45,16.12,13.01,11.29,9.91,10.33]},
		{'area':1.867,'action':0.8,'capacity':48.74,'local':{'p':[150,647,650,752],'w':[0.204,2.409,0.177,1.294]},'dispersal':{'p':[70,150,646,647,649,650,746,747,748,752],'w':[0.111,0.189,0.045,0.938,1.867,0.127,0.955,0.118,0.075,0.582]},'initial':0,'monitored':0,'temp':[4.82,4.19,6.72,9.95,11.57,14.85,16.42,16.13,13.03,11.2,9.81,10.29]},
		{'area':1.051,'action':0.17,'capacity':24.43,'local':{'p':[150,645,649],'w':[0.99,1.738,0.177]},'dispersal':{'p':[150,645,646,647,649,650,651,746,747],'w':[0.507,0.745,0.776,0.022,0.12,1.051,0.014,0.047,0.128]},'initial':0,'monitored':0,'temp':[4.99,4.4,6.95,10.19,11.76,15.03,16.61,16.3,13.2,11.39,9.99,10.45]},
		{'area':11.613,'action':2.46,'capacity':249.63,'local':{'p':[652,653,742,747],'w':[2.453,3.324,2.099,1.859]},'dispersal':{'p':[151,645,646,648,650,651,652,653,742,743,747],'w':[0.03,0.286,0.829,0.068,0.001,11.613,0.989,1.324,0.995,0.431,0.925]},'initial':0,'monitored':0,'temp':[5.15,4.55,7.1,10.3,11.84,15.16,16.74,16.42,13.31,11.5,10.15,10.61]},
		{'area':5.454,'action':0.14,'capacity':128.84,'local':{'p':[151,610,651],'w':[2.082,0.545,2.453]},'dispersal':{'p':[151,610,612,645,648,651,652,653],'w':[0.844,0.995,0.065,0.146,1.662,0.991,5.454,0.24]},'initial':0,'monitored':0,'temp':[5.13,4.55,7.11,10.23,11.81,15.06,16.66,16.32,13.21,11.47,10.1,10.54]},
		{'area':4.517,'action':0.06,'capacity':111.09,'local':{'p':[151,651,742],'w':[1.217,3.324,2.773]},'dispersal':{'p':[151,651,652,653,654,737,742],'w':[0.592,1.381,0.189,4.517,0.188,0.073,1.161]},'initial':0,'monitored':0,'temp':[5.19,4.59,7.14,10.29,11.81,15.14,16.73,16.4,13.29,11.51,10.17,10.63]},
		{'area':2.571,'action':0,'capacity':62.64,'local':{'p':[737],'w':[2.678]},'dispersal':{'p':[151,653,654,656,737,742],'w':[0.36,0.248,2.571,0.029,1.134,0.03]},'initial':0,'monitored':0,'temp':[5.19,4.59,7.16,10.24,11.78,15.09,16.7,16.34,13.23,11.47,10.14,10.6]},
		{'area':0.818,'action':0,'capacity':18.75,'local':{'p':[152,658],'w':[1.364,0.362]},'dispersal':{'p':[152,605,655,657,658,735],'w':[0.564,0.041,0.818,0.064,0.213,0.002]},'initial':0,'monitored':0,'temp':[4.87,4.21,6.75,9.73,11.28,14.56,16.21,15.84,12.74,11.06,9.77,10.23]},
		{'area':5.084,'action':0.79,'capacity':127.6,'local':{'p':[151,152,613,657],'w':[2.006,0.314,0.125,1.674]},'dispersal':{'p':[151,152,613,654,656,657,737],'w':[0.811,0.162,0.121,0.036,5.084,0.65,0.157]},'initial':0,'monitored':0,'temp':[5.15,4.57,7.17,10.13,11.73,14.99,16.64,16.21,13.12,11.39,10.05,10.52]},
		{'area':2.153,'action':0.03,'capacity':52.26,'local':{'p':[152,656,658],'w':[2.16,1.674,1.59]},'dispersal':{'p':[152,655,656,657,658,737],'w':[0.868,0.125,0.738,2.153,0.676,0.023]},'initial':0,'monitored':0,'temp':[5.03,4.41,6.98,9.97,11.52,14.81,16.46,16.07,12.96,11.25,9.94,10.4]},
		{'area':1.539,'action':0,'capacity':37.85,'local':{'p':[152,655,657],'w':[0.082,0.362,1.59]},'dispersal':{'p':[152,605,655,657,658,735],'w':[0.106,0.001,0.18,0.634,1.539,0.002]},'initial':0,'monitored':0,'temp':[4.93,4.28,6.82,9.85,11.36,14.67,16.31,15.96,12.84,11.14,9.85,10.31]},
		{'area':3.702,'action':1.54,'capacity':95.79,'local':{'p':[31,142,594,660,661],'w':[0.221,0.742,2.784,2.823,1.87]},'dispersal':{'p':[24,31,142,594,600,659,660,661],'w':[0.001,0.311,0.387,1.043,0.004,3.702,1.199,0.897]},'initial':0,'monitored':0,'temp':[4.7,3.77,6.31,9.48,10.79,14.08,15.62,15.4,12.31,10.66,9.42,9.81]},
		{'area':4.913,'action':3.67,'capacity':137.18,'local':{'p':[5,24,28,31,33,153,154,659,661],'w':[1.324,0.842,0.362,0.356,0.42,2.278,0.23,2.823,0.823]},'dispersal':{'p':[5,24,28,31,32,33,153,154,594,659,660,661],'w':[0.609,0.402,0.227,0.303,0.075,0.263,0.751,0.154,0.021,1.103,4.913,0.384]},'initial':0,'monitored':0,'temp':[4.59,3.7,6.2,9.37,10.7,14,15.54,15.33,12.24,10.59,9.35,9.76]},
		{'area':2.666,'action':4.68,'capacity':88.25,'local':{'p':[142,154,659,660],'w':[0.431,1.501,1.87,0.823]},'dispersal':{'p':[28,142,154,600,659,660,661,663,664],'w':[0.071,0.163,0.591,0.211,0.757,0.415,2.666,0.798,0.13]},'initial':0,'monitored':0,'temp':[4.77,3.83,6.37,9.55,10.85,14.12,15.65,15.44,12.36,10.71,9.46,9.84]},
		{'area':7.568,'action':3.73,'capacity':204.4,'local':{'p':[155,587,600,663,664],'w':[2.224,2.32,0.112,3.307,1.366]},'dispersal':{'p':[154,155,587,600,662,663,664,665,666,667,673,674],'w':[0.536,0.813,0.953,0.181,7.568,1.412,0.483,0.017,0.053,0.723,0.082,0.071]},'initial':0,'monitored':0,'temp':[4.96,4.05,6.55,9.78,11,14.32,15.82,15.62,12.52,10.87,9.61,9.99]},
		{'area':3.886,'action':7.22,'capacity':132.61,'local':{'p':[600,662,664],'w':[0.197,3.307,1.815]},'dispersal':{'p':[142,154,600,661,662,663,664],'w':[0.053,1.327,0.322,0.841,1.426,3.886,0.615]},'initial':0,'monitored':0,'temp':[4.87,3.96,6.47,9.68,10.94,14.24,15.76,15.56,12.45,10.81,9.54,9.93]},
		{'area':1.185,'action':2.42,'capacity':41.73,'local':{'p':[600,662,663],'w':[1.924,1.366,1.815]},'dispersal':{'p':[142,587,600,661,662,663,664],'w':[0.013,0.097,0.927,0.177,0.63,0.608,1.185]},'initial':0,'monitored':0,'temp':[4.86,3.88,6.45,9.63,10.92,14.17,15.7,15.49,12.41,10.76,9.51,9.87]},
		{'area':0.017,'action':0.09,'capacity':0.87,'local':{'p':[],'w':[]},'dispersal':{'p':[662,665,667],'w':[0.301,0.017,0.399]},'initial':0,'monitored':0,'temp':[4.98,4.14,6.53,9.83,10.96,14.35,15.83,15.65,12.52,10.89,9.62,10.02]},
		{'area':0.053,'action':0,'capacity':1.33,'local':{'p':[],'w':[]},'dispersal':{'p':[154,662,666,667],'w':[0.215,0.246,0.053,0.342]},'initial':0,'monitored':0,'temp':[4.95,4.13,6.51,9.82,10.96,14.36,15.84,15.66,12.52,10.88,9.61,10.02]},
		{'area':5.058,'action':1.16,'capacity':87.86,'local':{'p':[36,165,671,674,728],'w':[0.136,0.832,1.338,1.273,2.318]},'dispersal':{'p':[29,36,154,155,165,662,665,666,667,671,674,728],'w':[0.172,0.029,0.449,0.138,0.498,0.654,0.017,0.053,5.058,0.541,0.567,0.953]},'initial':0,'monitored':0,'temp':[4.96,4.16,6.5,9.84,10.92,14.35,15.82,15.65,12.5,10.87,9.61,10.02]},
		{'area':1.466,'action':0.83,'capacity':39.49,'local':{'p':[669,670,672],'w':[0.135,1.677,1.581]},'dispersal':{'p':[668,669,670,672,674,680],'w':[1.466,0.206,0.72,0.677,0.102,0.789]},'initial':0,'monitored':0,'temp':[5.24,4.39,6.86,10.15,11.31,14.64,16.1,15.9,12.78,11.17,9.9,10.22]},
		{'area':1.619,'action':0.11,'capacity':40.88,'local':{'p':[591,668,670,672,673],'w':[2.368,0.135,1.296,0.728,1.224]},'dispersal':{'p':[141,591,668,669,670,672,673],'w':[0.094,1.026,0.145,1.619,0.582,0.338,0.61]},'initial':0,'monitored':0,'temp':[5.3,4.39,6.98,10.2,11.45,14.71,16.19,15.96,12.86,11.24,9.96,10.26]},
		{'area':3.043,'action':0.74,'capacity':78.2,'local':{'p':[584,589,591,668,669],'w':[2.506,0.075,0.598,1.677,1.296]},'dispersal':{'p':[157,584,589,591,668,669,670,672,680],'w':[0.087,1.11,0.12,0.303,0.636,0.53,3.043,0.084,0.465]},'initial':0,'monitored':0,'temp':[5.31,4.45,6.98,10.23,11.46,14.76,16.21,15.98,12.88,11.27,9.99,10.29]},
		{'area':3.574,'action':4.29,'capacity':110.79,'local':{'p':[72,667,674,677,728],'w':[0.67,1.338,2.485,1.139,2.261]},'dispersal':{'p':[72,667,671,674,677,721,728],'w':[0.416,0.663,3.574,1.039,0.58,0.017,0.921]},'initial':0,'monitored':0,'temp':[5.02,4.26,6.47,9.91,10.82,14.33,15.8,15.65,12.48,10.85,9.6,10.02]},
		{'area':1.92,'action':0.12,'capacity':47.71,'local':{'p':[155,668,669,673],'w':[1.168,1.581,0.728,1.271]},'dispersal':{'p':[155,668,669,670,672,673,674,680],'w':[0.502,0.623,0.414,0.041,1.92,0.572,0.358,0.108]},'initial':0,'monitored':0,'temp':[5.21,4.34,6.81,10.09,11.25,14.58,16.06,15.85,12.73,11.11,9.84,10.18]},
		{'area':3.876,'action':3.12,'capacity':108.83,'local':{'p':[141,155,587,591,669,672],'w':[0.669,2.301,2.285,0.148,1.224,1.271]},'dispersal':{'p':[141,155,587,591,662,669,672,673],'w':[0.371,1.013,0.922,0.146,0.157,0.502,0.549,3.876]},'initial':0,'monitored':0,'temp':[5.18,4.26,6.81,10.04,11.27,14.55,16.04,15.82,12.72,11.09,9.82,10.15]},
		{'area':6.165,'action':5.36,'capacity':179.59,'local':{'p':[667,671,676,677,680],'w':[1.273,2.485,0.241,2.222,0.83]},'dispersal':{'p':[155,662,667,668,671,672,674,676,677,680],'w':[0.976,0.076,0.561,0.103,1.015,0.305,6.165,0.19,0.964,0.292]},'initial':0,'monitored':0,'temp':[5.03,4.22,6.54,9.91,10.93,14.36,15.83,15.66,12.52,10.91,9.65,10.03]},
		{'area':5.254,'action':1.56,'capacity':138.19,'local':{'p':[676,677,678,679,721,722],'w':[1.844,0.714,0.033,2.583,1.046,3.215]},'dispersal':{'p':[157,675,676,677,678,679,681,721,722],'w':[0.032,5.254,0.771,0.352,0.136,0.895,0.137,0.556,1.397]},'initial':0,'monitored':0,'temp':[5.22,4.52,6.72,10.19,11.06,14.55,15.97,15.85,12.67,11.07,9.83,10.2]},
		{'area':4.887,'action':0.67,'capacity':124.14,'local':{'p':[157,674,675,677,678,680],'w':[0.318,0.241,1.844,3.264,0.188,3.376]},'dispersal':{'p':[157,674,675,676,677,678,679,680],'w':[0.192,0.28,0.826,4.887,1.342,0.143,0.052,1.347]},'initial':0,'monitored':0,'temp':[5.2,4.45,6.73,10.14,11.12,14.57,16,15.84,12.69,11.08,9.82,10.19]},
		{'area':7.153,'action':3.35,'capacity':194.64,'local':{'p':[72,671,674,675,676,721],'w':[0.254,1.139,2.222,0.714,3.264,3.489]},'dispersal':{'p':[72,671,674,675,676,677,680,721],'w':[0.234,0.523,0.945,0.444,1.322,7.153,0.026,1.421]},'initial':0,'monitored':0,'temp':[5.12,4.39,6.58,10.05,10.91,14.43,15.87,15.74,12.57,10.95,9.7,10.1]},
		{'area':3.25,'action':0.55,'capacity':83.89,'local':{'p':[157,675,676,679,681,686],'w':[2.853,0.033,0.188,1.664,1.182,1.232]},'dispersal':{'p':[157,586,675,676,678,679,680,681,686],'w':[1.05,0.177,0.159,0.221,3.25,0.606,0.005,0.501,0.811]},'initial':0,'monitored':0,'temp':[5.19,4.43,6.8,10.14,11.25,14.62,16.04,15.86,12.73,11.14,9.89,10.22]},
		{'area':1.584,'action':0.08,'capacity':39.73,'local':{'p':[675,678,681,722],'w':[2.583,1.664,1.804,0.081]},'dispersal':{'p':[157,675,676,678,679,681,684,722],'w':[0.031,1.009,0.156,0.73,1.584,0.807,0.004,0.227]},'initial':0,'monitored':0,'temp':[5.18,4.44,6.73,10.12,11.13,14.55,15.97,15.82,12.67,11.08,9.84,10.19]},
		{'area':3.735,'action':0.76,'capacity':95.61,'local':{'p':[157,674,676],'w':[2.097,0.83,3.376]},'dispersal':{'p':[157,584,668,670,672,674,676,677,678,680],'w':[0.89,0.117,0.605,0.44,0.112,0.444,1.39,0.019,0.026,3.735]},'initial':0,'monitored':0,'temp':[5.24,4.44,6.84,10.18,11.28,14.65,16.09,15.9,12.77,11.17,9.9,10.23]},
		{'area':2.644,'action':0.45,'capacity':68.36,'local':{'p':[678,679,684,686,722],'w':[1.182,1.804,1.607,1.729,0.345]},'dispersal':{'p':[675,678,679,681,684,686,719,722],'w':[0.077,0.597,0.662,2.644,0.746,0.813,0.002,0.278]},'initial':0,'monitored':0,'temp':[5.08,4.33,6.64,9.99,11.06,14.44,15.87,15.71,12.58,10.99,9.77,10.11]},
		{'area':4.207,'action':0.76,'capacity':108.23,'local':{'p':[159,580,685],'w':[1.578,2.548,0.716]},'dispersal':{'p':[139,158,159,580,582,682,685,687],'w':[0.001,0.129,0.608,1.098,0.001,4.207,1.677,0.613]},'initial':0,'monitored':0,'temp':[4.81,4.03,6.39,9.64,10.83,14.17,15.61,15.41,12.31,10.73,9.58,9.9]},
		{'area':3.727,'action':1.38,'capacity':99.08,'local':{'p':[583,586,685,686],'w':[1.752,1.309,2.08,3.013]},'dispersal':{'p':[583,586,683,684,685,686],'w':[0.783,0.681,3.727,0.105,0.897,1.228]},'initial':0,'monitored':0,'temp':[4.84,4.04,6.43,9.68,10.93,14.22,15.66,15.47,12.38,10.8,9.6,9.94]},
		{'area':5.241,'action':1.5,'capacity':136.52,'local':{'p':[158,681,686,719,722],'w':[2.851,1.607,1.317,1.999,0.353]},'dispersal':{'p':[158,679,681,683,684,685,686,719,722],'w':[1.193,0.003,0.708,0.086,5.241,0.822,0.495,0.84,0.262]},'initial':0,'monitored':0,'temp':[4.94,4.19,6.49,9.81,10.9,14.27,15.7,15.55,12.43,10.85,9.66,10]},
		{'area':7.547,'action':3.73,'capacity':202.83,'local':{'p':[139,583,682,683],'w':[1.492,1.887,0.716,2.08]},'dispersal':{'p':[139,158,580,582,583,682,683,684,685,686,687],'w':[0.691,0.443,0.277,0.088,0.793,1.443,0.821,0.623,7.547,0.118,0.094]},'initial':0,'monitored':0,'temp':[4.72,3.93,6.29,9.52,10.76,14.06,15.5,15.32,12.23,10.66,9.49,9.84]},
		{'area':3.436,'action':0.14,'capacity':79.95,'local':{'p':[586,678,681,683,684],'w':[1.299,1.232,1.729,3.013,1.317]},'dispersal':{'p':[157,586,678,681,683,684,685,686],'w':[0.057,0.757,0.68,0.689,1.18,0.651,0.119,3.436]},'initial':0,'monitored':0,'temp':[5,4.22,6.6,9.88,11.07,14.39,15.83,15.64,12.53,10.95,9.73,10.06]},
		{'area':6.308,'action':0.79,'capacity':159.22,'local':{'p':[158,689,691,720],'w':[2.298,3.175,0.376,0.752]},'dispersal':{'p':[158,159,682,685,687,689,691,720],'w':[0.966,1.116,0.473,0.091,6.308,1.23,0.319,0.425]},'initial':0,'monitored':0,'temp':[4.8,4.02,6.33,9.59,10.71,14.08,15.5,15.32,12.21,10.67,9.55,9.84]},
		{'area':3.416,'action':3.25,'capacity':95.56,'local':{'p':[160,574,690,692,697,699],'w':[0.815,1.148,2.679,0.194,0.743,2.302]},'dispersal':{'p':[160,574,688,690,692,697,699,701],'w':[0.442,0.549,3.416,1.067,0.211,0.426,0.911,0.058]},'initial':0,'monitored':0,'temp':[3.72,2.74,4.96,8.18,9.31,12.66,14.08,13.97,10.96,9.53,8.5,8.77]},
		{'area':4.135,'action':0.45,'capacity':105.36,'local':{'p':[687,691,713,714,715,720],'w':[3.175,1.153,0.25,2.05,0.539,0.73]},'dispersal':{'p':[687,689,691,713,714,715,720],'w':[1.438,4.135,0.557,0.196,0.797,0.289,0.378]},'initial':0,'monitored':0,'temp':[4.7,3.9,6.18,9.43,10.53,13.89,15.31,15.14,12.03,10.54,9.45,9.72]},
		{'area':4.707,'action':1.66,'capacity':122.46,'local':{'p':[159,688,692,697,709],'w':[1.153,2.679,1.337,1.648,0.915]},'dispersal':{'p':[159,574,688,690,691,692,697,709],'w':[0.575,0.04,1.157,4.707,0.454,0.613,0.782,0.33]},'initial':0,'monitored':0,'temp':[3.98,3.04,5.27,8.49,9.62,12.97,14.39,14.26,11.22,9.78,8.75,9.01]},
		{'area':3.823,'action':0.62,'capacity':85.37,'local':{'p':[73,159,687,689,693,713],'w':[0.258,0.427,0.376,1.153,0.549,1.875]},'dispersal':{'p':[73,159,687,689,690,691,693,705,708,709,713,714],'w':[0.867,0.216,0.212,0.544,0.496,3.823,0.239,0.13,0.153,1.246,0.771,0.014]},'initial':0,'monitored':0,'temp':[4.13,3.21,5.42,8.65,9.76,13.1,14.52,14.38,11.31,9.89,8.88,9.13]},
		{'area':4.588,'action':1.53,'capacity':119.58,'local':{'p':[159,573,574,580,688,690],'w':[2.633,1.89,1.287,1.162,0.194,1.337]},'dispersal':{'p':[159,573,574,580,688,690,692],'w':[1.107,0.752,0.602,0.624,0.181,0.608,4.588]},'initial':0,'monitored':0,'temp':[4.65,3.83,6.18,9.42,10.58,13.95,15.38,15.18,12.1,10.54,9.42,9.72]},
		{'area':5.696,'action':2.64,'capacity':140.61,'local':{'p':[691,698,700,701,708],'w':[0.549,1.361,2.01,2.675,1.123]},'dispersal':{'p':[73,162,691,693,698,700,701,705,708,709],'w':[0.24,0.807,0.112,5.696,0.618,0.762,1.108,0.322,1.182,0.073]},'initial':0,'monitored':0,'temp':[3.81,2.81,4.95,8.2,9.31,12.63,14.01,13.9,10.86,9.51,8.54,8.75]},
		{'area':6.895,'action':0.4,'capacity':121.57,'local':{'p':[138,160,695,696,702],'w':[2.298,2.981,0.318,1.815,3.33]},'dispersal':{'p':[138,160,568,571,694,695,696,699,702],'w':[1,1.278,0.055,0.111,6.895,0.245,0.706,0.033,1.35]},'initial':0,'monitored':0,'temp':[3.5,2.53,4.78,8.06,9.18,12.57,13.94,13.86,10.95,9.46,8.34,8.59]},
		{'area':2.1,'action':0.13,'capacity':29.2,'local':{'p':[161,694,696,698,700,702],'w':[2.184,0.318,1.526,0.771,0.279,0.944]},'dispersal':{'p':[161,694,695,696,698,700,702],'w':[0.955,0.224,2.1,0.636,0.377,0.243,0.48]},'initial':0,'monitored':0,'temp':[3.66,2.69,4.92,8.21,9.3,12.69,14.05,13.96,11.01,9.56,8.46,8.69]},
		{'area':3.003,'action':0.53,'capacity':48.45,'local':{'p':[160,694,695,698,701],'w':[1.741,1.815,1.526,1.7,0.095]},'dispersal':{'p':[160,694,695,696,698,701,702],'w':[0.808,0.81,0.682,3.003,0.737,0.159,0.008]},'initial':0,'monitored':0,'temp':[3.56,2.57,4.78,8.05,9.14,12.53,13.9,13.82,10.87,9.43,8.36,8.59]},
		{'area':4.38,'action':1.66,'capacity':108.47,'local':{'p':[160,688,690,701,708,709],'w':[0.139,0.743,1.648,2.303,2.219,0.77]},'dispersal':{'p':[160,688,690,697,701,708,709],'w':[0.181,0.354,0.689,4.38,1.008,0.875,0.791]},'initial':0,'monitored':0,'temp':[3.38,2.32,4.44,7.65,8.77,12.1,13.51,13.43,10.42,9.07,8.13,8.37]},
		{'area':2.62,'action':0,'capacity':18.64,'local':{'p':[693,695,696,700,701],'w':[1.361,0.771,1.7,1.935,0.927]},'dispersal':{'p':[160,161,693,695,696,698,700,701],'w':[0.095,0.028,0.559,0.389,0.712,2.62,0.872,0.48]},'initial':0,'monitored':0,'temp':[3.7,2.72,4.91,8.17,9.26,12.63,14.01,13.9,10.92,9.51,8.47,8.69]},
		{'area':6.605,'action':2.94,'capacity':137.52,'local':{'p':[160,571,574,576,688],'w':[4.34,0.5,2.114,1.831,2.302]},'dispersal':{'p':[138,160,571,574,576,688,694,699],'w':[0.051,1.811,0.325,0.912,0.785,1.015,0.036,6.605]},'initial':0,'monitored':0,'temp':[3.69,2.72,4.96,8.19,9.33,12.7,14.11,14.01,11.04,9.56,8.5,8.77]},
		{'area':3.508,'action':0.77,'capacity':63.61,'local':{'p':[161,693,695,698],'w':[0.806,2.01,0.279,1.935]},'dispersal':{'p':[161,693,695,698,700],'w':[0.403,0.933,0.207,0.748,3.508]},'initial':0,'monitored':0,'temp':[3.97,3.01,5.21,8.49,9.57,12.93,14.3,14.17,11.16,9.75,8.72,8.92]},
		{'area':4.433,'action':1.36,'capacity':72.86,'local':{'p':[160,693,696,697,698,708],'w':[1.91,2.675,0.095,2.303,0.927,1.082]},'dispersal':{'p':[160,688,693,696,697,698,701,708],'w':[0.822,0.061,1.081,0.163,0.933,0.439,4.433,0.595]},'initial':0,'monitored':0,'temp':[3.46,2.42,4.56,7.79,8.9,12.24,13.64,13.55,10.55,9.19,8.22,8.45]},
		{'area':8.131,'action':1.57,'capacity':165.29,'local':{'p':[137,138,161,568,694,695],'w':[2.864,0.148,3.036,1.778,3.33,0.944]},'dispersal':{'p':[137,138,161,568,694,695,696,702],'w':[1.147,0.217,1.13,0.733,1.378,0.425,0.007,8.131]},'initial':0,'monitored':0,'temp':[3.49,2.55,4.81,8.14,9.26,12.66,13.98,13.92,11.04,9.54,8.36,8.6]},
		{'area':0.938,'action':0.25,'capacity':24.7,'local':{'p':[704,706,707,710],'w':[1.441,1.332,1.322,0.145]},'dispersal':{'p':[703,704,706,707,710,712],'w':[0.938,0.608,0.492,0.571,0.201,0.126]},'initial':0,'monitored':0,'temp':[4.17,3.2,5.32,8.55,9.75,12.96,14.33,14.22,11.1,9.82,8.87,9.08]},
		{'area':2.794,'action':0.42,'capacity':52.35,'local':{'p':[703,706,707,712,835,837],'w':[1.441,0.179,0.061,1.71,0.804,0.131]},'dispersal':{'p':[703,704,706,707,712,835,837],'w':[0.507,2.794,0.108,0.161,0.692,0.396,0.113]},'initial':0,'monitored':0,'temp':[4.13,3.18,5.29,8.51,9.74,12.93,14.29,14.2,11.09,9.79,8.84,9.07]},
		{'area':3.001,'action':0.62,'capacity':69.46,'local':{'p':[73,162,707,710],'w':[2.539,1.873,0.385,1.987]},'dispersal':{'p':[73,162,691,693,705,707,710],'w':[1.117,0.762,0.035,0.535,3.001,0.243,0.841]},'initial':0,'monitored':0,'temp':[3.87,2.88,5,8.21,9.38,12.64,14.03,13.93,10.85,9.54,8.6,8.82]},
		{'area':0.667,'action':0.25,'capacity':17.67,'local':{'p':[703,704,710,712],'w':[1.332,0.179,0.808,1.67]},'dispersal':{'p':[703,704,706,707,710,712],'w':[0.492,0.283,0.667,0.067,0.467,0.788]},'initial':0,'monitored':0,'temp':[4.13,3.17,5.28,8.51,9.71,12.92,14.29,14.19,11.08,9.79,8.84,9.06]},
		{'area':0.895,'action':0.59,'capacity':24.7,'local':{'p':[162,703,704,705,710],'w':[1.334,1.322,0.061,0.385,0.436]},'dispersal':{'p':[162,703,704,705,706,707,710],'w':[0.581,0.478,0.087,0.268,0.057,0.895,0.235]},'initial':0,'monitored':0,'temp':[4.1,3.12,5.24,8.47,9.66,12.89,14.26,14.15,11.04,9.75,8.8,9.01]},
		{'area':3.227,'action':3.8,'capacity':89.8,'local':{'p':[693,697,701,709],'w':[1.123,2.219,1.082,0.778]},'dispersal':{'p':[73,691,693,697,701,708,709],'w':[0.042,0.084,1.405,0.889,0.475,3.227,0.384]},'initial':0,'monitored':0,'temp':[3.48,2.43,4.53,7.74,8.87,12.17,13.58,13.49,10.45,9.14,8.22,8.44]},
		{'area':2.18,'action':0.47,'capacity':49.54,'local':{'p':[690,697,708],'w':[0.915,0.77,0.778]},'dispersal':{'p':[73,690,691,693,697,708,709],'w':[0.096,0.502,1.37,0.062,0.589,0.44,2.18]},'initial':0,'monitored':0,'temp':[3.77,2.78,4.94,8.15,9.27,12.6,14.01,13.9,10.85,9.48,8.51,8.76]},
		{'area':1.575,'action':1.34,'capacity':45.83,'local':{'p':[73,703,705,706,707,711,712],'w':[0.458,0.145,1.987,0.808,0.436,0.57,1.011]},'dispersal':{'p':[73,162,703,705,706,707,710,711,712],'w':[0.351,0.001,0.144,0.803,0.285,0.276,1.575,0.369,0.439]},'initial':0,'monitored':0,'temp':[4.07,3.12,5.23,8.46,9.64,12.87,14.25,14.16,11.06,9.75,8.79,9.02]},
		{'area':3.746,'action':1.74,'capacity':101.68,'local':{'p':[73,710,712,836,838],'w':[1.703,0.57,1.877,1.645,2.146]},'dispersal':{'p':[73,710,711,712,835,836,838],'w':[0.824,0.317,3.746,0.82,0.078,0.813,0.828]},'initial':0,'monitored':0,'temp':[4.18,3.28,5.4,8.62,9.81,13.03,14.42,14.34,11.25,9.9,8.91,9.16]},
		{'area':3.389,'action':2.1,'capacity':83.2,'local':{'p':[704,706,710,711,835,838],'w':[1.71,1.67,1.011,1.877,1.571,0.229]},'dispersal':{'p':[703,704,706,710,711,712,835,838],'w':[0.061,0.865,0.532,0.569,0.802,3.389,0.774,0.126]},'initial':0,'monitored':0,'temp':[4.13,3.19,5.3,8.52,9.73,12.94,14.31,14.22,11.11,9.81,8.85,9.08]},
		{'area':2.922,'action':1.37,'capacity':70.1,'local':{'p':[73,689,691,714],'w':[2.989,0.25,1.875,2.694]},'dispersal':{'p':[73,689,691,713,714],'w':[1.402,0.248,0.781,2.922,1.149]},'initial':0,'monitored':0,'temp':[4.29,3.41,5.61,8.83,9.96,13.28,14.68,14.56,11.48,10.06,9.03,9.29]},
		{'area':4.573,'action':0.5,'capacity':116.28,'local':{'p':[73,689,713,715,716,842],'w':[0.668,2.05,2.694,2.486,0.257,0.874]},'dispersal':{'p':[73,689,691,713,714,715,716,836,842],'w':[0.374,0.921,0.037,1.051,4.573,1.02,0.215,0.069,0.424]},'initial':0,'monitored':0,'temp':[4.54,3.72,5.94,9.18,10.29,13.62,15.02,14.91,11.8,10.35,9.28,9.55]},
		{'area':3.278,'action':0.19,'capacity':81.86,'local':{'p':[163,689,714,716,720],'w':[0.324,0.539,2.486,2.132,2.213]},'dispersal':{'p':[163,689,714,715,716,720,842],'w':[0.26,0.364,1.074,3.278,0.963,0.897,0.033]},'initial':0,'monitored':0,'temp':[4.74,3.96,6.17,9.47,10.52,13.88,15.29,15.18,12.05,10.55,9.45,9.74]},
		{'area':3.941,'action':0.53,'capacity':100.71,'local':{'p':[163,714,715,718,842],'w':[2.096,0.257,2.132,3.202,1.093]},'dispersal':{'p':[163,714,715,716,718,720,842],'w':[0.976,0.243,0.866,3.941,1.316,0.005,0.604]},'initial':0,'monitored':0,'temp':[4.78,4.03,6.19,9.53,10.52,13.9,15.3,15.22,12.09,10.58,9.46,9.78]},
		{'area':3.961,'action':0.53,'capacity':99.42,'local':{'p':[163,718,726,827,829,830],'w':[0.524,1.853,1.128,1.321,1.716,1.258]},'dispersal':{'p':[163,717,718,726,827,829,830],'w':[0.34,3.961,0.788,0.576,0.585,0.78,0.547]},'initial':0,'monitored':0,'temp':[5.09,4.44,6.51,9.99,10.77,14.27,15.67,15.63,12.45,10.85,9.68,10.06]},
		{'area':3.657,'action':0.37,'capacity':92.9,'local':{'p':[163,716,717,829,831,842],'w':[0.557,3.202,1.853,1.508,0.184,1.223]},'dispersal':{'p':[163,716,717,718,829,831,842],'w':[0.426,1.248,0.837,3.657,0.614,0.16,0.627]},'initial':0,'monitored':0,'temp':[4.88,4.16,6.28,9.66,10.58,13.99,15.39,15.34,12.19,10.66,9.53,9.86]},
		{'area':5.048,'action':0.65,'capacity':129.25,'local':{'p':[158,163,684,720,722,726],'w':[1.133,3.173,1.999,0.048,3.103,0.035]},'dispersal':{'p':[158,163,681,684,719,720,722,726,727],'w':[0.53,1.27,0.003,0.88,5.048,0.138,1.307,0.116,0.076]},'initial':0,'monitored':0,'temp':[5.09,4.39,6.62,10,10.96,14.39,15.81,15.69,12.54,10.95,9.75,10.1]},
		{'area':3.427,'action':0.89,'capacity':89.32,'local':{'p':[158,163,687,689,715,719],'w':[1.683,1.99,0.752,0.73,2.213,0.048]},'dispersal':{'p':[158,163,687,689,715,716,719,720],'w':[0.72,0.882,0.382,0.406,0.917,0.009,0.15,3.427]},'initial':0,'monitored':0,'temp':[4.89,4.14,6.39,9.7,10.74,14.12,15.54,15.4,12.28,10.74,9.6,9.9]},
		{'area':6.168,'action':2.98,'capacity':167.57,'local':{'p':[72,164,675,677,722],'w':[1.933,3.899,1.046,3.489,0.446]},'dispersal':{'p':[72,164,671,675,677,721,722,727],'w':[0.94,1.576,0.024,0.493,1.451,6.168,0.304,0.037]},'initial':0,'monitored':0,'temp':[5.22,4.56,6.63,10.2,10.87,14.48,15.92,15.83,12.61,10.98,9.74,10.17]},
		{'area':6.552,'action':1.33,'capacity':169.03,'local':{'p':[164,675,679,681,684,719,721,726,727],'w':[0.202,3.215,0.081,0.345,0.353,3.103,0.446,0.018,2.717]},'dispersal':{'p':[163,164,675,679,681,684,719,721,722,726,727],'w':[0.126,0.151,1.249,0.088,0.208,0.252,1.208,0.272,6.552,0.115,1.053]},'initial':0,'monitored':0,'temp':[5.17,4.48,6.64,10.11,10.95,14.45,15.87,15.77,12.59,10.99,9.77,10.14]},
		{'area':2.568,'action':0.71,'capacity':67.19,'local':{'p':[725,726,815,816,817,818,830],'w':[1.365,1.119,0.328,0.057,1.264,0.571,1.615]},'dispersal':{'p':[723,725,726,815,816,817,818,822,830],'w':[2.568,0.578,0.563,0.195,0.081,0.496,0.299,0.066,0.752]},'initial':0,'monitored':0,'temp':[5.04,4.42,6.34,9.97,10.49,14.14,15.57,15.57,12.34,10.71,9.53,9.97]},
		{'area':3.507,'action':0.56,'capacity':89.62,'local':{'p':[72,164,725,818,819],'w':[0.169,3.109,1.486,1.314,2.068]},'dispersal':{'p':[72,164,724,725,818,819,821],'w':[0.252,1.288,3.507,0.746,0.541,0.871,0.062]},'initial':0,'monitored':0,'temp':[5.26,4.66,6.56,10.27,10.67,14.41,15.86,15.83,12.56,10.91,9.68,10.16]},
		{'area':3.148,'action':2.53,'capacity':91,'local':{'p':[164,723,724,726,727,818],'w':[1.151,1.365,1.486,0.404,2.337,0.763]},'dispersal':{'p':[164,723,724,725,726,727,818],'w':[0.628,0.641,0.599,3.148,0.248,0.967,0.411]},'initial':0,'monitored':0,'temp':[5.18,4.57,6.49,10.16,10.63,14.32,15.75,15.73,12.49,10.85,9.64,10.09]},
		{'area':3.55,'action':0.47,'capacity':90.81,'local':{'p':[163,717,719,722,723,725,727,830],'w':[1.48,1.128,0.035,0.018,1.119,0.404,2.643,0.757]},'dispersal':{'p':[163,717,719,722,723,725,726,727,830],'w':[0.666,0.533,0.086,0.121,0.499,0.287,3.55,0.983,0.365]},'initial':0,'monitored':0,'temp':[5.17,4.53,6.56,10.11,10.78,14.35,15.77,15.73,12.52,10.91,9.71,10.12]},
		{'area':3.538,'action':1.47,'capacity':95.02,'local':{'p':[164,722,725,726],'w':[0.456,2.717,2.337,2.643]},'dispersal':{'p':[163,164,719,721,722,725,726,727],'w':[0.111,0.316,0.083,0.042,1.144,0.994,1.09,3.538]},'initial':0,'monitored':0,'temp':[5.18,4.53,6.57,10.14,10.79,14.38,15.81,15.75,12.54,10.92,9.71,10.12]},
		{'area':5.856,'action':1.66,'capacity':142.48,'local':{'p':[72,165,667,671,730],'w':[1.505,1.433,2.318,2.261,1.477]},'dispersal':{'p':[72,165,667,671,728,730],'w':[1.092,0.705,1.027,0.988,5.856,0.603]},'initial':0,'monitored':0,'temp':[5.09,4.36,6.57,10.02,10.9,14.45,15.92,15.77,12.57,10.93,9.67,10.11]},
		{'area':6.969,'action':2.9,'capacity':186.76,'local':{'p':[72,181,730,731,807,810],'w':[1.463,1.381,2.867,0.472,1.634,2.52]},'dispersal':{'p':[72,181,182,729,730,731,807,810],'w':[0.707,0.598,0.027,6.969,1.131,0.314,0.789,1.067]},'initial':0,'monitored':0,'temp':[5.23,4.59,6.69,10.23,10.92,14.59,16.06,15.94,12.67,11,9.75,10.25]},
		{'area':4.866,'action':3.11,'capacity':135.82,'local':{'p':[72,165,728,729,731],'w':[1.164,2.075,1.477,2.867,0.705]},'dispersal':{'p':[72,165,728,729,730,731],'w':[0.849,0.882,0.721,1.213,4.866,0.409]},'initial':0,'monitored':0,'temp':[5.18,4.5,6.65,10.15,10.94,14.56,16.03,15.89,12.65,10.99,9.73,10.21]},
		{'area':2.849,'action':1.21,'capacity':76.18,'local':{'p':[165,181,729,730,732],'w':[1.845,1.851,0.472,0.705,1.939]},'dispersal':{'p':[36,165,180,181,729,730,731,732],'w':[0.067,0.78,0.028,0.846,0.285,0.356,2.849,0.822]},'initial':0,'monitored':0,'temp':[4.9,4.18,6.44,9.8,10.85,14.35,15.83,15.67,12.47,10.82,9.57,10.04]},
		{'area':1.676,'action':0.29,'capacity':42.23,'local':{'p':[165,181,731,733,806],'w':[0.092,0.479,1.939,1.894,0.046]},'dispersal':{'p':[36,165,180,181,731,732,733,806],'w':[0.17,0.156,0.537,0.34,0.738,1.676,0.673,0.184]},'initial':0,'monitored':0,'temp':[4.86,4.12,6.44,9.75,10.91,14.35,15.83,15.67,12.47,10.83,9.57,10.04]},
		{'area':1.3,'action':0,'capacity':28.84,'local':{'p':[732,806],'w':[1.894,1.95]},'dispersal':{'p':[36,180,181,732,733,806],'w':[0.253,0.519,0.162,0.701,1.3,0.84]},'initial':0,'monitored':0,'temp':[4.88,4.14,6.5,9.77,11.01,14.42,15.9,15.73,12.53,10.88,9.63,10.1]},
		{'area':2.485,'action':1.08,'capacity':65.8,'local':{'p':[11,35,37,57,166],'w':[1.676,2.747,1.127,0.103,3.957]},'dispersal':{'p':[11,35,37,44,57,166,180,734],'w':[0.579,1.303,0.727,0.305,0.273,1.089,0.576,2.485]},'initial':0,'monitored':0,'temp':[4.54,3.72,6.19,9.34,10.76,14.07,15.58,15.4,12.26,10.61,9.37,9.83]},
		{'area':2.512,'action':0,'capacity':56.56,'local':{'p':[3,45,167,605,736],'w':[0.205,0.912,1.143,0.751,1.932]},'dispersal':{'p':[3,45,167,605,655,658,735,736],'w':[0.188,0.409,0.55,0.277,0.003,0.002,2.512,0.881]},'initial':0,'monitored':0,'temp':[4.73,4.04,6.55,9.6,11.09,14.4,16.03,15.72,12.6,10.91,9.66,10.11]},
		{'area':2.276,'action':1.67,'capacity':65.2,'local':{'p':[8,9,45,71,167,735],'w':[2.077,0.561,0.674,1.078,0.772,1.932]},'dispersal':{'p':[8,9,45,71,167,735,736],'w':[0.966,0.381,0.479,0.326,0.404,0.805,2.276]},'initial':0,'monitored':0,'temp':[4.61,3.9,6.4,9.45,10.94,14.25,15.87,15.59,12.46,10.78,9.54,10]},
		{'area':9.253,'action':0.81,'capacity':229.39,'local':{'p':[654,738,739,745],'w':[2.678,2.117,2.507,0.581]},'dispersal':{'p':[653,654,656,657,737,738,739,740,741,742,745],'w':[0.047,0.984,0.151,0.015,9.253,0.835,1.039,0.015,0.033,0.997,0.26]},'initial':0,'monitored':0,'temp':[5.16,4.57,7.13,10.22,11.72,15.06,16.68,16.33,13.2,11.43,10.11,10.57]},
		{'area':1.879,'action':0,'capacity':46.5,'local':{'p':[167,737,739],'w':[2.363,2.117,1.11]},'dispersal':{'p':[167,737,738,739],'w':[1.014,0.879,1.879,0.666]},'initial':0,'monitored':0,'temp':[5.05,4.44,7,10.08,11.56,14.91,16.53,16.19,13.05,11.3,10,10.46]},
		{'area':6.729,'action':0.49,'capacity':168.97,'local':{'p':[167,737,738,744,745,795],'w':[1.636,2.507,1.11,2.838,1.379,0.897]},'dispersal':{'p':[167,737,738,739,740,741,744,745,795],'w':[0.754,1.117,0.434,6.729,0.015,0.033,1.14,0.621,0.534]},'initial':0,'monitored':0,'temp':[5.07,4.47,7.03,10.15,11.61,14.99,16.6,16.28,13.12,11.33,10.04,10.49]},
		{'area':0.015,'action':0,'capacity':0.36,'local':{'p':[],'w':[]},'dispersal':{'p':[737,739,740,741],'w':[0.536,0.14,0.015,0.033]},'initial':0,'monitored':0,'temp':[5.13,4.54,7.1,10.23,11.71,15.08,16.69,16.36,13.21,11.42,10.11,10.57]},
		{'area':0.033,'action':0,'capacity':0.81,'local':{'p':[],'w':[]},'dispersal':{'p':[737,739,740,741,745],'w':[0.548,0.223,0.015,0.033,0.03]},'initial':0,'monitored':0,'temp':[5.13,4.54,7.1,10.23,11.71,15.08,16.69,16.36,13.21,11.41,10.11,10.57]},
		{'area':10.033,'action':0.61,'capacity':249.25,'local':{'p':[651,653],'w':[2.099,2.773]},'dispersal':{'p':[168,651,653,654,737,742,743,745],'w':[0.586,0.887,1.047,0.041,0.914,10.033,1.083,0.43]},'initial':0,'monitored':0,'temp':[5.15,4.56,7.12,10.29,11.78,15.16,16.75,16.43,13.28,11.46,10.14,10.61]},
		{'area':8.895,'action':0.93,'capacity':220.15,'local':{'p':[168,786,789,792],'w':[1.612,3.023,2.851,0.209]},'dispersal':{'p':[168,651,742,743,747,783,785,786,789,792],'w':[0.526,0.52,0.915,8.895,0.431,0.145,0.581,0.931,1.103,0.206]},'initial':0,'monitored':0,'temp':[5.15,4.57,7.15,10.34,11.85,15.25,16.83,16.52,13.34,11.48,10.15,10.62]},
		{'area':4.022,'action':0.2,'capacity':101.18,'local':{'p':[168,739,745,792,793,795],'w':[0.487,2.838,1.107,0.014,2.897,1.394]},'dispersal':{'p':[168,739,744,745,792,793,795,796],'w':[0.293,1.233,4.022,0.461,0.152,1.1,0.755,0.001]},'initial':0,'monitored':0,'temp':[5.05,4.45,7.02,10.16,11.61,15.01,16.62,16.31,13.13,11.32,10.03,10.49]},
		{'area':1.643,'action':0,'capacity':39.61,'local':{'p':[168,737,739,744],'w':[1.038,0.581,1.379,1.107]},'dispersal':{'p':[168,737,739,741,742,744,745],'w':[0.493,0.306,0.624,0.02,0.455,0.582,1.643]},'initial':0,'monitored':0,'temp':[5.1,4.51,7.08,10.23,11.7,15.09,16.69,16.37,13.21,11.39,10.09,10.55]},
		{'area':3.533,'action':0.17,'capacity':77.38,'local':{'p':[70,747],'w':[2.783,3.029]},'dispersal':{'p':[70,150,646,647,649,650,746,747,748,752],'w':[1.23,0.029,0.039,0.002,1.005,0.079,3.533,1.262,0.072,0.083]},'initial':0,'monitored':0,'temp':[5.02,4.4,6.95,10.18,11.79,15.1,16.66,16.37,13.24,11.4,10,10.48]},
		{'area':5.987,'action':0.28,'capacity':70.48,'local':{'p':[70,646,651,746,785],'w':[1.574,2.247,1.859,3.029,0.524]},'dispersal':{'p':[70,150,646,649,650,651,743,746,747,785],'w':[0.711,0.032,0.803,0.119,0.12,0.73,0.543,1.108,5.987,0.276]},'initial':0,'monitored':0,'temp':[5.15,4.55,7.12,10.34,11.92,15.25,16.81,16.51,13.37,11.52,10.14,10.61]},
		{'area':2.442,'action':2.58,'capacity':73.18,'local':{'p':[637,749,752],'w':[1.885,2.719,1.981]},'dispersal':{'p':[70,637,649,746,748,749,750,752],'w':[0.265,0.93,0.071,0.089,2.442,1.134,0.165,0.773]},'initial':0,'monitored':0,'temp':[4.66,3.98,6.51,9.7,11.36,14.65,16.24,15.97,12.86,11.02,9.63,10.12]},
		{'area':7.35,'action':4.6,'capacity':148.52,'local':{'p':[637,748,756],'w':[0.655,2.719,2.901]},'dispersal':{'p':[70,169,170,637,643,748,749,750,753,754,755,756,771],'w':[0.039,0.544,0.167,0.357,0.063,1.047,7.35,0.593,0.051,0.221,0.496,1.19,0.011]},'initial':0,'monitored':0,'temp':[4.94,4.28,6.86,10.03,11.7,15.03,16.63,16.33,13.18,11.31,9.89,10.38]},
		{'area':2.956,'action':0.4,'capacity':25.81,'local':{'p':[70,169,751],'w':[3.053,0.973,1.888]},'dispersal':{'p':[70,169,748,749,750,751],'w':[1.313,0.407,0.177,0.608,2.956,0.897]},'initial':0,'monitored':0,'temp':[5.08,4.44,7.02,10.22,11.85,15.19,16.77,16.48,13.32,11.44,10.04,10.52]},
		{'area':2.942,'action':0.25,'capacity':13.15,'local':{'p':[70,169,750,754,774,779,781],'w':[0.399,0.466,1.888,1.591,0.344,0.171,1.868]},'dispersal':{'p':[70,169,750,751,754,774,779,781],'w':[0.325,0.322,0.766,2.942,0.61,0.202,0.193,0.852]},'initial':0,'monitored':0,'temp':[5.3,4.69,7.3,10.49,12.12,15.48,17.06,16.76,13.58,11.66,10.25,10.74]},
		{'area':3.138,'action':4.26,'capacity':98.83,'local':{'p':[149,637,641,647,649,748],'w':[0.507,1.795,0.187,1.531,1.294,1.981]},'dispersal':{'p':[70,149,637,641,647,649,746,748,752],'w':[0.125,0.311,0.748,0.194,0.631,0.481,0.1,0.793,3.138]},'initial':0,'monitored':0,'temp':[4.54,3.86,6.37,9.58,11.22,14.49,16.08,15.81,12.72,10.91,9.52,10]},
		{'area':0.06,'action':0,'capacity':1.38,'local':{'p':[],'w':[]},'dispersal':{'p':[170,749,753,754,755,771],'w':[0.138,0.069,0.06,0.302,0.052,0.32]},'initial':0,'monitored':0,'temp':[5.39,4.78,7.41,10.57,12.25,15.6,17.2,16.88,13.69,11.76,10.32,10.82]},
		{'area':2.088,'action':0.03,'capacity':4.44,'local':{'p':[169,751,774],'w':[1.351,1.591,1.256]},'dispersal':{'p':[169,170,749,751,753,754,771,774],'w':[0.534,0.099,0.212,0.755,0.06,2.088,0.323,0.564]},'initial':0,'monitored':0,'temp':[5.38,4.77,7.39,10.55,12.22,15.57,17.16,16.85,13.67,11.74,10.31,10.81]},
		{'area':6.571,'action':0.75,'capacity':161.66,'local':{'p':[171,756,762,775],'w':[1.961,0.966,2.946,2.161]},'dispersal':{'p':[170,171,749,753,754,755,756,762,770,771,775],'w':[0.13,0.897,0.335,0.043,0.001,6.571,1.205,1.214,0.081,0.322,0.837]},'initial':0,'monitored':0,'temp':[4.98,4.34,6.98,10.11,11.82,15.14,16.81,16.43,13.25,11.41,9.95,10.43]},
		{'area':9.181,'action':8.81,'capacity':252.68,'local':{'p':[171,637,643,749,755,758,759],'w':[0.802,0.099,2.788,2.901,0.966,0.165,2.919]},'dispersal':{'p':[171,630,631,637,643,749,755,756,758,759],'w':[0.405,0.073,0.049,0.113,1.126,1.212,1.309,9.181,0.153,1.097]},'initial':0,'monitored':0,'temp':[4.55,3.86,6.43,9.58,11.26,14.56,16.21,15.88,12.76,10.94,9.52,10]},
		{'area':1.626,'action':0.2,'capacity':40.37,'local':{'p':[171,626,758,760],'w':[1.103,0.255,2.611,2.404]},'dispersal':{'p':[171,626,633,635,757,758,760],'w':[0.621,0.261,0.038,0.002,1.626,1.083,1.025]},'initial':0,'monitored':0,'temp':[4.21,3.5,6.08,9.22,10.89,14.2,15.9,15.53,12.41,10.63,9.21,9.68]},
		{'area':2.013,'action':0.21,'capacity':50.16,'local':{'p':[171,626,633,635,756,757,759],'w':[0.477,0.175,0.16,0.943,0.165,2.611,2.177]},'dispersal':{'p':[171,626,633,635,756,757,758,759,760],'w':[0.34,0.179,0.115,0.454,0.228,0.998,2.013,0.812,0.048]},'initial':0,'monitored':0,'temp':[4.18,3.46,6.03,9.17,10.84,14.14,15.83,15.47,12.36,10.59,9.17,9.65]},
		{'area':3.076,'action':3.01,'capacity':91.54,'local':{'p':[630,635,643,756,758],'w':[0.933,1.708,0.086,2.919,2.177]},'dispersal':{'p':[171,630,631,635,643,756,758,759],'w':[0.075,0.427,0.079,0.722,0.17,1.226,0.914,3.076]},'initial':0,'monitored':0,'temp':[4.15,3.42,5.97,9.12,10.78,14.07,15.75,15.41,12.33,10.54,9.14,9.62]},
		{'area':4.022,'action':1.95,'capacity':107.31,'local':{'p':[69,171,626,757,761],'w':[3.06,1.574,1.087,2.404,0.5]},'dispersal':{'p':[69,171,626,757,758,760,761],'w':[1.236,0.749,0.638,0.931,0.033,4.022,0.356]},'initial':0,'monitored':0,'temp':[4.16,3.43,6.03,9.16,10.84,14.15,15.86,15.48,12.35,10.58,9.16,9.63]},
		{'area':8.272,'action':7.21,'capacity':231.02,'local':{'p':[69,171,172,173,760,766],'w':[2.546,1.459,2.497,1.271,0.5,0.559]},'dispersal':{'p':[69,171,172,173,760,761,766],'w':[0.995,0.634,1.005,0.577,0.273,8.272,0.307]},'initial':0,'monitored':0,'temp':[4.23,3.5,6.13,9.24,10.98,14.29,16.03,15.64,12.44,10.7,9.25,9.72]},
		{'area':3.634,'action':0.87,'capacity':81.14,'local':{'p':[171,755,766,768,775],'w':[1.159,2.946,2.822,0.577,1.164]},'dispersal':{'p':[171,755,762,766,768,769,775],'w':[0.651,1.226,3.634,1.161,0.319,0.009,0.627]},'initial':0,'monitored':0,'temp':[4.94,4.31,6.97,10.08,11.8,15.13,16.82,16.42,13.21,11.41,9.93,10.4]},
		{'area':3.03,'action':0.09,'capacity':75.33,'local':{'p':[764,778,920],'w':[1.819,0.672,2.079]},'dispersal':{'p':[763,764,773,778,918,920],'w':[3.03,0.763,0.845,0.313,0.178,0.983]},'initial':0,'monitored':0,'temp':[5.17,4.63,7.3,10.34,12.04,15.33,17.05,16.65,13.43,11.61,10.16,10.63]},
		{'area':3.129,'action':0,'capacity':32.7,'local':{'p':[763,765,767,769,778,920],'w':[1.819,1.531,1.429,0.421,0.51,1.135]},'dispersal':{'p':[763,764,765,767,768,769,778,920],'w':[0.779,3.129,0.557,0.677,0.072,0.202,0.32,0.583]},'initial':0,'monitored':0,'temp':[5.15,4.58,7.27,10.34,12.07,15.39,17.11,16.7,13.44,11.64,10.16,10.62]},
		{'area':1.473,'action':0,'capacity':24.4,'local':{'p':[764,769,778],'w':[1.531,0.061,1.469]},'dispersal':{'p':[764,765,769,770,773,775,778],'w':[0.767,1.473,0.707,0.067,0.235,0.261,0.556]},'initial':0,'monitored':0,'temp':[5.15,4.6,7.27,10.32,12.04,15.35,17.05,16.64,13.44,11.62,10.15,10.62]},
		{'area':3.085,'action':0.36,'capacity':67.52,'local':{'p':[171,173,761,762,768],'w':[0.391,2.28,0.559,2.822,1.666]},'dispersal':{'p':[171,173,761,762,766,768],'w':[0.285,0.996,0.372,1.188,3.085,0.788]},'initial':0,'monitored':0,'temp':[4.83,4.19,6.85,9.96,11.7,15.03,16.74,16.33,13.1,11.32,9.83,10.3]},
		{'area':7.045,'action':0.07,'capacity':25.74,'local':{'p':[172,173,764,768,769,920,924],'w':[0.473,3.009,1.429,0.583,0.09,2.306,2.563]},'dispersal':{'p':[172,173,198,764,767,768,769,920,924],'w':[0.333,1.173,0.001,0.627,7.045,0.293,0.106,1.013,1.14]},'initial':0,'monitored':0,'temp':[4.98,4.36,7.07,10.16,11.91,15.25,16.99,16.57,13.27,11.5,10,10.47]},
		{'area':2.593,'action':0.08,'capacity':24.01,'local':{'p':[173,762,766,767,769,775],'w':[1.308,0.577,1.666,0.583,2.625,0.275]},'dispersal':{'p':[173,762,764,766,767,768,769,775],'w':[0.587,0.373,0.096,0.643,0.359,2.593,0.95,0.283]},'initial':0,'monitored':0,'temp':[5.05,4.45,7.13,10.23,11.97,15.3,17.01,16.59,13.35,11.56,10.06,10.52]},
		{'area':1.964,'action':0.17,'capacity':20.64,'local':{'p':[764,765,767,768,775],'w':[0.421,0.061,0.09,2.625,1.812]},'dispersal':{'p':[762,764,765,767,768,769,775],'w':[0.036,0.293,0.716,0.204,1.084,1.964,0.814]},'initial':0,'monitored':0,'temp':[5.11,4.53,7.21,10.29,12.02,15.34,17.04,16.63,13.4,11.59,10.11,10.58]},
		{'area':3.816,'action':0.19,'capacity':66.56,'local':{'p':[771],'w':[2.502]},'dispersal':{'p':[174,755,765,770,771,773,775,778],'w':[0.773,0.091,0.062,3.816,1.03,0.259,1.189,0.004]},'initial':0,'monitored':0,'temp':[5.25,4.69,7.32,10.4,12.08,15.38,17.04,16.66,13.52,11.63,10.2,10.69]},
		{'area':2.827,'action':1.43,'capacity':77.11,'local':{'p':[770,774,779],'w':[2.502,1.982,0.256]},'dispersal':{'p':[170,174,749,753,754,755,770,771,774,775,779],'w':[0.114,0.331,0.002,0.06,0.389,0.23,0.951,2.827,0.572,0.127,0.305]},'initial':0,'monitored':0,'temp':[5.35,4.78,7.39,10.5,12.17,15.49,17.11,16.77,13.62,11.7,10.28,10.77]},
		{'area':2.137,'action':0.01,'capacity':51.29,'local':{'p':[776,777,780,913],'w':[2.279,1.527,0.368,3.156]},'dispersal':{'p':[772,773,776,777,780,913],'w':[2.137,0.059,1.054,0.581,0.321,1.404]},'initial':0,'monitored':0,'temp':[5.21,4.75,7.35,10.34,11.94,15.21,16.9,16.53,13.43,11.54,10.17,10.65]},
		{'area':9.826,'action':0.74,'capacity':221.5,'local':{'p':[174,776,908,913,918],'w':[2.648,2.654,0.167,0.278,3.03]},'dispersal':{'p':[174,763,765,770,772,773,775,776,778,908,913,918,920],'w':[1.03,0.793,0.133,0.326,0.011,9.826,0.117,1.007,0.601,0.185,0.185,1.267,0.031]},'initial':0,'monitored':0,'temp':[5.2,4.71,7.33,10.33,11.99,15.24,16.95,16.55,13.44,11.57,10.16,10.64]},
		{'area':1.354,'action':0,'capacity':17.46,'local':{'p':[751,754,771,779],'w':[0.344,1.256,1.982,1.486]},'dispersal':{'p':[174,751,754,771,774,779,781],'w':[0.004,0.276,0.559,0.914,1.354,0.773,0.009]},'initial':0,'monitored':0,'temp':[5.35,4.78,7.39,10.52,12.16,15.5,17.11,16.78,13.62,11.7,10.29,10.78]},
		{'area':3.823,'action':0,'capacity':92.6,'local':{'p':[755,762,768,769],'w':[2.161,1.164,0.275,1.812]},'dispersal':{'p':[755,762,765,768,769,770,771,773,775,778],'w':[1.02,0.5,0.26,0.189,0.642,1.008,0.12,0.117,3.823,0.015]},'initial':0,'monitored':0,'temp':[5.16,4.58,7.22,10.32,12.02,15.34,17.01,16.63,13.44,11.59,10.13,10.61]},
		{'area':3.074,'action':0.05,'capacity':76.98,'local':{'p':[174,772,773,777,913],'w':[1.962,2.279,2.654,1.268,0.343]},'dispersal':{'p':[174,772,773,776,777,908,913],'w':[0.876,0.817,1.24,3.074,0.593,0.051,0.338]},'initial':0,'monitored':0,'temp':[5.22,4.76,7.35,10.33,11.95,15.2,16.89,16.51,13.44,11.54,10.17,10.65]},
		{'area':2.098,'action':0.03,'capacity':50.88,'local':{'p':[174,772,776,779,780],'w':[0.541,1.527,1.268,0.717,1.907]},'dispersal':{'p':[174,772,776,777,779,780,913],'w':[0.297,0.675,0.548,2.098,0.451,0.909,0.002]},'initial':0,'monitored':0,'temp':[5.23,4.77,7.37,10.38,11.98,15.26,16.94,16.56,13.47,11.57,10.19,10.68]},
		{'area':1.022,'action':0.03,'capacity':24.61,'local':{'p':[763,764,765],'w':[0.672,0.51,1.469]},'dispersal':{'p':[763,764,765,770,773,775,778],'w':[0.334,0.288,0.641,0.003,0.898,0.041,1.022]},'initial':0,'monitored':0,'temp':[5.17,4.65,7.3,10.33,12.02,15.31,17.02,16.6,13.44,11.6,10.16,10.63]},
		{'area':4.028,'action':0.07,'capacity':31.49,'local':{'p':[174,751,771,774,777,780,781],'w':[1.931,0.171,0.256,1.486,0.717,0.622,2.483]},'dispersal':{'p':[174,751,771,774,777,779,780,781],'w':[0.822,0.226,0.214,0.568,0.336,4.028,0.373,1.01]},'initial':0,'monitored':0,'temp':[5.29,4.76,7.37,10.45,12.07,15.39,17.02,16.68,13.55,11.63,10.24,10.73]},
		{'area':7.707,'action':0.26,'capacity':188.02,'local':{'p':[772,777,779,781,785,907,913],'w':[0.368,1.907,0.622,0.791,0.359,1.518,1.358]},'dispersal':{'p':[175,772,777,779,780,781,784,785,907,909,910,912,913],'w':[0.744,0.193,0.744,0.347,7.707,0.343,0.48,0.263,0.618,0.247,0.088,0.092,0.55]},'initial':0,'monitored':0,'temp':[5.22,4.75,7.35,10.4,11.96,15.29,16.95,16.6,13.46,11.56,10.2,10.68]},
		{'area':5.154,'action':0.03,'capacity':23.37,'local':{'p':[70,751,779,780,785],'w':[0.909,1.868,2.483,0.791,3.475]},'dispersal':{'p':[70,751,774,779,780,781,785],'w':[0.521,0.746,0.007,1.046,0.489,5.154,1.372]},'initial':0,'monitored':0,'temp':[5.28,4.71,7.32,10.47,12.07,15.43,17.03,16.71,13.54,11.63,10.25,10.73]},
		{'area':2.699,'action':0.13,'capacity':65.93,'local':{'p':[175,783,784,790,902,909],'w':[1.512,2.863,0.882,0.076,0.548,1.312]},'dispersal':{'p':[175,782,783,784,790,900,902,909],'w':[0.706,2.699,1.226,0.396,0.15,0.011,0.274,0.598]},'initial':0,'monitored':0,'temp':[5.17,4.69,7.29,10.38,11.9,15.27,16.91,16.57,13.39,11.51,10.17,10.65]},
		{'area':5.465,'action':0.88,'capacity':130.94,'local':{'p':[175,176,782,786,789,790],'w':[0.396,0.541,2.863,1.838,2.219,1.486]},'dispersal':{'p':[175,176,743,782,783,786,789,790,902],'w':[0.301,0.309,0.103,1.093,5.465,0.825,0.868,0.623,0.078]},'initial':0,'monitored':0,'temp':[5.16,4.65,7.25,10.38,11.88,15.27,16.89,16.56,13.37,11.5,10.16,10.64]},
		{'area':1.335,'action':0.09,'capacity':33.43,'local':{'p':[175,782,909],'w':[1.076,0.882,1.439]},'dispersal':{'p':[175,780,782,784,909],'w':[0.476,0.639,0.488,1.335,0.702]},'initial':0,'monitored':0,'temp':[5.18,4.71,7.31,10.38,11.9,15.26,16.91,16.58,13.41,11.52,10.17,10.65]},
		{'area':7.045,'action':0.58,'capacity':122.01,'local':{'p':[70,175,747,780,781,787],'w':[1.691,1.396,0.524,0.359,3.475,0.698]},'dispersal':{'p':[70,175,743,747,780,781,785,786,787],'w':[0.742,0.424,0.487,0.359,0.39,1.414,7.045,0.726,0.563]},'initial':0,'monitored':0,'temp':[5.23,4.66,7.25,10.43,11.99,15.37,16.96,16.65,13.48,11.58,10.21,10.69]},
		{'area':4.127,'action':0.5,'capacity':97.88,'local':{'p':[175,743,783,787],'w':[0.771,3.023,1.838,1.578]},'dispersal':{'p':[175,743,783,785,786,787,789],'w':[0.54,1.309,0.772,0.661,4.127,0.56,0.106]},'initial':0,'monitored':0,'temp':[5.19,4.65,7.24,10.4,11.92,15.31,16.92,16.59,13.42,11.53,10.19,10.66]},
		{'area':0.619,'action':0.03,'capacity':14.51,'local':{'p':[785,786],'w':[0.698,1.578]},'dispersal':{'p':[785,786,787],'w':[1.084,0.837,0.619]},'initial':0,'monitored':0,'temp':[5.21,4.66,7.25,10.42,11.96,15.35,16.94,16.63,13.45,11.56,10.2,10.68]},
		{'area':3.105,'action':0.27,'capacity':78.71,'local':{'p':[176,791,793,794,796,797],'w':[2.138,2.089,0.665,0.283,2.074,0.023]},'dispersal':{'p':[176,788,791,792,793,794,796,797],'w':[0.912,3.105,0.92,0.079,0.37,0.168,0.844,0.112]},'initial':0,'monitored':0,'temp':[5,4.45,7.03,10.16,11.63,15.02,16.63,16.33,13.13,11.31,10,10.46]},
		{'area':4.416,'action':7.54,'capacity':145.69,'local':{'p':[176,743,783,792],'w':[1.674,2.851,2.219,1.913]},'dispersal':{'p':[168,176,743,783,786,789,792],'w':[0.047,0.787,1.182,0.976,0.145,4.416,0.837]},'initial':0,'monitored':0,'temp':[5.12,4.58,7.16,10.33,11.81,15.22,16.82,16.5,13.31,11.45,10.13,10.6]},
		{'area':5.076,'action':0.26,'capacity':127.6,'local':{'p':[176,782,783,791,899,902],'w':[1.897,0.076,1.486,1.955,0.729,3.075]},'dispersal':{'p':[176,782,783,790,791,899,902],'w':[0.843,0.159,0.653,5.076,0.855,0.445,1.195]},'initial':0,'monitored':0,'temp':[5.07,4.58,7.17,10.3,11.78,15.17,16.79,16.48,13.27,11.42,10.09,10.56]},
		{'area':5.535,'action':0.43,'capacity':139.94,'local':{'p':[176,788,790,797,897,899],'w':[0.585,2.089,1.955,1.853,1.385,1.121]},'dispersal':{'p':[176,788,790,791,794,796,797,897,899],'w':[0.35,0.832,0.85,5.535,0.101,0.008,0.756,0.651,0.533]},'initial':0,'monitored':0,'temp':[4.97,4.45,7.03,10.15,11.63,15.01,16.62,16.33,13.11,11.3,9.98,10.44]},
		{'area':3.216,'action':0,'capacity':79.23,'local':{'p':[168,176,743,744,789,793],'w':[1.209,1.676,0.209,0.014,1.913,2.323]},'dispersal':{'p':[168,176,743,744,788,789,792,793],'w':[0.573,0.728,0.205,0.119,0.126,0.781,3.216,0.908]},'initial':0,'monitored':0,'temp':[5.07,4.51,7.09,10.25,11.71,15.12,16.72,16.41,13.22,11.38,10.08,10.54]},
		{'area':3.54,'action':1.08,'capacity':92.29,'local':{'p':[176,744,788,792,795,796],'w':[0.047,2.897,0.665,2.323,0.372,1.731]},'dispersal':{'p':[168,176,744,788,792,793,795,796],'w':[0.16,0.124,1.181,0.325,0.922,3.54,0.307,0.688]},'initial':0,'monitored':0,'temp':[5.03,4.46,7.03,10.17,11.63,15.03,16.63,16.33,13.14,11.32,10.02,10.49]},
		{'area':3.829,'action':4.17,'capacity':115.57,'local':{'p':[177,179,788,796,797,896],'w':[2.933,0.34,0.283,1.398,3.669,0.778]},'dispersal':{'p':[177,179,788,791,794,796,797,895,896],'w':[1.243,0.299,0.208,0.125,3.829,0.575,1.358,0.015,0.428]},'initial':0,'monitored':0,'temp':[4.82,4.23,6.79,9.9,11.37,14.73,16.33,16.08,12.87,11.1,9.81,10.27]},
		{'area':10.981,'action':7.52,'capacity':300.63,'local':{'p':[47,167,177,179,739,744,793,796],'w':[3.836,0.668,3.768,1.856,0.897,1.394,0.372,1.082]},'dispersal':{'p':[47,167,177,179,739,744,793,795,796],'w':[1.693,0.239,1.453,0.936,0.414,0.56,0.227,10.981,0.517]},'initial':0,'monitored':0,'temp':[4.79,4.15,6.7,9.81,11.27,14.63,16.23,15.96,12.79,11.03,9.76,10.22]},
		{'area':3.588,'action':0.73,'capacity':91.52,'local':{'p':[177,788,793,794,795],'w':[1.39,2.074,1.731,1.398,1.082]},'dispersal':{'p':[177,744,788,791,793,794,795,796,797],'w':[0.547,0.004,0.915,0.012,0.834,0.66,0.557,3.588,0.028]},'initial':0,'monitored':0,'temp':[4.97,4.4,6.97,10.1,11.55,14.94,16.55,16.26,13.06,11.26,9.96,10.42]},
		{'area':4.024,'action':1.64,'capacity':106.64,'local':{'p':[788,791,794,895,896,897],'w':[0.023,1.853,3.669,2.878,0.314,0.562]},'dispersal':{'p':[193,788,791,794,796,797,895,896,897],'w':[0.022,0.15,0.783,1.5,0.014,4.024,1.09,0.326,0.33]},'initial':0,'monitored':0,'temp':[4.86,4.3,6.87,9.98,11.45,14.81,16.42,16.16,12.94,11.16,9.86,10.32]},
		{'area':0.929,'action':0,'capacity':22.47,'local':{'p':[179,799,800,892,894],'w':[0.338,1.949,0.056,0.896,1.452]},'dispersal':{'p':[179,798,799,800,892,894],'w':[0.32,0.929,0.668,0.248,0.469,0.674]},'initial':0,'monitored':0,'temp':[4.69,3.98,6.55,9.64,11.18,14.47,16.01,15.82,12.58,10.89,9.64,10.13]},
		{'area':1.183,'action':0,'capacity':26.92,'local':{'p':[798,800,804,885,892],'w':[1.949,2.322,0.593,0.081,0.84]},'dispersal':{'p':[179,798,799,800,804,885,892,894],'w':[0.176,0.731,1.183,0.958,0.364,0.182,0.417,0.005]},'initial':0,'monitored':0,'temp':[4.7,3.97,6.54,9.64,11.18,14.47,16,15.81,12.57,10.89,9.65,10.14]},
		{'area':2.952,'action':0.51,'capacity':74.51,'local':{'p':[12,48,56,179,798,799,804],'w':[1.878,0.062,0.729,1.291,0.056,2.322,0.946]},'dispersal':{'p':[12,48,56,179,798,799,800,804,894],'w':[0.827,0.171,0.389,0.55,0.227,0.786,2.952,0.452,0.005]},'initial':0,'monitored':0,'temp':[4.66,3.93,6.5,9.59,11.13,14.42,15.95,15.76,12.54,10.85,9.61,10.11]},
		{'area':0.407,'action':0,'capacity':10.15,'local':{'p':[],'w':[]},'dispersal':{'p':[180,801,802,803,884],'w':[0.021,0.407,0.847,0.618,0.175]},'initial':0,'monitored':0,'temp':[5.26,4.58,7.17,10.3,11.82,15.11,16.6,16.37,13.11,11.43,10.17,10.63]},
		{'area':8.252,'action':1.53,'capacity':191.56,'local':{'p':[12,52,804,889],'w':[0.399,1.805,2.342,0.392]},'dispersal':{'p':[12,52,57,180,801,802,803,804,806,884,889],'w':[0.267,0.656,0.198,0.788,0.391,8.252,0.32,0.927,0.05,0.834,0.438]},'initial':0,'monitored':0,'temp':[5.12,4.42,7,10.12,11.66,14.94,16.43,16.21,12.97,11.29,10.04,10.5]},
		{'area':4.326,'action':0.98,'capacity':111.47,'local':{'p':[181,805,806,874,884],'w':[0.02,3.495,2.429,0.09,0.683]},'dispersal':{'p':[180,181,801,802,803,805,806,874,884],'w':[0.291,0.134,0.378,0.27,4.326,1.419,1.031,0.178,0.326]},'initial':0,'monitored':0,'temp':[5.2,4.52,7.04,10.22,11.64,14.98,16.46,16.25,13,11.31,10.06,10.52]},
		{'area':4.758,'action':3.1,'capacity':112.95,'local':{'p':[12,799,800,802,885,889],'w':[3.14,0.593,0.946,2.342,1.741,0.609]},'dispersal':{'p':[12,799,800,802,804,885,889,892],'w':[1.421,0.278,0.399,1.051,4.758,0.706,0.334,0.056]},'initial':0,'monitored':0,'temp':[4.88,4.15,6.74,9.84,11.39,14.67,16.18,15.98,12.74,11.06,9.82,10.3]},
		{'area':3.276,'action':0.08,'capacity':79.98,'local':{'p':[803,874,882,884],'w':[3.495,1.106,2.959,1.33]},'dispersal':{'p':[181,803,805,806,874,876,882,884],'w':[0.087,1.435,3.276,0.067,0.61,0.009,1.109,0.768]},'initial':0,'monitored':0,'temp':[5.19,4.52,7.03,10.21,11.62,14.97,16.45,16.24,12.98,11.3,10.05,10.5]},
		{'area':7.554,'action':0.71,'capacity':190.39,'local':{'p':[181,732,733,803],'w':[2.842,0.046,1.95,2.429]},'dispersal':{'p':[11,36,180,181,732,733,802,803,805,806,874],'w':[0.081,0.025,1.359,1.205,0.149,0.665,0.025,0.901,0.036,7.554,0.123]},'initial':0,'monitored':0,'temp':[5.02,4.31,6.74,9.97,11.29,14.67,16.15,15.96,12.74,11.07,9.82,10.28]},
		{'area':9.057,'action':7.45,'capacity':260.67,'local':{'p':[72,182,183,729,808,810,811,819,821,824],'w':[1.403,0.496,1.182,1.634,0.123,0.224,2.003,3.078,0.011,0.946]},'dispersal':{'p':[72,182,183,729,807,808,810,811,813,819,821,824],'w':[0.665,0.266,0.498,0.71,9.057,0.147,0.166,1.319,0.282,1.18,0.089,0.39]},'initial':0,'monitored':0,'temp':[5.08,4.46,6.39,10.04,10.51,14.25,15.71,15.67,12.4,10.73,…
		{'area':3.302,'action':1.45,'capacity':89.09,'local':{'p':[182,807,809,811,814,869],'w':[3.081,0.123,1.756,2.118,0.303,0.553]},'dispersal':{'p':[182,807,808,809,811,813,814,869,870],'w':[1.37,0.256,3.302,0.555,0.836,0.072,0.205,0.357,0.024]},'initial':0,'monitored':0,'temp':[4.91,4.27,6.25,9.81,10.4,14.1,15.57,15.53,12.26,10.6,9.41,9.91]},
		{'area':0.702,'action':0,'capacity':17.16,'local':{'p':[808,811,813,814],'w':[1.756,0.137,1.012,1.196]},'dispersal':{'p':[808,809,811,813,814,869],'w':[0.793,0.702,0.241,0.451,0.584,0.074]},'initial':0,'monitored':0,'temp':[4.76,4.11,6.08,9.62,10.23,13.91,15.38,15.36,12.1,10.45,9.27,9.77]},
		{'area':8.757,'action':1.19,'capacity':222.92,'local':{'p':[181,182,729,807,812,874],'w':[3.489,3.478,2.52,0.224,0.934,1.791]},'dispersal':{'p':[181,182,729,807,810,812,874],'w':[1.483,1.364,1.081,0.257,8.757,0.439,0.865]},'initial':0,'monitored':0,'temp':[5.11,4.45,6.68,10.08,11.03,14.59,16.07,15.92,12.66,10.99,9.75,10.23]},
		{'area':2.635,'action':0.86,'capacity':69.55,'local':{'p':[807,808,809,813],'w':[2.003,2.118,0.137,1.743]},'dispersal':{'p':[182,807,808,809,811,813,824],'w':[0.132,1.752,0.848,0.105,2.635,0.786,0.044]},'initial':0,'monitored':0,'temp':[4.86,4.22,6.14,9.75,10.26,13.98,15.45,15.43,12.16,10.51,9.33,9.84]},
		{'area':4.435,'action':0.08,'capacity':110.69,'local':{'p':[182,810,870,874,877],'w':[2.571,0.934,1.822,1.509,1.621]},'dispersal':{'p':[182,810,812,870,874,877],'w':[1.066,0.52,4.435,0.864,0.72,0.727]},'initial':0,'monitored':0,'temp':[4.97,4.31,6.57,9.91,10.95,14.47,15.94,15.81,12.56,10.88,9.66,10.13]},
		{'area':4.023,'action':1.53,'capacity':107.63,'local':{'p':[809,811,814,858,859],'w':[1.012,1.743,1.855,1.046,1.265]},'dispersal':{'p':[807,808,809,811,813,814,824,858,859,865],'w':[0.211,0.088,0.398,0.655,4.023,0.801,0.955,0.376,0.592,0.132]},'initial':0,'monitored':0,'temp':[4.58,3.91,5.83,9.38,9.97,13.64,15.09,15.11,11.87,10.24,9.09,9.58]},
		{'area':2.515,'action':0.11,'capacity':63.41,'local':{'p':[808,809,813,857,859,869],'w':[0.303,1.196,1.855,0.664,0.413,2.7]},'dispersal':{'p':[808,809,813,814,857,859,869],'w':[0.325,0.398,0.814,2.515,0.36,0.291,1.164]},'initial':0,'monitored':0,'temp':[4.67,4,6.03,9.51,10.23,13.85,15.31,15.29,12.05,10.41,9.23,9.72]},
		{'area':1.78,'action':0.62,'capacity':47.6,'local':{'p':[183,723,816,817],'w':[1.828,0.328,1.672,2.059]},'dispersal':{'p':[183,723,815,816,817,818,820,821,822],'w':[0.883,0.288,1.78,0.596,0.848,0.106,0.001,0.097,0.036]},'initial':0,'monitored':0,'temp':[4.76,4.12,5.97,9.63,10.08,13.77,15.21,15.25,12.01,10.39,9.23,9.71]},
		{'area':0.9,'action':0.3,'capacity':22.73,'local':{'p':[183,723,815,818,821],'w':[0.112,0.057,1.672,1.36,1.166]},'dispersal':{'p':[183,723,815,816,817,818,821],'w':[0.219,0.211,0.667,0.9,0.004,0.58,0.57]},'initial':0,'monitored':0,'temp':[4.9,4.27,6.11,9.8,10.2,13.93,15.37,15.39,12.15,10.51,9.33,9.82]},
		{'area':1.705,'action':0.78,'capacity':46.29,'local':{'p':[183,723,815,822,830],'w':[0.337,1.264,2.059,2.275,0.105]},'dispersal':{'p':[183,723,815,816,817,818,820,822,824,830],'w':[0.266,0.613,0.808,0.009,1.705,0.001,0.138,0.888,0.011,0.184]},'initial':0,'monitored':0,'temp':[4.77,4.12,6.02,9.62,10.16,13.8,15.24,15.26,12.04,10.43,9.27,9.73]},
		{'area':1.454,'action':0.32,'capacity':37.88,'local':{'p':[723,724,725,816,819,821],'w':[0.571,1.314,0.763,1.36,0.02,0.828]},'dispersal':{'p':[723,724,725,815,816,818,819,821],'w':[0.332,0.612,0.396,0.119,0.481,1.454,0.162,0.343]},'initial':0,'monitored':0,'temp':[5.06,4.46,6.3,10.02,10.39,14.14,15.58,15.58,12.33,10.69,9.49,9.97]},
		{'area':4.169,'action':0.78,'capacity':107.7,'local':{'p':[72,724,807,818,821],'w':[1.2,2.068,3.078,0.02,2.272]},'dispersal':{'p':[72,164,183,724,807,818,819,821],'w':[0.645,0.044,0.168,0.867,1.314,0.128,4.169,0.792]},'initial':0,'monitored':0,'temp':[5.19,4.59,6.49,10.18,10.58,14.34,15.8,15.76,12.49,10.83,9.61,10.11]},
		{'area':3.657,'action':2.33,'capacity':101.89,'local':{'p':[183,822,823,824,825,826,855,863],'w':[0.256,1.546,1.002,1.487,0.419,1.295,0.53,0.686]},'dispersal':{'p':[183,817,820,822,823,824,825,826,828,855,863],'w':[0.186,0.07,3.657,0.623,0.458,0.64,0.25,0.534,0.043,0.306,0.281]},'initial':0,'monitored':0,'temp':[4.38,3.68,5.59,9.12,9.75,13.35,14.79,14.83,11.63,10.04,8.92,9.39]},
		{'area':1.37,'action':0.37,'capacity':35.76,'local':{'p':[183,807,816,818,819],'w':[1.145,0.011,1.166,0.828,2.272]},'dispersal':{'p':[183,724,807,815,816,818,819,821],'w':[0.578,0.17,0.181,0.066,0.429,0.364,0.88,1.37]},'initial':0,'monitored':0,'temp':[4.93,4.31,6.17,9.85,10.26,14,15.44,15.45,12.2,10.56,9.37,9.86]},
		{'area':2.319,'action':0.25,'capacity':59.22,'local':{'p':[183,817,820,825,828,830],'w':[0.041,2.275,1.546,0.145,1.884,0.594]},'dispersal':{'p':[183,723,815,817,820,822,824,825,828,830],'w':[0.155,0.085,0.009,0.864,0.689,2.319,0.015,0.195,0.728,0.354]},'initial':0,'monitored':0,'temp':[4.65,3.98,5.91,9.46,10.08,13.68,15.11,15.13,11.93,10.32,9.19,9.63]},
		{'area':1.085,'action':0.36,'capacity':28.47,'local':{'p':[820,824,863,865],'w':[1.002,0.549,1.028,1.254]},'dispersal':{'p':[820,823,824,858,860,863,865],'w':[0.517,1.085,0.392,0.32,0.018,0.37,0.547]},'initial':0,'monitored':0,'temp':[4.37,3.67,5.61,9.11,9.77,13.37,14.81,14.85,11.64,10.04,8.92,9.39]},
		{'area':4.301,'action':2.39,'capacity':119.47,'local':{'p':[183,807,820,823,865],'w':[2.808,0.946,1.487,0.549,0.424]},'dispersal':{'p':[183,807,811,813,817,820,822,823,824,858,865],'w':[1.178,0.431,0.028,0.937,0.011,0.687,0.02,0.262,4.301,0.146,0.205]},'initial':0,'monitored':0,'temp':[4.4,3.72,5.56,9.17,9.67,13.34,14.79,14.86,11.63,10.02,8.89,9.39]},
		{'area':3.11,'action':0.24,'capacity':78.82,'local':{'p':[184,820,822,826,828,833,834],'w':[2.303,0.419,0.145,2.907,0.745,0.901,0.349]},'dispersal':{'p':[184,820,822,825,826,828,833,834],'w':[0.919,0.301,0.166,3.11,1.142,0.34,0.462,0.28]},'initial':0,'monitored':0,'temp':[4.45,3.73,5.76,9.18,9.99,13.5,14.92,14.92,11.74,10.16,9.07,9.48]},
		{'area':3.603,'action':1.43,'capacity':96.22,'local':{'p':[820,825,834,854,855],'w':[1.295,2.907,0.756,1.258,1.656]},'dispersal':{'p':[820,825,826,833,834,854,855],'w':[0.655,1.225,3.603,0.003,0.46,0.594,0.712]},'initial':0,'monitored':0,'temp':[4.39,3.67,5.71,9.12,9.95,13.45,14.88,14.88,11.7,10.11,9.02,9.44]},
		{'area':1.609,'action':0.14,'capacity':39.69,'local':{'p':[184,717,828,829,830],'w':[1.063,1.321,0.909,0.51,1.198]},'dispersal':{'p':[184,717,827,828,829,830],'w':[0.533,0.598,1.609,0.445,0.343,0.581]},'initial':0,'monitored':0,'temp':[4.87,4.2,6.25,9.72,10.48,14,15.41,15.39,12.21,10.61,9.46,9.86]},
		{'area':1.743,'action':0.1,'capacity':43.89,'local':{'p':[184,822,825,827,830],'w':[1.208,1.884,0.745,0.909,0.653]},'dispersal':{'p':[184,820,822,825,827,828,830],'w':[0.533,0.073,0.831,0.422,0.424,1.743,0.376]},'initial':0,'monitored':0,'temp':[4.7,4.02,6.01,9.51,10.21,13.76,15.19,15.19,12,10.4,9.27,9.69]},
		{'area':3.952,'action':0.78,'capacity':102.51,'local':{'p':[184,717,718,827,831,833],'w':[1.524,1.716,1.508,0.51,2.811,0.024]},'dispersal':{'p':[184,717,718,827,829,831,833,842],'w':[0.674,0.692,0.741,0.28,3.952,1.132,0.159,0.052]},'initial':0,'monitored':0,'temp':[4.76,4.05,6.14,9.53,10.43,13.86,15.26,15.23,12.07,10.52,9.41,9.76]},
		{'area':2.446,'action':0.33,'capacity':61.75,'local':{'p':[717,723,726,817,822,827,828],'w':[1.258,1.615,0.757,0.105,0.594,1.198,0.653]},'dispersal':{'p':[717,723,726,817,822,827,828,830],'w':[0.638,0.646,0.455,0.144,0.28,0.481,0.327,2.446]},'initial':0,'monitored':0,'temp':[5,4.36,6.35,9.9,10.55,14.12,15.54,15.53,12.32,10.71,9.54,9.96]},
		{'area':4.375,'action':0.41,'capacity':110.88,'local':{'p':[718,829,833,840,842,843],'w':[0.184,2.811,1.668,1.159,2.205,0.449]},'dispersal':{'p':[184,718,829,831,833,840,842,843],'w':[0.131,0.23,1.098,4.375,0.753,0.493,0.929,0.265]},'initial':0,'monitored':0,'temp':[4.54,3.78,5.9,9.21,10.22,13.58,14.98,14.93,11.8,10.3,9.23,9.56]},
		{'area':1.913,'action':0.07,'capacity':47.38,'local':{'p':[833,834,840,844],'w':[1.595,2.313,0.045,2.886]},'dispersal':{'p':[832,833,834,840,844],'w':[1.913,0.712,1.053,0.186,1.275]},'initial':0,'monitored':0,'temp':[4.48,3.72,5.9,9.15,10.23,13.6,15,14.93,11.77,10.24,9.19,9.55]},
		{'area':5.25,'action':1.47,'capacity':137.8,'local':{'p':[184,825,829,831,832,834,840],'w':[1.296,0.901,0.024,1.668,1.595,1.64,1.862]},'dispersal':{'p':[184,825,826,829,831,832,833,834,840,844],'w':[0.547,0.464,0.005,0.111,0.702,0.603,5.25,0.715,0.814,0.122]},'initial':0,'monitored':0,'temp':[4.45,3.7,5.81,9.12,10.12,13.51,14.91,14.88,11.72,10.2,9.14,9.5]},
		{'area':5.024,'action':2.34,'capacity':134.52,'local':{'p':[187,825,826,832,833,844,854],'w':[1.189,0.349,0.756,2.313,1.64,0.434,2.214]},'dispersal':{'p':[187,825,826,832,833,834,844,847,854],'w':[0.602,0.235,0.361,0.816,0.757,5.024,0.323,0.044,0.927]},'initial':0,'monitored':0,'temp':[4.48,3.74,5.91,9.19,10.21,13.63,15.04,14.98,11.81,10.24,9.17,9.56]},
		{'area':5.064,'action':1.39,'capacity':124.52,'local':{'p':[185,704,712,836,837,838,841],'w':[1.265,0.804,1.571,0.058,2.054,2.322,1.219]},'dispersal':{'p':[185,704,711,712,835,836,837,838,841],'w':[0.527,0.358,0.039,0.675,5.064,0.172,0.877,0.841,0.508]},'initial':0,'monitored':0,'temp':[4.14,3.24,5.36,8.57,9.79,13,14.37,14.3,11.2,9.85,8.88,9.14]},
		{'area':3.61,'action':1.86,'capacity':96.89,'local':{'p':[73,711,835,838,841,842,843],'w':[0.908,1.645,0.058,1.076,0.849,3.136,0.503]},'dispersal':{'p':[73,711,714,835,836,838,841,842,843],'w':[0.477,0.691,0.109,0.122,3.61,0.397,0.367,1.307,0.306]},'initial':0,'monitored':0,'temp':[4.25,3.38,5.52,8.73,9.91,13.15,14.54,14.48,11.39,10,8.99,9.26]},
		{'area':7.419,'action':8.26,'capacity':219.5,'local':{'p':[185,186,704,835,839],'w':[1.705,0.511,0.131,2.054,2.828]},'dispersal':{'p':[185,186,704,835,837,839,846],'w':[0.712,0.255,0.096,0.876,7.419,1.135,0.041]},'initial':0,'monitored':0,'temp':[4.07,3.2,5.32,8.52,9.76,12.98,14.33,14.28,11.18,9.79,8.82,9.12]},
		{'area':1.388,'action':0.91,'capacity':39.1,'local':{'p':[711,712,835,836],'w':[2.146,0.229,2.322,1.076]},'dispersal':{'p':[711,712,835,836,838,841],'w':[0.855,0.304,0.971,0.567,1.388,0.115]},'initial':0,'monitored':0,'temp':[4.2,3.3,5.43,8.65,9.84,13.07,14.44,14.37,11.27,9.92,8.93,9.19]},
		{'area':4.596,'action':1.11,'capacity':108.99,'local':{'p':[185,186,837,840,844,846],'w':[1.26,0.121,2.828,0.738,1.936,1.981]},'dispersal':{'p':[185,186,837,839,840,844,846],'w':[0.563,0.233,1.227,4.596,0.42,0.838,0.774]},'initial':0,'monitored':0,'temp':[4.33,3.52,5.71,8.9,10.1,13.38,14.76,14.68,11.55,10.09,9.08,9.4]},
		{'area':3.307,'action':0.45,'capacity':82.95,'local':{'p':[185,831,832,833,839,843,844],'w':[0.979,1.159,0.045,1.862,0.738,1.748,0.518]},'dispersal':{'p':[185,831,832,833,839,840,841,843,844],'w':[0.462,0.606,0.091,0.778,0.383,3.307,0.014,0.702,0.272]},'initial':0,'monitored':0,'temp':[4.43,3.63,5.79,9.03,10.15,13.46,14.84,14.78,11.65,10.19,9.15,9.47]},
		{'area':1.439,'action':0.17,'capacity':36.13,'local':{'p':[185,835,836,843],'w':[1.048,1.219,0.849,1.474]},'dispersal':{'p':[185,835,836,838,840,841,843],'w':[0.633,0.555,0.467,0.079,0.041,1.439,0.652]},'initial':0,'monitored':0,'temp':[4.28,3.44,5.59,8.79,9.98,13.23,14.61,14.54,11.44,10.03,9.03,9.31]},
		{'area':5.196,'action':1.47,'capacity':127.39,'local':{'p':[73,714,716,718,831,836,843],'w':[0.077,0.874,1.093,1.223,2.205,3.136,0.697]},'dispersal':{'p':[73,714,715,716,718,829,831,836,842,843],'w':[0.154,0.433,0.012,0.483,0.527,0.036,0.925,1.237,5.196,0.416]},'initial':0,'monitored':0,'temp':[4.43,3.61,5.74,9.01,10.1,13.4,14.79,14.74,11.63,10.19,9.14,9.44]},
		{'area':1.553,'action':0.8,'capacity':41.54,'local':{'p':[185,831,836,840,841,842],'w':[0.227,0.449,0.503,1.748,1.474,0.697]},'dispersal':{'p':[185,831,836,840,841,842,843],'w':[0.261,0.314,0.307,0.75,0.571,0.342,1.553]},'initial':0,'monitored':0,'temp':[4.36,3.54,5.7,8.92,10.07,13.35,14.73,14.67,11.56,10.13,9.1,9.4]},
		{'area':4.043,'action':0.49,'capacity':103.25,'local':{'p':[187,832,834,839,840,846,847,848],'w':[0.182,2.886,0.434,1.936,0.518,0.52,1.475,0.591]},'dispersal':{'p':[187,832,833,834,839,840,844,846,847,848],'w':[0.244,0.993,0.092,0.317,0.849,0.324,4.043,0.303,0.593,0.281]},'initial':0,'monitored':0,'temp':[4.52,3.76,5.99,9.2,10.34,13.69,15.09,14.99,11.83,10.3,9.26,9.61]},
		{'area':0.385,'action':0.05,'capacity':9.88,'local':{'p':[186,846,847,848],'w':[1.038,0.524,0.263,0.6]},'dispersal':{'p':[186,845,846,847,848],'w':[0.531,0.385,0.299,0.465,0.294]},'initial':0,'monitored':0,'temp':[4.58,3.83,6.15,9.32,10.5,13.86,15.27,15.13,11.94,10.37,9.34,9.7]},
		{'area':2.149,'action':0.12,'capacity':38.51,'local':{'p':[186,839,844,845,848],'w':[1.982,1.981,0.52,0.524,1.194]},'dispersal':{'p':[186,837,839,844,845,846,848],'w':[0.952,0.129,0.844,0.339,0.2,2.149,0.518]},'initial':0,'monitored':0,'temp':[4.37,3.58,5.83,9,10.2,13.52,14.91,14.81,11.65,10.14,9.13,9.47]},
		{'area':6.422,'action':0.95,'capacity':161.79,'local':{'p':[186,187,844,845,852,853],'w':[1.51,1.692,1.475,0.263,1.222,1.432]},'dispersal':{'p':[186,187,834,844,845,847,848,852,853],'w':[0.592,0.76,0.046,0.716,0.21,6.422,0.556,0.523,0.558]},'initial':0,'monitored':0,'temp':[4.61,3.87,6.21,9.37,10.54,13.94,15.36,15.21,12.01,10.41,9.36,9.74]},
		{'area':0.804,'action':0.03,'capacity':20.25,'local':{'p':[844,845,846],'w':[0.591,0.6,1.194]},'dispersal':{'p':[844,845,846,847,848],'w':[0.544,0.329,0.549,0.778,0.804]},'initial':0,'monitored':0,'temp':[4.6,3.86,6.15,9.33,10.5,13.86,15.27,15.13,11.95,10.39,9.36,9.71]},
		{'area':3.365,'action':1.53,'capacity':88.42,'local':{'p':[187,850,851,854,856],'w':[0.013,2.746,2.877,2.225,0.099]},'dispersal':{'p':[187,849,850,851,854,855,856],'w':[0.144,3.365,1.136,1.261,0.999,0.012,0.229]},'initial':0,'monitored':0,'temp':[4.54,3.82,6.08,9.32,10.38,13.84,15.25,15.17,11.99,10.36,9.25,9.68]},
		{'area':5.001,'action':1.78,'capacity':128.38,'local':{'p':[187,849,853,856,988],'w':[2.06,2.746,0.686,0.624,3.267]},'dispersal':{'p':[187,849,850,851,853,854,856,988],'w':[0.84,1.041,5.001,0.06,0.408,0.118,0.417,1.355]},'initial':0,'monitored':0,'temp':[4.58,3.86,6.19,9.37,10.51,13.95,15.35,15.24,12.06,10.43,9.32,9.75]},
		{'area':4.682,'action':1.39,'capacity':117.81,'local':{'p':[188,849,854,855,856,860,862],'w':[1.107,2.877,0.283,1.238,1.426,0.942,0.852]},'dispersal':{'p':[188,849,850,851,854,855,856,858,860,862,866],'w':[0.503,1.206,0.113,4.682,0.221,0.544,0.669,0.002,0.435,0.365,0.021]},'initial':0,'monitored':0,'temp':[4.54,3.83,6.04,9.31,10.32,13.8,15.22,15.16,11.97,10.35,9.22,9.66]},
		{'area':4.778,'action':1.1,'capacity':123.09,'local':{'p':[847,853,986,988],'w':[1.222,2.382,1.917,0.527]},'dispersal':{'p':[847,852,853,986,988],'w':[0.579,4.778,0.943,0.798,0.331]},'initial':0,'monitored':0,'temp':[4.48,3.74,6.12,9.24,10.44,13.87,15.28,15.14,11.95,10.31,9.25,9.66]},
		{'area':2.704,'action':0.14,'capacity':66.48,'local':{'p':[187,847,850,852,988],'w':[1.837,1.432,0.686,2.382,0.503]},'dispersal':{'p':[187,847,850,852,853,988],'w':[0.785,0.742,0.347,1.02,2.704,0.341]},'initial':0,'monitored':0,'temp':[4.59,3.86,6.22,9.37,10.54,13.97,15.38,15.24,12.04,10.41,9.34,9.75]},
		{'area':5.266,'action':1.23,'capacity':137.15,'local':{'p':[187,826,834,849,851,855],'w':[1.754,1.258,2.214,2.225,0.283,1.128]},'dispersal':{'p':[187,826,834,849,850,851,854,855],'w':[0.771,0.604,0.996,0.866,0.119,0.201,5.266,0.516]},'initial':0,'monitored':0,'temp':[4.48,3.76,5.95,9.23,10.23,13.69,15.11,15.05,11.87,10.26,9.18,9.59]},
		{'area':2.776,'action':0.14,'capacity':70.09,'local':{'p':[820,826,851,854,860,863],'w':[0.53,1.656,1.238,1.128,1.552,0.406]},'dispersal':{'p':[820,826,849,851,854,855,860,863],'w':[0.338,0.756,0.01,0.582,0.56,2.776,0.596,0.244]},'initial':0,'monitored':0,'temp':[4.43,3.72,5.79,9.17,10.02,13.54,14.96,14.96,11.77,10.17,9.06,9.5]},
		{'area':8.457,'action':3.78,'capacity':225.95,'local':{'p':[65,205,849,850,851,862,866,982,984,988],'w':[1.382,1.751,0.099,0.624,1.426,0.122,2.95,0.634,0.693,1.32]},'dispersal':{'p':[65,205,849,850,851,856,862,866,982,984,988],'w':[0.614,0.755,0.103,0.301,0.615,8.457,0.214,1.009,0.354,0.384,0.549]},'initial':0,'monitored':0,'temp':[4.59,3.88,6.25,9.39,10.59,14.02,15.4,15.31,12.14,10.5,9.34,9.8]},
		{'area':3.484,'action':1.87,'capacity':94.98,'local':{'p':[814,859,861,864,867,869,871,873],'w':[0.664,1.66,1.151,0.158,0.916,0.881,1.342,0.514]},'dispersal':{'p':[814,857,859,861,864,867,869,871,873],'w':[0.39,3.484,0.74,0.517,0.136,0.363,0.403,0.551,0.311]},'initial':0,'monitored':0,'temp':[4.59,3.9,6.04,9.39,10.32,13.85,15.28,15.25,12.04,10.41,9.23,9.7]},
		{'area':3.227,'action':1.91,'capacity':89.22,'local':{'p':[188,813,859,860,867],'w':[1.807,1.046,2.435,0.128,0.594]},'dispersal':{'p':[188,813,823,824,851,858,859,860,863,865,867],'w':[0.824,0.376,0.265,0.242,0.004,3.227,0.986,1.076,0.182,0.677,0.319]},'initial':0,'monitored':0,'temp':[4.45,3.76,5.78,9.22,9.99,13.56,14.99,15.01,11.8,10.18,9.04,9.51]},
		{'area':2.797,'action':1.69,'capacity':75.19,'local':{'p':[813,814,857,858,867],'w':[1.265,0.413,1.66,2.435,0.646]},'dispersal':{'p':[813,814,857,858,859,867],'w':[0.69,0.272,0.731,1.084,2.797,0.291]},'initial':0,'monitored':0,'temp':[4.51,3.83,5.85,9.3,10.06,13.64,15.08,15.09,11.87,10.25,9.09,9.57]},
		{'area':1.779,'action':0.3,'capacity':44.42,'local':{'p':[188,851,855,858,863],'w':[0.352,0.942,1.552,0.128,0.721]},'dispersal':{'p':[188,823,851,855,858,860,863,865],'w':[0.282,0.019,0.503,0.714,1.022,1.779,0.383,0.015]},'initial':0,'monitored':0,'temp':[4.45,3.75,5.82,9.21,10.05,13.59,15.01,15.01,11.81,10.2,9.08,9.53]},
		{'area':2.491,'action':0.45,'capacity':64.2,'local':{'p':[857,864,866,868,873,984],'w':[1.151,1.305,0.127,0.889,0.899,1.672]},'dispersal':{'p':[857,861,864,866,867,868,873,984],'w':[0.554,2.491,0.454,0.178,0.051,0.421,0.526,0.754]},'initial':0,'monitored':0,'temp':[4.61,3.91,6.17,9.41,10.5,13.96,15.38,15.32,12.13,10.49,9.31,9.76]},
		{'area':1.83,'action':1.44,'capacity':52.69,'local':{'p':[188,851,856,866,868],'w':[1.318,0.852,0.122,2.096,1.4]},'dispersal':{'p':[188,851,856,861,862,866,868],'w':[0.642,0.52,0.23,0.001,1.83,0.825,0.606]},'initial':0,'monitored':0,'temp':[4.59,3.89,6.14,9.39,10.46,13.92,15.33,15.27,12.08,10.45,9.29,9.74]},
		{'area':0.565,'action':0.03,'capacity':14.14,'local':{'p':[820,823,855,860],'w':[0.686,1.028,0.406,0.721]},'dispersal':{'p':[820,823,855,858,860,863],'w':[0.455,0.409,0.323,0.263,0.299,0.565]},'initial':0,'monitored':0,'temp':[4.39,3.69,5.68,9.13,9.87,13.44,14.87,14.89,11.69,10.09,8.97,9.43]},
		{'area':0.661,'action':0.5,'capacity':19.03,'local':{'p':[188,857,861,867,868],'w':[0.554,0.158,1.305,0.699,0.722]},'dispersal':{'p':[188,857,861,864,867,868],'w':[0.315,0.226,0.595,0.661,0.32,0.421]},'initial':0,'monitored':0,'temp':[4.59,3.9,6.11,9.39,10.41,13.89,15.31,15.27,12.07,10.44,9.27,9.72]},
		{'area':0.862,'action':0.19,'capacity':22.51,'local':{'p':[823,824],'w':[1.254,0.424]},'dispersal':{'p':[813,823,824,858,860,865],'w':[0.052,0.543,0.34,1.063,0.031,0.862]},'initial':0,'monitored':0,'temp':[4.38,3.69,5.63,9.13,9.79,13.4,14.84,14.88,11.67,10.06,8.93,9.41]},
		{'area':2.023,'action':1.81,'capacity':58.7,'local':{'p':[856,861,862,868,984],'w':[2.95,0.127,2.096,0.453,1.441]},'dispersal':{'p':[851,856,861,862,866,868,984],'w':[0.124,1.275,0.175,0.819,2.023,0.198,0.732]},'initial':0,'monitored':0,'temp':[4.59,3.89,6.2,9.38,10.53,13.97,15.36,15.3,12.12,10.49,9.32,9.78]},
		{'area':0.697,'action':0.22,'capacity':17.87,'local':{'p':[188,857,858,859,864],'w':[0.389,0.916,0.594,0.646,0.699]},'dispersal':{'p':[188,857,858,859,861,864,867],'w':[0.259,0.486,0.305,0.334,0.08,0.335,0.697]},'initial':0,'monitored':0,'temp':[4.56,3.87,6.01,9.35,10.27,13.79,15.22,15.2,11.99,10.36,9.2,9.66]},
		{'area':0.703,'action':0.21,'capacity':18.63,'local':{'p':[188,861,862,864,866],'w':[0.494,0.889,1.4,0.722,0.453]},'dispersal':{'p':[188,861,862,864,866,868,984],'w':[0.376,0.44,0.546,0.293,0.348,0.703,0.092]},'initial':0,'monitored':0,'temp':[4.6,3.91,6.16,9.4,10.47,13.94,15.34,15.3,12.1,10.47,9.3,9.75]},
		{'area':4.382,'action':0.78,'capacity':112.09,'local':{'p':[182,808,814,857,870,871],'w':[0.249,0.553,2.7,0.881,2.248,1.999]},'dispersal':{'p':[182,808,809,814,857,869,870,871],'w':[0.234,0.314,0.012,1.03,0.508,4.382,0.967,0.877]},'initial':0,'monitored':0,'temp':[4.71,4.04,6.14,9.55,10.4,13.98,15.44,15.39,12.15,10.5,9.31,9.79]},
		{'area':5.137,'action':0.68,'capacity':131.46,'local':{'p':[182,189,812,869,871,877,879],'w':[0.597,1.581,1.822,2.248,0.719,0.389,1.193]},'dispersal':{'p':[182,189,808,812,869,870,871,877,879],'w':[0.362,0.734,0.02,0.724,0.947,5.137,0.409,0.238,0.517]},'initial':0,'monitored':0,'temp':[4.77,4.09,6.31,9.64,10.65,14.17,15.64,15.54,12.31,10.65,9.44,9.91]},
		{'area':4.124,'action':0.69,'capacity':106.35,'local':{'p':[189,857,869,870,872,873],'w':[0.663,1.342,1.999,0.719,0.737,2.637]},'dispersal':{'p':[189,857,869,870,871,872,873],'w':[0.32,0.695,0.858,0.38,4.124,0.393,1.087]},'initial':0,'monitored':0,'temp':[4.62,3.93,6.14,9.43,10.48,13.97,15.42,15.35,12.15,10.5,9.31,9.76]},
		{'area':4.436,'action':0.64,'capacity':111.41,'local':{'p':[189,871,873,971,973,980],'w':[2.807,0.737,0.632,0.995,0.892,2.639]},'dispersal':{'p':[189,871,872,873,971,973,980],'w':[1.178,0.405,4.436,0.317,0.509,0.443,1.134]},'initial':0,'monitored':0,'temp':[4.65,3.96,6.29,9.48,10.75,14.16,15.63,15.51,12.3,10.62,9.42,9.85]},
		{'area':4.255,'action':1.02,'capacity':109.27,'local':{'p':[857,861,871,872,980,984],'w':[0.514,0.899,2.637,0.632,2.102,1.374]},'dispersal':{'p':[857,861,871,872,873,979,980,984],'w':[0.323,0.44,1.061,0.402,4.255,0.017,0.884,0.653]},'initial':0,'monitored':0,'temp':[4.62,3.93,6.21,9.43,10.59,14.03,15.47,15.39,12.19,10.54,9.35,9.8]},
		{'area':7.667,'action':0.91,'capacity':194.31,'local':{'p':[181,190,803,805,810,812,877,881,882],'w':[0.448,0.698,0.09,1.106,1.791,1.509,2.234,0.898,2.173]},'dispersal':{'p':[181,190,803,805,806,810,812,874,877,881,882],'w':[0.244,0.391,0.131,0.441,0.092,0.779,0.661,7.667,0.911,0.401,0.799]},'initial':0,'monitored':0,'temp':[5.08,4.41,6.83,10.07,11.33,14.76,16.24,16.05,12.8,11.11,9.87,10.32]},
		{'area':3.005,'action':1.43,'capacity':80.36,'local':{'p':[190,878,880,973,975],'w':[2.896,0.517,0.565,0.676,1.538]},'dispersal':{'p':[190,875,876,878,879,880,881,973,975],'w':[1.143,3.005,0.02,0.737,0.034,0.251,0.094,0.417,0.695]},'initial':0,'monitored':0,'temp':[4.81,4.12,6.57,9.73,11.15,14.5,16,15.81,12.57,10.88,9.66,10.09]},
		{'area':1.512,'action':0.03,'capacity':37.19,'local':{'p':[880,881,882,884,886],'w':[0.872,1.751,0.412,1.313,0.757]},'dispersal':{'p':[190,805,875,876,880,881,882,884,886],'w':[0.047,0.011,0.025,1.512,0.431,0.706,0.314,0.616,0.377]},'initial':0,'monitored':0,'temp':[5.08,4.4,6.92,10.07,11.52,14.86,16.34,16.13,12.88,11.2,9.95,10.41]},
		{'area':3.567,'action':0.11,'capacity':88.4,'local':{'p':[190,812,870,874,879],'w':[0.943,1.621,0.389,2.234,2.19]},'dispersal':{'p':[190,812,870,874,877,879],'w':[0.542,0.764,0.29,0.966,3.567,0.976]},'initial':0,'monitored':0,'temp':[4.89,4.21,6.57,9.81,11.03,14.47,15.96,15.79,12.56,10.88,9.65,10.11]},
		{'area':6.844,'action':0.86,'capacity':172.59,'local':{'p':[875,964,969,975],'w':[0.517,2.298,0.019,0.79]},'dispersal':{'p':[875,878,880,886,887,964,968,969,974,975],'w':[0.752,6.844,0.524,0.587,0.133,0.886,0.111,0.772,0.066,0.4]},'initial':0,'monitored':0,'temp':[4.94,4.27,6.77,9.9,11.38,14.71,16.22,16.01,12.75,11.04,9.81,10.25]},
		{'area':4.854,'action':0.36,'capacity':119.53,'local':{'p':[189,190,870,877,973],'w':[2.135,1.498,1.193,2.19,1.448]},'dispersal':{'p':[189,190,870,875,877,879,973],'w':[0.905,0.711,0.603,0.029,1.001,4.854,0.705]},'initial':0,'monitored':0,'temp':[4.75,4.05,6.41,9.62,10.89,14.3,15.78,15.64,12.42,10.74,9.53,9.97]},
		{'area':0.953,'action':0.69,'capacity':27.26,'local':{'p':[190,875,876,881,886],'w':[0.071,0.565,0.872,0.168,1.21]},'dispersal':{'p':[190,875,876,878,880,881,886],'w':[0.114,0.274,0.395,0.715,0.953,0.156,0.483]},'initial':0,'monitored':0,'temp':[5.01,4.34,6.85,9.99,11.44,14.78,16.27,16.06,12.81,11.13,9.89,10.34]},
		{'area':2.326,'action':0.55,'capacity':59.52,'local':{'p':[190,874,876,880,882],'w':[1.911,0.898,1.751,0.168,1.499]},'dispersal':{'p':[190,874,875,876,880,881,882],'w':[0.776,0.512,0.075,0.702,0.2,2.326,0.709]},'initial':0,'monitored':0,'temp':[5.02,4.35,6.83,10,11.4,14.76,16.24,16.04,12.8,11.11,9.87,10.33]},
		{'area':2.603,'action':0,'capacity':63.98,'local':{'p':[805,874,876,881,884],'w':[2.959,2.173,0.412,1.499,0.312]},'dispersal':{'p':[805,874,876,881,882,884],'w':[1.235,1.058,0.223,0.621,2.603,0.27]},'initial':0,'monitored':0,'temp':[5.12,4.45,6.94,10.12,11.51,14.88,16.36,16.15,12.9,11.21,9.97,10.42]},
		{'area':2.995,'action':0.27,'capacity':76.13,'local':{'p':[887],'w':[1.402]},'dispersal':{'p':[191,883,887,888,890,893,964],'w':[0.223,2.995,0.517,0.417,0.185,0.568,1.05]},'initial':0,'monitored':0,'temp':[4.87,4.2,6.74,9.85,11.37,14.67,16.2,16,12.73,11.03,9.78,10.24]},
		{'area':5.894,'action':0.65,'capacity':146.55,'local':{'p':[803,805,876,882,886],'w':[0.683,1.33,1.313,0.312,1.592]},'dispersal':{'p':[191,801,802,803,805,876,882,884,886,887,889],'w':[0.08,0.065,0.731,0.283,0.514,0.562,0.205,5.894,0.713,0.009,0.927]},'initial':0,'monitored':0,'temp':[5.15,4.48,7.05,10.17,11.69,14.99,16.48,16.26,13,11.32,10.07,10.53]},
		{'area':5.322,'action':0.1,'capacity':124.07,'local':{'p':[192,799,804,888,889,890,892],'w':[1.179,0.081,1.741,1.543,1.994,0.718,1.843]},'dispersal':{'p':[192,799,804,885,888,889,890,892,894],'w':[0.515,0.135,0.806,5.322,0.668,0.879,0.404,0.809,0.109]},'initial':0,'monitored':0,'temp':[4.79,4.07,6.65,9.75,11.29,14.58,16.1,15.91,12.65,10.97,9.73,10.21]},
		{'area':2.682,'action':0.26,'capacity':66.79,'local':{'p':[876,880,884,887],'w':[0.757,1.21,1.592,1.639]},'dispersal':{'p':[191,876,878,880,884,886,887,889,964],'w':[0.081,0.401,0.599,0.464,0.671,2.682,0.671,0.104,0.076]},'initial':0,'monitored':0,'temp':[5.1,4.44,6.99,10.11,11.61,14.93,16.42,16.2,12.93,11.25,10,10.46]},
		{'area':2.26,'action':0.46,'capacity':57.87,'local':{'p':[883,886],'w':[1.402,1.639]},'dispersal':{'p':[191,878,883,884,886,887,888,889,964],'w':[0.743,0.147,0.568,0.023,0.677,2.26,0.035,0.17,0.751]},'initial':0,'monitored':0,'temp':[5.02,4.35,6.9,10.02,11.53,14.84,16.35,16.13,12.87,11.17,9.93,10.39]},
		{'area':3.658,'action':0.25,'capacity':92.24,'local':{'p':[191,885,889,890],'w':[2.2,1.543,1.162,2.307]},'dispersal':{'p':[191,883,885,887,888,889,890,893],'w':[0.774,0.646,0.763,0.083,3.658,0.569,0.993,0.012]},'initial':0,'monitored':0,'temp':[4.85,4.16,6.73,9.83,11.36,14.66,16.18,15.98,12.71,11.03,9.78,10.26]},
		{'area':4.623,'action':0.08,'capacity':82.82,'local':{'p':[191,802,804,885,888],'w':[1.789,0.392,0.609,1.994,1.162]},'dispersal':{'p':[191,802,804,884,885,886,887,888,889],'w':[0.599,0.406,0.368,0.925,0.853,0.13,0.063,0.533,4.623]},'initial':0,'monitored':0,'temp':[4.98,4.29,6.86,9.97,11.5,14.8,16.3,16.09,12.83,11.15,9.91,10.38]},
		{'area':4.649,'action':1.64,'capacity':123.82,'local':{'p':[192,885,888,891,893],'w':[1.299,0.718,2.307,1.368,2.534]},'dispersal':{'p':[192,883,885,888,890,891,893],'w':[0.618,0.268,0.402,0.904,4.649,0.671,0.964]},'initial':0,'monitored':0,'temp':[4.77,4.08,6.65,9.75,11.27,14.57,16.11,15.92,12.65,10.96,9.7,10.18]},
		{'area':5.46,'action':2.96,'capacity':150.17,'local':{'p':[192,890,893,946,957],'w':[3.086,1.368,1.218,1.041,3.37]},'dispersal':{'p':[192,890,891,893,946,955,957],'w':[1.361,0.608,5.46,0.591,0.599,0.013,1.362]},'initial':0,'monitored':0,'temp':[4.83,4.18,6.75,9.86,11.36,14.67,16.23,16.03,12.76,11.05,9.77,10.23]},
		{'area':1.771,'action':0.1,'capacity':43.69,'local':{'p':[798,799,885,894],'w':[0.896,0.84,1.843,1.432]},'dispersal':{'p':[192,798,799,804,885,892,894],'w':[0.106,0.326,0.411,0.117,1.036,1.771,0.66]},'initial':0,'monitored':0,'temp':[4.72,4,6.58,9.67,11.21,14.5,16.04,15.84,12.6,10.91,9.67,10.16]},
		{'area':4.409,'action':4.7,'capacity':131.5,'local':{'p':[890,891,955,957,964,967],'w':[2.534,1.218,1.817,0.309,0.785,0.662]},'dispersal':{'p':[883,888,890,891,893,955,957,964,967],'w':[0.55,0.014,1.078,0.563,4.409,0.783,0.222,0.357,0.342]},'initial':0,'monitored':0,'temp':[4.75,4.08,6.63,9.73,11.24,14.55,16.09,15.9,12.64,10.93,9.68,10.13]},
		{'area':4.181,'action':0.03,'capacity':103.16,'local':{'p':[179,798,892,896],'w':[2.156,1.452,1.432,2.027]},'dispersal':{'p':[179,192,798,799,800,885,892,894,896],'w':[1.026,0.604,0.638,0.004,0.005,0.086,0.576,4.181,0.88]},'initial':0,'monitored':0,'temp':[4.72,4.02,6.59,9.69,11.21,14.52,16.06,15.86,12.63,10.93,9.67,10.15]},
		{'area':5.256,'action':1.1,'capacity':134.14,'local':{'p':[193,797,896,897],'w':[3.514,2.878,4.233,0.164]},'dispersal':{'p':[193,794,797,895,896,897],'w':[1.408,0.054,1.264,5.256,1.869,0.221]},'initial':0,'monitored':0,'temp':[4.84,4.26,6.83,9.94,11.42,14.77,16.36,16.12,12.89,11.12,9.82,10.29]},
		{'area':16.435,'action':8.98,'capacity':445.3,'local':{'p':[179,193,794,797,894,895,898],'w':[3.53,1.04,0.778,0.314,2.027,4.233,1.107]},'dispersal':{'p':[177,179,192,193,794,797,894,895,896,898,946,947],'w':[0.006,1.475,1.366,0.493,0.427,0.171,1.091,1.561,16.435,0.498,0.942,0.126]},'initial':0,'monitored':0,'temp':[4.8,4.17,6.74,9.85,11.34,14.67,16.24,16.02,12.79,11.05,9.76,10.23]},
		{'area':4.372,'action':0.49,'capacity':102.1,'local':{'p':[193,791,797,895,898,899,904],'w':[3.407,1.385,0.562,0.164,0.066,1.616,1.778]},'dispersal':{'p':[193,791,797,895,897,898,899,904],'w':[1.262,0.642,0.324,0.192,4.372,0.208,0.699,0.742]},'initial':0,'monitored':0,'temp':[4.91,4.38,6.96,10.07,11.55,14.92,16.52,16.26,13.02,11.22,9.91,10.37]},
		{'area':9.277,'action':2.05,'capacity':230.71,'local':{'p':[193,896,897,903,904,939,942,945],'w':[2.289,1.107,0.066,0.08,2.482,0.498,1.672,1.9]},'dispersal':{'p':[67,193,896,897,898,903,904,939,942,945,946,947,949],'w':[0.037,0.967,0.458,0.092,9.277,0.099,0.976,0.295,0.693,0.684,0.089,0.711,0.143]},'initial':0,'monitored':0,'temp':[4.91,4.37,6.96,10.08,11.57,14.91,16.52,16.27,13.01,11.22,9.89,10.…
		{'area':4.541,'action':0.56,'capacity':115.21,'local':{'p':[194,790,791,897,902,904],'w':[1.479,0.729,1.121,1.616,1.13,1.652]},'dispersal':{'p':[194,790,791,897,899,902,904,905],'w':[0.749,0.349,0.553,0.754,4.541,0.508,0.742,0.056]},'initial':0,'monitored':0,'temp':[4.98,4.48,7.07,10.18,11.66,15.03,16.65,16.37,13.14,11.32,9.99,10.45]},
		{'area':3.772,'action':0.75,'capacity':95.96,'local':{'p':[195,902,905,909,910,912],'w':[0.329,2.026,2.501,1.452,1.428,0.489]},'dispersal':{'p':[195,782,900,901,902,905,909,910,912],'w':[0.294,0.028,3.772,0.005,0.946,1.07,0.673,0.534,0.251]},'initial':0,'monitored':0,'temp':[5.08,4.6,7.2,10.29,11.79,15.16,16.79,16.49,13.28,11.43,10.09,10.55]},
		{'area':4.103,'action':0.02,'capacity':93.89,'local':{'p':[194,195,903,905,906,939,940],'w':[0.104,1.566,0.453,2.021,0.933,0.478,2.52]},'dispersal':{'p':[194,195,900,901,903,905,906,939,940],'w':[0.135,0.797,0.004,4.103,0.227,0.853,0.346,0.296,1.06]},'initial':0,'monitored':0,'temp':[5.02,4.54,7.14,10.23,11.73,15.09,16.72,16.45,13.21,11.37,10.03,10.48]},
		{'area':3.659,'action':0.43,'capacity':92.67,'local':{'p':[194,782,790,899,900,905,909],'w':[0.138,0.548,3.075,1.13,2.026,0.957,0.268]},'dispersal':{'p':[194,782,783,790,899,900,902,905,909],'w':[0.123,0.292,0.086,1.268,0.572,0.793,3.659,0.421,0.2]},'initial':0,'monitored':0,'temp':[5.08,4.59,7.19,10.31,11.79,15.18,16.8,16.49,13.28,11.43,10.09,10.56]},
		{'area':1.891,'action':0.13,'capacity':47.77,'local':{'p':[898,901,904,906,939],'w':[0.08,0.453,1.577,1.638,2.254]},'dispersal':{'p':[898,901,903,904,906,939],'w':[0.204,0.347,1.891,0.745,0.648,0.968]},'initial':0,'monitored':0,'temp':[4.98,4.48,7.08,10.19,11.68,15.04,16.66,16.39,13.14,11.32,9.98,10.44]},
		{'area':4.692,'action':4.31,'capacity':135.8,'local':{'p':[194,897,898,899,903,906],'w':[0.45,1.778,2.482,1.652,1.577,0.513]},'dispersal':{'p':[193,194,897,898,899,903,904,906,939],'w':[0.106,0.26,0.766,1.109,0.706,0.621,4.692,0.226,0.105]},'initial':0,'monitored':0,'temp':[4.94,4.42,7.02,10.12,11.61,14.97,16.58,16.32,13.07,11.26,9.94,10.39]},
		{'area':3.471,'action':0,'capacity':85.87,'local':{'p':[194,195,900,901,902],'w':[2.027,0.338,2.501,2.021,0.957]},'dispersal':{'p':[194,195,899,900,901,902,905,906,912],'w':[0.784,0.306,0.079,1.006,0.874,0.5,3.471,0.058,0.003]},'initial':0,'monitored':0,'temp':[5.04,4.57,7.17,10.26,11.76,15.12,16.75,16.46,13.24,11.4,10.06,10.51]},
		{'area':1.156,'action':0.13,'capacity':29.02,'local':{'p':[194,901,903,904],'w':[1.615,0.933,1.638,0.513]},'dispersal':{'p':[194,901,903,904,905,906],'w':[0.688,0.536,0.684,0.39,0.08,1.156]},'initial':0,'monitored':0,'temp':[5,4.51,7.11,10.21,11.7,15.06,16.69,16.41,13.17,11.35,10.01,10.46]},
		{'area':2.216,'action':1.13,'capacity':60.69,'local':{'p':[780,908,913],'w':[1.518,0.495,2.487]},'dispersal':{'p':[780,907,908,909,910,911,912,913],'w':[0.737,2.216,0.243,0.034,0.079,0.146,1.051,1.029]},'initial':0,'monitored':0,'temp':[5.15,4.68,7.28,10.31,11.86,15.18,16.85,16.52,13.37,11.49,10.13,10.61]},
		{'area':3.384,'action':0.17,'capacity':84.25,'local':{'p':[773,907,911,913,918],'w':[0.167,0.495,2.877,2.295,0.932]},'dispersal':{'p':[773,776,907,908,911,912,913,918],'w':[0.192,0.01,0.231,3.384,1.651,0.037,0.95,0.595]},'initial':0,'monitored':0,'temp':[5.18,4.71,7.31,10.31,11.91,15.19,16.88,16.54,13.39,11.52,10.15,10.62]},
		{'area':2.876,'action':1.55,'capacity':78.47,'local':{'p':[782,784,900,902,910],'w':[1.312,1.439,1.452,0.268,1.937]},'dispersal':{'p':[780,782,784,900,902,907,909,910,912],'w':[0.29,0.633,0.534,0.636,0.245,0.052,2.876,0.751,0.063]},'initial':0,'monitored':0,'temp':[5.13,4.66,7.26,10.33,11.85,15.21,16.86,16.53,13.35,11.48,10.13,10.6]},
		{'area':1.619,'action':0.48,'capacity':40.56,'local':{'p':[900,909,912],'w':[1.428,1.937,2.488]},'dispersal':{'p':[780,900,907,909,910,912],'w':[0.146,0.775,0.097,0.774,1.619,1.056]},'initial':0,'monitored':0,'temp':[5.09,4.62,7.22,10.28,11.8,15.15,16.8,16.49,13.31,11.44,10.1,10.56]},
		{'area':6.101,'action':0.23,'capacity':151.78,'local':{'p':[195,196,908,912,914,917,918],'w':[1.029,2.203,2.877,1.919,1.424,1.094,0.59]},'dispersal':{'p':[195,196,907,908,911,912,914,917,918],'w':[0.542,0.975,0.171,1.544,6.101,0.711,0.612,0.461,0.36]},'initial':0,'monitored':0,'temp':[5.12,4.64,7.24,10.26,11.83,15.13,16.82,16.5,13.32,11.46,10.1,10.56]},
		{'area':5.419,'action':0.58,'capacity':134.2,'local':{'p':[195,900,910,911],'w':[3.198,0.489,2.488,1.919]},'dispersal':{'p':[195,780,900,905,907,908,909,910,911,912],'w':[1.354,0.091,0.377,0.012,1.079,0.051,0.05,0.899,0.831,5.419]},'initial':0,'monitored':0,'temp':[5.08,4.62,7.21,10.25,11.78,15.12,16.78,16.47,13.3,11.43,10.08,10.55]},
		{'area':4.428,'action':0.43,'capacity':111.81,'local':{'p':[772,773,776,780,907,908],'w':[3.156,0.278,0.343,1.358,2.487,2.295]},'dispersal':{'p':[772,773,776,777,780,907,908,913,918],'w':[1.138,0.266,0.213,0.001,0.709,1.024,1.033,4.428,0.063]},'initial':0,'monitored':0,'temp':[5.19,4.72,7.32,10.33,11.91,15.2,16.89,16.53,13.41,11.52,10.16,10.63]},
		{'area':3.18,'action':0.18,'capacity':79.21,'local':{'p':[195,911,917,933,934],'w':[1.467,1.424,1.325,1.536,0.986]},'dispersal':{'p':[195,911,914,917,933,934],'w':[0.768,0.696,3.18,0.631,0.622,0.525]},'initial':0,'monitored':0,'temp':[5.04,4.56,7.16,10.19,11.73,15.05,16.73,16.45,13.24,11.38,10.04,10.49]},
		{'area':3.908,'action':0.03,'capacity':95.74,'local':{'p':[916,918,919,925],'w':[1.081,1.162,2.117,1.695]},'dispersal':{'p':[197,915,916,918,919,925,926],'w':[0.099,3.908,1.161,0.629,0.742,0.759,0.108]},'initial':0,'monitored':0,'temp':[5.16,4.64,7.29,10.31,11.95,15.23,16.96,16.64,13.37,11.54,10.14,10.59]},
		{'area':6.769,'action':0.47,'capacity':168.94,'local':{'p':[196,915,918,925],'w':[4.233,1.081,0.818,1.92]},'dispersal':{'p':[68,196,915,916,917,918,925],'w':[1.11,1.663,1.104,6.769,0.109,0.503,1.058]},'initial':0,'monitored':0,'temp':[5.16,4.65,7.29,10.31,11.91,15.19,16.91,16.61,13.36,11.51,10.14,10.59]},
		{'area':3.309,'action':0,'capacity':82.44,'local':{'p':[68,911,914,933],'w':[2.527,1.094,1.325,1.88]},'dispersal':{'p':[68,196,911,914,916,917,933],'w':[1.094,0.364,0.589,0.571,0.006,3.309,0.868]},'initial':0,'monitored':0,'temp':[5.09,4.61,7.22,10.24,11.8,15.11,16.8,16.51,13.29,11.44,10.08,10.53]},
		{'area':7.893,'action':1.02,'capacity':195.13,'local':{'p':[196,773,908,911,915,916,919],'w':[0.79,3.03,0.932,0.59,1.162,0.818,1.421]},'dispersal':{'p':[196,197,763,773,908,911,913,915,916,918,919,920],'w':[0.725,0.147,0.173,1.262,0.446,0.267,0.034,0.481,0.314,7.893,0.561,0.401]},'initial':0,'monitored':0,'temp':[5.2,4.7,7.34,10.35,12,15.28,16.99,16.63,13.43,11.58,10.18,10.64]},
		{'area':1.635,'action':0.02,'capacity':40.47,'local':{'p':[915,918,925],'w':[2.117,1.421,0.051]},'dispersal':{'p':[197,915,918,919,920,925,926],'w':[1.094,0.913,0.65,1.635,0.069,0.09,0.127]},'initial':0,'monitored':0,'temp':[5.17,4.64,7.3,10.33,12,15.28,17.01,16.67,13.39,11.57,10.15,10.61]},
		{'area':8.913,'action':0.11,'capacity':180,'local':{'p':[197,198,763,764,767,921,924],'w':[2.984,2.012,2.079,1.135,2.306,0.008,0.365]},'dispersal':{'p':[197,198,763,764,767,773,918,919,920,921,924],'w':[1.121,0.867,0.814,0.514,0.98,0.045,0.549,0.065,8.913,0.11,0.253]},'initial':0,'monitored':0,'temp':[5.1,4.52,7.21,10.27,12,15.3,17.04,16.65,13.36,11.57,10.1,10.56]},
		{'area':3.701,'action':0.15,'capacity':88.9,'local':{'p':[197,198,920,922,923,931],'w':[2.645,0.88,0.008,1.146,1.702,1.471]},'dispersal':{'p':[197,198,920,921,922,923,930,931],'w':[1.081,0.481,0.142,3.701,0.52,0.596,0.134,0.678]},'initial':0,'monitored':0,'temp':[5.03,4.44,7.12,10.15,11.85,15.11,16.87,16.54,13.24,11.44,10.01,10.47]},
		{'area':1.883,'action':0.01,'capacity':30.59,'local':{'p':[198,921,923],'w':[1.401,1.146,1.334]},'dispersal':{'p':[198,921,922,923,930],'w':[0.665,0.599,1.883,0.544,0.004]},'initial':0,'monitored':0,'temp':[4.92,4.3,6.98,10,11.72,14.96,16.73,16.41,13.11,11.33,9.9,10.36]},
		{'area':1.286,'action':0.04,'capacity':31.4,'local':{'p':[921,922,930,931],'w':[1.702,1.334,1.539,0.003]},'dispersal':{'p':[921,922,923,930,931],'w':[0.746,0.588,1.286,0.642,0.171]},'initial':0,'monitored':0,'temp':[4.96,4.37,7.04,10.05,11.75,14.98,16.75,16.45,13.15,11.36,9.94,10.4]},
		{'area':5.208,'action':0.04,'capacity':63.29,'local':{'p':[172,198,767,920],'w':[1.418,1.749,2.563,0.365]},'dispersal':{'p':[172,198,767,920,924],'w':[0.584,0.722,1.091,0.277,5.208]},'initial':0,'monitored':0,'temp':[4.83,4.17,6.88,9.95,11.71,15.01,16.78,16.38,13.07,11.32,9.84,10.31]},
		{'area':9.344,'action':0.08,'capacity':155.79,'local':{'p':[214,915,916,919,1054,1057],'w':[2.012,1.695,1.92,0.051,0.624,0.328]},'dispersal':{'p':[68,197,214,915,916,919,925,926,927,928,929,1054,1057],'w':[0.887,0.077,0.799,0.682,0.996,0.051,9.344,0.713,0.4,0.096,0.24,0.265,0.163]},'initial':0,'monitored':0,'temp':[5.1,4.59,7.23,10.25,11.85,15.12,16.86,16.6,13.3,11.47,10.09,10.53]},
		{'area':3.124,'action':0,'capacity':77.01,'local':{'p':[197,199,927,929,931],'w':[0.73,1.059,0.677,0.4,2.656]},'dispersal':{'p':[197,199,915,919,925,926,927,929,931],'w':[0.385,0.536,0.101,0.051,0.714,3.124,0.22,0.175,1.113]},'initial':0,'monitored':0,'temp':[5.11,4.57,7.24,10.26,11.9,15.16,16.91,16.62,13.31,11.49,10.09,10.54]},
		{'area':0.459,'action':0.12,'capacity':10.93,'local':{'p':[926,929],'w':[0.677,1.468]},'dispersal':{'p':[214,925,926,927,928,929],'w':[0.023,0.781,0.418,0.459,0.03,0.657]},'initial':0,'monitored':0,'temp':[5.09,4.57,7.22,10.24,11.85,15.11,16.86,16.6,13.29,11.46,10.08,10.52]},
		{'area':5.696,'action':0.33,'capacity':115,'local':{'p':[199,929],'w':[2.111,0.626]},'dispersal':{'p':[199,214,925,927,928,929,1057],'w':[0.819,1.115,0.106,0.005,5.696,0.261,0.239]},'initial':0,'monitored':0,'temp':[5.02,4.49,7.14,10.14,11.76,15.01,16.78,16.56,13.22,11.39,10.01,10.45]},
		{'area':0.895,'action':0,'capacity':14.71,'local':{'p':[199,926,927,928],'w':[1.538,0.4,1.468,0.626]},'dispersal':{'p':[199,214,925,926,927,928,929],'w':[0.667,0.097,0.259,0.359,0.398,0.339,0.895]},'initial':0,'monitored':0,'temp':[5.08,4.56,7.21,10.23,11.84,15.09,16.85,16.6,13.28,11.45,10.07,10.52]},
		{'area':3.047,'action':0.14,'capacity':76.24,'local':{'p':[199,923,931],'w':[1.052,1.539,1.888]},'dispersal':{'p':[199,921,922,923,930,931],'w':[0.553,0.124,0.002,0.58,3.047,0.783]},'initial':0,'monitored':0,'temp':[4.98,4.4,7.06,10.06,11.73,14.96,16.73,16.46,13.15,11.36,9.95,10.4]},
		{'area':3.165,'action':0.25,'capacity':80.04,'local':{'p':[197,199,921,923,926,930],'w':[1.006,0.564,1.471,0.003,2.656,1.888]},'dispersal':{'p':[197,199,921,923,926,930,931],'w':[0.569,0.401,0.594,0.082,1.072,0.817,3.165]},'initial':0,'monitored':0,'temp':[5.07,4.51,7.18,10.2,11.87,15.12,16.87,16.58,13.27,11.46,10.05,10.5]},
		{'area':1.981,'action':0.06,'capacity':49.55,'local':{'p':[200,934,935],'w':[1.76,0.561,1.736]},'dispersal':{'p':[200,932,934,935,937,1049],'w':[0.721,1.981,0.387,0.729,0.788,0.089]},'initial':0,'monitored':0,'temp':[5.02,4.52,7.14,10.21,11.73,15.06,16.74,16.49,13.21,11.37,10.02,10.46]},
		{'area':3.238,'action':0.03,'capacity':79.37,'local':{'p':[68,200,914,917,934],'w':[0.521,1.823,1.536,1.88,1.683]},'dispersal':{'p':[68,200,914,917,933,934],'w':[0.39,0.88,0.674,0.765,3.238,0.772]},'initial':0,'monitored':0,'temp':[5.05,4.56,7.17,10.2,11.74,15.06,16.75,16.48,13.24,11.39,10.04,10.49]},
		{'area':6.124,'action':0.31,'capacity':152.39,'local':{'p':[195,200,914,932,933,935,940],'w':[1.868,1.587,0.986,0.561,1.683,1.507,1.171]},'dispersal':{'p':[195,200,914,932,933,934,935,940],'w':[0.848,0.71,0.45,0.283,0.704,6.124,0.646,0.591]},'initial':0,'monitored':0,'temp':[5.01,4.53,7.13,10.19,11.71,15.04,16.71,16.45,13.21,11.36,10.02,10.46]},
		{'area':4.01,'action':0.57,'capacity':102.72,'local':{'p':[201,932,934,940],'w':[2.089,1.736,1.507,0.882]},'dispersal':{'p':[201,932,934,935,937,940],'w':[0.836,0.692,0.741,4.01,0.825,0.481]},'initial':0,'monitored':0,'temp':[5.01,4.51,7.12,10.21,11.72,15.06,16.72,16.46,13.19,11.36,10.01,10.45]},
		{'area':6.107,'action':4.51,'capacity':173.75,'local':{'p':[937,938,1029,1043],'w':[3.293,2.097,0.448,1.861]},'dispersal':{'p':[201,936,937,938,943,1029,1043],'w':[0.229,6.107,1.338,0.857,0.626,0.299,0.854]},'initial':0,'monitored':0,'temp':[4.9,4.36,6.96,10.09,11.61,14.95,16.57,16.35,13.04,11.23,9.88,10.32]},
		{'area':13.373,'action':1.46,'capacity':336.78,'local':{'p':[213,936,1041,1042,1043,1049],'w':[0.846,3.293,0.398,3.821,0.54,2.238]},'dispersal':{'p':[200,201,213,932,935,936,937,943,1041,1042,1043,1049],'w':[0.127,0.77,0.422,0.586,0.626,1.3,13.373,0.04,0.222,1.484,0.306,0.945]},'initial':0,'monitored':0,'temp':[5.01,4.49,7.12,10.23,11.75,15.09,16.74,16.51,13.2,11.36,10.01,10.45]},
		{'area':3.499,'action':0.79,'capacity':89.69,'local':{'p':[936,949,950,952,1029],'w':[2.097,1.868,0.161,0.742,1.679]},'dispersal':{'p':[936,938,943,949,950,952,1029],'w':[0.97,3.499,0.687,0.693,0.185,0.284,0.746]},'initial':0,'monitored':0,'temp':[4.83,4.28,6.87,10,11.51,14.85,16.46,16.24,12.95,11.15,9.81,10.25]},
		{'area':3.478,'action':0.39,'capacity':88.27,'local':{'p':[898,901,903,940,941,942],'w':[0.498,0.478,2.254,0.4,2.437,1.598]},'dispersal':{'p':[898,901,903,904,939,940,941,942],'w':[0.293,0.296,0.881,0.077,3.478,0.256,0.993,0.755]},'initial':0,'monitored':0,'temp':[4.98,4.48,7.08,10.2,11.69,15.04,16.66,16.41,13.14,11.32,9.98,10.43]},
		{'area':4.332,'action':0.31,'capacity':107.19,'local':{'p':[195,201,901,934,935,939,941],'w':[0.515,1.248,2.52,1.171,0.882,0.4,1.326]},'dispersal':{'p':[195,201,901,934,935,939,940,941],'w':[0.332,0.556,1.035,0.551,0.441,0.281,4.332,0.506]},'initial':0,'monitored':0,'temp':[5.01,4.53,7.13,10.22,11.73,15.07,16.72,16.45,13.2,11.36,10.02,10.47]},
		{'area':2.503,'action':0.68,'capacity':65.29,'local':{'p':[201,939,940,942,943],'w':[2.565,2.437,1.326,0.726,0.014]},'dispersal':{'p':[201,939,940,941,942,943],'w':[1.126,1.018,0.658,2.503,0.362,0.163]},'initial':0,'monitored':0,'temp':[4.99,4.49,7.1,10.21,11.72,15.06,16.69,16.43,13.16,11.34,9.99,10.44]},
		{'area':3.34,'action':0.8,'capacity':86.31,'local':{'p':[898,939,941,943,945],'w':[1.672,1.598,0.726,2.409,1.107]},'dispersal':{'p':[201,898,939,941,942,943,945],'w':[0.141,0.787,0.697,0.316,3.34,1.039,0.509]},'initial':0,'monitored':0,'temp':[4.96,4.43,7.04,10.16,11.66,15,16.62,16.37,13.09,11.28,9.94,10.39]},
		{'area':3.485,'action':0.91,'capacity':89.74,'local':{'p':[201,941,942,945],'w':[1.252,0.014,2.409,0.892]},'dispersal':{'p':[201,936,937,938,941,942,943,945,949],'w':[0.531,0.692,0.036,0.434,0.116,0.948,3.485,0.389,0.611]},'initial':0,'monitored':0,'temp':[4.96,4.43,7.04,10.17,11.66,15.01,16.63,16.38,13.09,11.28,9.94,10.38]},
		{'area':3.993,'action':0.19,'capacity':99.97,'local':{'p':[67,947,951,958,959,1030,1032],'w':[2.637,0.242,2.785,1.649,0.648,0.375,0.018]},'dispersal':{'p':[67,944,947,949,951,956,958,959,1030,1031,1032],'w':[1.057,3.993,0.222,0.039,1.085,0.05,0.678,0.339,0.215,0.057,0.086]},'initial':0,'monitored':0,'temp':[4.91,4.33,6.92,10.04,11.53,14.86,16.45,16.23,12.94,11.18,9.85,10.29]},
		{'area':2.002,'action':0.54,'capacity':51.62,'local':{'p':[898,942,943],'w':[1.9,1.107,0.892]},'dispersal':{'p':[67,898,942,943,945,947,949],'w':[0.035,0.913,0.486,0.415,2.002,0.054,0.89]},'initial':0,'monitored':0,'temp':[4.93,4.39,7,10.12,11.61,14.96,16.57,16.32,13.04,11.24,9.91,10.35]},
		{'area':6.415,'action':9.06,'capacity':204.09,'local':{'p':[192,891,947,956,957],'w':[1.058,1.041,2.875,0.962,1.546]},'dispersal':{'p':[192,891,896,898,946,947,956,957],'w':[0.445,0.456,1.132,0.089,6.415,1.185,0.51,0.625]},'initial':0,'monitored':0,'temp':[4.9,4.3,6.88,9.99,11.48,14.81,16.38,16.16,12.9,11.16,9.85,10.31]},
		{'area':5.317,'action':0.62,'capacity':132.86,'local':{'p':[67,944,946,949,956,958],'w':[2.58,0.242,2.875,0.256,1.398,0.049]},'dispersal':{'p':[67,896,898,944,945,946,947,949,956,958],'w':[0.99,0.126,0.822,0.215,0.042,1.146,5.317,0.126,0.581,0.146]},'initial':0,'monitored':0,'temp':[4.92,4.34,6.93,10.05,11.54,14.87,16.46,16.23,12.96,11.19,9.87,10.32]},
		{'area':1.208,'action':0.75,'capacity':33.59,'local':{'p':[950,952,1029,1032,1033],'w':[0.938,0.753,0.761,1.298,0.636]},'dispersal':{'p':[948,950,951,952,1029,1032,1033],'w':[1.208,0.446,0.005,0.301,0.405,0.669,0.429]},'initial':0,'monitored':0,'temp':[4.65,4.06,6.61,9.76,11.26,14.6,16.19,16,12.71,10.94,9.61,10.04]},
		{'area':3.55,'action':0.54,'capacity':89.29,'local':{'p':[67,938,947,950,951],'w':[2.85,1.868,0.256,0.797,0.545]},'dispersal':{'p':[67,898,938,943,944,945,947,949,950,951,952],'w':[1.104,0.194,0.792,0.437,0.012,0.738,0.21,3.55,0.359,0.288,0.035]},'initial':0,'monitored':0,'temp':[4.91,4.36,6.96,10.09,11.58,14.92,16.53,16.3,13,11.21,9.87,10.31]},
		{'area':1.263,'action':0.22,'capacity':32.24,'local':{'p':[938,948,949,951,952,1032],'w':[0.161,0.938,0.797,1.422,0.908,0.334]},'dispersal':{'p':[938,948,949,950,951,952,1032],'w':[0.189,0.382,0.441,1.263,0.632,0.39,0.29]},'initial':0,'monitored':0,'temp':[4.76,4.19,6.77,9.9,11.4,14.74,16.34,16.13,12.84,11.06,9.73,10.16]},
		{'area':2.551,'action':0.13,'capacity':62.52,'local':{'p':[67,944,949,950,1032],'w':[0.246,2.785,0.545,1.422,2.421]},'dispersal':{'p':[67,944,948,949,950,951,1030,1031,1032],'w':[0.208,1.095,0.008,0.358,0.621,2.551,0.168,0.093,0.908]},'initial':0,'monitored':0,'temp':[4.83,4.26,6.83,9.96,11.46,14.8,16.39,16.18,12.88,11.11,9.78,10.22]},
		{'area':0.643,'action':0.43,'capacity':17.99,'local':{'p':[938,948,950,1029],'w':[0.742,0.753,0.908,1.144]},'dispersal':{'p':[938,948,949,950,952,1029],'w':[0.438,0.375,0.074,0.46,0.643,0.569]},'initial':0,'monitored':0,'temp':[4.71,4.13,6.7,9.84,11.34,14.68,16.29,16.08,12.79,11.01,9.68,10.11]},
		{'area':2.666,'action':0.68,'capacity':68.4,'local':{'p':[202,954,955,959,963,1024],'w':[1.349,2.616,2.438,0.32,0.096,0.439]},'dispersal':{'p':[202,953,954,955,959,963,967,1024],'w':[0.664,2.666,0.972,0.982,0.291,0.135,0.101,0.266]},'initial':0,'monitored':0,'temp':[4.7,4.07,6.58,9.7,11.2,14.5,16.06,15.88,12.62,10.89,9.61,10.05]},
		{'area':2.589,'action':0.21,'capacity':61.94,'local':{'p':[953,959,1018,1024],'w':[2.616,0.877,1.574,1.879]},'dispersal':{'p':[202,953,954,959,1018,1024],'w':[0.01,1.14,2.589,0.5,0.721,0.921]},'initial':0,'monitored':0,'temp':[4.63,4,6.49,9.61,11.11,14.41,15.97,15.8,12.54,10.82,9.54,9.97]},
		{'area':5.477,'action':0.5,'capacity':138.54,'local':{'p':[202,893,953,957,963,967],'w':[1.488,1.817,2.438,0.775,0.025,2.748]},'dispersal':{'p':[202,891,893,953,955,957,963,967,1024],'w':[0.669,0.006,0.84,0.986,5.477,0.405,0.125,1.123,0.062]},'initial':0,'monitored':0,'temp':[4.73,4.09,6.61,9.72,11.22,14.53,16.08,15.9,12.64,10.92,9.65,10.09]},
		{'area':2.34,'action':0.18,'capacity':58.54,'local':{'p':[202,946,947,957,958],'w':[0.693,0.962,1.398,1.109,2.387]},'dispersal':{'p':[67,202,944,946,947,956,957,958],'w':[0.011,0.432,0.144,0.45,0.601,2.34,0.612,0.909]},'initial':0,'monitored':0,'temp':[4.92,4.31,6.89,10,11.49,14.82,16.39,16.18,12.9,11.16,9.85,10.3]},
		{'area':4.212,'action':0.72,'capacity':107.9,'local':{'p':[202,891,893,946,955,956],'w':[1.569,3.37,0.309,1.546,0.775,1.109]},'dispersal':{'p':[202,891,893,946,955,956,957],'w':[0.649,1.367,0.269,0.778,0.426,0.53,4.212]},'initial':0,'monitored':0,'temp':[4.85,4.22,6.78,9.89,11.39,14.7,16.26,16.06,12.8,11.07,9.78,10.23]},
		{'area':2.994,'action':2.33,'capacity':86.35,'local':{'p':[202,944,947,956,959],'w':[1.869,1.649,0.049,2.387,1.2]},'dispersal':{'p':[67,202,944,947,956,958,959],'w':[0.015,0.857,0.774,0.17,0.916,2.994,0.63]},'initial':0,'monitored':0,'temp':[4.93,4.34,6.91,10.02,11.52,14.84,16.41,16.21,12.93,11.18,9.86,10.3]},
		{'area':5.614,'action':0.55,'capacity':141.33,'local':{'p':[202,944,953,954,958,1018,1022,1030],'w':[1.397,0.648,0.32,0.877,1.2,1.815,0.424,2.439]},'dispersal':{'p':[202,944,953,954,958,959,1018,1022,1025,1030],'w':[0.576,0.401,0.203,0.392,0.535,5.614,0.729,0.233,0.061,1.003]},'initial':0,'monitored':0,'temp':[4.83,4.24,6.78,9.9,11.4,14.72,16.28,16.09,12.81,11.07,9.75,10.18]},
		{'area':1.685,'action':0.02,'capacity':42.21,'local':{'p':[968,976],'w':[0.332,2.195]},'dispersal':{'p':[960,961,962,965,968,976],'w':[1.685,0.009,0.726,0.799,0.22,1.035]},'initial':0,'monitored':0,'temp':[4.82,4.18,6.65,9.78,11.31,14.62,16.18,15.95,12.68,10.89,9.68,10.06]},
		{'area':1.472,'action':1.21,'capacity':37.12,'local':{'p':[203,962,963,965],'w':[1.494,2.348,0.179,1.653]},'dispersal':{'p':[203,960,961,962,963,965],'w':[0.684,0.024,1.472,1.141,0.254,0.638]},'initial':0,'monitored':0,'temp':[4.78,4.15,6.63,9.76,11.28,14.58,16.14,15.93,12.66,10.88,9.66,10.06]},
		{'area':3.345,'action':4.7,'capacity':105.87,'local':{'p':[961,963,965,1013,1014],'w':[2.348,0.854,0.638,0.18,3.25]},'dispersal':{'p':[203,960,961,962,963,965,972,976,1009,1013,1014],'w':[0.051,0.699,0.833,3.345,0.444,0.278,0.106,0.482,0.011,0.192,1.281]},'initial':0,'monitored':0,'temp':[4.79,4.16,6.63,9.77,11.3,14.6,16.15,15.94,12.67,10.88,9.66,10.04]},
		{'area':3.462,'action':1.22,'capacity':91.52,'local':{'p':[203,953,955,961,962,967,1013,1024],'w':[0.862,0.096,0.025,0.179,0.854,1.929,1.577,1.812]},'dispersal':{'p':[203,953,955,961,962,963,967,1013,1014,1024],'w':[0.414,0.14,0.106,0.129,0.393,3.462,0.78,0.691,0.041,0.746]},'initial':0,'monitored':0,'temp':[4.62,3.97,6.44,9.57,11.08,14.37,15.92,15.75,12.49,10.76,9.51,9.93]},
		{'area':8.677,'action':2.72,'capacity':226.74,'local':{'p':[203,878,893,965,967],'w':[2.106,2.298,0.785,1.06,1.873]},'dispersal':{'p':[203,878,883,886,887,893,964,965,966,967,968,969],'w':[0.824,0.957,0.876,0.069,0.718,0.371,8.677,0.558,0.879,0.826,0.447,0.087]},'initial':0,'monitored':0,'temp':[4.89,4.23,6.76,9.88,11.38,14.7,16.23,16.02,12.75,11.03,9.79,10.22]},
		{'area':2.16,'action':0.05,'capacity':51.23,'local':{'p':[203,961,962,964],'w':[0.505,1.653,0.638,1.06]},'dispersal':{'p':[203,960,961,962,964,965,966,968,976],'w':[0.317,0.638,0.607,0.397,0.319,2.16,0.087,0.609,0.011]},'initial':0,'monitored':0,'temp':[4.84,4.21,6.69,9.82,11.33,14.65,16.2,15.98,12.71,10.93,9.71,10.11]},
		{'area':1.234,'action':0.39,'capacity':31.56,'local':{'p':[968],'w':[1.546]},'dispersal':{'p':[203,964,965,966,968],'w':[0.235,1.16,0.074,1.234,0.67]},'initial':0,'monitored':0,'temp':[4.87,4.22,6.72,9.85,11.35,14.67,16.21,16,12.73,10.98,9.75,10.17]},
		{'area':5.045,'action':2.42,'capacity':135.62,'local':{'p':[203,893,955,963,964],'w':[1.702,0.662,2.748,1.929,1.873]},'dispersal':{'p':[203,893,953,955,963,964,967,1024],'w':[0.758,0.41,0.107,1.088,0.82,0.828,5.045,0.055]},'initial':0,'monitored':0,'temp':[4.73,4.07,6.58,9.69,11.2,14.51,16.05,15.87,12.61,10.88,9.63,10.06]},
		{'area':2.657,'action':0.88,'capacity':66.74,'local':{'p':[960,966,969,976],'w':[0.332,1.546,2.231,0.561]},'dispersal':{'p':[878,960,964,965,966,968,969,976],'w':[0.12,0.185,0.498,0.441,0.558,2.657,0.928,0.353]},'initial':0,'monitored':0,'temp':[4.85,4.2,6.68,9.81,11.32,14.64,16.18,15.96,12.7,10.94,9.72,10.13]},
		{'area':3.492,'action':0.96,'capacity':90.75,'local':{'p':[66,878,968,974,975,976],'w':[0.028,0.019,2.231,2.645,0.033,0.918]},'dispersal':{'p':[66,878,964,968,969,970,974,975,976],'w':[0.143,0.925,0.089,0.908,3.492,0.001,0.938,0.152,0.471]},'initial':0,'monitored':0,'temp':[4.76,4.09,6.56,9.69,11.19,14.51,16.04,15.84,12.58,10.84,9.63,10.04]},
		{'area':3.646,'action':1.92,'capacity':100.58,'local':{'p':[66,972,976,1005],'w':[3.192,2.314,1.267,1.566]},'dispersal':{'p':[66,969,970,972,974,976,1005],'w':[1.386,0.002,3.646,0.962,0.001,0.666,0.817]},'initial':0,'monitored':0,'temp':[4.62,3.95,6.37,9.51,11.08,14.39,15.94,15.71,12.46,10.64,9.47,9.83]},
		{'area':4.314,'action':0.89,'capacity':103.37,'local':{'p':[204,872,973,977,979,980],'w':[0.644,0.995,2.734,3.131,0.887,0.449]},'dispersal':{'p':[204,872,971,973,975,977,979,980],'w':[0.402,0.497,4.314,1.115,0.092,1.287,0.42,0.22]},'initial':0,'monitored':0,'temp':[4.61,3.91,6.31,9.44,10.87,14.23,15.71,15.55,12.34,10.62,9.42,9.83]},
		{'area':5.882,'action':2.32,'capacity':156.42,'local':{'p':[61,970,976,1005],'w':[1.744,2.314,2.912,1.083]},'dispersal':{'p':[61,962,970,972,976,1005,1009,1014],'w':[0.667,0.062,0.978,5.882,1.098,0.572,1.479,0.239]},'initial':0,'monitored':0,'temp':[4.78,4.14,6.58,9.73,11.32,14.62,16.18,15.94,12.66,10.81,9.63,9.97]},
		{'area':4.949,'action':0.08,'capacity':121.85,'local':{'p':[189,190,872,875,879,971,975,977],'w':[0.912,0.221,0.892,0.676,1.448,2.734,1.711,0.146]},'dispersal':{'p':[189,190,872,875,879,971,973,975,977],'w':[0.395,0.166,0.476,0.324,0.635,1.05,4.949,0.754,0.199]},'initial':0,'monitored':0,'temp':[4.63,3.92,6.32,9.48,10.87,14.23,15.73,15.56,12.35,10.64,9.44,9.86]},
		{'area':2.34,'action':1.35,'capacity':65.19,'local':{'p':[66,969,975,977],'w':[1.957,2.645,2.508,0.007]},'dispersal':{'p':[66,878,969,974,975,976,977],'w':[0.814,0.214,0.982,2.34,0.994,0.143,0.154]},'initial':0,'monitored':0,'temp':[4.63,3.94,6.38,9.51,11.01,14.33,15.87,15.67,12.43,10.68,9.49,9.89]},
		{'area':3.619,'action':0.26,'capacity':90.27,'local':{'p':[875,878,969,973,974,977],'w':[1.538,0.79,0.033,1.711,2.508,1.11]},'dispersal':{'p':[66,875,878,969,971,973,974,975,977],'w':[0.139,0.707,0.419,0.079,0.028,0.77,0.897,3.619,0.484]},'initial':0,'monitored':0,'temp':[4.65,3.95,6.38,9.52,10.98,14.32,15.84,15.65,12.42,10.69,9.49,9.91]},
		{'area':4.137,'action':2.16,'capacity':112.99,'local':{'p':[66,960,968,969,970,972],'w':[0.362,2.195,0.561,0.918,1.267,2.912]},'dispersal':{'p':[66,960,962,965,968,969,970,972,974,976,1009,1014],'w':[0.222,0.806,0.349,0.008,0.298,0.421,0.516,1.254,0.078,4.137,0.014,0.138]},'initial':0,'monitored':0,'temp':[4.74,4.09,6.54,9.68,11.22,14.53,16.08,15.86,12.6,10.79,9.6,9.98]},
		{'area':5.119,'action':5.56,'capacity':154.08,'local':{'p':[66,204,971,973,974,975,1005],'w':[2.827,2.053,3.131,0.146,0.007,1.11,0.188]},'dispersal':{'p':[66,204,971,973,974,975,977,1005],'w':[1.138,0.937,1.223,0.188,0.102,0.492,5.119,0.203]},'initial':0,'monitored':0,'temp':[4.51,3.8,6.21,9.34,10.84,14.17,15.68,15.5,12.28,10.53,9.35,9.74]},
		{'area':1.624,'action':0.16,'capacity':41.27,'local':{'p':[981,992,994,1002],'w':[1.826,1.761,0.072,2.084]},'dispersal':{'p':[978,981,992,994,1002,1003],'w':[1.624,0.851,0.789,0.178,0.922,0.054]},'initial':0,'monitored':0,'temp':[4.72,4.04,6.54,9.57,11.04,14.41,15.77,15.63,12.42,10.76,9.54,10]},
		{'area':8.447,'action':0.47,'capacity':210.84,'local':{'p':[204,205,971,980,981,984],'w':[2.316,1.321,0.887,3.861,1.707,1.434]},'dispersal':{'p':[204,205,873,971,979,980,981,984],'w':[1.006,0.595,0.016,0.51,8.447,1.534,0.76,0.685]},'initial':0,'monitored':0,'temp':[4.72,4.03,6.46,9.57,10.95,14.33,15.75,15.62,12.42,10.73,9.52,9.95]},
		{'area':3.968,'action':3.67,'capacity':116.38,'local':{'p':[872,873,971,979,984],'w':[2.639,2.102,0.449,3.861,0.281]},'dispersal':{'p':[872,873,971,979,980,984],'w':[1.088,0.914,0.374,1.566,3.968,0.291]},'initial':0,'monitored':0,'temp':[4.68,3.99,6.34,9.51,10.79,14.2,15.64,15.53,12.32,10.65,9.44,9.88]},
		{'area':6.24,'action':0.42,'capacity':154.5,'local':{'p':[204,205,978,979,992,1002,1004],'w':[1.11,2.321,1.826,1.707,1.057,1.225,0.327]},'dispersal':{'p':[204,205,978,979,981,992,1002,1004],'w':[0.545,1.015,0.646,0.794,6.24,0.568,0.508,0.226]},'initial':0,'monitored':0,'temp':[4.72,4.03,6.52,9.56,11.01,14.38,15.77,15.63,12.43,10.75,9.53,9.98]},
		{'area':6.767,'action':2.79,'capacity':180.21,'local':{'p':[65,205,856,983,985,992,996],'w':[0.794,2.915,0.634,1.612,1.272,1.479,1.413]},'dispersal':{'p':[65,205,856,982,983,985,992,996],'w':[0.428,1.213,0.386,6.767,0.634,0.554,0.718,0.612]},'initial':0,'monitored':0,'temp':[4.6,3.88,6.38,9.39,10.75,14.15,15.48,15.38,12.22,10.59,9.39,9.89]},
		{'area':1.39,'action':0.24,'capacity':35.82,'local':{'p':[206,982,985,989,996],'w':[0.42,1.612,0.897,1.153,0.776]},'dispersal':{'p':[206,982,983,985,989,996],'w':[0.262,0.774,1.39,0.545,0.455,0.406]},'initial':0,'monitored':0,'temp':[4.54,3.83,6.32,9.32,10.68,14.09,15.42,15.31,12.15,10.52,9.34,9.84]},
		{'area':6.349,'action':1.15,'capacity':163.49,'local':{'p':[205,856,861,866,873,979,980],'w':[2.907,0.693,1.672,1.441,1.374,1.434,0.281]},'dispersal':{'p':[205,856,861,866,868,873,979,980,984],'w':[1.27,0.395,0.714,0.552,0.04,0.63,0.645,0.171,6.349]},'initial':0,'monitored':0,'temp':[4.62,3.91,6.27,9.41,10.65,14.07,15.46,15.38,12.2,10.56,9.36,9.83]},
		{'area':3.725,'action':2.16,'capacity':103.61,'local':{'p':[65,982,983,987,989],'w':[0.434,1.272,0.897,3.086,1.576]},'dispersal':{'p':[65,982,983,985,987,989],'w':[0.408,0.67,0.368,3.725,1.106,0.599]},'initial':0,'monitored':0,'temp':[4.53,3.81,6.29,9.31,10.63,14.06,15.4,15.28,12.12,10.48,9.32,9.81]},
		{'area':5.381,'action':1.47,'capacity':141.14,'local':{'p':[65,852,987,988],'w':[2.382,1.917,0.635,2.086]},'dispersal':{'p':[65,852,986,987,988],'w':[0.944,0.814,5.381,0.344,0.924]},'initial':0,'monitored':0,'temp':[4.49,3.75,6.18,9.26,10.5,13.94,15.33,15.19,12.02,10.36,9.26,9.71]},
		{'area':3.174,'action':2.56,'capacity':91.24,'local':{'p':[65,985,986],'w':[3.358,3.086,0.635]},'dispersal':{'p':[65,982,985,986,987],'w':[1.401,0.004,1.315,0.308,3.174]},'initial':0,'monitored':0,'temp':[4.53,3.81,6.28,9.31,10.61,14.05,15.41,15.28,12.11,10.46,9.32,9.79]},
		{'area':5.551,'action':2.11,'capacity':143.91,'local':{'p':[65,850,852,853,856,986],'w':[2.06,3.267,0.527,0.503,1.32,2.086]},'dispersal':{'p':[65,850,852,853,856,986,988],'w':[0.924,1.328,0.311,0.282,0.711,0.848,5.551]},'initial':0,'monitored':0,'temp':[4.6,3.88,6.27,9.4,10.59,14.04,15.42,15.3,12.12,10.48,9.36,9.8]},
		{'area':1.645,'action':0.69,'capacity':44.58,'local':{'p':[206,983,985],'w':[1.542,1.153,1.576]},'dispersal':{'p':[206,983,985,989],'w':[0.617,0.57,0.783,1.645]},'initial':0,'monitored':0,'temp':[4.45,3.73,6.21,9.2,10.55,13.97,15.3,15.2,12.04,10.41,9.25,9.74]},
		{'area':3.943,'action':0.21,'capacity':92.52,'local':{'p':[207,992,993,997],'w':[2.537,0.664,2.751,0.662]},'dispersal':{'p':[207,990,992,993,994,997],'w':[0.921,3.943,0.415,1.131,0.096,0.341]},'initial':0,'monitored':0,'temp':[4.64,3.96,6.48,9.45,10.88,14.28,15.57,15.47,12.28,10.68,9.45,9.96]},
		{'area':2.286,'action':0.06,'capacity':56.67,'local':{'p':[207,994,998,999,1001],'w':[0.176,1.476,1.556,1.745,1.127]},'dispersal':{'p':[207,223,991,994,995,997,998,999,1000,1001],'w':[0.203,0.062,2.286,0.626,0.015,0.002,0.645,0.722,0.096,0.496]},'initial':0,'monitored':0,'temp':[4.76,4.12,6.63,9.62,11.13,14.5,15.83,15.7,12.46,10.84,9.59,10.04]},
		{'area':5.726,'action':0.64,'capacity':141.69,'local':{'p':[205,207,978,981,982,990,993,994,996],'w':[1.01,0.079,1.761,1.057,1.479,0.664,0.441,1.801,0.831]},'dispersal':{'p':[205,207,978,981,982,990,992,993,994,996,1002,1003],'w':[0.535,0.081,0.655,0.484,0.643,0.302,5.726,0.232,0.772,0.345,0.092,0.026]},'initial':0,'monitored':0,'temp':[4.69,4,6.52,9.52,10.95,14.33,15.65,15.54,12.35,10.73,9.5,10]…
		{'area':3.094,'action':0.21,'capacity':77.15,'local':{'p':[206,990,992,996],'w':[1.708,2.751,0.441,1.739]},'dispersal':{'p':[206,990,992,993,996],'w':[0.738,1.13,0.346,3.094,0.715]},'initial':0,'monitored':0,'temp':[4.54,3.83,6.34,9.32,10.72,14.12,15.43,15.33,12.15,10.54,9.35,9.85]},
		{'area':3.638,'action':0.66,'capacity':92.43,'local':{'p':[207,978,991,992,1001,1002,1003],'w':[2.109,0.072,1.476,1.801,0.593,0.161,1.236]},'dispersal':{'p':[207,978,990,991,992,994,998,1001,1002,1003],'w':[0.805,0.102,0.119,0.663,0.816,3.638,0.052,0.32,0.126,0.501]},'initial':0,'monitored':0,'temp':[4.76,4.1,6.63,9.62,11.09,14.48,15.8,15.67,12.45,10.82,9.58,10.06]},
		{'area':0.801,'action':0,'capacity':19.2,'local':{'p':[997,998,999],'w':[0.85,0.597,1.172]},'dispersal':{'p':[223,991,995,997,998,999],'w':[0.363,0.007,0.801,0.38,0.272,0.498]},'initial':0,'monitored':0,'temp':[4.75,4.11,6.62,9.6,11.1,14.47,15.78,15.66,12.42,10.84,9.58,10.04]},
		{'area':1.64,'action':0.34,'capacity':41.35,'local':{'p':[206,982,983,992,993],'w':[0.456,1.413,0.776,0.831,1.739]},'dispersal':{'p':[206,982,983,992,993,996],'w':[0.295,0.658,0.36,0.52,0.754,1.64]},'initial':0,'monitored':0,'temp':[4.59,3.88,6.4,9.38,10.77,14.18,15.49,15.38,12.21,10.6,9.39,9.9]},
		{'area':1.829,'action':0.19,'capacity':45.88,'local':{'p':[207,990,995,998],'w':[1.049,0.662,0.85,1.273]},'dispersal':{'p':[207,223,990,991,995,997,998],'w':[0.484,0.028,0.344,0.002,0.347,1.829,0.576]},'initial':0,'monitored':0,'temp':[4.72,4.07,6.6,9.56,11.03,14.41,15.71,15.6,12.38,10.8,9.55,10.03]},
		{'area':0.811,'action':0,'capacity':20.24,'local':{'p':[207,991,995,997,999],'w':[0.372,1.556,0.597,1.273,0.297]},'dispersal':{'p':[207,991,994,995,997,998,999],'w':[0.321,0.622,0.048,0.352,0.541,0.811,0.283]},'initial':0,'monitored':0,'temp':[4.75,4.11,6.63,9.61,11.1,14.47,15.78,15.67,12.43,10.84,9.58,10.06]},
		{'area':1.732,'action':0.1,'capacity':43.75,'local':{'p':[991,995,998,1001],'w':[1.745,1.172,0.297,0.007]},'dispersal':{'p':[223,991,995,998,999,1000,1001],'w':[1.502,0.688,0.36,0.172,1.732,0.103,0.107]},'initial':0,'monitored':0,'temp':[4.76,4.13,6.63,9.63,11.16,14.52,15.85,15.72,12.47,10.86,9.6,10.03]},
		{'area':3.352,'action':0.48,'capacity':84.45,'local':{'p':[208,223,1105],'w':[2.179,1.517,2.182]},'dispersal':{'p':[208,223,991,999,1000,1001,1004,1104,1105,1106],'w':[0.895,0.573,0.101,0.085,3.352,0.978,0.087,0.004,0.914,0.132]},'initial':0,'monitored':0,'temp':[4.78,4.16,6.63,9.68,11.27,14.61,16.01,15.84,12.55,10.88,9.63,10.01]},
		{'area':3.676,'action':2.17,'capacity':102,'local':{'p':[991,994,999,1003,1004],'w':[1.127,0.593,0.007,2.637,1.037]},'dispersal':{'p':[208,223,991,994,999,1000,1001,1003,1004],'w':[0.136,0.061,0.476,0.369,0.08,0.922,3.676,1.111,0.439]},'initial':0,'monitored':0,'temp':[4.75,4.11,6.6,9.63,11.19,14.54,15.93,15.77,12.5,10.83,9.59,10]},
		{'area':2.69,'action':0.16,'capacity':66.25,'local':{'p':[978,981,994,1003,1004],'w':[2.084,1.225,0.161,1.889,2.182]},'dispersal':{'p':[204,978,981,992,994,1002,1003,1004],'w':[0.02,0.754,0.657,0.085,0.204,2.69,0.814,0.998]},'initial':0,'monitored':0,'temp':[4.74,4.07,6.56,9.6,11.11,14.46,15.85,15.7,12.47,10.78,9.56,9.99]},
		{'area':3.319,'action':0.12,'capacity':76.57,'local':{'p':[994,1001,1002,1004],'w':[1.236,2.637,1.889,1.94]},'dispersal':{'p':[978,992,994,1001,1002,1003,1004],'w':[0.05,0.023,0.65,1.05,0.775,3.319,1.032]},'initial':0,'monitored':0,'temp':[4.74,4.08,6.57,9.61,11.15,14.5,15.89,15.73,12.48,10.79,9.57,9.99]},
		{'area':9.6,'action':1.49,'capacity':209.61,'local':{'p':[204,981,1001,1002,1003,1005,1011],'w':[2.936,0.327,1.037,2.182,1.94,2.229,1.029]},'dispersal':{'p':[204,208,981,1000,1001,1002,1003,1004,1005,1011],'w':[1.234,0.902,0.298,0.056,0.487,0.803,0.743,9.6,0.951,0.546]},'initial':0,'monitored':0,'temp':[4.76,4.12,6.57,9.66,11.24,14.57,16.02,15.82,12.56,10.81,9.6,9.97]},
		{'area':10.024,'action':0.76,'capacity':238.51,'local':{'p':[61,66,204,970,972,977,1004,1010,1011],'w':[1.467,0.573,2.98,1.566,1.083,0.188,2.229,1.326,0.591]},'dispersal':{'p':[61,66,204,970,972,977,1004,1005,1010,1011],'w':[0.629,0.268,1.21,0.613,0.497,0.192,1.058,10.024,0.528,0.315]},'initial':0,'monitored':0,'temp':[4.76,4.11,6.55,9.68,11.29,14.6,16.13,15.89,12.61,10.77,9.6,9.94]},
		{'area':4.957,'action':0.57,'capacity':117.99,'local':{'p':[221,1007,1008,1009,1010,1099],'w':[2.242,1.99,2.094,1.219,0.136,0.785]},'dispersal':{'p':[61,221,1006,1007,1008,1009,1010,1012,1099],'w':[0.712,1.027,4.957,0.799,0.771,0.443,0.152,0.022,0.45]},'initial':0,'monitored':0,'temp':[4.84,4.25,6.69,9.83,11.42,14.71,16.24,16.03,12.72,10.9,9.69,10.02]},
		{'area':5.511,'action':1.62,'capacity':143.69,'local':{'p':[209,1006,1009,1014,1015,1016,1099],'w':[1.408,1.99,2.439,0.174,0.104,0.822,2.082]},'dispersal':{'p':[209,1006,1007,1009,1014,1015,1016,1099],'w':[0.565,0.908,5.511,1.089,0.206,0.077,0.397,0.933]},'initial':0,'monitored':0,'temp':[4.8,4.21,6.65,9.79,11.34,14.62,16.15,15.97,12.67,10.88,9.65,10]},
		{'area':1.927,'action':0.18,'capacity':35.14,'local':{'p':[221,1006,1010,1011,1012],'w':[0.072,2.094,0.178,0.516,1.953]},'dispersal':{'p':[61,221,1006,1008,1010,1011,1012,1107],'w':[0.067,0.732,1.067,1.927,0.156,0.399,0.602,0.001]},'initial':0,'monitored':0,'temp':[4.88,4.29,6.73,9.87,11.5,14.79,16.32,16.09,12.77,10.92,9.72,10.04]},
		{'area':5.273,'action':0.78,'capacity':131.16,'local':{'p':[1006,1007,1014],'w':[1.219,2.439,1.843]},'dispersal':{'p':[61,209,962,972,976,1006,1007,1009,1014],'w':[0.682,0.05,0.028,1.424,0.04,0.639,1.088,5.273,0.864]},'initial':0,'monitored':0,'temp':[4.86,4.25,6.7,9.86,11.44,14.74,16.3,16.06,12.76,10.91,9.71,10.05]},
		{'area':2.57,'action':0.26,'capacity':28.26,'local':{'p':[61,1005,1006,1008,1011,1012],'w':[1.981,1.326,0.136,0.178,2.123,1.145]},'dispersal':{'p':[61,1005,1006,1008,1010,1011,1012],'w':[0.814,0.73,0.108,0.229,2.57,0.977,0.396]},'initial':0,'monitored':0,'temp':[4.89,4.29,6.73,9.88,11.53,14.83,16.38,16.11,12.8,10.91,9.74,10.05]},
		{'area':5.452,'action':0.06,'capacity':25.14,'local':{'p':[208,221,1004,1005,1008,1010,1012,1107],'w':[0.668,0.372,1.029,0.591,0.516,2.123,1.489,3.188]},'dispersal':{'p':[208,221,1004,1005,1008,1010,1011,1012,1107],'w':[0.363,0.299,0.437,0.394,0.305,0.827,5.452,0.491,1.308]},'initial':0,'monitored':0,'temp':[4.87,4.27,6.71,9.85,11.48,14.79,16.3,16.06,12.74,10.92,9.72,10.04]},
		{'area':0.85,'action':0.05,'capacity':1.75,'local':{'p':[1008,1010,1011],'w':[1.953,1.145,1.489]},'dispersal':{'p':[61,1006,1008,1010,1011,1012],'w':[0.02,0.047,0.941,0.474,0.784,0.85]},'initial':0,'monitored':0,'temp':[4.9,4.3,6.74,9.9,11.54,14.83,16.37,16.12,12.8,10.93,9.74,10.05]},
		{'area':5.03,'action':3.91,'capacity':143.52,'local':{'p':[209,962,963,1014,1015,1017,1024],'w':[1.657,0.18,1.577,1.431,0.947,0.875,2.221]},'dispersal':{'p':[209,962,963,1013,1014,1015,1017,1024,1026,1091],'w':[0.707,0.193,0.682,5.03,0.598,0.491,0.505,0.925,0.018,0.008]},'initial':0,'monitored':0,'temp':[4.46,3.81,6.25,9.38,10.9,14.18,15.73,15.57,12.32,10.59,9.35,9.75]},
		{'area':5.089,'action':4.45,'capacity':148.78,'local':{'p':[209,962,1007,1009,1013],'w':[2.259,3.25,0.174,1.843,1.431]},'dispersal':{'p':[209,962,963,972,976,1007,1009,1013,1014],'w':[0.965,1.334,0.052,0.224,0.086,0.177,0.568,0.672,5.089]},'initial':0,'monitored':0,'temp':[4.76,4.13,6.59,9.73,11.27,14.57,16.13,15.92,12.64,10.84,9.62,9.99]},
		{'area':3.704,'action':4.11,'capacity':113.14,'local':{'p':[209,1007,1013,1016,1017,1026,1091],'w':[3.509,0.104,0.947,3.374,0.263,0.038,1.2]},'dispersal':{'p':[209,1007,1013,1015,1016,1017,1026,1091],'w':[1.334,0.251,0.497,3.704,1.339,0.207,0.092,0.568]},'initial':0,'monitored':0,'temp':[4.53,3.91,6.35,9.48,10.99,14.27,15.8,15.66,12.39,10.67,9.41,9.8]},
		{'area':6.081,'action':2.59,'capacity':159.71,'local':{'p':[1007,1015,1091,1098,1099,1100],'w':[0.822,3.374,1.664,1.643,1.493,0.902]},'dispersal':{'p':[209,1007,1015,1016,1091,1098,1099,1100],'w':[0.107,0.466,1.313,6.081,0.797,0.772,0.586,0.443]},'initial':0,'monitored':0,'temp':[4.65,4.06,6.51,9.63,11.14,14.41,15.92,15.79,12.51,10.8,9.52,9.9]},
		{'area':3.657,'action':1.65,'capacity':98.54,'local':{'p':[210,1013,1015,1018,1023,1024,1026],'w':[1.954,0.875,0.263,0.951,1.019,1.481,1.029]},'dispersal':{'p':[210,1013,1015,1017,1018,1023,1024,1026,1091],'w':[0.748,0.404,0.214,3.657,0.484,0.441,0.649,0.501,0.089]},'initial':0,'monitored':0,'temp':[4.42,3.78,6.23,9.36,10.86,14.14,15.68,15.55,12.3,10.6,9.33,9.74]},
		{'area':2.937,'action':0.18,'capacity':73.86,'local':{'p':[954,959,1017,1022,1023,1024,1025],'w':[1.574,1.815,0.951,0.062,1.202,0.626,0.643]},'dispersal':{'p':[954,959,1017,1018,1022,1023,1024,1025],'w':[0.711,0.814,0.487,2.937,0.162,0.415,0.396,0.272]},'initial':0,'monitored':0,'temp':[4.63,4.01,6.51,9.63,11.13,14.43,15.98,15.82,12.55,10.83,9.54,9.96]},
		{'area':1.823,'action':0.4,'capacity':45.7,'local':{'p':[210,1020,1021,1022,1025],'w':[0.81,2.452,2.347,0.11,0.663]},'dispersal':{'p':[210,1019,1020,1021,1022,1025,1028,1087],'w':[0.434,1.823,1.119,1.024,0.144,0.3,0.001,0.03]},'initial':0,'monitored':0,'temp':[4.72,4.15,6.65,9.8,11.3,14.59,16.13,15.98,12.7,10.97,9.64,10.05]},
		{'area':3.441,'action':0.52,'capacity':88.11,'local':{'p':[210,219,1019,1021,1026,1087],'w':[0.412,1.532,2.452,0.285,2.036,0.994]},'dispersal':{'p':[210,219,1019,1020,1021,1026,1028,1087],'w':[0.32,0.701,0.862,3.441,0.258,0.837,0.044,0.533]},'initial':0,'monitored':0,'temp':[4.73,4.16,6.66,9.81,11.31,14.6,16.13,15.98,12.7,10.99,9.65,10.05]},
		{'area':2.542,'action':1.48,'capacity':70.26,'local':{'p':[1019,1020,1022,1027,1028,1087],'w':[2.347,0.285,1.219,1.611,1.331,0.176]},'dispersal':{'p':[1019,1020,1021,1022,1025,1027,1028,1030,1087],'w':[0.81,0.265,2.542,0.533,0.079,0.663,0.607,0.04,0.231]},'initial':0,'monitored':0,'temp':[4.81,4.25,6.78,9.93,11.43,14.73,16.27,16.1,12.82,11.08,9.74,10.15]},
		{'area':1.641,'action':0.22,'capacity':41.86,'local':{'p':[959,1018,1019,1021,1025,1027,1030],'w':[0.424,0.062,0.11,1.219,1.717,0.21,1.496]},'dispersal':{'p':[959,1018,1019,1021,1022,1025,1027,1030],'w':[0.288,0.141,0.172,0.481,1.641,0.651,0.214,0.658]},'initial':0,'monitored':0,'temp':[4.77,4.2,6.73,9.86,11.36,14.67,16.22,16.04,12.76,11.03,9.7,10.12]},
		{'area':0.805,'action':0.06,'capacity':19.74,'local':{'p':[210,1017,1018,1025],'w':[0.47,1.019,1.202,1.153]},'dispersal':{'p':[210,1017,1018,1023,1025],'w':[0.305,0.477,0.659,0.805,0.59]},'initial':0,'monitored':0,'temp':[4.6,3.99,6.48,9.61,11.11,14.4,15.95,15.79,12.53,10.81,9.51,9.93]},
		{'area':4.254,'action':3.35,'capacity':121.44,'local':{'p':[953,954,963,1013,1017,1018],'w':[0.439,1.879,1.812,2.221,1.481,0.626]},'dispersal':{'p':[953,954,955,963,967,1013,1017,1018,1024],'w':[0.249,0.703,0.071,0.764,0.061,0.996,0.722,0.322,4.254]},'initial':0,'monitored':0,'temp':[4.45,3.79,6.25,9.37,10.88,14.16,15.71,15.56,12.32,10.61,9.35,9.77]},
		{'area':1.108,'action':0.21,'capacity':28.73,'local':{'p':[210,1018,1019,1022,1023],'w':[0.409,0.643,0.663,1.717,1.153]},'dispersal':{'p':[210,959,1018,1019,1021,1022,1023,1025],'w':[0.276,0.131,0.351,0.356,0.069,0.709,0.422,1.108]},'initial':0,'monitored':0,'temp':[4.68,4.08,6.59,9.72,11.23,14.52,16.07,15.91,12.64,10.91,9.6,10.02]},
		{'area':4.319,'action':2.92,'capacity':120.11,'local':{'p':[210,219,1015,1017,1020,1091,1093],'w':[1.47,1.203,0.038,1.029,2.036,3.054,0.016]},'dispersal':{'p':[210,219,1013,1015,1017,1020,1026,1091,1093],'w':[0.592,0.561,0.017,0.18,0.524,0.838,4.319,1.204,0.099]},'initial':0,'monitored':0,'temp':[4.58,3.98,6.45,9.58,11.08,14.36,15.88,15.75,12.49,10.79,9.48,9.88]},
		{'area':2.678,'action':1.91,'capacity':76.11,'local':{'p':[211,1021,1022,1028,1030,1031],'w':[0.253,1.611,0.21,2.077,1.27,1.208]},'dispersal':{'p':[211,1021,1022,1027,1028,1030,1031],'w':[0.244,0.714,0.188,2.678,0.852,0.55,0.606]},'initial':0,'monitored':0,'temp':[4.75,4.18,6.72,9.86,11.37,14.68,16.24,16.07,12.78,11.03,9.69,10.11]},
		{'area':3.977,'action':0.65,'capacity':100.59,'local':{'p':[211,1021,1027,1034,1087],'w':[2.265,1.331,2.077,1.015,1.512]},'dispersal':{'p':[211,1020,1021,1027,1028,1031,1034,1087],'w':[0.937,0.048,0.622,0.867,3.977,0.038,0.514,0.736]},'initial':0,'monitored':0,'temp':[4.75,4.18,6.71,9.87,11.38,14.69,16.24,16.08,12.78,11.04,9.69,10.1]},
		{'area':3.22,'action':4.91,'capacity':104.58,'local':{'p':[936,938,948,952,1033,1043],'w':[0.448,1.679,0.761,1.144,1.962,0.991]},'dispersal':{'p':[936,938,948,952,1029,1033,1043],'w':[0.293,0.734,0.434,0.418,3.22,0.865,0.514]},'initial':0,'monitored':0,'temp':[4.67,4.08,6.65,9.79,11.3,14.64,16.25,16.05,12.75,10.97,9.64,10.07]},
		{'area':3.903,'action':0.22,'capacity':97.18,'local':{'p':[944,959,1022,1027,1031,1032],'w':[0.375,2.439,1.496,1.27,2.466,0.014]},'dispersal':{'p':[944,951,959,1021,1022,1027,1030,1031,1032],'w':[0.279,0.046,1.069,0.03,0.678,0.597,3.903,0.954,0.075]},'initial':0,'monitored':0,'temp':[4.84,4.26,6.82,9.95,11.45,14.76,16.33,16.14,12.85,11.1,9.77,10.2]},
		{'area':3.975,'action':0.32,'capacity':78.91,'local':{'p':[211,1027,1030,1032,1033],'w':[1.018,1.208,2.466,3.363,0.716]},'dispersal':{'p':[211,944,951,959,1027,1028,1030,1031,1032,1033],'w':[0.491,0.163,0.083,0.001,0.532,0.011,1.061,3.975,1.251,0.425]},'initial':0,'monitored':0,'temp':[4.71,4.13,6.67,9.81,11.31,14.64,16.22,16.03,12.74,10.99,9.66,10.09]},
		{'area':2.694,'action':0.39,'capacity':68.35,'local':{'p':[944,948,950,951,1030,1031,1033],'w':[0.018,1.298,0.334,2.421,0.014,3.363,0.483]},'dispersal':{'p':[944,948,950,951,959,1030,1031,1032,1033],'w':[0.208,0.527,0.194,0.887,0.002,0.205,1.298,2.694,0.368]},'initial':0,'monitored':0,'temp':[4.73,4.15,6.71,9.84,11.34,14.67,16.26,16.06,12.77,11.01,9.68,10.11]},
		{'area':6.492,'action':6.29,'capacity':181.39,'local':{'p':[211,212,948,1029,1031,1032,1035,1043],'w':[2.054,0.992,0.636,1.962,0.716,0.483,2.274,0.583]},'dispersal':{'p':[211,212,948,1029,1031,1032,1033,1034,1035,1043],'w':[0.906,0.445,0.294,0.836,0.362,0.242,6.492,0.006,0.99,0.326]},'initial':0,'monitored':0,'temp':[4.52,3.92,6.46,9.61,11.12,14.46,16.06,15.88,12.59,10.82,9.49,9.92]},
		{'area':6.466,'action':3.27,'capacity':173.78,'local':{'p':[211,218,1028,1035,1036,1081,1087],'w':[2.225,0.832,1.015,1.26,0.614,2.015,1.852]},'dispersal':{'p':[211,218,1028,1033,1034,1035,1036,1081,1086,1087],'w':[0.907,0.402,0.501,0.007,6.466,0.57,0.321,0.844,0.035,0.838]},'initial':0,'monitored':0,'temp':[4.69,4.1,6.64,9.81,11.33,14.65,16.22,16.07,12.75,10.99,9.63,10.05]},
		{'area':4.063,'action':2.95,'capacity':115.89,'local':{'p':[211,212,1033,1034,1036],'w':[0.319,1.494,2.274,1.26,3.15]},'dispersal':{'p':[211,212,1033,1034,1035,1036,1072],'w':[0.23,0.737,0.954,0.622,4.063,1.207,0.144]},'initial':0,'monitored':0,'temp':[4.6,3.99,6.55,9.71,11.23,14.57,16.16,16,12.69,10.9,9.57,9.99]},
		{'area':3.284,'action':1.24,'capacity':87.14,'local':{'p':[212,1034,1035,1072,1075,1076,1081],'w':[0.047,0.614,3.15,2.333,0.223,0.751,0.902]},'dispersal':{'p':[212,1034,1035,1036,1072,1075,1076,1081],'w':[0.214,0.4,1.218,3.284,0.951,0.157,0.336,0.434]},'initial':0,'monitored':0,'temp':[4.65,4.05,6.61,9.78,11.31,14.65,16.24,16.09,12.76,10.97,9.63,10.05]},
		{'area':0.171,'action':0.01,'capacity':4.13,'local':{'p':[1038,1039,1040],'w':[0.684,0.536,0.704]},'dispersal':{'p':[1037,1038,1039,1040,1073],'w':[0.171,0.453,0.376,0.354,0.088]},'initial':0,'monitored':0,'temp':[4.84,4.24,6.86,10.01,11.56,14.89,16.52,16.37,13,11.17,9.83,10.26]},
		{'area':2.434,'action':0.22,'capacity':61.2,'local':{'p':[1037,1039,1040,1041,1047,1073],'w':[0.684,1.37,0.229,1.542,1.893,0.629]},'dispersal':{'p':[212,1037,1038,1039,1040,1041,1042,1047,1073],'w':[0.107,0.164,2.434,0.638,0.15,0.662,0.078,0.851,0.383]},'initial':0,'monitored':0,'temp':[4.89,4.31,6.93,10.08,11.63,14.96,16.59,16.42,13.06,11.22,9.89,10.31]},
		{'area':1.695,'action':3.19,'capacity':55.42,'local':{'p':[212,1037,1038,1040,1041,1071,1072],'w':[0.604,0.536,1.37,0.545,0.087,1.098,1.157]},'dispersal':{'p':[212,1037,1038,1039,1040,1041,1071,1072],'w':[0.349,0.147,0.611,1.695,0.336,0.145,0.511,0.561]},'initial':0,'monitored':0,'temp':[4.8,4.21,6.81,9.97,11.51,14.84,16.46,16.31,12.95,11.13,9.79,10.22]},
		{'area':0.593,'action':0.22,'capacity':10.07,'local':{'p':[1037,1038,1039,1071,1073],'w':[0.704,0.229,0.545,0.556,1.481]},'dispersal':{'p':[1037,1038,1039,1040,1071,1073],'w':[0.166,0.294,0.293,0.593,0.416,0.738]},'initial':0,'monitored':0,'temp':[4.82,4.22,6.83,9.98,11.54,14.87,16.49,16.35,12.98,11.14,9.81,10.24]},
		{'area':3.317,'action':1.92,'capacity':91.6,'local':{'p':[212,937,1038,1039,1042,1043,1047],'w':[1.631,0.398,1.542,0.087,2.377,1.512,0.092]},'dispersal':{'p':[212,937,1038,1039,1041,1042,1043,1047],'w':[0.694,0.325,0.6,0.173,3.317,0.943,0.652,0.158]},'initial':0,'monitored':0,'temp':[4.91,4.34,6.96,10.11,11.64,14.98,16.6,16.41,13.07,11.24,9.9,10.33]},
		{'area':7.105,'action':0.49,'capacity':176.74,'local':{'p':[213,937,1041,1046,1047],'w':[1.616,3.821,2.377,0.809,1.96]},'dispersal':{'p':[213,937,1038,1041,1042,1046,1047],'w':[0.759,1.708,0.083,1.015,7.105,0.392,0.753]},'initial':0,'monitored':0,'temp':[5.03,4.49,7.13,10.25,11.79,15.12,16.77,16.56,13.22,11.37,10.02,10.45]},
		{'area':3.73,'action':4.76,'capacity':115.36,'local':{'p':[212,936,937,1029,1033,1041],'w':[2.095,1.861,0.54,0.991,0.583,1.512]},'dispersal':{'p':[212,936,937,1029,1033,1041,1043],'w':[0.866,0.795,0.348,0.479,0.354,0.688,3.73]},'initial':0,'monitored':0,'temp':[4.79,4.21,6.81,9.95,11.48,14.81,16.43,16.23,12.92,11.11,9.77,10.2]},
		{'area':1.798,'action':0.18,'capacity':45.49,'local':{'p':[1045,1048,1050,1051,1059,1060],'w':[0.053,0.973,0.397,1.688,0.862,1.283]},'dispersal':{'p':[1044,1045,1048,1050,1051,1053,1059,1060,1069],'w':[1.798,0.173,0.476,0.226,0.633,0.09,0.375,0.601,0.053]},'initial':0,'monitored':0,'temp':[5.16,4.65,7.32,10.4,11.96,15.27,16.97,16.77,13.38,11.51,10.15,10.58]},
		{'area':4.084,'action':1.16,'capacity':106.94,'local':{'p':[213,1044,1046,1048,1051,1064,1067,1069],'w':[1.073,0.053,1.822,0.802,1.718,0.284,1.717,0.265]},'dispersal':{'p':[213,1044,1045,1046,1048,1051,1064,1067,1069],'w':[0.514,0.151,4.084,0.805,0.358,0.603,0.249,0.728,0.197]},'initial':0,'monitored':0,'temp':[5.19,4.66,7.34,10.45,12,15.33,17.01,16.82,13.41,11.53,10.18,10.6]},
		{'area':5.74,'action':0.03,'capacity':140.29,'local':{'p':[213,1042,1045,1047,1064,1073],'w':[1.88,0.809,1.822,2.88,1.792,0.39]},'dispersal':{'p':[213,1042,1045,1046,1047,1064,1067,1073],'w':[0.856,0.494,0.814,5.74,1.074,0.806,0.013,0.281]},'initial':0,'monitored':0,'temp':[5.07,4.53,7.19,10.31,11.86,15.19,16.85,16.66,13.28,11.42,10.07,10.49]},
		{'area':2.74,'action':0,'capacity':64.62,'local':{'p':[1038,1041,1042,1046,1073],'w':[1.893,0.092,1.96,2.88,0.571]},'dispersal':{'p':[1038,1041,1042,1046,1047,1073],'w':[0.76,0.161,0.9,1.252,2.74,0.386]},'initial':0,'monitored':0,'temp':[4.99,4.43,7.07,10.2,11.75,15.08,16.72,16.54,13.18,11.33,9.98,10.41]},
		{'area':1.806,'action':0.06,'capacity':45.27,'local':{'p':[213,1044,1045,1049,1050],'w':[2.03,0.973,0.802,0.346,1.481]},'dispersal':{'p':[213,1044,1045,1048,1049,1050,1051],'w':[0.886,0.455,0.441,1.806,0.301,0.63,0.047]},'initial':0,'monitored':0,'temp':[5.16,4.65,7.32,10.4,11.95,15.27,16.96,16.76,13.38,11.51,10.15,10.59]},
		{'area':5.939,'action':0.28,'capacity':146.19,'local':{'p':[213,937,1048,1050,1061],'w':[2.562,2.238,0.346,0.878,0.866]},'dispersal':{'p':[68,200,213,932,937,1048,1049,1050,1061],'w':[0.119,1.458,1.078,0.081,0.921,0.194,5.939,0.376,0.396]},'initial':0,'monitored':0,'temp':[5.11,4.6,7.25,10.32,11.86,15.18,16.87,16.64,13.31,11.46,10.1,10.54]},
		{'area':1.548,'action':0.25,'capacity':39.74,'local':{'p':[1044,1048,1049,1058,1059,1061],'w':[0.397,1.481,0.878,0.217,0.971,0.962]},'dispersal':{'p':[213,1044,1048,1049,1050,1058,1059,1061],'w':[0.004,0.301,0.638,0.5,1.548,0.154,0.404,0.46]},'initial':0,'monitored':0,'temp':[5.14,4.63,7.3,10.37,11.92,15.23,16.93,16.72,13.35,11.49,10.13,10.57]},
		{'area':1.19,'action':0.1,'capacity':27.6,'local':{'p':[1044,1045,1060,1069],'w':[1.688,1.718,0.203,1.28]},'dispersal':{'p':[1044,1045,1048,1051,1060,1067,1069],'w':[0.665,0.77,0.153,1.19,0.233,0.045,0.617]},'initial':0,'monitored':0,'temp':[5.18,4.66,7.34,10.43,11.99,15.31,17,16.81,13.4,11.52,10.17,10.6]},
		{'area':2.736,'action':1.15,'capacity':73.81,'local':{'p':[62,1055,1057],'w':[2.395,2.024,1.787]},'dispersal':{'p':[62,1052,1054,1055,1056,1057],'w':[0.995,2.736,0.126,0.975,0.057,1.054]},'initial':0,'monitored':0,'temp':[5.08,4.59,7.23,10.27,11.85,15.12,16.87,16.67,13.3,11.44,10.08,10.52]},
		{'area':0.513,'action':0,'capacity':12.68,'local':{'p':[1059,1060],'w':[0.808,1.102]},'dispersal':{'p':[62,1044,1053,1056,1059,1060],'w':[0.571,0.139,0.513,0.068,0.302,0.474]},'initial':0,'monitored':0,'temp':[5.13,4.63,7.29,10.35,11.92,15.22,16.93,16.73,13.35,11.48,10.13,10.56]},
		{'area':4.999,'action':0.77,'capacity':123.35,'local':{'p':[925,1057],'w':[0.624,3.5]},'dispersal':{'p':[62,68,925,1052,1054,1057,1058,1061],'w':[0.576,1.444,0.365,0.106,4.999,1.379,0.001,0.097]},'initial':0,'monitored':0,'temp':[5.09,4.59,7.24,10.27,11.84,15.12,16.85,16.63,13.29,11.45,10.09,10.53]},
		{'area':4.078,'action':0.4,'capacity':97.41,'local':{'p':[62,215,1052,1056,1057],'w':[0.16,1.748,2.024,0.871,0.948]},'dispersal':{'p':[62,215,1052,1055,1056,1057],'w':[0.23,0.7,0.793,4.078,0.431,0.47]},'initial':0,'monitored':0,'temp':[5.08,4.59,7.23,10.27,11.86,15.13,16.89,16.7,13.3,11.44,10.08,10.52]},
		{'area':3.261,'action':0.03,'capacity':73.33,'local':{'p':[62,215,1055,1060,1063],'w':[1.168,1.994,0.871,0.672,1.988]},'dispersal':{'p':[62,215,1052,1053,1055,1056,1060,1063],'w':[0.515,0.87,0.034,0.055,0.408,3.261,0.538,0.985]},'initial':0,'monitored':0,'temp':[5.13,4.63,7.29,10.34,11.92,15.21,16.94,16.75,13.34,11.47,10.12,10.56]},
		{'area':7.609,'action':0.92,'capacity':178.23,'local':{'p':[925,1052,1054,1055],'w':[0.328,1.787,3.5,0.948]},'dispersal':{'p':[62,214,925,928,1052,1054,1055,1057],'w':[0.102,1.171,0.306,0.347,0.875,1.432,0.438,7.609]},'initial':0,'monitored':0,'temp':[5.06,4.56,7.2,10.22,11.81,15.08,16.83,16.63,13.27,11.43,10.06,10.5]},
		{'area':0.455,'action':0,'capacity':11.37,'local':{'p':[1050,1059,1061],'w':[0.217,0.642,1.231]},'dispersal':{'p':[62,68,1050,1054,1058,1059,1061],'w':[0.553,0.005,0.245,0.004,0.455,0.271,0.561]},'initial':0,'monitored':0,'temp':[5.12,4.62,7.28,10.34,11.9,15.2,16.91,16.7,13.34,11.48,10.12,10.56]},
		{'area':0.923,'action':0.14,'capacity':23.55,'local':{'p':[1044,1050,1053,1058,1060],'w':[0.862,0.971,0.808,0.642,0.029]},'dispersal':{'p':[62,1044,1050,1053,1058,1059,1060,1061],'w':[0.324,0.442,0.504,0.295,0.267,0.923,0.124,0.043]},'initial':0,'monitored':0,'temp':[5.14,4.63,7.3,10.36,11.92,15.22,16.94,16.73,13.35,11.49,10.13,10.57]},
		{'area':1.747,'action':0.14,'capacity':33.7,'local':{'p':[1044,1051,1053,1056,1059,1063,1069],'w':[1.283,0.203,1.102,0.672,0.029,0.464,0.403]},'dispersal':{'p':[62,1044,1051,1053,1056,1059,1060,1063,1069],'w':[0.134,0.54,0.168,0.353,0.619,0.137,1.747,0.325,0.194]},'initial':0,'monitored':0,'temp':[5.15,4.64,7.31,10.38,11.94,15.25,16.96,16.77,13.37,11.49,10.14,10.57]},
		{'area':1.624,'action':0.13,'capacity':40.61,'local':{'p':[1049,1050,1058],'w':[0.866,0.962,1.231]},'dispersal':{'p':[62,68,200,1049,1050,1054,1058,1059,1061],'w':[0.241,0.646,0.102,0.419,0.465,0.063,0.37,0.029,1.624]},'initial':0,'monitored':0,'temp':[5.12,4.62,7.27,10.33,11.88,15.18,16.9,16.68,13.33,11.47,10.11,10.55]},
		{'area':2.741,'action':0.15,'capacity':65.25,'local':{'p':[1063],'w':[1.357]},'dispersal':{'p':[63,216,1062,1063,1067,1068],'w':[0.01,1.429,2.741,0.594,0.122,0.001]},'initial':0,'monitored':0,'temp':[5.15,4.64,7.31,10.4,11.97,15.29,17.01,16.83,13.38,11.48,10.13,10.56]},
		{'area':4.566,'action':0.7,'capacity':116.05,'local':{'p':[215,1056,1060,1062],'w':[0.99,1.988,0.464,1.357]},'dispersal':{'p':[215,216,1056,1060,1062,1063,1067,1069],'w':[0.466,0.077,0.762,0.251,0.535,4.566,0.633,0.58]},'initial':0,'monitored':0,'temp':[5.15,4.64,7.31,10.38,11.96,15.26,16.99,16.8,13.37,11.48,10.14,10.57]},
		{'area':6.121,'action':2.71,'capacity':164.24,'local':{'p':[216,217,1045,1046,1065,1067,1073],'w':[1.597,0.735,0.284,1.792,2.254,0.794,2.154]},'dispersal':{'p':[216,217,1045,1046,1064,1065,1067,1073],'w':[0.69,0.433,0.219,0.797,6.121,0.946,0.371,0.878]},'initial':0,'monitored':0,'temp':[5.02,4.44,7.1,10.24,11.8,15.13,16.78,16.63,13.22,11.35,10.01,10.44]},
		{'area':3.853,'action':0.87,'capacity':94.59,'local':{'p':[216,217,1064,1066,1068,1078],'w':[1.449,0.688,2.254,1.576,1.417,0.338]},'dispersal':{'p':[216,217,1064,1065,1066,1068,1078],'w':[0.718,0.413,0.964,3.853,0.598,0.656,0.237]},'initial':0,'monitored':0,'temp':[5.02,4.44,7.1,10.24,11.8,15.16,16.8,16.65,13.22,11.35,9.99,10.42]},
		{'area':1.432,'action':0,'capacity':11.35,'local':{'p':[63,1065,1068,1077,1078],'w':[0.247,1.576,1.041,1.386,0.96]},'dispersal':{'p':[63,217,1065,1066,1068,1077,1078,1145],'w':[0.223,0.009,0.779,1.432,0.457,0.48,0.548,0.102]},'initial':0,'monitored':0,'temp':[4.99,4.41,7.06,10.21,11.77,15.13,16.76,16.62,13.19,11.31,9.95,10.37]},
		{'area':5.058,'action':1.1,'capacity':130.92,'local':{'p':[216,1045,1064,1069],'w':[4.099,1.717,0.794,1.949]},'dispersal':{'p':[216,1045,1046,1051,1062,1063,1064,1067,1069],'w':[1.635,0.804,0.015,0.016,0.14,0.798,0.454,5.058,0.632]},'initial':0,'monitored':0,'temp':[5.21,4.68,7.36,10.47,12.04,15.37,17.05,16.87,13.44,11.54,10.2,10.62]},
		{'area':3.663,'action':1.56,'capacity':97.6,'local':{'p':[63,216,1065,1066],'w':[3.22,2.557,1.417,1.041]},'dispersal':{'p':[63,216,1062,1065,1066,1068,1077,1145],'w':[1.327,1.237,0.003,0.625,0.498,3.663,0.033,0.003]},'initial':0,'monitored':0,'temp':[5.15,4.6,7.28,10.42,11.98,15.34,17,16.84,13.39,11.48,10.12,10.54]},
		{'area':1.397,'action':0.1,'capacity':35.28,'local':{'p':[1045,1051,1060,1067],'w':[0.265,1.28,0.403,1.949]},'dispersal':{'p':[1044,1045,1051,1060,1063,1067,1069],'w':[0.026,0.242,0.485,0.32,0.513,0.926,1.397]},'initial':0,'monitored':0,'temp':[5.19,4.67,7.35,10.44,12.01,15.33,17.02,16.83,13.41,11.53,10.18,10.61]},
		{'area':1.23,'action':0.89,'capacity':35.11,'local':{'p':[1074,1076,1079,1084,1143],'w':[2.37,0.567,1.261,1.646,0.033]},'dispersal':{'p':[1070,1074,1076,1079,1084,1143],'w':[1.23,1.022,0.3,0.535,0.767,0.227]},'initial':0,'monitored':0,'temp':[4.74,4.14,6.72,9.9,11.43,14.78,16.37,16.24,12.88,11.06,9.7,10.12]},
		{'area':2.169,'action':3.84,'capacity':67.98,'local':{'p':[217,1039,1040,1072,1073,1075],'w':[1.318,1.098,0.556,1.522,0.435,0.86]},'dispersal':{'p':[217,1039,1040,1071,1072,1073,1075],'w':[0.642,0.5,0.23,2.169,0.694,0.289,0.466]},'initial':0,'monitored':0,'temp':[4.75,4.14,6.74,9.9,11.45,14.78,16.4,16.26,12.89,11.07,9.74,10.17]},
		{'area':3.386,'action':2.06,'capacity':87.92,'local':{'p':[212,1036,1039,1071,1075],'w':[0.814,2.333,1.157,1.522,1.546]},'dispersal':{'p':[212,1035,1036,1039,1071,1072,1075,1076],'w':[0.476,0.098,0.93,0.531,0.628,3.386,0.718,0.043]},'initial':0,'monitored':0,'temp':[4.73,4.12,6.71,9.87,11.41,14.75,16.35,16.2,12.86,11.05,9.71,10.14]},
		{'area':2.902,'action':0.34,'capacity':70.75,'local':{'p':[217,1038,1040,1046,1047,1064,1071],'w':[1.103,0.629,1.481,0.39,0.571,2.154,0.435]},'dispersal':{'p':[217,1037,1038,1040,1046,1047,1064,1071,1073],'w':[0.57,0.027,0.327,0.491,0.262,0.277,0.959,0.29,2.902]},'initial':0,'monitored':0,'temp':[4.87,4.28,6.9,10.05,11.61,14.94,16.57,16.42,13.04,11.2,9.87,10.3]},
		{'area':2.375,'action':1.27,'capacity':65.49,'local':{'p':[217,1070,1075,1076,1143],'w':[1.436,2.37,1.815,0.721,0.559]},'dispersal':{'p':[217,1070,1074,1075,1076,1084,1143],'w':[0.706,0.854,2.375,0.785,0.357,0.169,0.396]},'initial':0,'monitored':0,'temp':[4.75,4.15,6.73,9.91,11.45,14.8,16.4,16.27,12.89,11.07,9.71,10.13]},
		{'area':2.54,'action':0.55,'capacity':55.71,'local':{'p':[217,1036,1071,1072,1074,1076],'w':[1.297,0.223,0.86,1.546,1.815,1.093]},'dispersal':{'p':[217,1036,1071,1072,1074,1075,1076],'w':[0.676,0.259,0.409,0.617,0.736,2.54,0.526]},'initial':0,'monitored':0,'temp':[4.72,4.11,6.69,9.86,11.41,14.75,16.35,16.22,12.85,11.04,9.7,10.13]},
		{'area':1.434,'action':0.41,'capacity':37.73,'local':{'p':[1036,1070,1074,1075,1079,1081],'w':[0.751,0.567,0.721,1.093,0.787,0.787]},'dispersal':{'p':[1036,1070,1072,1074,1075,1076,1079,1081],'w':[0.464,0.243,0.026,0.32,0.522,1.434,0.358,0.451]},'initial':0,'monitored':0,'temp':[4.7,4.09,6.67,9.84,11.38,14.71,16.31,16.17,12.82,11.02,9.67,10.09]},
		{'area':0.89,'action':0,'capacity':4.47,'local':{'p':[63,1066,1078,1145],'w':[0.075,1.386,1.429,1.355]},'dispersal':{'p':[63,1066,1068,1077,1078,1145],'w':[0.184,0.614,0.012,0.89,0.72,0.664]},'initial':0,'monitored':0,'temp':[4.97,4.38,7.03,10.18,11.74,15.12,16.74,16.61,13.17,11.29,9.92,10.34]},
		{'area':4.245,'action':2.84,'capacity':67.32,'local':{'p':[217,1065,1066,1077,1143,1144,1145],'w':[2.705,0.338,0.96,1.429,1.694,0.487,0.612]},'dispersal':{'p':[217,1065,1066,1077,1078,1143,1144,1145],'w':[1.191,0.287,0.409,0.475,4.245,0.785,0.268,0.344]},'initial':0,'monitored':0,'temp':[4.87,4.26,6.89,10.05,11.6,14.98,16.59,16.46,13.05,11.19,9.82,10.24]},
		{'area':1.136,'action':0.66,'capacity':31.39,'local':{'p':[1070,1076,1081,1084],'w':[1.261,0.787,1.359,1.333]},'dispersal':{'p':[1070,1076,1079,1081,1084],'w':[0.542,0.465,1.136,0.699,0.658]},'initial':0,'monitored':0,'temp':[4.71,4.11,6.68,9.86,11.4,14.74,16.32,16.19,12.84,11.03,9.67,10.09]},
		{'area':5.974,'action':1.85,'capacity':157.26,'local':{'p':[219,1083,1086,1087,1088,1090,1126,1130],'w':[1.134,0.443,1.62,2.437,1.78,0.217,0.967,0.848]},'dispersal':{'p':[219,1080,1082,1083,1086,1087,1088,1090,1126,1130],'w':[0.567,5.974,0.068,0.261,0.657,1.037,0.697,0.193,0.426,0.366]},'initial':0,'monitored':0,'temp':[4.63,4.07,6.55,9.73,11.22,14.52,16.03,15.91,12.63,10.92,9.55,9.95]},
		{'area':4.031,'action':2.43,'capacity':112.1,'local':{'p':[218,1034,1036,1076,1079,1084],'w':[1.837,2.015,0.902,0.787,1.359,0.807]},'dispersal':{'p':[218,1034,1036,1076,1079,1081,1084],'w':[0.88,0.905,0.492,0.408,0.504,4.031,0.416]},'initial':0,'monitored':0,'temp':[4.69,4.1,6.66,9.83,11.36,14.7,16.27,16.13,12.8,11.01,9.65,10.07]},
		{'area':1.478,'action':0.4,'capacity':38.95,'local':{'p':[1083,1085,1088,1135,1136,1137],'w':[0.817,0.671,1.862,1.388,0.203,0.203]},'dispersal':{'p':[1080,1082,1083,1085,1088,1135,1136,1137],'w':[0.094,1.478,0.423,0.372,0.705,0.533,0.198,0.22]},'initial':0,'monitored':0,'temp':[4.55,3.96,6.46,9.65,11.14,14.46,15.99,15.88,12.58,10.85,9.47,9.87]},
		{'area':1.578,'action':1.07,'capacity':44.82,'local':{'p':[218,1080,1082,1085,1086,1088],'w':[0.938,0.443,0.817,1.25,1.434,0.094]},'dispersal':{'p':[218,1080,1082,1083,1085,1086,1088],'w':[0.514,0.313,0.371,1.578,0.6,0.558,0.135]},'initial':0,'monitored':0,'temp':[4.64,4.06,6.58,9.76,11.27,14.59,16.13,16.01,12.7,10.95,9.57,9.98]},
		{'area':5.932,'action':2.87,'capacity':161.34,'local':{'p':[218,1070,1079,1081,1085,1133,1139,1143],'w':[1.01,1.646,1.333,0.807,2.243,0.055,1.223,1.198]},'dispersal':{'p':[218,1070,1074,1079,1081,1084,1085,1133,1139,1143],'w':[0.482,0.594,0.175,0.481,0.404,5.932,0.917,0.126,0.528,0.591]},'initial':0,'monitored':0,'temp':[4.74,4.14,6.72,9.9,11.43,14.78,16.36,16.22,12.87,11.06,9.68,10.1]},
		{'area':4.542,'action':1.07,'capacity':115.82,'local':{'p':[218,1082,1083,1084,1133,1135],'w':[0.868,0.671,1.25,2.243,1.797,1.542]},'dispersal':{'p':[218,1082,1083,1084,1085,1133,1135,1139],'w':[0.413,0.363,0.546,0.979,4.542,0.789,0.632,0.116]},'initial':0,'monitored':0,'temp':[4.68,4.08,6.63,9.82,11.33,14.67,16.23,16.1,12.77,10.99,9.61,10.01]},
		{'area':2.052,'action':0.32,'capacity':52.24,'local':{'p':[218,1080,1083,1087],'w':[1.739,1.62,1.434,1.268]},'dispersal':{'p':[218,1034,1080,1083,1086,1087],'w':[0.813,0.07,0.756,0.629,2.052,0.647]},'initial':0,'monitored':0,'temp':[4.7,4.13,6.65,9.83,11.34,14.65,16.19,16.06,12.75,11,9.63,10.04]},
		{'area':8.074,'action':0.76,'capacity':203.96,'local':{'p':[218,219,1020,1021,1028,1034,1080,1086],'w':[0.158,2.516,0.994,0.176,1.512,1.852,2.437,1.268]},'dispersal':{'p':[218,219,1019,1020,1021,1028,1034,1080,1086,1087],'w':[0.172,1.093,0.004,0.454,0.15,0.644,0.795,1.03,0.514,8.074]},'initial':0,'monitored':0,'temp':[4.79,4.24,6.75,9.92,11.43,14.73,16.26,16.11,12.81,11.09,9.71,10.12]},
		{'area':2.037,'action':0.3,'capacity':52.03,'local':{'p':[1080,1082,1083,1126,1137],'w':[1.78,1.862,0.094,0.8,1.476]},'dispersal':{'p':[1080,1082,1083,1088,1126,1135,1136,1137],'w':[0.801,0.748,0.184,2.037,0.473,0.004,0.052,0.635]},'initial':0,'monitored':0,'temp':[4.5,3.92,6.4,9.58,11.07,14.37,15.89,15.79,12.51,10.8,9.42,9.82]},
		{'area':1.77,'action':1.05,'capacity':49.32,'local':{'p':[1092,1093,1095,1122],'w':[2.046,0.593,2.69,1.096]},'dispersal':{'p':[1089,1092,1093,1095,1098,1117,1122],'w':[1.77,0.849,0.445,1.17,0.007,0.013,0.576]},'initial':0,'monitored':0,'temp':[4.62,4.07,6.52,9.67,11.12,14.37,15.84,15.77,12.49,10.85,9.49,9.87]},
		{'area':2.899,'action':0.15,'capacity':73.08,'local':{'p':[219,1080,1092,1122,1124,1128,1130],'w':[0.535,0.217,2.704,1.274,1.197,0.013,2.115]},'dispersal':{'p':[219,1080,1090,1092,1093,1122,1124,1125,1128,1130],'w':[0.34,0.227,2.899,1.059,0.033,0.512,0.435,0.099,0.178,0.829]},'initial':0,'monitored':0,'temp':[4.56,4,6.45,9.62,11.08,14.34,15.83,15.75,12.47,10.82,9.45,9.83]},
		{'area':5.907,'action':0.8,'capacity':147.28,'local':{'p':[1015,1016,1026,1093,1098],'w':[1.2,1.664,3.054,1.82,1.961]},'dispersal':{'p':[219,1013,1015,1016,1017,1026,1091,1093,1098],'w':[0.105,0.01,0.596,0.723,0.131,1.21,5.907,0.749,0.868]},'initial':0,'monitored':0,'temp':[4.58,3.99,6.44,9.57,11.06,14.33,15.83,15.73,12.46,10.77,9.47,9.86]},
		{'area':2.474,'action':0.94,'capacity':66.01,'local':{'p':[219,1089,1090,1093,1122],'w':[0.187,2.046,2.704,1.591,0.452]},'dispersal':{'p':[219,1089,1090,1092,1093,1122],'w':[0.247,0.87,1.144,2.474,0.715,0.32]},'initial':0,'monitored':0,'temp':[4.61,4.06,6.52,9.68,11.13,14.4,15.88,15.8,12.52,10.86,9.5,9.88]},
		{'area':5.186,'action':0.35,'capacity':130.02,'local':{'p':[219,1026,1089,1091,1092,1095,1098],'w':[3.233,0.016,0.593,1.82,1.591,0.322,1.679]},'dispersal':{'p':[219,1026,1089,1090,1091,1092,1093,1095,1098],'w':[1.37,0.158,0.248,0.078,0.757,0.671,5.186,0.216,0.739]},'initial':0,'monitored':0,'temp':[4.72,4.16,6.64,9.78,11.26,14.53,16.01,15.92,12.63,10.95,9.6,9.99]},
		{'area':1.414,'action':0.01,'capacity':35.12,'local':{'p':[220,1096,1097,1102,1116],'w':[0.14,0.658,1.873,2.251,0.642]},'dispersal':{'p':[220,1094,1096,1097,1102,1116],'w':[0.257,1.414,0.238,0.809,0.998,0.408]},'initial':0,'monitored':0,'temp':[4.64,4.11,6.51,9.61,11.05,14.3,15.73,15.69,12.38,10.77,9.48,9.85]},
		{'area':6.583,'action':1.25,'capacity':165.43,'local':{'p':[1089,1093,1097,1098,1114,1117,1122],'w':[2.69,0.322,0.794,2.949,1.877,1.185,0.32]},'dispersal':{'p':[220,1089,1093,1095,1097,1098,1114,1117,1122,1128],'w':[0.005,1.015,0.278,6.583,0.444,1.24,0.797,0.555,0.221,0.009]},'initial':0,'monitored':0,'temp':[4.62,4.08,6.52,9.65,11.1,14.35,15.8,15.74,12.46,10.83,9.49,9.86]},
		{'area':0.528,'action':0.18,'capacity':13.95,'local':{'p':[1094,1097,1114,1116],'w':[0.658,1.024,0.32,1.526]},'dispersal':{'p':[1094,1096,1097,1114,1116],'w':[0.386,0.528,0.479,0.337,0.702]},'initial':0,'monitored':0,'temp':[4.61,4.08,6.48,9.58,10.99,14.23,15.64,15.62,12.32,10.75,9.44,9.82]},
		{'area':5.016,'action':0.07,'capacity':125.74,'local':{'p':[220,1094,1095,1096,1098,1114],'w':[2.383,1.873,0.794,1.024,0.325,2.493]},'dispersal':{'p':[220,1094,1095,1096,1097,1098,1102,1114,1116],'w':[1.041,0.711,0.417,0.455,5.016,0.243,0.08,1.072,0.031]},'initial':0,'monitored':0,'temp':[4.62,4.09,6.5,9.61,11.04,14.29,15.73,15.68,12.39,10.78,9.47,9.84]},
		{'area':8.223,'action':1.26,'capacity':208.05,'local':{'p':[220,1016,1091,1093,1095,1097,1100],'w':[1.597,1.643,1.961,1.679,2.949,0.325,0.703]},'dispersal':{'p':[220,1016,1089,1091,1093,1095,1097,1098,1100],'w':[0.657,0.769,0.009,0.829,0.765,1.26,0.259,8.223,0.337]},'initial':0,'monitored':0,'temp':[4.69,4.14,6.59,9.71,11.19,14.45,15.92,15.83,12.54,10.88,9.56,9.94]},
		{'area':4.056,'action':0.17,'capacity':94.28,'local':{'p':[220,221,1006,1007,1016,1100],'w':[0.979,0.601,0.785,2.082,1.493,2.378]},'dispersal':{'p':[220,221,1006,1007,1016,1099,1100],'w':[0.546,0.377,0.394,0.883,0.773,4.056,0.85]},'initial':0,'monitored':0,'temp':[4.73,4.16,6.59,9.71,11.23,14.5,16,15.86,12.56,10.84,9.58,9.94]},
		{'area':1.994,'action':0,'capacity':49.68,'local':{'p':[220,1016,1098,1099],'w':[2.71,0.902,0.703,2.378]},'dispersal':{'p':[220,1016,1098,1099,1100],'w':[1.22,0.495,0.443,1.008,1.994]},'initial':0,'monitored':0,'temp':[4.69,4.13,6.56,9.67,11.17,14.43,15.91,15.81,12.51,10.83,9.55,9.92]},
		{'area':4.112,'action':0,'capacity':93.55,'local':{'p':[221,1102,1103,1110,1111],'w':[1.635,2.025,0.234,0.915,1.539]},'dispersal':{'p':[221,1101,1102,1103,1110,1111],'w':[0.849,4.112,0.902,0.789,0.435,0.673]},'initial':0,'monitored':0,'temp':[4.74,4.19,6.61,9.71,11.22,14.49,15.94,15.84,12.51,10.86,9.59,9.93]},
		{'area':4.065,'action':0.16,'capacity':99.36,'local':{'p':[220,221,1094,1101,1111,1116],'w':[1.454,0.88,2.251,2.025,1.003,0.463]},'dispersal':{'p':[220,221,1094,1097,1101,1102,1111,1112,1116],'w':[0.71,0.482,0.816,0.069,0.82,4.065,0.494,0.052,0.28]},'initial':0,'monitored':0,'temp':[4.69,4.14,6.56,9.65,11.13,14.39,15.83,15.76,12.45,10.81,9.53,9.89]},
		{'area':6.906,'action':1.41,'capacity':168.57,'local':{'p':[221,222,1101,1108,1110],'w':[0.64,1.155,0.234,3.203,1.881]},'dispersal':{'p':[221,222,1101,1103,1108,1110],'w':[0.409,0.553,0.839,6.906,1.266,0.729]},'initial':0,'monitored':0,'temp':[4.75,4.21,6.62,9.7,11.24,14.52,15.96,15.84,12.52,10.88,9.61,9.95]},
		{'area':2.465,'action':0.05,'capacity':61.45,'local':{'p':[222,1105,1106,1109],'w':[2.737,2.764,0.885,1.154]},'dispersal':{'p':[208,222,1000,1104,1105,1106,1109],'w':[0.014,1.07,0.008,2.465,1.117,0.538,0.457]},'initial':0,'monitored':0,'temp':[4.79,4.21,6.66,9.71,11.31,14.64,16.05,15.88,12.57,10.94,9.65,10.01]},
		{'area':3.626,'action':0,'capacity':81.37,'local':{'p':[208,223,1000,1104,1106,1109],'w':[0.047,1.411,2.182,2.764,0.297,1.308]},'dispersal':{'p':[208,223,1000,1104,1105,1106,1109],'w':[0.138,0.681,0.874,1.066,3.626,0.283,0.625]},'initial':0,'monitored':0,'temp':[4.81,4.21,6.67,9.72,11.31,14.65,16.05,15.88,12.57,10.94,9.66,10.03]},
		{'area':3.503,'action':0.08,'capacity':63.92,'local':{'p':[208,222,1104,1105,1107,1108],'w':[0.838,1.999,0.885,0.297,2.182,1.521]},'dispersal':{'p':[208,222,1000,1104,1105,1106,1107,1108],'w':[0.435,0.843,0.073,0.357,0.208,3.503,0.93,0.729]},'initial':0,'monitored':0,'temp':[4.84,4.26,6.71,9.79,11.41,14.72,16.18,15.98,12.66,10.96,9.7,10.04]},
		{'area':5.059,'action':0.03,'capacity':41.32,'local':{'p':[208,221,1011,1106,1108],'w':[1.278,0.601,3.188,2.182,2.012]},'dispersal':{'p':[208,221,1008,1011,1106,1107,1108],'w':[0.684,0.43,0.001,1.293,0.923,5.059,0.863]},'initial':0,'monitored':0,'temp':[4.86,4.27,6.72,9.83,11.46,14.77,16.26,16.04,12.71,10.94,9.71,10.04]},
		{'area':5.659,'action':0.17,'capacity':140.25,'local':{'p':[221,222,1103,1106,1107],'w':[1.694,1.028,3.203,1.521,2.012]},'dispersal':{'p':[221,222,1103,1106,1107,1108],'w':[0.779,0.556,1.455,0.614,0.867,5.659]},'initial':0,'monitored':0,'temp':[4.83,4.26,6.69,9.8,11.39,14.69,16.16,15.98,12.65,10.93,9.68,10.01]},
		{'area':1.835,'action':0,'capacity':29.72,'local':{'p':[223,1104,1105],'w':[1.193,1.154,1.308]},'dispersal':{'p':[222,223,1104,1105,1109],'w':[0.034,0.591,0.512,0.57,1.835]},'initial':0,'monitored':0,'temp':[4.73,4.14,6.59,9.62,11.19,14.52,15.9,15.76,12.47,10.87,9.59,9.97]},
		{'area':1.867,'action':0.05,'capacity':44.89,'local':{'p':[1101,1103,1111,1113],'w':[0.915,1.881,0.766,1.46]},'dispersal':{'p':[1101,1103,1110,1111,1113],'w':[0.471,0.858,1.867,0.425,0.465]},'initial':0,'monitored':0,'temp':[4.72,4.19,6.59,9.67,11.15,14.42,15.84,15.78,12.45,10.85,9.57,9.92]},
		{'area':2.542,'action':0.18,'capacity':63.22,'local':{'p':[224,1101,1102,1110,1112,1113,1116],'w':[1.79,1.539,1.003,0.766,0.458,0.654,0.155]},'dispersal':{'p':[224,1101,1102,1110,1111,1112,1113,1116],'w':[0.662,0.68,0.453,0.381,2.542,0.265,0.254,0.177]},'initial':0,'monitored':0,'temp':[4.67,4.15,6.55,9.63,11.08,14.34,15.75,15.71,12.39,10.81,9.52,9.88]},
		{'area':2.701,'action':0.23,'capacity':67.7,'local':{'p':[224,1111,1115,1116],'w':[1.599,0.458,1.456,1.803]},'dispersal':{'p':[224,1102,1111,1112,1115,1116],'w':[0.615,0.047,0.301,2.701,0.636,0.802]},'initial':0,'monitored':0,'temp':[4.58,4.06,6.45,9.55,10.95,14.2,15.6,15.59,12.3,10.74,9.42,9.79]},
		{'area':0.63,'action':0.01,'capacity':15.18,'local':{'p':[224,1110,1111],'w':[0.144,1.46,0.654]},'dispersal':{'p':[224,1110,1111,1113],'w':[0.121,0.661,0.376,0.63]},'initial':0,'monitored':0,'temp':[4.69,4.16,6.56,9.63,11.08,14.35,15.75,15.72,12.39,10.83,9.53,9.89]},
		{'area':5.834,'action':0.41,'capacity':146.61,'local':{'p':[225,1095,1096,1097,1115,1116,1117],'w':[2.066,1.877,0.32,2.493,1.355,0.553,0.731]},'dispersal':{'p':[225,1095,1096,1097,1114,1115,1116,1117],'w':[0.877,0.879,0.142,1.049,5.834,0.671,0.292,0.384]},'initial':0,'monitored':0,'temp':[4.57,4.04,6.45,9.57,10.98,14.22,15.64,15.62,12.33,10.75,9.42,9.79]},
		{'area':3.568,'action':0,'capacity':88.53,'local':{'p':[225,1112,1114,1116],'w':[1.386,1.456,1.355,0.602]},'dispersal':{'p':[225,1112,1114,1115,1116],'w':[0.615,0.594,0.627,3.568,0.341]},'initial':0,'monitored':0,'temp':[4.47,3.93,6.32,9.45,10.84,14.09,15.49,15.48,12.21,10.66,9.32,9.69]},
		{'area':1.946,'action':0.05,'capacity':48.62,'local':{'p':[1094,1096,1102,1111,1112,1114,1115],'w':[0.642,1.526,0.463,0.155,1.803,0.553,0.602]},'dispersal':{'p':[1094,1096,1097,1102,1111,1112,1114,1115,1116],'w':[0.34,0.498,0.022,0.282,0.188,0.735,0.361,0.355,1.946]},'initial':0,'monitored':0,'temp':[4.61,4.09,6.49,9.58,10.98,14.23,15.64,15.62,12.32,10.75,9.44,9.82]},
		{'area':3.419,'action':0.12,'capacity':85.95,'local':{'p':[225,1095,1114,1122,1127,1128],'w':[1.529,1.185,0.731,0.258,1.746,1.858]},'dispersal':{'p':[225,1089,1095,1114,1117,1118,1122,1127,1128],'w':[0.643,0.002,0.577,0.418,3.419,0.079,0.193,0.766,0.739]},'initial':0,'monitored':0,'temp':[4.51,3.96,6.39,9.55,10.96,14.21,15.65,15.61,12.34,10.74,9.38,9.75]},
		{'area':2.207,'action':0.71,'capacity':58.71,'local':{'p':[225,1119,1127],'w':[1.916,0.655,1.426]},'dispersal':{'p':[225,1117,1118,1119,1127],'w':[0.867,0.111,2.207,0.294,0.579]},'initial':0,'monitored':0,'temp':[4.33,3.77,6.18,9.39,10.77,14.04,15.47,15.44,12.2,10.62,9.22,9.59]},
		{'area':1.636,'action':0.13,'capacity':41.13,'local':{'p':[64,1118,1127,1129],'w':[1.002,0.655,1.255,0.759]},'dispersal':{'p':[64,1118,1119,1127,1129],'w':[0.471,0.351,1.636,0.576,0.291]},'initial':0,'monitored':0,'temp':[4.3,3.72,6.15,9.38,10.76,14.04,15.49,15.45,12.22,10.62,9.2,9.57]},
		{'area':1.583,'action':0.1,'capacity':39,'local':{'p':[1123,1125,1126,1131,1137],'w':[2.229,1.479,0.53,0.671,0.577]},'dispersal':{'p':[64,1120,1123,1125,1126,1131,1137],'w':[0.075,1.583,1.003,0.716,0.278,0.253,0.393]},'initial':0,'monitored':0,'temp':[4.38,3.8,6.24,9.44,10.88,14.17,15.67,15.59,12.33,10.67,9.28,9.67]},
		{'area':2.633,'action':0.11,'capacity':66.38,'local':{'p':[64,1123,1129],'w':[1.535,2.423,1.111]},'dispersal':{'p':[64,1121,1123,1129],'w':[0.743,2.633,1.109,0.391]},'initial':0,'monitored':0,'temp':[4.35,3.77,6.22,9.44,10.84,14.14,15.63,15.56,12.31,10.67,9.25,9.63]},
		{'area':1.493,'action':0.11,'capacity':37.7,'local':{'p':[1089,1090,1092,1095,1117,1128],'w':[1.096,1.274,0.452,0.32,0.258,2.193]},'dispersal':{'p':[1089,1090,1092,1095,1117,1122,1124,1125,1128],'w':[0.419,0.501,0.223,0.293,0.273,1.493,0.103,0.087,0.842]},'initial':0,'monitored':0,'temp':[4.54,3.99,6.43,9.59,11.02,14.28,15.74,15.68,12.41,10.78,9.42,9.79]},
		{'area':6.167,'action':1.07,'capacity':159.2,'local':{'p':[64,1120,1121,1125,1137,1138],'w':[0.444,2.229,2.423,0.175,0.823,2.456]},'dispersal':{'p':[64,1120,1121,1123,1125,1137,1138],'w':[0.281,0.81,0.887,6.167,0.207,0.434,1.075]},'initial':0,'monitored':0,'temp':[4.38,3.8,6.27,9.47,10.9,14.2,15.71,15.62,12.36,10.69,9.29,9.68]},
		{'area':0.734,'action':0.06,'capacity':18.64,'local':{'p':[1090,1125,1128,1130],'w':[1.197,1.449,0.102,1.123]},'dispersal':{'p':[1090,1122,1124,1125,1128,1130,1131],'w':[0.557,0.062,0.734,0.703,0.193,0.514,0.017]},'initial':0,'monitored':0,'temp':[4.46,3.9,6.34,9.51,10.96,14.22,15.7,15.64,12.37,10.73,9.35,9.74]},
		{'area':2.152,'action':0.45,'capacity':56.06,'local':{'p':[64,1120,1123,1124,1128,1130,1131],'w':[1.046,1.479,0.175,1.449,0.898,0.32,0.429]},'dispersal':{'p':[64,1090,1120,1122,1123,1124,1125,1128,1130,1131],'w':[0.534,0.06,0.556,0.037,0.207,0.49,2.152,0.445,0.219,0.263]},'initial':0,'monitored':0,'temp':[4.41,3.85,6.28,9.47,10.91,14.18,15.67,15.6,12.34,10.69,9.31,9.69]},
		{'area':2.182,'action':1.14,'capacity':59.74,'local':{'p':[1080,1088,1120,1130,1131,1137],'w':[0.967,0.8,0.53,0.938,1.566,1.436]},'dispersal':{'p':[1080,1088,1120,1126,1130,1131,1137],'w':[0.556,0.379,0.383,2.182,0.588,0.465,0.626]},'initial':0,'monitored':0,'temp':[4.44,3.86,6.31,9.5,10.97,14.25,15.76,15.67,12.4,10.72,9.35,9.74]},
		{'area':2.279,'action':0.63,'capacity':59.45,'local':{'p':[64,225,1117,1118,1119,1128],'w':[1.023,0.063,1.746,1.426,1.255,0.619]},'dispersal':{'p':[64,225,1117,1118,1119,1127,1128],'w':[0.53,0.179,0.696,0.617,0.549,2.279,0.378]},'initial':0,'monitored':0,'temp':[4.39,3.82,6.25,9.45,10.85,14.11,15.56,15.52,12.27,10.68,9.28,9.65]},
		{'area':2.477,'action':0.09,'capacity':61.97,'local':{'p':[64,1090,1117,1122,1124,1125,1127],'w':[0.897,0.013,1.858,2.193,0.102,0.898,0.619]},'dispersal':{'p':[64,1090,1095,1117,1122,1124,1125,1127,1128],'w':[0.469,0.111,0.043,0.799,0.85,0.103,0.422,0.331,2.477]},'initial':0,'monitored':0,'temp':[4.47,3.92,6.35,9.53,10.95,14.21,15.67,15.62,12.35,10.73,9.35,9.73]},
		{'area':0.842,'action':0.38,'capacity':22.96,'local':{'p':[64,1119,1121],'w':[0.712,0.759,1.111]},'dispersal':{'p':[64,1119,1121,1129],'w':[0.383,0.311,0.478,0.842]},'initial':0,'monitored':0,'temp':[4.3,3.72,6.16,9.39,10.77,14.07,15.54,15.48,12.25,10.63,9.2,9.58]},
		{'area':2.32,'action':0.05,'capacity':58.02,'local':{'p':[1080,1090,1124,1125,1126,1131],'w':[0.848,2.115,1.123,0.32,0.938,1.087]},'dispersal':{'p':[219,1080,1090,1124,1125,1126,1130,1131],'w':[0.04,0.515,1.002,0.381,0.254,0.477,2.32,0.394]},'initial':0,'monitored':0,'temp':[4.51,3.95,6.4,9.57,11.04,14.32,15.81,15.72,12.45,10.79,9.41,9.8]},
		{'area':0.597,'action':0.02,'capacity':14.83,'local':{'p':[1120,1125,1126,1130],'w':[0.671,0.429,1.566,1.087]},'dispersal':{'p':[1120,1124,1125,1126,1130,1131],'w':[0.4,0.004,0.251,0.761,0.575,0.597]},'initial':0,'monitored':0,'temp':[4.41,3.83,6.27,9.46,10.92,14.2,15.69,15.62,12.35,10.69,9.31,9.7]},
		{'area':2.414,'action':1.35,'capacity':65.56,'local':{'p':[226,1133,1134,1139,1141],'w':[0.937,0.411,1.116,1.29,0.275]},'dispersal':{'p':[226,1132,1133,1134,1139,1141],'w':[0.406,2.414,0.248,0.429,0.562,0.193]},'initial':0,'monitored':0,'temp':[4.8,4.24,6.83,10.01,11.51,14.88,16.47,16.31,12.95,11.13,9.72,10.12]},
		{'area':4.385,'action':1.34,'capacity':113.7,'local':{'p':[226,1084,1085,1132,1135,1136,1139],'w':[2.357,0.055,1.797,0.411,0.915,0.364,2.584]},'dispersal':{'p':[226,1084,1085,1132,1133,1135,1136,1139],'w':[0.907,0.166,0.739,0.314,4.385,0.386,0.255,1.105]},'initial':0,'monitored':0,'temp':[4.73,4.14,6.71,9.9,11.41,14.76,16.33,16.19,12.85,11.05,9.65,10.05]},
		{'area':2.136,'action':0.53,'capacity':55.72,'local':{'p':[226,1132,1138],'w':[1.438,1.116,1.442]},'dispersal':{'p':[226,1132,1134,1138],'w':[0.664,0.462,2.136,0.707]},'initial':0,'monitored':0,'temp':[4.68,4.11,6.67,9.86,11.33,14.69,16.25,16.1,12.78,11,9.59,9.99]},
		{'area':1.878,'action':0.76,'capacity':50.5,'local':{'p':[1082,1085,1133,1136],'w':[1.388,1.542,0.915,1.842]},'dispersal':{'p':[226,1082,1085,1088,1133,1135,1136,1137],'w':[0.003,0.64,0.741,0.007,0.54,1.878,0.788,0.052]},'initial':0,'monitored':0,'temp':[4.58,3.99,6.51,9.69,11.19,14.52,16.07,15.95,12.64,10.89,9.5,9.9]},
		{'area':2.174,'action':0.31,'capacity':55.58,'local':{'p':[226,1082,1133,1135,1137,1138],'w':[0.547,0.203,0.364,1.842,1.141,1.841]},'dispersal':{'p':[226,1082,1088,1133,1135,1136,1137,1138],'w':[0.293,0.18,0.025,0.262,0.717,2.174,0.592,0.829]},'initial':0,'monitored':0,'temp':[4.53,3.94,6.45,9.64,11.12,14.45,15.98,15.87,12.57,10.84,9.44,9.84]},
		{'area':2.492,'action':1.44,'capacity':69.31,'local':{'p':[1082,1088,1120,1123,1126,1136,1138],'w':[0.203,1.476,0.577,0.823,1.436,1.141,0.513]},'dispersal':{'p':[1082,1088,1120,1123,1126,1135,1136,1137,1138],'w':[0.157,0.629,0.273,0.426,0.643,0.024,0.515,2.492,0.33]},'initial':0,'monitored':0,'temp':[4.4,3.81,6.27,9.47,10.94,14.24,15.76,15.67,12.39,10.7,9.31,9.71]},
		{'area':6.272,'action':1.17,'capacity':162.32,'local':{'p':[226,1123,1134,1136,1137],'w':[1.198,2.456,1.442,1.841,0.513]},'dispersal':{'p':[226,1123,1134,1136,1137,1138],'w':[0.557,1.068,0.561,0.755,0.303,6.272]},'initial':0,'monitored':0,'temp':[4.52,3.94,6.45,9.65,11.1,14.43,15.97,15.85,12.56,10.83,9.42,9.82]},
		{'area':5.32,'action':6.1,'capacity':160.47,'local':{'p':[1084,1132,1133,1140,1141,1143],'w':[1.223,1.29,2.584,1.409,1.327,1.441]},'dispersal':{'p':[1084,1085,1132,1133,1139,1140,1141,1143],'w':[0.617,0.077,0.615,1.042,5.32,0.497,0.623,0.708]},'initial':0,'monitored':0,'temp':[4.81,4.22,6.82,10,11.52,14.9,16.48,16.34,12.96,11.13,9.73,10.14]},
		{'area':0.981,'action':1.31,'capacity':30.2,'local':{'p':[1139,1141,1142,1143],'w':[1.409,1.194,0.587,1.049]},'dispersal':{'p':[227,1139,1140,1141,1142,1143],'w':[0.111,0.736,0.981,0.542,0.276,0.536]},'initial':0,'monitored':0,'temp':[4.87,4.28,6.89,10.07,11.6,14.98,16.58,16.43,13.04,11.19,9.78,10.2]},
		{'area':2.019,'action':3.85,'capacity':69.53,'local':{'p':[227,1132,1139,1140,1142],'w':[1.071,0.275,1.327,1.194,0.057]},'dispersal':{'p':[227,1132,1139,1140,1141,1142],'w':[0.42,0.188,0.608,0.441,2.019,0.152]},'initial':0,'monitored':0,'temp':[4.89,4.33,6.94,10.12,11.64,15.02,16.62,16.46,13.07,11.22,9.81,10.22]},
		{'area':0.806,'action':0.24,'capacity':21.15,'local':{'p':[227,1140,1141,1143,1144],'w':[0.817,0.587,0.057,1.261,1.047]},'dispersal':{'p':[227,1140,1141,1142,1143,1144],'w':[0.401,0.302,0.138,0.806,0.613,0.553]},'initial':0,'monitored':0,'temp':[4.9,4.31,6.93,10.11,11.65,15.03,16.64,16.5,13.09,11.22,9.82,10.23]},
		{'area':5.395,'action':7.68,'capacity':162.97,'local':{'p':[217,1070,1074,1078,1084,1139,1140,1142,1144],'w':[0.5,0.033,0.559,1.694,1.198,1.441,1.049,1.261,0.92]},'dispersal':{'p':[217,1070,1074,1078,1084,1139,1140,1142,1143,1144],'w':[0.278,0.049,0.258,0.75,0.569,0.685,0.449,0.466,5.395,0.469]},'initial':0,'monitored':0,'temp':[4.83,4.23,6.84,10.01,11.55,14.93,16.52,16.4,13,11.15,9.76,10.18]},
		{'area':2.809,'action':0.16,'capacity':23.55,'local':{'p':[227,1078,1142,1143,1145],'w':[1.223,0.487,1.047,0.92,2.228]},'dispersal':{'p':[227,1078,1142,1143,1144,1145],'w':[0.498,0.346,0.389,0.491,2.809,0.842]},'initial':0,'monitored':0,'temp':[4.94,4.35,6.99,10.15,11.7,15.1,16.71,16.57,13.14,11.26,9.86,10.28]},
		{'area':3.353,'action':0.71,'capacity':38.64,'local':{'p':[63,1077,1078,1144],'w':[1.476,1.355,0.612,2.228]},'dispersal':{'p':[63,1066,1068,1077,1078,1144,1145],'w':[0.651,0.078,0.002,0.48,0.373,0.967,3.353]},'initial':0,'monitored':0,'temp':[5,4.43,7.08,10.23,11.79,15.17,16.8,16.66,13.22,11.32,9.93,10.36]}
		]
