# Supplementary material for: Modelling Spatial and Temporal Patterns of African Swine Fever in an Isolated Wild Boar Population to Support Decision-Making
Source: Front Vet Sci. 2020 Apr 8;7:154. doi: 10.3389/fvets.2020.00154 (PMC7156605; doi:10.3389/fvets.2020.00154)
Supplement: Supplementary file 1 [file Data_Sheet_1.ZIP › simBoar v4.2 (ASF)/resources/landscape/thiessens_9.txt]

parameters.patches=[
		{'area':4.143,'action':2.14,'capacity':113.73,'local':{'p':[15,19,486,488,594],'w':[2.374,1.376,1.529,1.856,0.851]},'dispersal':{'p':[1,15,19,484,486,487,488,594],'w':[4.143,0.992,0.606,0.074,0.656,0.046,0.866,0.458]},'initial':0,'monitored':1,'temp':[4.98,4.02,6.54,9.69,10.98,14.26,15.81,15.6,12.59,10.95,9.77,10.16]},
		{'area':4.441,'action':7.84,'capacity':146.61,'local':{'p':[15,16,18,19,20],'w':[1.526,1.316,2.061,0.766,3.065]},'dispersal':{'p':[2,15,16,18,19,20,137],'w':[4.441,0.703,0.609,0.876,0.451,1.153,0.177]},'initial':0,'monitored':1,'temp':[5.25,4.45,6.97,10.05,11.47,14.76,16.34,16.04,12.95,11.31,10.08,10.48]},
		{'area':4.981,'action':12.25,'capacity':183,'local':{'p':[21,22,24,25,45,644],'w':[0.622,2.013,2.109,3.53,1.196,0.157]},'dispersal':{'p':[3,21,22,24,25,45,642,643,644],'w':[4.981,0.341,0.741,0.932,1.259,0.6,0.078,0.087,0.296]},'initial':48,'monitored':1,'temp':[4.84,4.14,6.65,9.63,11.18,14.44,16.08,15.71,12.61,10.97,9.7,10.15]},
		{'area':5.784,'action':14.46,'capacity':213.78,'local':{'p':[5,16,17,26,27,31],'w':[1.417,0.401,1.394,1.43,2.503,3.154]},'dispersal':{'p':[4,5,14,16,17,26,27,28,29,31],'w':[5.784,0.649,0.016,0.268,0.551,0.591,0.923,0.216,0.074,1.333]},'initial':12,'monitored':1,'temp':[4.72,3.9,6.4,9.52,10.91,14.22,15.79,15.53,12.42,10.77,9.54,9.96]},
		{'area':3.567,'action':2.22,'capacity':94.69,'local':{'p':[4,14,16,31,160],'w':[1.417,2.39,0.269,1.254,2.51]},'dispersal':{'p':[4,5,14,16,31,148,160,580,595],'w':[0.654,3.567,0.898,0.248,0.551,0.007,1.089,0.09,0.039]},'initial':0,'monitored':1,'temp':[4.68,3.81,6.33,9.48,10.82,14.13,15.69,15.44,12.35,10.7,9.47,9.88]},
		{'area':3.387,'action':7.36,'capacity':120.74,'local':{'p':[12,32,34,35,38,160],'w':[0.371,2.917,3.964,0.131,1.355,0.152]},'dispersal':{'p':[6,12,32,34,35,38,160],'w':[3.387,0.27,1.079,1.618,0.16,0.606,0.321]},'initial':105,'monitored':1,'temp':[4.51,3.66,6.1,9.29,10.62,13.95,15.46,15.29,12.17,10.53,9.29,9.72]},
		{'area':15.126,'action':25.5,'capacity':498.85,'local':{'p':[11,28,33,39,43,44,49],'w':[2.561,1.97,4.54,1.482,1.674,1.462,1.28]},'dispersal':{'p':[7,11,28,33,34,39,40,43,44,49,56],'w':[15.126,1.111,0.929,1.904,0.003,0.586,0.006,0.708,0.589,0.613,0.039]},'initial':130,'monitored':1,'temp':[4.37,3.56,6.04,9.15,10.6,13.91,15.47,15.27,12.13,10.47,9.25,9.72]},
		{'area':0.845,'action':0.16,'capacity':19.71,'local':{'p':[39,40,42,44,733],'w':[0.175,0.255,0.96,0.954,1.678]},'dispersal':{'p':[8,39,40,41,42,44,733,734],'w':[0.845,0.183,0.211,0.032,0.483,0.39,0.75,0.041]},'initial':0,'monitored':1,'temp':[4.45,3.71,6.19,9.25,10.73,14.04,15.65,15.39,12.27,10.6,9.37,9.84]},
		{'area':1.784,'action':0.71,'capacity':42.63,'local':{'p':[46,47,48,49,52,813,820,821],'w':[0.583,0.801,1.039,1.313,0.929,1.145,0.174,1.803]},'dispersal':{'p':[9,46,47,48,49,50,52,813,820,821],'w':[1.784,0.285,0.465,0.447,0.592,0.007,0.44,0.52,0.003,0.695]},'initial':0,'monitored':1,'temp':[4.46,3.74,6.25,9.34,10.82,14.14,15.73,15.51,12.34,10.65,9.41,9.88]},
		{'area':0.532,'action':0.21,'capacity':14.11,'local':{'p':[33,824],'w':[0.858,0.351]},'dispersal':{'p':[10,11,33,183,824],'w':[0.532,0.709,0.366,0.169,0.245]},'initial':0,'monitored':1,'temp':[4.97,4.23,6.77,9.91,11.4,14.7,16.19,15.98,12.77,11.11,9.85,10.32]},
		{'area':12.751,'action':11.86,'capacity':360.09,'local':{'p':[7,33,49,54,56,183],'w':[2.561,0.825,0.15,2.865,2.656,2.165]},'dispersal':{'p':[7,10,11,13,33,49,53,54,56,161,183,824],'w':[1.087,0.444,12.751,0.06,1.81,0.198,0.02,1.036,1.055,0.099,1.012,0.051]},'initial':29,'monitored':1,'temp':[4.59,3.81,6.32,9.44,10.94,14.23,15.75,15.56,12.38,10.72,9.5,9.98]},
		{'area':4.165,'action':6.92,'capacity':136.23,'local':{'p':[6,34,38,161],'w':[0.371,2.355,0.669,0.342]},'dispersal':{'p':[6,12,34,37,38,58,161,824,828],'w':[0.264,4.165,0.907,0.647,0.363,0.502,0.255,1.874,0.124]},'initial':53,'monitored':1,'temp':[4.74,3.96,6.4,9.6,10.96,14.3,15.79,15.61,12.45,10.8,9.55,10.01]},
		{'area':2.674,'action':2.61,'capacity':78.42,'local':{'p':[54,55,56,183,818,822,823],'w':[2.872,0.98,0.154,2.478,0.504,0.253,0.555]},'dispersal':{'p':[11,13,54,55,56,57,183,818,822,823],'w':[0.129,2.674,1.055,0.418,0.145,0.023,1.122,0.234,0.191,0.307]},'initial':1,'monitored':1,'temp':[4.75,4,6.57,9.67,11.22,14.5,16.02,15.82,12.59,10.92,9.69,10.18]},
		{'area':3.521,'action':0.73,'capacity':90.49,'local':{'p':[5,15,16,148,160,593,595],'w':[2.39,1.859,1.938,2.863,0.096,0.439,0.009]},'dispersal':{'p':[4,5,14,15,16,148,160,580,592,593,595],'w':[0.019,1.026,3.521,0.882,0.885,0.479,0.14,0.117,0.031,0.194,0.459]},'initial':0,'monitored':1,'temp':[4.79,3.91,6.43,9.56,10.91,14.21,15.77,15.53,12.45,10.8,9.59,9.99]},
		{'area':6.74,'action':7.25,'capacity':203.53,'local':{'p':[1,2,14,16,19,592,593,594],'w':[2.374,1.526,1.859,1.205,1.417,0.627,0.259,0.772]},'dispersal':{'p':[1,2,14,15,16,19,148,591,592,593,594,595],'w':[0.972,0.692,0.566,6.74,0.576,0.641,0.069,0.06,0.259,0.202,0.412,0.051]},'initial':0,'monitored':1,'temp':[4.92,4.01,6.52,9.65,10.98,14.27,15.83,15.6,12.55,10.92,9.73,10.12]},
		{'area':4.516,'action':6.9,'capacity':129.11,'local':{'p':[2,4,5,14,15,17,18],'w':[1.316,0.401,0.269,1.938,1.205,2.775,0.667]},'dispersal':{'p':[2,4,5,14,15,16,17,18],'w':[0.628,0.277,0.204,0.79,0.562,4.516,1.076,0.393]},'initial':0,'monitored':1,'temp':[4.99,4.17,6.68,9.79,11.18,14.48,16.05,15.77,12.69,11.04,9.82,10.22]},
		{'area':3.023,'action':3.1,'capacity':83.39,'local':{'p':[4,16,18,26,29],'w':[1.394,2.775,1.023,0.031,2.292]},'dispersal':{'p':[4,16,17,18,26,29],'w':[0.7,1.193,3.023,0.576,0.137,0.899]},'initial':1,'monitored':1,'temp':[4.98,4.19,6.7,9.79,11.21,14.51,16.09,15.8,12.7,11.05,9.82,10.23]},
		{'area':5.462,'action':6.42,'capacity':137.84,'local':{'p':[2,16,17,20,24,29,137,644],'w':[2.061,0.667,1.023,0.094,1.366,1,0.704,2.07]},'dispersal':{'p':[2,16,17,18,20,24,29,137,644],'w':[0.826,0.358,0.424,5.462,0.095,0.545,0.437,0.318,1.06]},'initial':8,'monitored':1,'temp':[5.24,4.49,7.01,10.04,11.53,14.82,16.41,16.08,12.96,11.33,10.08,10.49]},
		{'area':3.661,'action':1.18,'capacity':91.73,'local':{'p':[1,2,15,20,137,485,486],'w':[1.376,0.766,1.417,1.077,1.337,0.847,0.591]},'dispersal':{'p':[1,2,15,19,20,137,485,486],'w':[0.587,0.377,0.654,3.661,0.402,0.793,0.319,0.306]},'initial':0,'monitored':1,'temp':[5.21,4.33,6.86,9.97,11.33,14.62,16.18,15.93,12.88,11.24,10.03,10.42]},
		{'area':1.927,'action':0.61,'capacity':45.54,'local':{'p':[2,18,19,137],'w':[3.065,0.094,1.077,3.155]},'dispersal':{'p':[2,18,19,20,137],'w':[1.21,0.157,0.518,1.927,1.527]},'initial':0,'monitored':1,'temp':[5.38,4.58,7.12,10.18,11.62,14.91,16.49,16.18,13.09,11.45,10.22,10.61]},
		{'area':1.877,'action':2.49,'capacity':59.36,'local':{'p':[3,22,23,28,30,43,45],'w':[0.622,0.818,0.71,0.665,0.733,0.301,1.357]},'dispersal':{'p':[3,21,22,23,28,30,43,45],'w':[0.378,1.877,0.309,0.311,0.379,0.333,0.253,0.606]},'initial':36,'monitored':1,'temp':[4.71,3.96,6.46,9.51,10.98,14.28,15.89,15.59,12.47,10.82,9.58,10.02]},
		{'area':1.043,'action':2.77,'capacity':39.92,'local':{'p':[3,21,23,24],'w':[2.013,0.818,1.535,0.46]},'dispersal':{'p':[3,21,22,23,24],'w':[0.949,0.431,1.043,0.653,0.399]},'initial':15,'monitored':1,'temp':[4.83,4.11,6.61,9.63,11.14,14.42,16.04,15.7,12.59,10.95,9.69,10.14]},
		{'area':1.395,'action':1.87,'capacity':44.06,'local':{'p':[21,22,24,26,30],'w':[0.71,1.535,0.826,0.668,1.246]},'dispersal':{'p':[21,22,23,24,26,30],'w':[0.384,0.673,1.395,0.513,0.366,0.529]},'initial':21,'monitored':1,'temp':[4.84,4.1,6.61,9.64,11.12,14.42,16.03,15.7,12.59,10.95,9.69,10.13]},
		{'area':6.116,'action':5.33,'capacity':162.57,'local':{'p':[3,18,22,23,26,29,644],'w':[2.109,1.366,0.46,0.826,0.664,1.851,3.487]},'dispersal':{'p':[3,18,22,23,24,25,26,29,642,644],'w':[0.86,0.637,0.198,0.35,6.116,0.018,0.355,0.755,0.012,1.557]},'initial':28,'monitored':1,'temp':[5.01,4.3,6.82,9.8,11.34,14.61,16.23,15.87,12.76,11.13,9.86,10.3]},
		{'area':4.924,'action':2.85,'capacity':135.66,'local':{'p':[3,41,45,642,643,644],'w':[3.53,0.52,2.054,0.211,5.444,0.082]},'dispersal':{'p':[3,24,25,41,45,642,643,644,734],'w':[1.416,0.061,4.924,0.301,0.847,0.182,2.08,0.238,0.061]},'initial':4,'monitored':1,'temp':[4.77,4.07,6.59,9.55,11.11,14.38,16.03,15.66,12.56,10.92,9.65,10.11]},
		{'area':3.357,'action':6.88,'capacity':115.89,'local':{'p':[4,17,23,24,27,29,30],'w':[1.43,0.031,0.668,0.664,1.155,2.005,1.282]},'dispersal':{'p':[4,17,23,24,26,27,29,30],'w':[0.691,0.142,0.385,0.386,3.357,0.552,0.761,0.476]},'initial':73,'monitored':1,'temp':[4.86,4.09,6.59,9.66,11.1,14.41,16,15.7,12.59,10.94,9.7,10.13]},
		{'area':2.573,'action':3.38,'capacity':79.65,'local':{'p':[4,26,28,30,31],'w':[2.503,1.155,3.108,0.752,0.01]},'dispersal':{'p':[4,26,27,28,30,31],'w':[1.004,0.542,2.573,1.349,0.404,0.223]},'initial':13,'monitored':1,'temp':[4.7,3.9,6.4,9.5,10.92,14.23,15.81,15.55,12.43,10.77,9.54,9.97]},
		{'area':5.736,'action':6.22,'capacity':172.93,'local':{'p':[7,21,27,30,31,33,34,43],'w':[1.97,0.665,3.108,0.952,0.608,0.359,0.081,2.059]},'dispersal':{'p':[4,7,21,27,28,30,31,33,34,43,45],'w':[0.102,0.842,0.38,1.127,5.736,0.439,0.308,0.224,0.12,0.884,0.008]},'initial':41,'monitored':1,'temp':[4.61,3.81,6.31,9.41,10.83,14.15,15.73,15.48,12.35,10.69,9.46,9.9]},
		{'area':2.947,'action':1.9,'capacity':71.41,'local':{'p':[17,18,24,26],'w':[2.292,1,1.851,2.005]},'dispersal':{'p':[4,17,18,24,26,29],'w':[0.144,0.957,0.542,0.832,0.882,2.947]},'initial':31,'monitored':1,'temp':[5.01,4.25,6.75,9.82,11.27,14.57,16.16,15.85,12.74,11.09,9.85,10.27]},
		{'area':1.294,'action':1.78,'capacity':40.91,'local':{'p':[21,23,26,27,28],'w':[0.733,1.246,1.282,0.752,0.952]},'dispersal':{'p':[21,23,26,27,28,30],'w':[0.442,0.543,0.659,0.352,0.492,1.294]},'initial':17,'monitored':1,'temp':[4.77,4.01,6.52,9.58,11.03,14.34,15.94,15.64,12.53,10.87,9.63,10.07]},
		{'area':5.318,'action':4.47,'capacity':133.25,'local':{'p':[4,5,27,28,34,160],'w':[3.154,1.254,0.01,0.608,2.413,2.051]},'dispersal':{'p':[4,5,27,28,31,33,34,160],'w':[1.261,0.505,0.065,0.354,5.318,0.1,0.87,1.147]},'initial':8,'monitored':1,'temp':[4.54,3.7,6.18,9.32,10.69,14,15.56,15.34,12.23,10.58,9.35,9.78]},
		{'area':3.845,'action':4.65,'capacity':113.46,'local':{'p':[6,35,160,646],'w':[2.917,3.239,1.64,0.914]},'dispersal':{'p':[6,32,34,35,38,160,646,647],'w':[1.176,3.845,0.061,1.302,0.111,0.822,0.489,0.018]},'initial':5,'monitored':1,'temp':[4.6,3.73,6.2,9.39,10.7,14.01,15.53,15.35,12.24,10.6,9.35,9.77]},
		{'area':10.418,'action':12.85,'capacity':307,'local':{'p':[7,10,11,28,34,161,824],'w':[4.54,0.858,0.825,0.359,2.328,5.888,2.988]},'dispersal':{'p':[7,10,11,28,31,33,34,161,183,824],'w':[1.829,0.351,1.54,0.271,0.074,10.418,0.909,2.3,0.013,1.428]},'initial':11,'monitored':1,'temp':[4.53,3.72,6.2,9.34,10.77,14.08,15.6,15.41,12.27,10.62,9.38,9.84]},
		{'area':8.176,'action':4.73,'capacity':193.63,'local':{'p':[6,12,28,31,33,160,161],'w':[3.964,2.355,0.081,2.413,2.328,3.388,4.768]},'dispersal':{'p':[6,7,12,28,31,32,33,34,38,160,161,824],'w':[1.512,0.001,0.991,0.194,1.003,0.079,0.964,8.176,0.001,1.126,1.579,0.024]},'initial':15,'monitored':1,'temp':[4.44,3.59,6.04,9.2,10.58,13.89,15.42,15.24,12.12,10.48,9.25,9.69]},
		{'area':4.543,'action':7.98,'capacity':152.06,'local':{'p':[6,32,38,646,651],'w':[0.131,3.239,3.008,0.515,3.119]},'dispersal':{'p':[6,32,35,36,38,646,651],'w':[0.236,1.208,4.543,0.065,1.243,0.407,1.329]},'initial':21,'monitored':1,'temp':[4.75,3.9,6.35,9.57,10.84,14.18,15.68,15.5,12.38,10.73,9.47,9.89]},
		{'area':3.195,'action':4.79,'capacity':101.68,'local':{'p':[38,651],'w':[3.466,0.927]},'dispersal':{'p':[35,36,37,38,171,651,725,732],'w':[0.049,3.195,0.955,1.362,0.188,0.486,0.004,0.5]},'initial':36,'monitored':1,'temp':[4.86,4.07,6.45,9.73,10.92,14.32,15.81,15.63,12.48,10.83,9.56,10]},
		{'area':3.173,'action':8.94,'capacity':120.6,'local':{'p':[38,58,732,824],'w':[0.928,2.504,0.136,0.055]},'dispersal':{'p':[12,36,37,38,58,171,651,725,732,824],'w':[0.818,1.427,3.173,0.463,0.85,0.677,0.048,0.003,0.701,0.113]},'initial':0,'monitored':1,'temp':[4.78,4,6.38,9.64,10.88,14.27,15.77,15.59,12.43,10.78,9.53,9.98]},
		{'area':4.33,'action':10.13,'capacity':157.65,'local':{'p':[6,12,35,36,37,651],'w':[1.355,0.669,3.008,3.466,0.928,0.155]},'dispersal':{'p':[6,12,32,34,35,36,37,38,651],'w':[0.662,0.348,0.028,0.001,1.13,1.349,0.481,4.33,0.34]},'initial':132,'monitored':1,'temp':[4.75,3.94,6.35,9.59,10.85,14.21,15.71,15.53,12.39,10.75,9.49,9.92]},
		{'area':3.257,'action':2.07,'capacity':56.63,'local':{'p':[7,8,41,43,44,733],'w':[1.482,0.175,1.125,1.962,2.407,0.816]},'dispersal':{'p':[7,8,39,41,43,44,733],'w':[0.777,0.147,3.257,0.614,0.814,0.994,0.206]},'initial':33,'monitored':1,'temp':[4.44,3.67,6.16,9.24,10.7,14.01,15.6,15.36,12.23,10.57,9.34,9.8]},
		{'area':3.269,'action':3.35,'capacity':95.52,'local':{'p':[8,42,44,49,52],'w':[0.255,1.334,3.14,1.821,1.632]},'dispersal':{'p':[7,8,40,42,44,49,51,52],'w':[0.032,0.22,3.269,0.592,1.317,0.884,0.024,0.709]},'initial':18,'monitored':1,'temp':[4.38,3.62,6.11,9.19,10.66,13.97,15.57,15.34,12.2,10.53,9.31,9.78]},
		{'area':4.156,'action':2.69,'capacity':104.83,'local':{'p':[25,39,43,45,643,733,734],'w':[0.52,1.125,1.312,3.273,0.197,0.368,2.491]},'dispersal':{'p':[8,25,39,41,43,45,643,733,734],'w':[0.035,0.25,0.426,4.156,0.629,1.307,0.215,0.411,0.917]},'initial':3,'monitored':1,'temp':[4.53,3.78,6.27,9.31,10.8,14.1,15.72,15.44,12.33,10.67,9.43,9.89]},
		{'area':2.716,'action':6.09,'capacity':97.57,'local':{'p':[8,40,51,52,733],'w':[0.96,1.334,2.014,0.246,1.936]},'dispersal':{'p':[8,40,42,44,51,52,172,733,734],'w':[0.331,0.601,2.716,0.024,0.826,0.226,0.01,1.059,0.009]},'initial':1,'monitored':1,'temp':[4.51,3.79,6.29,9.35,10.83,14.15,15.76,15.5,12.37,10.69,9.45,9.91]},
		{'area':4.34,'action':5.41,'capacity':131.56,'local':{'p':[7,21,28,39,41,45],'w':[1.674,0.301,2.059,1.962,1.312,0.671]},'dispersal':{'p':[7,21,28,39,41,43,45],'w':[0.9,0.223,0.919,0.851,0.542,4.34,0.33]},'initial':50,'monitored':1,'temp':[4.53,3.76,6.25,9.34,10.78,14.1,15.69,15.43,12.31,10.65,9.41,9.86]},
		{'area':3.214,'action':1.75,'capacity':63.55,'local':{'p':[7,8,39,40,49],'w':[1.462,0.954,2.407,3.14,0.294]},'dispersal':{'p':[7,8,39,40,42,44,49,733],'w':[0.745,0.475,0.962,1.193,0.028,3.214,0.323,0.085]},'initial':11,'monitored':1,'temp':[4.38,3.61,6.09,9.17,10.64,13.95,15.54,15.31,12.18,10.52,9.3,9.76]},
		{'area':3.666,'action':4.92,'capacity':113.03,'local':{'p':[3,21,25,41,43],'w':[1.196,1.357,2.054,3.273,0.671]},'dispersal':{'p':[3,21,25,28,41,43,45],'w':[0.512,0.634,0.946,0.013,1.393,0.435,3.666]},'initial':27,'monitored':1,'temp':[4.62,3.89,6.38,9.41,10.9,14.2,15.82,15.52,12.4,10.76,9.51,9.97]},
		{'area':1.308,'action':0.72,'capacity':36.33,'local':{'p':[9,48,51,52],'w':[0.583,1.608,1.449,1.153]},'dispersal':{'p':[9,46,48,51,52,737],'w':[0.362,1.308,0.694,0.768,0.568,0.034]},'initial':2,'monitored':1,'temp':[4.52,3.82,6.33,9.42,10.89,14.22,15.83,15.58,12.43,10.72,9.47,9.94]},
		{'area':3.174,'action':4.25,'capacity':98.61,'local':{'p':[9,49,50,53,821],'w':[0.801,1.664,2.293,2.361,0.31]},'dispersal':{'p':[9,47,49,50,53,57,821],'w':[0.274,3.174,0.763,0.935,1.025,0.062,0.409]},'initial':0,'monitored':1,'temp':[4.47,3.74,6.26,9.36,10.86,14.16,15.73,15.53,12.34,10.66,9.42,9.91]},
		{'area':1.592,'action':0.54,'capacity':36.06,'local':{'p':[9,46,51,737,813],'w':[1.039,1.608,0.412,1.772,0.798]},'dispersal':{'p':[9,46,48,51,737,813],'w':[0.479,0.604,1.592,0.345,0.726,0.568]},'initial':0,'monitored':1,'temp':[4.59,3.91,6.43,9.53,11,14.34,15.94,15.69,12.52,10.8,9.55,10.02]},
		{'area':7.202,'action':2.65,'capacity':158.64,'local':{'p':[7,9,11,40,44,47,52,53,56],'w':[1.28,1.313,0.15,1.821,0.294,1.664,1.662,2.052,0.249]},'dispersal':{'p':[7,9,11,40,44,47,49,52,53,56,820,821],'w':[0.625,0.566,0.167,0.721,0.2,0.716,7.202,0.681,0.814,0.158,0.003,0.028]},'initial':1,'monitored':1,'temp':[4.3,3.53,6.02,9.12,10.6,13.91,15.48,15.28,12.13,10.46,9.24,9.72]},
		{'area':1.637,'action':0.78,'capacity':44.15,'local':{'p':[47,53,57,821],'w':[2.293,0.211,0.269,3.074]},'dispersal':{'p':[9,47,50,53,57,182,821],'w':[0.004,0.908,1.637,0.154,0.114,0.183,1.481]},'initial':0,'monitored':1,'temp':[4.56,3.83,6.38,9.47,10.98,14.28,15.85,15.65,12.45,10.75,9.51,9.99]},
		{'area':5.502,'action':3.89,'capacity':155.79,'local':{'p':[42,46,48,52,172,733,736,737],'w':[2.014,1.449,0.412,0.881,1.987,0.415,0.297,1.363]},'dispersal':{'p':[40,42,46,48,51,52,172,733,736,737],'w':[0.022,0.847,0.532,0.162,5.502,0.457,0.843,0.233,0.249,0.673]},'initial':3,'monitored':1,'temp':[4.67,3.99,6.51,9.6,11.07,14.41,16.02,15.74,12.6,10.88,9.62,10.08]},
		{'area':2.836,'action':1.75,'capacity':78.15,'local':{'p':[9,40,42,46,49,51],'w':[0.929,1.632,0.246,1.153,1.662,0.881]},'dispersal':{'p':[9,40,42,46,49,51,52],'w':[0.451,0.736,0.207,0.496,0.767,0.439,2.836]},'initial':2,'monitored':1,'temp':[4.4,3.66,6.16,9.24,10.72,14.03,15.63,15.4,12.26,10.57,9.34,9.81]},
		{'area':4.128,'action':3.72,'capacity':119.77,'local':{'p':[47,49,50,55,56,57],'w':[2.361,2.052,0.211,0.784,2.127,1.574]},'dispersal':{'p':[11,47,49,50,53,55,56,57,182,821,822],'w':[0.065,0.883,1.005,0.24,4.128,0.327,0.952,0.555,0.071,0.032,0.011]},'initial':0,'monitored':1,'temp':[4.4,3.64,6.15,9.25,10.76,14.05,15.61,15.42,12.24,10.57,9.35,9.84]},
		{'area':2.315,'action':2.07,'capacity':66.4,'local':{'p':[11,13,56,183],'w':[2.865,2.872,1.589,0.098]},'dispersal':{'p':[11,13,54,55,56,183],'w':[1.259,1.086,2.315,0.074,0.689,0.363]},'initial':6,'monitored':1,'temp':[4.7,3.94,6.5,9.6,11.13,14.42,15.93,15.74,12.53,10.86,9.63,10.12]},
		{'area':1.342,'action':0.82,'capacity':36.97,'local':{'p':[13,53,56,57,822],'w':[0.98,0.784,1.57,1.541,0.242]},'dispersal':{'p':[13,53,54,55,56,57,818,822],'w':[0.452,0.494,0.041,1.342,0.702,0.543,0.038,0.259]},'initial':0,'monitored':1,'temp':[4.53,3.76,6.31,9.4,10.94,14.23,15.76,15.57,12.37,10.7,9.48,9.97]},
		{'area':3.388,'action':2.28,'capacity':94.32,'local':{'p':[11,13,49,53,54,55],'w':[2.656,0.154,0.249,2.127,1.589,1.57]},'dispersal':{'p':[7,11,13,49,53,54,55,56],'w':[0.071,1.189,0.215,0.267,0.878,0.593,0.626,3.388]},'initial':2,'monitored':1,'temp':[4.38,3.59,6.11,9.2,10.72,14.01,15.55,15.37,12.19,10.53,9.32,9.81]},
		{'area':1.135,'action':0.1,'capacity':28.42,'local':{'p':[50,53,55,182,821,822],'w':[0.269,1.574,1.541,0.378,0.217,1.436]},'dispersal':{'p':[13,47,50,53,55,57,182,821,822],'w':[0.04,0.024,0.206,0.695,0.676,1.135,0.259,0.1,0.636]},'initial':0,'monitored':1,'temp':[4.56,3.82,6.37,9.46,10.99,14.28,15.82,15.63,12.42,10.74,9.51,10.01]},
		{'area':1.506,'action':2.4,'capacity':42.38,'local':{'p':[37,824],'w':[2.504,3.18]},'dispersal':{'p':[12,37,58,171,824,828],'w':[0.679,1.104,1.506,0.389,0.846,0.103]},'initial':0,'monitored':1,'temp':[4.81,4.05,6.43,9.69,10.94,14.34,15.82,15.65,12.47,10.82,9.57,10.03]},
		{'area':10.54,'action':9.52,'capacity':282.1,'local':{'p':[81,238,240,241,268],'w':[4.29,0.873,6.008,1.231,2.447]},'dispersal':{'p':[59,81,238,240,241,268],'w':[10.54,1.73,0.434,2.282,0.634,1.059]},'initial':0,'monitored':0,'temp':[5.39,4.3,6.83,9.91,11.35,14.55,15.96,15.88,13.18,11.48,10.23,10.69]},
		{'area':6.599,'action':2.2,'capacity':165.46,'local':{'p':[516,563,564,566,680,681],'w':[0.321,1.936,2.477,2.562,1.59,1.11]},'dispersal':{'p':[60,516,563,564,566,680,681],'w':[6.599,0.268,0.845,1,1.073,0.746,0.559]},'initial':0,'monitored':0,'temp':[4.74,3.93,6.31,9.55,10.77,14.1,15.53,15.33,12.27,10.67,9.52,9.84]},
		{'area':6.515,'action':0.98,'capacity':73.58,'local':{'p':[988,1042,1043,1044,1050,1131],'w':[1.754,1.13,2.991,3.744,0.092,0.997]},'dispersal':{'p':[61,988,1042,1043,1044,1050,1131],'w':[6.515,0.879,0.373,1.26,1.507,0.196,0.577]},'initial':0,'monitored':0,'temp':[4.89,4.29,6.73,9.89,11.52,14.82,16.37,16.11,12.79,10.92,9.74,10.05]},
		{'area':3.298,'action':0.09,'capacity':79.97,'local':{'p':[1077,1080,1081,1082,1083],'w':[2.148,0.142,0.287,0.926,1.124]},'dispersal':{'p':[62,945,1077,1078,1079,1080,1081,1082,1083,1084,1085],'w':[3.298,0.007,0.837,0.985,0.018,0.123,0.184,0.456,0.412,0.126,0.001]},'initial':0,'monitored':0,'temp':[5.11,4.62,7.27,10.32,11.89,15.17,16.9,16.7,13.32,11.46,10.11,10.55]},
		{'area':4.092,'action':0.79,'capacity':106.21,'local':{'p':[1113,1118,1134,1138,1139,1140,1141],'w':[0.725,1.003,0.56,2.093,0.632,2.296,0.978]},'dispersal':{'p':[63,1113,1118,1134,1136,1138,1139,1140,1141],'w':[4.092,0.359,0.483,0.337,0.01,0.851,0.36,0.925,0.489]},'initial':0,'monitored':0,'temp':[4.4,3.83,6.27,9.47,10.88,14.16,15.63,15.57,12.31,10.69,9.29,9.67]},
		{'area':2.463,'action':2.03,'capacity':71.37,'local':{'p':[1024,1025,1027],'w':[2.329,2.048,0.004]},'dispersal':{'p':[64,1024,1025,1027],'w':[2.463,0.996,0.821,0.17]},'initial':0,'monitored':0,'temp':[4.48,3.76,6.21,9.25,10.53,13.97,15.35,15.21,12.04,10.39,9.27,9.73]},
		{'area':2.67,'action':3.04,'capacity':81.9,'local':{'p':[989,990,991,993,997,998,1001],'w':[1.151,0.629,2.243,1.186,0.056,0.89,0.799]},'dispersal':{'p':[65,989,990,991,993,997,998,1001],'w':[2.67,0.431,0.33,0.879,0.593,0.202,0.4,0.458]},'initial':0,'monitored':0,'temp':[4.47,3.75,6.15,9.29,10.79,14.12,15.64,15.46,12.24,10.48,9.31,9.7]},
		{'area':3.983,'action':0.27,'capacity':99.57,'local':{'p':[906,969,971,972,973,974,977,980],'w':[0.222,0.692,0.352,0.573,1.671,2.105,1.659,0.759]},'dispersal':{'p':[66,906,969,970,971,972,973,974,977,980],'w':[3.983,0.21,0.297,0.021,0.245,0.327,0.738,0.782,0.675,0.412]},'initial':0,'monitored':0,'temp':[4.94,4.36,6.94,10.06,11.55,14.88,16.46,16.25,12.96,11.2,9.88,10.32]},
		{'area':6.578,'action':0.48,'capacity':164.89,'local':{'p':[921,943,944,945],'w':[0.409,0.314,4.02,1.775]},'dispersal':{'p':[67,921,923,940,943,944,945,950],'w':[6.578,0.345,1.3,0.272,0.19,1.588,0.888,0.095]},'initial':0,'monitored':0,'temp':[5.1,4.61,7.23,10.26,11.82,15.12,16.83,16.56,13.3,11.45,10.09,10.54]},
		{'area':8.885,'action':3.85,'capacity':238.76,'local':{'p':[175,613,768,775],'w':[1.369,2.766,1.469,3.366]},'dispersal':{'p':[68,175,613,767,768,775],'w':[8.885,0.569,1.173,0.1,0.622,1.395]},'initial':0,'monitored':0,'temp':[4.05,3.3,5.9,9.03,10.73,14.03,15.76,15.38,12.23,10.48,9.05,9.53]},
		{'area':3.719,'action':0.34,'capacity':74.5,'local':{'p':[632,748,749],'w':[0.153,2.82,1.11]},'dispersal':{'p':[69,632,747,748,749,750,751],'w':[3.719,0.143,0.546,1.053,0.442,0.518,0.996]},'initial':0,'monitored':0,'temp':[5.21,4.62,7.2,10.41,11.96,15.34,16.92,16.61,13.44,11.56,10.19,10.67]},
		{'area':3.529,'action':1.24,'capacity':94.12,'local':{'p':[719,722,724,726,728,830],'w':[0.366,0.846,2.403,0.648,2.548,0.538]},'dispersal':{'p':[70,719,722,724,726,728,830],'w':[3.529,0.249,0.413,1.061,0.308,1.241,0.311]},'initial':0,'monitored':0,'temp':[5.4,4.78,6.81,10.44,10.98,14.7,16.16,16.05,12.78,11.11,9.85,10.34]},
		{'area':2.044,'action':0.34,'capacity':48.72,'local':{'p':[699,701,702,705,706,707],'w':[2.067,0.894,1.388,0.347,0.03,1.698]},'dispersal':{'p':[71,699,700,701,702,703,705,706,707],'w':[2.044,0.83,0.062,0.421,0.72,0.064,0.246,0.187,0.514]},'initial':0,'monitored':0,'temp':[4.25,3.37,5.53,8.75,9.9,13.17,14.56,14.48,11.39,10.01,8.99,9.25]},
		{'area':4.665,'action':2.38,'capacity':89.95,'local':{'p':[540,541,542,543,544,546,547,554],'w':[1.044,0.532,2.212,0.843,0.766,2.748,0.554,0.255]},'dispersal':{'p':[72,540,541,542,543,544,546,547,554],'w':[4.665,0.445,0.309,0.851,0.356,0.41,1.141,0.265,0.296]},'initial':0,'monitored':0,'temp':[4.05,3.18,5.47,8.98,10.2,13.55,14.77,14.69,11.78,10.2,8.89,9.18]},
		{'area':3.161,'action':1.46,'capacity':85.34,'local':{'p':[509,511,512,513,514],'w':[1.252,1.496,0.639,2.055,1.524]},'dispersal':{'p':[73,509,511,512,513,514,518],'w':[3.161,0.608,0.717,0.396,0.847,0.682,0.047]},'initial':0,'monitored':0,'temp':[5.07,4.32,6.71,9.95,11.32,14.54,15.95,15.75,12.72,11.09,9.88,10.23]},
		{'area':6.364,'action':9.2,'capacity':201.04,'local':{'p':[415,491,494],'w':[1.548,2.263,1.848]},'dispersal':{'p':[74,413,415,488,489,490,491,492,494],'w':[6.364,0.019,0.68,0.144,1.143,0.001,0.847,0.608,0.86]},'initial':0,'monitored':0,'temp':[4.94,3.92,6.44,9.63,10.88,14.16,15.68,15.5,12.52,10.91,9.74,10.09]},
		{'area':4.272,'action':0.28,'capacity':101.64,'local':{'p':[426,471,474,476,478],'w':[0.554,1.02,2.495,1.828,2.262]},'dispersal':{'p':[75,425,426,471,474,476,478],'w':[4.272,0.072,0.324,0.556,0.922,0.841,1.055]},'initial':0,'monitored':0,'temp':[5.44,4.72,7.14,9.95,11.82,15.04,16.59,16.31,13.02,11.61,10.3,10.64]},
		{'area':5.078,'action':6.04,'capacity':155.6,'local':{'p':[453,454,455,456,458,463],'w':[1.423,1.939,2.213,0.114,1.515,1.548]},'dispersal':{'p':[76,453,454,455,456,458,463],'w':[5.078,0.623,0.83,0.957,0.134,0.696,0.765]},'initial':0,'monitored':0,'temp':[4.45,3.79,6.4,9.56,11.09,14.38,15.97,15.61,12.54,10.8,9.42,9.88]},
		{'area':3.158,'action':0.95,'capacity':83.35,'local':{'p':[305,309,312,313,319,321],'w':[1.443,0.403,1.485,0.621,0.721,0.575]},'dispersal':{'p':[77,305,309,312,313,319,321],'w':[3.158,0.514,0.259,0.64,0.245,0.357,0.273]},'initial':0,'monitored':0,'temp':[4.46,3.61,6.24,9.28,10.82,14.13,15.63,15.38,12.38,10.68,9.37,9.91]},
		{'area':3.911,'action':0.37,'capacity':90.02,'local':{'p':[293,295,296],'w':[2.459,2.271,3.346]},'dispersal':{'p':[78,293,295,296],'w':[3.911,1.104,1.034,1.591]},'initial':0,'monitored':0,'temp':[5.21,4.4,7.06,10.26,11.8,15.1,16.64,16.33,13.3,11.49,10.14,10.61]},
		{'area':2.613,'action':0,'capacity':59.63,'local':{'p':[276,277,278],'w':[0.491,0.294,2.543]},'dispersal':{'p':[79,276,277,278],'w':[2.613,0.275,0.607,0.991]},'initial':0,'monitored':0,'temp':[5.83,4.88,7.31,10.57,11.78,15.06,16.33,16.31,13.57,12.06,10.76,11.12]},
		{'area':2.221,'action':0.16,'capacity':55.96,'local':{'p':[232,234,238],'w':[2.975,2.39,1.152]},'dispersal':{'p':[80,231,232,233,234,236,237,238],'w':[2.221,0.115,1.248,0.001,0.904,0.22,0.115,0.668]},'initial':0,'monitored':0,'temp':[5.89,4.84,7.28,10.34,11.78,15.02,16.32,16.4,13.69,12.04,10.81,11.14]},
		{'area':14.53,'action':10.07,'capacity':353.29,'local':{'p':[59,238,239,264,268],'w':[4.29,3.171,2.303,2.437,0.852]},'dispersal':{'p':[59,81,87,238,239,264,268,269],'w':[1.819,14.53,0.184,1.385,0.873,0.973,0.408,0.769]},'initial':0,'monitored':0,'temp':[5.57,4.46,6.95,10.05,11.5,14.71,16.08,16.17,13.41,11.74,10.46,10.92]},
		{'area':5.196,'action':0.18,'capacity':3.57,'local':{'p':[244,246,247,252,255],'w':[1.096,2.179,1.757,1.069,0.695]},'dispersal':{'p':[82,244,246,247,252,255],'w':[5.196,0.523,0.82,0.735,0.475,0.388]},'initial':0,'monitored':0,'temp':[5.71,4.78,7.46,10.63,12.18,15.44,16.89,16.63,13.72,11.89,10.55,11.05]},
		{'area':4.029,'action':0.55,'capacity':97.92,'local':{'p':[298,299,303,307],'w':[3.007,1.233,1.425,0.077]},'dispersal':{'p':[83,84,101,298,299,303,307],'w':[4.029,0.026,0.044,1.149,0.642,0.497,0.145]},'initial':0,'monitored':0,'temp':[5.05,4.19,6.88,10,11.59,14.88,16.4,16.11,13.09,11.3,9.96,10.45]},
		{'area':8.843,'action':1.51,'capacity':77.4,'local':{'p':[247,249],'w':[2.833,0.488]},'dispersal':{'p':[83,84,247,248,249,296,299],'w':[0.018,8.843,1.13,0.129,0.785,1.558,0.29]},'initial':0,'monitored':0,'temp':[5.29,4.45,7.16,10.38,11.96,15.27,16.78,16.45,13.42,11.57,10.21,10.69]},
		{'area':4.806,'action':0.11,'capacity':12.84,'local':{'p':[248,250,252,253,255,257],'w':[0.171,1.224,1.617,2.371,3.057,0.871]},'dispersal':{'p':[85,248,250,252,253,255,257],'w':[4.806,0.225,0.588,0.718,0.896,1.278,0.492]},'initial':0,'monitored':0,'temp':[5.62,4.7,7.36,10.56,12.1,15.39,16.87,16.67,13.68,11.86,10.52,11]},
		{'area':1.257,'action':0.46,'capacity':20.34,'local':{'p':[263,264,267,268],'w':[1.284,1.503,0.901,0.349]},'dispersal':{'p':[86,87,257,263,264,267,268],'w':[1.257,0.042,0.697,0.507,0.671,0.435,0.255]},'initial':0,'monitored':0,'temp':[5.72,4.64,7.25,10.42,12.01,15.27,16.62,16.81,13.8,12.04,10.64,11.18]},
		{'area':9.292,'action':1.31,'capacity':137.19,'local':{'p':[269],'w':[3.572]},'dispersal':{'p':[81,86,87,88,257,262,264,269],'w':[0.186,0.006,9.292,0.005,0.073,0.288,1.451,1.461]},'initial':0,'monitored':0,'temp':[5.91,4.77,7.31,10.47,12.05,15.3,16.59,17,13.98,12.3,10.89,11.42]},
		{'area':0.005,'action':0,'capacity':0,'local':{'p':[],'w':[]},'dispersal':{'p':[87,88],'w':[0.064,0.005]},'initial':0,'monitored':0,'temp':[6.02,4.88,7.44,10.62,12.23,15.49,16.76,17.26,14.16,12.47,11.02,11.57]},
		{'area':4.056,'action':0,'capacity':62.64,'local':{'p':[90,271,276],'w':[2.449,1.903,0.068]},'dispersal':{'p':[89,90,271,276],'w':[4.056,0.984,0.841,0.103]},'initial':0,'monitored':0,'temp':[6,4.98,7.44,10.86,12.07,15.31,16.54,16.55,13.9,12.13,10.94,11.26]},
		{'area':11.156,'action':2.99,'capacity':131.43,'local':{'p':[89,270,271],'w':[2.449,0.862,3.013]},'dispersal':{'p':[89,90,91,92,93,270,271],'w':[1.089,11.156,0.025,0.491,0.666,0.472,1.245]},'initial':0,'monitored':0,'temp':[5.71,4.75,7.27,10.75,12,15.28,16.5,16.44,13.69,11.85,10.6,10.93]},
		{'area':0.025,'action':0,'capacity':0.65,'local':{'p':[],'w':[]},'dispersal':{'p':[90,91,92,271],'w':[0.515,0.025,0.112,0.069]},'initial':0,'monitored':0,'temp':[5.68,4.73,7.26,10.75,12,15.3,16.52,16.45,13.68,11.83,10.57,10.9]},
		{'area':3.43,'action':1.49,'capacity':85.05,'local':{'p':[],'w':[]},'dispersal':{'p':[90,91,92,93,94,95,271,272,273,274,375],'w':[0.699,0.025,3.43,0.256,0.532,0.012,0.94,0.145,0.014,1.023,0.005]},'initial':0,'monitored':0,'temp':[5.63,4.7,7.23,10.7,11.95,15.26,16.49,16.41,13.6,11.82,10.52,10.86]},
		{'area':2.359,'action':2.73,'capacity':70.9,'local':{'p':[270,272,376],'w':[2.06,1.017,0.444]},'dispersal':{'p':[90,92,93,270,272,274,376],'w':[0.718,0.29,2.359,0.921,0.672,0.014,0.284]},'initial':0,'monitored':0,'temp':[5.45,4.55,7.1,10.63,11.89,15.22,16.44,16.33,13.48,11.63,10.31,10.65]},
		{'area':7.811,'action':0.85,'capacity':170.83,'local':{'p':[271,276,278],'w':[2.928,3.004,1.558]},'dispersal':{'p':[92,94,95,271,273,274,276,277,278,373,375],'w':[0.548,7.811,0.024,1.208,0.014,0.138,1.298,0.332,0.753,0.009,1.034]},'initial':0,'monitored':0,'temp':[5.68,4.75,7.24,10.62,11.83,15.14,16.38,16.32,13.53,11.91,10.58,10.94]},
		{'area':0.024,'action':0,'capacity':0.56,'local':{'p':[],'w':[]},'dispersal':{'p':[92,94,95,273,274,375],'w':[0.023,0.362,0.024,0.014,0.179,0.27]},'initial':0,'monitored':0,'temp':[5.55,4.65,7.16,10.58,11.8,15.13,16.37,16.28,13.44,11.78,10.43,10.8]},
		{'area':0.005,'action':0,'capacity':0.1,'local':{'p':[],'w':[]},'dispersal':{'p':[96,97],'w':[0.005,0.461]},'initial':0,'monitored':0,'temp':[6.17,5.14,7.41,10.6,11.84,15.03,16.36,16.43,13.84,12.35,11.17,11.47]},
		{'area':6.16,'action':0.2,'capacity':146.79,'local':{'p':[275,279,361],'w':[1.959,2.875,1.695]},'dispersal':{'p':[96,97,98,275,279,361],'w':[0.005,6.16,0.046,0.848,1.116,0.818]},'initial':0,'monitored':0,'temp':[6.11,5.11,7.4,10.61,11.87,15.07,16.4,16.44,13.82,12.31,11.11,11.39]},
		{'area':2.629,'action':0,'capacity':63.94,'local':{'p':[279,280,353],'w':[2,2.327,0.232]},'dispersal':{'p':[97,98,279,280,353],'w':[0.046,2.629,0.81,0.968,0.22]},'initial':0,'monitored':0,'temp':[6.12,5.12,7.41,10.63,11.93,15.13,16.47,16.54,13.89,12.34,11.13,11.41]},
		{'area':3.857,'action':0.14,'capacity':67,'local':{'p':[281,282,283],'w':[2.326,0.854,1.619]},'dispersal':{'p':[99,100,281,282,283],'w':[3.857,0.609,0.956,0.329,0.619]},'initial':0,'monitored':0,'temp':[5.91,4.9,7.48,10.66,12.21,15.48,16.85,17.07,14.02,12.3,10.9,11.41]},
		{'area':12.355,'action':4.88,'capacity':322.9,'local':{'p':[281,288,291],'w':[0.684,2.971,2.255]},'dispersal':{'p':[99,100,254,257,260,261,262,281,283,285,287,288,291,344],'w':[0.435,12.355,0.875,0.274,0.027,0.007,0.203,1.766,0.727,0.653,0.673,1.216,0.862,0.041]},'initial':0,'monitored':0,'temp':[5.79,4.86,7.43,10.6,12.08,15.36,16.83,16.76,13.81,12.07,10.75,11.22]},
		{'area':4.58,'action':0.7,'capacity':23.83,'local':{'p':[297,298,299,300,302,304,307],'w':[0.369,2.031,0.807,1.999,0.53,0.887,1.566]},'dispersal':{'p':[83,101,297,298,299,300,302,303,304,307],'w':[0.048,4.58,0.232,0.783,0.436,0.847,0.281,0.025,0.404,0.69]},'initial':0,'monitored':0,'temp':[5,4.16,6.84,9.95,11.52,14.82,16.34,16.06,13.03,11.25,9.91,10.4]},
		{'area':3.736,'action':1.95,'capacity':101.81,'local':{'p':[303,304,306,307,309],'w':[0.475,1.424,0.529,1.04,1.551]},'dispersal':{'p':[102,303,304,305,306,307,309],'w':[3.736,0.184,0.611,0.047,0.29,0.443,0.655]},'initial':0,'monitored':0,'temp':[4.63,3.75,6.4,9.45,11.02,14.32,15.84,15.58,12.58,10.84,9.53,10.05]},
		{'area':1.45,'action':3.55,'capacity':53.84,'local':{'p':[310,316],'w':[1.772,1.626]},'dispersal':{'p':[103,310,311,316],'w':[1.45,0.871,0.005,0.724]},'initial':0,'monitored':0,'temp':[4.48,3.72,6.37,9.41,10.88,14.21,15.67,15.43,12.45,10.76,9.42,9.96]},
		{'area':3.261,'action':1.98,'capacity':90.84,'local':{'p':[311,312,313,314,315,316],'w':[0.665,2.071,1.841,1.655,0.09,0.838]},'dispersal':{'p':[104,311,312,313,314,315,316],'w':[3.261,0.361,0.881,0.838,0.667,0.174,0.443]},'initial':0,'monitored':0,'temp':[4.46,3.66,6.29,9.33,10.83,14.15,15.62,15.38,12.4,10.72,9.39,9.92]},
		{'area':5.925,'action':3.5,'capacity':163.94,'local':{'p':[315,318,320,322,323,435,437],'w':[1.478,2.282,1.302,2.836,0.664,0.947,0.496]},'dispersal':{'p':[105,315,318,320,322,323,435,437],'w':[5.925,0.633,0.998,0.576,1.148,0.397,0.389,0.349]},'initial':0,'monitored':0,'temp':[4.43,3.61,6.17,9.18,10.78,14.07,15.57,15.35,12.3,10.66,9.34,9.83]},
		{'area':6.142,'action':1.48,'capacity':159.37,'local':{'p':[107,129,326,328,424],'w':[2.502,1.464,1.998,2.29,1.252]},'dispersal':{'p':[106,107,129,326,328,329,418,424,427],'w':[6.142,1.031,0.61,0.781,1.01,0.052,0.154,0.583,0.122]},'initial':0,'monitored':0,'temp':[5.17,4.39,6.97,10.03,11.64,14.91,16.43,16.18,13.1,11.41,10.06,10.5]},
		{'area':7.676,'action':1.28,'capacity':190.88,'local':{'p':[106,293,324,326,327,329],'w':[2.502,1.309,0.115,0.23,2.77,0.58]},'dispersal':{'p':[106,107,129,293,324,326,327,329,331,418,427],'w':[1.086,7.676,0.018,0.633,0.115,0.115,1.067,0.247,0.118,1.408,0.05]},'initial':0,'monitored':0,'temp':[5.2,4.41,7.01,10.11,11.67,14.95,16.46,16.22,13.19,11.45,10.11,10.55]},
		{'area':0.008,'action':0,'capacity':0.2,'local':{'p':[],'w':[]},'dispersal':{'p':[108,109,290,291,334,338],'w':[0.008,0.182,0.015,0.216,0.133,0.078]},'initial':0,'monitored':0,'temp':[5.56,4.68,7.23,10.37,11.82,15.08,16.59,16.44,13.51,11.8,10.51,10.95]},
		{'area':3.706,'action':0.81,'capacity':88.04,'local':{'p':[332,334,340],'w':[0.477,2.829,2.699]},'dispersal':{'p':[108,109,290,291,332,334,337,338,340],'w':[0.008,3.706,0.012,0.113,0.355,1.191,0.015,0.909,1.076]},'initial':0,'monitored':0,'temp':[5.55,4.67,7.21,10.34,11.77,15.03,16.54,16.4,13.47,11.79,10.49,10.93]},
		{'area':2.139,'action':0.54,'capacity':53.24,'local':{'p':[342,343,345,346,347],'w':[0.655,1.404,0.58,0.666,0.948]},'dispersal':{'p':[110,342,343,345,346,347],'w':[2.139,0.343,0.45,0.388,0.377,0.388]},'initial':0,'monitored':0,'temp':[5.73,4.79,7.26,10.46,11.84,15.09,16.51,16.48,13.59,11.96,10.68,11.05]},
		{'area':3.29,'action':0.43,'capacity':49,'local':{'p':[346,347],'w':[1.592,0.206]},'dispersal':{'p':[111,125,346,347,351,352,405],'w':[3.29,0.755,0.671,0.11,1.451,0.02,0.449]},'initial':0,'monitored':0,'temp':[5.85,4.94,7.33,10.6,11.95,15.2,16.58,16.54,13.74,12.13,10.84,11.11]},
		{'area':3.823,'action':0.79,'capacity':97.35,'local':{'p':[348,354,356,405],'w':[0.289,0.792,2.54,1.483]},'dispersal':{'p':[112,348,350,351,354,355,356,357,405],'w':[3.823,0.177,0.087,0.072,0.327,0.235,0.99,0.902,0.755]},'initial':0,'monitored':0,'temp':[5.62,4.8,7.16,10.53,11.86,15.14,16.51,16.34,13.58,11.94,10.61,10.76]},
		{'area':6.174,'action':4.86,'capacity':154.99,'local':{'p':[350,359,361,362],'w':[2.308,1.649,0.831,1.924]},'dispersal':{'p':[113,350,358,359,360,361,362,363,400],'w':[6.174,1.005,0.111,0.724,0.011,0.477,0.638,0.731,0.517]},'initial':0,'monitored':0,'temp':[5.7,4.91,7.32,10.7,12,15.31,16.65,16.46,13.64,11.99,10.64,10.82]},
		{'area':0.01,'action':0,'capacity':0,'local':{'p':[],'w':[]},'dispersal':{'p':[114,116,117,369],'w':[0.01,0.026,0.34,0.183]},'initial':0,'monitored':0,'temp':[5.44,4.64,7.17,10.53,11.8,15.16,16.44,16.27,13.32,11.72,10.33,10.65]},
		{'area':0.006,'action':0,'capacity':0,'local':{'p':[],'w':[]},'dispersal':{'p':[115,117,395],'w':[0.006,0.343,0.26]},'initial':0,'monitored':0,'temp':[5.31,4.53,7.05,10.44,11.72,15.09,16.37,16.17,13.2,11.58,10.19,10.5]},
		{'area':0.456,'action':0,'capacity':1.94,'local':{'p':[],'w':[]},'dispersal':{'p':[114,116,117,369,395,400],'w':[0.005,0.456,0.524,0.483,0.153,0.051]},'initial':0,'monitored':0,'temp':[5.39,4.6,7.13,10.5,11.78,15.14,16.42,16.23,13.27,11.65,10.27,10.58]},
		{'area':3.406,'action':2.12,'capacity':32.53,'local':{'p':[366],'w':[3.732]},'dispersal':{'p':[114,115,116,117,365,366,367,368,369,370,371,372,384,395],'w':[0.01,0.006,0.381,3.406,0.078,1.423,0.063,0.071,0.386,0.038,0.038,0.042,0.091,1.042]},'initial':0,'monitored':0,'temp':[5.39,4.59,7.11,10.49,11.76,15.13,16.39,16.22,13.27,11.66,10.27,10.6]},
		{'area':4.374,'action':1.56,'capacity':108.08,'local':{'p':[373,374,390],'w':[2.33,2.471,0.855]},'dispersal':{'p':[118,373,374,384,390],'w':[4.374,0.978,1.13,1.182,0.521]},'initial':0,'monitored':0,'temp':[5.08,4.27,6.83,10.32,11.57,14.96,16.2,16.01,13.02,11.34,9.92,10.28]},
		{'area':14.106,'action':12.55,'capacity':350.96,'local':{'p':[270,374,376,379,382,390],'w':[2.094,1.068,2.653,1.989,3.597,0.965]},'dispersal':{'p':[119,270,374,376,379,382,390],'w':[14.106,0.855,0.531,1.027,0.803,1.407,0.515]},'initial':0,'monitored':0,'temp':[4.89,4.03,6.53,10.08,11.33,14.69,15.92,15.78,12.83,11.06,9.7,10.05]},
		{'area':9.751,'action':6.78,'capacity':259.72,'local':{'p':[377,380,381,382,547],'w':[1.695,3.167,1.803,1.688,1.477]},'dispersal':{'p':[120,377,380,381,382,544,547],'w':[9.751,0.769,1.255,0.648,0.822,0.011,0.764]},'initial':0,'monitored':0,'temp':[4.29,3.39,5.71,9.25,10.49,13.82,15.03,14.98,12.06,10.41,9.11,9.44]},
		{'area':6.052,'action':2.4,'capacity':136.89,'local':{'p':[384,385,387,388,389,395],'w':[3.338,1.311,2.205,0.1,0.911,2.768]},'dispersal':{'p':[121,384,385,387,388,389,395],'w':[6.052,1.421,0.62,0.774,0.203,0.446,1.287]},'initial':0,'monitored':0,'temp':[4.63,3.81,6.26,9.73,11.01,14.38,15.64,15.46,12.46,10.81,9.47,9.79]},
		{'area':4.852,'action':2.03,'capacity':90.23,'local':{'p':[392,395,401,522],'w':[1.703,2.246,2.718,2.343]},'dispersal':{'p':[122,392,393,395,401,522],'w':[4.852,0.681,0.023,1.137,1.218,1.077]},'initial':0,'monitored':0,'temp':[5.01,4.25,6.7,10.08,11.39,14.73,16.05,15.83,12.81,11.17,9.86,10.15]},
		{'area':6.851,'action':2.17,'capacity':178.03,'local':{'p':[397,399,403,514],'w':[3.537,3.242,3.095,0.328]},'dispersal':{'p':[123,396,397,398,399,400,402,403,404,514],'w':[6.851,0.068,1.512,0.256,1.166,0.62,0.033,1.194,0.025,0.344]},'initial':0,'monitored':0,'temp':[5.38,4.68,7.14,10.52,11.88,15.2,16.56,16.27,13.29,11.61,10.26,10.47]},
		{'area':3.365,'action':1.87,'capacity':92.19,'local':{'p':[405,407,408,411],'w':[1.863,2.863,1.358,2.04]},'dispersal':{'p':[124,356,405,407,408,411,503],'w':[3.365,0.077,0.862,1.219,0.647,0.914,0.028]},'initial':0,'monitored':0,'temp':[4.83,4.06,6.46,9.86,11.23,14.54,15.92,15.68,12.78,11.15,9.78,9.93]},
		{'area':19.749,'action':13.47,'capacity':506.05,'local':{'p':[126,405,408,412,413,415],'w':[2.149,5.953,1.719,3.379,0.295,0.581]},'dispersal':{'p':[111,125,126,345,346,405,408,412,413,415],'w':[0.843,19.749,0.797,0.109,1.027,2.363,0.799,1.339,0.184,0.318]},'initial':0,'monitored':0,'temp':[5.35,4.47,6.9,10.2,11.54,14.82,16.23,16.08,13.21,11.59,10.3,10.54]},
		{'area':10.588,'action':6.23,'capacity':220.95,'local':{'p':[125,415],'w':[2.149,4.377]},'dispersal':{'p':[125,126,341,342,343,345,346,414,415],'w':[1.019,10.588,0.009,0.678,0.118,0.887,0.095,1.193,1.715]},'initial':0,'monitored':0,'temp':[5.47,4.53,7.01,10.23,11.55,14.82,16.28,16.16,13.24,11.61,10.37,10.72]},
		{'area':4.121,'action':0.3,'capacity':97.64,'local':{'p':[136,417,420,422],'w':[0.725,0.546,1.755,1.816]},'dispersal':{'p':[127,136,417,420,422],'w':[4.121,0.31,0.384,0.783,0.748]},'initial':0,'monitored':0,'temp':[5.66,4.84,7.38,10.46,11.9,15.18,16.7,16.48,13.45,11.81,10.53,10.93]},
		{'area':4.757,'action':1.21,'capacity':123.78,'local':{'p':[418,419,420,423,427,431],'w':[2.686,1.02,1.903,0.571,2.031,0.444]},'dispersal':{'p':[128,418,419,420,421,423,427,431],'w':[4.757,1.149,0.46,0.842,0.103,0.299,0.87,0.256]},'initial':0,'monitored':0,'temp':[5.49,4.69,7.17,10.17,11.77,15.01,16.53,16.32,13.25,11.67,10.37,10.76]},
		{'area':7.508,'action':5.11,'capacity':202.03,'local':{'p':[106,424,429,430],'w':[1.464,3.126,0.566,2.234]},'dispersal':{'p':[106,107,129,418,423,424,426,427,429,430,432],'w':[0.7,0.009,7.508,0.071,0.229,1.243,0.12,1.127,0.213,0.949,0.492]},'initial':0,'monitored':0,'temp':[5.34,4.57,7.07,10.05,11.75,14.99,16.51,16.27,13.13,11.55,10.22,10.61]},
		{'area':7.227,'action':6.46,'capacity':202.69,'local':{'p':[318,428,430,434,436,437,441,465],'w':[0.136,0.146,0.198,2.242,1.267,4.389,0.84,2.456]},'dispersal':{'p':[130,318,428,429,430,434,436,437,438,441,465,466],'w':[7.227,0.188,0.139,0.002,0.194,0.862,0.514,1.744,0.013,0.44,0.975,0.097]},'initial':0,'monitored':0,'temp':[4.77,3.99,6.47,9.39,11.16,14.43,15.95,15.73,12.5,10.99,9.66,10.05]},
		{'area':2.893,'action':1.35,'capacity':78.33,'local':{'p':[438,440,441,462],'w':[2.091,2.27,2.04,0.87]},'dispersal':{'p':[131,438,440,441,462],'w':[2.893,0.876,1.062,0.946,0.515]},'initial':0,'monitored':0,'temp':[4.37,3.6,6.14,9.15,10.75,14.04,15.54,15.32,12.25,10.64,9.3,9.77]},
		{'area':4.085,'action':1.32,'capacity':108.35,'local':{'p':[310,443,447,449,455],'w':[0.916,1.478,0.935,2.072,0.107]},'dispersal':{'p':[132,310,443,447,449,455],'w':[4.085,0.495,0.548,0.425,0.86,0.146]},'initial':0,'monitored':0,'temp':[4.41,3.68,6.31,9.37,10.83,14.17,15.65,15.39,12.4,10.71,9.36,9.89]},
		{'area':2.688,'action':0.11,'capacity':61.85,'local':{'p':[451,452,457],'w':[1.126,1.686,2.038]},'dispersal':{'p':[133,451,452,457],'w':[2.688,0.476,0.763,0.939]},'initial':0,'monitored':0,'temp':[4.33,3.68,6.31,9.52,11.06,14.32,15.95,15.55,12.51,10.73,9.3,9.77]},
		{'area':8.784,'action':8.89,'capacity':247.81,'local':{'p':[454,460,461,462,463,603],'w':[2.132,2.371,1.129,0.991,2.719,2.124]},'dispersal':{'p':[134,454,460,461,462,463,603],'w':[8.784,0.931,0.977,0.536,0.534,1.144,0.975]},'initial':0,'monitored':0,'temp':[4.39,3.72,6.26,9.41,11,14.23,15.84,15.52,12.43,10.74,9.36,9.79]},
		{'area':7.914,'action':2.84,'capacity':201.51,'local':{'p':[436,461,462,466,468,470,596],'w':[0.637,2.817,1.713,3.025,1.56,0.935,0.271]},'dispersal':{'p':[135,436,461,462,464,466,468,470,596],'w':[7.914,0.365,1.201,0.805,0.084,1.176,0.624,0.42,0.225]},'initial':0,'monitored':0,'temp':[5.01,4.29,6.74,9.62,11.5,14.76,16.32,16.06,12.7,11.25,9.9,10.24]},
		{'area':3.828,'action':0.21,'capacity':93.41,'local':{'p':[127,419,420,482],'w':[0.725,0.942,2.292,1.204]},'dispersal':{'p':[127,136,419,420,482],'w':[0.379,3.828,0.457,0.943,0.548]},'initial':0,'monitored':0,'temp':[5.59,4.81,7.31,10.32,11.88,15.15,16.68,16.42,13.31,11.73,10.46,10.83]},
		{'area':10.342,'action':0.51,'capacity':241.68,'local':{'p':[18,19,20,483,485,487,644],'w':[0.704,1.337,3.155,0.091,1.659,1.48,1.918]},'dispersal':{'p':[2,18,19,20,137,483,485,487,644],'w':[0.067,0.426,0.646,1.152,10.342,0.151,0.566,0.602,1.012]},'initial':0,'monitored':0,'temp':[5.46,4.65,7.19,10.26,11.69,14.98,16.54,16.26,13.18,11.54,10.3,10.69]},
		{'area':3.594,'action':2.5,'capacity':101.86,'local':{'p':[495,496,498,499,500,507],'w':[1.573,2.826,0.996,0.375,2.044,0.131]},'dispersal':{'p':[138,495,496,498,499,500,507,508],'w':[3.594,0.624,1.158,0.486,0.265,0.892,0.218,0.035]},'initial':0,'monitored':0,'temp':[4.55,3.61,6.12,9.42,10.73,14.04,15.47,15.28,12.24,10.69,9.45,9.73]},
		{'area':6.571,'action':2.19,'capacity':174.2,'local':{'p':[501,502,504,506,507,508],'w':[1.998,2.177,1.422,1.435,2.026,0.923]},'dispersal':{'p':[139,501,502,504,506,507,508],'w':[6.571,0.812,0.99,0.602,0.662,0.925,0.499]},'initial':0,'monitored':0,'temp':[4.77,3.93,6.36,9.62,10.98,14.22,15.63,15.44,12.44,10.88,9.62,9.9]},
		{'area':4.847,'action':1.39,'capacity':97.86,'local':{'p':[511,516,519,520,521,564],'w':[0.47,2.137,1.157,0.771,1.238,0.155]},'dispersal':{'p':[140,511,516,517,519,520,521,564],'w':[4.847,0.168,0.88,0.769,0.558,0.441,0.582,0.195]},'initial':0,'monitored':0,'temp':[4.73,3.93,6.3,9.58,10.87,14.16,15.55,15.37,12.34,10.73,9.53,9.86]},
		{'area':3.483,'action':1.27,'capacity':63.37,'local':{'p':[383,391,524,525,527,530,532,536,537,538],'w':[0.626,0.579,0.759,0.027,0.622,1.02,0.781,0.926,0.176,1.437]},'dispersal':{'p':[141,383,391,524,525,527,530,532,536,537,538],'w':[3.483,0.332,0.315,0.37,0.075,0.311,0.419,0.375,0.361,0.152,0.572]},'initial':0,'monitored':0,'temp':[4.01,3.11,5.44,8.86,10.12,13.45,14.76,14.63,11.68,10.09,8.85,9.1…
		{'area':3.52,'action':1.22,'capacity':78.96,'local':{'p':[548,550,553,554],'w':[1.754,1.12,0.62,1.767]},'dispersal':{'p':[142,548,550,553,554],'w':[3.52,0.845,0.49,0.253,0.793]},'initial':0,'monitored':0,'temp':[3.74,2.87,5.14,8.59,9.76,13.14,14.38,14.32,11.45,9.92,8.62,8.87]},
		{'area':4.329,'action':0.86,'capacity':96.25,'local':{'p':[551,555,556,559,560,561,687],'w':[0.447,1.073,1.67,1.611,1.016,0.926,1.038]},'dispersal':{'p':[143,549,551,555,556,557,559,560,561,687],'w':[4.329,0.007,0.263,0.527,0.638,0.071,0.688,0.472,0.48,0.473]},'initial':0,'monitored':0,'temp':[3.65,2.71,4.98,8.28,9.42,12.81,14.17,14.08,11.15,9.64,8.49,8.76]},
		{'area':10.239,'action':4.37,'capacity':272.81,'local':{'p':[145,510,567,568,569,573,575,672],'w':[1.035,0.504,4.247,4.285,0.855,0.183,0.282,0.637]},'dispersal':{'p':[144,145,510,513,566,567,568,569,573,575,672,674],'w':[10.239,0.483,0.261,0.086,2.142,1.529,1.625,0.411,0.185,0.208,0.365,0.033]},'initial':0,'monitored':0,'temp':[4.85,4.06,6.45,9.65,10.98,14.22,15.66,15.47,12.41,10.82,9.63,10]},
		{'area':3.332,'action':0.25,'capacity':84.21,'local':{'p':[144,573,575],'w':[1.035,1.823,2.116]},'dispersal':{'p':[144,145,568,569,572,573,574,575],'w':[0.532,3.332,0.025,0.012,0.146,0.744,0.989,0.921]},'initial':0,'monitored':0,'temp':[5.17,4.37,6.85,10.09,11.39,14.66,16.09,15.87,12.78,11.21,9.95,10.25]},
		{'area':5.849,'action':4.92,'capacity':168.88,'local':{'p':[497,576,577,578,582],'w':[3.21,2.383,3.137,0.704,0.896]},'dispersal':{'p':[146,493,497,576,577,578,582],'w':[5.849,0.05,1.401,1.02,1.211,0.462,0.489]},'initial':0,'monitored':0,'temp':[4.75,3.81,6.36,9.64,10.95,14.24,15.69,15.49,12.41,10.86,9.6,9.88]},
		{'area':1.158,'action':1.9,'capacity':37.3,'local':{'p':[581,583,586,587,647],'w':[0.505,0.886,0.135,1.331,0.183]},'dispersal':{'p':[147,581,583,585,586,587,588,590,647],'w':[1.158,0.253,0.399,0.026,0.164,0.564,0.098,0.779,0.236]},'initial':0,'monitored':0,'temp':[4.88,3.91,6.48,9.64,10.93,14.19,15.73,15.51,12.46,10.8,9.58,9.95]},
		{'area':0.479,'action':0.01,'capacity':11.91,'local':{'p':[14,160,580,595],'w':[2.863,0.002,0.006,2.161]},'dispersal':{'p':[5,14,15,148,160,580,593,595],'w':[0.112,1.269,0.147,0.479,0.096,0.122,0.076,0.718]},'initial':0,'monitored':0,'temp':[4.76,3.85,6.36,9.51,10.83,14.13,15.69,15.46,12.4,10.75,9.55,9.95]},
		{'area':8.407,'action':0.88,'capacity':208.12,'local':{'p':[150,472,481],'w':[2.33,3.539,3.708]},'dispersal':{'p':[149,150,472,479,480,481],'w':[8.407,1.059,1.473,0.015,0.007,1.534]},'initial':0,'monitored':0,'temp':[5.21,4.59,7.15,9.94,11.72,14.9,16.56,16.1,12.98,11.41,10.04,10.5]},
		{'area':10.819,'action':1.89,'capacity':274.09,'local':{'p':[149,472,598,600],'w':[2.33,2.477,0.967,2.568]},'dispersal':{'p':[149,150,468,472,596,597,598,600],'w':[0.891,10.819,0.14,0.957,0.713,0.594,0.475,0.893]},'initial':0,'monitored':0,'temp':[5.21,4.61,7.17,10.02,11.8,14.99,16.64,16.21,13.06,11.46,10.08,10.51]},
		{'area':8.269,'action':0.48,'capacity':151.17,'local':{'p':[597,601,602,603,629,630,637],'w':[2.596,2.181,1.686,0.074,0.701,0.872,1.245]},'dispersal':{'p':[151,597,599,600,601,602,603,629,630,636,637],'w':[8.269,1.231,0.125,0.015,0.964,0.836,0.155,0.314,0.319,0.519,0.525]},'initial':0,'monitored':0,'temp':[4.86,4.27,6.81,9.93,11.55,14.75,16.37,16.04,12.9,11.22,9.84,10.24]},
		{'area':6.117,'action':3.59,'capacity':138.24,'local':{'p':[458,603,604,605,606,607,608],'w':[0.28,2.076,1.554,0.063,1.899,2.255,1.596]},'dispersal':{'p':[152,458,603,604,605,606,607,608,628],'w':[6.117,0.248,0.892,0.701,0.098,0.793,0.887,0.615,0.115]},'initial':0,'monitored':0,'temp':[4.54,3.98,6.57,9.85,11.37,14.59,16.23,15.85,12.76,10.98,9.56,9.98]},
		{'area':6.663,'action':2.51,'capacity':176.94,'local':{'p':[452,604,607,609,610,611,612,616],'w':[0.175,2.552,0.593,1.416,0.376,2.181,1.83,0.819]},'dispersal':{'p':[153,452,604,607,609,610,611,612,616],'w':[6.663,0.19,1.048,0.353,0.608,0.268,0.879,0.745,0.374]},'initial':0,'monitored':0,'temp':[4.21,3.57,6.16,9.39,10.95,14.19,15.84,15.45,12.42,10.64,9.2,9.65]},
		{'area':9.947,'action':4.34,'capacity':267.81,'local':{'p':[155,610,612,613,614,617,620,621,774],'w':[0.4,0.445,0.844,1.226,0.6,1.398,1.871,0.105,0.789]},'dispersal':{'p':[154,155,610,612,613,614,617,620,621,768,774],'w':[9.947,0.192,0.23,0.382,1.291,0.26,0.554,0.713,0.075,0.011,0.437]},'initial':0,'monitored':0,'temp':[3.98,3.28,5.87,9.04,10.64,13.91,15.6,15.22,12.17,10.39,8.97,9.43]},
		{'area':2.334,'action':3.84,'capacity':77.35,'local':{'p':[154,614,618,621],'w':[0.4,2.723,1.449,2.434]},'dispersal':{'p':[154,155,614,618,620,621],'w':[0.355,2.334,1.194,0.704,0.105,0.968]},'initial':0,'monitored':0,'temp':[3.99,3.28,5.82,9,10.61,13.88,15.55,15.21,12.16,10.38,8.98,9.45]},
		{'area':3.087,'action':1.82,'capacity':76.13,'local':{'p':[608,622,623,624,625,626,627,628],'w':[0.662,1.053,1.644,0.554,0.514,0.182,1.617,0.45]},'dispersal':{'p':[156,608,622,623,624,625,626,627,628],'w':[3.087,0.33,0.475,0.649,0.336,0.29,0.117,0.704,0.27]},'initial':0,'monitored':0,'temp':[4.45,3.84,6.39,9.64,11.21,14.44,16.06,15.74,12.66,10.88,9.47,9.91]},
		{'area':1.258,'action':0,'capacity':27.64,'local':{'p':[632],'w':[1.514]},'dispersal':{'p':[157,629,631,632,633,635,749],'w':[1.258,0.063,0.267,0.652,0.654,0.053,0.536]},'initial':0,'monitored':0,'temp':[5.08,4.48,7.03,10.26,11.82,15.11,16.68,16.37,13.27,11.46,10.08,10.54]},
		{'area':3.786,'action':0,'capacity':92.38,'local':{'p':[645,743],'w':[1.328,1.254]},'dispersal':{'p':[158,638,639,640,645,743],'w':[3.786,0.046,0.741,0.016,0.598,0.533]},'initial':0,'monitored':0,'temp':[5.19,4.59,7.16,10.24,11.77,15.08,16.7,16.34,13.23,11.47,10.14,10.59]},
		{'area':2.148,'action':0.11,'capacity':52.02,'local':{'p':[640],'w':[3.227]},'dispersal':{'p':[159,640,643],'w':[2.148,1.214,0.043]},'initial':0,'monitored':0,'temp':[4.89,4.24,6.77,9.77,11.31,14.6,16.24,15.88,12.77,11.08,9.8,10.26]},
		{'area':9.574,'action':4.54,'capacity':229.47,'local':{'p':[5,6,14,31,32,34,148,580,587,646,647],'w':[2.51,0.152,0.096,2.051,1.64,3.388,0.002,1.511,0.469,0.17,2.621]},'dispersal':{'p':[5,6,14,31,32,34,148,160,580,587,595,646,647],'w':[0.955,0.102,0.12,0.94,0.725,1.413,0.01,9.574,0.577,0.27,0.063,0.196,0.967]},'initial':0,'monitored':0,'temp':[4.58,3.69,6.19,9.36,10.69,13.99,15.53,15.32,12.23,10.5…
		{'area':4.35,'action':2.83,'capacity':118.53,'local':{'p':[12,33,34],'w':[0.342,5.888,4.768]},'dispersal':{'p':[11,12,33,34,161,824],'w':[0.052,0.161,2.497,2.037,4.35,0.576]},'initial':0,'monitored':0,'temp':[4.54,3.73,6.2,9.35,10.78,14.09,15.6,15.42,12.27,10.63,9.39,9.85]},
		{'area':3.936,'action':6.28,'capacity':129.28,'local':{'p':[585,648,650],'w':[1.565,0.1,2.125]},'dispersal':{'p':[162,585,646,648,650,651],'w':[3.936,0.664,0.774,0.313,0.941,1.131]},'initial':0,'monitored':0,'temp':[4.89,3.99,6.49,9.71,10.96,14.27,15.78,15.58,12.48,10.83,9.56,9.96]},
		{'area':4.087,'action':1.49,'capacity':105.88,'local':{'p':[650,657,658,661],'w':[1.378,1.736,2.466,0.706]},'dispersal':{'p':[163,650,653,654,656,657,658,661,662],'w':[4.087,0.618,0.577,0.014,0.095,0.762,1.051,0.33,0.549]},'initial':0,'monitored':0,'temp':[5.11,4.23,6.69,9.97,11.12,14.46,15.95,15.75,12.63,11.01,9.74,10.09]},
		{'area':2.3,'action':0.47,'capacity':59.31,'local':{'p':[656,664,665,668,669,670],'w':[0.466,0.823,1.704,1.48,0.616,1.375]},'dispersal':{'p':[164,656,664,665,668,669,670],'w':[2.3,0.418,0.379,0.602,0.667,0.406,0.619]},'initial':0,'monitored':0,'temp':[5.26,4.51,6.84,10.22,11.25,14.67,16.09,15.92,12.78,11.18,9.91,10.26]},
		{'area':7.76,'action':0.83,'capacity':196.32,'local':{'p':[673,675,682,683,708,711,712,713],'w':[1.168,2.397,1.912,0.606,0.371,1.115,1.324,0.599]},'dispersal':{'p':[165,672,673,674,675,682,683,708,711,712,713],'w':[7.76,0.758,0.502,0.107,0.953,0.746,0.311,0.263,0.497,0.509,0.245]},'initial':0,'monitored':0,'temp':[4.9,4.15,6.44,9.74,10.82,14.19,15.61,15.46,12.34,10.78,9.63,9.94]},
		{'area':3.778,'action':0.74,'capacity':96.08,'local':{'p':[672,676,681,684],'w':[0.003,1.407,2.407,1.357]},'dispersal':{'p':[166,672,676,681,682,684,701],'w':[3.778,0.843,0.637,1.079,0.192,0.631,0.09]},'initial':0,'monitored':0,'temp':[4.38,3.52,5.81,9.04,10.18,13.54,14.96,14.8,11.73,10.23,9.15,9.43]},
		{'area':6.994,'action':0.07,'capacity':73.93,'local':{'p':[684,685,689,690,691,692,696],'w':[0.195,3.215,2.025,0.394,1.205,2.708,1.51]},'dispersal':{'p':[167,684,685,689,690,691,692,696],'w':[6.994,0.206,1.173,0.881,0.237,0.523,1.08,0.564]},'initial':0,'monitored':0,'temp':[3.65,2.65,4.84,8.09,9.18,12.55,13.93,13.83,10.84,9.44,8.42,8.64]},
		{'area':3.012,'action':0.66,'capacity':71.86,'local':{'p':[688,696,701],'w':[1.58,1.092,0.206]},'dispersal':{'p':[168,677,679,688,690,694,696,700,701],'w':[3.012,0.565,0.065,0.722,0.228,1.436,0.438,0.015,0.232]},'initial':0,'monitored':0,'temp':[3.85,2.85,4.98,8.22,9.36,12.65,14.03,13.92,10.86,9.53,8.58,8.79]},
		{'area':4.609,'action':0.43,'capacity':117.06,'local':{'p':[702,708,709,710,712,713,716,717],'w':[0.59,0.713,0.884,1.569,1.132,0.567,0.847,2.025]},'dispersal':{'p':[169,702,703,708,709,710,711,712,713,716,717],'w':[4.609,0.353,0.078,0.363,0.474,0.673,0.024,0.469,0.245,0.358,0.792]},'initial':0,'monitored':0,'temp':[4.82,4.07,6.25,9.58,10.57,13.96,15.36,15.28,12.14,10.62,9.5,9.82]},
		{'area':4.978,'action':2.84,'capacity':138.02,'local':{'p':[709,715,718,721,722,837],'w':[0.728,1.452,2.705,2.734,1.21,0.239]},'dispersal':{'p':[170,709,715,718,720,721,722,837],'w':[4.978,0.398,0.671,1.009,0.119,1.062,0.623,0.243]},'initial':0,'monitored':0,'temp':[5.17,4.55,6.47,10.13,10.61,14.3,15.73,15.71,12.47,10.84,9.63,10.08]},
		{'area':5.483,'action':2.88,'capacity':147.17,'local':{'p':[731,732,825,828],'w':[3.723,1.327,0.735,1.425]},'dispersal':{'p':[36,37,58,171,731,732,824,825,828],'w':[0.159,0.38,0.289,5.483,1.617,0.608,0.677,0.416,0.569]},'initial':0,'monitored':0,'temp':[4.87,4.13,6.44,9.76,10.9,14.35,15.83,15.67,12.47,10.83,9.57,10.04]},
		{'area':1.578,'action':0.17,'capacity':40.33,'local':{'p':[51,733,736,738,739],'w':[1.987,0.5,0.576,1.363,1.559]},'dispersal':{'p':[42,51,172,733,734,736,737,738,739],'w':[0.003,0.912,1.578,0.293,0.004,0.38,0.006,0.597,0.678]},'initial':0,'monitored':0,'temp':[4.87,4.22,6.76,9.84,11.31,14.66,16.28,15.97,12.83,11.09,9.81,10.27]},
		{'area':2.974,'action':0.06,'capacity':72.31,'local':{'p':[743,744,746],'w':[1.102,2.249,2.12]},'dispersal':{'p':[173,638,743,744,745,746,810],'w':[2.974,0.04,0.531,1.071,0.768,0.986,0.009]},'initial':0,'monitored':0,'temp':[5.09,4.5,7.07,10.23,11.7,15.1,16.7,16.38,13.21,11.38,10.08,10.55]},
		{'area':2.87,'action':0.06,'capacity':10.63,'local':{'p':[759,761,762,795],'w':[0.677,1.217,0.777,0.995]},'dispersal':{'p':[174,753,754,755,757,758,759,760,761,762,795],'w':[2.87,0.326,0.099,0.06,0.325,0.422,0.284,0.111,0.499,0.375,0.484]},'initial':0,'monitored':0,'temp':[5.28,4.66,7.27,10.44,12.11,15.46,17.05,16.74,13.56,11.64,10.22,10.71]},
		{'area':3.793,'action':2.78,'capacity':103.66,'local':{'p':[68,767,768,772,773,775],'w':[1.369,1.474,1.651,1.77,1.746,0.006]},'dispersal':{'p':[68,175,763,767,768,772,773,775],'w':[0.64,3.793,0.062,0.567,0.688,0.823,0.799,0.137]},'initial':0,'monitored':0,'temp':[4.41,3.72,6.32,9.45,11.15,14.45,16.15,15.78,12.63,10.85,9.41,9.88]},
		{'area':5.787,'action':0.67,'capacity':83,'local':{'p':[775,776,777,785],'w':[0.201,3.181,0.783,2.336]},'dispersal':{'p':[176,775,776,777,785],'w':[5.787,0.207,1.23,0.397,0.955]},'initial':0,'monitored':0,'temp':[4.54,3.83,6.51,9.61,11.36,14.68,16.45,16.04,12.76,11.03,9.55,10.02]},
		{'area':2.622,'action':0.26,'capacity':12.83,'local':{'p':[780,781,782,784,785,787],'w':[0.292,1.001,1.346,0.994,0.67,1.117]},'dispersal':{'p':[177,780,781,782,784,785,787],'w':[2.622,0.223,0.708,0.625,0.522,0.392,0.485]},'initial':0,'monitored':0,'temp':[5.06,4.46,7.15,10.25,12,15.33,17.05,16.63,13.36,11.58,10.08,10.54]},
		{'area':3.015,'action':0,'capacity':30.99,'local':{'p':[788,789,790,791,792,794],'w':[0.348,1.282,0.221,1.254,1.094,1.888]},'dispersal':{'p':[178,757,788,789,790,791,792,794,795],'w':[3.015,0.361,0.223,0.531,0.199,0.511,0.497,0.797,0.089]},'initial':0,'monitored':0,'temp':[5.26,4.77,7.37,10.38,12.02,15.29,16.96,16.58,13.5,11.59,10.2,10.69]},
		{'area':5.279,'action':0.19,'capacity':127.4,'local':{'p':[747,750,800,919],'w':[0.345,0.899,3.233,0.639]},'dispersal':{'p':[179,747,750,797,798,799,800,918,919],'w':[5.279,0.446,0.54,0.762,0.533,0.214,1.311,0.101,0.33]},'initial':0,'monitored':0,'temp':[5.21,4.71,7.32,10.41,11.95,15.32,16.95,16.62,13.45,11.56,10.2,10.68]},
		{'area':4.362,'action':0.36,'capacity':108.83,'local':{'p':[806,807,809,908,909,912],'w':[1.454,2.407,1.664,0.033,2.362,0.47]},'dispersal':{'p':[180,806,807,808,809,908,909,912],'w':[4.362,0.698,0.936,0.043,0.766,0.12,0.934,0.344]},'initial':0,'monitored':0,'temp':[5.06,4.56,7.15,10.28,11.76,15.15,16.77,16.46,13.25,11.4,10.08,10.54]},
		{'area':1.499,'action':2.24,'capacity':48.42,'local':{'p':[813,814,815,816],'w':[0.771,2.364,1.796,0.834]},'dispersal':{'p':[181,813,814,815,816],'w':[1.499,0.512,1.054,0.719,0.523]},'initial':0,'monitored':0,'temp':[4.74,4.11,6.67,9.78,11.26,14.6,16.18,15.95,12.74,10.99,9.72,10.19]},
		{'area':2.466,'action':0.03,'capacity':61.06,'local':{'p':[57,818,819,821,822,899],'w':[0.378,0.669,0.977,1.151,2.077,1.316]},'dispersal':{'p':[50,53,57,182,818,819,821,822,899],'w':[0.107,0.097,0.338,2.466,0.407,0.468,0.376,0.714,0.651]},'initial':0,'monitored':0,'temp':[4.67,3.95,6.51,9.61,11.14,14.43,15.98,15.78,12.56,10.86,9.62,10.11]},
		{'area':10.944,'action':4.01,'capacity':259.65,'local':{'p':[11,13,54,823,890],'w':[2.165,2.478,0.098,1.354,1.529]},'dispersal':{'p':[10,11,13,33,54,183,823,824,827,828,889,890,895,896],'w':[0.195,0.803,0.959,0.003,0.123,10.944,0.626,0.788,0.391,0.335,0.165,0.786,0.069,0.703]},'initial':0,'monitored':0,'temp':[5.07,4.37,6.95,10.07,11.61,14.89,16.38,16.17,12.92,11.24,9.99,10.46]},
		{'area':10.313,'action':0.92,'capacity':261.22,'local':{'p':[185,731,825,826,829,882,883],'w':[1.366,1.507,4.315,2.695,1.471,1.069,0.414]},'dispersal':{'p':[184,185,727,731,825,826,829,882,883],'w':[10.313,0.612,0.037,0.741,1.763,1.045,0.605,0.499,0.31]},'initial':0,'monitored':0,'temp':[5.11,4.44,6.8,10.1,11.26,14.73,16.21,16.03,12.77,11.09,9.85,10.31]},
		{'area':8.924,'action':1.86,'capacity':230.4,'local':{'p':[184,727,730,731,829,831,832,835],'w':[1.366,1.167,0.635,0.141,4.974,2.552,1.3,1.334]},'dispersal':{'p':[184,185,727,730,731,829,831,832,835,874],'w':[0.695,8.924,0.495,0.264,0.202,1.957,0.97,0.53,0.657,0.093]},'initial':0,'monitored':0,'temp':[5.02,4.37,6.45,9.96,10.67,14.33,15.8,15.71,12.44,10.78,9.56,10.06]},
		{'area':3.075,'action':1.55,'capacity':84.62,'local':{'p':[836,837,838,843],'w':[2.574,2.239,3.714,0.135]},'dispersal':{'p':[186,715,836,837,838,843,865],'w':[3.075,0.02,1.204,0.96,1.564,0.225,0.003]},'initial':0,'monitored':0,'temp':[4.57,3.9,5.76,9.37,9.87,13.54,14.98,15.03,11.81,10.2,9.06,9.53]},
		{'area':7.404,'action':3.09,'capacity':198.94,'local':{'p':[838,840,841,842,843,856,867],'w':[1.964,0.592,1.217,2.583,0.236,2.508,0.29]},'dispersal':{'p':[187,838,840,841,842,843,856,858,861,867],'w':[7.404,0.846,0.346,0.525,1.051,0.17,0.972,0.037,0.663,0.224]},'initial':0,'monitored':0,'temp':[4.43,3.7,5.78,9.15,10.04,13.51,14.93,14.92,11.74,10.16,9.08,9.49]},
		{'area':4.706,'action':2.68,'capacity':127.98,'local':{'p':[844,845,846,847,850],'w':[0.152,2.743,0.868,2.704,1.979]},'dispersal':{'p':[188,840,844,845,846,847,850],'w':[4.706,0.009,0.134,1.228,0.481,1.052,0.699]},'initial':0,'monitored':0,'temp':[4.16,3.32,5.47,8.67,9.89,13.13,14.49,14.44,11.32,9.9,8.92,9.23]},
		{'area':0.991,'action':0.12,'capacity':22.52,'local':{'p':[848,851,852],'w':[0.099,1.643,1.591]},'dispersal':{'p':[189,848,851,852],'w':[0.991,0.23,0.705,0.514]},'initial':0,'monitored':0,'temp':[4.19,3.38,5.65,8.81,10.02,13.36,14.76,14.66,11.5,9.95,8.96,9.32]},
		{'area':6.699,'action':3.32,'capacity':179.78,'local':{'p':[853,854,855,858,859,862,864,1024,1027],'w':[0.081,1.251,0.967,2.157,0.44,0.872,1.953,1.024,0.931]},'dispersal':{'p':[190,853,854,855,858,859,862,864,1024,1027],'w':[6.699,0.089,0.558,0.431,0.814,0.274,0.429,0.838,0.488,0.455]},'initial':0,'monitored':0,'temp':[4.58,3.86,6.18,9.37,10.5,13.94,15.35,15.24,12.05,10.42,9.32,9.74]},
		{'area':8.31,'action':4.12,'capacity':224.05,'local':{'p':[835,863,865,868,871,873,874],'w':[0.809,1.871,2.379,1.237,0.887,1.071,2.953]},'dispersal':{'p':[191,835,863,865,868,870,871,873,874],'w':[8.31,0.482,0.816,1.018,0.56,0.002,0.459,0.493,1.16]},'initial':0,'monitored':0,'temp':[4.57,3.88,6.04,9.36,10.32,13.83,15.25,15.23,12.02,10.39,9.22,9.68]},
		{'area':5.106,'action':0.46,'capacity':128.8,'local':{'p':[829,872,873,874,875],'w':[1.534,2.785,2.088,2.001,0.952]},'dispersal':{'p':[192,829,872,873,874,875,882],'w':[5.106,0.777,1.111,0.89,0.907,0.531,0.031]},'initial':0,'monitored':0,'temp':[4.67,3.98,6.19,9.49,10.52,14.02,15.48,15.41,12.19,10.54,9.34,9.8]},
		{'area':3.889,'action':0.98,'capacity':98.34,'local':{'p':[826,877,880,881,882,883,884],'w':[2.011,1.48,0.272,2.161,0.258,0.005,1.6]},'dispersal':{'p':[193,826,877,880,881,882,883,884],'w':[3.889,0.842,0.634,0.178,0.911,0.231,0.133,0.687]},'initial':0,'monitored':0,'temp':[4.88,4.19,6.61,9.8,11.13,14.53,16.01,15.83,12.6,10.92,9.69,10.14]},
		{'area':4.323,'action':0.18,'capacity':106.87,'local':{'p':[895,898,900],'w':[2.357,1.022,0.55]},'dispersal':{'p':[194,885,886,887,889,891,895,898,900],'w':[4.323,0.036,0.006,0.754,0.904,0.401,1.025,0.47,0.234]},'initial':0,'monitored':0,'temp':[4.98,4.3,6.87,9.98,11.51,14.81,16.31,16.11,12.84,11.16,9.91,10.38]},
		{'area':8.844,'action':4.97,'capacity':241.99,'local':{'p':[895,897,898,903,980,983],'w':[0.115,3.366,1.456,2.953,0.125,0.462]},'dispersal':{'p':[195,823,895,897,898,899,902,903,980,983],'w':[8.844,0.132,0.059,1.276,0.669,1.271,0.403,1.107,0.138,0.25]},'initial':0,'monitored':0,'temp':[4.83,4.17,6.75,9.85,11.35,14.67,16.22,16.02,12.76,11.05,9.77,10.24]},
		{'area':6.838,'action':1.3,'capacity':166.04,'local':{'p':[811,816,902,905,911],'w':[1.053,0.334,3.086,2.19,2.445]},'dispersal':{'p':[196,811,816,902,903,904,905,911,974],'w':[6.838,0.493,0.236,1.167,0.241,0.552,0.876,1.077,0.085]},'initial':0,'monitored':0,'temp':[4.88,4.31,6.89,10,11.49,14.83,16.42,16.19,12.93,11.16,9.85,10.31]},
		{'area':5.31,'action':4.41,'capacity':153.35,'local':{'p':[908,909,910,913,914,917],'w':[1.098,2.081,2.83,0.851,1.513,0.717]},'dispersal':{'p':[197,908,909,910,912,913,914,917],'w':[5.31,0.551,0.839,1.206,0.085,0.396,0.72,0.329]},'initial':0,'monitored':0,'temp':[4.96,4.46,7.05,10.16,11.65,15.01,16.62,16.35,13.11,11.3,9.97,10.43]},
		{'area':9.954,'action':1.99,'capacity':254.55,'local':{'p':[915,916,917,919,921,944,946],'w':[2.715,1.687,0.3,3.925,1.172,0.899,0.7]},'dispersal':{'p':[198,793,915,916,917,918,919,921,924,944,946],'w':[9.954,0.001,1.109,0.664,0.238,0.145,1.514,0.505,0.778,0.482,0.37]},'initial':0,'monitored':0,'temp':[5.04,4.57,7.16,10.2,11.73,15.06,16.73,16.43,13.25,11.39,10.04,10.5]},
		{'area':1.953,'action':0.02,'capacity':48.68,'local':{'p':[921,922,923,924,925],'w':[1.937,1.776,1.29,0.22,1.212]},'dispersal':{'p':[199,921,922,923,924,925],'w':[1.953,0.768,0.908,0.73,0.242,0.426]},'initial':0,'monitored':0,'temp':[5.21,4.73,7.34,10.35,11.96,15.24,16.94,16.6,13.42,11.56,10.18,10.64]},
		{'area':3.268,'action':0.14,'capacity':80.8,'local':{'p':[927,929,931,933],'w':[0.753,2.173,1.612,1.959]},'dispersal':{'p':[200,922,927,928,929,930,931,933,940],'w':[3.268,0.162,0.387,0.034,0.92,0.062,0.706,0.757,0.268]},'initial':0,'monitored':0,'temp':[5.14,4.58,7.25,10.3,12.01,15.28,17.03,16.67,13.37,11.56,10.13,10.58]},
		{'area':1.383,'action':0,'capacity':34.03,'local':{'p':[777,935],'w':[1.696,1.836]},'dispersal':{'p':[201,777,935],'w':[1.383,0.82,0.837]},'initial':0,'monitored':0,'temp':[4.84,4.19,6.89,9.94,11.69,14.96,16.73,16.36,13.06,11.29,9.84,10.3]},
		{'area':6.079,'action':0.28,'capacity':111.7,'local':{'p':[936,941],'w':[1.368,2.536]},'dispersal':{'p':[202,216,936,937,939,940,941,1079],'w':[6.079,0.149,0.592,0.003,1.471,0.09,1.066,0.091]},'initial':0,'monitored':0,'temp':[5.04,4.51,7.16,10.17,11.78,15.03,16.8,16.58,13.24,11.41,10.03,10.47]},
		{'area':4.353,'action':0.22,'capacity':109.31,'local':{'p':[920,946,948,950,953],'w':[1.153,2.543,2.516,1.21,0.047]},'dispersal':{'p':[203,915,920,946,947,948,949,950,953,963],'w':[4.353,0.013,0.579,1.049,0.116,0.926,0.635,0.53,0.113,0.051]},'initial':0,'monitored':0,'temp':[5.02,4.52,7.13,10.2,11.72,15.05,16.73,16.47,13.21,11.37,10.02,10.46]},
		{'area':1.843,'action':0.58,'capacity':47.79,'local':{'p':[914,954,955],'w':[0.136,2.1,1.78]},'dispersal':{'p':[204,914,952,954,955,961,964],'w':[1.843,0.197,0.153,0.854,0.758,0.142,0.56]},'initial':0,'monitored':0,'temp':[4.97,4.45,7.06,10.18,11.68,15.03,16.65,16.41,13.12,11.3,9.96,10.4]},
		{'area':4.39,'action':0.5,'capacity':106.94,'local':{'p':[976,978,979,981,982,1052,1055],'w':[1.37,0.58,1.016,1.321,1.801,0.135,1.789]},'dispersal':{'p':[205,976,978,979,981,982,1052,1055],'w':[4.39,0.629,0.294,0.511,0.57,0.789,0.181,0.72]},'initial':0,'monitored':0,'temp':[4.68,4.05,6.57,9.68,11.18,14.49,16.04,15.87,12.6,10.88,9.6,10.03]},
		{'area':2.982,'action':1.16,'capacity':76.43,'local':{'p':[996,999],'w':[2.357,0.428]},'dispersal':{'p':[206,984,985,986,996,999],'w':[2.982,0.465,0.087,1.321,0.973,0.298]},'initial':0,'monitored':0,'temp':[4.86,4.22,6.71,9.84,11.34,14.66,16.2,15.98,12.72,10.96,9.74,10.15]},
		{'area':0.908,'action':0.01,'capacity':22.75,'local':{'p':[1002,1007,1009,1013,1015],'w':[0.922,0.493,1.08,0.169,1.448]},'dispersal':{'p':[207,1002,1006,1007,1009,1012,1013,1015,1016],'w':[0.908,0.453,0.085,0.256,0.491,0.008,0.243,0.573,0.033]},'initial':0,'monitored':0,'temp':[4.78,4.1,6.56,9.65,11.11,14.47,15.9,15.74,12.52,10.81,9.59,10.01]},
		{'area':4.511,'action':3.82,'capacity':130.28,'local':{'p':[1008,1018,1019,1020,1021,1022],'w':[1.024,1.461,0.527,1.481,1.188,3.049]},'dispersal':{'p':[208,1008,1018,1019,1020,1021,1022],'w':[4.511,0.577,0.728,0.322,0.51,0.529,1.309]},'initial':0,'monitored':0,'temp':[4.62,3.91,6.41,9.42,10.82,14.2,15.53,15.43,12.26,10.64,9.42,9.92]},
		{'area':1.863,'action':0,'capacity':40.19,'local':{'p':[1028,1029,1030,1032,1033,1035],'w':[1.156,1.316,1.056,0.102,0.541,1.345]},'dispersal':{'p':[209,1028,1029,1030,1032,1033,1035],'w':[1.863,0.602,0.557,0.571,0.199,0.321,0.45]},'initial':0,'monitored':0,'temp':[4.71,4.04,6.58,9.54,10.99,14.38,15.67,15.56,12.36,10.77,9.53,10.03]},
		{'area':4.621,'action':1.33,'capacity':119.36,'local':{'p':[1011,1039,1040,1043],'w':[1.023,1.729,2.708,0.317]},'dispersal':{'p':[210,1011,1037,1038,1039,1040,1043],'w':[4.621,0.554,0.125,1.23,0.719,1.126,0.197]},'initial':0,'monitored':0,'temp':[4.75,4.11,6.57,9.63,11.22,14.55,15.98,15.8,12.52,10.81,9.59,9.97]},
		{'area':3.381,'action':4.48,'capacity':105.31,'local':{'p':[1045,1046,1048,1050],'w':[1.802,0.729,2.801,2.432]},'dispersal':{'p':[211,1045,1046,1047,1048,1050],'w':[3.381,0.884,0.354,0.141,1.248,1.028]},'initial':0,'monitored':0,'temp':[4.76,4.16,6.61,9.75,11.29,14.58,16.12,15.93,12.64,10.85,9.62,9.98]},
		{'area':6.195,'action':2.7,'capacity':166.05,'local':{'p':[1052,1053,1054,1056,1057,1060,1105,1114,1115],'w':[0.76,2.028,0.651,1.937,1.127,0.295,0.57,2.13,0.209]},'dispersal':{'p':[212,1052,1053,1054,1056,1057,1060,1105,1114,1115],'w':[6.195,0.409,0.788,0.298,0.831,0.531,0.181,0.278,0.859,0.2]},'initial':0,'monitored':0,'temp':[4.66,4.08,6.57,9.71,11.21,14.49,16.01,15.88,12.6,10.9,9.57,9.97]},
		{'area':7.74,'action':7.46,'capacity':169.38,'local':{'p':[970,972,1058,1059,1060,1061,1062,1104],'w':[2.543,0.16,0.372,1.653,0.767,2.318,2.546,0.42]},'dispersal':{'p':[213,961,962,970,972,1058,1059,1060,1061,1062,1065,1104],'w':[7.74,0.001,0.002,1.016,0.209,0.224,0.7,0.399,0.947,1.047,0.041,0.261]},'initial':0,'monitored':0,'temp':[4.57,3.97,6.5,9.65,11.16,14.49,16.08,15.91,12.61,10.85,9.52,9.95…
		{'area':2.267,'action':4.46,'capacity':78.88,'local':{'p':[1063,1065,1066,1067,1098],'w':[0.809,2.51,1.097,2.383,0.157]},'dispersal':{'p':[214,965,1061,1062,1063,1065,1066,1067,1098],'w':[2.267,0.002,0.019,0.053,0.443,0.993,0.592,0.95,0.227]},'initial':0,'monitored':0,'temp':[4.73,4.13,6.72,9.87,11.4,14.74,16.35,16.18,12.85,11.04,9.71,10.14]},
		{'area':4.65,'action':1.12,'capacity':120.78,'local':{'p':[1069,1070,1071,1072,1073,1074,1076,1078,1093],'w':[0.679,2.852,0.999,0.515,0.886,0.165,1.731,0.3,1.268]},'dispersal':{'p':[215,1064,1069,1070,1071,1072,1073,1074,1076,1078,1093],'w':[4.65,0.079,0.361,0.915,0.448,0.369,0.42,0.139,0.624,0.285,0.62]},'initial':0,'monitored':0,'temp':[5.13,4.59,7.26,10.38,11.92,15.25,16.92,16.72,13.34,11.47,1…
		{'area':0.769,'action':0.15,'capacity':16.18,'local':{'p':[1080,1082,1086],'w':[0.403,0.337,0.618]},'dispersal':{'p':[202,216,939,1079,1080,1082,1086],'w':[0.347,0.769,0.093,0.18,0.237,0.225,0.723]},'initial':0,'monitored':0,'temp':[5.04,4.54,7.18,10.19,11.8,15.06,16.83,16.64,13.26,11.41,10.04,10.48]},
		{'area':1.557,'action':0.27,'capacity':40.29,'local':{'p':[1081,1087,1089],'w':[0.365,1.932,1.224]},'dispersal':{'p':[217,1081,1087,1088,1089,1095],'w':[1.557,0.298,0.793,0.032,0.489,0.005]},'initial':0,'monitored':0,'temp':[5.11,4.62,7.27,10.33,11.91,15.21,16.95,16.77,13.33,11.44,10.1,10.54]},
		{'area':3.292,'action':0.45,'capacity':82.5,'local':{'p':[1090,1091,1094,1095,1096,1097],'w':[1.708,0.544,1.413,0.581,1.069,1.852]},'dispersal':{'p':[218,1090,1091,1093,1094,1095,1096,1097],'w':[3.292,0.725,0.317,0.1,0.652,0.366,0.506,0.708]},'initial':0,'monitored':0,'temp':[5.17,4.62,7.31,10.44,12.01,15.35,17.02,16.85,13.4,11.51,10.15,10.57]},
		{'area':4.896,'action':7.08,'capacity':154.33,'local':{'p':[1099,1100,1101,1102,1145],'w':[1.996,1.999,2.022,2.488,0.598]},'dispersal':{'p':[219,1092,1098,1099,1100,1101,1102,1145],'w':[4.896,0.083,0.042,0.868,0.759,0.914,1.1,0.38]},'initial':0,'monitored':0,'temp':[4.77,4.16,6.76,9.93,11.48,14.83,16.43,16.31,12.92,11.09,9.74,10.16]},
		{'area':5.074,'action':2.68,'capacity':138.96,'local':{'p':[1102,1104,1105,1106,1108,1109],'w':[0.971,3.354,0.585,0.423,1.521,2.91]},'dispersal':{'p':[220,1099,1102,1104,1105,1106,1108,1109],'w':[5.074,0.047,0.564,1.336,0.387,0.279,0.734,1.057]},'initial':0,'monitored':0,'temp':[4.7,4.11,6.66,9.84,11.37,14.7,16.26,16.13,12.8,11.02,9.65,10.06]},
		{'area':1.736,'action':0.27,'capacity':44.02,'local':{'p':[1111,1114,1115,1117],'w':[2.654,0.455,1.919,1.651]},'dispersal':{'p':[221,1111,1113,1114,1115,1117],'w':[1.736,1.001,0.086,0.412,0.911,0.741]},'initial':0,'monitored':0,'temp':[4.71,4.16,6.64,9.79,11.27,14.54,16.03,15.93,12.65,10.97,9.61,9.99]},
		{'area':6.318,'action':0.35,'capacity':158.36,'local':{'p':[1113,1119,1120,1121,1122,1124,1134,1137],'w':[0.046,0.348,0.441,1.52,2.266,1.668,1.846,1.472]},'dispersal':{'p':[222,1113,1119,1120,1121,1122,1124,1134,1137],'w':[6.318,0.142,0.208,0.279,0.624,0.921,0.733,0.774,0.667]},'initial':0,'monitored':0,'temp':[4.62,4.09,6.51,9.62,11.06,14.31,15.75,15.7,12.41,10.79,9.48,9.85]},
		{'area':3.254,'action':0,'capacity':78.74,'local':{'p':[1120,1125,1127,1128,1129],'w':[1.712,0.898,2.07,0.446,1.227]},'dispersal':{'p':[223,1044,1120,1125,1126,1127,1128,1129],'w':[3.254,0.064,0.813,0.501,0.029,1.555,0.243,0.482]},'initial':0,'monitored':0,'temp':[4.76,4.21,6.63,9.74,11.27,14.55,16.01,15.89,12.56,10.87,9.61,9.95]},
		{'area':7.638,'action':0.23,'capacity':180.58,'local':{'p':[1037,1126,1127,1130,1131],'w':[1.155,3.956,0.581,2.518,2.756]},'dispersal':{'p':[224,1037,1126,1127,1130,1131],'w':[7.638,0.551,1.636,0.39,1.058,1.068]},'initial':0,'monitored':0,'temp':[4.81,4.24,6.68,9.76,11.36,14.67,16.1,15.94,12.61,10.94,9.67,10.01]},
		{'area':3.984,'action':0.39,'capacity':94.53,'local':{'p':[1038,1130],'w':[0.783,2.921]},'dispersal':{'p':[225,1031,1036,1038,1040,1130],'w':[3.984,1.332,0.412,0.438,0.093,1.271]},'initial':0,'monitored':0,'temp':[4.76,4.15,6.63,9.64,11.19,14.54,15.89,15.75,12.48,10.88,9.61,10.02]},
		{'area':3.576,'action':0.07,'capacity':86.62,'local':{'p':[1125,1126,1129,1133],'w':[2.525,0.594,0.759,1.6]},'dispersal':{'p':[226,1125,1126,1129,1133],'w':[3.576,0.936,0.37,0.428,0.709]},'initial':0,'monitored':0,'temp':[4.66,4.14,6.54,9.62,11.06,14.32,15.72,15.69,12.37,10.81,9.51,9.87]},
		{'area':2.296,'action':0.76,'capacity':61.15,'local':{'p':[1132,1136,1137],'w':[1.274,2.089,1.05]},'dispersal':{'p':[227,1132,1136,1137],'w':[2.296,0.525,0.946,0.56]},'initial':0,'monitored':0,'temp':[4.39,3.84,6.24,9.41,10.79,14.05,15.46,15.45,12.2,10.63,9.26,9.63]},
		{'area':9.978,'action':2.1,'capacity':259.3,'local':{'p':[1106,1141,1142,1143,1144,1145,1148],'w':[0.114,1.507,1.881,4.626,0.375,0.013,4.184]},'dispersal':{'p':[228,1106,1141,1142,1143,1144,1145,1148],'w':[9.978,0.175,0.697,0.776,1.785,0.216,0.092,1.611]},'initial':0,'monitored':0,'temp':[4.59,4.01,6.53,9.73,11.2,14.54,16.09,15.96,12.66,10.9,9.5,9.9]},
		{'area':3.112,'action':2.29,'capacity':87.69,'local':{'p':[1144,1146,1147],'w':[2.488,2.508,0.063]},'dispersal':{'p':[229,1144,1145,1146,1147,1148],'w':[3.112,1.005,0.122,0.966,0.123,0.059]},'initial':0,'monitored':0,'temp':[4.91,4.34,6.96,10.14,11.67,15.05,16.66,16.51,13.1,11.24,9.83,10.24]},
		{'area':2.411,'action':2.99,'capacity':72.54,'local':{'p':[235,236,237,269],'w':[2.161,1.354,0.621,0.396]},'dispersal':{'p':[230,231,235,236,237,269],'w':[2.411,0.056,0.912,0.533,0.276,0.259]},'initial':0,'monitored':0,'temp':[6,4.88,7.21,10.27,11.65,14.85,16.16,16.36,13.73,12.15,10.98,11.34]},
		{'area':0.834,'action':2.25,'capacity':31.84,'local':{'p':[235,236],'w':[1.215,1.885]},'dispersal':{'p':[80,230,231,234,235,236,239],'w':[0.138,0.162,0.834,0.342,0.533,0.799,0.109]},'initial':0,'monitored':0,'temp':[5.97,4.86,7.22,10.27,11.66,14.86,16.17,16.35,13.71,12.13,10.94,11.3]},
		{'area':2.688,'action':0.17,'capacity':66.5,'local':{'p':[80,233,238],'w':[2.975,2.973,0.455]},'dispersal':{'p':[80,232,233,236,237,238],'w':[1.137,2.688,1.246,0.082,0.647,0.401]},'initial':0,'monitored':0,'temp':[5.89,4.86,7.32,10.39,11.83,15.09,16.38,16.43,13.7,12.04,10.8,11.12]},
		{'area':3.534,'action':0.16,'capacity':88.06,'local':{'p':[232,238],'w':[2.973,0.49]},'dispersal':{'p':[232,233,237,238],'w':[1.15,3.534,0.761,0.323]},'initial':0,'monitored':0,'temp':[5.87,4.87,7.37,10.43,11.9,15.18,16.47,16.46,13.7,12.01,10.75,11.04]},
		{'area':2.583,'action':0,'capacity':62.58,'local':{'p':[80,238,239],'w':[2.39,1.404,2.068]},'dispersal':{'p':[80,231,234,235,236,238,239],'w':[0.994,0.408,2.583,0.099,0.09,0.706,0.858]},'initial':0,'monitored':0,'temp':[5.87,4.79,7.21,10.28,11.7,14.92,16.24,16.35,13.66,12.03,10.8,11.17]},
		{'area':4.076,'action':4.45,'capacity':121.34,'local':{'p':[230,231,236,269],'w':[2.161,1.215,0.056,3.149]},'dispersal':{'p':[230,231,234,235,236,239,269],'w':[0.962,0.412,0.104,4.076,0.11,0.597,1.381]},'initial':0,'monitored':0,'temp':[5.91,4.78,7.16,10.23,11.64,14.84,16.16,16.38,13.69,12.09,10.88,11.28]},
		{'area':2.02,'action':3.27,'capacity':54.28,'local':{'p':[230,231,235,237],'w':[1.354,1.885,0.056,2.614]},'dispersal':{'p':[80,230,231,232,234,235,236,237],'w':[0.265,0.639,0.576,0.077,0.052,0.208,2.02,1.179]},'initial':0,'monitored':0,'temp':[5.99,4.89,7.24,10.29,11.68,14.88,16.19,16.36,13.73,12.14,10.96,11.31]},
		{'area':9.586,'action':1.11,'capacity':139.3,'local':{'p':[230,236],'w':[0.621,2.614]},'dispersal':{'p':[80,230,232,233,236,237],'w':[0.115,0.278,0.491,0.562,0.92,9.586]},'initial':0,'monitored':0,'temp':[5.98,4.93,7.35,10.37,11.8,15.06,16.34,16.41,13.72,12.1,10.9,11.18]},
		{'area':14.535,'action':1.89,'capacity':296.75,'local':{'p':[59,80,81,232,233,234,239,240],'w':[0.873,1.152,3.171,0.455,0.49,1.404,2.26,0.129]},'dispersal':{'p':[59,80,81,232,233,234,238,239,240],'w':[0.387,0.443,1.319,0.223,0.272,0.578,14.535,0.924,0.088]},'initial':0,'monitored':0,'temp':[5.69,4.65,7.19,10.28,11.73,14.97,16.32,16.3,13.56,11.84,10.56,10.94]},
		{'area':5.276,'action':5.62,'capacity':146.96,'local':{'p':[81,234,238],'w':[2.303,2.068,2.26]},'dispersal':{'p':[81,231,234,235,238,239,269],'w':[1.019,0.104,0.851,0.549,1.003,5.276,0.781]},'initial':0,'monitored':0,'temp':[5.76,4.65,7.07,10.16,11.58,14.79,16.13,16.28,13.57,11.93,10.69,11.11]},
		{'area':7.999,'action':5.76,'capacity':196.85,'local':{'p':[59,238,241,244],'w':[6.008,0.129,0.761,1.572]},'dispersal':{'p':[59,238,240,241,244],'w':[2.354,0.137,7.999,0.434,0.656]},'initial':0,'monitored':0,'temp':[5.33,4.25,6.8,9.88,11.32,14.52,15.96,15.81,13.12,11.4,10.14,10.61]},
		{'area':4.579,'action':6.87,'capacity':140.38,'local':{'p':[59,240,242,244,256,268],'w':[1.231,0.761,2.133,2.816,0.759,0.743]},'dispersal':{'p':[59,240,241,242,244,245,256,268],'w':[0.55,0.422,4.579,0.819,1.242,0.001,0.373,0.413]},'initial':0,'monitored':0,'temp':[5.52,4.48,7.06,10.16,11.64,14.85,16.28,16.13,13.36,11.62,10.35,10.84]},
		{'area':1.795,'action':3.87,'capacity':57.5,'local':{'p':[241,244,256,265],'w':[2.133,0.381,1.348,1.1]},'dispersal':{'p':[241,242,243,244,245,246,255,256,265],'w':[0.949,1.795,0.31,0.167,0.002,0.142,0.061,0.688,0.415]},'initial':0,'monitored':0,'temp':[5.64,4.65,7.26,10.4,11.9,15.14,16.57,16.42,13.57,11.8,10.49,10.99]},
		{'area':0.828,'action':1.21,'capacity':16.83,'local':{'p':[246,255],'w':[1.53,1.35]},'dispersal':{'p':[242,243,244,246,255,265],'w':[0.367,0.828,0.042,0.677,0.703,0.118]},'initial':0,'monitored':0,'temp':[5.72,4.76,7.41,10.57,12.1,15.35,16.79,16.6,13.7,11.9,10.57,11.07]},
		{'area':6.72,'action':0.99,'capacity':93.13,'local':{'p':[82,240,241,242,246],'w':[1.096,1.572,2.816,0.381,0.981]},'dispersal':{'p':[82,240,241,242,243,244,245,246],'w':[0.505,0.7,1.108,0.19,0.03,6.72,0.006,0.44]},'initial':0,'monitored':0,'temp':[5.55,4.54,7.16,10.27,11.77,15,16.44,16.23,13.43,11.66,10.37,10.86]},
		{'area':0.006,'action':0,'capacity':0,'local':{'p':[],'w':[]},'dispersal':{'p':[241,242,244,245,246],'w':[0.001,0.012,0.199,0.006,0.252]},'initial':0,'monitored':0,'temp':[5.73,4.77,7.42,10.56,12.08,15.32,16.75,16.53,13.67,11.87,10.56,11.06]},
		{'area':2.139,'action':0.38,'capacity':5.99,'local':{'p':[82,243,244,255],'w':[2.179,1.53,0.981,0.731]},'dispersal':{'p':[82,242,243,244,245,246,255],'w':[0.953,0.149,0.536,0.726,0.006,2.139,0.471]},'initial':0,'monitored':0,'temp':[5.76,4.82,7.48,10.65,12.17,15.43,16.86,16.63,13.74,11.93,10.6,11.1]},
		{'area':10.46,'action':1.8,'capacity':62.81,'local':{'p':[82,84],'w':[1.757,2.833]},'dispersal':{'p':[82,84,247,248,249,251,252],'w':[0.717,1.146,10.46,0.848,0.078,0.028,1.059]},'initial':0,'monitored':0,'temp':[5.51,4.64,7.34,10.57,12.15,15.45,16.93,16.62,13.61,11.76,10.4,10.89]},
		{'area':6.358,'action':1.77,'capacity':66.87,'local':{'p':[85,249,250,252,287],'w':[0.171,1.694,1.055,2.085,1.563]},'dispersal':{'p':[84,85,247,248,249,250,252,286,287,289],'w':[0.18,0.153,0.862,6.358,0.654,0.464,0.841,0.047,0.734,0.813]},'initial':0,'monitored':0,'temp':[5.4,4.55,7.23,10.47,12.02,15.33,16.85,16.54,13.52,11.67,10.32,10.8]},
		{'area':2.732,'action':0.15,'capacity':51.22,'local':{'p':[84,248,289,292,294],'w':[0.488,1.694,0.491,0.299,0.754]},'dispersal':{'p':[84,247,248,249,289,292,294,296],'w':[0.738,0.056,0.675,2.732,0.379,0.451,0.3,0.479]},'initial':0,'monitored':0,'temp':[5.28,4.46,7.15,10.39,11.94,15.26,16.79,16.45,13.41,11.56,10.21,10.69]},
		{'area':4.324,'action':0.4,'capacity':22.96,'local':{'p':[85,248,253,254,287],'w':[1.224,1.055,1.705,1.602,3.181]},'dispersal':{'p':[85,248,250,252,253,254,287],'w':[0.587,0.607,4.324,0.039,0.683,0.736,1.341]},'initial':0,'monitored':0,'temp':[5.6,4.7,7.34,10.54,12.05,15.35,16.86,16.64,13.66,11.85,10.52,11]},
		{'area':0.028,'action':0,'capacity':0.18,'local':{'p':[],'w':[]},'dispersal':{'p':[247,251,252],'w':[0.3,0.028,0.405]},'initial':0,'monitored':0,'temp':[5.5,4.63,7.33,10.55,12.12,15.42,16.91,16.61,13.6,11.75,10.4,10.88]},
		{'area':5.91,'action':0.5,'capacity':27.06,'local':{'p':[82,85,248,255],'w':[1.069,1.617,2.085,1.827]},'dispersal':{'p':[82,85,247,248,250,251,252,255],'w':[0.501,0.723,1.177,0.893,0.059,0.028,5.91,0.739]},'initial':0,'monitored':0,'temp':[5.56,4.67,7.36,10.57,12.12,15.42,16.91,16.63,13.64,11.8,10.45,10.94]},
		{'area':2.873,'action':1.7,'capacity':35.7,'local':{'p':[85,250,254,257],'w':[2.371,1.705,1.644,1.477]},'dispersal':{'p':[85,250,253,254,257],'w':[1.065,0.799,2.873,0.73,0.754]},'initial':0,'monitored':0,'temp':[5.66,4.72,7.37,10.58,12.12,15.42,16.88,16.78,13.76,11.95,10.58,11.08]},
		{'area':4.188,'action':4.39,'capacity':89.96,'local':{'p':[250,253,257,287],'w':[1.602,1.644,1.706,0.525]},'dispersal':{'p':[100,250,253,254,257,287],'w':[1.074,0.607,0.692,4.188,0.797,0.276]},'initial':0,'monitored':0,'temp':[5.76,4.79,7.42,10.61,12.17,15.46,16.89,16.9,13.87,12.09,10.71,11.21]},
		{'area':4.658,'action':0.84,'capacity':37.94,'local':{'p':[82,85,243,246,252,257],'w':[0.695,3.057,1.35,0.731,1.827,1.144]},'dispersal':{'p':[82,85,242,243,246,252,255,256,257,265,266,267],'w':[0.378,1.258,0.06,0.461,0.329,0.854,4.658,0.059,0.498,0.395,0.003,0.058]},'initial':0,'monitored':0,'temp':[5.68,4.75,7.41,10.59,12.12,15.4,16.85,16.66,13.71,11.9,10.56,11.05]},
		{'area':2.344,'action':2.62,'capacity':62.22,'local':{'p':[241,242,263,265,267,268],'w':[0.759,1.348,1.238,0.828,0.632,1.408]},'dispersal':{'p':[241,242,255,256,257,263,265,266,267,268],'w':[0.463,0.516,0.047,2.344,0.053,0.499,0.334,0.001,0.246,0.719]},'initial':0,'monitored':0,'temp':[5.6,4.56,7.15,10.28,11.8,15.03,16.44,16.39,13.53,11.78,10.46,10.97]},
		{'area':7.526,'action':3.37,'capacity':91.55,'local':{'p':[85,253,254,255],'w':[0.871,1.477,1.706,1.144]},'dispersal':{'p':[85,86,87,100,253,254,255,256,257,258,259,260,261,262,264,265,266,267],'w':[0.436,0.636,0.063,0.252,0.588,0.696,0.435,0.063,7.526,0.065,0.026,0.139,0.007,0.61,0.121,0.068,0.007,0.553]},'initial':0,'monitored':0,'temp':[5.79,4.75,7.4,10.6,12.21,15.5,16.86,17.03,13.95,12.16,10.…
		{'area':0.065,'action':0,'capacity':0,'local':{'p':[],'w':[]},'dispersal':{'p':[257,258,262],'w':[0.3,0.065,0.5]},'initial':0,'monitored':0,'temp':[5.94,4.83,7.5,10.7,12.4,15.68,16.96,17.4,14.2,12.43,10.91,11.49]},
		{'area':0.026,'action':0,'capacity':0.59,'local':{'p':[],'w':[]},'dispersal':{'p':[257,259,260,262],'w':[0.282,0.026,0.106,0.237]},'initial':0,'monitored':0,'temp':[5.89,4.82,7.48,10.68,12.35,15.64,16.95,17.29,14.13,12.35,10.86,11.43]},
		{'area':0.139,'action':0,'capacity':3.3,'local':{'p':[],'w':[]},'dispersal':{'p':[100,257,259,260,261,262],'w':[0.029,0.616,0.026,0.139,0.007,0.346]},'initial':0,'monitored':0,'temp':[5.87,4.82,7.47,10.67,12.32,15.61,16.94,17.24,14.09,12.32,10.84,11.4]},
		{'area':0.007,'action':0,'capacity':0.18,'local':{'p':[],'w':[]},'dispersal':{'p':[100,257,260,261,262,283],'w':[0.076,0.169,0.117,0.007,0.31,0.007]},'initial':0,'monitored':0,'temp':[5.87,4.83,7.47,10.67,12.3,15.59,16.93,17.2,14.07,12.3,10.83,11.39]},
		{'area':4.487,'action':0.13,'capacity':18.41,'local':{'p':[282,283],'w':[0.683,2.165]},'dispersal':{'p':[87,100,257,258,259,260,261,262,264,282,283],'w':[0.362,0.154,0.644,0.065,0.026,0.139,0.007,4.487,0.027,0.235,0.839]},'initial':0,'monitored':0,'temp':[5.94,4.85,7.48,10.68,12.34,15.62,16.91,17.33,14.17,12.42,10.92,11.49]},
		{'area':1.285,'action':0.42,'capacity':33.25,'local':{'p':[86,256,267,268],'w':[1.284,1.238,0.978,1.07]},'dispersal':{'p':[86,256,263,264,267,268],'w':[0.605,0.607,1.285,0.004,0.499,0.591]},'initial':0,'monitored':0,'temp':[5.65,4.59,7.19,10.34,11.9,15.15,16.53,16.6,13.66,11.91,10.54,11.07]},
		{'area':6.227,'action':4.12,'capacity':151.57,'local':{'p':[81,86,268],'w':[2.437,1.503,3.011]},'dispersal':{'p':[81,86,87,257,262,263,264,268,269],'w':[1.083,0.483,1.563,0.16,0.035,0.002,6.227,1.257,0.047]},'initial':0,'monitored':0,'temp':[5.7,4.58,7.12,10.26,11.8,15.03,16.37,16.6,13.68,11.98,10.62,11.14]},
		{'area':0.737,'action':3.38,'capacity':35.06,'local':{'p':[242,256,267],'w':[1.1,0.828,0.041]},'dispersal':{'p':[242,243,255,256,257,265,266,267],'w':[0.513,0.125,0.437,0.4,0.066,0.737,0.001,0.079]},'initial':0,'monitored':0,'temp':[5.67,4.68,7.3,10.46,11.99,15.24,16.66,16.55,13.65,11.87,10.54,11.04]},
		{'area':0.007,'action':0,'capacity':0.14,'local':{'p':[],'w':[]},'dispersal':{'p':[255,256,257,265,266,267],'w':[0.014,0.01,0.234,0.001,0.007,0.243]},'initial':0,'monitored':0,'temp':[5.68,4.67,7.3,10.47,12.02,15.28,16.69,16.68,13.72,11.94,10.58,11.09]},
		{'area':1.011,'action':0.82,'capacity':29.08,'local':{'p':[86,256,263,265],'w':[0.901,0.632,0.978,0.041]},'dispersal':{'p':[86,255,256,257,263,265,266,267],'w':[0.291,0.06,0.336,0.78,0.397,0.091,0.007,1.011]},'initial':0,'monitored':0,'temp':[5.7,4.67,7.3,10.47,12.05,15.31,16.7,16.76,13.77,11.99,10.61,11.13]},
		{'area':6.385,'action':4.18,'capacity':177.96,'local':{'p':[59,81,86,241,256,263,264],'w':[2.447,0.852,0.349,0.743,1.408,1.07,3.011]},'dispersal':{'p':[59,81,86,241,256,263,264,268],'w':[1.06,0.496,0.25,0.407,0.575,0.421,1.238,6.385]},'initial':0,'monitored':0,'temp':[5.49,4.39,6.92,10.02,11.51,14.72,16.11,16.14,13.34,11.64,10.36,10.86]},
		{'area':12.493,'action':5.04,'capacity':221.43,'local':{'p':[87,230,235],'w':[3.572,0.396,3.149]},'dispersal':{'p':[81,87,230,235,239,264,269],'w':[0.83,1.338,0.173,1.186,0.818,0.046,12.493]},'initial':0,'monitored':0,'temp':[5.88,4.72,7.18,10.3,11.79,15.01,16.31,16.66,13.8,12.17,10.85,11.33]},
		{'area':8.325,'action':7,'capacity':235.7,'local':{'p':[90,93,119,376],'w':[0.862,2.06,2.094,2.782]},'dispersal':{'p':[90,93,119,270,376],'w':[0.454,0.78,0.935,8.325,1.197]},'initial':0,'monitored':0,'temp':[5.24,4.36,6.91,10.46,11.72,15.06,16.28,16.15,13.26,11.4,10.07,10.41]},
		{'area':7.694,'action':0.78,'capacity':117.57,'local':{'p':[89,90,94,276],'w':[1.903,3.013,2.928,1.618]},'dispersal':{'p':[89,90,91,92,94,271,276],'w':[0.736,1.179,0.025,1.104,1.156,7.694,0.714]},'initial':0,'monitored':0,'temp':[5.78,4.82,7.31,10.74,11.97,15.26,16.48,16.45,13.7,11.96,10.69,11.03]},
		{'area':2.79,'action':1.32,'capacity':73.23,'local':{'p':[93,274,374,376],'w':[1.017,2.839,1.29,1.662]},'dispersal':{'p':[92,93,272,274,374,376],'w':[0.356,0.68,2.79,1.16,0.643,0.716]},'initial':0,'monitored':0,'temp':[5.42,4.54,7.1,10.61,11.86,15.2,16.43,16.3,13.42,11.63,10.28,10.63]},
		{'area':0.014,'action':0.07,'capacity':0.65,'local':{'p':[],'w':[]},'dispersal':{'p':[92,94,95,273,274,375],'w':[0.085,0.303,0.021,0.014,0.187,0.045]},'initial':0,'monitored':0,'temp':[5.56,4.66,7.17,10.6,11.82,15.15,16.38,16.3,13.46,11.79,10.44,10.81]},
		{'area':3.173,'action':0.45,'capacity':79.98,'local':{'p':[272,374,375],'w':[2.839,0.6,1.869]},'dispersal':{'p':[92,93,94,95,272,273,274,374,375],'w':[0.972,0.013,0.202,0.024,1.14,0.014,3.173,0.369,0.827]},'initial':0,'monitored':0,'temp':[5.47,4.59,7.12,10.59,11.83,15.17,16.4,16.29,13.42,11.7,10.34,10.7]},
		{'area':6.616,'action':0.64,'capacity':137.32,'local':{'p':[97,361,365],'w':[1.959,0.443,2.234]},'dispersal':{'p':[97,275,277,361,365],'w':[0.806,6.616,0.108,0.284,0.936]},'initial':0,'monitored':0,'temp':[5.97,5,7.36,10.58,11.82,15.06,16.36,16.37,13.69,12.18,10.93,11.25]},
		{'area':7.557,'action':0,'capacity':173.93,'local':{'p':[79,89,94,271,278],'w':[0.491,0.068,3.004,1.618,2.426]},'dispersal':{'p':[79,89,94,271,276,278],'w':[0.244,0.1,1.217,0.689,7.557,1.008]},'initial':0,'monitored':0,'temp':[5.81,4.86,7.3,10.62,11.81,15.1,16.34,16.33,13.58,12.04,10.73,11.1]},
		{'area':5.191,'action':1.08,'capacity':52.15,'local':{'p':[79,278,367],'w':[0.294,2.067,1.886]},'dispersal':{'p':[79,94,275,277,278,365,367,373,375,384],'w':[0.525,0.21,0.109,5.191,0.867,0.279,1.314,0.194,0.177,0.054]},'initial':0,'monitored':0,'temp':[5.63,4.75,7.23,10.54,11.77,15.09,16.36,16.28,13.44,11.89,10.54,10.89]},
		{'area':5.081,'action':0.43,'capacity':102.46,'local':{'p':[79,94,276,277],'w':[2.543,1.558,2.426,2.067]},'dispersal':{'p':[79,94,276,277,278],'w':[1.105,0.917,1.086,0.868,5.081]},'initial':0,'monitored':0,'temp':[5.72,4.8,7.25,10.56,11.77,15.07,16.33,16.28,13.5,11.96,10.63,11]},
		{'area':3.219,'action':0.26,'capacity':81.09,'local':{'p':[97,98,353,361],'w':[2.875,2,1.197,1.395]},'dispersal':{'p':[97,98,279,280,353,361],'w':[1.112,0.736,3.219,0.023,0.71,0.682]},'initial':0,'monitored':0,'temp':[6.07,5.1,7.39,10.64,11.92,15.13,16.47,16.49,13.84,12.29,11.07,11.32]},
		{'area':3.857,'action':0,'capacity':93.13,'local':{'p':[98,353,355,357],'w':[2.327,1.687,0.939,1.96]},'dispersal':{'p':[98,279,280,353,355,357],'w':[0.939,0.042,3.857,0.74,0.464,0.817]},'initial':0,'monitored':0,'temp':[6.04,5.08,7.39,10.64,11.96,15.18,16.53,16.55,13.86,12.29,11.05,11.29]},
		{'area':5.209,'action':0.48,'capacity':90.92,'local':{'p':[99,100],'w':[2.326,0.684]},'dispersal':{'p':[99,100,281,291,344],'w':[0.897,1.56,5.209,0.337,0.622]},'initial':0,'monitored':0,'temp':[5.87,4.91,7.45,10.62,12.11,15.38,16.79,16.88,13.9,12.2,10.85,11.33]},
		{'area':1.27,'action':0,'capacity':5.32,'local':{'p':[99,262,283],'w':[0.854,0.683,1.915]},'dispersal':{'p':[99,262,282,283],'w':[0.439,0.39,1.27,0.808]},'initial':0,'monitored':0,'temp':[5.96,4.88,7.49,10.68,12.31,15.58,16.88,17.28,14.14,12.42,10.95,11.5]},
		{'area':3.059,'action':0,'capacity':47.3,'local':{'p':[99,262,282],'w':[1.619,2.165,1.915]},'dispersal':{'p':[99,100,257,262,282,283],'w':[0.772,0.942,0.001,0.943,0.822,3.059]},'initial':0,'monitored':0,'temp':[5.91,4.86,7.48,10.67,12.28,15.56,16.89,17.19,14.08,12.34,10.89,11.43]},
		{'area':1.042,'action':0.23,'capacity':3.72,'local':{'p':[285,292],'w':[1.609,0.65]},'dispersal':{'p':[284,285,286,288,291,292,293,296,333],'w':[1.042,0.648,0.037,0.099,0.25,0.351,0.447,0.11,0.102]},'initial':0,'monitored':0,'temp':[5.34,4.51,7.14,10.34,11.83,15.14,16.68,16.4,13.4,11.61,10.28,10.74]},
		{'area':3.631,'action':0.08,'capacity':12.84,'local':{'p':[284,286,287,292],'w':[1.609,1.014,2.369,0.225]},'dispersal':{'p':[100,284,285,286,287,288,291,292],'w':[0.665,0.626,3.631,0.461,1.093,0.634,0.108,0.221]},'initial':0,'monitored':0,'temp':[5.49,4.64,7.25,10.45,11.92,15.22,16.76,16.5,13.53,11.75,10.44,10.9]},
		{'area':2.261,'action':0.03,'capacity':10.98,'local':{'p':[285,289,292,294],'w':[1.014,1.34,0.768,0.914]},'dispersal':{'p':[248,284,285,286,287,289,292,294],'w':[0.048,0.035,0.562,2.261,0.711,0.611,0.447,0.357]},'initial':0,'monitored':0,'temp':[5.4,4.56,7.2,10.42,11.93,15.23,16.77,16.48,13.48,11.66,10.33,10.8]},
		{'area':6.318,'action':0.24,'capacity':77.67,'local':{'p':[248,250,254,285],'w':[1.563,3.181,0.525,2.369]},'dispersal':{'p':[100,248,250,254,285,286,287,289],'w':[0.944,0.549,1.267,0.304,1.054,0.681,6.318,0.189]},'initial':0,'monitored':0,'temp':[5.59,4.71,7.33,10.53,12.01,15.31,16.83,16.6,13.63,11.84,10.53,11]},
		{'area':4.052,'action':1.19,'capacity':81.61,'local':{'p':[100,291],'w':[2.971,5.326]},'dispersal':{'p':[100,284,285,288,291],'w':[1.259,0.092,0.655,4.052,2.325]},'initial':0,'monitored':0,'temp':[5.62,4.75,7.32,10.49,11.93,15.21,16.74,16.53,13.6,11.86,10.57,11.02]},
		{'area':1.868,'action':0.23,'capacity':17.93,'local':{'p':[249,286,294],'w':[0.491,1.34,0.991]},'dispersal':{'p':[248,249,286,287,289,294],'w':[1.025,0.375,0.496,0.177,1.868,0.454]},'initial':0,'monitored':0,'temp':[5.38,4.54,7.21,10.44,11.97,15.28,16.81,16.5,13.49,11.65,10.31,10.79]},
		{'area':0.015,'action':0,'capacity':0.24,'local':{'p':[],'w':[]},'dispersal':{'p':[108,109,290,291,334,338],'w':[0.008,0.057,0.015,0.361,0.229,0.016]},'initial':0,'monitored':0,'temp':[5.54,4.67,7.22,10.37,11.81,15.08,16.6,16.43,13.5,11.79,10.49,10.94]},
		{'area':10.714,'action':1.86,'capacity':260.03,'local':{'p':[100,288],'w':[2.255,5.326]},'dispersal':{'p':[100,108,109,281,284,285,288,290,291,293,333,334,335,338,339,344],'w':[1.157,0.008,0.089,0.241,0.24,0.104,1.835,0.015,10.714,0.067,0.758,0.399,0.006,0.332,0.65,0.468]},'initial':0,'monitored':0,'temp':[5.66,4.78,7.33,10.48,11.93,15.19,16.7,16.55,13.62,11.91,10.62,11.06]},
		{'area':2.332,'action':0.56,'capacity':15.26,'local':{'p':[249,284,285,286,294],'w':[0.299,0.65,0.225,0.768,1.616]},'dispersal':{'p':[249,284,285,286,292,293,294,296],'w':[0.563,0.271,0.185,0.407,2.332,0.101,0.579,0.942]},'initial':0,'monitored':0,'temp':[5.28,4.46,7.12,10.35,11.88,15.19,16.73,16.41,13.39,11.56,10.21,10.68]},
		{'area':9.895,'action':0.82,'capacity':247.67,'local':{'p':[78,107,295,296,327],'w':[2.459,1.309,1.046,1.119,1.097]},'dispersal':{'p':[78,107,284,291,292,293,295,296,327,331,333,418],'w':[0.967,0.544,0.511,0.073,0.099,9.895,0.487,0.521,0.481,1.336,0.246,0.085]},'initial':0,'monitored':0,'temp':[5.23,4.41,7.04,10.21,11.72,15.02,16.55,16.29,13.28,11.5,10.16,10.63]},
		{'area':0.977,'action':0.03,'capacity':4.75,'local':{'p':[249,286,289,292],'w':[0.754,0.914,0.991,1.616]},'dispersal':{'p':[249,286,289,292,294],'w':[0.494,0.491,0.436,0.773,0.977]},'initial':0,'monitored':0,'temp':[5.3,4.48,7.15,10.39,11.92,15.23,16.77,16.45,13.42,11.58,10.24,10.71]},
		{'area':6.013,'action':0.35,'capacity':136.22,'local':{'p':[78,293,296,299,300,301,327],'w':[2.271,1.046,1.108,1.364,1.091,0.769,1.914]},'dispersal':{'p':[78,293,295,296,299,300,301,327],'w':[0.871,0.56,6.013,0.565,0.656,0.454,0.344,0.871]},'initial':0,'monitored':0,'temp':[5.17,4.36,7.03,10.2,11.76,15.06,16.58,16.29,13.25,11.45,10.09,10.57]},
		{'area':12.112,'action':2.26,'capacity':242.38,'local':{'p':[78,293,295,299],'w':[3.346,1.119,1.108,3.085]},'dispersal':{'p':[78,84,249,284,292,293,295,296,299],'w':[1.235,1.537,0.338,0.11,0.773,0.617,0.525,12.112,1.331]},'initial':0,'monitored':0,'temp':[5.23,4.41,7.09,10.3,11.86,15.16,16.68,16.37,13.33,11.51,10.15,10.63]},
		{'area':4.003,'action':0.45,'capacity':88.59,'local':{'p':[101,300,301,302,324,325,330],'w':[0.369,0.693,1.575,2.25,0.087,1.659,1.31]},'dispersal':{'p':[101,297,300,301,302,324,325,330],'w':[0.308,4.003,0.318,0.613,0.987,0.149,0.678,0.648]},'initial':0,'monitored':0,'temp':[5.02,4.2,6.85,9.94,11.53,14.82,16.33,16.07,13.02,11.26,9.92,10.39]},
		{'area':3.02,'action':0.35,'capacity':56.06,'local':{'p':[83,101,299,307],'w':[3.007,2.031,2.723,0.177]},'dispersal':{'p':[83,101,298,299,303,307],'w':[1.324,0.864,3.02,1.245,0.055,0.186]},'initial':0,'monitored':0,'temp':[5.06,4.21,6.89,10.02,11.6,14.9,16.41,16.12,13.11,11.31,9.97,10.46]},
		{'area':7.679,'action':0.78,'capacity':173.64,'local':{'p':[83,101,295,296,298,300],'w':[1.233,0.807,1.364,3.085,2.723,1.308]},'dispersal':{'p':[83,84,101,295,296,298,299,300],'w':[0.495,0.24,0.391,0.622,1.22,0.967,7.679,0.615]},'initial':0,'monitored':0,'temp':[5.14,4.31,6.99,10.16,11.74,15.03,16.54,16.25,13.22,11.41,10.06,10.54]},
		{'area':3.183,'action':0.17,'capacity':46.64,'local':{'p':[101,295,297,299,301],'w':[1.999,1.091,0.693,1.308,2.641]},'dispersal':{'p':[101,295,297,299,300,301,302],'w':[0.887,0.61,0.467,0.611,3.183,1.011,0.001]},'initial':0,'monitored':0,'temp':[5.07,4.25,6.92,10.06,11.63,14.92,16.44,16.16,13.12,11.34,9.98,10.46]},
		{'area':2.659,'action':0.12,'capacity':61.26,'local':{'p':[295,297,300,324,327],'w':[0.769,1.575,2.641,1.199,0.804]},'dispersal':{'p':[295,297,300,301,324,325,327],'w':[0.476,0.761,1.113,2.659,0.475,0.06,0.406]},'initial':0,'monitored':0,'temp':[5.09,4.28,6.94,10.07,11.64,14.93,16.45,16.17,13.13,11.35,10,10.47]},
		{'area':5.85,'action':2.1,'capacity':138.73,'local':{'p':[101,297,304,306,323,330],'w':[0.53,2.25,2.085,1.465,1.102,2.331]},'dispersal':{'p':[101,297,302,304,306,323,330],'w':[0.372,0.919,5.85,0.852,0.621,0.59,1.03]},'initial':0,'monitored':0,'temp':[4.89,4.06,6.7,9.77,11.36,14.65,16.17,15.91,12.86,11.13,9.79,10.27]},
		{'area':1.896,'action':0.15,'capacity':47.67,'local':{'p':[83,102,307],'w':[1.425,0.475,2.607]},'dispersal':{'p':[83,101,102,298,303,307],'w':[0.577,0.023,0.26,0.104,1.896,1.045]},'initial':0,'monitored':0,'temp':[4.88,4.01,6.68,9.76,11.34,14.64,16.16,15.88,12.88,11.11,9.79,10.29]},
		{'area':4.775,'action':0.33,'capacity':110.54,'local':{'p':[101,102,302,306,307],'w':[0.887,1.424,2.085,2.18,2.054]},'dispersal':{'p':[101,102,302,304,306,307],'w':[0.502,0.695,0.947,4.775,0.98,0.857]},'initial':0,'monitored':0,'temp':[4.81,3.96,6.62,9.69,11.26,14.56,16.07,15.81,12.79,11.04,9.71,10.21]},
		{'area':1.534,'action':0.58,'capacity':41.06,'local':{'p':[77,309],'w':[1.443,2.302]},'dispersal':{'p':[77,102,305,309],'w':[0.618,0.076,1.534,1.016]},'initial':0,'monitored':0,'temp':[4.45,3.56,6.2,9.24,10.79,14.09,15.61,15.36,12.36,10.66,9.35,9.88]},
		{'area':3.862,'action':1.17,'capacity':101.37,'local':{'p':[102,302,304,308,309,323],'w':[0.529,1.465,2.18,1.677,0.688,1.337]},'dispersal':{'p':[102,302,304,306,308,309,323],'w':[0.355,0.756,0.908,3.862,0.649,0.388,0.66]},'initial':0,'monitored':0,'temp':[4.67,3.81,6.45,9.5,11.07,14.37,15.88,15.63,12.61,10.89,9.57,10.07]},
		{'area':3.276,'action':0.05,'capacity':57.4,'local':{'p':[83,101,102,298,303,304],'w':[0.077,1.566,1.04,0.177,2.607,2.054]},'dispersal':{'p':[83,101,102,298,303,304,307],'w':[0.168,0.692,0.567,0.148,1.008,0.923,3.276]},'initial':0,'monitored':0,'temp':[4.88,4.02,6.69,9.77,11.34,14.64,16.16,15.89,12.88,11.11,9.78,10.28]},
		{'area':1.883,'action':1.43,'capacity':52.7,'local':{'p':[306,309,321,323],'w':[1.677,1.384,1.224,1.288]},'dispersal':{'p':[306,308,309,319,320,321,323],'w':[0.818,1.883,0.696,0.009,0.017,0.552,0.634]},'initial':0,'monitored':0,'temp':[4.51,3.65,6.27,9.31,10.88,14.17,15.69,15.44,12.43,10.73,9.42,9.93]},
		{'area':3.284,'action':0.23,'capacity':83.05,'local':{'p':[77,102,305,306,308,321],'w':[0.403,1.551,2.302,0.688,1.384,0.969]},'dispersal':{'p':[77,102,305,306,308,309,321],'w':[0.291,0.666,0.773,0.373,0.551,3.284,0.483]},'initial':0,'monitored':0,'temp':[4.46,3.58,6.21,9.25,10.81,14.11,15.62,15.37,12.38,10.67,9.37,9.89]},
		{'area':3.414,'action':4.17,'capacity':105.82,'local':{'p':[103,132,311,316,445,447,450],'w':[1.772,0.916,0.529,0.34,0.024,0.539,2.028]},'dispersal':{'p':[103,132,310,311,316,445,447,450],'w':[0.605,0.419,3.414,0.353,0.228,0.073,0.254,0.729]},'initial':0,'monitored':0,'temp':[4.42,3.67,6.3,9.34,10.81,14.14,15.6,15.37,12.38,10.7,9.37,9.9]},
		{'area':4.024,'action':0.82,'capacity':104.53,'local':{'p':[104,310,314,316,317,442,450],'w':[0.665,0.529,1.104,2.285,2.103,0.75,0.407]},'dispersal':{'p':[103,104,310,311,314,316,317,442,450],'w':[0.003,0.392,0.289,4.024,0.551,0.968,0.839,0.384,0.207]},'initial':0,'monitored':0,'temp':[4.38,3.6,6.21,9.24,10.73,14.05,15.5,15.29,12.31,10.65,9.32,9.85]},
		{'area':3.747,'action':4.14,'capacity':114.4,'local':{'p':[77,104,313,315,319,320],'w':[1.485,2.071,1.516,0.843,1.332,0.485]},'dispersal':{'p':[77,104,312,313,314,315,319,320],'w':[0.727,0.805,3.747,0.754,0.078,0.417,0.546,0.268]},'initial':0,'monitored':0,'temp':[4.44,3.62,6.24,9.28,10.8,14.12,15.6,15.36,12.37,10.68,9.36,9.89]},
		{'area':3.406,'action':1.73,'capacity':93.6,'local':{'p':[77,104,312,316],'w':[0.621,1.841,1.516,1.283]},'dispersal':{'p':[77,104,312,313,316],'w':[0.336,0.753,0.632,3.406,0.638]},'initial':0,'monitored':0,'temp':[4.52,3.72,6.38,9.41,10.91,14.24,15.71,15.46,12.47,10.77,9.45,9.99]},
		{'area':3.091,'action':3.45,'capacity':94.4,'local':{'p':[104,311,315,317,318],'w':[1.655,1.104,1.857,0.784,1.493]},'dispersal':{'p':[104,311,312,314,315,317,318],'w':[0.734,0.529,0.097,3.091,0.806,0.401,0.699]},'initial':0,'monitored':0,'temp':[4.38,3.57,6.17,9.2,10.72,14.03,15.5,15.28,12.29,10.63,9.31,9.83]},
		{'area':3.125,'action':5.66,'capacity':106.2,'local':{'p':[104,105,312,314,318,320],'w':[0.09,1.478,0.843,1.857,0.945,1.668]},'dispersal':{'p':[104,105,312,314,315,318,320],'w':[0.144,0.708,0.398,0.753,3.125,0.486,0.775]},'initial':0,'monitored':0,'temp':[4.35,3.53,6.12,9.14,10.69,13.99,15.48,15.25,12.25,10.59,9.28,9.79]},
		{'area':4.282,'action':1.41,'capacity':113.91,'local':{'p':[103,104,310,311,313],'w':[1.626,0.838,0.34,2.285,1.283]},'dispersal':{'p':[103,104,310,311,313,316],'w':[0.561,0.438,0.276,0.981,0.481,4.282]},'initial':0,'monitored':0,'temp':[4.5,3.73,6.37,9.41,10.88,14.21,15.67,15.44,12.45,10.77,9.43,9.97]},
		{'area':3.677,'action':0.11,'capacity':92.17,'local':{'p':[311,314,318,441,442],'w':[2.103,0.784,1.45,1.594,1.613]},'dispersal':{'p':[311,314,317,318,441,442],'w':[0.91,0.428,3.677,0.655,0.772,0.754]},'initial':0,'monitored':0,'temp':[4.3,3.51,6.09,9.11,10.63,13.93,15.4,15.19,12.21,10.56,9.24,9.76]},
		{'area':5.918,'action':6.02,'capacity':177.75,'local':{'p':[105,130,314,315,317,437,441],'w':[2.282,0.136,1.493,0.945,1.45,0.894,2.18]},'dispersal':{'p':[105,130,314,315,317,318,437,441],'w':[0.964,0.168,0.62,0.435,0.68,5.918,0.434,0.943]},'initial':0,'monitored':0,'temp':[4.34,3.52,6.08,9.08,10.66,13.95,15.44,15.23,12.2,10.58,9.26,9.75]},
		{'area':1.996,'action':0.32,'capacity':50.85,'local':{'p':[77,312,320,321],'w':[0.721,1.332,2.145,1.901]},'dispersal':{'p':[77,308,312,319,320,321,323],'w':[0.435,0.01,0.695,1.996,0.908,0.751,0.141]},'initial':0,'monitored':0,'temp':[4.39,3.53,6.15,9.18,10.73,14.03,15.53,15.29,12.29,10.61,9.3,9.83]},
		{'area':3.61,'action':1.74,'capacity':94.13,'local':{'p':[105,312,315,319,321,323],'w':[1.302,0.485,1.668,2.145,0.06,1.997]},'dispersal':{'p':[105,308,312,315,319,320,321,323],'w':[0.652,0.015,0.346,0.721,0.777,3.61,0.153,0.899]},'initial':0,'monitored':0,'temp':[4.37,3.52,6.12,9.15,10.71,14,15.5,15.27,12.27,10.6,9.29,9.8]},
		{'area':1.36,'action':0.64,'capacity':36.37,'local':{'p':[77,308,309,319,320,323],'w':[0.575,1.224,0.969,1.901,0.06,0.271]},'dispersal':{'p':[77,308,309,319,320,321,323],'w':[0.397,0.515,0.452,0.735,0.158,1.36,0.243]},'initial':0,'monitored':0,'temp':[4.4,3.53,6.14,9.18,10.74,14.03,15.54,15.3,12.3,10.62,9.31,9.83]},
		{'area':7.303,'action':7.5,'capacity':219.34,'local':{'p':[105,323,328,330,433,435],'w':[2.836,1.504,1.012,1.164,1.752,2.221]},'dispersal':{'p':[105,322,323,328,330,433,435],'w':[1.213,7.303,0.731,0.476,0.529,0.797,0.941]},'initial':0,'monitored':0,'temp':[4.77,3.97,6.55,9.56,11.2,14.48,15.99,15.74,12.65,11,9.66,10.12]},
		{'area':5.902,'action':4.98,'capacity':172.19,'local':{'p':[105,302,306,308,320,321,322,330],'w':[0.664,1.102,1.337,1.288,1.997,0.271,1.504,0.861]},'dispersal':{'p':[105,302,306,308,319,320,321,322,323,330],'w':[0.357,0.501,0.596,0.515,0.05,0.787,0.172,0.69,5.902,0.451]},'initial':0,'monitored':0,'temp':[4.6,3.76,6.37,9.42,11,14.29,15.8,15.55,12.52,10.83,9.51,10.01]},
		{'area':1.855,'action':0,'capacity':42.99,'local':{'p':[107,297,301,325,327,329],'w':[0.115,0.087,1.199,1.48,2.186,0.899]},'dispersal':{'p':[107,297,301,324,325,327,329],'w':[0.218,0.167,0.61,1.855,0.545,0.897,0.441]},'initial':0,'monitored':0,'temp':[5.11,4.31,6.95,10.07,11.65,14.93,16.45,16.18,13.13,11.37,10.01,10.48]},
		{'area':1.592,'action':0.57,'capacity':41.48,'local':{'p':[297,324,326,328,329,330],'w':[1.659,1.48,0.434,0.035,1.235,0.436]},'dispersal':{'p':[297,301,324,325,326,328,329,330],'w':[0.71,0.107,0.687,1.592,0.275,0.121,0.446,0.262]},'initial':0,'monitored':0,'temp':[5.06,4.27,6.9,10,11.58,14.87,16.38,16.12,13.07,11.32,9.96,10.43]},
		{'area':1.107,'action':0,'capacity':27.4,'local':{'p':[106,107,325,328,329],'w':[1.998,0.23,0.434,0.736,1.934]},'dispersal':{'p':[106,107,325,326,328,329,330],'w':[0.822,0.307,0.336,1.107,0.381,0.659,0.13]},'initial':0,'monitored':0,'temp':[5.08,4.29,6.91,10,11.59,14.87,16.38,16.13,13.07,11.33,9.98,10.44]},
		{'area':4.742,'action':0.22,'capacity':117.95,'local':{'p':[107,293,295,301,324],'w':[2.77,1.097,1.914,0.804,2.186]},'dispersal':{'p':[107,293,295,301,324,327,329],'w':[1.218,0.59,0.823,0.445,0.843,4.742,0.09]},'initial':0,'monitored':0,'temp':[5.17,4.37,7.01,10.15,11.71,14.99,16.51,16.24,13.2,11.43,10.08,10.54]},
		{'area':5.632,'action':0.63,'capacity':134.64,'local':{'p':[106,322,325,326,330,424,433],'w':[2.29,1.012,0.035,0.736,3.207,1.611,0.647]},'dispersal':{'p':[106,322,325,326,328,330,424,433],'w':[0.938,0.534,0.157,0.305,5.632,1.322,0.756,0.32]},'initial':0,'monitored':0,'temp':[5.06,4.28,6.88,9.93,11.56,14.83,16.35,16.09,12.99,11.3,9.95,10.4]},
		{'area':0.97,'action':0,'capacity':23.72,'local':{'p':[107,324,325,326],'w':[0.58,0.899,1.235,1.934]},'dispersal':{'p':[106,107,324,325,326,327,329],'w':[0.063,0.401,0.414,0.586,0.827,0.062,0.97]},'initial':0,'monitored':0,'temp':[5.1,4.31,6.94,10.04,11.62,14.9,16.42,16.16,13.11,11.36,10,10.46]},
		{'area':5.314,'action':3.08,'capacity':142.35,'local':{'p':[297,302,322,323,325,328],'w':[1.31,2.331,1.164,0.861,0.436,3.207]},'dispersal':{'p':[297,302,322,323,325,326,328,330],'w':[0.591,0.968,0.613,0.46,0.249,0.087,1.274,5.314]},'initial':0,'monitored':0,'temp':[4.93,4.12,6.75,9.81,11.41,14.69,16.21,15.95,12.88,11.17,9.82,10.29]},
		{'area':3.48,'action':0.75,'capacity':90.12,'local':{'p':[333,334,418],'w':[2.692,2.158,1.199]},'dispersal':{'p':[107,293,331,332,333,334,418],'w':[0.124,1.392,3.48,0.028,1.074,0.997,0.554]},'initial':0,'monitored':0,'temp':[5.25,4.41,7,10.14,11.63,14.91,16.44,16.22,13.24,11.5,10.18,10.64]},
		{'area':8.983,'action':2.64,'capacity':222.1,'local':{'p':[109,334,337,340,417,418,421],'w':[0.477,3.195,2.096,0.278,1.417,1.385,2.998]},'dispersal':{'p':[109,331,332,334,337,340,417,418,421,422],'w':[0.256,0.014,8.983,1.318,0.87,0.16,0.595,0.797,1.123,0.092]},'initial':0,'monitored':0,'temp':[5.46,4.61,7.16,10.25,11.72,14.98,16.49,16.33,13.36,11.68,10.38,10.81]},
		{'area':2.766,'action':0.78,'capacity':68.17,'local':{'p':[331,334],'w':[2.692,2.743]},'dispersal':{'p':[284,291,293,331,333,334],'w':[0.104,0.751,0.388,1.068,2.766,1.177]},'initial':0,'monitored':0,'temp':[5.34,4.49,7.08,10.23,11.71,14.99,16.52,16.31,13.34,11.59,10.28,10.74]},
		{'area':7.724,'action':2.67,'capacity':181.64,'local':{'p':[109,331,332,333,418],'w':[2.829,2.158,3.195,2.743,0.261]},'dispersal':{'p':[108,109,290,291,331,332,333,334,338,418],'w':[0.008,1.119,0.015,0.644,0.933,1.373,0.955,7.724,0.053,0.28]},'initial':0,'monitored':0,'temp':[5.36,4.49,7.05,10.17,11.63,14.9,16.42,16.25,13.31,11.6,10.3,10.75]},
		{'area':3.306,'action':0.1,'capacity':74.96,'local':{'p':[338,339],'w':[2.654,2.85]},'dispersal':{'p':[291,335,336,338,339,340,344],'w':[0.029,3.306,0.462,1.021,1.193,0.092,0.007]},'initial':0,'monitored':0,'temp':[5.75,4.86,7.38,10.53,11.94,15.19,16.68,16.58,13.66,11.99,10.7,11.12]},
		{'area':2.18,'action':0.14,'capacity':50.07,'local':{'p':[337,340],'w':[1.4,1.356]},'dispersal':{'p':[335,336,337,338,340],'w':[0.432,2.18,0.635,0.118,0.584]},'initial':0,'monitored':0,'temp':[5.72,4.84,7.38,10.51,11.91,15.17,16.67,16.54,13.6,11.93,10.65,11.06]},
		{'area':4.842,'action':0.73,'capacity':114.5,'local':{'p':[332,336,340,417],'w':[2.096,1.4,1.766,1.585]},'dispersal':{'p':[109,332,336,337,340,417],'w':[0.035,0.951,0.547,4.842,0.792,0.706]},'initial':0,'monitored':0,'temp':[5.64,4.78,7.32,10.44,11.86,15.12,16.62,16.47,13.51,11.84,10.56,10.97]},
		{'area':1.753,'action':0.09,'capacity':43.68,'local':{'p':[335,339],'w':[2.654,0.303]},'dispersal':{'p':[108,109,290,291,334,335,336,338,339,340],'w':[0.008,0.82,0.006,0.475,0.046,1.037,0.112,1.753,0.181,0.308]},'initial':0,'monitored':0,'temp':[5.67,4.79,7.32,10.46,11.89,15.14,16.64,16.52,13.59,11.91,10.62,11.06]},
		{'area':2.287,'action':0.1,'capacity':55.86,'local':{'p':[335,338,344],'w':[2.85,0.303,1.973]},'dispersal':{'p':[291,335,338,339,344],'w':[0.818,1.029,0.323,2.287,0.749]},'initial':0,'monitored':0,'temp':[5.77,4.87,7.39,10.54,11.96,15.21,16.69,16.61,13.69,12.02,10.73,11.16]},
		{'area':2.367,'action':0.11,'capacity':58.57,'local':{'p':[109,332,336,337],'w':[2.699,0.278,1.356,1.766]},'dispersal':{'p':[109,332,335,336,337,338,340],'w':[1.051,0.303,0.084,0.558,0.744,0.352,2.367]},'initial':0,'monitored':0,'temp':[5.63,4.75,7.29,10.41,11.84,15.1,16.6,16.47,13.53,11.85,10.56,10.99]},
		{'area':0.336,'action':0,'capacity':6.51,'local':{'p':[],'w':[]},'dispersal':{'p':[126,341,342,414],'w':[0.026,0.336,0.037,0.293]},'initial':0,'monitored':0,'temp':[5.68,4.77,7.28,10.45,11.82,15.08,16.55,16.45,13.52,11.87,10.61,11]},
		{'area':2.436,'action':0.13,'capacity':46.63,'local':{'p':[110,343],'w':[0.655,1.054]},'dispersal':{'p':[110,126,341,342,343,345,414],'w':[0.273,0.876,0.015,2.436,0.388,0.033,0.022]},'initial':0,'monitored':0,'temp':[5.64,4.7,7.19,10.38,11.74,15,16.45,16.37,13.45,11.82,10.56,10.94]},
		{'area':0.749,'action':0.05,'capacity':18.69,'local':{'p':[110,342,345],'w':[1.404,1.054,1.88]},'dispersal':{'p':[110,126,342,343,345],'w':[0.704,0.266,0.514,0.749,0.722]},'initial':0,'monitored':0,'temp':[5.64,4.69,7.17,10.37,11.73,14.99,16.43,16.37,13.46,11.83,10.57,10.94]},
		{'area':2.706,'action':0.1,'capacity':58.01,'local':{'p':[339],'w':[1.973]},'dispersal':{'p':[100,281,291,335,339,344],'w':[0.012,0.497,0.595,0.008,0.824,2.706]},'initial':0,'monitored':0,'temp':[5.82,4.89,7.41,10.57,12.01,15.26,16.71,16.69,13.76,12.09,10.78,11.22]},
		{'area':2.633,'action':0.9,'capacity':68.99,'local':{'p':[110,343,346],'w':[0.58,1.88,1.71]},'dispersal':{'p':[110,125,126,342,343,345,346],'w':[0.421,0.12,1.104,0.102,0.607,2.633,0.778]},'initial':0,'monitored':0,'temp':[5.6,4.67,7.14,10.36,11.71,14.97,16.4,16.33,13.43,11.81,10.54,10.88]},
		{'area':5.425,'action':1.73,'capacity':103.54,'local':{'p':[110,111,345,347],'w':[0.666,1.592,1.71,2.766]},'dispersal':{'p':[110,111,125,126,345,346,347,351],'w':[0.373,0.664,1.136,0.101,0.705,5.425,1.095,0.06]},'initial':0,'monitored':0,'temp':[5.73,4.81,7.24,10.48,11.84,15.09,16.5,16.45,13.6,11.98,10.7,11.02]},
		{'area':2.491,'action':0.49,'capacity':44.74,'local':{'p':[110,111,346],'w':[0.948,0.206,2.766]},'dispersal':{'p':[110,111,346,347,351],'w':[0.432,0.183,1.125,2.491,0.205]},'initial':0,'monitored':0,'temp':[5.86,4.92,7.36,10.58,11.96,15.21,16.6,16.61,13.75,12.13,10.83,11.18]},
		{'area':1.592,'action':0.03,'capacity':39.22,'local':{'p':[112,349,354,356],'w':[0.289,1.677,1.59,2.017]},'dispersal':{'p':[112,348,349,354,356,407],'w':[0.289,1.592,0.763,0.714,0.901,0.062]},'initial':0,'monitored':0,'temp':[5.43,4.66,7.05,10.46,11.8,15.11,16.47,16.25,13.42,11.76,10.4,10.53]},
		{'area':2.005,'action':0.17,'capacity':48.62,'local':{'p':[348,354,356,360,364,402,404,407],'w':[1.677,0.577,0.194,0.505,1.042,0.199,0.481,1.072]},'dispersal':{'p':[348,349,354,356,360,364,402,404,407],'w':[0.601,2.005,0.379,0.214,0.288,0.363,0.186,0.242,0.527]},'initial':0,'monitored':0,'temp':[5.36,4.63,7.04,10.46,11.81,15.14,16.5,16.24,13.38,11.7,10.32,10.45]},
		{'area':6.556,'action':3.26,'capacity':130.34,'local':{'p':[113,353,357,361],'w':[2.308,1.103,2.175,1.081]},'dispersal':{'p':[112,113,350,353,354,357,358,360,361,363],'w':[0.087,0.963,6.556,0.713,0.79,0.906,0.117,0.075,0.572,0.076]},'initial':0,'monitored':0,'temp':[5.78,4.95,7.32,10.68,11.98,15.27,16.62,16.46,13.71,12.07,10.75,10.91]},
		{'area':4.876,'action':0.08,'capacity':115.6,'local':{'p':[355],'w':[2.882]},'dispersal':{'p':[111,112,346,347,351,352,355,405],'w':[1.237,0.091,0.031,0.518,4.876,0.02,1.19,0.326]},'initial':0,'monitored':0,'temp':[5.89,4.99,7.36,10.64,11.98,15.23,16.6,16.55,13.79,12.18,10.89,11.13]},
		{'area':0.02,'action':0,'capacity':0.46,'local':{'p':[],'w':[]},'dispersal':{'p':[111,351,352,405],'w':[0.131,0.235,0.02,0.386]},'initial':0,'monitored':0,'temp':[5.78,4.92,7.29,10.6,11.94,15.2,16.58,16.47,13.71,12.09,10.78,10.98]},
		{'area':2.644,'action':0.29,'capacity':60.83,'local':{'p':[98,279,280,350,357],'w':[0.232,1.197,1.687,1.103,0.735]},'dispersal':{'p':[98,279,280,350,353,357,361],'w':[0.198,0.711,0.666,0.824,2.644,0.44,0.234]},'initial':0,'monitored':0,'temp':[5.96,5.05,7.37,10.66,11.96,15.2,16.55,16.5,13.81,12.22,10.95,11.17]},
		{'area':1.964,'action':0.13,'capacity':46.28,'local':{'p':[112,348,349,360],'w':[0.792,1.59,0.577,0.916]},'dispersal':{'p':[112,348,349,350,354,356,357,358,360],'w':[0.398,0.647,0.276,0.869,1.964,0.016,0.114,0.093,0.394]},'initial':0,'monitored':0,'temp':[5.57,4.8,7.19,10.58,11.91,15.21,16.57,16.36,13.56,11.9,10.54,10.68]},
		{'area':5.735,'action':0.28,'capacity':121.2,'local':{'p':[280,351,357],'w':[0.939,2.882,3.301]},'dispersal':{'p':[112,280,351,355,357,405],'w':[0.256,0.473,1.105,5.735,1.213,0.111]},'initial':0,'monitored':0,'temp':[5.94,5.03,7.36,10.65,11.98,15.22,16.59,16.54,13.83,12.23,10.95,11.16]},
		{'area':5.152,'action':3.52,'capacity':145.16,'local':{'p':[112,348,349,405,407],'w':[2.54,2.017,0.194,3.142,1.586]},'dispersal':{'p':[112,124,348,349,354,356,405,407],'w':[1.069,0.062,0.766,0.198,0.012,5.152,1.48,0.705]},'initial':0,'monitored':0,'temp':[5.29,4.52,6.9,10.3,11.65,14.96,16.33,16.11,13.29,11.64,10.28,10.41]},
		{'area':5.199,'action':0.43,'capacity':110.7,'local':{'p':[280,350,353,355],'w':[1.96,2.175,0.735,3.301]},'dispersal':{'p':[112,280,350,351,353,354,355,357,405],'w':[0.982,0.865,0.938,0.001,0.331,0.117,1.402,5.199,0.005]},'initial':0,'monitored':0,'temp':[5.86,5,7.34,10.67,11.98,15.24,16.6,16.49,13.78,12.16,10.86,11.03]},
		{'area':0.527,'action':0.11,'capacity':8.33,'local':{'p':[360,363,364,404],'w':[1.283,1.735,0.481,0.184]},'dispersal':{'p':[113,350,354,358,360,363,364,404],'w':[0.132,0.213,0.067,0.527,0.468,0.68,0.243,0.278]},'initial':0,'monitored':0,'temp':[5.56,4.82,7.24,10.66,11.99,15.32,16.67,16.42,13.56,11.88,10.51,10.65]},
		{'area':3.446,'action':1.13,'capacity':29.53,'local':{'p':[113,361,362,365,368,369,372],'w':[1.649,0.391,1.19,1.432,1.576,0.23,0.333]},'dispersal':{'p':[113,359,361,362,365,368,369,372,400],'w':[0.7,3.446,0.3,0.418,0.665,0.553,0.114,0.176,0.552]},'initial':0,'monitored':0,'temp':[5.66,4.85,7.3,10.65,11.93,15.25,16.56,16.4,13.55,11.94,10.59,10.84]},
		{'area':0.696,'action':0,'capacity':15.98,'local':{'p':[349,354,358,364],'w':[0.505,0.916,1.283,0.763]},'dispersal':{'p':[113,349,350,354,358,360,363,364],'w':[0.011,0.318,0.224,0.384,0.505,0.696,0.128,0.33]},'initial':0,'monitored':0,'temp':[5.54,4.8,7.21,10.62,11.95,15.28,16.63,16.39,13.54,11.87,10.5,10.63]},
		{'area':6.212,'action':0.18,'capacity':87.78,'local':{'p':[97,113,275,279,350,359,362,365],'w':[1.695,0.831,0.443,1.395,1.081,0.391,2.011,1.534]},'dispersal':{'p':[97,113,275,279,350,353,359,361,362,365],'w':[0.74,0.487,0.309,0.484,0.597,0.215,0.216,6.212,0.653,0.641]},'initial':0,'monitored':0,'temp':[5.89,5,7.36,10.66,11.93,15.19,16.53,16.45,13.73,12.14,10.86,11.09]},
		{'area':1.11,'action':0.22,'capacity':7.21,'local':{'p':[113,359,361],'w':[1.924,1.19,2.011]},'dispersal':{'p':[113,359,361,362],'w':[0.889,0.637,0.924,1.11]},'initial':0,'monitored':0,'temp':[5.75,4.92,7.33,10.67,11.95,15.25,16.58,16.44,13.65,12.03,10.7,10.92]},
		{'area':2.614,'action':0.53,'capacity':51.56,'local':{'p':[358,404],'w':[1.735,1.092]},'dispersal':{'p':[113,350,358,360,363,364,398,400,404],'w':[0.808,0.085,0.527,0.111,2.614,0.086,0.001,1.019,0.51]},'initial':0,'monitored':0,'temp':[5.59,4.86,7.3,10.72,12.04,15.39,16.73,16.47,13.59,11.91,10.53,10.67]},
		{'area':0.635,'action':0.07,'capacity':15.47,'local':{'p':[349,358,360,404],'w':[1.042,0.481,0.763,1.018]},'dispersal':{'p':[349,358,360,363,364,404],'w':[0.623,0.218,0.3,0.099,0.635,0.583]},'initial':0,'monitored':0,'temp':[5.44,4.72,7.15,10.58,11.92,15.26,16.61,16.34,13.46,11.78,10.39,10.52]},
		{'area':5.154,'action':1.17,'capacity':65.48,'local':{'p':[275,359,361,372],'w':[2.234,1.432,1.534,0.348]},'dispersal':{'p':[117,275,277,359,361,365,366,367,368,370,371,372],'w':[0.035,0.952,0.316,0.563,0.786,5.154,0.011,0.054,0.018,0.038,0.038,0.389]},'initial':0,'monitored':0,'temp':[5.78,4.9,7.33,10.61,11.86,15.16,16.46,16.38,13.59,12.02,10.71,11.01]},
		{'area':2.419,'action':0.73,'capacity':16.07,'local':{'p':[117,367],'w':[3.732,3.804]},'dispersal':{'p':[117,365,366,367,370,384,395],'w':[1.452,0.055,2.419,1.399,0.029,0.434,0.136]},'initial':0,'monitored':0,'temp':[5.39,4.57,7.11,10.49,11.74,15.11,16.37,16.21,13.27,11.67,10.27,10.61]},
		{'area':3.361,'action':0.31,'capacity':17.29,'local':{'p':[277,366],'w':[1.886,3.804]},'dispersal':{'p':[117,277,365,366,367,370,373,384],'w':[0.054,1.162,0.04,1.495,3.361,0.008,0.187,0.564]},'initial':0,'monitored':0,'temp':[5.46,4.63,7.14,10.51,11.75,15.11,16.37,16.23,13.32,11.74,10.35,10.7]},
		{'area':1.283,'action':0.04,'capacity':2.95,'local':{'p':[359,369,372],'w':[1.576,2.235,1.503]},'dispersal':{'p':[117,359,365,368,369,371,372,400],'w':[0.184,0.761,0.022,1.283,0.848,0.038,0.407,0.11]},'initial':0,'monitored':0,'temp':[5.6,4.79,7.29,10.62,11.9,15.24,16.53,16.37,13.48,11.88,10.51,10.8]},
		{'area':3.541,'action':0.21,'capacity':10.09,'local':{'p':[359,368],'w':[0.23,2.235]},'dispersal':{'p':[114,116,117,359,368,369,371,372,393,395,400],'w':[0.01,0.311,0.532,0.267,0.755,3.541,0.002,0.016,0.013,0.029,1.065]},'initial':0,'monitored':0,'temp':[5.5,4.71,7.23,10.57,11.85,15.21,16.49,16.32,13.38,11.77,10.39,10.7]},
		{'area':0.038,'action':0,'capacity':0,'local':{'p':[],'w':[]},'dispersal':{'p':[117,365,366,367,370,371,372],'w':[0.155,0.171,0.078,0.013,0.038,0.038,0.018]},'initial':0,'monitored':0,'temp':[5.62,4.79,7.29,10.59,11.85,15.19,16.47,16.34,13.47,11.89,10.53,10.86]},
		{'area':0.038,'action':0.11,'capacity':1.06,'local':{'p':[],'w':[]},'dispersal':{'p':[117,365,368,369,370,371,372],'w':[0.062,0.155,0.224,0.008,0.021,0.038,0.168]},'initial':0,'monitored':0,'temp':[5.62,4.8,7.3,10.61,11.87,15.21,16.49,16.36,13.48,11.9,10.53,10.85]},
		{'area':0.425,'action':0.08,'capacity':0.82,'local':{'p':[359,365,368],'w':[0.333,0.348,1.503]},'dispersal':{'p':[117,359,365,368,369,370,371,372],'w':[0.167,0.277,0.537,0.567,0.102,0.004,0.038,0.425]},'initial':0,'monitored':0,'temp':[5.65,4.82,7.3,10.62,11.89,15.22,16.51,16.37,13.51,11.92,10.57,10.87]},
		{'area':3.683,'action':1.57,'capacity':68.62,'local':{'p':[118,374,375,384],'w':[2.33,0.577,3.016,0.619]},'dispersal':{'p':[94,118,277,366,367,373,374,375,384],'w':[0.006,0.913,0.236,0.002,0.459,3.683,0.412,1.308,0.83]},'initial':0,'monitored':0,'temp':[5.26,4.43,6.98,10.43,11.66,15.05,16.29,16.12,13.16,11.54,10.12,10.48]},
		{'area':6.244,'action':1.96,'capacity':161.78,'local':{'p':[118,119,272,274,373,375,376,390],'w':[2.471,1.068,1.29,0.6,0.577,0.51,2.255,0.765]},'dispersal':{'p':[118,119,272,274,373,374,375,376,390],'w':[1.001,0.544,0.509,0.31,0.269,6.244,0.29,1.009,0.432]},'initial':0,'monitored':0,'temp':[5.15,4.33,6.89,10.42,11.67,15.05,16.28,16.1,13.13,11.39,9.99,10.35]},
		{'area':5.088,'action':1.19,'capacity':130.13,'local':{'p':[274,373,374],'w':[1.869,3.016,0.51]},'dispersal':{'p':[92,94,95,273,274,277,373,374,375,384],'w':[0.001,1.029,0.024,0.011,0.749,0.202,1.347,0.341,5.088,0.007]},'initial':0,'monitored':0,'temp':[5.42,4.55,7.08,10.5,11.72,15.08,16.32,16.2,13.3,11.68,10.29,10.66]},
		{'area':5.989,'action':6.91,'capacity':182.58,'local':{'p':[93,119,270,272,374],'w':[0.444,2.653,2.782,1.662,2.255]},'dispersal':{'p':[93,119,270,272,374,376],'w':[0.297,1.24,1.158,0.721,1.067,5.989]},'initial':0,'monitored':0,'temp':[5.21,4.37,6.93,10.48,11.73,15.1,16.32,16.16,13.22,11.42,10.04,10.39]},
		{'area':3.995,'action':3.21,'capacity':92.14,'local':{'p':[120,379,380,381,385,386,390],'w':[1.695,1.617,1.326,0.756,1.775,0.086,0.433]},'dispersal':{'p':[120,377,379,380,381,385,386,390],'w':[0.731,3.995,0.681,0.704,0.392,0.788,0.063,0.23]},'initial':0,'monitored':0,'temp':[4.33,3.44,5.84,9.36,10.61,13.97,15.21,15.1,12.14,10.47,9.15,9.49]},
		{'area':0.007,'action':0.04,'capacity':0.36,'local':{'p':[],'w':[]},'dispersal':{'p':[378,379,390],'w':[0.007,0.319,0.305]},'initial':0,'monitored':0,'temp':[4.56,3.7,6.16,9.69,10.95,14.32,15.57,15.42,12.44,10.73,9.38,9.73]},
		{'area':3.25,'action':1.57,'capacity':74.46,'local':{'p':[119,377,381,382,390],'w':[1.989,1.617,0.756,0.656,1.95]},'dispersal':{'p':[119,377,378,379,381,382,390],'w':[0.941,0.744,0.007,3.25,0.349,0.327,1.023]},'initial':0,'monitored':0,'temp':[4.57,3.7,6.15,9.69,10.94,14.3,15.54,15.41,12.44,10.73,9.39,9.73]},
		{'area':7.631,'action':7.62,'capacity':193.73,'local':{'p':[120,377,385,388,391,529,533,544],'w':[3.167,1.326,0.418,0.528,0.732,1.906,0.157,1.03]},'dispersal':{'p':[120,377,380,385,388,391,529,533,544,547],'w':[1.263,0.587,7.631,0.27,0.268,0.308,0.821,0.111,1.17,0.346]},'initial':0,'monitored':0,'temp':[4.23,3.35,5.7,9.22,10.46,13.81,15.04,14.95,12,10.36,9.06,9.38]},
		{'area':1.459,'action':0.93,'capacity':34.51,'local':{'p':[120,377,379,382],'w':[1.803,0.756,0.756,2.2]},'dispersal':{'p':[120,377,379,381,382],'w':[0.888,0.386,0.414,1.459,1.001]},'initial':0,'monitored':0,'temp':[4.39,3.49,5.87,9.4,10.65,14,15.22,15.14,12.2,10.52,9.21,9.55]},
		{'area':7.128,'action':3,'capacity':174.22,'local':{'p':[119,120,379,381],'w':[3.597,1.688,0.656,2.2]},'dispersal':{'p':[119,120,379,381,382],'w':[1.505,0.815,0.403,0.763,7.128]},'initial':0,'monitored':0,'temp':[4.51,3.61,5.99,9.53,10.78,14.11,15.32,15.26,12.33,10.63,9.32,9.66]},
		{'area':1.432,'action':0,'capacity':15.51,'local':{'p':[141,387,388,389,391,528,538],'w':[0.626,0.62,0.597,1.109,0.55,0.187,0.877]},'dispersal':{'p':[141,383,387,388,389,391,528,538],'w':[0.371,1.432,0.339,0.282,0.493,0.306,0.189,0.349]},'initial':0,'monitored':0,'temp':[4.14,3.27,5.62,9.07,10.34,13.68,14.97,14.83,11.86,10.26,8.99,9.3]},
		{'area':15.864,'action':7.84,'capacity':336.25,'local':{'p':[121,373,385,386,390,395],'w':[3.338,0.619,1.156,0.876,1.84,3.302]},'dispersal':{'p':[117,118,121,277,366,367,373,375,384,385,386,390,395],'w':[0.067,1.101,1.353,0.018,0.317,0.362,0.864,0.006,15.864,0.528,0.316,0.805,1.501]},'initial':0,'monitored':0,'temp':[4.96,4.16,6.68,10.15,11.41,14.8,16.05,15.86,12.85,11.21,9.81,10.15]},
		{'area':4.547,'action':3.22,'capacity':124.8,'local':{'p':[121,377,380,384,386,388],'w':[1.311,1.775,0.418,1.156,1.874,1.64]},'dispersal':{'p':[121,377,380,384,385,386,387,388,390],'w':[0.586,0.798,0.3,0.551,4.547,0.636,0.039,0.712,0.143]},'initial':0,'monitored':0,'temp':[4.4,3.54,5.96,9.46,10.73,14.09,15.35,15.2,12.23,10.56,9.23,9.56]},
		{'area':0.886,'action':0.47,'capacity':23.31,'local':{'p':[377,384,385,390],'w':[0.086,0.876,1.874,2.229]},'dispersal':{'p':[377,384,385,386,390],'w':[0.247,0.535,0.802,0.886,0.922]},'initial':0,'monitored':0,'temp':[4.56,3.71,6.17,9.68,10.95,14.32,15.57,15.41,12.43,10.74,9.39,9.73]},
		{'area':1.708,'action':0.56,'capacity':42.7,'local':{'p':[121,383,388,389],'w':[2.205,0.62,1.82,1.142]},'dispersal':{'p':[121,383,385,387,388,389],'w':[0.98,0.328,0.122,1.708,0.838,0.547]},'initial':0,'monitored':0,'temp':[4.33,3.48,5.87,9.34,10.61,13.96,15.24,15.08,12.1,10.48,9.17,9.49]},
		{'area':3.011,'action':1.45,'capacity':79.44,'local':{'p':[121,380,383,385,387,391],'w':[0.1,0.528,0.597,1.64,1.82,2.769]},'dispersal':{'p':[121,380,383,385,387,388,391],'w':[0.15,0.388,0.383,0.764,0.674,3.011,1.126]},'initial':0,'monitored':0,'temp':[4.23,3.35,5.74,9.22,10.48,13.83,15.1,14.97,12,10.36,9.07,9.39]},
		{'area':2.264,'action':0.91,'capacity':37.57,'local':{'p':[121,383,387,395,528,539],'w':[0.911,1.109,1.142,0.912,0.477,1.238]},'dispersal':{'p':[121,383,387,389,394,395,528,538,539],'w':[0.494,0.478,0.494,2.264,0.004,0.51,0.253,0.041,0.541]},'initial':0,'monitored':0,'temp':[4.34,3.49,5.88,9.31,10.6,13.94,15.23,15.07,12.08,10.48,9.19,9.5]},
		{'area':5.388,'action':3.61,'capacity':116.85,'local':{'p':[118,119,374,377,379,384,386],'w':[0.855,0.965,0.765,0.433,1.95,1.84,2.229]},'dispersal':{'p':[118,119,374,377,378,379,384,385,386,390],'w':[0.409,0.484,0.407,0.291,0.007,0.813,0.899,0.169,0.707,5.388]},'initial':0,'monitored':0,'temp':[4.72,3.89,6.38,9.91,11.16,14.54,15.79,15.62,12.64,10.93,9.56,9.9]},
		{'area':2.489,'action':1.24,'capacity':66.5,'local':{'p':[141,380,383,388,530,533],'w':[0.579,0.732,0.55,2.769,0.89,1.674]},'dispersal':{'p':[141,380,383,388,391,529,530,533],'w':[0.356,0.495,0.345,1.13,2.489,0.05,0.376,0.63]},'initial':0,'monitored':0,'temp':[4.1,3.21,5.57,9.05,10.3,13.65,14.93,14.8,11.84,10.22,8.94,9.26]},
		{'area':1.067,'action':0.27,'capacity':11.01,'local':{'p':[122,394,395,522],'w':[1.703,1.297,1.089,0.407]},'dispersal':{'p':[122,392,394,395,522],'w':[0.843,1.067,0.581,0.579,0.356]},'initial':0,'monitored':0,'temp':[4.77,3.97,6.4,9.79,11.09,14.42,15.74,15.54,12.53,10.91,9.61,9.91]},
		{'area':5.453,'action':2.37,'capacity':128.54,'local':{'p':[399,401],'w':[0.849,1.941]},'dispersal':{'p':[122,369,393,395,399,400,401],'w':[0.064,0.018,5.453,1.27,0.341,1.159,1.647]},'initial':0,'monitored':0,'temp':[5.33,4.58,7.09,10.48,11.78,15.15,16.45,16.21,13.23,11.57,10.2,10.47]},
		{'area':1.702,'action':0.53,'capacity':6.12,'local':{'p':[392,395,522,523,539],'w':[1.297,1.324,0.661,1.593,0.613]},'dispersal':{'p':[389,392,394,395,522,523,539],'w':[0.012,0.574,1.702,0.646,0.428,0.658,0.397]},'initial':0,'monitored':0,'temp':[4.57,3.75,6.15,9.54,10.85,14.17,15.49,15.3,12.31,10.69,9.41,9.72]},
		{'area':15.888,'action':5.9,'capacity':259.43,'local':{'p':[121,122,384,389,392,394,539],'w':[2.768,2.246,3.302,0.912,1.089,1.324,0.327]},'dispersal':{'p':[115,116,117,121,122,366,369,384,389,392,393,394,395,400,401,539],'w':[0.006,0.101,0.808,1.088,0.866,0.106,0.053,1.481,0.42,0.389,1.081,0.519,15.888,0.109,0.128,0.235]},'initial':0,'monitored':0,'temp':[5.02,4.25,6.74,10.16,11.46,14.82,16.1,15.…
		{'area':3.103,'action':2.62,'capacity':88.95,'local':{'p':[399,401,403,509,518,522],'w':[1.136,0.998,2.447,2.778,0.459,0.078]},'dispersal':{'p':[123,396,399,401,403,509,518,522],'w':[0.065,3.103,0.525,0.479,1.027,1.113,0.276,0.176]},'initial':0,'monitored':0,'temp':[5.22,4.49,6.93,10.25,11.6,14.89,16.25,16.01,13,11.35,10.06,10.34]},
		{'area':3.438,'action':0.28,'capacity':84.92,'local':{'p':[123,514],'w':[3.537,0.637]},'dispersal':{'p':[123,397,398,400,402,403,503,514,515],'w':[1.732,3.438,0.164,0.019,0.536,0.007,0.673,0.341,0.556]},'initial':0,'monitored':0,'temp':[5.28,4.56,7.01,10.38,11.74,15.05,16.42,16.15,13.17,11.5,10.16,10.37]},
		{'area':0.452,'action':0.99,'capacity':15.64,'local':{'p':[402,404],'w':[0.701,1.333]},'dispersal':{'p':[123,363,397,398,400,402,404],'w':[0.154,0.01,0.152,0.452,0.287,0.37,0.67]},'initial':0,'monitored':0,'temp':[5.42,4.75,7.21,10.66,12.02,15.39,16.73,16.42,13.47,11.77,10.35,10.47]},
		{'area':7.342,'action':1.83,'capacity':178.44,'local':{'p':[123,393,396,401,403],'w':[3.242,0.849,1.136,4.633,0.163]},'dispersal':{'p':[123,393,396,399,400,401,403],'w':[1.271,0.461,0.579,7.342,1.627,1.869,0.108]},'initial':0,'monitored':0,'temp':[5.39,4.68,7.16,10.56,11.9,15.25,16.58,16.31,13.33,11.65,10.28,10.49]},
		{'area':6.894,'action':5.55,'capacity':172.4,'local':{'p':[],'w':[]},'dispersal':{'p':[113,116,123,359,363,368,369,393,395,397,398,399,400,402,404],'w':[0.343,0.046,0.699,0.437,0.841,0.044,0.938,1.084,0.153,0.097,0.338,1.491,6.894,0.022,0.201]},'initial':0,'monitored':0,'temp':[5.52,4.78,7.26,10.65,11.97,15.32,16.64,16.4,13.48,11.81,10.43,10.64]},
		{'area':7.873,'action':3.12,'capacity':180.33,'local':{'p':[122,393,396,399,522],'w':[2.718,1.941,0.998,4.633,0.408]},'dispersal':{'p':[122,393,395,396,399,401,518,522],'w':[1.104,1.669,0.157,0.509,1.901,7.873,0.059,0.245]},'initial':0,'monitored':0,'temp':[5.29,4.56,7.04,10.42,11.75,15.1,16.42,16.17,13.17,11.5,10.15,10.41]},
		{'area':2.34,'action':3.41,'capacity':74.08,'local':{'p':[349,398,404,407,503],'w':[0.199,0.701,1.093,1.857,0.891]},'dispersal':{'p':[123,349,397,398,400,402,404,407,503],'w':[0.023,0.217,0.551,0.237,0.006,2.34,0.484,0.853,0.384]},'initial':0,'monitored':0,'temp':[5.24,4.54,6.99,10.42,11.78,15.12,16.48,16.19,13.25,11.57,10.17,10.31]},
		{'area':2.915,'action':1.85,'capacity':80.67,'local':{'p':[123,396,399,509,514],'w':[3.095,2.447,0.163,0.756,1.481]},'dispersal':{'p':[123,396,397,399,403,509,514],'w':[1.276,0.905,0.007,0.266,2.915,0.436,0.79]},'initial':0,'monitored':0,'temp':[5.28,4.55,6.98,10.28,11.65,14.91,16.29,16.05,13.04,11.39,10.11,10.4]},
		{'area':1.543,'action':0.61,'capacity':41.35,'local':{'p':[349,358,363,364,398,402],'w':[0.481,0.184,1.092,1.018,1.333,1.093]},'dispersal':{'p':[123,349,358,363,364,398,400,402,404,407],'w':[0.011,0.349,0.093,0.459,0.379,0.38,0.358,0.549,1.543,0.05]},'initial':0,'monitored':0,'temp':[5.43,4.73,7.18,10.62,11.97,15.32,16.67,16.38,13.47,11.77,10.36,10.49]},
		{'area':10.623,'action':4.01,'capacity':283.77,'local':{'p':[112,124,125,356,407,408],'w':[1.483,1.863,5.953,3.142,0.117,0.573]},'dispersal':{'p':[111,112,124,125,351,352,355,356,405,407,408],'w':[0.44,0.604,0.653,2.425,0.257,0.02,0.122,1.213,10.623,0.15,0.352]},'initial':0,'monitored':0,'temp':[5.31,4.5,6.89,10.25,11.6,14.9,16.28,16.1,13.27,11.63,10.29,10.47]},
		{'area':0.349,'action':0.16,'capacity':9.52,'local':{'p':[408,409,410,508],'w':[0.379,0.824,1.095,0.791]},'dispersal':{'p':[406,408,409,410,411,508],'w':[0.349,0.433,0.39,0.346,0.037,0.53]},'initial':0,'monitored':0,'temp':[4.64,3.78,6.19,9.51,10.86,14.14,15.55,15.36,12.41,10.83,9.54,9.77]},
		{'area':4.703,'action':3.32,'capacity':130.72,'local':{'p':[124,349,356,402,405,411,503],'w':[2.863,1.072,1.586,1.857,0.117,0.273,0.958]},'dispersal':{'p':[124,348,349,356,402,404,405,407,411,503],'w':[1.07,0.022,0.492,0.668,0.765,0.026,0.187,4.703,0.258,0.503]},'initial':0,'monitored':0,'temp':[5.05,4.32,6.74,10.15,11.52,14.85,16.22,15.95,13.05,11.38,10,10.13]},
		{'area':4.315,'action':4.15,'capacity':127.78,'local':{'p':[124,125,405,406,410,411,412,500,508],'w':[1.358,1.719,0.573,0.379,1.314,0.701,0.563,0.711,0.474]},'dispersal':{'p':[124,125,405,406,408,410,411,412,500,508],'w':[0.608,0.754,0.331,0.235,4.315,0.358,0.37,0.31,0.358,0.308]},'initial':0,'monitored':0,'temp':[4.79,3.95,6.37,9.71,11.06,14.35,15.76,15.55,12.63,11.02,9.71,9.92]},
		{'area':0.772,'action':0.25,'capacity':20.52,'local':{'p':[406,410,411,501,508],'w':[0.824,0.282,0.752,0.667,1.067]},'dispersal':{'p':[406,409,410,411,501,508],'w':[0.255,0.772,0.257,0.437,0.418,0.573]},'initial':0,'monitored':0,'temp':[4.56,3.71,6.11,9.43,10.79,14.05,15.46,15.27,12.33,10.75,9.46,9.69]},
		{'area':0.391,'action':0.26,'capacity':11.06,'local':{'p':[406,408,409,411],'w':[1.095,1.314,0.282,0.484]},'dispersal':{'p':[406,408,409,410,411,508],'w':[0.345,0.71,0.287,0.391,0.376,0.056]},'initial':0,'monitored':0,'temp':[4.64,3.8,6.21,9.54,10.9,14.18,15.58,15.38,12.45,10.86,9.56,9.77]},
		{'area':3.261,'action':2.31,'capacity':92.44,'local':{'p':[124,407,408,409,410,501,503],'w':[2.04,0.273,0.701,0.752,0.484,1.633,1.151]},'dispersal':{'p':[124,406,407,408,409,410,411,501,503],'w':[0.821,0.004,0.223,0.382,0.327,0.193,3.261,0.707,0.658]},'initial':0,'monitored':0,'temp':[4.72,3.92,6.32,9.67,11.04,14.32,15.71,15.5,12.57,10.96,9.64,9.84]},
		{'area':5.596,'action':1.78,'capacity':146.24,'local':{'p':[125,408,413,499,500],'w':[3.379,0.563,2.928,0.777,2.399]},'dispersal':{'p':[125,408,412,413,415,499,500],'w':[1.476,0.368,5.596,1.244,0.033,0.401,0.993]},'initial':0,'monitored':0,'temp':[4.94,4.02,6.5,9.79,11.11,14.4,15.83,15.65,12.69,11.09,9.83,10.09]},
		{'area':6.587,'action':3.35,'capacity':180.82,'local':{'p':[125,412,415,494,499],'w':[0.295,2.928,4.747,1.022,2.601]},'dispersal':{'p':[74,125,412,413,415,494,499],'w':[0.031,0.313,1.188,6.587,2.012,0.573,1.024]},'initial':0,'monitored':0,'temp':[4.94,3.98,6.47,9.73,11.02,14.3,15.77,15.59,12.62,11.02,9.8,10.11]},
		{'area':7.353,'action':2.71,'capacity':158.14,'local':{'p':[416,490],'w':[1.588,1.299]},'dispersal':{'p':[126,341,342,414,415,416,490],'w':[0.979,0.272,0.026,7.353,0.619,0.608,0.527]},'initial':0,'monitored':0,'temp':[5.5,4.57,7.09,10.26,11.58,14.86,16.35,16.2,13.24,11.6,10.37,10.75]},
		{'area':12.616,'action':18.32,'capacity':388.06,'local':{'p':[74,125,126,413,494],'w':[1.548,0.581,4.377,4.747,0.238]},'dispersal':{'p':[74,125,126,412,413,414,415,489,490,494],'w':[0.698,0.382,1.93,0.008,1.85,0.42,12.616,0.673,0.242,0.209]},'initial':0,'monitored':0,'temp':[5.13,4.16,6.65,9.86,11.15,14.43,15.91,15.76,12.81,11.2,10,10.33]},
		{'area':3.047,'action':0.15,'capacity':74.31,'local':{'p':[414,483,490],'w':[1.588,1.429,1.985]},'dispersal':{'p':[414,416,483,490,492],'w':[0.728,3.047,0.662,0.882,0.045]},'initial':0,'monitored':0,'temp':[5.55,4.65,7.19,10.36,11.66,14.95,16.47,16.27,13.28,11.61,10.4,10.77]},
		{'area':3.892,'action':0.07,'capacity':90.49,'local':{'p':[127,332,337,421,422],'w':[0.546,1.417,1.585,0.002,2.456]},'dispersal':{'p':[127,332,337,417,421,422],'w':[0.286,0.633,0.699,3.892,0.14,0.954]},'initial':0,'monitored':0,'temp':[5.67,4.83,7.37,10.46,11.89,15.16,16.67,16.5,13.51,11.85,10.57,10.97]},
		{'area':13.42,'action':2.99,'capacity':296.42,'local':{'p':[128,331,332,334,420,421,427],'w':[2.686,1.199,1.385,0.261,0.084,3.948,2.221]},'dispersal':{'p':[106,107,128,129,293,331,332,334,418,420,421,427],'w':[0.166,1.52,1.034,0.044,0.09,0.458,0.627,0.176,13.42,0.199,1.52,0.879]},'initial':0,'monitored':0,'temp':[5.37,4.56,7.1,10.16,11.71,14.96,16.47,16.27,13.25,11.59,10.27,10.69]},
		{'area':4.132,'action':1.93,'capacity':112.2,'local':{'p':[128,136,420,431,473,482],'w':[1.02,0.942,2.132,1.512,1.189,0.992]},'dispersal':{'p':[128,136,419,420,431,473,482],'w':[0.537,0.498,4.132,0.901,0.65,0.528,0.493]},'initial':0,'monitored':0,'temp':[5.52,4.74,7.2,10.16,11.82,15.06,16.59,16.35,13.21,11.68,10.39,10.76]},
		{'area':7.113,'action':0.57,'capacity':179.37,'local':{'p':[127,128,136,418,419,421,422],'w':[1.755,1.903,2.292,0.084,2.132,0.513,1.466]},'dispersal':{'p':[127,128,136,418,419,420,421,422],'w':[0.799,0.808,1.041,0.115,0.922,7.113,0.26,0.625]},'initial':0,'monitored':0,'temp':[5.59,4.79,7.3,10.32,11.87,15.12,16.65,16.42,13.35,11.75,10.47,10.85]},
		{'area':4.609,'action':0.65,'capacity':97.4,'local':{'p':[332,417,418,420,422],'w':[2.998,0.002,3.948,0.513,2.438]},'dispersal':{'p':[128,332,417,418,420,421,422],'w':[0.072,1.331,0.117,1.653,0.345,4.609,0.951]},'initial':0,'monitored':0,'temp':[5.54,4.72,7.25,10.31,11.81,15.06,16.58,16.4,13.39,11.74,10.45,10.85]},
		{'area':4.031,'action':0.16,'capacity':99.7,'local':{'p':[127,417,420,421],'w':[1.816,2.456,1.466,2.438]},'dispersal':{'p':[127,332,417,420,421,422],'w':[0.839,0.157,1.003,0.74,1.023,4.031]},'initial':0,'monitored':0,'temp':[5.65,4.83,7.36,10.43,11.9,15.16,16.67,16.49,13.47,11.83,10.54,10.94]},
		{'area':2.436,'action':0.21,'capacity':59.84,'local':{'p':[128,425,427,431,432],'w':[0.571,0.136,2.054,1.642,1.416]},'dispersal':{'p':[128,129,423,425,427,431,432],'w':[0.407,0.492,2.436,0.145,0.795,0.692,0.536]},'initial':0,'monitored':0,'temp':[5.42,4.64,7.09,10.04,11.75,14.98,16.5,16.28,13.13,11.6,10.3,10.67]},
		{'area':6.585,'action':1.61,'capacity':159.39,'local':{'p':[106,129,328,430,433],'w':[1.252,3.126,1.611,1.243,3.102]},'dispersal':{'p':[106,129,328,424,430,433],'w':[0.623,1.321,0.735,6.585,0.615,1.317]},'initial':0,'monitored':0,'temp':[5.25,4.49,7.04,10.04,11.74,15,16.51,16.25,13.1,11.48,10.12,10.53]},
		{'area':2.331,'action':0.09,'capacity':56.56,'local':{'p':[423,426,431,432,473,474],'w':[0.136,1.557,1.295,1.061,1.456,0.836]},'dispersal':{'p':[75,423,425,426,431,432,473,474],'w':[0.124,0.2,2.331,0.709,0.548,0.449,0.62,0.392]},'initial':0,'monitored':0,'temp':[5.48,4.71,7.12,9.99,11.81,15.05,16.56,16.34,13.08,11.64,10.35,10.68]},
		{'area':3.438,'action':0.87,'capacity':87.29,'local':{'p':[75,425,432,474,478],'w':[0.554,1.557,1.091,0.082,1.858]},'dispersal':{'p':[75,129,425,426,428,429,432,474,477,478],'w':[0.304,0.11,0.685,3.438,0.293,0.643,0.426,0.104,0.074,0.74]},'initial':0,'monitored':0,'temp':[5.49,4.73,7.12,9.96,11.85,15.1,16.61,16.4,13.04,11.66,10.36,10.66]},
		{'area':4.653,'action':1.13,'capacity':119.6,'local':{'p':[128,418,423],'w':[2.031,2.221,2.054]},'dispersal':{'p':[106,107,128,129,418,423,427],'w':[0.159,0.043,0.872,1.139,1.017,0.883,4.653]},'initial':0,'monitored':0,'temp':[5.38,4.58,7.07,10.06,11.7,14.94,16.45,16.24,13.16,11.57,10.26,10.66]},
		{'area':3.186,'action':0.3,'capacity':79.7,'local':{'p':[130,429,430,465,477],'w':[0.146,2.674,0.326,2.414,1.472]},'dispersal':{'p':[130,426,428,429,430,437,464,465,477,478],'w':[0.199,0.301,3.186,0.941,0.308,0.037,0.102,0.966,0.524,0.137]},'initial':0,'monitored':0,'temp':[5.4,4.65,7.05,9.86,11.81,15.08,16.59,16.38,12.95,11.59,10.28,10.56]},
		{'area':2.492,'action':1.05,'capacity':64.69,'local':{'p':[129,428,430],'w':[0.566,2.674,3.162]},'dispersal':{'p':[129,130,426,428,429,430,432,465],'w':[0.255,0.014,0.733,1.15,2.492,1.39,0.085,0.006]},'initial':0,'monitored':0,'temp':[5.44,4.68,7.11,9.96,11.86,15.12,16.63,16.4,13.04,11.63,10.31,10.62]},
		{'area':5.578,'action':1.58,'capacity':146.01,'local':{'p':[129,130,424,428,429,433,437],'w':[2.234,0.198,1.243,0.326,3.162,1.52,0.579]},'dispersal':{'p':[129,130,424,428,429,430,433,437,465],'w':[1.026,0.188,0.542,0.257,1.217,5.578,0.706,0.296,0.043]},'initial':0,'monitored':0,'temp':[5.36,4.61,7.09,10,11.82,15.08,16.59,16.35,13.06,11.57,10.23,10.57]},
		{'area':2.179,'action':0.04,'capacity':52.79,'local':{'p':[128,419,423,425,473],'w':[0.444,1.512,1.642,1.295,0.952]},'dispersal':{'p':[128,419,423,425,431,432,473],'w':[0.313,0.692,0.705,0.553,2.179,0.072,0.485]},'initial':0,'monitored':0,'temp':[5.46,4.68,7.12,10.05,11.77,15,16.52,16.29,13.13,11.62,10.33,10.69]},
		{'area':1.429,'action':0.03,'capacity':35.22,'local':{'p':[423,425,426],'w':[1.416,1.061,1.091]},'dispersal':{'p':[129,423,425,426,429,431,432],'w':[0.608,0.65,0.513,0.494,0.078,0.053,1.429]},'initial':0,'monitored':0,'temp':[5.44,4.67,7.11,10.01,11.8,15.04,16.55,16.33,13.09,11.62,10.31,10.65]},
		{'area':6.211,'action':0.7,'capacity':148.23,'local':{'p':[322,328,424,430,435,437],'w':[1.752,0.647,3.102,1.52,1.55,1.652]},'dispersal':{'p':[322,328,424,430,433,435,437],'w':[0.793,0.405,1.237,0.819,6.211,0.593,0.774]},'initial':0,'monitored':0,'temp':[5.13,4.37,6.93,9.91,11.63,14.9,16.42,16.15,12.96,11.36,10,10.4]},
		{'area':2.937,'action':2.62,'capacity':86.15,'local':{'p':[130,436,438,441,462],'w':[2.242,2.277,2.634,0.263,0.266]},'dispersal':{'p':[130,434,436,438,441,462],'w':[1.06,2.937,0.938,1.01,0.285,0.279]},'initial':0,'monitored':0,'temp':[4.59,3.81,6.29,9.23,10.97,14.25,15.78,15.55,12.35,10.82,9.49,9.9]},
		{'area':2.86,'action':0.26,'capacity':66.11,'local':{'p':[105,322,433,437],'w':[0.947,2.221,1.55,2.893]},'dispersal':{'p':[105,322,433,435,437],'w':[0.564,0.929,0.784,2.86,1.261]},'initial':0,'monitored':0,'temp':[4.75,3.97,6.51,9.5,11.17,14.45,15.96,15.72,12.59,10.98,9.64,10.08]},
		{'area':3.101,'action':5.9,'capacity':106.39,'local':{'p':[130,135,434,462,465,466],'w':[1.267,0.637,2.277,1.053,0.035,2.05]},'dispersal':{'p':[130,135,434,436,438,462,465,466],'w':[0.638,0.369,0.884,3.101,0.018,0.579,0.15,0.78]},'initial':0,'monitored':0,'temp':[4.78,4.02,6.47,9.38,11.2,14.48,16.02,15.79,12.49,11.01,9.67,10.04]},
		{'area':6.084,'action':1.58,'capacity':137.44,'local':{'p':[105,130,318,430,433,435],'w':[0.496,4.389,0.894,0.579,1.652,2.893]},'dispersal':{'p':[105,130,318,428,430,433,435,437,441,465],'w':[0.291,1.802,0.465,0.039,0.37,0.729,1.083,6.084,0.066,0.003]},'initial':0,'monitored':0,'temp':[4.75,3.97,6.49,9.45,11.16,14.43,15.95,15.71,12.55,10.98,9.65,10.07]},
		{'area':3.677,'action':1.81,'capacity':100.3,'local':{'p':[131,434,441,462],'w':[2.091,2.634,1.435,2.115]},'dispersal':{'p':[130,131,434,436,438,441,462],'w':[0.047,0.866,1.139,0.036,3.677,0.734,0.988]},'initial':0,'monitored':0,'temp':[4.49,3.72,6.23,9.2,10.88,14.16,15.68,15.45,12.31,10.74,9.41,9.84]},
		{'area':3.356,'action':0.57,'capacity':85.28,'local':{'p':[440,444,448,455,463],'w':[2.485,0.048,2.647,0.134,2.914]},'dispersal':{'p':[439,440,444,446,448,455,462,463],'w':[3.356,1.048,0.16,0.022,0.985,0.23,0.101,1.241]},'initial':0,'monitored':0,'temp':[4.36,3.63,6.21,9.28,10.83,14.12,15.65,15.37,12.34,10.66,9.31,9.8]},
		{'area':4.422,'action':1.06,'capacity':115.64,'local':{'p':[131,439,441,442,444,462,463],'w':[2.27,2.485,0.597,1.002,1.409,0.727,0.107]},'dispersal':{'p':[131,439,440,441,442,444,446,448,462,463],'w':[0.875,0.932,4.422,0.328,0.518,0.604,0.008,0.068,0.41,0.191]},'initial':0,'monitored':0,'temp':[4.29,3.53,6.1,9.14,10.68,13.97,15.46,15.24,12.22,10.58,9.24,9.74]},
		{'area':6.627,'action':9.81,'capacity':212.94,'local':{'p':[130,131,317,318,434,438,440,442],'w':[0.84,2.04,1.594,2.18,0.263,1.435,0.597,1.15]},'dispersal':{'p':[130,131,317,318,434,437,438,440,441,442],'w':[0.412,0.766,0.671,0.955,0.176,0.055,0.606,0.364,6.627,0.53]},'initial':0,'monitored':0,'temp':[4.3,3.51,6.05,9.05,10.63,13.92,15.4,15.2,12.16,10.56,9.23,9.72]},
		{'area':3.593,'action':0.18,'capacity':90.36,'local':{'p':[311,317,440,441,444,445,450],'w':[0.75,1.613,1.002,1.15,0.432,1.132,1.169]},'dispersal':{'p':[311,317,440,441,442,444,445,447,450],'w':[0.413,0.669,0.479,0.576,3.593,0.258,0.451,0.017,0.538]},'initial':0,'monitored':0,'temp':[4.23,3.45,6.04,9.07,10.55,13.86,15.31,15.12,12.16,10.51,9.18,9.71]},
		{'area':1.147,'action':0.27,'capacity':29.46,'local':{'p':[132,444,446,447,449],'w':[1.478,0.609,0.443,0.93,0.911]},'dispersal':{'p':[132,443,444,446,447,449],'w':[0.718,1.147,0.317,0.211,0.514,0.489]},'initial':0,'monitored':0,'temp':[4.34,3.59,6.21,9.26,10.73,14.06,15.53,15.29,12.31,10.63,9.29,9.81]},
		{'area':1.663,'action':0.21,'capacity':42.65,'local':{'p':[439,440,442,443,445,446,447,448],'w':[0.048,1.409,0.432,0.609,0.243,1.164,0.889,0.229]},'dispersal':{'p':[439,440,442,443,444,445,446,447,448],'w':[0.119,0.642,0.313,0.348,1.663,0.158,0.418,0.355,0.159]},'initial':0,'monitored':0,'temp':[4.28,3.53,6.11,9.16,10.65,13.96,15.44,15.22,12.23,10.57,9.23,9.75]},
		{'area':0.956,'action':1.31,'capacity':30.42,'local':{'p':[310,442,444,447,450],'w':[0.024,1.132,0.243,1.926,1.436]},'dispersal':{'p':[310,442,444,445,447,450],'w':[0.225,0.602,0.295,0.956,0.77,0.513]},'initial':0,'monitored':0,'temp':[4.28,3.52,6.12,9.16,10.63,13.95,15.41,15.2,12.23,10.57,9.24,9.77]},
		{'area':0.594,'action':0,'capacity':12.96,'local':{'p':[443,444,448,449],'w':[0.443,1.164,0.922,0.748]},'dispersal':{'p':[439,440,443,444,446,448,449],'w':[0.069,0.022,0.33,0.55,0.594,0.448,0.394]},'initial':0,'monitored':0,'temp':[4.33,3.59,6.19,9.25,10.75,14.06,15.55,15.3,12.3,10.63,9.28,9.8]},
		{'area':1.301,'action':0.62,'capacity':35.61,'local':{'p':[132,310,443,444,445],'w':[0.935,0.539,0.93,0.889,1.926]},'dispersal':{'p':[132,310,442,443,444,445,447,450],'w':[0.507,0.366,0.053,0.379,0.511,0.681,1.301,0.091]},'initial':0,'monitored':0,'temp':[4.32,3.56,6.17,9.21,10.68,14.01,15.47,15.25,12.27,10.6,9.27,9.8]},
		{'area':1.709,'action':0.33,'capacity':44.29,'local':{'p':[439,444,446,449,455],'w':[2.647,0.229,0.922,1.673,0.7]},'dispersal':{'p':[439,440,444,446,448,449,455,463],'w':[1.035,0.135,0.215,0.327,1.709,0.725,0.463,0.078]},'initial':0,'monitored':0,'temp':[4.37,3.64,6.24,9.31,10.83,14.14,15.66,15.38,12.35,10.67,9.32,9.81]},
		{'area':3.841,'action':0.52,'capacity':98.1,'local':{'p':[132,443,446,448,455],'w':[2.072,0.911,0.748,1.673,2.75]},'dispersal':{'p':[132,443,446,448,449,455],'w':[0.811,0.39,0.339,0.765,3.841,1.21]},'initial':0,'monitored':0,'temp':[4.4,3.68,6.3,9.38,10.87,14.19,15.7,15.42,12.4,10.7,9.35,9.86]},
		{'area':1.232,'action':0.4,'capacity':32.79,'local':{'p':[310,311,442,445],'w':[2.028,0.407,1.169,1.436]},'dispersal':{'p':[310,311,442,445,447,450],'w':[0.916,0.343,0.552,0.5,0.212,1.232]},'initial':0,'monitored':0,'temp':[4.34,3.57,6.19,9.23,10.7,14.02,15.47,15.26,12.29,10.62,9.29,9.82]},
		{'area':1.754,'action':0.76,'capacity':47.18,'local':{'p':[133,453,456,457],'w':[1.126,1.608,0.587,0.603]},'dispersal':{'p':[133,451,453,456,457],'w':[0.497,1.754,0.668,0.326,0.384]},'initial':0,'monitored':0,'temp':[4.38,3.72,6.36,9.55,11.07,14.35,15.97,15.58,12.54,10.76,9.35,9.82]},
		{'area':3.101,'action':2.43,'capacity':89.08,'local':{'p':[133,153,457,604,611],'w':[1.686,0.175,1.135,0.637,2.404]},'dispersal':{'p':[133,153,452,457,604,611],'w':[0.629,0.196,3.101,0.547,0.352,0.94]},'initial':0,'monitored':0,'temp':[4.26,3.62,6.25,9.47,11.02,14.26,15.9,15.5,12.47,10.69,9.24,9.7]},
		{'area':2.63,'action':0.51,'capacity':66.48,'local':{'p':[76,451,456,457,458],'w':[1.423,1.608,1.884,0.66,0.87]},'dispersal':{'p':[76,451,453,455,456,457,458],'w':[0.663,0.727,2.63,0.088,0.772,0.394,0.428]},'initial':0,'monitored':0,'temp':[4.43,3.77,6.4,9.59,11.11,14.39,16,15.61,12.56,10.79,9.39,9.86]},
		{'area':6.347,'action':5.27,'capacity':160.53,'local':{'p':[76,134,458,463,603],'w':[1.939,2.132,2.842,1.025,2.15]},'dispersal':{'p':[76,134,454,458,463,603],'w':[0.832,0.905,6.347,1.23,0.53,0.996]},'initial':0,'monitored':0,'temp':[4.45,3.82,6.41,9.6,11.15,14.4,16.01,15.65,12.57,10.83,9.43,9.88]},
		{'area':8.436,'action':2.05,'capacity':219.77,'local':{'p':[76,132,439,448,449,456,463],'w':[2.213,0.107,0.134,0.7,2.75,2.346,1.05]},'dispersal':{'p':[76,132,439,448,449,453,455,456,463],'w':[0.936,0.065,0.124,0.288,1.035,0.057,8.436,0.926,0.519]},'initial':0,'monitored':0,'temp':[4.42,3.72,6.35,9.47,10.97,14.29,15.84,15.51,12.47,10.74,9.37,9.86]},
		{'area':2.726,'action':0.95,'capacity':68.9,'local':{'p':[76,451,453,455],'w':[0.114,0.587,1.884,2.346]},'dispersal':{'p':[76,451,453,455,456],'w':[0.204,0.256,0.725,0.942,2.726]},'initial':0,'monitored':0,'temp':[4.4,3.72,6.36,9.51,11.02,14.33,15.92,15.55,12.5,10.74,9.36,9.84]},
		{'area':5.953,'action':3.68,'capacity':157.89,'local':{'p':[133,451,452,453,458,604],'w':[2.038,0.603,1.135,0.66,2.71,2.446]},'dispersal':{'p':[133,451,452,453,457,458,604],'w':[0.804,0.316,0.58,0.351,5.953,1.2,1.124]},'initial':0,'monitored':0,'temp':[4.43,3.81,6.44,9.66,11.2,14.45,16.08,15.68,12.63,10.84,9.41,9.87]},
		{'area':7.012,'action':4.74,'capacity':167.69,'local':{'p':[76,152,453,454,457,603,604],'w':[1.515,0.28,0.87,2.842,2.71,0.73,1.55]},'dispersal':{'p':[76,152,453,454,457,458,603,604],'w':[0.668,0.219,0.474,1.137,1.127,7.012,0.409,0.681]},'initial':0,'monitored':0,'temp':[4.54,3.93,6.56,9.79,11.32,14.57,16.2,15.8,12.72,10.94,9.53,9.98]},
		{'area':1.642,'action':0.86,'capacity':42.05,'local':{'p':[460,461,596,602],'w':[0.901,2.693,0.928,1.811]},'dispersal':{'p':[459,460,461,596,597,602],'w':[1.642,0.485,1.17,0.523,0.108,0.749]},'initial':0,'monitored':0,'temp':[4.96,4.29,6.78,9.74,11.54,14.77,16.37,16.07,12.79,11.25,9.88,10.24]},
		{'area':3.478,'action':6.43,'capacity':115.41,'local':{'p':[134,459,461,602,603],'w':[2.371,0.901,1.12,2.448,1.032]},'dispersal':{'p':[134,459,460,461,602,603],'w':[1.066,0.351,3.478,0.597,1.052,0.587]},'initial':0,'monitored':0,'temp':[4.53,3.87,6.39,9.5,11.15,14.37,15.98,15.67,12.52,10.87,9.5,9.9]},
		{'area':6.515,'action':3.36,'capacity':176.25,'local':{'p':[134,135,459,460,462,596],'w':[1.129,2.817,2.693,1.12,1.547,0.903]},'dispersal':{'p':[134,135,459,460,461,462,468,596],'w':[0.587,1.191,0.966,0.557,6.515,0.749,0.013,0.529]},'initial':0,'monitored':0,'temp':[4.84,4.15,6.63,9.61,11.38,14.63,16.21,15.93,12.66,11.12,9.76,10.13]},
		{'area':9.703,'action':5.02,'capacity':262.46,'local':{'p':[131,134,135,434,436,438,440,461,463],'w':[0.87,0.991,1.713,0.266,1.053,2.115,0.727,1.547,2.205]},'dispersal':{'p':[131,134,135,434,436,438,439,440,461,462,463],'w':[0.397,0.477,0.785,0.17,0.452,0.81,0.047,0.363,0.707,9.703,0.918]},'initial':0,'monitored':0,'temp':[4.6,3.86,6.37,9.36,11.07,14.35,15.9,15.63,12.44,10.87,9.52,9.93]},
		{'area':9.072,'action':7.43,'capacity':257.49,'local':{'p':[76,134,439,440,454,455,462],'w':[1.548,2.719,2.914,0.107,1.025,1.05,2.205]},'dispersal':{'p':[76,134,439,440,448,454,455,462,463],'w':[0.649,1.166,1.106,0.149,0.053,0.483,0.521,0.997,9.072]},'initial':0,'monitored':0,'temp':[4.42,3.71,6.28,9.38,10.96,14.24,15.8,15.5,12.42,10.73,9.37,9.83]},
		{'area':3.309,'action':4.62,'capacity':99.7,'local':{'p':[465,466,467,470,477],'w':[1.965,0.783,2.07,0.637,1.79]},'dispersal':{'p':[135,428,464,465,466,467,470,477,478],'w':[0.08,0.133,3.309,0.802,0.383,0.859,0.368,0.693,0.058]},'initial':0,'monitored':0,'temp':[5.34,4.61,7,9.78,11.76,15.01,16.55,16.31,12.87,11.53,10.21,10.5]},
		{'area':5.179,'action':4.9,'capacity':150.58,'local':{'p':[130,428,436,464,466,477],'w':[2.456,2.414,0.035,1.965,2.388,0.016]},'dispersal':{'p':[130,428,429,430,436,437,464,465,466,477],'w':[1.053,0.992,0.001,0.077,0.128,0.006,0.844,5.179,1.009,0.1]},'initial':0,'monitored':0,'temp':[5.19,4.43,6.84,9.68,11.6,14.87,16.4,16.18,12.77,11.39,10.07,10.37]},
		{'area':3.692,'action':5.11,'capacity':87.68,'local':{'p':[135,436,464,465,470],'w':[3.025,2.05,0.783,2.388,0.091]},'dispersal':{'p':[130,135,436,464,465,466,470],'w':[0.118,1.263,0.915,0.395,0.958,3.692,0.183]},'initial':0,'monitored':0,'temp':[5.05,4.3,6.72,9.57,11.48,14.75,16.29,16.06,12.66,11.26,9.93,10.24]},
		{'area':1.92,'action':0.21,'capacity':35.55,'local':{'p':[464,469,470,477],'w':[2.07,0.909,1.3,0.242]},'dispersal':{'p':[464,467,469,470,472,477,478,479],'w':[0.915,1.92,0.345,0.649,0.065,0.152,0.636,0.135]},'initial':0,'monitored':0,'temp':[5.34,4.64,7.07,9.84,11.79,15.02,16.59,16.29,12.93,11.54,10.2,10.53]},
		{'area':3.91,'action':0.21,'capacity':90.1,'local':{'p':[135,469,470,596],'w':[1.56,0.811,2.085,2.623]},'dispersal':{'p':[135,150,461,468,469,470,472,596],'w':[0.804,0.146,0.019,3.91,0.31,0.808,0.426,1.066]},'initial':0,'monitored':0,'temp':[5.24,4.57,7.04,9.86,11.75,14.98,16.57,16.25,12.93,11.47,10.11,10.47]},
		{'area':0.76,'action':0,'capacity':18.64,'local':{'p':[467,468,470],'w':[0.909,0.811,0.682]},'dispersal':{'p':[467,468,469,470,472,478,479],'w':[0.44,0.444,0.76,0.303,0.683,0.038,0.134]},'initial':0,'monitored':0,'temp':[5.3,4.62,7.1,9.87,11.78,14.99,16.59,16.25,12.95,11.5,10.15,10.52]},
		{'area':1.886,'action':0,'capacity':15.41,'local':{'p':[135,464,466,467,468,469],'w':[0.935,0.637,0.091,1.3,2.085,0.682]},'dispersal':{'p':[135,464,466,467,468,469,470],'w':[0.489,0.35,0.136,0.526,0.895,0.396,1.886]},'initial':0,'monitored':0,'temp':[5.25,4.55,7,9.8,11.72,14.96,16.53,16.24,12.88,11.46,10.12,10.45]},
		{'area':4.768,'action':0.15,'capacity':109.33,'local':{'p':[75,474,476,482],'w':[1.02,1.274,2.504,2.017]},'dispersal':{'p':[75,471,473,474,476,482],'w':[0.463,4.768,0.139,0.493,1.172,0.895]},'initial':0,'monitored':0,'temp':[5.4,4.69,7.16,10.02,11.77,14.99,16.57,16.24,13.05,11.55,10.25,10.64]},
		{'area':6.529,'action':0.03,'capacity':159.54,'local':{'p':[149,150,478,479,481],'w':[3.539,2.477,0.065,2.872,0.351]},'dispersal':{'p':[149,150,467,468,469,472,476,478,479,481,596],'w':[1.42,1.092,0.133,0.393,0.508,6.529,0.099,0.058,1.069,0.213,0.068]},'initial':0,'monitored':0,'temp':[5.26,4.63,7.16,9.92,11.78,14.96,16.59,16.18,12.99,11.47,10.1,10.52]},
		{'area':2.933,'action':0.4,'capacity':75.02,'local':{'p':[419,425,431,474,482],'w':[1.189,1.456,0.952,1.667,1.441]},'dispersal':{'p':[419,425,431,471,473,474,482],'w':[0.589,0.675,0.437,0.083,2.933,0.746,0.647]},'initial':0,'monitored':0,'temp':[5.49,4.73,7.14,10.03,11.81,15.04,16.56,16.32,13.1,11.64,10.36,10.7]},
		{'area':2.019,'action':0.31,'capacity':48.72,'local':{'p':[75,425,426,471,473,482],'w':[2.495,0.836,0.082,1.274,1.667,0.028]},'dispersal':{'p':[75,425,426,471,473,474,482],'w':[1.065,0.374,0.209,0.585,0.68,2.019,0.141]},'initial':0,'monitored':0,'temp':[5.47,4.73,7.14,9.98,11.82,15.04,16.58,16.32,13.05,11.63,10.34,10.67]},
		{'area':0.007,'action':0,'capacity':0.13,'local':{'p':[],'w':[]},'dispersal':{'p':[475,476,480,481],'w':[0.007,0.288,0.006,0.069]},'initial':0,'monitored':0,'temp':[5.28,4.61,7.13,9.97,11.69,14.91,16.53,16.12,12.97,11.43,10.12,10.55]},
		{'area':6.374,'action':0.81,'capacity':150.72,'local':{'p':[75,471,478,479,481],'w':[1.828,2.504,0.709,0.556,3.974]},'dispersal':{'p':[75,471,472,475,476,478,479,480,481],'w':[0.778,1.047,0.059,0.007,6.374,0.378,0.273,0.009,1.549]},'initial':0,'monitored':0,'temp':[5.34,4.66,7.16,9.97,11.76,14.97,16.57,16.2,13.01,11.51,10.19,10.59]},
		{'area':1.396,'action':0,'capacity':34.2,'local':{'p':[428,464,465,467],'w':[1.472,1.79,0.016,0.242]},'dispersal':{'p':[426,428,464,465,467,477,478],'w':[0.064,0.639,0.741,0.16,0.119,1.396,0.732]},'initial':0,'monitored':0,'temp':[5.5,4.74,7.1,9.85,11.87,15.14,16.65,16.45,12.95,11.67,10.37,10.62]},
		{'area':6.265,'action':0.33,'capacity':155.43,'local':{'p':[75,426,472,476,479],'w':[2.262,1.858,0.065,0.709,2.342]},'dispersal':{'p':[75,426,428,464,467,469,472,476,477,478,479],'w':[0.96,0.792,0.147,0.034,0.58,0.066,0.063,0.405,0.593,6.265,0.913]},'initial':0,'monitored':0,'temp':[5.46,4.73,7.14,9.9,11.85,15.08,16.63,16.37,12.99,11.63,10.32,10.63]},
		{'area':1.809,'action':0.09,'capacity':43.73,'local':{'p':[472,476,478,481],'w':[2.872,0.556,2.342,0.115]},'dispersal':{'p':[149,467,469,472,476,478,479,481],'w':[0.003,0.145,0.066,1.153,0.342,0.922,1.809,0.144]},'initial':0,'monitored':0,'temp':[5.35,4.67,7.15,9.9,11.81,15,16.6,16.25,12.98,11.54,10.19,10.57]},
		{'area':0.063,'action':0,'capacity':1.55,'local':{'p':[],'w':[]},'dispersal':{'p':[149,475,476,480,481],'w':[0.03,0.007,0.097,0.063,0.546]},'initial':0,'monitored':0,'temp':[5.22,4.56,7.09,9.93,11.65,14.86,16.5,16.08,12.94,11.38,10.06,10.5]},
		{'area':3.976,'action':0.63,'capacity':101.19,'local':{'p':[149,472,476,479],'w':[3.708,0.351,3.974,0.115]},'dispersal':{'p':[149,472,475,476,479,480,481],'w':[1.45,0.205,0.007,1.642,0.19,0.063,3.976]},'initial':0,'monitored':0,'temp':[5.27,4.62,7.15,9.95,11.72,14.92,16.55,16.13,12.98,11.44,10.11,10.54]},
		{'area':3.866,'action':0.07,'capacity':94.72,'local':{'p':[136,419,471,473,474],'w':[1.204,0.992,2.017,1.441,0.028]},'dispersal':{'p':[136,419,471,473,474,482],'w':[0.485,0.498,0.9,0.612,0.132,3.866]},'initial':0,'monitored':0,'temp':[5.49,4.74,7.2,10.12,11.81,15.05,16.6,16.32,13.14,11.63,10.35,10.72]},
		{'area':2.739,'action':0.83,'capacity':71.39,'local':{'p':[137,416,484,487,490,492],'w':[0.091,1.429,1.943,0.635,0.151,1.525]},'dispersal':{'p':[137,416,483,484,487,490,492],'w':[0.123,0.559,2.739,0.763,0.302,0.15,0.677]},'initial':0,'monitored':0,'temp':[5.55,4.66,7.21,10.37,11.66,14.96,16.5,16.27,13.25,11.58,10.37,10.75]},
		{'area':2.757,'action':2.83,'capacity':83.04,'local':{'p':[483,486,487,488,492],'w':[1.943,0.18,2.735,1.379,1.263]},'dispersal':{'p':[1,483,484,486,487,488,492],'w':[0.125,0.845,2.757,0.184,1.036,0.675,0.634]},'initial':0,'monitored':0,'temp':[5.29,4.35,6.9,10.06,11.34,14.63,16.17,15.95,12.94,11.28,10.09,10.47]},
		{'area':0.793,'action':0,'capacity':18.74,'local':{'p':[19,137,486,487],'w':[0.847,1.659,1.044,0.625]},'dispersal':{'p':[19,137,485,486,487],'w':[0.557,0.746,0.793,0.383,0.427]},'initial':0,'monitored':0,'temp':[5.33,4.45,6.98,10.11,11.45,14.74,16.29,16.05,13.01,11.36,10.15,10.54]},
		{'area':1.035,'action':0.57,'capacity':28.49,'local':{'p':[1,19,484,485,487,488],'w':[1.529,0.591,0.18,1.044,1.534,0.173]},'dispersal':{'p':[1,19,484,485,486,487,488],'w':[0.709,0.366,0.245,0.474,1.035,0.576,0.176]},'initial':0,'monitored':0,'temp':[5.22,4.29,6.83,9.97,11.27,14.56,16.11,15.89,12.87,11.22,10.03,10.41]},
		{'area':1.732,'action':0.65,'capacity':46.29,'local':{'p':[137,483,484,485,486],'w':[1.48,0.635,2.735,0.625,1.534]},'dispersal':{'p':[1,137,483,484,485,486,487,488],'w':[0.104,0.63,0.4,1.055,0.247,0.612,1.732,0.074]},'initial':0,'monitored':0,'temp':[5.4,4.5,7.05,10.2,11.5,14.79,16.34,16.11,13.08,11.42,10.22,10.6]},
		{'area':7.124,'action':6.74,'capacity':208.83,'local':{'p':[1,484,486,492,584,586,594],'w':[1.856,1.379,0.173,1.863,1.195,1.719,0.805]},'dispersal':{'p':[1,74,484,486,487,488,491,492,584,586,588,594],'w':[0.899,0.117,0.561,0.085,0.013,7.124,1.39,0.746,0.515,0.695,0.05,0.324]},'initial':0,'monitored':0,'temp':[5.04,4.05,6.61,9.77,11.04,14.31,15.85,15.64,12.62,10.98,9.79,10.16]},
		{'area':2.562,'action':5.42,'capacity':90.12,'local':{'p':[490,492],'w':[1.804,2.85]},'dispersal':{'p':[74,415,489,490,492],'w':[0.98,0.798,2.562,0.827,1.332]},'initial':0,'monitored':0,'temp':[5.16,4.17,6.7,9.88,11.14,14.43,15.95,15.76,12.79,11.16,9.98,10.34]},
		{'area':2.643,'action':1.07,'capacity':70.27,'local':{'p':[414,416,483,489,492],'w':[1.299,1.985,0.151,1.804,0.719]},'dispersal':{'p':[74,414,415,416,483,489,490,492],'w':[0.001,0.656,0.222,0.839,0.21,0.736,2.643,0.329]},'initial':0,'monitored':0,'temp':[5.35,4.4,6.93,10.11,11.39,14.68,16.2,16.01,13.03,11.38,10.18,10.55]},
		{'area':5.389,'action':11.46,'capacity':185.75,'local':{'p':[74,494,582,588],'w':[2.263,2.558,0.286,2.055]},'dispersal':{'p':[74,488,491,492,494,582,586,588],'w':[0.947,0.978,5.389,0.076,1.162,0.241,0.184,0.755]},'initial':0,'monitored':0,'temp':[4.99,3.97,6.55,9.74,10.99,14.25,15.78,15.57,12.56,10.92,9.73,10.07]},
		{'area':4.276,'action':7.36,'capacity':141.57,'local':{'p':[483,484,488,489,490],'w':[1.525,1.263,1.863,2.85,0.719]},'dispersal':{'p':[74,416,483,484,488,489,490,491,492],'w':[0.788,0.07,0.626,0.587,0.877,0.907,0.37,0.062,4.276]},'initial':0,'monitored':0,'temp':[5.2,4.23,6.77,9.94,11.21,14.49,16.03,15.82,12.82,11.18,9.99,10.36]},
		{'area':3.862,'action':0.78,'capacity':100.4,'local':{'p':[496,497,507,570,577],'w':[2.213,1.717,2.804,1.666,0.431]},'dispersal':{'p':[146,493,496,497,507,570,577],'w':[0.015,3.862,0.988,0.717,1.213,0.772,0.32]},'initial':0,'monitored':0,'temp':[4.78,3.89,6.4,9.7,11.03,14.33,15.73,15.54,12.47,10.95,9.68,9.95]},
		{'area':9.046,'action':9.83,'capacity':272.52,'local':{'p':[74,413,415,491,495,498,499,582],'w':[1.848,1.022,0.238,2.558,1.439,2.519,1.346,1.191]},'dispersal':{'p':[74,413,415,491,494,495,497,498,499,582,588],'w':[0.79,0.452,0.227,1.034,9.046,0.58,0.001,1.045,0.578,0.645,0.009]},'initial':0,'monitored':0,'temp':[4.76,3.76,6.3,9.54,10.81,14.1,15.58,15.39,12.37,10.78,9.58,9.9]},
		{'area':1.872,'action':0.49,'capacity':47.97,'local':{'p':[138,494,498,499],'w':[1.573,1.439,1.043,1.499]},'dispersal':{'p':[138,494,495,498,499,500],'w':[0.746,0.715,1.872,0.477,0.784,0.002]},'initial':0,'monitored':0,'temp':[4.61,3.64,6.16,9.45,10.74,14.05,15.5,15.31,12.27,10.71,9.48,9.77]},
		{'area':3.03,'action':0.17,'capacity':76.34,'local':{'p':[138,493,497,498,507],'w':[2.826,2.213,1.839,0.5,0.575]},'dispersal':{'p':[138,493,496,497,498,500,507,508],'w':[1.116,0.874,3.03,0.832,0.343,0.097,0.412,0.006]},'initial':0,'monitored':0,'temp':[4.56,3.64,6.14,9.45,10.77,14.08,15.5,15.31,12.26,10.73,9.48,9.75]},
		{'area':6.006,'action':3.56,'capacity':165.39,'local':{'p':[146,493,496,498,577,582],'w':[3.21,1.717,1.839,2.131,0.243,0.933]},'dispersal':{'p':[146,493,494,496,497,498,577,582],'w':[1.234,0.815,0.001,0.722,6.006,0.965,0.243,0.541]},'initial':0,'monitored':0,'temp':[4.5,3.57,6.09,9.4,10.73,14.05,15.46,15.28,12.22,10.71,9.46,9.72]},
		{'area':3.285,'action':2.75,'capacity':93.64,'local':{'p':[138,494,495,496,497,582],'w':[0.996,2.519,1.043,0.5,2.131,0.378]},'dispersal':{'p':[138,494,495,496,497,498,582],'w':[0.45,1.125,0.441,0.275,0.911,3.285,0.342]},'initial':0,'monitored':0,'temp':[4.56,3.6,6.12,9.42,10.72,14.03,15.47,15.29,12.24,10.69,9.46,9.75]},
		{'area':3.891,'action':0.62,'capacity':100.27,'local':{'p':[138,412,413,494,495,500],'w':[0.375,0.777,2.601,1.346,1.499,1.488]},'dispersal':{'p':[138,412,413,494,495,499,500],'w':[0.27,0.404,1.126,0.683,0.575,3.891,0.675]},'initial':0,'monitored':0,'temp':[4.7,3.73,6.25,9.52,10.81,14.1,15.56,15.37,12.35,10.77,9.55,9.84]},
		{'area':5.916,'action':1.64,'capacity':154.55,'local':{'p':[138,408,412,499,507,508],'w':[2.044,0.711,2.399,1.488,0.21,3.012]},'dispersal':{'p':[138,408,412,495,496,499,500,507,508],'w':[0.866,0.429,1.014,0.001,0.036,0.672,5.916,0.221,1.207]},'initial':0,'monitored':0,'temp':[4.64,3.71,6.19,9.48,10.8,14.08,15.52,15.33,12.32,10.75,9.5,9.78]},
		{'area':3.911,'action':2.87,'capacity':111.46,'local':{'p':[139,409,411,502,503,508],'w':[1.998,0.667,1.633,0.694,1.347,1.635]},'dispersal':{'p':[139,409,411,501,502,503,508],'w':[0.922,0.302,0.746,3.911,0.337,0.626,0.756]},'initial':0,'monitored':0,'temp':[4.56,3.71,6.1,9.4,10.76,14.01,15.41,15.23,12.27,10.71,9.44,9.69]},
		{'area':2.477,'action':1.6,'capacity':69.94,'local':{'p':[139,501,503,506],'w':[2.177,0.694,1.504,0.472]},'dispersal':{'p':[139,501,502,503,506,512,515],'w':[0.893,0.426,2.477,0.615,0.273,0.137,0.846]},'initial':0,'monitored':0,'temp':[4.85,4.04,6.44,9.7,11.08,14.3,15.71,15.52,12.52,10.94,9.69,9.99]},
		{'area':4.973,'action':2.21,'capacity':132.24,'local':{'p':[402,407,411,501,502],'w':[0.891,0.958,1.151,1.347,1.504]},'dispersal':{'p':[124,397,402,407,411,501,502,503,515],'w':[0.008,0.645,0.386,0.469,0.512,0.624,0.612,4.973,0.705]},'initial':0,'monitored':0,'temp':[4.97,4.21,6.62,9.95,11.33,14.6,15.99,15.76,12.79,11.17,9.86,10.09]},
		{'area':3.359,'action':0.69,'capacity':86.39,'local':{'p':[139,506,507,572],'w':[1.422,1.915,1.086,2.356]},'dispersal':{'p':[139,504,506,507,510,570,572,573],'w':[0.708,3.359,0.702,0.546,0.168,0.031,0.952,0.161]},'initial':0,'monitored':0,'temp':[5.1,4.29,6.77,10.02,11.36,14.61,16.02,15.81,12.76,11.19,9.93,10.22]},
		{'area':0.007,'action':0,'capacity':0.19,'local':{'p':[],'w':[]},'dispersal':{'p':[505,506,510],'w':[0.007,0.327,0.218]},'initial':0,'monitored':0,'temp':[5.04,4.24,6.68,9.9,11.28,14.49,15.91,15.71,12.67,11.09,9.85,10.18]},
		{'area':2.264,'action':1.65,'capacity':64.77,'local':{'p':[139,502,504],'w':[1.435,0.472,1.915]},'dispersal':{'p':[139,502,504,505,506,510,512,515,572,573],'w':[0.674,0.212,0.839,0.007,2.264,0.831,0.278,0.083,0.006,0.052]},'initial':0,'monitored':0,'temp':[5.02,4.22,6.65,9.89,11.26,14.48,15.9,15.7,12.66,11.08,9.84,10.16]},
		{'area':6.201,'action':3.18,'capacity':169.91,'local':{'p':[138,139,493,496,500,504,508,570,572],'w':[0.131,2.026,2.804,0.575,0.21,1.086,1.274,1.491,0.183]},'dispersal':{'p':[138,139,493,496,500,504,507,508,570,572],'w':[0.142,0.857,1.075,0.289,0.179,0.507,6.201,0.576,0.645,0.148]},'initial':0,'monitored':0,'temp':[4.83,3.95,6.44,9.72,11.05,14.33,15.74,15.54,12.5,10.96,9.69,9.96]},
		{'area':5.446,'action':1.16,'capacity':140.03,'local':{'p':[139,406,408,409,500,501,507],'w':[0.923,0.791,0.474,1.067,3.012,1.635,1.274]},'dispersal':{'p':[138,139,406,408,409,410,496,500,501,507,508],'w':[0.03,0.46,0.28,0.349,0.402,0.014,0.003,1.304,0.702,0.634,5.446]},'initial':0,'monitored':0,'temp':[4.54,3.65,6.08,9.37,10.71,13.97,15.39,15.21,12.23,10.67,9.42,9.68]},
		{'area':3.862,'action':2.98,'capacity':111.24,'local':{'p':[73,396,403,511,514,518],'w':[1.252,2.778,0.756,0.152,0.876,2.915]},'dispersal':{'p':[73,396,403,509,511,514,518],'w':[0.556,1.119,0.417,3.862,0.157,0.475,1.26]},'initial':0,'monitored':0,'temp':[5.16,4.41,6.82,10.1,11.46,14.7,16.09,15.87,12.85,11.21,9.97,10.29]},
		{'area':5.715,'action':2.39,'capacity':144.69,'local':{'p':[144,512,568,573],'w':[0.504,2.119,3.758,0.906]},'dispersal':{'p':[144,504,505,506,510,512,513,566,568,572,573],'w':[0.179,0.192,0.007,0.803,5.715,1.443,0.514,0.221,1.444,0.027,0.356]},'initial':0,'monitored':0,'temp':[5.01,4.23,6.64,9.83,11.22,14.42,15.85,15.66,12.62,11.02,9.81,10.18]},
		{'area':3.426,'action':2.99,'capacity':99.62,'local':{'p':[73,140,509,513,516,518],'w':[1.496,0.47,0.152,1.492,2.063,1.668]},'dispersal':{'p':[73,140,509,511,513,516,518,519],'w':[0.627,0.256,0.207,3.426,0.683,0.918,0.671,0.032]},'initial':0,'monitored':0,'temp':[4.98,4.21,6.6,9.84,11.19,14.43,15.84,15.64,12.61,10.98,9.78,10.13]},
		{'area':3.55,'action':1.34,'capacity':85.34,'local':{'p':[73,510,513,514,515],'w':[0.639,2.119,2.136,1.9,0.44]},'dispersal':{'p':[73,502,506,510,512,513,514,515],'w':[0.327,0.117,0.286,1.589,3.55,0.877,0.83,0.171]},'initial':0,'monitored':0,'temp':[5.04,4.27,6.67,9.88,11.27,14.47,15.89,15.7,12.66,11.06,9.84,10.21]},
		{'area':5.439,'action':6.75,'capacity':161.07,'local':{'p':[73,511,512,516,566],'w':[2.055,1.492,2.136,1.124,1.12]},'dispersal':{'p':[73,144,510,511,512,513,516,566],'w':[0.837,0.049,0.447,0.68,0.946,5.439,0.533,0.571]},'initial':0,'monitored':0,'temp':[4.95,4.18,6.56,9.76,11.13,14.34,15.77,15.59,12.54,10.93,9.74,10.12]},
		{'area':5.813,'action':1.35,'capacity':151.79,'local':{'p':[73,123,397,403,509,512],'w':[1.524,0.328,0.637,1.481,0.876,1.9]},'dispersal':{'p':[73,123,397,403,509,512,514,515],'w':[0.7,0.195,0.287,0.586,0.428,0.83,5.813,1.221]},'initial':0,'monitored':0,'temp':[5.17,4.42,6.83,10.08,11.46,14.68,16.08,15.87,12.85,11.23,9.98,10.32]},
		{'area':2.308,'action':0.96,'capacity':60,'local':{'p':[512],'w':[0.44]},'dispersal':{'p':[397,502,503,506,512,514,515],'w':[0.606,0.824,0.744,0.082,0.268,1.338,2.308]},'initial':0,'monitored':0,'temp':[5.04,4.26,6.68,9.94,11.32,14.55,15.95,15.75,12.74,11.13,9.87,10.18]},
		{'area':6.549,'action':6.57,'capacity':190.6,'local':{'p':[60,140,511,513,564,566],'w':[0.321,2.137,2.063,1.124,1.408,2.394]},'dispersal':{'p':[60,140,511,513,516,517,564,566],'w':[0.223,0.914,0.753,0.579,6.549,0.03,0.75,1.046]},'initial':0,'monitored':0,'temp':[4.85,4.06,6.45,9.67,10.98,14.24,15.67,15.48,12.43,10.81,9.63,10]},
		{'area':4.877,'action':2.43,'capacity':117.42,'local':{'p':[520,526,562,564],'w':[1.847,1.858,0.565,2.32]},'dispersal':{'p':[140,516,517,520,526,562,564],'w':[0.938,0.039,4.877,0.764,0.793,0.369,0.966]},'initial':0,'monitored':0,'temp':[4.58,3.76,6.12,9.41,10.66,13.97,15.36,15.19,12.17,10.58,9.39,9.7]},
		{'area':4.143,'action':1.89,'capacity':111.67,'local':{'p':[396,509,511,519,522],'w':[0.459,2.915,1.668,1.916,1.494]},'dispersal':{'p':[73,396,401,509,511,518,519,522],'w':[0.064,0.301,0.115,1.119,0.648,4.143,0.639,0.734]},'initial':0,'monitored':0,'temp':[5.07,4.32,6.73,10.01,11.36,14.62,16,15.78,12.76,11.12,9.89,10.21]},
		{'area':2.622,'action':2.28,'capacity':76.33,'local':{'p':[140,518,521,522],'w':[1.157,1.916,2.188,0.457]},'dispersal':{'p':[140,511,518,519,521,522],'w':[0.582,0.009,0.95,2.622,0.866,0.355]},'initial':0,'monitored':0,'temp':[4.91,4.14,6.53,9.81,11.14,14.41,15.8,15.59,12.57,10.94,9.72,10.05]},
		{'area':3.841,'action':2.15,'capacity':55.12,'local':{'p':[140,517,521,523,526,532,537],'w':[0.771,1.847,0.503,0.265,0.692,1.783,1.606]},'dispersal':{'p':[140,517,520,521,523,526,531,532,537],'w':[0.399,0.787,3.841,0.299,0.203,0.395,0.012,0.753,0.661]},'initial':0,'monitored':0,'temp':[4.4,3.55,5.91,9.24,10.5,13.82,15.18,15.01,12.02,10.43,9.22,9.53]},
		{'area':3.179,'action':1.18,'capacity':69.48,'local':{'p':[140,519,520,522,523],'w':[1.238,2.188,0.503,1.604,1.504]},'dispersal':{'p':[140,519,520,521,522,523,532],'w':[0.6,0.97,0.315,3.179,1.236,0.699,0.009]},'initial':0,'monitored':0,'temp':[4.67,3.87,6.24,9.56,10.87,14.16,15.52,15.33,12.33,10.72,9.49,9.81]},
		{'area':4.696,'action':1.92,'capacity':103.52,'local':{'p':[122,392,394,396,401,518,519,521,523],'w':[2.343,0.407,0.661,0.078,0.408,1.494,0.457,1.604,0.365]},'dispersal':{'p':[122,392,394,396,401,518,519,521,522,523],'w':[0.94,0.187,0.278,0.14,0.29,0.616,0.243,1.393,4.696,0.441]},'initial':0,'monitored':0,'temp':[4.88,4.1,6.51,9.84,11.17,14.47,15.82,15.61,12.6,10.97,9.71,10.02]},
		{'area':3.265,'action':0.89,'capacity':44.11,'local':{'p':[394,520,521,522,532,539],'w':[1.593,0.265,1.504,0.365,1.43,1.741]},'dispersal':{'p':[394,520,521,522,523,532,539],'w':[0.75,0.246,0.515,0.451,3.265,0.617,0.755]},'initial':0,'monitored':0,'temp':[4.37,3.53,5.88,9.25,10.55,13.86,15.19,15.03,12.04,10.45,9.21,9.52]},
		{'area':2.083,'action':2.97,'capacity':66.03,'local':{'p':[141,527,531,534,537],'w':[0.759,1.52,0.318,1.76,1.498]},'dispersal':{'p':[141,524,527,531,532,534,537],'w':[0.429,2.083,0.741,0.257,0.042,0.71,0.663]},'initial':0,'monitored':0,'temp':[4.06,3.17,5.5,8.88,10.11,13.46,14.79,14.65,11.69,10.12,8.9,9.19]},
		{'area':1.082,'action':0.28,'capacity':26.99,'local':{'p':[141,529,530,533,535,536,541],'w':[0.027,0.835,1.173,0.15,0.363,1.508,0.381]},'dispersal':{'p':[141,525,529,530,533,535,536,541],'w':[0.196,1.082,0.404,0.447,0.127,0.228,0.609,0.264]},'initial':0,'monitored':0,'temp':[3.9,3,5.32,8.78,10.01,13.36,14.65,14.54,11.6,10,8.75,9.05]},
		{'area':3.551,'action':1.58,'capacity':57.06,'local':{'p':[517,520,531,537,558,559,562],'w':[1.858,0.692,1.682,0.279,1.132,0.098,1.5]},'dispersal':{'p':[517,520,526,531,537,558,559,562],'w':[0.829,0.365,3.551,0.656,0.198,0.487,0.168,0.705]},'initial':0,'monitored':0,'temp':[4.41,3.56,5.91,9.22,10.43,13.78,15.15,14.99,11.99,10.41,9.22,9.51]},
		{'area':4.125,'action':1.02,'capacity':87.28,'local':{'p':[141,524,534,535,536,555,556,557],'w':[0.622,1.52,0.978,2.476,1.59,0.009,0.085,1.303]},'dispersal':{'p':[141,524,527,534,535,536,546,555,556,557],'w':[0.402,0.627,4.125,0.416,1.073,0.628,0.001,0.155,0.086,0.544]},'initial':0,'monitored':0,'temp':[3.85,2.94,5.25,8.65,9.87,13.23,14.54,14.43,11.49,9.92,8.69,8.98]},
		{'area':0.904,'action':0.45,'capacity':23.11,'local':{'p':[383,389,532,538,539],'w':[0.187,0.477,0.62,1.407,1.412]},'dispersal':{'p':[383,389,528,532,538,539],'w':[0.192,0.296,0.904,0.435,0.568,0.655]},'initial':0,'monitored':0,'temp':[4.08,3.2,5.53,8.94,10.23,13.55,14.86,14.72,11.75,10.17,8.93,9.24]},
		{'area':3.044,'action':2.46,'capacity':70.66,'local':{'p':[380,525,533,541,544],'w':[1.906,0.835,2.061,1.733,0.546]},'dispersal':{'p':[380,391,525,529,530,533,541,544],'w':[0.849,0.095,0.407,3.044,0.05,0.782,0.799,0.349]},'initial':0,'monitored':0,'temp':[4.02,3.13,5.46,8.96,10.2,13.55,14.81,14.7,11.75,10.14,8.86,9.17]},
		{'area':1.119,'action':0.03,'capacity':22.21,'local':{'p':[141,391,525,533],'w':[1.02,0.89,1.173,1.179]},'dispersal':{'p':[141,391,525,529,530,533,536],'w':[0.537,0.507,0.478,0.076,1.119,0.476,0.131]},'initial':0,'monitored':0,'temp':[3.98,3.08,5.41,8.87,10.12,13.46,14.75,14.63,11.67,10.08,8.82,9.13]},
		{'area':1.385,'action':1.29,'capacity':36.52,'local':{'p':[524,526,534,537,558],'w':[0.318,1.682,1.185,0.946,0.752]},'dispersal':{'p':[520,524,526,531,534,537,558],'w':[0.026,0.219,0.763,1.385,0.467,0.502,0.476]},'initial':0,'monitored':0,'temp':[4.24,3.38,5.72,9.06,10.27,13.63,14.98,14.83,11.85,10.27,9.07,9.36]},
		{'area':3.338,'action':0.86,'capacity':75.02,'local':{'p':[141,520,523,528,537,538,539],'w':[0.781,1.783,1.43,0.62,1.464,0.851,0.554]},'dispersal':{'p':[141,520,521,523,524,528,532,537,538,539],'w':[0.443,0.809,0.025,0.678,0.053,0.25,3.338,0.621,0.342,0.268]},'initial':0,'monitored':0,'temp':[4.16,3.28,5.61,8.99,10.26,13.58,14.91,14.77,11.8,10.22,8.99,9.3]},
		{'area':1.253,'action':0.35,'capacity':29.72,'local':{'p':[380,391,525,529,530],'w':[0.157,1.674,0.15,2.061,1.179]},'dispersal':{'p':[380,391,525,529,530,533],'w':[0.266,0.82,0.223,0.819,0.459,1.253]},'initial':0,'monitored':0,'temp':[4.02,3.13,5.47,8.95,10.2,13.55,14.82,14.7,11.75,10.13,8.86,9.17]},
		{'area':1.87,'action':1.23,'capacity':46.22,'local':{'p':[524,527,531,557,558],'w':[1.76,0.978,1.185,0.478,1.339]},'dispersal':{'p':[524,527,531,534,537,557,558],'w':[0.718,0.577,0.585,1.87,0.013,0.343,0.563]},'initial':0,'monitored':0,'temp':[4.03,3.14,5.46,8.83,10.03,13.39,14.73,14.6,11.64,10.07,8.86,9.15]},
		{'area':2.398,'action':0.84,'capacity':60.13,'local':{'p':[525,527,536,541,546,555],'w':[0.363,2.476,0.745,0.922,2.333,0.377]},'dispersal':{'p':[525,527,529,535,536,541,546,555,556,557],'w':[0.275,0.999,0.001,2.398,0.307,0.416,1.012,0.289,0.068,0.052]},'initial':0,'monitored':0,'temp':[3.72,2.8,5.1,8.53,9.74,13.1,14.4,14.3,11.38,9.8,8.57,8.86]},
		{'area':1.282,'action':1.45,'capacity':37.92,'local':{'p':[141,525,527,535],'w':[0.926,1.508,1.59,0.745]},'dispersal':{'p':[141,525,527,530,535,536,541],'w':[0.531,0.587,0.726,0.119,0.442,1.282,0.004]},'initial':0,'monitored':0,'temp':[3.91,3,5.32,8.76,9.99,13.34,14.64,14.52,11.58,9.99,8.75,9.05]},
		{'area':2.118,'action':3.76,'capacity':65.68,'local':{'p':[141,520,524,526,531,532],'w':[0.176,1.606,1.498,0.279,0.946,1.464]},'dispersal':{'p':[141,520,524,526,531,532,534,537],'w':[0.23,0.708,0.648,0.249,0.384,0.658,0.005,2.118]},'initial':0,'monitored':0,'temp':[4.2,3.33,5.67,9.03,10.27,13.61,14.95,14.8,11.82,10.25,9.03,9.33]},
		{'area':1.22,'action':0.21,'capacity':17.18,'local':{'p':[141,383,528,532],'w':[1.437,0.877,1.407,0.851]},'dispersal':{'p':[141,383,389,528,532,538],'w':[0.705,0.468,0.06,0.568,0.518,1.22]},'initial':0,'monitored':0,'temp':[4.04,3.15,5.47,8.89,10.17,13.49,14.8,14.67,11.71,10.12,8.88,9.19]},
		{'area':2.077,'action':1.64,'capacity':40.02,'local':{'p':[389,394,395,523,528,532],'w':[1.238,0.613,0.327,1.741,1.412,0.554]},'dispersal':{'p':[389,394,395,523,528,532,539],'w':[0.617,0.3,0.263,0.723,0.573,0.381,2.077]},'initial':0,'monitored':0,'temp':[4.22,3.36,5.72,9.13,10.42,13.74,15.05,14.89,11.92,10.33,9.07,9.38]},
		{'area':2.689,'action':2.14,'capacity':37.33,'local':{'p':[72,543,545,547],'w':[1.044,0.767,1.278,2.972]},'dispersal':{'p':[72,540,543,545,547],'w':[0.545,2.689,0.337,0.389,1.348]},'initial':0,'monitored':0,'temp':[4.41,3.57,5.87,9.42,10.65,13.98,15.16,15.09,12.18,10.57,9.23,9.53]},
		{'area':2.242,'action':2.44,'capacity':51.49,'local':{'p':[72,525,529,535,544,546],'w':[0.532,0.381,1.733,0.922,0.568,1.901]},'dispersal':{'p':[72,525,529,535,536,541,544,546],'w':[0.346,0.252,0.736,0.445,0.001,2.242,0.356,0.801]},'initial':0,'monitored':0,'temp':[3.96,3.06,5.37,8.86,10.08,13.43,14.69,14.6,11.67,10.07,8.8,9.1]},
		{'area':2.943,'action':2.25,'capacity':79.5,'local':{'p':[72,543,545,554],'w':[2.212,1.103,0.399,2.615]},'dispersal':{'p':[72,542,543,545,546,554],'w':[1.002,2.943,0.414,0.165,0.05,1.112]},'initial':0,'monitored':0,'temp':[3.98,3.13,5.4,8.92,10.13,13.47,14.68,14.61,11.73,10.16,8.84,9.11]},
		{'area':0.905,'action':0.9,'capacity':26.61,'local':{'p':[72,540,542,545],'w':[0.843,0.767,1.103,1.103]},'dispersal':{'p':[72,540,542,543,545],'w':[0.467,0.441,0.557,0.905,0.519]},'initial':0,'monitored':0,'temp':[4.22,3.38,5.66,9.2,10.43,13.76,14.95,14.88,11.98,10.39,9.06,9.34]},
		{'area':3.106,'action':1.93,'capacity':67.03,'local':{'p':[72,380,529,541,547],'w':[0.766,1.03,0.546,0.568,3.059]},'dispersal':{'p':[72,120,380,529,541,544,547],'w':[0.423,0.034,1.351,0.3,0.321,3.106,1.306]},'initial':0,'monitored':0,'temp':[4.26,3.39,5.72,9.24,10.48,13.82,15.04,14.95,12.02,10.4,9.09,9.39]},
		{'area':0.881,'action':0.19,'capacity':18.74,'local':{'p':[540,542,543],'w':[1.278,0.399,1.103]},'dispersal':{'p':[540,542,543,545],'w':[0.642,0.286,0.422,0.881]},'initial':0,'monitored':0,'temp':[4.27,3.43,5.7,9.26,10.48,13.82,14.99,14.93,12.03,10.44,9.1,9.39]},
		{'area':6.554,'action':3.71,'capacity':158.6,'local':{'p':[72,535,541,548,554,555],'w':[2.748,2.333,1.901,0.213,1.041,1.779]},'dispersal':{'p':[72,527,535,541,542,546,548,554,555],'w':[1.131,0.001,1.067,0.823,0.011,6.554,0.174,0.52,0.795]},'initial':0,'monitored':0,'temp':[3.76,2.85,5.14,8.59,9.8,13.16,14.43,14.34,11.44,9.87,8.61,8.89]},
		{'area':5.877,'action':2.66,'capacity':84.51,'local':{'p':[72,120,540,544],'w':[0.554,1.477,2.972,3.059]},'dispersal':{'p':[72,120,380,540,544,547],'w':[0.399,0.782,0.273,1.084,1.084,5.877]},'initial':0,'monitored':0,'temp':[4.39,3.53,5.83,9.38,10.61,13.94,15.13,15.07,12.15,10.53,9.2,9.51]},
		{'area':5.042,'action':2.59,'capacity':109.67,'local':{'p':[142,546,549,550,552,554,555],'w':[1.754,0.213,1.464,1.316,0.034,1.174,3.683]},'dispersal':{'p':[142,546,548,549,550,552,554,555],'w':[0.74,0.241,5.042,0.679,0.485,0.112,0.57,1.505]},'initial':0,'monitored':0,'temp':[3.57,2.66,4.93,8.33,9.49,12.87,14.16,14.09,11.21,9.68,8.45,8.7]},
		{'area':2.236,'action':0.77,'capacity':48.89,'local':{'p':[548,551,552,555],'w':[1.464,2.827,1.609,0.965]},'dispersal':{'p':[143,548,549,550,551,552,555],'w':[0.029,0.601,2.236,0.095,1.219,0.737,0.531]},'initial':0,'monitored':0,'temp':[3.47,2.53,4.79,8.13,9.25,12.66,13.98,13.92,11.04,9.53,8.34,8.58]},
		{'area':1.289,'action':1.63,'capacity':38.67,'local':{'p':[142,548,552,553],'w':[1.12,1.316,1.51,0.818]},'dispersal':{'p':[142,548,549,550,552,553],'w':[0.569,0.654,0.123,1.289,0.664,0.396]},'initial':0,'monitored':0,'temp':[3.69,2.8,5.08,8.48,9.63,13.03,14.29,14.23,11.35,9.84,8.57,8.81]},
		{'area':3.296,'action':0.44,'capacity':71.2,'local':{'p':[143,549,552,555,687,692],'w':[0.447,2.827,0.715,0.288,2.058,1.909]},'dispersal':{'p':[143,549,551,552,555,687,691,692],'w':[0.321,1.019,3.296,0.475,0.231,0.871,0.007,0.875]},'initial':0,'monitored':0,'temp':[3.43,2.48,4.73,8.03,9.14,12.55,13.89,13.83,10.94,9.45,8.29,8.53]},
		{'area':3.219,'action':0.62,'capacity':55.71,'local':{'p':[548,549,550,551,553,692],'w':[0.034,1.609,1.51,0.715,0.538,0.884]},'dispersal':{'p':[548,549,550,551,552,553,692],'w':[0.164,0.606,0.561,0.33,3.219,0.27,0.451]},'initial':0,'monitored':0,'temp':[3.69,2.8,5.08,8.45,9.57,12.98,14.26,14.2,11.32,9.82,8.56,8.79]},
		{'area':0.632,'action':0.34,'capacity':15.45,'local':{'p':[142,550,552],'w':[0.62,0.818,0.538]},'dispersal':{'p':[142,550,552,553],'w':[0.328,0.365,0.336,0.632]},'initial':0,'monitored':0,'temp':[3.82,2.97,5.26,8.68,9.83,13.24,14.47,14.41,11.54,10.03,8.71,8.94]},
		{'area':6.171,'action':3.56,'capacity':165.23,'local':{'p':[72,142,542,546,548],'w':[0.255,1.767,2.615,1.041,1.174]},'dispersal':{'p':[72,142,542,546,548,554,555],'w':[0.182,0.719,0.961,0.527,0.545,6.171,0.026]},'initial':0,'monitored':0,'temp':[3.72,2.84,5.1,8.58,9.79,13.14,14.37,14.3,11.43,9.89,8.6,8.85]},
		{'area':6.484,'action':3.31,'capacity':136.2,'local':{'p':[143,527,535,546,548,549,551,556],'w':[1.073,0.009,0.377,1.779,3.683,0.965,0.288,2.822]},'dispersal':{'p':[143,527,535,546,548,549,551,554,555,556,557],'w':[0.531,0.094,0.176,0.802,1.48,0.408,0.257,0.04,6.484,1.03,0.077]},'initial':0,'monitored':0,'temp':[3.51,2.56,4.83,8.2,9.36,12.75,14.07,13.99,11.09,9.56,8.37,8.63]},
		{'area':2.457,'action':0.14,'capacity':48.01,'local':{'p':[143,527,555,557,559],'w':[1.67,0.085,2.822,2.816,0.086]},'dispersal':{'p':[143,527,535,555,556,557,559],'w':[0.733,0.127,0.134,1.258,2.457,1.062,0.176]},'initial':0,'monitored':0,'temp':[3.67,2.73,5.02,8.36,9.53,12.91,14.25,14.15,11.23,9.69,8.51,8.78]},
		{'area':2.507,'action':0.79,'capacity':54.84,'local':{'p':[527,534,556,558,559],'w':[1.303,0.478,2.816,1.635,0.743]},'dispersal':{'p':[143,527,534,535,555,556,557,558,559],'w':[0.103,0.585,0.29,0.106,0.133,1.064,2.507,0.643,0.364]},'initial':0,'monitored':0,'temp':[3.82,2.91,5.21,8.57,9.75,13.13,14.47,14.35,11.42,9.86,8.67,8.94]},
		{'area':2.164,'action':1.12,'capacity':52.45,'local':{'p':[526,531,534,557,559],'w':[1.132,0.752,1.339,1.635,1.666]},'dispersal':{'p':[526,531,534,557,558,559,562],'w':[0.546,0.314,0.666,0.766,2.164,0.732,0.073]},'initial':0,'monitored':0,'temp':[4.1,3.21,5.54,8.87,10.06,13.43,14.79,14.65,11.68,10.12,8.93,9.21]},
		{'area':2.428,'action':0.58,'capacity':28.55,'local':{'p':[143,526,556,557,558,561,562],'w':[1.611,0.098,0.086,0.743,1.666,0.758,1.007]},'dispersal':{'p':[143,526,556,557,558,559,561,562],'w':[0.695,0.212,0.131,0.324,0.67,2.428,0.418,0.491]},'initial':0,'monitored':0,'temp':[3.98,3.07,5.37,8.68,9.85,13.22,14.59,14.46,11.5,9.96,8.8,9.08]},
		{'area':3.186,'action':1.01,'capacity':66.49,'local':{'p':[143,561,686,687,689,691],'w':[1.016,1.186,1.241,1.65,1.543,0.239]},'dispersal':{'p':[143,560,561,686,687,689,691],'w':[0.547,3.186,0.58,0.537,0.683,0.672,0.213]},'initial':0,'monitored':0,'temp':[3.54,2.55,4.79,8.05,9.17,12.55,13.94,13.86,10.93,9.45,8.36,8.62]},
		{'area':4.013,'action':3.26,'capacity':96.78,'local':{'p':[143,559,560,562,563,681,686],'w':[0.926,0.758,1.186,1.807,1.482,0.094,1.828]},'dispersal':{'p':[143,559,560,561,562,563,681,686],'w':[0.465,0.4,0.558,4.013,0.746,0.641,0.195,0.714]},'initial':0,'monitored':0,'temp':[3.84,2.89,5.17,8.42,9.57,12.94,14.34,14.23,11.26,9.76,8.65,8.93]},
		{'area':4.053,'action':2.84,'capacity':107.76,'local':{'p':[517,526,559,561,563,564],'w':[0.565,1.5,1.007,1.807,1.852,0.934]},'dispersal':{'p':[517,526,558,559,561,562,563,564],'w':[0.306,0.633,0.045,0.556,0.808,4.053,0.794,0.478]},'initial':0,'monitored':0,'temp':[4.24,3.36,5.68,8.95,10.14,13.49,14.89,14.74,11.74,10.2,9.05,9.34]},
		{'area':4.131,'action':1.75,'capacity':85.51,'local':{'p':[60,561,562,564,681],'w':[1.936,1.482,1.852,0.769,2.003]},'dispersal':{'p':[60,561,562,563,564,681,686],'w':[0.853,0.647,0.78,4.131,0.437,0.92,0.081]},'initial':0,'monitored':0,'temp':[4.27,3.39,5.72,8.96,10.14,13.5,14.91,14.76,11.74,10.19,9.07,9.37]},
		{'area':4.644,'action':1.93,'capacity':116.65,'local':{'p':[60,140,516,517,562,563],'w':[2.477,0.155,1.408,2.32,0.934,0.769]},'dispersal':{'p':[60,140,516,517,562,563,564,566],'w':[1.064,0.161,0.825,0.973,0.472,0.385,4.644,0.009]},'initial':0,'monitored':0,'temp':[4.65,3.83,6.2,9.45,10.69,14,15.42,15.24,12.2,10.61,9.44,9.77]},
		{'area':1.079,'action':0.42,'capacity':28.44,'local':{'p':[567,569,674],'w':[1.286,1.688,2.223]},'dispersal':{'p':[565,567,569,674],'w':[1.079,0.663,0.831,1.084]},'initial':0,'monitored':0,'temp':[4.64,3.83,6.19,9.42,10.69,13.97,15.41,15.23,12.16,10.59,9.42,9.78]},
		{'area':7.366,'action':3.49,'capacity':196.73,'local':{'p':[60,513,516,672,680],'w':[2.562,1.12,2.394,0.558,1.708]},'dispersal':{'p':[60,144,510,513,516,564,566,568,672,680],'w':[1.098,1.996,0.161,0.488,1.015,0.005,7.366,0.029,0.369,0.754]},'initial':0,'monitored':0,'temp':[4.86,4.09,6.47,9.69,10.97,14.25,15.69,15.49,12.42,10.81,9.65,10.01]},
		{'area':3.614,'action':1.79,'capacity':98.9,'local':{'p':[144,565,569,672,674],'w':[4.247,1.286,1.233,0.112,1.212]},'dispersal':{'p':[144,565,567,569,672,674],'w':[1.986,0.453,3.614,0.621,0.172,0.51]},'initial':0,'monitored':0,'temp':[4.72,3.93,6.3,9.51,10.82,14.07,15.51,15.33,12.26,10.68,9.51,9.88]},
		{'area':5.67,'action':4.56,'capacity':162.22,'local':{'p':[144,510,573],'w':[4.285,3.758,2.549]},'dispersal':{'p':[144,145,510,566,568,573],'w':[1.83,0.065,1.707,0.047,5.67,1.068]},'initial':0,'monitored':0,'temp':[4.97,4.19,6.6,9.79,11.16,14.37,15.8,15.62,12.56,10.97,9.77,10.14]},
		{'area':4.513,'action':1.59,'capacity':119.71,'local':{'p':[144,565,567,575,674],'w':[0.855,1.688,1.233,2.417,0.876]},'dispersal':{'p':[144,145,565,567,569,575,673,674],'w':[0.492,0.018,0.569,0.511,4.513,1.064,0.881,0.476]},'initial':0,'monitored':0,'temp':[4.82,4.03,6.41,9.66,10.91,14.2,15.63,15.45,12.36,10.79,9.59,9.93]},
		{'area':4.226,'action':0.56,'capacity':107.26,'local':{'p':[493,507,571,572,577],'w':[1.666,1.491,1.909,2.887,0.542]},'dispersal':{'p':[493,504,507,570,571,572,574,577],'w':[0.728,0.065,0.686,4.226,0.848,1.188,0.051,0.351]},'initial':0,'monitored':0,'temp':[5.13,4.29,6.82,10.1,11.41,14.7,16.1,15.89,12.81,11.26,9.98,10.24]},
		{'area':4.624,'action':0.37,'capacity':115.92,'local':{'p':[570,572,574,577,578,579],'w':[1.909,0.19,3.175,1.414,1.312,0.884]},'dispersal':{'p':[570,571,572,574,577,578,579,660,661],'w':[0.818,4.624,0.178,1.343,0.667,0.512,0.378,0.007,0.151]},'initial':0,'monitored':0,'temp':[5.2,4.35,6.88,10.15,11.43,14.72,16.15,15.92,12.83,11.26,9.98,10.26]},
		{'area':3.718,'action':0.24,'capacity':93.26,'local':{'p':[504,507,570,571,574],'w':[2.356,0.183,2.887,0.19,0.832]},'dispersal':{'p':[145,504,506,507,510,570,571,572,573,574],'w':[0.112,0.952,0.004,0.241,0.061,1.103,0.206,3.718,0.937,0.34]},'initial':0,'monitored':0,'temp':[5.3,4.49,7.01,10.26,11.58,14.85,16.26,16.03,12.95,11.39,10.11,10.39]},
		{'area':3.529,'action':0.32,'capacity':88.92,'local':{'p':[144,145,510,568],'w':[0.183,1.823,0.906,2.549]},'dispersal':{'p':[144,145,504,506,510,568,572,573,574],'w':[0.217,0.756,0.202,0.041,0.402,1.018,0.906,3.529,0.085]},'initial':0,'monitored':0,'temp':[5.17,4.37,6.84,10.07,11.41,14.65,16.07,15.86,12.79,11.21,9.96,10.28]},
		{'area':5.801,'action':1.51,'capacity':150.08,'local':{'p':[571,572,579,661],'w':[3.175,0.832,0.004,1.62]},'dispersal':{'p':[145,570,571,572,573,574,575,579,656,660,661,667,668],'w':[0.88,0.037,1.227,0.399,0.095,5.801,0.463,0.112,0.081,0.006,0.603,0.008,0.478]},'initial':0,'monitored':0,'temp':[5.31,4.5,7.01,10.28,11.54,14.84,16.26,16.03,12.93,11.35,10.06,10.35]},
		{'area':4.988,'action':0.24,'capacity':116.06,'local':{'p':[144,145,569,668,670,673],'w':[0.282,2.116,2.417,1.895,0.339,0.435]},'dispersal':{'p':[144,145,569,574,575,667,668,670,673],'w':[0.256,0.826,1.025,0.536,4.988,0.008,0.888,0.218,0.279]},'initial':0,'monitored':0,'temp':[5.08,4.29,6.72,9.99,11.23,14.53,15.96,15.75,12.65,11.08,9.83,10.15]},
		{'area':6.82,'action':2.61,'capacity':180.48,'local':{'p':[146,578,582,590,657,658],'w':[2.383,0.6,2.801,1.85,0.22,2.481]},'dispersal':{'p':[146,576,578,582,590,657,658],'w':[1.035,6.82,0.286,1.206,0.846,0.185,1.072]},'initial':0,'monitored':0,'temp':[4.98,4.02,6.6,9.82,11.1,14.36,15.85,15.64,12.56,10.95,9.69,10.01]},
		{'area':3.298,'action':0.66,'capacity':84.66,'local':{'p':[146,493,497,570,571,578],'w':[3.137,0.431,0.243,0.542,1.414,2.375]},'dispersal':{'p':[146,493,497,570,571,577,578],'w':[1.295,0.244,0.202,0.312,0.648,3.298,1.055]},'initial':0,'monitored':0,'temp':[4.95,4.05,6.6,9.87,11.17,14.46,15.89,15.68,12.6,11.05,9.78,10.05]},
		{'area':3.279,'action':2.17,'capacity':92,'local':{'p':[146,571,576,577,579,657],'w':[0.704,1.312,0.6,2.375,2.844,0.461]},'dispersal':{'p':[146,571,576,577,578,579,657,658],'w':[0.384,0.7,0.405,0.899,3.279,1.024,0.373,0.032]},'initial':0,'monitored':0,'temp':[5.13,4.22,6.79,10.03,11.31,14.59,16.05,15.82,12.73,11.14,9.87,10.16]},
		{'area':1.91,'action':0.54,'capacity':50.45,'local':{'p':[571,574,578,657,660,661],'w':[0.884,0.004,2.844,1.807,1.426,0.262]},'dispersal':{'p':[571,574,578,579,657,660,661],'w':[0.416,0.142,1.233,1.91,0.842,0.478,0.275]},'initial':0,'monitored':0,'temp':[5.27,4.38,6.95,10.18,11.45,14.72,16.18,15.95,12.86,11.25,9.97,10.26]},
		{'area':2.18,'action':1.28,'capacity':59.01,'local':{'p':[148,160,581,587,589,591,592,595],'w':[0.006,1.511,0.582,1.538,0.046,0.564,0.244,1.397]},'dispersal':{'p':[5,14,148,160,580,581,587,589,591,592,595],'w':[0.111,0.127,0.02,0.678,2.18,0.261,0.639,0.092,0.274,0.146,0.507]},'initial':0,'monitored':0,'temp':[4.74,3.8,6.34,9.5,10.8,14.09,15.64,15.42,12.35,10.7,9.49,9.88]},
		{'area':0.709,'action':0.43,'capacity':18.72,'local':{'p':[147,580,583,587,589],'w':[0.505,0.582,0.542,0.733,1.162]},'dispersal':{'p':[147,580,581,583,587,589,591],'w':[0.347,0.33,0.709,0.354,0.34,0.393,0.157]},'initial':0,'monitored':0,'temp':[4.84,3.88,6.44,9.6,10.89,14.16,15.7,15.49,12.43,10.78,9.57,9.95]},
		{'area':7.492,'action':4.35,'capacity':202.57,'local':{'p':[146,491,494,497,498,576,588,590],'w':[0.896,0.286,1.191,0.933,0.378,2.801,3.354,0.927]},'dispersal':{'p':[146,491,494,497,498,576,582,588,590],'w':[0.45,0.23,0.524,0.427,0.2,1.124,7.492,1.348,0.505]},'initial':0,'monitored':0,'temp':[4.86,3.88,6.46,9.68,10.97,14.24,15.73,15.52,12.46,10.86,9.62,9.94]},
		{'area':0.833,'action':2.6,'capacity':33.63,'local':{'p':[147,581,584,586,589],'w':[0.886,0.542,1.27,0.581,0.475]},'dispersal':{'p':[147,581,583,584,586,588,589,590],'w':[0.427,0.274,0.833,0.545,0.373,0.04,0.28,0.031]},'initial':0,'monitored':0,'temp':[4.92,3.94,6.51,9.68,10.95,14.21,15.76,15.54,12.49,10.84,9.63,10]},
		{'area':1.498,'action':0.88,'capacity':40.79,'local':{'p':[488,583,586,589,591,594],'w':[1.195,1.27,1.09,0.538,0.003,0.704]},'dispersal':{'p':[488,583,584,586,589,591,594],'w':[0.606,0.489,1.498,0.597,0.297,0.078,0.355]},'initial':0,'monitored':0,'temp':[4.93,3.95,6.52,9.68,10.95,14.21,15.76,15.55,12.51,10.86,9.66,10.03]},
		{'area':3.324,'action':5.96,'capacity':112.36,'local':{'p':[162,590,650,658],'w':[1.565,3.456,0.583,0.828]},'dispersal':{'p':[147,162,585,587,590,646,647,650,658],'w':[0.035,0.711,3.324,0.017,1.471,0.569,0.249,0.29,0.435]},'initial':0,'monitored':0,'temp':[4.86,3.9,6.46,9.64,10.93,14.19,15.71,15.5,12.43,10.78,9.52,9.89]},
		{'area':2.841,'action':6.36,'capacity':100.18,'local':{'p':[147,488,583,584],'w':[0.135,1.719,0.581,1.09]},'dispersal':{'p':[147,488,491,583,584,586,588,590],'w':[0.115,0.719,0.236,0.258,0.438,2.841,1.258,0.058]},'initial':0,'monitored':0,'temp':[5.03,4.04,6.63,9.8,11.06,14.31,15.85,15.63,12.6,10.94,9.73,10.08]},
		{'area':1.668,'action':1.51,'capacity':48.31,'local':{'p':[147,160,580,581,647],'w':[1.331,0.469,1.538,0.733,1.019]},'dispersal':{'p':[147,160,580,581,585,587,590,647],'w':[0.499,0.323,0.649,0.427,0.005,1.668,0.101,0.5]},'initial':0,'monitored':0,'temp':[4.79,3.84,6.39,9.56,10.85,14.13,15.67,15.45,12.39,10.73,9.51,9.89]},
		{'area':4.672,'action':9.29,'capacity':158.73,'local':{'p':[491,582,590],'w':[2.055,3.354,1.842]},'dispersal':{'p':[147,488,491,494,582,583,586,588,590],'w':[0.097,0.028,0.966,0.02,1.413,0.041,1.185,4.672,0.859]},'initial':0,'monitored':0,'temp':[5.03,4.03,6.64,9.82,11.08,14.33,15.86,15.64,12.59,10.94,9.72,10.06]},
		{'area':0.598,'action':1.01,'capacity':18.1,'local':{'p':[580,581,583,584,591],'w':[0.046,1.162,0.475,0.538,1.239]},'dispersal':{'p':[580,581,583,584,589,591,594],'w':[0.207,0.447,0.259,0.318,0.598,0.491,0.163]},'initial':0,'monitored':0,'temp':[4.85,3.89,6.43,9.6,10.88,14.15,15.7,15.49,12.44,10.79,9.59,9.97]},
		{'area':6.072,'action':9.09,'capacity':189.95,'local':{'p':[576,582,585,588,658],'w':[1.85,0.927,3.456,1.842,0.859]},'dispersal':{'p':[147,576,582,583,585,586,587,588,590,646,647,658],'w':[0.709,0.777,0.425,0.044,1.221,0.127,0.1,0.717,6.072,0.026,0.21,0.507]},'initial':0,'monitored':0,'temp':[4.92,3.94,6.52,9.7,10.98,14.23,15.76,15.54,12.48,10.83,9.59,9.94]},
		{'area':0.918,'action':0.03,'capacity':19.81,'local':{'p':[580,584,589,592,594],'w':[0.564,0.003,1.239,1.018,1.262]},'dispersal':{'p':[15,580,581,584,589,591,592,594,595],'w':[0.107,0.364,0.071,0.179,0.406,0.918,0.46,0.508,0.039]},'initial':0,'monitored':0,'temp':[4.81,3.85,6.38,9.54,10.83,14.11,15.66,15.45,12.41,10.76,9.57,9.95]},
		{'area':0.633,'action':0.32,'capacity':17.4,'local':{'p':[15,580,591,593,594,595],'w':[0.627,0.244,1.018,0.75,0.179,0.57]},'dispersal':{'p':[14,15,580,591,592,593,594,595],'w':[0.004,0.476,0.281,0.405,0.633,0.213,0.111,0.367]},'initial':0,'monitored':0,'temp':[4.76,3.81,6.33,9.49,10.78,14.07,15.63,15.41,12.37,10.73,9.53,9.93]},
		{'area':0.259,'action':0,'capacity':6.47,'local':{'p':[14,15,592,595],'w':[0.439,0.259,0.75,1.008]},'dispersal':{'p':[14,15,148,592,593,595],'w':[0.131,0.415,0.12,0.389,0.259,0.43]},'initial':0,'monitored':0,'temp':[4.75,3.82,6.33,9.49,10.79,14.08,15.64,15.42,12.38,10.73,9.54,9.94]},
		{'area':1.032,'action':0.12,'capacity':26.42,'local':{'p':[1,15,488,584,591,592],'w':[0.851,0.772,0.805,0.704,1.262,0.179]},'dispersal':{'p':[1,15,488,584,589,591,592,594],'w':[0.424,0.403,0.422,0.356,0.101,0.45,0.176,1.032]},'initial':0,'monitored':0,'temp':[4.86,3.89,6.42,9.58,10.86,14.14,15.69,15.48,12.45,10.8,9.62,10]},
		{'area':1.198,'action':0.73,'capacity':33.3,'local':{'p':[14,148,580,592,593],'w':[0.009,2.161,1.397,0.57,1.008]},'dispersal':{'p':[5,14,15,148,160,580,591,592,593,595],'w':[0.108,0.548,0.142,0.436,0.095,0.63,0.025,0.326,0.246,1.198]},'initial':0,'monitored':0,'temp':[4.71,3.79,6.31,9.47,10.77,14.07,15.62,15.4,12.34,10.7,9.49,9.89]},
		{'area':5.254,'action':0.36,'capacity':128.77,'local':{'p':[135,459,461,468,597,602],'w':[0.271,0.928,0.903,2.623,2.579,0.024]},'dispersal':{'p':[135,150,459,461,468,472,596,597,602],'w':[0.235,0.756,0.357,0.407,1.066,0.071,5.254,1.048,0.114]},'initial':0,'monitored':0,'temp':[5.27,4.61,7.1,9.95,11.82,15.05,16.65,16.33,13.01,11.52,10.15,10.51]},
		{'area':6.539,'action':0.92,'capacity':158.48,'local':{'p':[151,596,602],'w':[2.596,2.579,2.154]},'dispersal':{'p':[150,151,459,596,597,599,600,602,636],'w':[0.642,1.297,0.121,1.02,6.539,0.147,0.422,0.911,0.069]},'initial':0,'monitored':0,'temp':[5.17,4.55,7.06,10.03,11.79,15.01,16.62,16.29,13.04,11.46,10.09,10.47]},
		{'area':8.894,'action':2.01,'capacity':210.01,'local':{'p':[150,599,600,636,639,640],'w':[0.967,0.752,1.874,1.287,4.092,1.285]},'dispersal':{'p':[150,598,599,600,636,639,640],'w':[0.484,8.894,0.288,0.738,1.108,1.762,0.566]},'initial':0,'monitored':0,'temp':[5.17,4.6,7.19,10.17,11.81,15.03,16.67,16.25,13.16,11.45,10.08,10.54]},
		{'area':0.406,'action':0,'capacity':9.72,'local':{'p':[598,600],'w':[0.752,0.93]},'dispersal':{'p':[151,597,598,599,600,636],'w':[0.135,0.172,0.412,0.406,0.445,0.317]},'initial':0,'monitored':0,'temp':[5.21,4.63,7.19,10.2,11.87,15.08,16.7,16.34,13.19,11.52,10.14,10.56]},
		{'area':1.871,'action':0.14,'capacity':46.45,'local':{'p':[150,598,599],'w':[2.568,1.874,0.93]},'dispersal':{'p':[150,151,597,598,599,600,636],'w':[1.143,0.032,0.59,0.864,0.322,1.871,0.007]},'initial':0,'monitored':0,'temp':[5.21,4.62,7.18,10.14,11.84,15.05,16.68,16.29,13.14,11.49,10.12,10.54]},
		{'area':7.735,'action':6.05,'capacity':191.35,'local':{'p':[151,603,606,633,637],'w':[2.181,2.182,2.831,1.366,1.986]},'dispersal':{'p':[151,601,602,603,606,633,634,637],'w':[0.963,7.735,0.076,1.03,1.218,0.62,0.058,0.802]},'initial':0,'monitored':0,'temp':[4.45,3.88,6.43,9.69,11.21,14.38,16.03,15.71,12.62,10.9,9.5,9.9]},
		{'area':5.736,'action':0.37,'capacity':127.33,'local':{'p':[151,459,460,596,597,603],'w':[1.686,1.811,2.448,0.024,2.154,1.242]},'dispersal':{'p':[151,459,460,596,597,601,602,603],'w':[0.787,0.812,0.963,0.156,0.866,0.097,5.736,0.633]},'initial':0,'monitored':0,'temp':[4.75,4.12,6.63,9.7,11.39,14.6,16.22,15.9,12.71,11.09,9.71,10.1]},
		{'area':12.384,'action':9.22,'capacity':276.42,'local':{'p':[134,151,152,454,458,460,601,602,606],'w':[2.124,0.074,2.076,2.15,0.73,1.032,2.182,1.242,1.48]},'dispersal':{'p':[134,151,152,454,458,460,601,602,603,604,606],'w':[0.897,0.136,0.904,0.878,0.407,0.446,1.01,0.532,12.384,0.012,0.644]},'initial':0,'monitored':0,'temp':[4.39,3.78,6.35,9.59,11.13,14.33,15.97,15.62,12.54,10.8,9.4,9.82]},
		{'area':7.64,'action':7.02,'capacity':194.22,'local':{'p':[152,153,452,457,458,607],'w':[1.554,2.552,0.637,2.446,1.55,2.36]},'dispersal':{'p':[152,153,452,457,458,603,604,607,611],'w':[0.746,1.105,0.348,0.964,0.751,0.016,7.64,0.956,0.038]},'initial':0,'monitored':0,'temp':[4.46,3.86,6.47,9.72,11.26,14.5,16.14,15.74,12.68,10.89,9.45,9.89]},
		{'area':1.053,'action':0.99,'capacity':30.29,'local':{'p':[152,606,608,627],'w':[0.063,2.406,1.014,1.984]},'dispersal':{'p':[152,605,606,608,627],'w':[0.2,1.053,1.093,0.488,0.907]},'initial':0,'monitored':0,'temp':[4.49,3.95,6.52,9.81,11.33,14.52,16.16,15.81,12.73,10.96,9.55,9.96]},
		{'area':5.474,'action':1.62,'capacity':112.58,'local':{'p':[152,601,603,605,627,633,634],'w':[1.899,2.831,1.48,2.406,0.474,0.156,0.264]},'dispersal':{'p':[152,601,603,605,606,608,627,633,634],'w':[0.854,1.156,0.711,0.747,5.474,0.086,0.354,0.148,0.212]},'initial':0,'monitored':0,'temp':[4.46,3.91,6.47,9.76,11.27,14.46,16.1,15.76,12.68,10.92,9.51,9.92]},
		{'area':3.95,'action':2.51,'capacity':110.73,'local':{'p':[152,153,604,608,609,628],'w':[2.255,0.593,2.36,0.041,1.186,1.57]},'dispersal':{'p':[152,153,604,607,608,609,628],'w':[0.966,0.341,1.035,3.95,0.12,0.574,0.667]},'initial':0,'monitored':0,'temp':[4.45,3.87,6.46,9.73,11.26,14.49,16.13,15.75,12.68,10.9,9.46,9.89]},
		{'area':1.906,'action':2.65,'capacity':60.68,'local':{'p':[152,156,605,607,627,628],'w':[1.596,0.662,1.014,0.041,0.741,1.496]},'dispersal':{'p':[152,156,605,606,607,608,627,628],'w':[0.685,0.388,0.391,0.117,0.161,1.906,0.35,0.635]},'initial':0,'monitored':0,'temp':[4.52,3.97,6.55,9.84,11.36,14.57,16.21,15.85,12.76,10.98,9.56,9.97]},
		{'area':4.727,'action':4.91,'capacity':142.51,'local':{'p':[153,607,616,618,623,628],'w':[1.416,1.186,2.335,1.354,0.919,1.204]},'dispersal':{'p':[153,607,609,616,618,621,623,628],'w':[0.693,0.564,4.727,0.934,0.657,0.049,0.465,0.507]},'initial':0,'monitored':0,'temp':[4.24,3.62,6.19,9.43,10.98,14.22,15.87,15.51,12.45,10.68,9.25,9.7]},
		{'area':4.705,'action':4.81,'capacity':140.3,'local':{'p':[153,154,611,612],'w':[0.376,0.445,1.324,3.591]},'dispersal':{'p':[153,154,610,611,612],'w':[0.27,0.274,4.705,0.598,1.421]},'initial':0,'monitored':0,'temp':[4.1,3.44,6.06,9.26,10.82,14.06,15.72,15.34,12.32,10.54,9.08,9.54]},
		{'area':4.306,'action':6.19,'capacity':137.78,'local':{'p':[153,452,610],'w':[2.181,2.404,1.324]},'dispersal':{'p':[153,452,604,610,611],'w':[0.974,1.027,0.059,0.572,4.306]},'initial':0,'monitored':0,'temp':[4.17,3.52,6.14,9.36,10.92,14.15,15.8,15.4,12.39,10.6,9.15,9.61]},
		{'area':5.602,'action':7.51,'capacity':177.44,'local':{'p':[153,154,610,616,620],'w':[1.83,0.844,3.591,1.235,2.355]},'dispersal':{'p':[153,154,610,611,612,616,620],'w':[0.866,0.514,1.533,0.001,5.602,0.559,0.962]},'initial':0,'monitored':0,'temp':[4.07,3.4,5.99,9.2,10.77,14.01,15.67,15.3,12.27,10.49,9.06,9.51]},
		{'area':7.215,'action':5.67,'capacity':206.72,'local':{'p':[68,154,768,774],'w':[2.766,1.226,1.134,0.25]},'dispersal':{'p':[68,154,613,768,774],'w':[1.109,1.359,7.215,0.479,0.245]},'initial':0,'monitored':0,'temp':[3.94,3.21,5.79,8.94,10.57,13.87,15.58,15.21,12.11,10.35,8.93,9.41]},
		{'area':3.016,'action':2.51,'capacity':87.62,'local':{'p':[154,155,615,617,618,619],'w':[0.6,2.723,0.278,2.813,0.573,0.979]},'dispersal':{'p':[154,155,614,615,617,618,619],'w':[0.479,1.068,3.016,0.238,1.115,0.318,0.468]},'initial':0,'monitored':0,'temp':[3.97,3.24,5.78,8.94,10.57,13.85,15.52,15.18,12.13,10.35,8.96,9.43]},
		{'area':4.533,'action':6.26,'capacity':143.55,'local':{'p':[614,618,619,624,766],'w':[0.278,1.75,2.457,1.955,2.145]},'dispersal':{'p':[614,615,618,619,624,763,766],'w':[0.215,4.533,0.785,1.036,0.892,0.036,0.966]},'initial':0,'monitored':0,'temp':[4.11,3.39,5.9,9.07,10.72,13.99,15.63,15.33,12.27,10.48,9.1,9.58]},
		{'area':2.564,'action':0.36,'capacity':65.69,'local':{'p':[153,609,612,618,620,621],'w':[0.819,2.335,1.235,0.14,1.117,0.97]},'dispersal':{'p':[153,609,612,616,618,620,621],'w':[0.481,0.973,0.595,2.564,0.221,0.471,0.408]},'initial':0,'monitored':0,'temp':[4.11,3.45,6.01,9.23,10.8,14.05,15.7,15.34,12.3,10.53,9.1,9.56]},
		{'area':2.782,'action':1.73,'capacity':76.86,'local':{'p':[154,614,619,772,774],'w':[1.398,2.813,0.775,0.469,1.757]},'dispersal':{'p':[154,614,617,619,772,774],'w':[0.822,1.165,2.782,0.421,0.272,0.71]},'initial':0,'monitored':0,'temp':[3.95,3.22,5.76,8.91,10.54,13.83,15.51,15.17,12.11,10.34,8.94,9.42]},
		{'area':4.085,'action':2.41,'capacity':112.9,'local':{'p':[155,609,614,615,616,621,623,624],'w':[1.449,1.354,0.573,1.75,0.14,1.004,0.419,0.966]},'dispersal':{'p':[155,609,614,615,616,618,619,621,623,624],'w':[0.547,0.587,0.352,0.754,0.135,4.085,0.013,0.453,0.273,0.448]},'initial':0,'monitored':0,'temp':[4.11,3.42,5.95,9.15,10.75,14.02,15.66,15.33,12.28,10.5,9.1,9.57]},
		{'area':3.511,'action':5.8,'capacity':114.21,'local':{'p':[614,615,617,763,766,772],'w':[0.979,2.457,0.775,0.893,0.24,2.341]},'dispersal':{'p':[614,615,617,618,619,763,766,772],'w':[0.481,1.01,0.373,0.018,3.511,0.454,0.2,0.996]},'initial':0,'monitored':0,'temp':[4.16,3.43,5.97,9.12,10.78,14.07,15.73,15.41,12.33,10.54,9.15,9.63]},
		{'area':3.709,'action':4.32,'capacity':108.85,'local':{'p':[154,612,616,621],'w':[1.871,2.355,1.117,2.729]},'dispersal':{'p':[154,155,612,616,620,621],'w':[0.936,0.136,1.042,0.573,3.709,1.043]},'initial':0,'monitored':0,'temp':[4.02,3.34,5.91,9.11,10.69,13.95,15.61,15.25,12.21,10.44,9.01,9.47]},
		{'area':2.114,'action':0.92,'capacity':57.09,'local':{'p':[154,155,616,618,620],'w':[0.105,2.434,0.97,1.004,2.729]},'dispersal':{'p':[154,155,609,616,618,620,621],'w':[0.256,1.01,0.082,0.48,0.517,1.07,2.114]},'initial':0,'monitored':0,'temp':[4.02,3.33,5.88,9.08,10.67,13.93,15.59,15.24,12.2,10.43,9.02,9.48]},
		{'area':4.582,'action':5.73,'capacity':142.4,'local':{'p':[156,624,626,756,766],'w':[1.053,1.916,3.07,2.492,0.371]},'dispersal':{'p':[156,622,624,625,626,635,756,766],'w':[0.554,4.582,0.812,0.06,1.152,0.177,1.043,0.266]},'initial':0,'monitored':0,'temp':[4.43,3.75,6.26,9.47,11.1,14.36,15.96,15.68,12.6,10.8,9.42,9.89]},
		{'area':3.135,'action':4.97,'capacity':102.41,'local':{'p':[156,609,618,624,628],'w':[1.644,0.919,0.419,2.316,1.874]},'dispersal':{'p':[156,609,618,623,624,628],'w':[0.765,0.481,0.295,3.135,1.019,0.815]},'initial':0,'monitored':0,'temp':[4.33,3.7,6.25,9.49,11.07,14.3,15.94,15.61,12.53,10.75,9.34,9.79]},
		{'area':5.222,'action':5.62,'capacity':157.58,'local':{'p':[156,615,618,622,623,766],'w':[0.554,1.955,0.966,1.916,2.316,1.25]},'dispersal':{'p':[156,615,618,622,623,624,756,766],'w':[0.324,0.804,0.53,0.862,0.945,5.222,0.001,0.609]},'initial':0,'monitored':0,'temp':[4.23,3.55,6.06,9.27,10.89,14.14,15.76,15.47,12.4,10.62,9.23,9.7]},
		{'area':2.579,'action':3.29,'capacity':80.62,'local':{'p':[156,626,627,634,635],'w':[0.514,2.403,1.061,2.274,0.614]},'dispersal':{'p':[156,622,625,626,627,634,635],'w':[0.332,0.053,2.579,0.938,0.533,0.976,0.417]},'initial':0,'monitored':0,'temp':[4.61,4.01,6.55,9.8,11.38,14.61,16.21,15.91,12.82,11.03,9.63,10.08]},
		{'area':2.439,'action':3.9,'capacity':80.34,'local':{'p':[156,622,625,635],'w':[0.182,3.07,2.403,1.82]},'dispersal':{'p':[156,622,625,626,635,756],'w':[0.27,1.187,0.986,2.439,0.871,0.182]},'initial':0,'monitored':0,'temp':[4.62,3.98,6.5,9.74,11.34,14.6,16.19,15.9,12.81,11.01,9.62,10.08]},
		{'area':2.917,'action':2.03,'capacity':82.51,'local':{'p':[156,605,606,608,625,634],'w':[1.617,1.984,0.474,0.741,1.061,1.048]},'dispersal':{'p':[156,605,606,608,625,627,633,634],'w':[0.733,0.638,0.415,0.419,0.51,2.917,0.028,0.52]},'initial':0,'monitored':0,'temp':[4.51,3.94,6.49,9.77,11.31,14.52,16.14,15.82,12.73,10.96,9.55,9.97]},
		{'area':2.772,'action':5.05,'capacity':94.3,'local':{'p':[156,607,608,609,623],'w':[0.45,1.57,1.496,1.204,1.874]},'dispersal':{'p':[152,156,607,608,609,623,628],'w':[0.096,0.294,0.687,0.628,0.649,0.79,2.772]},'initial':0,'monitored':0,'temp':[4.43,3.85,6.43,9.7,11.24,14.46,16.1,15.74,12.66,10.88,9.46,9.88]},
		{'area':3.747,'action':0,'capacity':90.32,'local':{'p':[151,630,633,637],'w':[0.701,2.078,1.779,2.225]},'dispersal':{'p':[151,157,629,630,631,633,636,637,749],'w':[0.462,0.078,3.747,0.723,0.403,0.816,0.456,0.881,0.001]},'initial':0,'monitored':0,'temp':[4.93,4.36,6.91,10.11,11.66,14.89,16.5,16.17,13.07,11.32,9.94,10.37]},
		{'area':1.026,'action':0.09,'capacity':25.24,'local':{'p':[151,629],'w':[0.872,2.078]},'dispersal':{'p':[151,629,630,636],'w':[0.522,0.911,1.026,0.884]},'initial':0,'monitored':0,'temp':[5,4.44,7,10.14,11.71,14.92,16.54,16.2,13.1,11.37,9.99,10.42]},
		{'area':3.459,'action':0.76,'capacity':88.03,'local':{'p':[636,639,749],'w':[1.601,0.913,1.932]},'dispersal':{'p':[157,629,631,633,636,638,639,749],'w':[0.187,0.431,3.459,0.091,0.638,0.759,0.48,0.708]},'initial':0,'monitored':0,'temp':[5.12,4.53,7.07,10.26,11.81,15.11,16.69,16.37,13.27,11.47,10.11,10.57]},
		{'area':7.491,'action':0.39,'capacity':134.2,'local':{'p':[69,157,748,759],'w':[0.153,1.514,1.156,2.539]},'dispersal':{'p':[69,157,632,633,635,748,749,756,759],'w':[0.138,0.542,7.491,0.176,1.164,0.48,1.04,0.103,1.053]},'initial':0,'monitored':0,'temp':[5.09,4.48,7.04,10.27,11.86,15.17,16.73,16.43,13.31,11.46,10.08,10.55]},
		{'area':6.35,'action':3.07,'capacity':167.78,'local':{'p':[601,606,629,634,635,637],'w':[1.366,0.156,1.779,3.457,0.682,1.986]},'dispersal':{'p':[157,601,606,627,629,631,632,633,634,635,637,749],'w':[0.565,0.612,0.209,0.016,0.728,0.118,0.173,6.35,1.329,0.286,0.766,0.002]},'initial':0,'monitored':0,'temp':[4.8,4.22,6.77,10.03,11.57,14.8,16.4,16.09,13,11.22,9.82,10.26]},
		{'area':3.88,'action':3.91,'capacity':114.77,'local':{'p':[606,625,627,633,635],'w':[0.264,2.274,1.048,3.457,1.199]},'dispersal':{'p':[601,606,625,627,633,634,635],'w':[0.051,0.217,0.928,0.496,1.531,3.88,0.58]},'initial':0,'monitored':0,'temp':[4.7,4.12,6.66,9.93,11.49,14.71,16.31,16.01,12.91,11.13,9.73,10.17]},
		{'area':2.751,'action':0.29,'capacity':68.28,'local':{'p':[625,626,633,634,756],'w':[0.614,1.82,0.682,1.199,0.519]},'dispersal':{'p':[157,622,625,626,632,633,634,635,756,759],'w':[0.05,0.092,0.276,0.678,1.173,0.327,0.566,2.751,0.276,0.148]},'initial':0,'monitored':0,'temp':[4.86,4.24,6.77,10.01,11.62,14.89,16.46,16.17,13.07,11.25,9.85,10.32]},
		{'area':5.064,'action':0.13,'capacity':120.53,'local':{'p':[598,631,639],'w':[1.287,1.601,2.005]},'dispersal':{'p':[151,597,598,599,600,629,630,631,636,639],'w':[0.502,0.065,1.074,0.286,0.007,0.484,0.658,0.676,5.064,0.902]},'initial':0,'monitored':0,'temp':[5.13,4.55,7.11,10.23,11.81,15.05,16.66,16.32,13.21,11.47,10.1,10.54]},
		{'area':3.319,'action':0,'capacity':81.67,'local':{'p':[151,601,629,633],'w':[1.245,1.986,2.225,1.986]},'dispersal':{'p':[151,601,629,633,637],'w':[0.647,0.905,0.991,0.933,3.319]},'initial':0,'monitored':0,'temp':[4.7,4.15,6.7,9.93,11.47,14.65,16.28,15.96,12.87,11.13,9.74,10.15]},
		{'area':6.564,'action':1.03,'capacity':165.53,'local':{'p':[639,740,745,749],'w':[3.294,3.53,0.97,0.557]},'dispersal':{'p':[158,173,631,638,639,740,743,745,749],'w':[0.047,0.053,0.698,6.564,1.279,1.31,0.907,0.49,0.417]},'initial':0,'monitored':0,'temp':[5.18,4.57,7.12,10.29,11.8,15.15,16.74,16.41,13.3,11.49,10.16,10.62]},
		{'area':10.683,'action':0.47,'capacity':261.68,'local':{'p':[598,631,636,638,640],'w':[4.092,0.913,2.005,3.294,1.594]},'dispersal':{'p':[158,598,631,636,638,639,640,645,743],'w':[0.567,1.828,0.512,0.843,1.351,10.683,0.668,0.035,0.062]},'initial':0,'monitored':0,'temp':[5.18,4.59,7.16,10.24,11.8,15.09,16.7,16.33,13.23,11.48,10.13,10.59]},
		{'area':6.16,'action':0.06,'capacity':150.85,'local':{'p':[159,598,639],'w':[3.227,1.285,1.594]},'dispersal':{'p':[158,159,598,639,640,645],'w':[0.018,1.285,0.467,0.655,6.16,0.107]},'initial':0,'monitored':0,'temp':[5.05,4.45,7.02,10,11.57,14.85,16.5,16.09,12.99,11.28,9.96,10.43]},
		{'area':1.141,'action':0,'capacity':28.08,'local':{'p':[642,644],'w':[1.06,1.274]},'dispersal':{'p':[641,642,644],'w':[1.141,0.469,0.508]},'initial':0,'monitored':0,'temp':[5.07,4.49,7.09,9.98,11.63,14.85,16.53,16.05,12.98,11.29,9.94,10.42]},
		{'area':3.374,'action':0.32,'capacity':85.03,'local':{'p':[25,641,643,644],'w':[0.211,1.06,3.182,3.662]},'dispersal':{'p':[3,24,25,641,642,643,644],'w':[0.179,0.036,0.158,0.431,3.374,1.119,1.578]},'initial':0,'monitored':0,'temp':[4.97,4.34,6.9,9.81,11.44,14.67,16.34,15.9,12.81,11.15,9.84,10.31]},
		{'area':3.065,'action':0.32,'capacity':69.75,'local':{'p':[25,41,642,734],'w':[5.444,0.197,3.182,0.828]},'dispersal':{'p':[3,25,41,159,642,643,644,734],'w':[0.217,2.031,0.195,0.055,1.275,3.065,0.122,0.378]},'initial':0,'monitored':0,'temp':[4.83,4.16,6.69,9.65,11.22,14.49,16.14,15.76,12.66,11,9.72,10.18]},
		{'area':15.393,'action':2.23,'capacity':372.31,'local':{'p':[3,18,24,25,137,641,642],'w':[0.157,2.07,3.487,0.082,1.918,1.274,3.662]},'dispersal':{'p':[3,18,24,25,137,641,642,643,644],'w':[0.147,0.928,1.392,0.051,0.76,0.511,1.483,0.043,15.393]},'initial':0,'monitored':0,'temp':[5.16,4.48,7.02,9.93,11.56,14.8,16.43,16.03,12.91,11.3,10,10.45]},
		{'area':3.801,'action':0,'capacity':92.6,'local':{'p':[158,735,738,739,743],'w':[1.328,1.241,0.224,0.804,1.158]},'dispersal':{'p':[158,639,640,645,735,738,739,743],'w':[0.575,0.023,0.107,3.801,0.518,0.156,0.352,0.546]},'initial':0,'monitored':0,'temp':[5.15,4.56,7.13,10.19,11.69,15.03,16.65,16.29,13.16,11.41,10.1,10.55]},
		{'area':3.445,'action':5.93,'capacity':112.63,'local':{'p':[32,35,160,647,651],'w':[0.914,0.515,0.17,3.161,0.54]},'dispersal':{'p':[32,35,160,162,585,590,646,647,651],'w':[0.466,0.284,0.229,0.637,0.794,0.07,3.445,1.154,0.186]},'initial':0,'monitored':0,'temp':[4.76,3.83,6.36,9.55,10.84,14.13,15.65,15.45,12.36,10.71,9.46,9.85]},
		{'area':2.66,'action':1.79,'capacity':75.04,'local':{'p':[147,160,587,646],'w':[0.183,2.621,1.019,3.161]},'dispersal':{'p':[32,147,160,585,587,590,646,647],'w':[0.105,0.065,1.139,0.137,0.482,0.166,1.278,2.66]},'initial':0,'monitored':0,'temp':[4.74,3.8,6.34,9.52,10.82,14.1,15.64,15.42,12.34,10.69,9.45,9.83]},
		{'area':0.669,'action':0.1,'capacity':16.33,'local':{'p':[162,650],'w':[0.1,0.863]},'dispersal':{'p':[162,648,649,650,651,653,725],'w':[0.271,0.669,0.053,0.45,0.425,0.14,0.271]},'initial':0,'monitored':0,'temp':[4.95,4.12,6.52,9.82,10.97,14.35,15.84,15.65,12.52,10.88,9.61,10.02]},
		{'area':0.053,'action':0,'capacity':1.33,'local':{'p':[],'w':[]},'dispersal':{'p':[648,649,651,725,732],'w':[0.246,0.053,0.215,0.34,0.002]},'initial':0,'monitored':0,'temp':[4.95,4.13,6.51,9.82,10.96,14.36,15.84,15.66,12.52,10.88,9.61,10.02]},
		{'area':3.82,'action':1.77,'capacity':101.71,'local':{'p':[162,163,585,648,658],'w':[2.125,1.378,0.583,0.863,1.712]},'dispersal':{'p':[162,163,585,648,650,652,653,658,725],'w':[0.909,0.549,0.398,0.33,3.82,0.017,0.676,0.746,0.059]},'initial':0,'monitored':0,'temp':[4.97,4.09,6.55,9.81,11.01,14.34,15.84,15.64,12.53,10.89,9.62,10]},
		{'area':3.306,'action':3.43,'capacity':81.5,'local':{'p':[35,36,38,646],'w':[3.119,0.927,0.155,0.54]},'dispersal':{'p':[35,36,37,38,162,646,648,649,651,725,732],'w':[1.305,0.362,0.021,0.112,1.092,0.272,0.271,0.053,3.306,0.37,0.222]},'initial':0,'monitored':0,'temp':[4.91,4.06,6.5,9.76,10.97,14.33,15.83,15.64,12.51,10.86,9.59,10]},
		{'area':0.017,'action':0.09,'capacity':0.87,'local':{'p':[],'w':[]},'dispersal':{'p':[650,652,653],'w':[0.301,0.017,0.399]},'initial':0,'monitored':0,'temp':[4.98,4.14,6.53,9.83,10.96,14.35,15.83,15.65,12.52,10.89,9.62,10.02]},
		{'area':2.68,'action':1.11,'capacity':65.83,'local':{'p':[654,655,662,725],'w':[0.68,1.872,0.267,1.161]},'dispersal':{'p':[163,648,650,652,653,654,655,662,725],'w':[0.734,0.134,0.524,0.017,2.68,0.321,0.727,0.178,0.542]},'initial':0,'monitored':0,'temp':[5,4.16,6.53,9.86,10.95,14.35,15.83,15.65,12.52,10.89,9.63,10.02]},
		{'area':2.608,'action':3.94,'capacity':84.8,'local':{'p':[653,655,659,662,729],'w':[0.68,1.449,1.343,2.246,0.945]},'dispersal':{'p':[163,653,654,655,659,662,729],'w':[0.043,0.427,2.608,0.578,0.658,0.958,0.469]},'initial':0,'monitored':0,'temp':[4.99,4.2,6.47,9.87,10.85,14.31,15.77,15.61,12.47,10.85,9.6,9.99]},
		{'area':2.292,'action':2.04,'capacity':67.52,'local':{'p':[653,654,725,729],'w':[1.872,1.449,1.361,1.492]},'dispersal':{'p':[653,654,655,725,729],'w':[0.874,0.733,2.292,0.673,0.668]},'initial':0,'monitored':0,'temp':[4.96,4.16,6.44,9.83,10.84,14.3,15.76,15.6,12.45,10.83,9.58,9.98]},
		{'area':4.792,'action':0.54,'capacity':120.49,'local':{'p':[164,662,664,668,671],'w':[0.466,2.134,2.197,0.934,0.485]},'dispersal':{'p':[163,164,574,656,659,661,662,664,668,671],'w':[0.056,0.257,0.081,4.792,0.026,1.222,0.885,0.821,0.414,0.313]},'initial':0,'monitored':0,'temp':[5.21,4.41,6.78,10.13,11.21,14.6,16.04,15.86,12.73,11.12,9.85,10.2]},
		{'area':3.887,'action':0.66,'capacity':99.49,'local':{'p':[163,576,578,579,658,660,661],'w':[1.736,0.22,0.461,1.807,1.389,1.25,0.993]},'dispersal':{'p':[163,576,578,579,657,658,660,661],'w':[0.879,0.234,0.358,0.657,3.887,0.586,0.436,0.504]},'initial':0,'monitored':0,'temp':[5.26,4.35,6.91,10.15,11.36,14.65,16.13,15.9,12.81,11.18,9.91,10.22]},
		{'area':6.035,'action':4.46,'capacity':169.99,'local':{'p':[163,576,585,590,650,657],'w':[2.466,2.481,0.828,0.859,1.712,1.389]},'dispersal':{'p':[163,576,578,585,590,650,657,658],'w':[0.992,1.048,0.031,0.443,0.38,0.795,0.698,6.035]},'initial':0,'monitored':0,'temp':[5.08,4.15,6.7,9.92,11.16,14.44,15.94,15.72,12.63,10.99,9.73,10.07]},
		{'area':2.915,'action':2.08,'capacity':82.89,'local':{'p':[654,662,671,719,728,729],'w':[1.343,0.413,1.845,1.151,1.022,0.716]},'dispersal':{'p':[654,656,659,662,671,719,728,729],'w':[0.541,0.026,2.915,0.295,0.796,0.572,0.495,0.384]},'initial':0,'monitored':0,'temp':[5.09,4.37,6.53,10.02,10.85,14.39,15.84,15.71,12.53,10.91,9.66,10.08]},
		{'area':0.891,'action':0.1,'capacity':22.25,'local':{'p':[579,657,661],'w':[1.426,1.25,2.152]},'dispersal':{'p':[571,574,579,657,660,661],'w':[0.031,0.022,0.717,0.619,0.891,1.061]},'initial':0,'monitored':0,'temp':[5.3,4.43,6.97,10.22,11.45,14.73,16.2,15.97,12.87,11.25,9.97,10.28]},
		{'area':3.158,'action':1.41,'capacity':83.75,'local':{'p':[163,574,579,657,660],'w':[0.706,1.62,0.262,0.993,2.152]},'dispersal':{'p':[163,571,574,579,656,657,660,661,662,668],'w':[0.289,0.094,0.713,0.223,1.082,0.553,0.649,3.158,0.119,0.135]},'initial':0,'monitored':0,'temp':[5.27,4.43,6.91,10.19,11.38,14.7,16.15,15.94,12.82,11.22,9.94,10.26]},
		{'area':2.596,'action':1.62,'capacity':72.86,'local':{'p':[653,654,656,659,671],'w':[0.267,2.246,2.134,0.413,0.198]},'dispersal':{'p':[163,653,654,656,659,661,662,671],'w':[0.541,0.156,0.907,0.826,0.28,0.181,2.596,0.209]},'initial':0,'monitored':0,'temp':[5.09,4.28,6.61,9.98,11.01,14.43,15.89,15.72,12.58,10.97,9.71,10.08]},
		{'area':0.589,'action':0.74,'capacity':17.98,'local':{'p':[665,666,669],'w':[0.981,1.578,1.203]},'dispersal':{'p':[663,664,665,666,669],'w':[0.589,0.122,0.501,0.781,0.6]},'initial':0,'monitored':0,'temp':[5.24,4.54,6.75,10.22,11.1,14.59,16.01,15.88,12.71,11.1,9.85,10.22]},
		{'area':2.37,'action':0.55,'capacity':61.5,'local':{'p':[164,656,665,666,671],'w':[0.823,2.197,1.478,0.621,1.52]},'dispersal':{'p':[164,656,663,664,665,666,671],'w':[0.445,1.078,0.041,2.37,0.53,0.36,0.698]},'initial':0,'monitored':0,'temp':[5.19,4.44,6.71,10.13,11.1,14.55,15.98,15.83,12.67,11.07,9.81,10.18]},
		{'area':1.178,'action':0.21,'capacity':30.26,'local':{'p':[164,663,664,666,669],'w':[1.704,0.981,1.478,0.096,0.477]},'dispersal':{'p':[164,663,664,665,666,669],'w':[0.815,0.327,0.755,1.178,0.19,0.306]},'initial':0,'monitored':0,'temp':[5.24,4.52,6.78,10.21,11.16,14.61,16.04,15.89,12.73,11.13,9.87,10.23]},
		{'area':2.965,'action':0.72,'capacity':76.91,'local':{'p':[663,664,665,669,671,719,720,723],'w':[1.578,0.621,0.096,0.653,1.302,0.323,2.336,0.169]},'dispersal':{'p':[663,664,665,666,669,671,719,720,723],'w':[0.462,0.316,0.155,2.965,0.391,0.561,0.277,0.941,0.229]},'initial':0,'monitored':0,'temp':[5.22,4.53,6.68,10.19,10.99,14.52,15.95,15.83,12.65,11.03,9.79,10.18]},
		{'area':0.008,'action':0,'capacity':0,'local':{'p':[],'w':[]},'dispersal':{'p':[574,575,667,668],'w':[0.329,0.087,0.008,0.134]},'initial':0,'monitored':0,'temp':[5.32,4.53,7,10.29,11.51,14.83,16.25,16.03,12.92,11.33,10.05,10.34]},
		{'area':3.636,'action':0.32,'capacity':91.56,'local':{'p':[164,575,656,670],'w':[1.48,1.895,0.934,2.156]},'dispersal':{'p':[164,574,575,656,661,667,668,670,673],'w':[0.691,0.385,1.005,0.434,0.124,0.008,3.636,0.914,0.011]},'initial':0,'monitored':0,'temp':[5.25,4.48,6.88,10.2,11.34,14.7,16.12,15.93,12.8,11.21,9.95,10.27]},
		{'area':2.726,'action':0.24,'capacity':68.84,'local':{'p':[164,663,665,666,670,673,675,723],'w':[0.616,1.203,0.477,0.653,1.06,0.635,0.093,1.532]},'dispersal':{'p':[164,663,665,666,669,670,673,675,720,723],'w':[0.288,0.383,0.258,0.392,2.726,0.489,0.334,0.133,0.045,0.687]},'initial':0,'monitored':0,'temp':[5.2,4.49,6.72,10.15,11.07,14.54,15.96,15.83,12.66,11.06,9.83,10.19]},
		{'area':3.116,'action':0.42,'capacity':79.74,'local':{'p':[164,575,668,669,673],'w':[1.375,0.339,2.156,1.06,2.385]},'dispersal':{'p':[164,575,668,669,670,673],'w':[0.611,0.309,0.862,0.558,3.116,1.089]},'initial':0,'monitored':0,'temp':[5.15,4.4,6.72,10.08,11.15,14.54,15.96,15.8,12.66,11.07,9.83,10.17]},
		{'area':2.704,'action':0.26,'capacity':68.67,'local':{'p':[656,659,662,664,666,719],'w':[0.485,1.845,0.198,1.52,1.302,1.086]},'dispersal':{'p':[656,659,662,664,666,671,719,720],'w':[0.265,0.761,0.198,0.617,0.648,2.704,0.593,0.005]},'initial':0,'monitored':0,'temp':[5.13,4.42,6.59,10.07,10.92,14.44,15.88,15.75,12.58,10.96,9.71,10.11]},
		{'area':7.693,'action':1.71,'capacity':197.19,'local':{'p':[144,166,566,567,674,680,701],'w':[0.637,0.003,0.558,0.112,3.605,2.367,1.046]},'dispersal':{'p':[144,165,166,566,567,672,673,674,676,680,682,683,684,701],'w':[0.315,0.643,1.018,0.308,0.199,7.693,0.105,1.361,0.919,1.165,1.372,0.165,0.135,0.427]},'initial':0,'monitored':0,'temp':[4.76,3.97,6.32,9.56,10.75,14.09,15.52,15.33,12.23,10.67,9.53,…
		{'area':7.31,'action':1.8,'capacity':189.1,'local':{'p':[165,575,669,670,675],'w':[1.168,0.435,0.635,2.385,3.537]},'dispersal':{'p':[165,569,575,668,669,670,672,673,674,675,723],'w':[0.594,0.64,0.274,0.002,0.361,0.94,0.105,7.31,0.58,1.356,0.078]},'initial':0,'monitored':0,'temp':[4.96,4.21,6.52,9.84,10.94,14.3,15.73,15.57,12.45,10.87,9.67,10.02]},
		{'area':4.105,'action':2.39,'capacity':111.58,'local':{'p':[565,567,569,672],'w':[2.223,1.212,0.876,3.605]},'dispersal':{'p':[144,165,565,567,569,672,673,674],'w':[0.114,0.105,0.706,0.633,0.415,1.379,0.646,4.105]},'initial':0,'monitored':0,'temp':[4.71,3.92,6.28,9.52,10.75,14.05,15.49,15.31,12.22,10.65,9.48,9.83]},
		{'area':5.046,'action':0.53,'capacity':128.48,'local':{'p':[165,669,673,708,714,723],'w':[2.397,0.093,3.537,1.039,0.775,1.584]},'dispersal':{'p':[165,669,673,675,708,712,714,723],'w':[1.093,0.188,1.496,5.046,0.477,0.001,0.353,0.664]},'initial':0,'monitored':0,'temp':[5.05,4.33,6.59,9.96,10.96,14.37,15.79,15.66,12.52,10.93,9.73,10.08]},
		{'area':2.33,'action':0.27,'capacity':58.27,'local':{'p':[166,680,681],'w':[1.407,2.789,0.496]},'dispersal':{'p':[166,672,676,680,681,682],'w':[0.59,0.98,2.33,1.174,0.379,0.169]},'initial':0,'monitored':0,'temp':[4.82,4.03,6.4,9.65,10.8,14.17,15.6,15.39,12.29,10.72,9.59,9.89]},
		{'area':1.489,'action':2.71,'capacity':47.05,'local':{'p':[678,679,690],'w':[1.104,0.51,1.928]},'dispersal':{'p':[168,677,678,679,684,690,694,701],'w':[0.573,1.489,0.485,0.234,0.031,0.914,0.067,0.136]},'initial':0,'monitored':0,'temp':[3.48,2.43,4.54,7.74,8.88,12.18,13.59,13.5,10.46,9.14,8.22,8.45]},
		{'area':1.465,'action':0.66,'capacity':37.8,'local':{'p':[677,679,684,690],'w':[1.104,1.407,1.73,0.254]},'dispersal':{'p':[677,678,679,684,690,701],'w':[0.47,1.465,0.456,0.791,0.265,0.527]},'initial':0,'monitored':0,'temp':[3.67,2.67,4.82,8.03,9.15,12.48,13.89,13.79,10.75,9.38,8.42,8.66]},
		{'area':0.6,'action':0.08,'capacity':12.05,'local':{'p':[677,678],'w':[0.51,1.407]},'dispersal':{'p':[168,677,678,679,694,701],'w':[0.046,0.298,0.621,0.6,0.01,0.958]},'initial':0,'monitored':0,'temp':[3.79,2.81,4.96,8.18,9.3,12.62,14.03,13.93,10.87,9.51,8.54,8.78]},
		{'area':6.012,'action':2.07,'capacity':158.55,'local':{'p':[60,566,672,676,681],'w':[1.59,1.708,2.367,2.789,0.539]},'dispersal':{'p':[60,566,672,676,680,681],'w':[0.71,0.785,1.332,1.133,6.012,0.339]},'initial':0,'monitored':0,'temp':[4.89,4.12,6.51,9.75,10.95,14.3,15.73,15.51,12.41,10.82,9.66,9.98]},
		{'area':7.671,'action':4.36,'capacity':208.62,'local':{'p':[60,166,561,563,676,680,684,686],'w':[1.11,2.407,0.094,2.003,0.496,0.539,1.637,2.394]},'dispersal':{'p':[60,166,561,563,676,680,681,684,686,689],'w':[0.539,0.948,0.127,0.801,0.246,0.313,7.671,0.78,0.964,0.052]},'initial':0,'monitored':0,'temp':[4.15,3.25,5.54,8.77,9.92,13.28,14.7,14.56,11.52,10.02,8.93,9.22]},
		{'area':4.779,'action':0.52,'capacity':119.98,'local':{'p':[165,683],'w':[1.912,3.333]},'dispersal':{'p':[165,166,672,676,682,683,701],'w':[0.908,0.165,1.334,0.075,4.779,1.361,0.062]},'initial':0,'monitored':0,'temp':[4.78,3.98,6.3,9.55,10.68,14.04,15.46,15.28,12.17,10.64,9.53,9.81]},
		{'area':4.335,'action':0.75,'capacity':111.68,'local':{'p':[165,682,701,703,711],'w':[0.606,3.333,0.796,2.542,1.102]},'dispersal':{'p':[165,672,682,683,701,703,711,717],'w':[0.398,0.165,1.307,4.335,0.611,1.042,0.477,0.028]},'initial':0,'monitored':0,'temp':[4.64,3.82,6.1,9.35,10.45,13.81,15.23,15.06,11.96,10.47,9.39,9.66]},
		{'area':5.945,'action':3.79,'capacity':162.87,'local':{'p':[166,167,678,681,686,689,690],'w':[1.357,0.195,1.73,1.637,0.17,1.302,1.964]},'dispersal':{'p':[166,167,672,677,678,681,684,686,689,690,701],'w':[0.562,0.196,0.118,0.017,0.749,0.702,5.945,0.136,0.552,0.822,0.277]},'initial':0,'monitored':0,'temp':[3.64,2.64,4.81,8.02,9.15,12.49,13.91,13.8,10.79,9.39,8.4,8.66]},
		{'area':2.43,'action':2.15,'capacity':58.22,'local':{'p':[167,688,690,696],'w':[3.215,2.017,0.902,1.351]},'dispersal':{'p':[167,684,685,688,690,696],'w':[1.439,0.005,2.43,0.753,0.558,0.738]},'initial':0,'monitored':0,'temp':[3.59,2.56,4.71,7.95,9.05,12.39,13.79,13.68,10.67,9.31,8.34,8.56]},
		{'area':3.295,'action':1.08,'capacity':59.78,'local':{'p':[560,561,681,684,689],'w':[1.241,1.828,2.394,0.17,2.047]},'dispersal':{'p':[560,561,563,681,684,686,689],'w':[0.564,0.819,0.079,1.014,0.244,3.295,0.85]},'initial':0,'monitored':0,'temp':[3.6,2.6,4.83,8.05,9.19,12.55,13.96,13.87,10.9,9.45,8.4,8.67]},
		{'area':3.152,'action':0.08,'capacity':47.87,'local':{'p':[143,551,560,691,692],'w':[1.038,2.058,1.65,2.106,0.301]},'dispersal':{'p':[143,551,560,687,689,691,692],'w':[0.571,0.903,0.766,3.152,0.04,0.809,0.278]},'initial':0,'monitored':0,'temp':[3.44,2.46,4.7,7.98,9.09,12.49,13.85,13.79,10.88,9.39,8.28,8.53]},
		{'area':2.291,'action':1.38,'capacity':56.51,'local':{'p':[168,685,690,696],'w':[1.58,2.017,2.543,0.486]},'dispersal':{'p':[168,685,688,690,696],'w':[0.844,0.903,2.291,1.089,0.31]},'initial':0,'monitored':0,'temp':[3.57,2.54,4.66,7.89,9,12.32,13.72,13.62,10.59,9.26,8.31,8.53]},
		{'area':4.146,'action':0.37,'capacity':24.69,'local':{'p':[167,560,684,686,691],'w':[2.025,1.543,1.302,2.047,1.061]},'dispersal':{'p':[167,560,681,684,686,687,689,690,691],'w':[0.882,0.637,0.051,0.65,0.875,0.03,4.146,0.028,0.534]},'initial':0,'monitored':0,'temp':[3.46,2.44,4.63,7.86,8.98,12.34,13.74,13.66,10.7,9.28,8.25,8.5]},
		{'area':3.583,'action':0.84,'capacity':78.35,'local':{'p':[167,677,678,684,685,688],'w':[0.394,1.928,0.254,1.964,0.902,2.543]},'dispersal':{'p':[167,168,677,678,684,685,688,689,690],'w':[0.305,0.426,0.683,0.17,0.866,0.374,0.901,0.05,3.583]},'initial':0,'monitored':0,'temp':[3.32,2.25,4.35,7.56,8.68,11.99,13.4,13.32,10.31,8.99,8.07,8.3]},
		{'area':2.478,'action':0.52,'capacity':43.35,'local':{'p':[167,560,687,689,692],'w':[1.205,0.239,2.106,1.061,1.771]},'dispersal':{'p':[167,551,560,687,689,691,692],'w':[0.622,0.017,0.213,0.876,0.483,2.478,0.855]},'initial':0,'monitored':0,'temp':[3.51,2.53,4.75,8.01,9.11,12.5,13.87,13.79,10.86,9.41,8.33,8.57]},
		{'area':7.963,'action':0.45,'capacity':109.38,'local':{'p':[167,551,552,687,691],'w':[2.708,1.909,0.884,0.301,1.771]},'dispersal':{'p':[167,551,552,687,691,692,696],'w':[1.128,0.794,0.405,0.202,0.711,7.963,0.042]},'initial':0,'monitored':0,'temp':[3.7,2.76,4.99,8.29,9.38,12.78,14.12,14.03,11.09,9.64,8.52,8.73]},
		{'area':1.987,'action':1.65,'capacity':57.08,'local':{'p':[695,697,700,704,705],'w':[1.149,2.066,1.135,0.552,0.928]},'dispersal':{'p':[693,694,695,697,700,704,705],'w':[1.987,0.064,0.585,0.89,0.55,0.332,0.392]},'initial':0,'monitored':0,'temp':[4.06,3.09,5.2,8.43,9.62,12.84,14.22,14.12,11.01,9.72,8.77,8.99]},
		{'area':3.283,'action':1.05,'capacity':84.67,'local':{'p':[697,700,701],'w':[2.273,0.962,0.811]},'dispersal':{'p':[168,677,679,693,694,697,700,701],'w':[1.354,0.132,0.007,0.024,3.283,0.832,0.461,0.456]},'initial':0,'monitored':0,'temp':[3.85,2.85,4.96,8.19,9.35,12.61,14,13.89,10.82,9.51,8.57,8.79]},
		{'area':3.546,'action':0.29,'capacity':63.67,'local':{'p':[693,697,704,847],'w':[1.149,0.39,2.275,0.706]},'dispersal':{'p':[693,695,697,704,844,847],'w':[0.49,3.546,0.243,0.956,0.001,0.389]},'initial':0,'monitored':0,'temp':[4.13,3.18,5.29,8.52,9.75,12.94,14.29,14.2,11.09,9.8,8.85,9.07]},
		{'area':2.472,'action':0.92,'capacity':52.51,'local':{'p':[167,168,685,688],'w':[1.51,1.092,1.351,0.486]},'dispersal':{'p':[167,168,685,688,692,696],'w':[0.657,0.441,0.518,0.293,0.097,2.472]},'initial':0,'monitored':0,'temp':[4,3.03,5.21,8.48,9.56,12.91,14.28,14.15,11.11,9.74,8.73,8.93]},
		{'area':1.492,'action':0.59,'capacity':39.06,'local':{'p':[693,694,695,700],'w':[2.066,2.273,0.39,0.327]},'dispersal':{'p':[693,694,695,697,700],'w':[0.77,0.945,0.247,1.492,0.335]},'initial':0,'monitored':0,'temp':[4.05,3.07,5.19,8.42,9.61,12.84,14.22,14.1,11,9.71,8.76,8.97]},
		{'area':3.441,'action':1.78,'capacity':91.91,'local':{'p':[702,706,716,840,846],'w':[1.275,0.415,1.639,1.895,2.146]},'dispersal':{'p':[698,702,706,710,716,840,846],'w':[3.441,0.553,0.276,0.025,0.726,0.909,0.961]},'initial':0,'monitored':0,'temp':[4.35,3.52,5.66,8.89,10.03,13.3,14.69,14.63,11.53,10.11,9.08,9.37]},
		{'area':2.545,'action':0.52,'capacity':62.96,'local':{'p':[71,701,702,703],'w':[2.067,2.03,0.25,3.016]},'dispersal':{'p':[71,699,701,702,703,717],'w':[0.82,2.545,1.067,0.295,1.303,0.009]},'initial':0,'monitored':0,'temp':[4.32,3.45,5.64,8.86,10,13.3,14.7,14.59,11.5,10.09,9.06,9.32]},
		{'area':2.301,'action':0.87,'capacity':55.12,'local':{'p':[693,694,697,701,705],'w':[1.135,0.962,0.327,2.267,1.63]},'dispersal':{'p':[71,168,693,694,697,700,701,705],'w':[0.128,0.02,0.482,0.535,0.157,2.301,0.982,0.706]},'initial':0,'monitored':0,'temp':[3.97,3.01,5.13,8.35,9.52,12.77,14.16,14.06,10.98,9.66,8.7,8.93]},
		{'area':6.702,'action':0.71,'capacity':82.11,'local':{'p':[71,168,672,683,694,699,700,703,705],'w':[0.894,0.206,1.046,0.796,0.811,2.03,2.267,0.743,0.064]},'dispersal':{'p':[71,166,168,672,677,678,679,682,683,684,694,699,700,701,703,705,706,707],'w':[0.462,0.103,0.07,0.373,0.147,0.372,0.491,0.062,0.526,0.403,0.304,0.764,0.903,6.702,0.36,0.155,0.003,0.001]},'initial':0,'monitored':0,'temp':[4.05,3.…
		{'area':3.325,'action':1.7,'capacity':83.03,'local':{'p':[71,169,698,699,703,706,707,716,717],'w':[1.388,0.59,1.275,0.25,0.335,0.596,0.826,1.879,0.112]},'dispersal':{'p':[71,169,698,699,702,703,706,707,716,717],'w':[0.538,0.318,0.609,0.171,3.325,0.208,0.35,0.292,0.808,0.109]},'initial':0,'monitored':0,'temp':[4.36,3.52,5.66,8.9,10.03,13.31,14.7,14.64,11.54,10.13,9.09,9.37]},
		{'area':4.775,'action':1.55,'capacity':126.63,'local':{'p':[683,699,701,702,711,717],'w':[2.542,3.016,0.743,0.335,0.18,2.403]},'dispersal':{'p':[71,169,683,699,701,702,703,711,717],'w':[0.016,0.078,1.097,1.095,0.524,0.285,4.775,0.195,0.889]},'initial':0,'monitored':0,'temp':[4.53,3.7,5.93,9.17,10.28,13.61,15.02,14.89,11.79,10.33,9.27,9.54]},
		{'area':4.025,'action':2.14,'capacity':102.21,'local':{'p':[693,695,705,706,844,847],'w':[0.552,2.275,1.729,0.675,2.573,0.361]},'dispersal':{'p':[693,695,704,705,706,844,847],'w':[0.324,0.993,4.025,0.69,0.405,1.036,0.31]},'initial':0,'monitored':0,'temp':[4.13,3.21,5.32,8.54,9.75,12.96,14.32,14.25,11.14,9.82,8.86,9.1]},
		{'area':1.945,'action':1.3,'capacity':54.96,'local':{'p':[71,693,700,701,704,706],'w':[0.347,0.928,1.63,0.064,1.729,0.985]},'dispersal':{'p':[71,693,700,701,704,705,706,707],'w':[0.204,0.507,0.624,0.15,0.804,1.945,0.448,0.032]},'initial':0,'monitored':0,'temp':[4.14,3.2,5.33,8.55,9.74,12.96,14.34,14.25,11.15,9.83,8.86,9.09]},
		{'area':2.339,'action':1.14,'capacity':63.3,'local':{'p':[71,698,702,704,705,707,844,846],'w':[0.03,0.415,0.596,0.675,0.985,1.831,0.383,1.11]},'dispersal':{'p':[71,698,701,702,704,705,706,707,844,846],'w':[0.227,0.278,0.003,0.337,0.338,0.496,2.339,0.541,0.223,0.47]},'initial':0,'monitored':0,'temp':[4.2,3.3,5.43,8.65,9.83,13.06,14.44,14.38,11.28,9.93,8.93,9.18]},
		{'area':0.699,'action':0.02,'capacity':17.36,'local':{'p':[71,702,706],'w':[1.698,0.826,1.831]},'dispersal':{'p':[71,701,702,705,706,707],'w':[0.763,0.002,0.512,0.191,0.776,0.699]},'initial':0,'monitored':0,'temp':[4.21,3.32,5.46,8.67,9.85,13.09,14.48,14.41,11.32,9.95,8.95,9.2]},
		{'area':3.28,'action':0.26,'capacity':83.15,'local':{'p':[165,169,675,709,712,714],'w':[0.371,0.713,1.039,1.36,1.948,1.927]},'dispersal':{'p':[165,169,675,708,709,712,714],'w':[0.262,0.434,0.542,3.28,0.686,0.715,0.807]},'initial':0,'monitored':0,'temp':[5.08,4.38,6.58,9.98,10.91,14.34,15.75,15.65,12.5,10.92,9.74,10.08]},
		{'area':6.677,'action':0.74,'capacity':169.99,'local':{'p':[169,170,708,710,714,715,721,841],'w':[0.884,0.728,1.36,0.658,1.871,2.512,0.982,0.978]},'dispersal':{'p':[169,170,708,709,710,714,715,721,723,841],'w':[0.448,0.404,0.574,6.677,0.362,0.753,1.013,0.474,0.008,0.453]},'initial':0,'monitored':0,'temp':[5.14,4.49,6.57,10.06,10.83,14.34,15.75,15.7,12.51,10.91,9.73,10.11]},
		{'area':4.64,'action':0.8,'capacity':119.63,'local':{'p':[169,709,716,840,841],'w':[1.569,0.658,2.897,1.15,2.536]},'dispersal':{'p':[169,698,709,710,716,840,841],'w':[0.764,0.021,0.387,4.64,1.172,0.616,1.067]},'initial':0,'monitored':0,'temp':[4.74,4.01,6.12,9.48,10.43,13.82,15.22,15.17,12.03,10.52,9.41,9.74]},
		{'area':1.682,'action':0.03,'capacity':41.34,'local':{'p':[165,683,703,713,717],'w':[1.115,1.102,0.18,1.248,1.714]},'dispersal':{'p':[165,169,683,703,711,713,717],'w':[0.601,0.067,0.576,0.201,1.682,0.518,0.681]},'initial':0,'monitored':0,'temp':[4.82,4.05,6.3,9.59,10.65,14.03,15.44,15.3,12.18,10.66,9.54,9.83]},
		{'area':1.718,'action':0.03,'capacity':42.64,'local':{'p':[165,169,708,713],'w':[1.324,1.132,1.948,1.118]},'dispersal':{'p':[165,169,675,708,712,713],'w':[0.683,0.598,0.001,0.939,1.718,0.49]},'initial':0,'monitored':0,'temp':[4.97,4.24,6.46,9.81,10.8,14.2,15.62,15.5,12.36,10.81,9.65,9.97]},
		{'area':0.744,'action':0.66,'capacity':21.9,'local':{'p':[165,169,711,712,717],'w':[0.599,0.567,1.248,1.118,0.193]},'dispersal':{'p':[165,169,711,712,713,717],'w':[0.43,0.364,0.506,0.505,0.744,0.186]},'initial':0,'monitored':0,'temp':[4.88,4.13,6.36,9.68,10.7,14.09,15.5,15.38,12.25,10.72,9.58,9.89]},
		{'area':2.992,'action':0.21,'capacity':75.42,'local':{'p':[675,708,709,721,723],'w':[0.775,1.927,1.871,0.289,2.191]},'dispersal':{'p':[675,708,709,714,721,723],'w':[0.466,0.835,0.871,2.992,0.275,0.914]},'initial':0,'monitored':0,'temp':[5.14,4.46,6.61,10.07,10.91,14.39,15.81,15.72,12.55,10.95,9.75,10.12]},
		{'area':4.236,'action':0.78,'capacity':108.14,'local':{'p':[170,709,837,841,843],'w':[1.452,2.512,0.899,0.961,2.685]},'dispersal':{'p':[170,186,709,715,718,837,841,843],'w':[0.671,0.025,1.113,4.236,0.011,0.479,0.545,1.055]},'initial':0,'monitored':0,'temp':[5.05,4.41,6.41,9.96,10.61,14.18,15.6,15.58,12.38,10.77,9.59,10]},
		{'area':2.849,'action':0.42,'capacity':72.44,'local':{'p':[169,698,702,710,840],'w':[0.847,1.639,1.879,2.897,0.262]},'dispersal':{'p':[169,698,702,710,716,840],'w':[0.532,0.69,0.84,1.164,2.849,0.286]},'initial':0,'monitored':0,'temp':[4.53,3.74,5.87,9.16,10.21,13.53,14.93,14.88,11.76,10.3,9.23,9.53]},
		{'area':2.067,'action':0.19,'capacity':51.86,'local':{'p':[169,702,703,711,713],'w':[2.025,0.112,2.403,1.714,0.193]},'dispersal':{'p':[169,683,699,702,703,711,713,717],'w':[0.879,0.069,0.003,0.226,1.032,0.672,0.2,2.067]},'initial':0,'monitored':0,'temp':[4.71,3.92,6.14,9.42,10.49,13.84,15.25,15.13,12.02,10.52,9.42,9.72]},
		{'area':3.257,'action':0.51,'capacity':83.6,'local':{'p':[170,722,837,839],'w':[2.705,1.482,2.524,1.126]},'dispersal':{'p':[170,715,718,722,837,839],'w':[1.175,0.044,3.257,0.73,1.102,0.582]},'initial':0,'monitored':0,'temp':[5.08,4.48,6.33,10.04,10.42,14.17,15.61,15.61,12.35,10.71,9.51,9.99]},
		{'area':5.038,'action':2.52,'capacity':137.45,'local':{'p':[70,659,666,671,720,722,728],'w':[0.366,1.151,0.323,1.086,1.49,2.675,1.628]},'dispersal':{'p':[70,659,666,671,719,720,722,728],'w':[0.278,0.515,0.219,0.48,5.038,0.684,1.145,0.667]},'initial':0,'monitored':0,'temp':[5.23,4.58,6.63,10.22,10.85,14.49,15.94,15.84,12.62,10.98,9.74,10.18]},
		{'area':3.632,'action':1.96,'capacity':100.25,'local':{'p':[666,719,721,722,723],'w':[2.336,1.49,2.443,0.503,1.054]},'dispersal':{'p':[170,666,669,671,719,720,721,722,723],'w':[0.11,0.986,0.058,0.005,0.675,3.632,0.935,0.29,0.564]},'initial':0,'monitored':0,'temp':[5.21,4.56,6.62,10.19,10.86,14.45,15.88,15.81,12.6,10.97,9.74,10.16]},
		{'area':3.699,'action':2.06,'capacity':102.31,'local':{'p':[170,709,714,720,722,723],'w':[2.734,0.982,0.289,2.443,0.032,1.561]},'dispersal':{'p':[170,709,714,720,721,722,723],'w':[1.129,0.514,0.197,1.011,3.699,0.183,0.669]},'initial':0,'monitored':0,'temp':[5.19,4.55,6.57,10.15,10.78,14.39,15.81,15.76,12.55,10.92,9.71,10.13]},
		{'area':5.347,'action':1.62,'capacity':140.65,'local':{'p':[70,170,718,719,720,721,726,839],'w':[0.846,1.21,1.482,2.675,0.503,0.032,1.811,0.465]},'dispersal':{'p':[70,170,718,719,720,721,722,726,728,839],'w':[0.472,0.512,0.617,1.08,0.287,0.09,5.347,0.768,0.001,0.281]},'initial':0,'monitored':0,'temp':[5.3,4.7,6.63,10.32,10.76,14.49,15.94,15.89,12.62,10.96,9.73,10.21]},
		{'area':4.182,'action':1.24,'capacity':109.91,'local':{'p':[666,669,675,714,720,721],'w':[0.169,1.532,1.584,2.191,1.054,1.561]},'dispersal':{'p':[666,669,673,675,709,714,720,721,723],'w':[0.148,0.666,0.081,0.709,0.023,0.986,0.451,0.707,4.182]},'initial':0,'monitored':0,'temp':[5.17,4.48,6.64,10.11,10.95,14.45,15.87,15.77,12.59,10.99,9.77,10.14]},
		{'area':3.809,'action':1.56,'capacity':102.69,'local':{'p':[70,727,728,731,830],'w':[2.403,2.254,0.823,2.7,0.525]},'dispersal':{'p':[70,724,725,727,728,729,730,731,830],'w':[1.036,3.809,0.269,1.026,0.279,0.077,0.083,1.198,0.291]},'initial':0,'monitored':0,'temp':[5.33,4.7,6.78,10.36,11,14.69,16.15,16.03,12.76,11.09,9.83,10.32]},
		{'area':5.472,'action':1.41,'capacity':95.85,'local':{'p':[653,655,729,731,732],'w':[1.161,1.361,1.496,1.115,1.927]},'dispersal':{'p':[36,37,648,649,650,651,653,655,724,725,728,729,731,732],'w':[0.01,0.004,0.263,0.053,0.078,0.326,0.477,0.545,0.185,5.472,0.171,0.608,0.527,0.895]},'initial':0,'monitored':0,'temp':[5.01,4.24,6.52,9.9,10.91,14.39,15.86,15.7,12.53,10.89,9.63,10.06]},
		{'area':2.877,'action':1.9,'capacity':80.87,'local':{'p':[70,722,830,833,839],'w':[0.648,1.811,2.782,0.056,2.104]},'dispersal':{'p':[70,722,726,830,831,832,833,839],'w':[0.402,0.836,2.877,1.151,0.041,0.001,0.153,0.858]},'initial':0,'monitored':0,'temp':[5.29,4.7,6.62,10.31,10.72,14.49,15.95,15.89,12.61,10.94,9.71,10.21]},
		{'area':4.172,'action':1.98,'capacity':114.14,'local':{'p':[185,724,730,731],'w':[1.167,2.254,3.361,2.373]},'dispersal':{'p':[70,184,185,724,727,730,731,830],'w':[0.001,0.084,0.63,1.097,4.172,1.243,1.108,0.15]},'initial':0,'monitored':0,'temp':[5.25,4.62,6.72,10.26,10.95,14.63,16.09,15.97,12.7,11.03,9.78,10.27]},
		{'area':3.755,'action':1.37,'capacity':99.48,'local':{'p':[70,659,719,724,729],'w':[2.548,1.022,1.628,0.823,1.895]},'dispersal':{'p':[70,659,719,722,724,725,728,729,731],'w':[1.15,0.506,0.783,0.003,0.391,0.215,3.755,0.922,0.017]},'initial':0,'monitored':0,'temp':[5.23,4.56,6.66,10.21,10.91,14.54,16,15.87,12.65,11,9.74,10.2]},
		{'area':3.014,'action':2.57,'capacity':87.72,'local':{'p':[654,655,659,725,728],'w':[0.945,1.492,0.716,1.496,1.895]},'dispersal':{'p':[654,655,659,724,725,728,729],'w':[0.459,0.617,0.391,0.052,0.735,1.024,3.014]},'initial':0,'monitored':0,'temp':[5.07,4.33,6.52,9.98,10.84,14.39,15.85,15.71,12.52,10.89,9.63,10.07]},
		{'area':2.304,'action':1.16,'capacity':61.54,'local':{'p':[185,727,832],'w':[0.635,3.361,2.974]},'dispersal':{'p':[185,724,727,730,830,832],'w':[0.478,0.104,1.424,2.304,0.441,1.179]},'initial':0,'monitored':0,'temp':[5.32,4.72,6.74,10.35,10.91,14.64,16.11,16.01,12.72,11.04,9.79,10.3]},
		{'area':11.363,'action':4.77,'capacity':299.48,'local':{'p':[171,184,185,724,725,727,732,825],'w':[3.723,1.507,0.141,2.7,1.115,2.373,1.33,0.909]},'dispersal':{'p':[171,184,185,724,725,727,728,731,732,825],'w':[1.515,0.657,0.165,1.104,0.572,0.975,0.019,11.363,0.564,0.486]},'initial':0,'monitored':0,'temp':[5.04,4.34,6.56,9.98,10.92,14.47,15.94,15.79,12.57,10.91,9.66,10.13]},
		{'area':3.152,'action':1.63,'capacity':85.23,'local':{'p':[37,171,725,731],'w':[0.136,1.327,1.927,1.33]},'dispersal':{'p':[36,37,171,649,651,725,731,732],'w':[0.588,0.137,0.493,0.003,0.415,1.11,0.675,3.152]},'initial':0,'monitored':0,'temp':[4.96,4.19,6.51,9.86,10.93,14.39,15.87,15.7,12.53,10.88,9.62,10.06]},
		{'area':1.845,'action':1.01,'capacity':47.16,'local':{'p':[8,39,41,42,51,172,734,739],'w':[1.678,0.816,0.368,1.936,0.415,0.5,3.325,0.35]},'dispersal':{'p':[8,39,41,42,44,51,172,733,734,739],'w':[0.544,0.456,0.44,0.814,0.052,0.331,0.215,1.845,1.122,0.248]},'initial':0,'monitored':0,'temp':[4.58,3.86,6.36,9.41,10.9,14.21,15.83,15.55,12.43,10.75,9.51,9.97]},
		{'area':3.386,'action':0.7,'capacity':86.05,'local':{'p':[41,643,733,739],'w':[2.491,0.828,3.325,1.108]},'dispersal':{'p':[8,25,39,41,42,172,643,733,734,739],'w':[0.045,0.04,0.006,1.079,0.007,0.007,0.305,1.394,3.386,0.508]},'initial':0,'monitored':0,'temp':[4.67,3.97,6.47,9.52,11.01,14.32,15.95,15.65,12.53,10.85,9.59,10.05]},
		{'area':3.271,'action':0.27,'capacity':82.27,'local':{'p':[645,736,738,743,746],'w':[1.241,0.771,1.781,2.264,1.156]},'dispersal':{'p':[645,735,736,738,739,743,746],'w':[0.624,3.271,0.386,0.733,0.03,1.024,0.59]},'initial':0,'monitored':0,'temp':[5.11,4.52,7.09,10.18,11.66,15.03,16.64,16.3,13.16,11.38,10.07,10.53]},
		{'area':3.199,'action':0.79,'capacity':82.47,'local':{'p':[51,172,735,737,738,746],'w':[0.297,0.576,0.771,2.219,1.028,2.527]},'dispersal':{'p':[51,172,735,736,737,738,746,810],'w':[0.337,0.228,0.428,3.199,0.901,0.405,1.06,0.109]},'initial':0,'monitored':0,'temp':[4.98,4.36,6.92,10.03,11.48,14.86,16.48,16.17,13,11.23,9.94,10.4]},
		{'area':4.711,'action':3.32,'capacity':132.07,'local':{'p':[48,51,736,746,810,813],'w':[1.772,1.363,2.219,0.1,1.067,2.457]},'dispersal':{'p':[46,48,51,172,736,737,746,810,813],'w':[0.025,0.718,0.71,0.006,0.89,4.711,0.135,0.531,1.069]},'initial':0,'monitored':0,'temp':[4.8,4.16,6.7,9.81,11.27,14.63,16.24,15.96,12.79,11.03,9.76,10.23]},
		{'area':1.575,'action':0.07,'capacity':39.71,'local':{'p':[172,645,735,736,739],'w':[1.363,0.224,1.781,1.028,0.904]},'dispersal':{'p':[172,645,735,736,738,739],'w':[0.591,0.256,0.765,0.597,1.575,0.421]},'initial':0,'monitored':0,'temp':[5.02,4.4,6.96,10.04,11.52,14.88,16.5,16.17,13.02,11.26,9.97,10.43]},
		{'area':2.144,'action':0.08,'capacity':52.22,'local':{'p':[172,645,733,734,738],'w':[1.559,0.804,0.35,1.108,0.904]},'dispersal':{'p':[172,645,733,734,735,738,739],'w':[0.65,0.405,0.254,0.472,0.032,0.435,2.144]},'initial':0,'monitored':0,'temp':[4.91,4.26,6.8,9.87,11.35,14.69,16.31,15.99,12.86,11.13,9.85,10.3]},
		{'area':3.352,'action':1.06,'capacity':88.05,'local':{'p':[638,745,749],'w':[3.53,2.939,0.694]},'dispersal':{'p':[638,740,745,749,751],'w':[1.59,3.352,1.221,0.614,0.298]},'initial':0,'monitored':0,'temp':[5.16,4.56,7.12,10.31,11.82,15.19,16.77,16.45,13.32,11.49,10.16,10.62]},
		{'area':0.015,'action':0,'capacity':0.36,'local':{'p':[],'w':[]},'dispersal':{'p':[741,742,743],'w':[0.015,0.033,0.676]},'initial':0,'monitored':0,'temp':[5.13,4.54,7.1,10.23,11.71,15.08,16.69,16.36,13.21,11.42,10.11,10.57]},
		{'area':0.033,'action':0,'capacity':0.81,'local':{'p':[],'w':[]},'dispersal':{'p':[741,742,743],'w':[0.015,0.033,0.8]},'initial':0,'monitored':0,'temp':[5.13,4.54,7.1,10.23,11.71,15.08,16.69,16.36,13.21,11.41,10.11,10.57]},
		{'area':4.685,'action':0.58,'capacity':117.19,'local':{'p':[158,173,645,735,746],'w':[1.254,1.102,1.158,2.264,0.386]},'dispersal':{'p':[158,173,638,639,645,735,741,742,743,745,746],'w':[0.541,0.429,0.805,0.065,0.567,0.9,0.015,0.033,4.685,0.176,0.278]},'initial':0,'monitored':0,'temp':[5.15,4.55,7.11,10.23,11.72,15.08,16.69,16.35,13.22,11.43,10.12,10.57]},
		{'area':5.105,'action':0,'capacity':124.54,'local':{'p':[173,746,750,751,803,806,810],'w':[2.249,0.332,1.225,1.418,0.342,1.846,0.817]},'dispersal':{'p':[173,744,745,746,750,751,803,805,806,810],'w':[0.856,5.105,0.374,0.246,0.538,0.595,0.22,0.009,0.812,0.368]},'initial':0,'monitored':0,'temp':[5.09,4.52,7.09,10.27,11.74,15.15,16.75,16.43,13.25,11.4,10.1,10.56]},
		{'area':5.459,'action':0.17,'capacity':135.43,'local':{'p':[638,740],'w':[0.97,2.939]},'dispersal':{'p':[173,638,740,743,744,745,751],'w':[0.756,0.272,1.193,0.196,0.303,5.459,0.979]},'initial':0,'monitored':0,'temp':[5.14,4.55,7.11,10.3,11.78,15.17,16.76,16.44,13.29,11.45,10.14,10.6]},
		{'area':5.502,'action':0.16,'capacity':137.93,'local':{'p':[173,735,736,737,743,744,810],'w':[2.12,1.156,2.527,0.1,0.386,0.332,2.834]},'dispersal':{'p':[173,735,736,737,743,744,746,810],'w':[0.855,0.529,0.954,0.2,0.264,0.26,5.502,1.216]},'initial':0,'monitored':0,'temp':[5.05,4.46,7.03,10.16,11.62,15.01,16.62,16.31,13.14,11.33,10.03,10.49]},
		{'area':4.457,'action':0.36,'capacity':43.09,'local':{'p':[179,748,750,752,794,798],'w':[0.345,1.535,0.604,2.274,0.267,1.94]},'dispersal':{'p':[69,179,747,748,750,752,762,794,798],'w':[0.392,0.507,4.457,0.657,0.396,0.968,0.016,0.243,0.787]},'initial':0,'monitored':0,'temp':[5.26,4.7,7.3,10.46,12.03,15.4,17,16.68,13.52,11.61,10.23,10.72]},
		{'area':4.294,'action':0.05,'capacity':18.8,'local':{'p':[69,632,747,752,759,762],'w':[2.82,1.156,1.535,0.295,1.852,0.734]},'dispersal':{'p':[69,632,747,748,749,752,759,762],'w':[1.183,0.547,0.659,4.294,0.04,0.216,0.802,0.321]},'initial':0,'monitored':0,'temp':[5.22,4.62,7.21,10.42,12,15.37,16.94,16.64,13.47,11.58,10.2,10.68]},
		{'area':4.695,'action':0.13,'capacity':45.21,'local':{'p':[69,631,638,740],'w':[1.11,1.932,0.557,0.694]},'dispersal':{'p':[69,157,629,631,632,633,638,740,748,749,751],'w':[0.419,0.515,0.009,0.81,0.997,0.025,0.324,0.493,0.048,4.695,0.449]},'initial':0,'monitored':0,'temp':[5.16,4.56,7.11,10.33,11.88,15.22,16.78,16.47,13.35,11.51,10.15,10.62]},
		{'area':6.009,'action':2.38,'capacity':154.09,'local':{'p':[179,744,747,751,800,805,806],'w':[0.899,1.225,0.604,2.546,0.54,2.377,0.267]},'dispersal':{'p':[69,179,744,747,750,751,800,805,806],'w':[0.622,0.446,0.608,0.259,6.009,0.955,0.287,0.885,0.233]},'initial':0,'monitored':0,'temp':[5.17,4.61,7.2,10.37,11.88,15.28,16.88,16.56,13.38,11.5,10.17,10.64]},
		{'area':5.717,'action':0,'capacity':138.69,'local':{'p':[744,750],'w':[1.418,2.546]},'dispersal':{'p':[69,740,744,745,749,750,751],'w':[0.886,0.304,0.601,0.91,0.41,1.151,5.717]},'initial':0,'monitored':0,'temp':[5.16,4.57,7.15,10.35,11.86,15.26,16.84,16.53,13.36,11.49,10.16,10.63]},
		{'area':2.694,'action':0,'capacity':5.73,'local':{'p':[747,748,762,794,795],'w':[2.274,0.295,0.878,0.542,1.126]},'dispersal':{'p':[747,748,752,761,762,794,795,798],'w':[0.895,0.268,2.694,0.564,0.451,0.36,0.532,0.019]},'initial':0,'monitored':0,'temp':[5.31,4.72,7.33,10.5,12.11,15.47,17.06,16.75,13.58,11.66,10.26,10.75]},
		{'area':1.751,'action':1.17,'capacity':23.28,'local':{'p':[758,763],'w':[1.406,1.691]},'dispersal':{'p':[174,753,754,755,757,758,763,773,786],'w':[0.443,1.751,0.167,0.051,0.011,0.58,0.764,0.056,0.464]},'initial':0,'monitored':0,'temp':[5.17,4.53,7.14,10.3,11.98,15.32,16.93,16.62,13.44,11.54,10.11,10.6]},
		{'area':0.167,'action':0.21,'capacity':5.06,'local':{'p':[],'w':[]},'dispersal':{'p':[174,753,754,755,757,786],'w':[0.094,0.538,0.167,0.054,0.122,0.174]},'initial':0,'monitored':0,'temp':[5.33,4.7,7.33,10.5,12.18,15.53,17.14,16.82,13.62,11.7,10.26,10.76]},
		{'area':0.06,'action':0,'capacity':1.38,'local':{'p':[],'w':[]},'dispersal':{'p':[174,753,754,755,757,786],'w':[0.302,0.069,0.138,0.06,0.32,0.052]},'initial':0,'monitored':0,'temp':[5.39,4.78,7.41,10.57,12.25,15.6,17.2,16.88,13.69,11.76,10.32,10.82]},
		{'area':3.384,'action':4.42,'capacity':105.93,'local':{'p':[622,635,760,764,765,766],'w':[2.492,0.519,1.295,0.835,0.377,0.788]},'dispersal':{'p':[622,624,626,632,635,756,759,760,764,765,766],'w':[1.018,0.001,0.077,0.068,0.228,3.384,0.524,0.478,0.322,0.192,0.441]},'initial':0,'monitored':0,'temp':[4.63,3.94,6.47,9.67,11.32,14.6,16.19,15.92,12.82,10.99,9.6,10.09]},
		{'area':5.45,'action':1.55,'capacity':113.96,'local':{'p':[794,795],'w':[0.264,2.09]},'dispersal':{'p':[174,178,753,754,755,757,784,786,788,794,795],'w':[0.282,0.382,0.002,0.114,0.06,5.45,0.412,1.074,0.573,0.117,0.876]},'initial':0,'monitored':0,'temp':[5.28,4.72,7.34,10.43,12.11,15.42,17.07,16.71,13.56,11.66,10.23,10.72]},
		{'area':1.564,'action':0.42,'capacity':33.57,'local':{'p':[753,760,763,764,765],'w':[1.406,0.734,0.448,0.704,0.655]},'dispersal':{'p':[174,753,758,759,760,763,764,765],'w':[0.559,0.56,1.564,0.088,0.328,0.324,0.286,0.348]},'initial':0,'monitored':0,'temp':[4.98,4.32,6.9,10.08,11.75,15.07,16.67,16.38,13.22,11.34,9.93,10.42]},
		{'area':6.349,'action':6.76,'capacity':127.18,'local':{'p':[174,632,748,762],'w':[0.677,2.539,1.852,2.594]},'dispersal':{'p':[174,632,635,748,756,758,759,760,762],'w':[0.341,1.11,0.11,0.837,0.459,0.097,6.349,0.504,1.002]},'initial':0,'monitored':0,'temp':[5.05,4.42,6.99,10.2,11.82,15.15,16.72,16.43,13.29,11.42,10.02,10.5]},
		{'area':1.082,'action':0.66,'capacity':22.21,'local':{'p':[756,758,764],'w':[1.295,0.734,0.748]},'dispersal':{'p':[174,756,758,759,760,764],'w':[0.118,0.631,0.35,0.662,1.082,0.37]},'initial':0,'monitored':0,'temp':[4.87,4.21,6.77,9.96,11.61,14.92,16.51,16.23,13.09,11.23,9.83,10.32]},
		{'area':1.741,'action':0.13,'capacity':8.51,'local':{'p':[174,762,795],'w':[1.217,1.366,1.11]},'dispersal':{'p':[174,752,761,762,795],'w':[0.626,0.663,1.741,0.667,0.564]},'initial':0,'monitored':0,'temp':[5.33,4.72,7.33,10.51,12.15,15.51,17.1,16.79,13.61,11.69,10.27,10.77]},
		{'area':2.035,'action':0.25,'capacity':12.15,'local':{'p':[174,748,752,759,761],'w':[0.777,0.734,0.878,2.594,1.366]},'dispersal':{'p':[174,747,748,752,759,761,762],'w':[0.417,0.009,0.461,0.389,1.193,0.561,2.035]},'initial':0,'monitored':0,'temp':[5.2,4.58,7.17,10.37,11.99,15.35,16.93,16.63,13.46,11.56,10.16,10.64]},
		{'area':5.794,'action':1.63,'capacity':123.27,'local':{'p':[619,753,758,765,766,772],'w':[0.893,1.691,0.448,0.88,1.401,1.242]},'dispersal':{'p':[175,615,619,753,758,763,765,766,772,773,786],'w':[0.049,0.017,0.423,0.668,0.253,5.794,0.376,0.606,0.53,0.962,0.17]},'initial':0,'monitored':0,'temp':[4.77,4.1,6.69,9.84,11.52,14.84,16.48,16.15,13,11.16,9.73,10.22]},
		{'area':0.747,'action':0.32,'capacity':20.24,'local':{'p':[756,758,760,765],'w':[0.835,0.704,0.748,1.395]},'dispersal':{'p':[756,758,760,764,765,766],'w':[0.483,0.44,0.362,0.747,0.676,0.012]},'initial':0,'monitored':0,'temp':[4.73,4.05,6.6,9.78,11.45,14.75,16.35,16.07,12.94,11.09,9.69,10.18]},
		{'area':1.496,'action':2.12,'capacity':47.54,'local':{'p':[756,758,763,764,766],'w':[0.377,0.655,0.88,1.395,1.993]},'dispersal':{'p':[756,758,763,764,765,766],'w':[0.338,0.383,0.517,0.486,1.496,0.9]},'initial':0,'monitored':0,'temp':[4.65,3.96,6.51,9.69,11.35,14.66,16.26,15.98,12.86,11.01,9.61,10.1]},
		{'area':4.242,'action':8.06,'capacity':144.38,'local':{'p':[615,619,622,624,756,763,765],'w':[2.145,0.24,0.371,1.25,0.788,1.401,1.993]},'dispersal':{'p':[615,619,622,624,756,763,764,765,766],'w':[0.851,0.236,0.263,0.57,0.398,0.691,0.002,0.752,4.242]},'initial':0,'monitored':0,'temp':[4.35,3.64,6.16,9.33,11,14.28,15.9,15.62,12.52,10.72,9.33,9.82]},
		{'area':1.465,'action':0.47,'capacity':35.98,'local':{'p':[175,769,770,773,775],'w':[1.474,0.572,0.946,1.405,0.58]},'dispersal':{'p':[68,175,767,769,770,773,775],'w':[0.144,0.688,1.465,0.316,0.352,0.658,0.34]},'initial':0,'monitored':0,'temp':[4.56,3.88,6.51,9.63,11.35,14.66,16.37,15.98,12.79,11.02,9.56,10.03]},
		{'area':2.598,'action':0.23,'capacity':62.52,'local':{'p':[68,175,613,772,774],'w':[1.469,1.651,1.134,0.411,1.831]},'dispersal':{'p':[68,154,175,613,768,772,774],'w':[0.706,0.004,0.737,0.6,2.598,0.297,0.72]},'initial':0,'monitored':0,'temp':[4.14,3.42,6,9.14,10.81,14.11,15.81,15.45,12.33,10.56,9.14,9.61]},
		{'area':0.685,'action':0.31,'capacity':15.4,'local':{'p':[767,770,771,773,783],'w':[0.572,0.417,1.354,1.05,0.274]},'dispersal':{'p':[767,769,770,771,773,782,783],'w':[0.295,0.685,0.298,0.538,0.507,0.041,0.301]},'initial':0,'monitored':0,'temp':[4.77,4.11,6.77,9.88,11.61,14.94,16.64,16.24,13.03,11.25,9.77,10.24]},
		{'area':0.761,'action':0.55,'capacity':19.66,'local':{'p':[767,769,771,775,776],'w':[0.946,0.417,0.764,1.457,0.279]},'dispersal':{'p':[767,769,770,771,775,776],'w':[0.544,0.193,0.761,0.354,0.67,0.284]},'initial':0,'monitored':0,'temp':[4.57,3.89,6.53,9.65,11.38,14.7,16.41,16.02,12.81,11.04,9.58,10.05]},
		{'area':1.019,'action':0.17,'capacity':25.78,'local':{'p':[769,770,776,782,783],'w':[1.354,0.764,0.523,1.427,0.2]},'dispersal':{'p':[769,770,771,773,775,776,782,783],'w':[0.568,0.387,1.019,0.031,0.015,0.351,0.619,0.263]},'initial':0,'monitored':0,'temp':[4.74,4.09,6.75,9.86,11.59,14.92,16.63,16.23,13,11.23,9.75,10.22]},
		{'area':3.711,'action':3.45,'capacity':108.3,'local':{'p':[175,617,619,763,768,774],'w':[1.77,0.469,2.341,1.242,0.411,1.29]},'dispersal':{'p':[175,617,619,763,768,772,773,774],'w':[0.739,0.309,0.972,0.573,0.237,3.711,0.196,0.511]},'initial':0,'monitored':0,'temp':[4.32,3.61,6.18,9.32,10.99,14.3,15.97,15.62,12.52,10.72,9.31,9.78]},
		{'area':5.795,'action':1.58,'capacity':145.18,'local':{'p':[175,767,769,783,786],'w':[1.746,1.405,1.05,1.489,2.363]},'dispersal':{'p':[175,753,763,767,769,771,772,773,783,786],'w':[0.757,0.089,0.972,0.544,0.478,0.027,0.145,5.795,0.669,0.993]},'initial':0,'monitored':0,'temp':[4.84,4.19,6.83,9.96,11.67,14.99,16.67,16.28,13.1,11.29,9.82,10.3]},
		{'area':2.172,'action':0.73,'capacity':56.92,'local':{'p':[154,613,617,768,772],'w':[0.789,0.25,1.757,1.831,1.29]},'dispersal':{'p':[154,613,617,768,772,774],'w':[0.379,0.25,0.831,0.822,0.635,2.172]},'initial':0,'monitored':0,'temp':[4.05,3.31,5.87,9.02,10.67,13.96,15.65,15.3,12.22,10.44,9.04,9.51]},
		{'area':4.768,'action':3.2,'capacity':128.04,'local':{'p':[68,175,176,767,770,776],'w':[3.366,0.006,0.201,0.58,1.457,3.315]},'dispersal':{'p':[68,175,176,767,770,771,775,776],'w':[1.31,0.12,0.207,0.309,0.545,0.028,4.768,1.309]},'initial':0,'monitored':0,'temp':[4.25,3.53,6.15,9.27,11,14.31,16.05,15.66,12.46,10.71,9.27,9.74]},
		{'area':4.984,'action':2.42,'capacity':79.8,'local':{'p':[176,770,771,775,782,785],'w':[3.181,0.279,0.523,3.315,1.434,0.999]},'dispersal':{'p':[176,770,771,775,776,782,785],'w':[1.368,0.159,0.266,1.362,4.984,0.635,0.499]},'initial':0,'monitored':0,'temp':[4.49,3.8,6.45,9.56,11.3,14.62,16.36,15.96,12.72,10.97,9.51,9.98]},
		{'area':4.843,'action':0.11,'capacity':66.64,'local':{'p':[176,201,785,926,932,935],'w':[0.783,1.696,2.385,1.196,1.147,0.388]},'dispersal':{'p':[176,201,777,780,785,926,927,932,935],'w':[0.4,0.615,4.843,0.086,0.969,0.509,0.015,0.469,0.233]},'initial':0,'monitored':0,'temp':[4.88,4.24,6.94,10.01,11.76,15.07,16.83,16.43,13.13,11.37,9.89,10.35]},
		{'area':2.505,'action':0.02,'capacity':59.97,'local':{'p':[779,781,784,928],'w':[1.35,2.216,0.833,1.282]},'dispersal':{'p':[778,779,780,781,784,791,922,928],'w':[2.505,0.256,0.084,0.872,0.601,0.532,0.105,0.565]},'initial':0,'monitored':0,'temp':[5.17,4.64,7.3,10.33,12.04,15.33,17.04,16.64,13.44,11.61,10.16,10.63]},
		{'area':0.256,'action':0.03,'capacity':6.37,'local':{'p':[778,784],'w':[1.35,0.542]},'dispersal':{'p':[778,779,784,788,791],'w':[0.703,0.256,0.271,0.157,0.415]},'initial':0,'monitored':0,'temp':[5.18,4.66,7.31,10.33,12.02,15.3,17.01,16.6,13.44,11.6,10.16,10.63]},
		{'area':3.368,'action':0,'capacity':18.44,'local':{'p':[177,781,785,926,928,933],'w':[0.292,2.751,1.428,2.29,0.737,0.317]},'dispersal':{'p':[177,777,778,780,781,785,926,928,933],'w':[0.259,0.091,0.105,3.368,1.019,0.67,0.899,0.385,0.202]},'initial':0,'monitored':0,'temp':[5.1,4.52,7.22,10.3,12.05,15.38,17.11,16.69,13.4,11.62,10.12,10.58]},
		{'area':2.79,'action':0,'capacity':26.41,'local':{'p':[177,778,780,784,928],'w':[1.001,2.216,2.751,0.511,0.072]},'dispersal':{'p':[177,778,780,781,784,785,928],'w':[0.785,0.895,1.152,2.79,0.365,0.02,0.203]},'initial':0,'monitored':0,'temp':[5.14,4.57,7.26,10.34,12.07,15.4,17.11,16.69,13.44,11.64,10.15,10.62]},
		{'area':3.326,'action':0.01,'capacity':37.09,'local':{'p':[177,771,776,783,785,787],'w':[1.346,1.427,1.434,0.945,1.471,0.44]},'dispersal':{'p':[177,769,771,776,782,783,785,787],'w':[0.613,0.059,0.597,0.664,3.326,0.452,0.723,0.21]},'initial':0,'monitored':0,'temp':[4.86,4.22,6.9,10.01,11.75,15.08,16.81,16.39,13.14,11.37,9.87,10.34]},
		{'area':2.865,'action':0.05,'capacity':64.13,'local':{'p':[769,771,773,782,784,786,787],'w':[0.274,0.2,1.489,0.945,0.393,1.72,1.644]},'dispersal':{'p':[769,771,773,782,783,784,786,787],'w':[0.135,0.131,0.693,0.479,2.865,0.289,0.829,0.609]},'initial':0,'monitored':0,'temp':[5.01,4.39,7.06,10.17,11.89,15.22,16.91,16.51,13.29,11.48,10,10.47]},
		{'area':3.746,'action':0,'capacity':69.44,'local':{'p':[177,778,779,781,783,786,787],'w':[0.994,0.833,0.542,0.511,0.393,1.258,1.136]},'dispersal':{'p':[177,757,778,779,781,783,784,786,787,788,791],'w':[0.447,0.36,0.387,0.169,0.281,0.274,3.746,0.528,0.41,0.59,0.057]},'initial':0,'monitored':0,'temp':[5.14,4.58,7.23,10.3,12.01,15.32,17.02,16.61,13.42,11.59,10.12,10.6]},
		{'area':5.921,'action':0.02,'capacity':14.19,'local':{'p':[176,177,776,777,780,782,926],'w':[2.336,0.67,0.999,2.385,1.428,1.471,0.062]},'dispersal':{'p':[176,177,776,777,780,781,782,785,926],'w':[1.044,0.352,0.492,0.974,0.597,0.006,0.605,5.921,0.119]},'initial':0,'monitored':0,'temp':[4.88,4.23,6.93,10.02,11.78,15.12,16.87,16.44,13.15,11.39,9.9,10.36]},
		{'area':5.136,'action':0.13,'capacity':126.42,'local':{'p':[773,783,784],'w':[2.363,1.72,1.258]},'dispersal':{'p':[174,753,754,755,757,763,773,783,784,786],'w':[0.001,0.312,0.13,0.043,1.172,0.125,0.979,0.702,0.573,5.136]},'initial':0,'monitored':0,'temp':[5.16,4.55,7.19,10.31,12.01,15.34,17,16.63,13.44,11.58,10.12,10.6]},
		{'area':0.969,'action':0,'capacity':12.03,'local':{'p':[177,782,783,784],'w':[1.117,0.44,1.644,1.136]},'dispersal':{'p':[177,782,783,784,787],'w':[0.538,0.355,0.743,0.599,0.969]},'initial':0,'monitored':0,'temp':[5.05,4.44,7.12,10.22,11.95,15.28,16.98,16.57,13.34,11.54,10.05,10.52]},
		{'area':2.817,'action':0.04,'capacity':52.18,'local':{'p':[178,791],'w':[0.348,3.526]},'dispersal':{'p':[178,757,779,784,788,791],'w':[0.238,0.629,0.155,0.575,2.817,1.449]},'initial':0,'monitored':0,'temp':[5.2,4.69,7.32,10.33,12.01,15.28,16.97,16.57,13.45,11.59,10.16,10.64]},
		{'area':1.586,'action':0,'capacity':37.63,'local':{'p':[178,790,792,793,801],'w':[1.282,1.044,0.864,0.667,1.037]},'dispersal':{'p':[178,789,790,792,793,794,801],'w':[0.572,1.586,0.469,0.471,0.403,0.041,0.508]},'initial':0,'monitored':0,'temp':[5.23,4.77,7.36,10.36,11.97,15.24,16.92,16.54,13.46,11.56,10.18,10.67]},
		{'area':1.402,'action':0.03,'capacity':33.91,'local':{'p':[178,789,794,796,798,801],'w':[0.221,1.044,0.905,0.602,0.758,0.549]},'dispersal':{'p':[178,789,790,794,796,798,801],'w':[0.203,0.438,1.402,0.616,0.262,0.453,0.302]},'initial':0,'monitored':0,'temp':[5.25,4.76,7.36,10.41,12.01,15.32,16.97,16.61,13.5,11.59,10.21,10.7]},
		{'area':5.844,'action':0.56,'capacity':140.09,'local':{'p':[178,788,792,922],'w':[1.254,3.526,2.438,2.743]},'dispersal':{'p':[178,778,779,784,788,791,792,922,928],'w':[0.684,0.464,0.232,0.055,1.311,5.844,0.945,1.291,0.101]},'initial':0,'monitored':0,'temp':[5.2,4.72,7.34,10.33,11.98,15.23,16.93,16.54,13.44,11.56,10.16,10.64]},
		{'area':2.751,'action':0.05,'capacity':68.89,'local':{'p':[178,789,791,793,922],'w':[1.094,0.864,2.438,1.418,0.953]},'dispersal':{'p':[178,789,791,792,793,922],'w':[0.549,0.417,1.063,2.751,0.653,0.54]},'initial':0,'monitored':0,'temp':[5.21,4.76,7.35,10.33,11.95,15.2,16.89,16.5,13.44,11.54,10.16,10.65]},
		{'area':3.791,'action':0.21,'capacity':93.67,'local':{'p':[789,792,801,918,922,924,925],'w':[0.667,1.418,1.12,2.079,1.05,0.983,0.126]},'dispersal':{'p':[198,789,792,793,801,918,922,924,925],'w':[0.004,0.337,0.644,3.791,0.537,0.907,0.482,0.438,0.101]},'initial':0,'monitored':0,'temp':[5.19,4.73,7.33,10.33,11.92,15.21,16.89,16.53,13.42,11.53,10.16,10.64]},
		{'area':2.772,'action':0.13,'capacity':25.81,'local':{'p':[178,747,752,757,790,795,798],'w':[1.888,0.267,0.542,0.264,0.905,2.757,0.474]},'dispersal':{'p':[178,747,752,757,789,790,794,795,798],'w':[0.864,0.187,0.271,0.245,0.024,0.57,2.772,1.065,0.274]},'initial':0,'monitored':0,'temp':[5.29,4.76,7.37,10.44,12.06,15.38,17.01,16.66,13.54,11.63,10.24,10.73]},
		{'area':3.795,'action':0.03,'capacity':46.36,'local':{'p':[174,752,757,761,794],'w':[0.995,1.126,2.09,1.11,2.757]},'dispersal':{'p':[174,178,752,757,761,794,795],'w':[0.485,0.095,0.553,1.012,0.464,1.029,3.795]},'initial':0,'monitored':0,'temp':[5.34,4.78,7.39,10.5,12.15,15.48,17.1,16.76,13.61,11.69,10.28,10.77]},
		{'area':1.237,'action':0,'capacity':30.77,'local':{'p':[790,797,798,799,801],'w':[0.602,1.218,0.947,0.455,1.959]},'dispersal':{'p':[790,796,797,798,799,801,918],'w':[0.407,1.237,0.619,0.434,0.199,0.826,0.13]},'initial':0,'monitored':0,'temp':[5.24,4.77,7.37,10.41,11.98,15.31,16.96,16.61,13.49,11.58,10.21,10.7]},
		{'area':1.947,'action':0.09,'capacity':47.14,'local':{'p':[796,799,801,918],'w':[1.218,1.062,0.109,1.273]},'dispersal':{'p':[179,796,797,799,801,918,919],'w':[0.975,0.465,1.947,0.397,0.154,0.655,0.103]},'initial':0,'monitored':0,'temp':[5.22,4.76,7.36,10.41,11.96,15.3,16.96,16.61,13.47,11.56,10.21,10.69]},
		{'area':2.095,'action':0.1,'capacity':39.66,'local':{'p':[747,790,794,796,799],'w':[1.94,0.758,0.474,0.947,0.924]},'dispersal':{'p':[179,747,752,790,794,796,798,799],'w':[0.486,0.912,0.016,0.374,0.284,0.458,2.095,0.383]},'initial':0,'monitored':0,'temp':[5.25,4.74,7.34,10.44,12.01,15.36,16.99,16.65,13.51,11.6,10.22,10.71]},
		{'area':0.525,'action':0,'capacity':12.55,'local':{'p':[796,797,798],'w':[0.455,1.062,0.924]},'dispersal':{'p':[179,796,797,798,799],'w':[0.399,0.359,0.452,0.459,0.525]},'initial':0,'monitored':0,'temp':[5.24,4.75,7.36,10.43,11.99,15.34,16.98,16.64,13.49,11.59,10.22,10.71]},
		{'area':4.772,'action':0.94,'capacity':117.73,'local':{'p':[179,750,804,805,808,919],'w':[3.233,0.54,1.671,1.19,1.225,1.286]},'dispersal':{'p':[179,750,800,804,805,808,912,919],'w':[1.362,0.379,4.772,0.737,0.527,0.462,0.003,0.683]},'initial':0,'monitored':0,'temp':[5.17,4.68,7.28,10.39,11.9,15.28,16.91,16.58,13.4,11.52,10.17,10.65]},
		{'area':2.124,'action':0.05,'capacity':52.33,'local':{'p':[789,790,793,796,797,918],'w':[1.037,0.549,1.12,1.959,0.109,1.158]},'dispersal':{'p':[789,790,793,796,797,801,918],'w':[0.49,0.315,0.533,0.751,0.243,2.124,0.582]},'initial':0,'monitored':0,'temp':[5.22,4.76,7.36,10.38,11.96,15.26,16.93,16.57,13.46,11.56,10.19,10.68]},
		{'area':0.615,'action':0.05,'capacity':15.46,'local':{'p':[804,807,808,912],'w':[1.908,2.084,0.411,0.246]},'dispersal':{'p':[802,804,806,807,808,912],'w':[0.615,0.798,0.001,0.976,0.373,0.335]},'initial':0,'monitored':0,'temp':[5.12,4.64,7.24,10.35,11.84,15.24,16.87,16.54,13.34,11.47,10.14,10.61]},
		{'area':4.21,'action':0.32,'capacity':105.81,'local':{'p':[744,806,809,810,812],'w':[0.342,1.963,2.391,2.885,0.929]},'dispersal':{'p':[744,803,806,809,810,812],'w':[0.291,4.21,0.883,1.017,1.194,0.515]},'initial':0,'monitored':0,'temp':[5.01,4.46,7.04,10.17,11.63,15.03,16.64,16.34,13.14,11.32,10.01,10.48]},
		{'area':1.651,'action':0.49,'capacity':42.32,'local':{'p':[800,802,808,912,919],'w':[1.671,1.908,1.035,0.566,0.345]},'dispersal':{'p':[800,802,804,807,808,912,916,919],'w':[0.749,0.612,1.651,0.243,0.503,0.346,0.025,0.272]},'initial':0,'monitored':0,'temp':[5.14,4.66,7.26,10.36,11.86,15.24,16.88,16.55,13.35,11.48,10.15,10.62]},
		{'area':2.928,'action':3.04,'capacity':84.38,'local':{'p':[750,800,806,808],'w':[2.377,1.19,2.196,1.529]},'dispersal':{'p':[744,750,800,805,806,808],'w':[0.019,1.113,0.617,2.928,0.989,0.666]},'initial':0,'monitored':0,'temp':[5.14,4.62,7.21,10.36,11.85,15.25,16.86,16.53,13.34,11.48,10.15,10.62]},
		{'area':5.175,'action':4.29,'capacity':148.79,'local':{'p':[180,744,750,803,805,807,808,809],'w':[1.454,1.846,0.267,1.963,2.196,0.161,0.45,0.384]},'dispersal':{'p':[180,744,750,803,805,806,807,808,809,810],'w':[0.622,0.846,0.236,0.846,0.823,5.175,0.131,0.237,0.246,0.005]},'initial':0,'monitored':0,'temp':[5.09,4.55,7.14,10.29,11.76,15.17,16.78,16.46,13.26,11.41,10.1,10.57]},
		{'area':1.752,'action':0,'capacity':43.22,'local':{'p':[180,802,806,808,912],'w':[2.407,2.084,0.161,0.378,1.201]},'dispersal':{'p':[180,802,804,806,807,808,912],'w':[1.019,0.615,0.251,0.238,1.752,0.255,0.69]},'initial':0,'monitored':0,'temp':[5.11,4.62,7.22,10.34,11.83,15.23,16.85,16.53,13.32,11.46,10.13,10.59]},
		{'area':1.417,'action':0.1,'capacity':35.64,'local':{'p':[800,802,804,805,806,807],'w':[1.225,0.411,1.035,1.529,0.45,0.378]},'dispersal':{'p':[180,800,802,804,805,806,807,808],'w':[0.069,0.64,0.187,0.405,0.664,0.319,0.219,1.417]},'initial':0,'monitored':0,'temp':[5.14,4.64,7.24,10.37,11.86,15.26,16.88,16.55,13.35,11.48,10.15,10.62]},
		{'area':4.308,'action':0.05,'capacity':107.1,'local':{'p':[180,803,806,812,817,908],'w':[1.664,2.391,0.384,0.686,1.498,1.44]},'dispersal':{'p':[180,803,806,809,812,817,908,909],'w':[0.705,0.988,0.291,4.308,0.387,0.651,0.624,0.078]},'initial':0,'monitored':0,'temp':[4.98,4.45,7.03,10.16,11.62,15.01,16.62,16.33,13.12,11.3,9.99,10.45]},
		{'area':5.413,'action':1.7,'capacity':135.65,'local':{'p':[737,744,746,803,812,813],'w':[1.067,0.817,2.834,2.885,1.333,0.571]},'dispersal':{'p':[173,736,737,744,746,803,806,810,812,813],'w':[0.004,0.049,0.504,0.5,1.128,1.185,0.003,5.413,0.6,0.328]},'initial':0,'monitored':0,'temp':[4.99,4.42,6.99,10.12,11.57,14.96,16.57,16.27,13.08,11.28,9.98,10.44]},
		{'area':4.183,'action':0.32,'capacity':91.59,'local':{'p':[196,815,816,817,908,911],'w':[1.053,0.004,2.316,1.98,1.416,1.243]},'dispersal':{'p':[196,811,815,816,817,902,908,910,911],'w':[0.547,4.183,0.136,0.923,0.836,0.004,0.659,0.021,0.546]},'initial':0,'monitored':0,'temp':[4.87,4.31,6.89,10.01,11.48,14.84,16.44,16.18,12.96,11.17,9.86,10.32]},
		{'area':3.796,'action':2.06,'capacity':103.94,'local':{'p':[803,809,810,813,815,817],'w':[0.929,0.686,1.333,1.927,1.063,1.528]},'dispersal':{'p':[803,809,810,812,813,815,817],'w':[0.41,0.361,0.639,3.796,0.877,0.533,0.658]},'initial':0,'monitored':0,'temp':[4.89,4.31,6.88,10,11.46,14.83,16.43,16.16,12.96,11.17,9.88,10.34]},
		{'area':7.686,'action':5.05,'capacity':213.06,'local':{'p':[9,48,181,737,810,812,814,815,821],'w':[1.145,0.798,0.771,2.457,0.571,1.927,1.646,0.635,1.856]},'dispersal':{'p':[9,48,181,737,810,812,813,814,815,821],'w':[0.501,0.396,0.305,0.974,0.353,0.797,7.686,0.672,0.318,0.914]},'initial':0,'monitored':0,'temp':[4.71,4.06,6.6,9.71,11.18,14.52,16.12,15.87,12.69,10.94,9.68,10.14]},
		{'area':5.274,'action':2.09,'capacity':140.11,'local':{'p':[181,813,816,819,821,902],'w':[2.364,1.646,1.071,2.277,1.868,0.412]},'dispersal':{'p':[181,813,814,816,819,821,902],'w':[0.879,0.828,5.274,0.511,0.958,0.855,0.323]},'initial':0,'monitored':0,'temp':[4.67,4.01,6.57,9.67,11.16,14.48,16.06,15.85,12.64,10.91,9.64,10.11]},
		{'area':2.139,'action':2.1,'capacity':62.72,'local':{'p':[181,811,812,813,816,817],'w':[1.796,0.004,1.063,0.635,1.424,0.908]},'dispersal':{'p':[181,811,812,813,815,816,817],'w':[0.776,0.113,0.49,0.4,2.139,0.636,0.406]},'initial':0,'monitored':0,'temp':[4.8,4.19,6.76,9.87,11.34,14.69,16.29,16.04,12.83,11.07,9.78,10.25]},
		{'area':4.172,'action':3.02,'capacity':117.32,'local':{'p':[181,196,811,814,815,902],'w':[0.834,0.334,2.316,1.071,1.424,2.394]},'dispersal':{'p':[181,196,811,814,815,816,817,902],'w':[0.33,0.265,0.927,0.574,0.564,4.172,0.141,1.038]},'initial':0,'monitored':0,'temp':[4.81,4.2,6.77,9.88,11.37,14.7,16.29,16.06,12.83,11.07,9.78,10.25]},
		{'area':2.912,'action':1.09,'capacity':77.93,'local':{'p':[809,811,812,815,908],'w':[1.498,1.98,1.528,0.908,0.833]},'dispersal':{'p':[809,811,812,815,816,817,908],'w':[0.689,0.793,0.689,0.426,0.106,2.912,0.476]},'initial':0,'monitored':0,'temp':[4.89,4.34,6.91,10.03,11.5,14.87,16.47,16.21,12.99,11.19,9.89,10.35]},
		{'area':2.452,'action':0.42,'capacity':59.79,'local':{'p':[13,182,822,823,899],'w':[0.504,0.669,1.754,2.78,1.257]},'dispersal':{'p':[13,55,182,818,822,823,899],'w':[0.392,0.025,0.346,2.452,0.646,1.228,0.681]},'initial':0,'monitored':0,'temp':[4.7,3.97,6.55,9.64,11.19,14.47,16,15.81,12.57,10.89,9.65,10.14]},
		{'area':5.146,'action':0.63,'capacity':128.56,'local':{'p':[182,814,821,899,902],'w':[0.977,2.277,2.122,2.541,1.063]},'dispersal':{'p':[182,814,819,821,899,902],'w':[0.52,1.009,5.146,0.922,1.075,0.588]},'initial':0,'monitored':0,'temp':[4.68,4,6.56,9.66,11.17,14.47,16.04,15.84,12.61,10.9,9.64,10.12]},
		{'area':0.003,'action':0.01,'capacity':0.14,'local':{'p':[9],'w':[0.174]},'dispersal':{'p':[9,49,820,821],'w':[0.388,0.107,0.003,0.094]},'initial':0,'monitored':0,'temp':[4.42,3.69,6.2,9.29,10.77,14.08,15.67,15.46,12.29,10.6,9.37,9.85]},
		{'area':4.56,'action':1.21,'capacity':118.03,'local':{'p':[9,47,50,57,182,813,814,819],'w':[1.803,0.31,3.074,0.217,1.151,1.856,1.868,2.122]},'dispersal':{'p':[9,47,49,50,53,57,182,813,814,819,820,821,822],'w':[0.939,0.259,0.071,1.055,0.038,0.13,0.615,0.694,0.809,0.874,0.003,4.56,0.017]},'initial':0,'monitored':0,'temp':[4.56,3.85,6.39,9.49,10.99,14.3,15.87,15.66,12.47,10.77,9.52,10]},
		{'area':1.533,'action':0,'capacity':37.33,'local':{'p':[13,55,57,182,818],'w':[0.253,0.242,1.436,2.077,1.754]},'dispersal':{'p':[13,53,55,57,182,818,821,822],'w':[0.23,0.073,0.161,0.659,0.898,0.814,0.001,1.533]},'initial':0,'monitored':0,'temp':[4.66,3.92,6.49,9.58,11.13,14.41,15.95,15.75,12.53,10.84,9.61,10.1]},
		{'area':3.926,'action':0.9,'capacity':100.62,'local':{'p':[13,183,818,890,895,899],'w':[0.555,1.354,2.78,1.247,1.493,0.549]},'dispersal':{'p':[13,183,195,818,823,890,895,898,899],'w':[0.433,0.563,0.101,1.096,3.926,0.502,0.691,0.124,0.273]},'initial':0,'monitored':0,'temp':[4.76,4.03,6.61,9.7,11.25,14.54,16.06,15.86,12.62,10.94,9.7,10.19]},
		{'area':5.859,'action':4.2,'capacity':161.14,'local':{'p':[10,33,37,58],'w':[0.351,2.988,0.055,3.18]},'dispersal':{'p':[10,11,12,33,34,37,58,161,171,183,824,827,828],'w':[0.215,0.038,1.886,1.117,0.03,0.223,1.083,0.573,0.973,0.904,5.859,0.021,1.907]},'initial':0,'monitored':0,'temp':[4.88,4.13,6.6,9.79,11.19,14.52,16.01,15.81,12.63,10.97,9.71,10.18]},
		{'area':7.728,'action':0.55,'capacity':193.89,'local':{'p':[171,184,731,828,883],'w':[0.735,4.315,0.909,5.13,1.415]},'dispersal':{'p':[171,184,731,825,828,883],'w':[0.406,1.756,0.472,7.728,2.117,0.703]},'initial':0,'monitored':0,'temp':[5.1,4.41,6.84,10.08,11.37,14.78,16.26,16.06,12.82,11.15,9.89,10.36]},
		{'area':4.115,'action':0.08,'capacity':101.61,'local':{'p':[184,193,882,883],'w':[2.695,2.011,1.69,1.879]},'dispersal':{'p':[184,193,826,881,882,883,884],'w':[1.185,0.847,4.115,0.016,0.797,0.848,0.114]},'initial':0,'monitored':0,'temp':[5.03,4.36,6.78,10,11.29,14.71,16.19,16,12.75,11.07,9.83,10.28]},
		{'area':0.407,'action':0,'capacity':10.15,'local':{'p':[],'w':[]},'dispersal':{'p':[183,824,827,828,883,896],'w':[0.847,0.021,0.407,0.552,0.008,0.233]},'initial':0,'monitored':0,'temp':[5.26,4.58,7.17,10.3,11.82,15.11,16.6,16.37,13.11,11.43,10.17,10.63]},
		{'area':7.128,'action':1.11,'capacity':180.84,'local':{'p':[171,825,883,896],'w':[1.425,5.13,0.908,0.252]},'dispersal':{'p':[12,58,171,183,824,825,827,828,883,896],'w':[0.081,0.142,0.676,0.259,1.555,2.007,0.378,7.128,0.452,0.196]},'initial':0,'monitored':0,'temp':[5.06,4.35,6.83,10.03,11.4,14.76,16.24,16.04,12.81,11.14,9.89,10.35]},
		{'area':8.009,'action':0.99,'capacity':204.3,'local':{'p':[184,185,192,835,872,874,882],'w':[1.471,4.974,1.534,0.114,0.205,0.808,3.376]},'dispersal':{'p':[184,185,192,829,835,872,874,882],'w':[0.769,2.012,0.63,8.009,0.177,0.175,0.41,1.308]},'initial':0,'monitored':0,'temp':[4.92,4.26,6.41,9.83,10.69,14.28,15.75,15.66,12.4,10.74,9.53,10.01]},
		{'area':2.435,'action':1.68,'capacity':67.98,'local':{'p':[70,724,726,833],'w':[0.538,0.525,2.782,0.226]},'dispersal':{'p':[70,724,726,727,730,830,831,832,833,839],'w':[0.382,0.173,1.07,0.133,0.403,2.435,0.662,0.827,0.2,0.085]},'initial':0,'monitored':0,'temp':[5.29,4.7,6.64,10.31,10.75,14.52,15.98,15.91,12.62,10.95,9.72,10.22]},
		{'area':3.328,'action':2.46,'capacity':95.01,'local':{'p':[185,832,833,835],'w':[2.552,1.203,0.238,1.903]},'dispersal':{'p':[185,726,830,831,832,833,835,839],'w':[1.17,0.027,0.551,3.328,0.603,0.512,0.825,0.012]},'initial':0,'monitored':0,'temp':[4.98,4.35,6.29,9.91,10.41,14.15,15.61,15.58,12.3,10.64,9.44,9.95]},
		{'area':2.947,'action':1.67,'capacity':81.54,'local':{'p':[185,730,831],'w':[1.3,2.974,1.203]},'dispersal':{'p':[185,726,730,830,831,832],'w':[0.709,0.002,1.216,1.158,0.482,2.947]},'initial':0,'monitored':0,'temp':[5.25,4.64,6.63,10.25,10.77,14.51,15.98,15.9,12.61,10.93,9.71,10.21]},
		{'area':1.65,'action':1.02,'capacity':45.02,'local':{'p':[726,830,831,834,836,839],'w':[0.056,0.226,0.238,1.403,0.407,1.101]},'dispersal':{'p':[726,830,831,833,834,835,836,839],'w':[0.092,0.184,0.549,1.65,0.587,0.399,0.254,0.514]},'initial':0,'monitored':0,'temp':[4.86,4.23,6.12,9.76,10.23,13.96,15.41,15.41,12.15,10.5,9.32,9.82]},
		{'area':1.264,'action':0.79,'capacity':35.58,'local':{'p':[833,836,839],'w':[1.403,2.627,0.751]},'dispersal':{'p':[833,834,836,839],'w':[0.573,1.264,1.374,0.453]},'initial':0,'monitored':0,'temp':[4.71,4.07,5.93,9.57,10.03,13.74,15.19,15.22,11.97,10.34,9.17,9.67]},
		{'area':7.844,'action':2.99,'capacity':209.03,'local':{'p':[185,191,829,831,865,874],'w':[1.334,0.809,0.114,1.903,1.119,2.829]},'dispersal':{'p':[185,191,829,831,833,835,836,838,865,874],'w':[0.556,0.391,0.167,0.728,0.613,7.844,1.182,0.038,0.587,1.158]},'initial':0,'monitored':0,'temp':[4.6,3.94,5.88,9.42,10.02,13.69,15.14,15.15,11.91,10.28,9.12,9.62]},
		{'area':4.853,'action':2.11,'capacity':131.88,'local':{'p':[186,833,834,837,838,839,865],'w':[2.574,0.407,2.627,1.04,0.381,0.784,0.223]},'dispersal':{'p':[186,833,834,835,836,837,838,839,865],'w':[0.941,0.228,0.844,1.414,4.853,0.523,0.264,0.445,0.245]},'initial':0,'monitored':0,'temp':[4.53,3.87,5.71,9.33,9.8,13.5,14.95,15,11.77,10.15,9,9.5]},
		{'area':3.41,'action':1.3,'capacity':90.28,'local':{'p':[170,186,715,718,836,839,843],'w':[0.239,2.239,0.899,2.524,1.04,0.482,0.272]},'dispersal':{'p':[170,186,715,718,836,837,838,839,843],'w':[0.224,0.891,0.425,0.969,0.468,3.41,0.067,0.339,0.209]},'initial':0,'monitored':0,'temp':[4.85,4.21,6.08,9.73,10.19,13.88,15.32,15.34,12.11,10.48,9.31,9.78]},
		{'area':8.702,'action':3.38,'capacity':232.45,'local':{'p':[186,187,836,843,865,867],'w':[3.714,1.964,0.381,2.7,1.341,1.934]},'dispersal':{'p':[186,187,835,836,837,838,841,843,856,865,867],'w':[1.356,0.896,0.039,0.341,0.075,8.702,0.029,1.185,0.006,0.608,0.767]},'initial':0,'monitored':0,'temp':[4.45,3.75,5.68,9.2,9.85,13.44,14.87,14.91,11.71,10.11,9,9.45]},
		{'area':3.067,'action':0.71,'capacity':79.45,'local':{'p':[718,722,726,833,834,836,837],'w':[1.126,0.465,2.104,1.101,0.751,0.784,0.482]},'dispersal':{'p':[718,722,726,830,831,833,834,836,837,839],'w':[0.505,0.313,0.82,0.13,0.026,0.476,0.306,0.376,0.269,3.067]},'initial':0,'monitored':0,'temp':[5.02,4.4,6.28,9.96,10.38,14.12,15.57,15.57,12.3,10.65,9.45,9.95]},
		{'area':9.758,'action':1.33,'capacity':247.8,'local':{'p':[187,698,710,716,841,842,845,846],'w':[0.592,1.895,1.15,0.262,2.236,2.874,1.421,1.509]},'dispersal':{'p':[187,188,698,710,716,840,841,842,845,846],'w':[0.36,0.006,0.748,0.485,0.159,9.758,0.979,1.135,0.703,0.702]},'initial':0,'monitored':0,'temp':[4.47,3.7,5.83,9.12,10.17,13.52,14.91,14.86,11.72,10.23,9.18,9.51]},
		{'area':6.88,'action':0.85,'capacity':173.29,'local':{'p':[187,709,710,715,840,843],'w':[1.217,0.978,2.536,0.961,2.236,2.86]},'dispersal':{'p':[187,709,710,715,838,840,841,843],'w':[0.647,0.54,1.09,0.424,0.025,0.967,6.88,1.12]},'initial':0,'monitored':0,'temp':[4.79,4.09,6.18,9.59,10.45,13.91,15.31,15.28,12.12,10.55,9.42,9.79]},
		{'area':5.973,'action':2.04,'capacity':156.53,'local':{'p':[187,840,845,859,860,861],'w':[2.583,2.874,1.024,0.175,2.233,0.543]},'dispersal':{'p':[187,840,842,845,859,860,861],'w':[1.158,1.293,5.973,0.697,0.136,0.869,0.253]},'initial':0,'monitored':0,'temp':[4.45,3.7,5.86,9.14,10.17,13.56,14.97,14.91,11.75,10.21,9.16,9.52]},
		{'area':4.234,'action':0.22,'capacity':105.48,'local':{'p':[186,187,715,837,838,841],'w':[0.135,0.236,2.685,0.272,2.7,2.86]},'dispersal':{'p':[186,187,715,837,838,841,843],'w':[0.11,0.263,1.12,0.23,1.084,1.243,4.234]},'initial':0,'monitored':0,'temp':[4.78,4.11,6.12,9.61,10.33,13.87,15.29,15.29,12.09,10.5,9.35,9.77]},
		{'area':4.242,'action':1.21,'capacity':110.25,'local':{'p':[188,704,706,846,847],'w':[0.152,2.573,0.383,3.193,2.76]},'dispersal':{'p':[188,695,704,706,844,846,847],'w':[0.229,0.003,1.118,0.311,4.242,1.291,1.149]},'initial':0,'monitored':0,'temp':[4.17,3.29,5.41,8.62,9.84,13.05,14.42,14.36,11.25,9.89,8.91,9.18]},
		{'area':7.972,'action':1.27,'capacity':184.32,'local':{'p':[188,840,842,846,848,850,851,860],'w':[2.743,1.421,1.024,0.316,1.847,0.559,1.511,1.007]},'dispersal':{'p':[188,840,842,845,846,848,850,851,860],'w':[1.093,0.647,0.588,7.972,0.251,0.794,0.292,0.685,0.446]},'initial':0,'monitored':0,'temp':[4.44,3.66,5.88,9.08,10.25,13.57,14.95,14.86,11.71,10.21,9.19,9.52]},
		{'area':4.854,'action':1.43,'capacity':126.32,'local':{'p':[188,698,706,840,844,845],'w':[0.868,2.146,1.11,1.509,3.193,0.316]},'dispersal':{'p':[188,698,704,706,840,844,845,846,847],'w':[0.436,0.873,0.001,0.591,0.703,1.283,0.243,4.854,0.043]},'initial':0,'monitored':0,'temp':[4.28,3.44,5.59,8.79,9.98,13.23,14.61,14.54,11.43,10.03,9.03,9.31]},
		{'area':4.97,'action':6.63,'capacity':151.73,'local':{'p':[188,695,704,844],'w':[2.704,0.706,0.361,2.76]},'dispersal':{'p':[188,695,704,844,846,847],'w':[1.165,0.319,0.217,1.093,0.085,4.97]},'initial':0,'monitored':0,'temp':[4.07,3.18,5.29,8.49,9.73,12.93,14.28,14.23,11.13,9.78,8.82,9.09]},
		{'area':4.378,'action':0.57,'capacity':111.28,'local':{'p':[189,845,849,851,852,854,857,859,860],'w':[0.099,1.847,0.289,0.432,1.139,0.649,1.417,0.235,2.017]},'dispersal':{'p':[189,845,848,849,851,852,854,857,859,860],'w':[0.096,0.812,4.378,0.193,0.244,0.474,0.36,0.508,0.225,0.828]},'initial':0,'monitored':0,'temp':[4.62,3.89,6.2,9.38,10.54,13.93,15.34,15.2,12.01,10.42,9.38,9.74]},
		{'area':2.324,'action':0.45,'capacity':58.42,'local':{'p':[848,852,855,857],'w':[0.289,1.444,1.163,1.647]},'dispersal':{'p':[848,849,852,854,855,857,1026],'w':[0.267,2.324,0.569,0.024,0.574,0.634,0.011]},'initial':0,'monitored':0,'temp':[4.55,3.81,6.18,9.32,10.51,13.92,15.34,15.19,11.98,10.36,9.32,9.71]},
		{'area':1.573,'action':1.25,'capacity':40.59,'local':{'p':[188,845,851],'w':[1.979,0.559,0.977]},'dispersal':{'p':[188,845,850,851],'w':[0.874,0.373,1.573,0.415]},'initial':0,'monitored':0,'temp':[4,3.15,5.31,8.49,9.73,12.98,14.36,14.3,11.18,9.74,8.77,9.1]},
		{'area':2.182,'action':1.64,'capacity':52.13,'local':{'p':[189,845,848,850],'w':[1.643,1.511,0.432,0.977]},'dispersal':{'p':[189,845,848,850,851,852],'w':[0.588,0.688,0.307,0.45,2.182,0.078]},'initial':0,'monitored':0,'temp':[4.16,3.35,5.58,8.75,9.97,13.28,14.67,14.58,11.43,9.92,8.93,9.28]},
		{'area':1.659,'action':0.15,'capacity':41.81,'local':{'p':[189,848,849],'w':[1.591,1.139,1.444]},'dispersal':{'p':[189,848,849,851,852,857],'w':[0.584,0.59,0.601,0.106,1.659,0.007]},'initial':0,'monitored':0,'temp':[4.45,3.69,6.02,9.17,10.36,13.74,15.16,15.02,11.83,10.24,9.22,9.59]},
		{'area':0.7,'action':0.14,'capacity':18.05,'local':{'p':[190,858,859,861],'w':[0.081,1.999,1.327,1.102]},'dispersal':{'p':[190,853,856,858,859,861],'w':[0.264,0.7,0.018,0.795,0.687,0.539]},'initial':0,'monitored':0,'temp':[4.53,3.81,6.05,9.3,10.36,13.8,15.21,15.12,11.94,10.33,9.25,9.66]},
		{'area':2.949,'action':0.19,'capacity':72.65,'local':{'p':[190,848,855,857,859],'w':[1.251,0.649,2.06,1.88,1.018]},'dispersal':{'p':[190,848,849,854,855,857,859,860],'w':[0.631,0.383,0.048,2.949,0.956,0.715,0.497,0.019]},'initial':0,'monitored':0,'temp':[4.61,3.89,6.23,9.4,10.55,13.98,15.39,15.25,12.06,10.43,9.36,9.76]},
		{'area':3.563,'action':0.79,'capacity':90.96,'local':{'p':[190,849,854,857,1024,1026],'w':[0.967,1.163,2.06,0.226,0.624,2.778]},'dispersal':{'p':[190,849,854,855,857,1024,1026],'w':[0.552,0.515,0.792,3.563,0.146,0.399,1.028]},'initial':0,'monitored':0,'temp':[4.53,3.79,6.17,9.3,10.48,13.92,15.33,15.19,12,10.36,9.29,9.7]},
		{'area':3.514,'action':0.52,'capacity':89.96,'local':{'p':[187,858,861,864,867],'w':[2.508,1.24,0.201,0.989,2.772]},'dispersal':{'p':[187,838,853,856,858,861,864,867],'w':[1.078,0.021,0.002,3.514,0.545,0.186,0.462,1.282]},'initial':0,'monitored':0,'temp':[4.46,3.75,5.88,9.21,10.15,13.64,15.05,15.02,11.84,10.23,9.13,9.56]},
		{'area':1.332,'action':0.19,'capacity':32.77,'local':{'p':[848,849,854,855],'w':[1.417,1.647,1.88,0.226]},'dispersal':{'p':[848,849,852,854,855,857],'w':[0.743,0.743,0.014,0.776,0.271,1.332]},'initial':0,'monitored':0,'temp':[4.64,3.91,6.27,9.43,10.59,14.02,15.43,15.28,12.07,10.45,9.4,9.78]},
		{'area':1.902,'action':0.36,'capacity':49.34,'local':{'p':[190,853,856,861,864],'w':[2.157,1.999,1.24,0.317,0.427]},'dispersal':{'p':[187,190,853,856,858,859,861,864],'w':[0.016,0.962,0.594,0.592,1.902,0.194,0.268,0.31]},'initial':0,'monitored':0,'temp':[4.52,3.8,6.04,9.29,10.34,13.79,15.2,15.12,11.94,10.33,9.23,9.65]},
		{'area':2.331,'action':0.73,'capacity':61.49,'local':{'p':[190,842,848,853,854,860,861],'w':[0.44,0.175,0.235,1.327,1.018,2.104,1.113]},'dispersal':{'p':[190,842,848,853,854,858,859,860,861],'w':[0.307,0.234,0.205,0.448,0.512,0.084,2.331,0.796,0.478]},'initial':0,'monitored':0,'temp':[4.56,3.83,6.1,9.32,10.41,13.84,15.25,15.15,11.96,10.36,9.29,9.68]},
		{'area':3.114,'action':0.22,'capacity':78.78,'local':{'p':[842,845,848,859],'w':[2.233,1.007,2.017,2.104]},'dispersal':{'p':[842,845,848,854,859,860,861],'w':[1,0.545,0.883,0.04,0.893,3.114,0.066]},'initial':0,'monitored':0,'temp':[4.54,3.8,6.04,9.27,10.37,13.76,15.17,15.07,11.9,10.33,9.27,9.64]},
		{'area':1.254,'action':0.19,'capacity':32.09,'local':{'p':[842,853,856,858,859],'w':[0.543,1.102,0.201,0.317,1.113]},'dispersal':{'p':[187,842,853,856,858,859,860,861],'w':[0.583,0.333,0.369,0.295,0.266,0.512,0.04,1.254]},'initial':0,'monitored':0,'temp':[4.49,3.76,5.96,9.23,10.25,13.7,15.11,15.05,11.87,10.27,9.19,9.6]},
		{'area':3.949,'action':1.99,'capacity':102.27,'local':{'p':[190,864,866,868,869,1023,1027],'w':[0.872,1.533,1.086,1.379,1.493,1.145,0.622]},'dispersal':{'p':[190,862,863,864,866,868,869,1023,1027],'w':[0.483,3.949,0.162,0.606,0.434,0.653,0.537,0.494,0.375]},'initial':0,'monitored':0,'temp':[4.59,3.89,6.22,9.39,10.54,13.99,15.38,15.29,12.11,10.47,9.33,9.78]},
		{'area':4.299,'action':1.57,'capacity':114.11,'local':{'p':[191,868,869,871,1017],'w':[1.871,0.664,2.034,1.794,1.795]},'dispersal':{'p':[191,862,863,866,868,869,871,1017,1019,1021],'w':[0.849,0.095,4.299,0.071,0.395,0.677,0.822,0.718,0.063,0.07]},'initial':0,'monitored':0,'temp':[4.59,3.89,6.21,9.39,10.55,13.99,15.38,15.31,12.13,10.5,9.32,9.79]},
		{'area':3.276,'action':1.2,'capacity':78.58,'local':{'p':[190,856,858,862,867,868],'w':[1.953,0.989,0.427,1.533,0.549,0.976]},'dispersal':{'p':[190,856,858,862,864,867,868,870],'w':[0.859,0.497,0.256,0.761,3.276,0.321,0.464,0.296]},'initial':0,'monitored':0,'temp':[4.56,3.85,6.1,9.34,10.41,13.87,15.28,15.2,12.02,10.39,9.27,9.7]},
		{'area':6.006,'action':1.92,'capacity':157.44,'local':{'p':[191,835,836,838,867,868,870],'w':[2.379,1.119,0.223,1.341,2.688,0.331,1.522]},'dispersal':{'p':[191,835,836,838,865,867,868,870],'w':[1.057,0.521,0.16,0.662,6.006,1.19,0.254,0.517]},'initial':0,'monitored':0,'temp':[4.44,3.74,5.77,9.2,9.97,13.54,14.96,14.98,11.78,10.16,9.03,9.5]},
		{'area':1.113,'action':0.07,'capacity':28.1,'local':{'p':[862,869,1017,1023],'w':[1.086,1.024,1.068,1.053]},'dispersal':{'p':[862,863,866,869,1017,1023],'w':[0.581,0.09,1.113,0.405,0.53,0.586]},'initial':0,'monitored':0,'temp':[4.59,3.88,6.26,9.39,10.6,14.03,15.41,15.32,12.15,10.51,9.35,9.81]},
		{'area':3.945,'action':0.16,'capacity':98.82,'local':{'p':[187,838,856,864,865],'w':[0.29,1.934,2.772,0.549,2.688]},'dispersal':{'p':[187,838,856,864,865,867,870],'w':[0.261,0.938,1.059,0.45,1.067,3.945,0.335]},'initial':0,'monitored':0,'temp':[4.43,3.72,5.78,9.18,10.01,13.54,14.96,14.96,11.77,10.16,9.05,9.5]},
		{'area':2.81,'action':2.36,'capacity':81.09,'local':{'p':[191,862,863,864,865,869,870],'w':[1.237,1.379,0.664,0.976,0.331,0.079,1.781]},'dispersal':{'p':[191,862,863,864,865,868,869,870],'w':[0.623,0.601,0.341,0.608,0.294,2.81,0.075,0.593]},'initial':0,'monitored':0,'temp':[4.58,3.88,6.11,9.37,10.41,13.88,15.29,15.24,12.05,10.42,9.27,9.71]},
		{'area':0.919,'action':0.06,'capacity':22.86,'local':{'p':[862,863,866,868,1017],'w':[1.493,2.034,1.024,0.079,0.116]},'dispersal':{'p':[862,863,866,868,869,1017],'w':[0.648,0.877,0.41,0.241,0.919,0.219]},'initial':0,'monitored':0,'temp':[4.59,3.89,6.21,9.38,10.54,13.99,15.37,15.3,12.12,10.49,9.32,9.78]},
		{'area':1.003,'action':0.15,'capacity':25.83,'local':{'p':[865,868],'w':[1.522,1.781]},'dispersal':{'p':[191,864,865,867,868,870],'w':[0.011,0.298,0.718,0.402,0.857,1.003]},'initial':0,'monitored':0,'temp':[4.53,3.83,6,9.31,10.28,13.77,15.19,15.15,11.96,10.33,9.2,9.64]},
		{'area':5.253,'action':1,'capacity':135.14,'local':{'p':[191,863,873,1005,1017,1021],'w':[0.887,1.794,1.58,2.801,0.091,1.915]},'dispersal':{'p':[191,863,871,873,1005,1012,1014,1017,1019,1021],'w':[0.463,0.747,5.253,0.728,1.054,0.002,0.144,0.085,0.061,0.842]},'initial':0,'monitored':0,'temp':[4.63,3.93,6.28,9.43,10.67,14.09,15.49,15.41,12.22,10.57,9.38,9.84]},
		{'area':4.15,'action':0.21,'capacity':104.21,'local':{'p':[192,829,875,876,879,881,882],'w':[2.785,0.205,0.871,1.212,0.237,1.802,1.148]},'dispersal':{'p':[192,829,872,875,876,879,881,882],'w':[1.187,0.233,4.15,0.439,0.474,0.21,0.755,0.508]},'initial':0,'monitored':0,'temp':[4.69,4,6.29,9.54,10.69,14.14,15.61,15.5,12.29,10.63,9.42,9.87]},
		{'area':4.547,'action':1.63,'capacity':120.06,'local':{'p':[191,192,871,874,875,1005],'w':[1.071,2.088,1.58,1.864,0.624,1.162]},'dispersal':{'p':[191,192,871,873,874,875,1005],'w':[0.559,0.89,0.699,4.547,0.795,0.381,0.522]},'initial':0,'monitored':0,'temp':[4.62,3.92,6.19,9.43,10.56,14.01,15.45,15.38,12.18,10.53,9.33,9.78]},
		{'area':6.879,'action':1.61,'capacity':177.59,'local':{'p':[191,192,829,835,873],'w':[2.953,2.001,0.808,2.829,1.864]},'dispersal':{'p':[185,191,192,829,835,873,874],'w':[0.049,1.294,0.863,0.433,1.24,0.806,6.879]},'initial':0,'monitored':0,'temp':[4.63,3.95,6.06,9.44,10.31,13.87,15.32,15.29,12.06,10.42,9.25,9.72]},
		{'area':3.831,'action':2.93,'capacity':108.96,'local':{'p':[192,872,873,876,1001,1005,1009,1014,1016],'w':[0.952,0.871,0.624,1.981,0.839,0.565,0.262,0.481,0.617]},'dispersal':{'p':[192,872,873,875,876,1001,1002,1005,1009,1014,1016],'w':[0.426,0.439,0.339,3.831,0.789,0.457,0.001,0.298,0.185,0.261,0.252]},'initial':0,'monitored':0,'temp':[4.67,3.97,6.31,9.5,10.76,14.18,15.63,15.52,12.31,10.63,9.43,…
		{'area':2.112,'action':0.35,'capacity':53.88,'local':{'p':[872,875,879,1001],'w':[1.212,1.981,2.006,0.978]},'dispersal':{'p':[872,875,876,879,881,1001],'w':[0.639,0.849,2.112,0.88,0.033,0.566]},'initial':0,'monitored':0,'temp':[4.66,3.96,6.31,9.49,10.8,14.2,15.67,15.53,12.32,10.64,9.43,9.87]},
		{'area':1.635,'action':0.31,'capacity':40.56,'local':{'p':[193,878,879,880,881],'w':[1.48,1.704,0.199,1.495,0.423]},'dispersal':{'p':[193,877,878,879,880,881,884],'w':[0.679,1.635,0.736,0.215,0.726,0.275,0.023]},'initial':0,'monitored':0,'temp':[4.75,4.05,6.47,9.64,11.02,14.38,15.88,15.7,12.48,10.79,9.58,10.01]},
		{'area':1.864,'action':0.17,'capacity':46.74,'local':{'p':[877,879,880,993,994],'w':[1.704,1.349,0.641,1.106,0.974]},'dispersal':{'p':[877,878,879,880,881,993,994,995],'w':[0.684,1.864,0.689,0.392,0.052,0.497,0.5,0.008]},'initial':0,'monitored':0,'temp':[4.66,3.96,6.37,9.53,10.94,14.3,15.8,15.63,12.4,10.7,9.49,9.91]},
		{'area':3.86,'action':0.49,'capacity':97.03,'local':{'p':[872,876,877,878,881,993,1001],'w':[0.237,2.006,0.199,1.349,1.534,1.091,1.231]},'dispersal':{'p':[872,876,877,878,879,881,993,1001],'w':[0.217,0.804,0.188,0.518,3.86,0.691,0.522,0.62]},'initial':0,'monitored':0,'temp':[4.65,3.95,6.33,9.5,10.85,14.23,15.72,15.57,12.35,10.66,9.45,9.88]},
		{'area':2.64,'action':0.86,'capacity':68.18,'local':{'p':[193,877,878,884,893,985,994,995],'w':[0.272,1.495,0.641,1.484,1.365,0.21,0.428,0.539]},'dispersal':{'p':[193,877,878,880,884,893,985,994,995,996],'w':[0.271,0.58,0.322,2.64,0.628,0.653,0.141,0.202,0.318,0.048]},'initial':0,'monitored':0,'temp':[4.82,4.13,6.59,9.74,11.16,14.51,16.01,15.82,12.59,10.89,9.67,10.1]},
		{'area':4.102,'action':0.18,'capacity':101.7,'local':{'p':[193,872,877,879,882],'w':[2.161,1.802,0.423,1.534,2.165]},'dispersal':{'p':[193,826,872,876,877,878,879,881,882],'w':[0.897,0.023,0.831,0.019,0.272,0.026,0.666,4.102,0.982]},'initial':0,'monitored':0,'temp':[4.77,4.08,6.43,9.65,10.9,14.32,15.8,15.65,12.43,10.76,9.54,9.99]},
		{'area':5.623,'action':0.27,'capacity':140.67,'local':{'p':[184,193,826,829,872,881],'w':[1.069,0.258,1.69,3.376,1.148,2.165]},'dispersal':{'p':[184,192,193,826,829,872,881,882],'w':[0.561,0.046,0.212,0.682,1.466,0.572,0.829,5.623]},'initial':0,'monitored':0,'temp':[4.91,4.24,6.53,9.83,10.93,14.42,15.9,15.76,12.52,10.84,9.62,10.08]},
		{'area':5.29,'action':0.12,'capacity':130,'local':{'p':[184,193,825,826,828,884,892,896],'w':[0.414,0.005,1.415,1.879,0.908,1.452,0.617,2.387]},'dispersal':{'p':[184,193,825,826,827,828,883,884,892,896],'w':[0.252,0.121,0.577,0.741,0.031,0.451,5.29,0.622,0.314,1.002]},'initial':0,'monitored':0,'temp':[5.13,4.46,6.97,10.13,11.55,14.9,16.39,16.18,12.92,11.24,9.99,10.45]},
		{'area':3.592,'action':1.46,'capacity':95.76,'local':{'p':[193,880,883,886,892],'w':[1.6,1.484,1.452,0.243,1.584]},'dispersal':{'p':[193,826,877,880,883,884,886,892,893],'w':[0.703,0.128,0.006,0.702,0.654,3.592,0.138,0.682,0.455]},'initial':0,'monitored':0,'temp':[4.97,4.29,6.78,9.93,11.35,14.7,16.19,15.99,12.75,11.07,9.83,10.28]},
		{'area':1.122,'action':0.25,'capacity':29.3,'local':{'p':[887],'w':[1.619]},'dispersal':{'p':[194,885,887,900,975,984],'w':[0.058,1.122,0.61,0.561,0.686,0.174]},'initial':0,'monitored':0,'temp':[4.82,4.15,6.69,9.8,11.32,14.62,16.15,15.96,12.69,10.99,9.74,10.2]},
		{'area':1.968,'action':0.07,'capacity':48.55,'local':{'p':[884,889,891,892,896],'w':[0.243,1.078,1.868,2.225,0.436]},'dispersal':{'p':[194,884,886,888,889,891,892,893,896],'w':[0.009,0.183,1.968,0.114,0.451,0.784,0.8,0.924,0.328]},'initial':0,'monitored':0,'temp':[5.11,4.44,6.99,10.12,11.62,14.93,16.42,16.21,12.94,11.26,10.01,10.47]},
		{'area':3.074,'action':0.45,'capacity':78.53,'local':{'p':[885,891],'w':[1.619,1.184]},'dispersal':{'p':[194,885,887,888,891,900,975,984],'w':[0.709,0.597,3.074,0.385,0.628,0.178,0.085,0.718]},'initial':0,'monitored':0,'temp':[4.93,4.26,6.81,9.92,11.44,14.74,16.26,16.05,12.79,11.09,9.84,10.3]},
		{'area':1.794,'action':0.06,'capacity':44.98,'local':{'p':[893,894,984],'w':[0.949,1.242,1.484]},'dispersal':{'p':[886,887,888,891,893,894,984,985],'w':[0.053,0.464,1.794,0.307,0.494,0.366,0.687,0.165]},'initial':0,'monitored':0,'temp':[5,4.34,6.88,10,11.51,14.82,16.33,16.12,12.85,11.14,9.9,10.34]},
		{'area':1.443,'action':0.11,'capacity':35.76,'local':{'p':[886,891,896],'w':[1.078,0.318,1.965]},'dispersal':{'p':[183,194,886,889,890,891,895,896],'w':[0.263,0.724,0.491,1.443,0.076,0.223,0.208,0.881]},'initial':0,'monitored':0,'temp':[5.1,4.43,7,10.12,11.64,14.94,16.44,16.22,12.95,11.27,10.02,10.49]},
		{'area':2.055,'action':0.01,'capacity':18.91,'local':{'p':[183,823,895],'w':[1.529,1.247,1.682]},'dispersal':{'p':[183,823,889,890,895],'w':[1.034,0.635,0.114,2.055,1.04]},'initial':0,'monitored':0,'temp':[4.92,4.22,6.8,9.9,11.44,14.73,16.24,16.04,12.78,11.1,9.86,10.34]},
		{'area':1.503,'action':0.08,'capacity':37.34,'local':{'p':[886,887,889],'w':[1.868,1.184,0.318]},'dispersal':{'p':[194,886,887,888,889,891,893],'w':[0.562,0.676,0.429,0.405,0.145,1.503,0.171]},'initial':0,'monitored':0,'temp':[5.07,4.4,6.96,10.08,11.59,14.9,16.4,16.18,12.91,11.23,9.98,10.44]},
		{'area':2.059,'action':0.4,'capacity':52.54,'local':{'p':[883,884,886,896],'w':[0.617,1.584,2.225,1.23]},'dispersal':{'p':[883,884,886,892,893,896],'w':[0.385,0.698,1.007,2.059,0.061,0.558]},'initial':0,'monitored':0,'temp':[5.09,4.41,6.95,10.08,11.56,14.88,16.37,16.16,12.9,11.22,9.97,10.43]},
		{'area':4.246,'action':0.11,'capacity':105.2,'local':{'p':[880,888,894,985],'w':[1.365,0.949,0.335,1.964]},'dispersal':{'p':[880,884,886,888,891,892,893,894,985,995,996],'w':[0.543,0.544,0.726,0.391,0.21,0.038,4.246,0.132,0.881,0.067,0.009]},'initial':0,'monitored':0,'temp':[4.96,4.29,6.8,9.93,11.41,14.73,16.24,16.03,12.77,11.07,9.84,10.28]},
		{'area':0.366,'action':0.02,'capacity':8.76,'local':{'p':[888,893,984,985],'w':[1.242,0.335,0.241,1.379]},'dispersal':{'p':[888,893,894,984,985],'w':[0.519,0.369,0.366,0.286,0.611]},'initial':0,'monitored':0,'temp':[4.99,4.34,6.86,9.98,11.49,14.8,16.32,16.1,12.83,11.11,9.88,10.31]},
		{'area':4.434,'action':0.08,'capacity':95.88,'local':{'p':[194,195,823,890,898],'w':[2.357,0.115,1.493,1.682,2.494]},'dispersal':{'p':[183,194,195,823,889,890,895,898,899],'w':[0.099,0.938,0.113,0.792,0.305,0.874,4.434,1.081,0.069]},'initial':0,'monitored':0,'temp':[4.87,4.17,6.74,9.84,11.38,14.67,16.19,15.99,12.73,11.05,9.8,10.28]},
		{'area':4.255,'action':0.55,'capacity':105.36,'local':{'p':[828,883,886,889,892],'w':[0.252,2.387,0.436,1.965,1.23]},'dispersal':{'p':[183,827,828,883,886,889,892,896],'w':[0.658,0.084,0.178,1.019,0.224,0.847,0.548,4.255]},'initial':0,'monitored':0,'temp':[5.18,4.5,7.07,10.2,11.71,15.02,16.5,16.28,13.02,11.34,10.08,10.55]},
		{'area':3.382,'action':1.43,'capacity':91.22,'local':{'p':[195,898,901,983],'w':[3.366,2.041,2.543,0.493]},'dispersal':{'p':[195,897,898,900,901,983],'w':[1.491,3.382,0.902,0.121,0.989,0.382]},'initial':0,'monitored':0,'temp':[4.81,4.15,6.72,9.82,11.33,14.64,16.19,15.99,12.73,11.02,9.75,10.21]},
		{'area':6.486,'action':1.01,'capacity':164.08,'local':{'p':[194,195,895,897,900,901],'w':[1.022,1.456,2.494,2.041,2.981,0.01]},'dispersal':{'p':[194,195,823,895,897,898,899,900,901],'w':[0.549,0.697,0.111,0.948,0.766,6.486,0.037,1.201,0.133]},'initial':0,'monitored':0,'temp':[4.78,4.09,6.66,9.76,11.28,14.59,16.11,15.92,12.66,10.97,9.72,10.2]},
		{'area':5.613,'action':0.35,'capacity':138.01,'local':{'p':[182,818,819,823,902],'w':[1.316,1.257,2.541,0.549,1.04]},'dispersal':{'p':[182,195,818,819,823,895,898,899,902],'w':[0.548,1.383,0.51,1.073,0.329,0.044,0.078,5.613,0.51]},'initial':0,'monitored':0,'temp':[4.74,4.05,6.62,9.72,11.24,14.54,16.09,15.89,12.65,10.95,9.68,10.17]},
		{'area':2.614,'action':1.3,'capacity':70.76,'local':{'p':[194,898,901,975],'w':[0.55,2.981,1.224,1.955]},'dispersal':{'p':[194,885,887,897,898,900,901,975],'w':[0.345,0.404,0.162,0.121,1.203,2.614,0.598,0.658]},'initial':0,'monitored':0,'temp':[4.78,4.1,6.65,9.76,11.28,14.58,16.11,15.92,12.65,10.96,9.71,10.17]},
		{'area':3.787,'action':2.17,'capacity':104.75,'local':{'p':[897,898,900,975,978,983],'w':[2.543,0.01,1.224,0.434,1.718,1.971]},'dispersal':{'p':[897,898,900,901,975,976,978,983],'w':[1.083,0.125,0.472,3.787,0.341,0.001,0.727,0.907]},'initial':0,'monitored':0,'temp':[4.79,4.14,6.69,9.8,11.31,14.62,16.17,15.97,12.71,10.99,9.72,10.18]},
		{'area':7.435,'action':3.04,'capacity':195.55,'local':{'p':[196,814,816,819,899],'w':[3.086,0.412,2.394,1.063,1.04]},'dispersal':{'p':[195,196,811,814,816,819,899,902,903,904],'w':[0.5,1.29,0.006,0.245,1.008,0.473,0.428,7.435,0.789,0.033]},'initial':0,'monitored':0,'temp':[4.83,4.21,6.79,9.89,11.38,14.71,16.28,16.07,12.82,11.08,9.79,10.25]},
		{'area':3.978,'action':6.65,'capacity':131.93,'local':{'p':[195,904,906,907,980],'w':[2.953,0.943,1.837,0.122,0.615]},'dispersal':{'p':[195,196,902,903,904,906,907,980,983],'w':[1.26,0.205,0.932,3.978,0.329,0.658,0.14,0.357,0.051]},'initial':0,'monitored':0,'temp':[4.9,4.29,6.87,9.98,11.47,14.79,16.37,16.15,12.89,11.15,9.84,10.3]},
		{'area':0.951,'action':0.99,'capacity':28.56,'local':{'p':[903,907,969,974],'w':[0.943,1.066,0.138,0.632]},'dispersal':{'p':[196,902,903,904,905,906,907,969,974],'w':[0.661,0.036,0.489,0.951,0.13,0.04,0.361,0.186,0.275]},'initial':0,'monitored':0,'temp':[4.9,4.32,6.91,10.02,11.51,14.85,16.43,16.21,12.94,11.18,9.86,10.32]},
		{'area':3.896,'action':0.43,'capacity':96.46,'local':{'p':[196,911,956],'w':[2.19,0.973,2.391]},'dispersal':{'p':[196,904,905,911,956,971,974],'w':[0.927,0.115,3.896,0.522,1.041,0.112,0.676]},'initial':0,'monitored':0,'temp':[4.9,4.35,6.95,10.07,11.56,14.9,16.5,16.26,12.99,11.2,9.88,10.33]},
		{'area':1.454,'action':0.85,'capacity':40.57,'local':{'p':[66,903,907,969,980],'w':[0.222,1.837,1.1,0.739,1.196]},'dispersal':{'p':[66,903,904,906,907,969,980],'w':[0.212,0.818,0.106,1.454,0.385,0.367,0.635]},'initial':0,'monitored':0,'temp':[4.92,4.32,6.91,10.01,11.5,14.83,16.41,16.19,12.92,11.17,9.86,10.31]},
		{'area':0.622,'action':0.12,'capacity':15.61,'local':{'p':[903,904,906,969],'w':[0.122,1.066,1.1,1.278]},'dispersal':{'p':[903,904,906,907,969,974],'w':[0.197,0.521,0.465,0.622,0.654,0.071]},'initial':0,'monitored':0,'temp':[4.91,4.33,6.92,10.03,11.52,14.85,16.43,16.21,12.94,11.18,9.87,10.32]},
		{'area':4.004,'action':0.15,'capacity':100.04,'local':{'p':[180,197,809,811,817,909,910,911],'w':[0.033,1.098,1.44,1.416,0.833,2.228,0.553,0.222]},'dispersal':{'p':[180,197,809,811,817,908,909,910,911],'w':[0.159,0.496,0.643,0.634,0.387,4.004,0.886,0.235,0.194]},'initial':0,'monitored':0,'temp':[4.95,4.42,7.01,10.13,11.6,14.97,16.58,16.31,13.08,11.27,9.95,10.41]},
		{'area':4.433,'action':0.09,'capacity':110.69,'local':{'p':[180,197,908,912,917],'w':[2.362,2.081,2.228,1.995,0.006]},'dispersal':{'p':[180,197,809,908,909,912,917],'w':[1.006,0.935,0.139,0.907,4.433,0.832,0.151]},'initial':0,'monitored':0,'temp':[5.02,4.51,7.11,10.22,11.7,15.08,16.7,16.41,13.18,11.35,10.03,10.49]},
		{'area':2.098,'action':0,'capacity':51.13,'local':{'p':[197,908,911,914],'w':[2.83,0.553,3.369,0.914]},'dispersal':{'p':[197,811,908,910,911,914,956],'w':[1.122,0.047,0.406,2.098,1.433,0.544,0.057]},'initial':0,'monitored':0,'temp':[4.92,4.4,6.99,10.1,11.59,14.94,16.55,16.29,13.05,11.24,9.92,10.38]},
		{'area':4.658,'action':1.29,'capacity':97.7,'local':{'p':[196,811,905,908,910,914,956],'w':[2.445,1.243,0.973,0.222,3.369,0.201,0.678]},'dispersal':{'p':[196,811,905,908,910,911,914,956],'w':[1.022,0.602,0.463,0.231,1.296,4.658,0.212,0.352]},'initial':0,'monitored':0,'temp':[4.89,4.35,6.94,10.06,11.54,14.9,16.5,16.25,13,11.2,9.88,10.34]},
		{'area':4.959,'action':0.78,'capacity':127.17,'local':{'p':[180,802,804,807,909,916,917,919],'w':[0.47,0.246,0.566,1.201,1.995,1.869,2.544,0.173]},'dispersal':{'p':[180,197,800,802,804,807,909,912,916,917,919],'w':[0.25,0.157,0.004,0.102,0.323,0.448,0.802,4.959,0.749,1.069,0.213]},'initial':0,'monitored':0,'temp':[5.07,4.6,7.2,10.3,11.79,15.17,16.8,16.49,13.27,11.43,10.09,10.55]},
		{'area':5.063,'action':0.23,'capacity':124.95,'local':{'p':[197,914,915,917,920,957],'w':[0.851,2.296,0.761,2.391,1.249,1.216]},'dispersal':{'p':[197,913,914,915,917,920,953,957],'w':[0.496,5.063,0.978,0.374,1.035,0.509,0.072,0.537]},'initial':0,'monitored':0,'temp':[5.01,4.53,7.13,10.23,11.73,15.08,16.71,16.44,13.2,11.37,10.02,10.48]},
		{'area':6.965,'action':1.19,'capacity':178.46,'local':{'p':[197,204,910,911,913,954,955,956,957],'w':[1.513,0.136,0.914,0.201,2.296,1.117,1.154,2.059,0.737]},'dispersal':{'p':[197,204,910,911,913,914,954,955,956,957],'w':[0.683,0.155,0.353,0.197,0.992,6.965,0.466,0.48,0.864,0.355]},'initial':0,'monitored':0,'temp':[4.97,4.46,7.06,10.18,11.67,15.02,16.64,16.38,13.12,11.31,9.97,10.42]},
		{'area':4.162,'action':0.35,'capacity':98.88,'local':{'p':[198,913,917,920,946],'w':[2.715,0.761,1.181,2.683,1.171]},'dispersal':{'p':[198,203,913,915,916,917,920,946],'w':[1.173,0.004,0.426,4.162,0.008,0.57,1.051,0.658]},'initial':0,'monitored':0,'temp':[5.02,4.54,7.13,10.2,11.71,15.06,16.71,16.43,13.21,11.37,10.02,10.48]},
		{'area':2.842,'action':0.99,'capacity':72.28,'local':{'p':[198,912,917,919],'w':[1.687,1.869,1.351,2.309]},'dispersal':{'p':[198,804,912,915,916,917,919],'w':[0.8,0.073,0.826,0.013,2.842,0.642,1.033]},'initial':0,'monitored':0,'temp':[5.07,4.6,7.2,10.27,11.78,15.13,16.78,16.48,13.28,11.42,10.08,10.54]},
		{'area':4.321,'action':0.12,'capacity':106.65,'local':{'p':[197,198,909,912,913,915,916],'w':[0.717,0.3,0.006,2.544,2.391,1.181,1.351]},'dispersal':{'p':[197,198,909,912,913,915,916,917],'w':[0.405,0.236,0.109,1.009,0.992,0.549,0.587,4.321]},'initial':0,'monitored':0,'temp':[5.03,4.56,7.16,10.25,11.75,15.1,16.74,16.45,13.23,11.39,10.05,10.5]},
		{'area':4.839,'action':1.42,'capacity':127.04,'local':{'p':[793,797,801,924],'w':[2.079,1.273,1.158,0.363]},'dispersal':{'p':[179,198,793,796,797,801,918,919,924],'w':[0.1,0.147,0.85,0.031,0.511,0.508,4.839,1.589,0.179]},'initial':0,'monitored':0,'temp':[5.16,4.7,7.3,10.33,11.88,15.21,16.87,16.54,13.39,11.5,10.15,10.62]},
		{'area':6.28,'action':1.05,'capacity':158.11,'local':{'p':[179,198,800,804,912,916],'w':[0.639,3.925,1.286,0.345,0.173,2.309]},'dispersal':{'p':[179,198,797,800,804,912,916,918,919,924],'w':[0.28,1.758,0.084,0.537,0.226,0.187,0.871,1.463,6.28,0.05]},'initial':0,'monitored':0,'temp':[5.12,4.65,7.24,10.29,11.82,15.17,16.83,16.51,13.33,11.46,10.11,10.58]},
		{'area':3.175,'action':0,'capacity':75.53,'local':{'p':[203,913,915,946,953,957],'w':[1.153,1.249,2.683,0.338,1.975,0.061]},'dispersal':{'p':[203,913,915,920,946,948,953,957],'w':[0.489,0.629,1.127,3.175,0.282,0.075,0.742,0.139]},'initial':0,'monitored':0,'temp':[5.01,4.53,7.13,10.21,11.72,15.06,16.71,16.45,13.2,11.36,10.02,10.47]},
		{'area':4.06,'action':0.33,'capacity':100.39,'local':{'p':[67,198,199,923,924,944],'w':[0.409,1.172,1.937,1.978,1.453,1.777]},'dispersal':{'p':[67,198,199,921,923,924,925,944],'w':[0.213,0.644,0.816,4.06,0.867,0.588,0.03,0.799]},'initial':0,'monitored':0,'temp':[5.13,4.65,7.26,10.28,11.86,15.16,16.85,16.53,13.34,11.48,10.12,10.57]},
		{'area':11.837,'action':1.17,'capacity':291.18,'local':{'p':[199,791,792,793,923,925,940],'w':[1.776,2.743,0.953,1.05,0.866,1.829,2.248]},'dispersal':{'p':[199,200,778,791,792,793,922,923,924,925,928,933,940],'w':[0.72,0.151,0.102,1.1,0.42,0.53,11.837,0.417,0.073,0.629,0.877,0.123,0.891]},'initial':0,'monitored':0,'temp':[5.2,4.71,7.34,10.35,11.99,15.26,16.97,16.61,13.43,11.57,10.17,10.64]},
		{'area':9.321,'action':0.87,'capacity':234.27,'local':{'p':[199,921,922,940],'w':[1.29,1.978,0.866,3.084]},'dispersal':{'p':[67,199,921,922,923,940],'w':[1.351,0.505,0.825,0.551,9.321,1.937]},'initial':0,'monitored':0,'temp':[5.17,4.67,7.3,10.32,11.92,15.2,16.91,16.61,13.37,11.52,10.15,10.6]},
		{'area':2.165,'action':0.3,'capacity':54.28,'local':{'p':[199,793,918,921,925],'w':[0.22,0.983,0.363,1.453,1.385]},'dispersal':{'p':[198,199,793,918,919,921,922,924,925],'w':[0.762,0.139,0.488,0.222,0.054,0.704,0.083,2.165,0.518]},'initial':0,'monitored':0,'temp':[5.15,4.68,7.28,10.29,11.87,15.16,16.85,16.52,13.36,11.49,10.12,10.59]},
		{'area':0.956,'action':0.02,'capacity':23.99,'local':{'p':[199,793,922,924],'w':[1.212,0.126,1.829,1.385]},'dispersal':{'p':[199,793,921,922,924,925],'w':[0.551,0.242,0.039,0.85,0.618,0.956]},'initial':0,'monitored':0,'temp':[5.18,4.71,7.32,10.32,11.92,15.2,16.89,16.55,13.4,11.53,10.15,10.62]},
		{'area':2.401,'action':0.04,'capacity':27.77,'local':{'p':[777,780,785,930,932,933],'w':[1.196,2.29,0.062,1.098,0.591,1.158]},'dispersal':{'p':[777,780,785,926,928,930,932,933],'w':[0.554,0.918,0.164,2.401,0.015,0.43,0.286,0.611]},'initial':0,'monitored':0,'temp':[5.07,4.47,7.17,10.24,11.99,15.3,17.04,16.64,13.34,11.56,10.08,10.53]},
		{'area':1.649,'action':0.03,'capacity':40.61,'local':{'p':[200,929,930,932,933,935],'w':[0.753,0.857,0.999,0.987,0.108,1.479]},'dispersal':{'p':[200,777,927,929,930,932,933,935],'w':[0.347,0.035,1.649,0.464,0.41,0.429,0.184,0.719]},'initial':0,'monitored':0,'temp':[5.02,4.41,7.1,10.15,11.89,15.17,16.92,16.55,13.25,11.46,10.01,10.47]},
		{'area':2.69,'action':0.08,'capacity':66.5,'local':{'p':[778,780,781,933],'w':[1.282,0.737,0.072,2.602]},'dispersal':{'p':[200,778,780,781,791,922,926,928,933,940],'w':[0.141,0.525,0.372,0.102,0.108,1.031,0.006,2.69,0.997,0.039]},'initial':0,'monitored':0,'temp':[5.17,4.63,7.29,10.34,12.04,15.34,17.06,16.67,13.43,11.61,10.16,10.62]},
		{'area':4.584,'action':0.16,'capacity':106.63,'local':{'p':[200,927,931,934,935,937,938],'w':[2.173,0.857,0.865,2.384,1.006,0.942,0.016]},'dispersal':{'p':[200,927,929,931,934,935,937,938,942],'w':[0.884,0.449,4.584,0.441,1.014,0.485,0.41,0.078,0.053]},'initial':0,'monitored':0,'temp':[5.03,4.45,7.13,10.16,11.87,15.12,16.88,16.55,13.24,11.45,10.02,10.47]},
		{'area':0.786,'action':0,'capacity':18.43,'local':{'p':[926,927,932,933],'w':[1.098,0.999,0.793,0.771]},'dispersal':{'p':[200,926,927,930,932,933],'w':[0.088,0.57,0.499,0.786,0.364,0.445]},'initial':0,'monitored':0,'temp':[5.06,4.47,7.16,10.23,11.96,15.26,17,16.62,13.32,11.53,10.07,10.52]},
		{'area':3.055,'action':0.08,'capacity':73.68,'local':{'p':[200,929,937],'w':[1.612,0.865,2.194]},'dispersal':{'p':[200,929,931,937,940],'w':[0.675,0.463,3.055,0.968,1.084]},'initial':0,'monitored':0,'temp':[5.14,4.59,7.26,10.29,11.96,15.23,16.97,16.65,13.35,11.54,10.12,10.57]},
		{'area':0.888,'action':0,'capacity':21.58,'local':{'p':[777,926,927,930,935],'w':[1.147,0.591,0.987,0.793,0.248]},'dispersal':{'p':[777,926,927,930,932,935],'w':[0.588,0.387,0.456,0.316,0.888,0.25]},'initial':0,'monitored':0,'temp':[4.99,4.37,7.07,10.13,11.87,15.17,16.92,16.54,13.23,11.46,9.99,10.45]},
		{'area':2.62,'action':0.03,'capacity':64.38,'local':{'p':[200,780,926,927,928,930],'w':[1.959,0.317,1.158,0.108,2.602,0.771]},'dispersal':{'p':[200,780,922,926,927,928,930,933,940],'w':[0.837,0.285,0.199,0.47,0.145,0.918,0.307,2.62,0.047]},'initial':0,'monitored':0,'temp':[5.15,4.58,7.27,10.33,12.05,15.35,17.08,16.7,13.41,11.61,10.15,10.6]},
		{'area':3.389,'action':0.02,'capacity':73.07,'local':{'p':[929,935,938,942],'w':[2.384,0.997,0.111,1.626]},'dispersal':{'p':[929,934,935,937,938,942],'w':[0.996,3.389,0.463,0.101,0.091,0.605]},'initial':0,'monitored':0,'temp':[4.94,4.33,7.01,10.02,11.73,14.96,16.73,16.43,13.12,11.34,9.92,10.37]},
		{'area':2.767,'action':0,'capacity':35.24,'local':{'p':[201,777,927,929,932,934],'w':[1.836,0.388,1.479,1.006,0.248,0.997]},'dispersal':{'p':[201,777,927,929,932,934,935],'w':[0.607,0.292,0.56,0.502,0.177,0.412,2.767]},'initial':0,'monitored':0,'temp':[4.91,4.28,6.97,10.01,11.75,15.01,16.78,16.43,13.12,11.35,9.9,10.36]},
		{'area':1.179,'action':0,'capacity':29.21,'local':{'p':[202,937,938,941],'w':[1.368,1.504,0.538,0.574]},'dispersal':{'p':[202,936,937,938,939,940,941],'w':[0.544,1.179,0.634,0.304,0.115,0.214,0.335]},'initial':0,'monitored':0,'temp':[5.09,4.55,7.21,10.22,11.85,15.1,16.86,16.59,13.28,11.46,10.07,10.52]},
		{'area':3.908,'action':0.22,'capacity':97.66,'local':{'p':[929,931,936,938],'w':[0.942,2.194,1.504,2.402]},'dispersal':{'p':[202,929,931,934,936,937,938,939,940,942],'w':[0.006,0.47,0.837,0.122,0.63,3.908,0.915,0.02,0.833,0.075]},'initial':0,'monitored':0,'temp':[5.09,4.55,7.21,10.23,11.88,15.14,16.89,16.6,13.29,11.48,10.08,10.53]},
		{'area':1.871,'action':0.09,'capacity':47.25,'local':{'p':[929,934,936,937,941,942],'w':[0.016,0.111,0.538,2.402,0.895,2.485]},'dispersal':{'p':[929,934,936,937,938,941,942],'w':[0.146,0.165,0.307,0.984,1.871,0.446,1.031]},'initial':0,'monitored':0,'temp':[5.04,4.48,7.15,10.15,11.8,15.04,16.8,16.53,13.22,11.42,10.02,10.47]},
		{'area':5.761,'action':0.04,'capacity':114.91,'local':{'p':[940],'w':[2.251]},'dispersal':{'p':[202,216,936,937,939,940,1079],'w':[1.518,0.072,0.126,0.004,5.761,1.005,1.538]},'initial':0,'monitored':0,'temp':[5.07,4.55,7.2,10.21,11.81,15.07,16.83,16.6,13.27,11.43,10.06,10.5]},
		{'area':13.695,'action':0.14,'capacity':279.89,'local':{'p':[922,923,939,1079],'w':[2.248,3.084,2.251,0.655]},'dispersal':{'p':[67,200,202,922,923,928,931,933,936,937,939,940,945,1079],'w':[0.388,0.316,0.079,0.952,1.791,0.021,0.842,0.059,0.192,0.561,0.921,13.695,0.498,0.32]},'initial':0,'monitored':0,'temp':[5.13,4.61,7.26,10.28,11.9,15.17,16.91,16.62,13.33,11.5,10.11,10.56]},
		{'area':3.135,'action':0.11,'capacity':63.98,'local':{'p':[202,936,938,942],'w':[2.536,0.574,0.895,0.838]},'dispersal':{'p':[202,936,938,941,942],'w':[1.09,0.287,0.415,3.135,0.386]},'initial':0,'monitored':0,'temp':[4.99,4.45,7.1,10.09,11.73,14.96,16.73,16.5,13.17,11.36,9.98,10.42]},
		{'area':2.857,'action':0.14,'capacity':72.14,'local':{'p':[934,938,941],'w':[1.626,2.485,0.838]},'dispersal':{'p':[929,934,937,938,941,942],'w':[0.084,0.656,0.092,0.932,0.438,2.857]},'initial':0,'monitored':0,'temp':[4.98,4.41,7.07,10.07,11.73,14.95,16.72,16.46,13.15,11.36,9.96,10.41]},
		{'area':2.716,'action':1.08,'capacity':72.58,'local':{'p':[67,944,945,950,1085],'w':[0.314,0.039,2.678,2.838,0.492]},'dispersal':{'p':[67,943,944,945,950,951,1078,1085],'w':[0.267,2.716,0.081,1.152,1.148,0.338,0.186,0.17]},'initial':0,'monitored':0,'temp':[5.09,4.59,7.23,10.28,11.83,15.13,16.84,16.6,13.29,11.44,10.09,10.53]},
		{'area':7.827,'action':0.05,'capacity':193.71,'local':{'p':[67,198,921,943,946,950],'w':[4.02,0.899,1.777,0.039,2.696,2.597]},'dispersal':{'p':[67,198,921,943,944,945,946,950],'w':[1.622,0.639,0.742,0.186,7.827,0.015,1.106,1.043]},'initial':0,'monitored':0,'temp':[5.06,4.58,7.19,10.22,11.76,15.08,16.77,16.5,13.26,11.41,10.06,10.51]},
		{'area':6.598,'action':1.57,'capacity':170.12,'local':{'p':[67,943,1085],'w':[1.775,2.678,1.482]},'dispersal':{'p':[62,67,940,943,944,945,950,1077,1078,1079,1085],'w':[0.007,0.946,0.637,1.121,0.008,6.598,0.002,0.078,0.18,1.2,0.454]},'initial':0,'monitored':0,'temp':[5.1,4.6,7.24,10.27,11.84,15.12,16.85,16.61,13.3,11.45,10.09,10.53]},
		{'area':5.178,'action':0,'capacity':127.97,'local':{'p':[198,203,915,920,944,950],'w':[0.7,2.543,1.171,0.338,2.696,1.671]},'dispersal':{'p':[198,203,915,920,944,946,950],'w':[0.392,1.065,0.483,0.222,1.178,5.178,0.778]},'initial':0,'monitored':0,'temp':[5.02,4.53,7.14,10.18,11.71,15.04,16.72,16.45,13.21,11.37,10.02,10.47]},
		{'area':2.875,'action':0.23,'capacity':72.14,'local':{'p':[949,951,1072],'w':[1.697,1.816,1.566]},'dispersal':{'p':[203,947,949,950,951,1072],'w':[0.12,2.875,0.716,0.731,0.735,0.784]},'initial':0,'monitored':0,'temp':[5.08,4.57,7.22,10.29,11.82,15.15,16.83,16.6,13.28,11.43,10.08,10.51]},
		{'area':2.692,'action':0.17,'capacity':67.85,'local':{'p':[203,953,958],'w':[2.516,1.425,1.261]},'dispersal':{'p':[203,920,948,949,953,958,963],'w':[1.08,0.13,2.692,0.177,0.602,0.491,0.546]},'initial':0,'monitored':0,'temp':[5.01,4.51,7.12,10.21,11.72,15.06,16.72,16.47,13.19,11.36,10.01,10.45]},
		{'area':4.202,'action':0.19,'capacity':104.14,'local':{'p':[947,963,966,1072,1073,1074],'w':[1.697,1.545,1.014,0.852,0.246,0.703]},'dispersal':{'p':[203,947,948,949,950,963,966,1072,1073,1074],'w':[0.516,0.714,0.185,4.202,0.085,0.614,0.444,0.407,0.183,0.302]},'initial':0,'monitored':0,'temp':[5.04,4.53,7.16,10.25,11.78,15.11,16.78,16.54,13.24,11.39,10.04,10.48]},
		{'area':7.494,'action':1.28,'capacity':191.88,'local':{'p':[203,943,944,946],'w':[1.21,2.838,2.597,1.671]},'dispersal':{'p':[67,203,943,944,945,946,947,949,950,951],'w':[0.14,0.556,1.166,1.053,0.007,0.681,0.586,0.106,7.494,0.69]},'initial':0,'monitored':0,'temp':[5.06,4.56,7.19,10.24,11.77,15.09,16.79,16.54,13.25,11.41,10.06,10.49]},
		{'area':2.255,'action':0,'capacity':53.2,'local':{'p':[947,1072,1078],'w':[1.816,1.02,1.904]},'dispersal':{'p':[943,947,950,951,1072,1078,1085],'w':[0.38,0.748,0.7,2.255,0.584,0.8,0.046]},'initial':0,'monitored':0,'temp':[5.11,4.6,7.26,10.32,11.86,15.18,16.87,16.65,13.32,11.46,10.1,10.54]},
		{'area':1.378,'action':0,'capacity':34.15,'local':{'p':[963,964,967],'w':[0.369,1.957,0.993]},'dispersal':{'p':[204,952,955,958,963,964,967],'w':[0.159,1.378,0.418,0.135,0.194,0.888,0.462]},'initial':0,'monitored':0,'temp':[4.96,4.45,7.06,10.18,11.7,15.04,16.66,16.42,13.13,11.31,9.96,10.4]},
		{'area':2.053,'action':0.42,'capacity':52.71,'local':{'p':[203,920,948,957,958],'w':[0.047,1.975,1.425,1.618,0.862]},'dispersal':{'p':[203,913,920,948,953,955,957,958],'w':[0.176,0.121,0.861,0.613,2.053,0.018,0.666,0.421]},'initial':0,'monitored':0,'temp':[5.01,4.51,7.12,10.22,11.73,15.07,16.71,16.45,13.19,11.36,10.01,10.46]},
		{'area':3.434,'action':0.19,'capacity':84.8,'local':{'p':[204,914,956],'w':[2.1,1.117,2.825]},'dispersal':{'p':[204,914,954,955,956,961,964,968,971],'w':[0.821,0.588,3.434,0.062,1.112,0.336,0.096,0.528,0.098]},'initial':0,'monitored':0,'temp':[4.96,4.43,7.04,10.17,11.66,15.01,16.63,16.38,13.09,11.28,9.94,10.39]},
		{'area':2.742,'action':0,'capacity':67.75,'local':{'p':[204,914,957,958],'w':[1.78,1.154,1.529,1.392]},'dispersal':{'p':[204,914,952,953,954,955,957,958,963,964],'w':[0.677,0.608,0.516,0.018,0.059,2.742,0.667,0.565,0.074,0.063]},'initial':0,'monitored':0,'temp':[4.99,4.48,7.09,10.21,11.72,15.06,16.69,16.44,13.16,11.33,9.99,10.43]},
		{'area':5.331,'action':2.31,'capacity':143.01,'local':{'p':[905,911,914,954],'w':[2.391,0.678,2.059,2.825]},'dispersal':{'p':[905,910,911,914,954,956,968,971,974],'w':[0.926,0.028,0.388,0.922,1.145,5.331,0.106,0.552,0.089]},'initial':0,'monitored':0,'temp':[4.93,4.4,7.01,10.13,11.62,14.97,16.58,16.33,13.05,11.25,9.92,10.36]},
		{'area':1.834,'action':0.99,'capacity':50.48,'local':{'p':[913,914,920,953,955,958],'w':[1.216,0.737,0.061,1.618,1.529,0.277]},'dispersal':{'p':[913,914,920,953,955,957,958],'w':[0.557,0.442,0.16,0.63,0.645,1.834,0.241]},'initial':0,'monitored':0,'temp':[5,4.51,7.12,10.23,11.73,15.08,16.71,16.45,13.19,11.36,10.01,10.46]},
		{'area':1.534,'action':0,'capacity':38.25,'local':{'p':[948,953,955,957],'w':[1.261,0.862,1.392,0.277]},'dispersal':{'p':[948,952,953,955,957,958,963],'w':[0.554,0.146,0.408,0.597,0.189,1.534,0.559]},'initial':0,'monitored':0,'temp':[5,4.5,7.11,10.22,11.73,15.07,16.71,16.46,13.18,11.35,10,10.44]},
		{'area':1.192,'action':2.48,'capacity':42.19,'local':{'p':[962,964,965,1066],'w':[1.901,0.669,0.545,2.224]},'dispersal':{'p':[959,962,964,965,1062,1066],'w':[1.192,0.835,0.38,0.381,0.072,0.953]},'initial':0,'monitored':0,'temp':[4.79,4.22,6.81,9.96,11.47,14.81,16.43,16.22,12.92,11.11,9.77,10.21]},
		{'area':1.775,'action':0.18,'capacity':44,'local':{'p':[965,966,967,1064,1073],'w':[1.975,1.816,0.253,0.782,0.869]},'dispersal':{'p':[960,965,966,967,1064,1073],'w':[1.775,0.879,0.701,0.281,0.43,0.473]},'initial':0,'monitored':0,'temp':[4.99,4.45,7.08,10.21,11.75,15.08,16.71,16.5,13.17,11.33,9.98,10.42]},
		{'area':3.69,'action':2.63,'capacity':103.2,'local':{'p':[962,964,968,972],'w':[2.534,1.788,1.566,1.584]},'dispersal':{'p':[204,213,954,961,962,964,968,972,1062],'w':[0.078,0.002,0.498,3.69,0.942,0.74,0.592,0.717,0.173]},'initial':0,'monitored':0,'temp':[4.82,4.26,6.85,9.99,11.49,14.83,16.45,16.23,12.93,11.13,9.79,10.23]},
		{'area':1.183,'action':1.25,'capacity':35.69,'local':{'p':[959,961,964,972,1062,1066],'w':[1.901,2.534,0.462,0.008,0.667,0.271]},'dispersal':{'p':[213,959,961,962,964,972,1062,1066],'w':[0.002,0.652,0.966,1.183,0.384,0.191,0.403,0.219]},'initial':0,'monitored':0,'temp':[4.75,4.18,6.76,9.9,11.41,14.75,16.36,16.16,12.86,11.06,9.73,10.16]},
		{'area':2.331,'action':0.72,'capacity':61.28,'local':{'p':[949,952,966,967],'w':[1.545,0.369,0.654,1.744]},'dispersal':{'p':[203,948,949,952,955,958,963,966,967],'w':[0.056,0.592,0.694,0.227,0.085,0.454,2.331,0.395,0.632]},'initial':0,'monitored':0,'temp':[5,4.49,7.11,10.22,11.74,15.08,16.72,16.48,13.19,11.35,10,10.44]},
		{'area':3.282,'action':1.53,'capacity':88.85,'local':{'p':[952,959,961,962,965,967],'w':[1.957,0.669,1.788,0.462,1.555,0.397]},'dispersal':{'p':[204,952,954,955,959,961,962,964,965,967],'w':[0.581,0.678,0.121,0.069,0.359,0.778,0.189,3.282,0.695,0.291]},'initial':0,'monitored':0,'temp':[4.91,4.37,6.98,10.11,11.62,14.96,16.58,16.36,13.06,11.24,9.9,10.34]},
		{'area':3.178,'action':2.56,'capacity':91.31,'local':{'p':[959,960,964,967,1064,1066,1067],'w':[0.545,1.975,1.555,0.399,0.723,0.611,1.095]},'dispersal':{'p':[214,959,960,964,965,966,967,1064,1066,1067],'w':[0.001,0.27,0.757,0.682,3.178,0.016,0.3,0.401,0.305,0.509]},'initial':0,'monitored':0,'temp':[4.91,4.36,6.98,10.12,11.64,14.98,16.6,16.39,13.08,11.25,9.9,10.34]},
		{'area':1.99,'action':0.15,'capacity':49.85,'local':{'p':[949,960,963,967,1073],'w':[1.014,1.816,0.654,1.29,1.032]},'dispersal':{'p':[949,960,963,965,966,967,1073,1074],'w':[0.535,0.756,0.347,0.054,1.99,0.554,0.547,0.024]},'initial':0,'monitored':0,'temp':[5.01,4.49,7.11,10.23,11.76,15.09,16.74,16.51,13.2,11.36,10.01,10.44]},
		{'area':1.535,'action':0.04,'capacity':38.58,'local':{'p':[952,960,963,964,965,966],'w':[0.993,0.253,1.744,0.397,0.399,1.29]},'dispersal':{'p':[952,958,960,963,964,965,966,967],'w':[0.485,0.004,0.162,0.816,0.248,0.245,0.559,1.535]},'initial':0,'monitored':0,'temp':[4.98,4.46,7.08,10.21,11.73,15.07,16.7,16.47,13.16,11.33,9.98,10.42]},
		{'area':2.6,'action':0.46,'capacity':65.03,'local':{'p':[961,971,972],'w':[1.566,1.912,2.178]},'dispersal':{'p':[954,956,961,968,971,972],'w':[0.477,0.116,0.744,2.6,0.82,0.996]},'initial':0,'monitored':0,'temp':[4.89,4.34,6.94,10.07,11.56,14.91,16.52,16.29,12.99,11.2,9.86,10.3]},
		{'area':1.304,'action':0.13,'capacity':32.99,'local':{'p':[66,904,906,907,974],'w':[0.692,0.138,0.739,1.278,2.255]},'dispersal':{'p':[66,904,906,907,969,974,980],'w':[0.44,0.172,0.431,0.406,1.304,1.011,0.043]},'initial':0,'monitored':0,'temp':[4.92,4.34,6.93,10.04,11.53,14.87,16.45,16.23,12.95,11.19,9.87,10.32]},
		{'area':5.198,'action':0.83,'capacity':132.23,'local':{'p':[213,972,973,1058],'w':[2.543,3.213,1.925,1.72]},'dispersal':{'p':[66,213,970,972,973,1058,1059,1062],'w':[0.043,1.144,5.198,1.369,0.858,0.82,0.001,0.075]},'initial':0,'monitored':0,'temp':[4.73,4.15,6.71,9.85,11.35,14.68,16.27,16.07,12.78,11.02,9.69,10.12]},
		{'area':2.807,'action':0.1,'capacity':70.07,'local':{'p':[66,968,972,974],'w':[0.352,1.912,0.712,2.274]},'dispersal':{'p':[66,905,954,956,968,971,972,974],'w':[0.27,0.126,0.11,0.529,0.709,2.807,0.435,0.933]},'initial':0,'monitored':0,'temp':[4.94,4.38,6.99,10.11,11.6,14.94,16.54,16.31,13.02,11.23,9.9,10.34]},
		{'area':4.536,'action':1.49,'capacity':118.05,'local':{'p':[66,213,961,962,968,970,971,973,1062],'w':[0.573,0.16,1.584,0.008,2.178,3.213,0.712,0.224,0.354]},'dispersal':{'p':[66,213,961,962,968,970,971,972,973,974,1062],'w':[0.337,0.165,0.66,0.073,0.845,1.225,0.37,4.536,0.204,0.002,0.217]},'initial':0,'monitored':0,'temp':[4.78,4.21,6.79,9.92,11.42,14.76,16.36,16.15,12.86,11.08,9.75,10.18]},
		{'area':4.798,'action':0.05,'capacity':118.84,'local':{'p':[66,970,972,977,982,1058],'w':[1.671,1.925,0.224,1.445,1.682,1.521]},'dispersal':{'p':[66,970,972,973,977,982,1058],'w':[0.752,0.796,0.214,4.798,0.651,0.755,0.709]},'initial':0,'monitored':0,'temp':[4.88,4.31,6.87,10,11.49,14.82,16.39,16.19,12.9,11.15,9.82,10.25]},
		{'area':3.581,'action':0.09,'capacity':87.72,'local':{'p':[66,904,969,971],'w':[2.105,0.632,2.255,2.274]},'dispersal':{'p':[66,196,904,905,907,956,969,971,972,974],'w':[0.998,0.1,0.288,0.769,0.038,0.098,0.825,0.96,0.005,3.581]},'initial':0,'monitored':0,'temp':[4.93,4.36,6.96,10.07,11.56,14.9,16.49,16.27,12.99,11.21,9.89,10.33]},
		{'area':8.254,'action':5.3,'capacity':229.18,'local':{'p':[900,901,978,979,981,984,986,987],'w':[1.955,0.434,1.208,0.597,1.958,2.163,0.728,1.75]},'dispersal':{'p':[885,887,900,901,975,978,979,981,984,986,987],'w':[0.618,0.045,0.867,0.303,8.254,0.528,0.336,0.735,0.869,0.467,0.689]},'initial':0,'monitored':0,'temp':[4.74,4.08,6.6,9.71,11.22,14.53,16.07,15.89,12.62,10.9,9.65,10.09]},
		{'area':3.292,'action':0.91,'capacity':85.33,'local':{'p':[205,977,978,980,982,983],'w':[1.37,1.546,1.435,0.583,0.712,1.283]},'dispersal':{'p':[205,901,976,977,978,980,982,983],'w':[0.629,0.001,3.292,0.69,0.682,0.302,0.416,0.577]},'initial':0,'monitored':0,'temp':[4.84,4.22,6.77,9.88,11.38,14.7,16.26,16.06,12.79,11.06,9.76,10.2]},
		{'area':2.95,'action':2.34,'capacity':85.19,'local':{'p':[66,973,976,980,982],'w':[1.659,1.445,1.546,1.282,0.742]},'dispersal':{'p':[66,973,976,977,980,982],'w':[0.774,0.651,0.708,2.95,0.619,0.428]},'initial':0,'monitored':0,'temp':[4.92,4.33,6.9,10.01,11.5,14.83,16.4,16.19,12.91,11.16,9.85,10.29]},
		{'area':2.99,'action':0.16,'capacity':75.09,'local':{'p':[205,901,975,976,981,983],'w':[0.58,1.718,1.208,1.435,1.738,0.374]},'dispersal':{'p':[205,901,975,976,978,981,983],'w':[0.381,0.751,0.697,0.618,2.99,0.639,0.23]},'initial':0,'monitored':0,'temp':[4.77,4.13,6.66,9.77,11.27,14.59,16.14,15.95,12.69,10.96,9.69,10.13]},
		{'area':3.572,'action':1.95,'capacity':97.07,'local':{'p':[205,975,981,987,1046,1055],'w':[1.016,0.597,0.706,2.934,0.381,2.567]},'dispersal':{'p':[205,975,979,981,987,1046,1055],'w':[0.488,0.359,3.572,0.333,1.154,0.347,1.104]},'initial':0,'monitored':0,'temp':[4.53,3.87,6.34,9.46,10.96,14.26,15.8,15.65,12.4,10.68,9.43,9.85]},
		{'area':2.91,'action':0.25,'capacity':72.35,'local':{'p':[66,195,903,906,976,977,983],'w':[0.759,0.125,0.615,1.196,0.583,1.282,2.233]},'dispersal':{'p':[66,195,903,906,969,976,977,980,983],'w':[0.391,0.21,0.317,0.489,0.02,0.359,0.55,2.91,0.919]},'initial':0,'monitored':0,'temp':[4.91,4.3,6.87,9.98,11.47,14.8,16.36,16.16,12.88,11.14,9.84,10.29]},
		{'area':1.834,'action':0.5,'capacity':48.34,'local':{'p':[205,975,978,979],'w':[1.321,1.958,1.738,0.706]},'dispersal':{'p':[205,975,978,979,981],'w':[0.648,0.904,0.795,0.442,1.834]},'initial':0,'monitored':0,'temp':[4.69,4.05,6.56,9.67,11.17,14.48,16.03,15.85,12.59,10.87,9.6,10.04]},
		{'area':4.804,'action':0.52,'capacity':121.23,'local':{'p':[205,973,976,977,1052,1058],'w':[1.801,1.682,0.712,0.742,1.78,1.587]},'dispersal':{'p':[205,973,976,977,982,1052,1055,1058,1059],'w':[0.771,0.719,0.361,0.37,4.804,0.802,0.053,0.745,0.002]},'initial':0,'monitored':0,'temp':[4.8,4.2,6.74,9.86,11.36,14.67,16.23,16.04,12.77,11.03,9.72,10.15]},
		{'area':2.581,'action':0.64,'capacity':67.3,'local':{'p':[195,897,901,976,978,980],'w':[0.462,0.493,1.971,1.283,0.374,2.233]},'dispersal':{'p':[195,897,901,903,976,978,980,983],'w':[0.311,0.24,0.776,0.083,0.596,0.297,0.961,2.581]},'initial':0,'monitored':0,'temp':[4.85,4.22,6.79,9.9,11.39,14.71,16.27,16.07,12.8,11.07,9.78,10.23]},
		{'area':5.07,'action':1.2,'capacity':130.84,'local':{'p':[888,894,975,985,986],'w':[1.484,0.241,2.163,0.486,1.548]},'dispersal':{'p':[206,885,887,888,894,975,984,985,986,996],'w':[0.421,0.139,0.729,0.602,0.095,0.981,5.07,0.223,0.556,0.105]},'initial':0,'monitored':0,'temp':[4.87,4.22,6.74,9.86,11.36,14.68,16.21,16,12.74,11.01,9.77,10.21]},
		{'area':1.859,'action':1.05,'capacity':51.26,'local':{'p':[880,893,894,984],'w':[0.21,1.964,1.379,0.486]},'dispersal':{'p':[206,880,888,893,894,984,985,995,996],'w':[0.085,0.126,0.145,0.863,0.366,0.316,1.859,0.166,1.076]},'initial':0,'monitored':0,'temp':[4.9,4.24,6.74,9.87,11.37,14.69,16.21,16,12.74,11.01,9.78,10.21]},
		{'area':9.486,'action':7.35,'capacity':261.88,'local':{'p':[975,984,987,1045,1046],'w':[0.728,1.548,2.66,3.354,0.058]},'dispersal':{'p':[206,975,984,986,987,999,1000,1045,1046],'w':[1.244,0.39,0.749,9.486,1.078,0.41,0.627,1.336,0.132]},'initial':0,'monitored':0,'temp':[4.8,4.16,6.64,9.77,11.28,14.59,16.15,15.94,12.67,10.9,9.67,10.07]},
		{'area':4.195,'action':1.07,'capacity':108.08,'local':{'p':[975,979,986,1046],'w':[1.75,2.934,2.66,1.698]},'dispersal':{'p':[975,979,986,987,1045,1046,1055],'w':[0.846,1.249,1.2,4.195,0.058,0.768,0.008]},'initial':0,'monitored':0,'temp':[4.64,3.99,6.47,9.59,11.1,14.4,15.95,15.77,12.51,10.77,9.53,9.94]},
		{'area':7.322,'action':1.94,'capacity':188.29,'local':{'p':[61,990,992,997,1043,1049],'w':[1.754,0.381,2.985,2.713,0.442,0.417]},'dispersal':{'p':[61,988,990,992,997,1000,1042,1043,1049],'w':[0.819,7.322,0.312,1.129,1.086,0.085,1.324,0.309,0.241]},'initial':0,'monitored':0,'temp':[4.8,4.16,6.6,9.75,11.36,14.67,16.23,15.97,12.69,10.82,9.64,9.97]},
		{'area':1.214,'action':2.12,'capacity':40.79,'local':{'p':[65,990,998,1004],'w':[1.151,2.026,1.581,0.281]},'dispersal':{'p':[65,989,990,998,1004],'w':[0.675,1.214,0.891,0.666,0.295]},'initial':0,'monitored':0,'temp':[4.5,3.8,6.21,9.33,10.87,14.19,15.72,15.52,12.29,10.51,9.34,9.72]},
		{'area':2.265,'action':0.84,'capacity':60.4,'local':{'p':[65,988,989,992,997,1004],'w':[0.629,0.381,2.026,1.884,0.748,0.707]},'dispersal':{'p':[65,988,989,990,991,992,997,998,1004,1010],'w':[0.324,0.232,0.74,2.265,0.093,0.744,0.415,0.018,0.382,0.091]},'initial':0,'monitored':0,'temp':[4.55,3.86,6.27,9.41,10.97,14.28,15.82,15.61,12.37,10.56,9.4,9.76]},
		{'area':2.369,'action':0.73,'capacity':61.49,'local':{'p':[65,993,995,996,997],'w':[2.243,0.513,1.386,1.018,1.146]},'dispersal':{'p':[65,990,991,993,994,995,996,997],'w':[0.893,0.116,2.369,0.316,0.064,0.524,0.522,0.587]},'initial':0,'monitored':0,'temp':[4.53,3.83,6.24,9.37,10.89,14.21,15.74,15.55,12.32,10.56,9.38,9.77]},
		{'area':3.349,'action':0.35,'capacity':82.74,'local':{'p':[988,990,1004,1010,1041,1043],'w':[2.985,1.884,0.082,0.777,1.255,0.833]},'dispersal':{'p':[988,990,992,997,1004,1010,1039,1041,1043],'w':[1.316,0.837,3.349,0.002,0.134,0.318,0.028,0.5,0.491]},'initial':0,'monitored':0,'temp':[4.71,4.05,6.48,9.62,11.22,14.53,16.08,15.84,12.56,10.71,9.55,9.89]},
		{'area':1.98,'action':0.08,'capacity':48.71,'local':{'p':[65,878,879,991,994,995,1001],'w':[1.186,1.106,1.091,0.513,1.054,0.01,0.447]},'dispersal':{'p':[65,878,879,991,993,994,995,1001],'w':[0.524,0.534,0.532,0.261,1.98,0.372,0.119,0.318]},'initial':0,'monitored':0,'temp':[4.56,3.85,6.26,9.4,10.85,14.2,15.71,15.53,12.31,10.58,9.4,9.8]},
		{'area':0.846,'action':0,'capacity':20.56,'local':{'p':[878,880,993,995],'w':[0.974,0.428,1.054,1.852]},'dispersal':{'p':[878,880,991,993,994,995],'w':[0.454,0.361,0.178,0.47,0.846,0.776]},'initial':0,'monitored':0,'temp':[4.65,3.95,6.38,9.53,10.98,14.32,15.84,15.65,12.42,10.7,9.5,9.91]},
		{'area':1.909,'action':0.44,'capacity':49.64,'local':{'p':[880,991,993,994,996],'w':[0.539,1.386,0.01,1.852,1.82]},'dispersal':{'p':[878,880,893,985,991,993,994,995,996],'w':[0.002,0.392,0.061,0.14,0.66,0.165,0.617,1.909,0.747]},'initial':0,'monitored':0,'temp':[4.67,3.98,6.42,9.56,11.04,14.37,15.89,15.7,12.46,10.73,9.53,9.94]},
		{'area':5.409,'action':1.88,'capacity':141.94,'local':{'p':[206,991,995,997,999],'w':[2.357,1.018,1.82,0.754,1.175]},'dispersal':{'p':[206,880,893,984,985,991,995,996,997,999],'w':[0.966,0.054,0.027,0.116,1.048,0.489,0.772,5.409,0.394,0.514]},'initial':0,'monitored':0,'temp':[4.75,4.08,6.54,9.67,11.18,14.5,16.03,15.82,12.57,10.82,9.62,10.03]},
		{'area':4.344,'action':4.49,'capacity':130.46,'local':{'p':[65,988,990,991,996,999,1000,1049],'w':[0.056,2.713,0.748,1.146,0.754,1.672,1.303,0.018]},'dispersal':{'p':[65,988,990,991,996,997,999,1000,1042,1049],'w':[0.091,1.177,0.386,0.48,0.421,4.344,0.642,0.498,0.004,0.126]},'initial':0,'monitored':0,'temp':[4.66,3.99,6.43,9.57,11.12,14.43,15.98,15.76,12.5,10.7,9.51,9.89]},
		{'area':2.288,'action':3.35,'capacity':72.9,'local':{'p':[65,989,1001,1002,1004,1013],'w':[0.89,1.581,1.239,0.944,1.203,0.032]},'dispersal':{'p':[65,989,990,998,1001,1002,1004,1013],'w':[0.501,0.651,0.028,2.288,0.586,0.447,0.519,0.122]},'initial':0,'monitored':0,'temp':[4.55,3.85,6.27,9.39,10.9,14.22,15.73,15.54,12.32,10.57,9.39,9.78]},
		{'area':2.152,'action':1.38,'capacity':60.03,'local':{'p':[206,996,997,1000],'w':[0.428,1.175,1.672,1.727]},'dispersal':{'p':[206,986,996,997,999,1000],'w':[0.22,0.388,0.611,0.799,2.152,0.766]},'initial':0,'monitored':0,'temp':[4.74,4.08,6.54,9.67,11.2,14.51,16.06,15.85,12.59,10.8,9.6,9.99]},
		{'area':2.544,'action':0.35,'capacity':64.23,'local':{'p':[997,999,1049],'w':[1.303,1.727,1.117]},'dispersal':{'p':[986,988,997,999,1000,1042,1045,1049],'w':[0.796,0.137,0.633,0.66,2.544,0.002,0.541,0.452]},'initial':0,'monitored':0,'temp':[4.81,4.17,6.63,9.77,11.31,14.62,16.17,15.95,12.67,10.87,9.66,10.04]},
		{'area':4.159,'action':0.26,'capacity':97.78,'local':{'p':[65,875,876,879,993,998,1002,1009],'w':[0.799,0.839,0.978,1.231,0.447,1.239,1.929,0.353]},'dispersal':{'p':[65,875,876,879,993,998,1001,1002,1009,1016],'w':[0.385,0.417,0.4,0.538,0.263,0.569,4.159,0.765,0.262,0.02]},'initial':0,'monitored':0,'temp':[4.62,3.92,6.32,9.46,10.87,14.23,15.72,15.56,12.34,10.62,9.43,9.84]},
		{'area':2.892,'action':0.71,'capacity':73.94,'local':{'p':[207,998,1001,1009,1013],'w':[0.922,0.944,1.929,1.548,1.49]},'dispersal':{'p':[207,875,998,1001,1002,1004,1009,1013,1015],'w':[0.404,0.004,0.459,0.883,2.892,0.076,0.707,0.641,0.064]},'initial':0,'monitored':0,'temp':[4.68,3.99,6.43,9.53,11,14.35,15.81,15.64,12.43,10.7,9.5,9.91]},
		{'area':1.788,'action':0.02,'capacity':43.66,'local':{'p':[1006,1008,1011,1015],'w':[0.197,2.58,3.184,1.204]},'dispersal':{'p':[1003,1006,1008,1011,1012,1013,1015,1034,1040],'w':[1.788,0.133,1.106,1.321,0.04,0.061,0.546,0.088,0.042]},'initial':0,'monitored':0,'temp':[4.75,4.08,6.55,9.61,11.1,14.46,15.87,15.71,12.49,10.79,9.57,9.99]},
		{'area':1.537,'action':0.78,'capacity':41.69,'local':{'p':[989,990,992,998,1010,1013],'w':[0.281,0.707,0.082,1.203,1.379,1.503]},'dispersal':{'p':[989,990,992,998,1002,1004,1010,1013],'w':[0.151,0.303,0.176,0.513,0.144,1.537,0.632,0.644]},'initial':0,'monitored':0,'temp':[4.65,3.97,6.4,9.52,11.06,14.39,15.89,15.69,12.45,10.67,9.49,9.86]},
		{'area':2.568,'action':0.87,'capacity':68.01,'local':{'p':[871,873,875,1014,1021],'w':[2.801,1.162,0.565,3.092,0.077]},'dispersal':{'p':[871,873,875,1005,1012,1014,1021],'w':[1.104,0.591,0.373,2.568,0.016,1.241,0.235]},'initial':0,'monitored':0,'temp':[4.67,3.97,6.34,9.49,10.76,14.17,15.6,15.49,12.3,10.63,9.43,9.87]},
		{'area':0.283,'action':0,'capacity':6.6,'local':{'p':[1003,1007,1008,1012,1015],'w':[0.197,0.323,0.18,0.78,0.914]},'dispersal':{'p':[207,1003,1006,1007,1008,1012,1015],'w':[0.145,0.219,0.283,0.186,0.213,0.343,0.344]},'initial':0,'monitored':0,'temp':[4.76,4.08,6.55,9.62,11.08,14.44,15.85,15.7,12.49,10.79,9.57,10]},
		{'area':0.42,'action':0,'capacity':10.15,'local':{'p':[207,1006,1009,1012,1015,1016],'w':[0.493,0.323,0.26,0.954,0.012,0.71]},'dispersal':{'p':[207,1006,1007,1009,1012,1014,1015,1016],'w':[0.217,0.132,0.42,0.19,0.487,0.108,0.115,0.344]},'initial':0,'monitored':0,'temp':[4.76,4.08,6.54,9.62,11.05,14.41,15.83,15.68,12.48,10.79,9.57,10]},
		{'area':5.199,'action':0.58,'capacity':130.3,'local':{'p':[208,1003,1006,1011,1012,1021,1022,1034],'w':[1.024,2.58,0.18,0.143,1.647,1.428,1.045,0.885]},'dispersal':{'p':[208,1003,1006,1008,1011,1012,1015,1021,1022,1034,1040],'w':[0.446,0.892,0.132,5.199,0.239,0.697,0.038,0.657,0.474,0.434,0.074]},'initial':0,'monitored':0,'temp':[4.71,4.02,6.51,9.55,11,14.37,15.75,15.61,12.41,10.74,9.52,9.98]},
		{'area':1.687,'action':0,'capacity':40.93,'local':{'p':[207,875,1001,1002,1007,1016],'w':[1.08,0.262,0.353,1.548,0.26,2.028]},'dispersal':{'p':[207,875,1001,1002,1007,1009,1016],'w':[0.45,0.259,0.241,0.673,0.233,1.687,0.848]},'initial':0,'monitored':0,'temp':[4.75,4.06,6.49,9.6,11.01,14.38,15.82,15.67,12.46,10.76,9.55,9.97]},
		{'area':1.765,'action':0.82,'capacity':47.62,'local':{'p':[992,1004,1011,1013,1041],'w':[0.777,1.379,0.178,1.331,2.518]},'dispersal':{'p':[990,992,1004,1010,1011,1013,1041],'w':[0.081,0.452,0.548,1.765,0.267,0.565,1.058]},'initial':0,'monitored':0,'temp':[4.71,4.05,6.49,9.6,11.17,14.49,15.99,15.78,12.52,10.73,9.55,9.92]},
		{'area':5.538,'action':0.58,'capacity':138.7,'local':{'p':[210,1003,1008,1010,1013,1015,1034,1039,1040,1041],'w':[1.023,3.184,0.143,0.178,1.595,0.196,0.089,1.117,1.511,0.52]},'dispersal':{'p':[210,1003,1008,1010,1011,1013,1015,1034,1039,1040,1041],'w':[0.474,1.047,0.258,0.118,5.538,0.677,0.226,0.173,0.516,0.599,0.227]},'initial':0,'monitored':0,'temp':[4.75,4.08,6.55,9.62,11.15,14.5,15.93,15.75,1…
		{'area':1.602,'action':0.07,'capacity':40.14,'local':{'p':[1006,1007,1008,1014,1016,1021],'w':[0.78,0.954,1.647,0.957,0.171,0.544]},'dispersal':{'p':[207,871,1003,1005,1006,1007,1008,1012,1014,1015,1016,1021],'w':[0.008,0.001,0.057,0.014,0.283,0.344,0.75,1.602,0.467,0.074,0.155,0.386]},'initial':0,'monitored':0,'temp':[4.72,4.03,6.5,9.56,10.99,14.35,15.75,15.61,12.42,10.74,9.53,9.97]},
		{'area':2.682,'action':0.8,'capacity':69.89,'local':{'p':[207,998,1002,1004,1010,1011,1015],'w':[0.169,0.032,1.49,1.503,1.331,1.595,0.407]},'dispersal':{'p':[207,998,1002,1003,1004,1010,1011,1013,1015,1041],'w':[0.131,0.159,0.636,0.021,0.563,0.589,0.731,2.682,0.206,0.076]},'initial':0,'monitored':0,'temp':[4.71,4.04,6.49,9.58,11.1,14.44,15.91,15.72,12.49,10.74,9.54,9.93]},
		{'area':2.248,'action':0.39,'capacity':56.86,'local':{'p':[875,1005,1012,1016,1021],'w':[0.481,3.092,0.957,2.417,0.286]},'dispersal':{'p':[871,875,1005,1007,1012,1014,1016,1021],'w':[0.109,0.449,1.164,0.029,0.476,2.248,0.932,0.285]},'initial':0,'monitored':0,'temp':[4.7,4.01,6.41,9.53,10.87,14.26,15.68,15.56,12.36,10.69,9.48,9.92]},
		{'area':0.967,'action':0,'capacity':24.18,'local':{'p':[207,1003,1006,1007,1011,1013],'w':[1.448,1.204,0.914,0.012,0.196,0.407]},'dispersal':{'p':[207,1002,1003,1006,1007,1008,1011,1012,1013,1015],'w':[0.58,0.05,0.5,0.283,0.14,0.047,0.186,0.064,0.313,0.967]},'initial':0,'monitored':0,'temp':[4.78,4.1,6.57,9.65,11.12,14.47,15.9,15.74,12.52,10.81,9.59,10.01]},
		{'area':1.523,'action':0,'capacity':38.08,'local':{'p':[875,1007,1009,1012,1014],'w':[0.617,0.71,2.028,0.171,2.417]},'dispersal':{'p':[207,875,1001,1007,1009,1012,1014,1016],'w':[0.017,0.448,0.021,0.281,0.823,0.244,1.043,1.523]},'initial':0,'monitored':0,'temp':[4.74,4.05,6.46,9.58,10.94,14.33,15.76,15.63,12.42,10.73,9.52,9.95]},
		{'area':1.884,'action':0.66,'capacity':50.03,'local':{'p':[863,866,869,871,1019,1021,1023],'w':[1.795,1.068,0.116,0.091,2.633,0.01,0.68]},'dispersal':{'p':[863,866,869,871,1017,1019,1021,1023],'w':[0.735,0.428,0.107,0.197,1.884,1.018,0.132,0.439]},'initial':0,'monitored':0,'temp':[4.58,3.87,6.27,9.37,10.63,14.04,15.41,15.32,12.16,10.53,9.35,9.82]},
		{'area':7.286,'action':1.91,'capacity':189.47,'local':{'p':[208,1019,1022,1023,1025,1027,1030],'w':[1.461,0.913,0.947,1.156,2.603,1.365,1.76]},'dispersal':{'p':[208,1018,1019,1022,1023,1025,1027,1030],'w':[0.618,7.286,0.448,0.441,0.504,1.15,0.596,0.811]},'initial':0,'monitored':0,'temp':[4.57,3.86,6.35,9.36,10.7,14.12,15.46,15.34,12.18,10.54,9.37,9.86]},
		{'area':2.95,'action':2.27,'capacity':84.41,'local':{'p':[208,1017,1018,1020,1021,1023],'w':[0.527,2.633,0.913,2.085,0.676,0.827]},'dispersal':{'p':[208,863,871,1017,1018,1019,1020,1021,1023],'w':[0.333,0.093,0.164,0.982,0.482,2.95,0.707,0.364,0.433]},'initial':0,'monitored':0,'temp':[4.58,3.86,6.31,9.36,10.68,14.08,15.43,15.34,12.19,10.56,9.36,9.85]},
		{'area':1.338,'action':1.2,'capacity':39.12,'local':{'p':[208,1019,1021],'w':[1.481,2.085,1.793]},'dispersal':{'p':[208,1019,1020,1021],'w':[0.776,1.02,1.338,0.869]},'initial':0,'monitored':0,'temp':[4.57,3.85,6.32,9.35,10.72,14.1,15.44,15.35,12.2,10.57,9.37,9.86]},
		{'area':4.051,'action':3.64,'capacity':118.46,'local':{'p':[208,871,1005,1008,1012,1014,1017,1019,1020],'w':[1.188,1.915,0.077,1.428,0.544,0.286,0.01,0.676,1.793]},'dispersal':{'p':[208,863,871,1005,1008,1012,1014,1017,1019,1020,1021],'w':[0.609,0.076,0.79,0.071,0.655,0.272,0.166,0.098,0.317,0.647,4.051]},'initial':0,'monitored':0,'temp':[4.63,3.92,6.38,9.43,10.8,14.18,15.55,15.44,12.28,10.63,9.4…
		{'area':5.701,'action':0.86,'capacity':141.54,'local':{'p':[208,1008,1018,1030,1033,1034],'w':[3.049,1.045,0.947,1.353,2.297,1.036]},'dispersal':{'p':[208,1008,1018,1022,1030,1033,1034],'w':[1.216,0.586,0.527,5.701,0.656,0.874,0.578]},'initial':0,'monitored':0,'temp':[4.66,3.97,6.49,9.48,10.9,14.29,15.6,15.49,12.31,10.69,9.47,9.97]},
		{'area':3.2,'action':2.09,'capacity':88.69,'local':{'p':[862,866,1017,1018,1019,1027],'w':[1.145,1.053,0.68,1.156,0.827,2.524]},'dispersal':{'p':[862,866,1017,1018,1019,1023,1027],'w':[0.606,0.418,0.302,0.597,0.43,3.2,1.094]},'initial':0,'monitored':0,'temp':[4.61,3.9,6.32,9.41,10.67,14.1,15.46,15.35,12.19,10.55,9.38,9.85]},
		{'area':5.737,'action':2.3,'capacity':154.42,'local':{'p':[64,190,855,1026,1027],'w':[2.329,1.024,0.624,2.695,2.401]},'dispersal':{'p':[64,190,855,1024,1025,1026,1027],'w':[0.908,0.564,0.354,5.737,0.111,0.981,1.035]},'initial':0,'monitored':0,'temp':[4.54,3.82,6.24,9.33,10.56,14,15.39,15.25,12.08,10.42,9.31,9.76]},
		{'area':4.706,'action':3.34,'capacity':133.25,'local':{'p':[64,1018,1027,1030],'w':[2.048,2.603,1.286,0.75]},'dispersal':{'p':[64,1018,1024,1025,1027,1030],'w':[0.795,1.066,0.144,4.706,0.595,0.391]},'initial':0,'monitored':0,'temp':[4.52,3.8,6.27,9.29,10.6,14.04,15.39,15.26,12.1,10.45,9.31,9.79]},
		{'area':2.887,'action':0.22,'capacity':72.37,'local':{'p':[855,1024],'w':[2.778,2.695]},'dispersal':{'p':[849,855,1024,1026],'w':[0.011,1.218,1.176,2.887]},'initial':0,'monitored':0,'temp':[4.44,3.7,6.1,9.19,10.41,13.85,15.26,15.12,11.93,10.29,9.22,9.64]},
		{'area':5.391,'action':1.16,'capacity':137.65,'local':{'p':[64,190,862,1018,1023,1024,1025],'w':[0.004,0.931,0.622,1.365,2.524,2.401,1.286]},'dispersal':{'p':[64,190,862,1018,1023,1024,1025,1027],'w':[0.083,0.491,0.362,0.654,0.985,0.998,0.559,5.391]},'initial':0,'monitored':0,'temp':[4.64,3.93,6.36,9.45,10.7,14.14,15.51,15.38,12.21,10.55,9.41,9.87]},
		{'area':1.391,'action':0.18,'capacity':35.02,'local':{'p':[209,1029,1030,1036],'w':[1.156,0.43,0.624,0.918]},'dispersal':{'p':[209,1028,1029,1030,1036],'w':[0.504,1.391,0.269,0.319,0.393]},'initial':0,'monitored':0,'temp':[4.68,4.02,6.54,9.5,10.96,14.35,15.64,15.54,12.33,10.74,9.5,9.99]},
		{'area':2.446,'action':0.06,'capacity':60.97,'local':{'p':[209,1028,1031,1032,1036,1040],'w':[1.316,0.43,1.551,1.689,1.23,0.036]},'dispersal':{'p':[209,1028,1029,1031,1032,1035,1036,1040],'w':[0.564,0.286,2.446,0.737,0.682,0.058,0.527,0.171]},'initial':0,'monitored':0,'temp':[4.76,4.11,6.63,9.61,11.1,14.48,15.79,15.67,12.44,10.84,9.58,10.06]},
		{'area':7.084,'action':2.26,'capacity':185.86,'local':{'p':[209,1018,1022,1025,1028,1033],'w':[1.056,1.76,1.353,0.75,0.624,1.521]},'dispersal':{'p':[209,1018,1022,1025,1028,1030,1033],'w':[0.462,0.771,0.617,0.289,0.246,7.084,0.594]},'initial':0,'monitored':0,'temp':[4.51,3.8,6.3,9.28,10.67,14.08,15.39,15.29,12.11,10.5,9.32,9.82]},
		{'area':2.725,'action':0.1,'capacity':67.74,'local':{'p':[1029,1036,1040],'w':[1.551,0.919,0.645]},'dispersal':{'p':[225,1029,1031,1032,1036,1038,1040],'w':[1.549,0.612,2.725,0.079,0.381,0.122,0.284]},'initial':0,'monitored':0,'temp':[4.76,4.13,6.63,9.62,11.15,14.51,15.84,15.71,12.46,10.85,9.59,10.03]},
		{'area':1.34,'action':0.07,'capacity':33.08,'local':{'p':[209,1029,1034,1035,1040],'w':[0.102,1.689,1.886,0.941,0.673]},'dispersal':{'p':[209,1029,1031,1032,1033,1034,1035,1040],'w':[0.125,0.695,0.137,1.34,0.026,0.774,0.43,0.426]},'initial':0,'monitored':0,'temp':[4.76,4.11,6.63,9.62,11.12,14.49,15.82,15.69,12.46,10.83,9.59,10.06]},
		{'area':2.404,'action':0.19,'capacity':57.79,'local':{'p':[209,1022,1030,1034,1035],'w':[0.541,2.297,1.521,0.805,1.443]},'dispersal':{'p':[209,1022,1030,1032,1033,1034,1035],'w':[0.346,1.032,0.765,0.004,2.404,0.489,0.485]},'initial':0,'monitored':0,'temp':[4.71,4.03,6.57,9.54,10.97,14.37,15.66,15.55,12.36,10.75,9.52,10.03]},
		{'area':3.697,'action':0.79,'capacity':90.58,'local':{'p':[1008,1011,1022,1032,1033,1035,1040],'w':[0.885,0.089,1.036,1.886,0.805,0.339,2.625]},'dispersal':{'p':[1003,1008,1011,1022,1032,1033,1034,1035,1040],'w':[0.015,0.432,0.137,0.494,0.747,0.36,3.697,0.218,1.155]},'initial':0,'monitored':0,'temp':[4.75,4.08,6.6,9.6,11.09,14.46,15.81,15.67,12.45,10.8,9.57,10.03]},
		{'area':0.819,'action':0.03,'capacity':20.6,'local':{'p':[209,1032,1033,1034],'w':[1.345,0.941,1.443,0.339]},'dispersal':{'p':[209,1029,1032,1033,1034,1035],'w':[0.604,0.101,0.384,0.745,0.29,0.819]},'initial':0,'monitored':0,'temp':[4.77,4.1,6.65,9.62,11.07,14.46,15.76,15.64,12.44,10.83,9.58,10.09]},
		{'area':1.325,'action':0.12,'capacity':33.5,'local':{'p':[1028,1029,1031],'w':[0.918,1.23,0.919]},'dispersal':{'p':[225,1028,1029,1031,1036],'w':[0.149,0.394,0.642,0.464,1.325]},'initial':0,'monitored':0,'temp':[4.74,4.1,6.62,9.59,11.08,14.45,15.75,15.64,12.41,10.83,9.57,10.05]},
		{'area':7.149,'action':0.03,'capacity':102.82,'local':{'p':[224,1038,1130,1131],'w':[1.155,2.57,1.485,2.753]},'dispersal':{'p':[61,210,224,1037,1038,1039,1043,1130,1131],'w':[0.002,0.074,0.575,7.149,1.02,0.005,1.174,0.712,1.144]},'initial':0,'monitored':0,'temp':[4.83,4.23,6.68,9.77,11.39,14.71,16.17,15.96,12.65,10.92,9.68,10.02]},
		{'area':3.896,'action':0.71,'capacity':98.94,'local':{'p':[225,1037,1130],'w':[0.783,2.57,2.012]},'dispersal':{'p':[210,225,1031,1037,1038,1039,1040,1043,1130],'w':[1.118,0.296,0.144,1.111,3.896,0.015,0.421,0.144,0.85]},'initial':0,'monitored':0,'temp':[4.78,4.16,6.62,9.68,11.27,14.61,16.02,15.84,12.55,10.87,9.63,10]},
		{'area':4.493,'action':0.93,'capacity':106.38,'local':{'p':[210,1011,1041,1043],'w':[1.729,1.117,3.046,3.335]},'dispersal':{'p':[210,992,1011,1037,1038,1039,1041,1043],'w':[0.827,0.104,0.582,0.004,0.033,4.493,1.22,1.415]},'initial':0,'monitored':0,'temp':[4.78,4.14,6.59,9.7,11.3,14.62,16.1,15.88,12.61,10.81,9.62,9.97]},
		{'area':4.402,'action':1.27,'capacity':113.24,'local':{'p':[210,1011,1029,1031,1032,1034],'w':[2.708,1.511,0.036,0.645,0.673,2.625]},'dispersal':{'p':[210,225,1003,1008,1011,1029,1031,1032,1034,1038,1040],'w':[1.092,0.068,0.011,0.087,0.723,0.111,0.33,0.283,1.034,0.332,4.402]},'initial':0,'monitored':0,'temp':[4.75,4.1,6.59,9.62,11.15,14.51,15.89,15.73,12.48,10.81,9.58,10.01]},
		{'area':2.402,'action':0.17,'capacity':60.14,'local':{'p':[992,1010,1011,1039,1043],'w':[1.255,2.518,0.52,3.046,0.144]},'dispersal':{'p':[992,1010,1011,1013,1039,1041,1043],'w':[0.669,0.962,0.402,0.047,1.172,2.402,0.24]},'initial':0,'monitored':0,'temp':[4.75,4.1,6.55,9.67,11.25,14.57,16.08,15.85,12.59,10.78,9.59,9.95]},
		{'area':3.064,'action':0.14,'capacity':74.07,'local':{'p':[61,1050],'w':[1.13,2.235]},'dispersal':{'p':[61,988,997,1000,1042,1044,1045,1049,1050],'w':[0.548,1.365,0.004,0.001,3.064,0.081,0.194,0.672,0.965]},'initial':0,'monitored':0,'temp':[4.87,4.25,6.7,9.86,11.45,14.75,16.31,16.07,12.77,10.9,9.71,10.05]},
		{'area':7.038,'action':0.05,'capacity':70.13,'local':{'p':[61,210,988,992,1039,1041,1131],'w':[2.991,0.317,0.442,0.833,3.335,0.144,0.26]},'dispersal':{'p':[61,210,988,992,1037,1038,1039,1041,1043,1131],'w':[1.185,0.176,0.323,0.378,1.049,0.088,1.239,0.155,7.038,0.265]},'initial':0,'monitored':0,'temp':[4.86,4.24,6.69,9.82,11.46,14.76,16.29,16.04,12.73,10.89,9.7,10.02]},
		{'area':8.118,'action':0.47,'capacity':189.42,'local':{'p':[61,1048,1050,1119,1120,1127,1131],'w':[3.744,0.801,1.654,1.191,0.823,2.388,0.477]},'dispersal':{'p':[61,223,1042,1044,1048,1050,1119,1120,1127,1131],'w':[1.492,0.021,0.082,8.118,0.383,0.713,0.523,0.401,0.985,0.347]},'initial':0,'monitored':0,'temp':[4.83,4.25,6.68,9.82,11.41,14.7,16.22,16.01,12.7,10.9,9.68,10.01]},
		{'area':5.939,'action':4.61,'capacity':169.8,'local':{'p':[211,986,1046,1050],'w':[1.802,3.354,2.774,0.683]},'dispersal':{'p':[211,986,987,1000,1042,1045,1046,1049,1050],'w':[0.8,1.357,0.138,0.563,0.194,5.939,1.139,0.661,0.398]},'initial':0,'monitored':0,'temp':[4.78,4.16,6.62,9.76,11.3,14.6,16.16,15.95,12.67,10.86,9.64,10.01]},
		{'area':4.485,'action':2.87,'capacity':125.83,'local':{'p':[211,979,986,987,1045,1047,1048,1055,1056],'w':[0.729,0.381,0.058,1.698,2.774,2.281,0.02,0.39,0.266]},'dispersal':{'p':[211,979,986,987,1045,1046,1047,1048,1055,1056],'w':[0.385,0.205,0.177,0.678,1.021,4.485,0.94,0.115,0.227,0.189]},'initial':0,'monitored':0,'temp':[4.55,3.91,6.35,9.48,11.01,14.3,15.84,15.67,12.42,10.66,9.43,9.82]},
		{'area':5.895,'action':5.42,'capacity':173.37,'local':{'p':[1046,1048,1051,1056,1057],'w':[2.281,0.72,2.199,2.703,1.657]},'dispersal':{'p':[211,1046,1047,1048,1051,1055,1056,1057],'w':[0.09,1.008,5.895,0.358,0.905,0.019,1.174,0.777]},'initial':0,'monitored':0,'temp':[4.5,3.88,6.32,9.44,10.95,14.23,15.75,15.62,12.36,10.65,9.38,9.77]},
		{'area':5.914,'action':0.96,'capacity':148.75,'local':{'p':[211,1044,1046,1047,1050,1051,1119,1121],'w':[2.801,0.801,0.02,0.72,0.916,2.071,2.085,0.636]},'dispersal':{'p':[211,1044,1046,1047,1048,1050,1051,1119,1121],'w':[1.094,0.477,0.153,0.386,5.914,0.428,0.837,0.875,0.324]},'initial':0,'monitored':0,'temp':[4.72,4.13,6.57,9.7,11.22,14.5,16.01,15.86,12.57,10.83,9.58,9.94]},
		{'area':1.47,'action':0.23,'capacity':37.38,'local':{'p':[988,997,1000],'w':[0.417,0.018,1.117]},'dispersal':{'p':[988,997,1000,1042,1045,1049,1050],'w':[0.163,0.142,0.458,0.728,0.847,1.47,0.028]},'initial':0,'monitored':0,'temp':[4.83,4.21,6.67,9.81,11.38,14.68,16.24,16.01,12.72,10.89,9.69,10.04]},
		{'area':3.859,'action':0.54,'capacity':98.17,'local':{'p':[61,211,1042,1044,1045,1048],'w':[0.092,2.432,2.235,1.654,0.683,0.916]},'dispersal':{'p':[61,211,1042,1044,1045,1048,1049,1050],'w':[0.123,0.995,0.898,0.741,0.478,0.487,0.011,3.859]},'initial':0,'monitored':0,'temp':[4.84,4.24,6.69,9.83,11.4,14.69,16.24,16.02,12.72,10.9,9.69,10.03]},
		{'area':3.374,'action':1.84,'capacity':90.24,'local':{'p':[1047,1048,1057,1121,1123],'w':[2.199,2.071,0.513,0.587,2.158]},'dispersal':{'p':[1047,1048,1051,1057,1121,1123],'w':[0.975,0.957,3.374,0.351,0.368,0.846]},'initial':0,'monitored':0,'temp':[4.64,4.05,6.5,9.62,11.12,14.39,15.9,15.78,12.5,10.79,9.51,9.89]},
		{'area':4.922,'action':0.47,'capacity':123.39,'local':{'p':[205,212,982,1054,1055,1056,1058,1059],'w':[0.135,0.76,1.78,1.672,1.913,1.471,0.362,0.322]},'dispersal':{'p':[205,212,982,1052,1054,1055,1056,1058,1059],'w':[0.172,0.403,0.744,4.922,0.682,0.8,0.656,0.22,0.183]},'initial':0,'monitored':0,'temp':[4.6,3.99,6.48,9.61,11.11,14.41,15.95,15.8,12.53,10.82,9.52,9.93]},
		{'area':3.802,'action':0.97,'capacity':98.14,'local':{'p':[212,1054,1059,1060],'w':[2.028,1.904,1.521,2.605]},'dispersal':{'p':[212,1053,1054,1059,1060,1105],'w':[0.983,3.802,0.742,0.774,1.184,0.031]},'initial':0,'monitored':0,'temp':[4.79,4.23,6.75,9.89,11.4,14.7,16.23,16.07,12.79,11.06,9.71,10.12]},
		{'area':1.936,'action':0.9,'capacity':52.09,'local':{'p':[212,1052,1053,1059],'w':[0.651,1.672,1.904,1.632]},'dispersal':{'p':[212,1052,1053,1054,1058,1059],'w':[0.428,0.796,0.761,1.936,0.014,0.8]},'initial':0,'monitored':0,'temp':[4.72,4.14,6.66,9.79,11.3,14.59,16.14,15.98,12.7,10.97,9.64,10.06]},
		{'area':4.543,'action':2.62,'capacity':125.47,'local':{'p':[205,979,1046,1052,1056],'w':[1.789,2.567,0.39,1.913,2.004]},'dispersal':{'p':[205,979,982,987,1046,1047,1052,1055,1056],'w':[0.811,1.041,0.068,0.001,0.316,0.017,0.829,4.543,0.905]},'initial':0,'monitored':0,'temp':[4.46,3.81,6.27,9.39,10.9,14.19,15.73,15.58,12.34,10.63,9.37,9.79]},
		{'area':4.925,'action':3.77,'capacity':140.38,'local':{'p':[212,1046,1047,1052,1055,1057],'w':[1.937,0.266,2.703,1.471,2.004,0.424]},'dispersal':{'p':[212,1046,1047,1052,1055,1056,1057],'w':[0.845,0.264,1.082,0.67,0.888,4.925,0.296]},'initial':0,'monitored':0,'temp':[4.4,3.76,6.21,9.33,10.84,14.11,15.65,15.52,12.27,10.58,9.3,9.71]},
		{'area':3.811,'action':0.27,'capacity':93.22,'local':{'p':[212,1047,1051,1056,1114,1123,1124],'w':[1.127,1.657,0.513,0.424,2.289,0.882,0.668]},'dispersal':{'p':[212,1047,1051,1056,1057,1114,1123,1124],'w':[0.555,0.699,0.272,0.269,3.811,0.983,0.367,0.387]},'initial':0,'monitored':0,'temp':[4.6,4.02,6.48,9.6,11.1,14.36,15.86,15.76,12.48,10.8,9.49,9.88]},
		{'area':4.648,'action':0.18,'capacity':114.31,'local':{'p':[213,970,973,982,1052,1059],'w':[0.372,1.72,1.521,1.587,0.362,3.317]},'dispersal':{'p':[213,970,973,982,1052,1054,1058,1059],'w':[0.311,0.757,0.669,0.689,0.299,0.005,4.648,1.344]},'initial':0,'monitored':0,'temp':[4.8,4.22,6.77,9.91,11.4,14.72,16.29,16.1,12.81,11.07,9.73,10.16]},
		{'area':5.128,'action':2.82,'capacity':140.24,'local':{'p':[213,1052,1053,1054,1058,1060],'w':[1.653,0.322,1.521,1.632,3.317,1.229]},'dispersal':{'p':[213,982,1052,1053,1054,1058,1059,1060],'w':[0.821,0.002,0.307,0.625,0.607,1.369,5.128,0.639]},'initial':0,'monitored':0,'temp':[4.76,4.18,6.72,9.87,11.37,14.68,16.24,16.07,12.77,11.03,9.69,10.11]},
		{'area':6.498,'action':0.39,'capacity':162.73,'local':{'p':[212,213,1053,1059,1104,1105],'w':[0.295,0.767,2.605,1.229,2.257,3.654]},'dispersal':{'p':[212,213,1053,1059,1060,1104,1105],'w':[0.292,0.442,1.006,0.559,6.498,1.024,1.486]},'initial':0,'monitored':0,'temp':[4.76,4.2,6.73,9.89,11.4,14.71,16.25,16.09,12.8,11.05,9.7,10.11]},
		{'area':5.866,'action':3.95,'capacity':164.49,'local':{'p':[213,1062,1065,1098,1104],'w':[2.318,0.149,2.495,2.25,2.656]},'dispersal':{'p':[213,214,1061,1062,1065,1098,1102,1104],'w':[1.033,0.038,5.866,0.155,0.992,0.949,0.083,1.208]},'initial':0,'monitored':0,'temp':[4.59,3.98,6.53,9.7,11.22,14.56,16.15,15.99,12.67,10.9,9.56,9.98]},
		{'area':3.009,'action':2.33,'capacity':85.71,'local':{'p':[213,962,972,1061,1065,1066],'w':[2.546,0.667,0.354,0.149,1.815,1.908]},'dispersal':{'p':[213,214,959,961,962,970,972,1061,1062,1065,1066],'w':[1.045,0.072,0.01,0.095,0.264,0.038,0.262,0.203,3.009,0.708,0.751]},'initial':0,'monitored':0,'temp':[4.56,3.96,6.51,9.66,11.17,14.51,16.11,15.93,12.63,10.86,9.53,9.96]},
		{'area':5.328,'action':7.25,'capacity':159.61,'local':{'p':[214,1064,1067,1075,1092,1098],'w':[0.809,1.166,1.556,2.791,0.28,2.865]},'dispersal':{'p':[214,1063,1064,1065,1067,1069,1075,1092,1098,1102],'w':[0.388,5.328,0.571,0.054,0.615,0.032,1.069,0.288,1.242,0.029]},'initial':0,'monitored':0,'temp':[4.81,4.22,6.83,9.98,11.53,14.86,16.48,16.32,12.97,11.14,9.8,10.23]},
		{'area':3.773,'action':0.26,'capacity':94.14,'local':{'p':[960,965,1063,1067,1069,1073,1075],'w':[0.782,0.723,1.166,1.316,1.272,1.984,0.209]},'dispersal':{'p':[215,960,965,1063,1064,1067,1069,1073,1075],'w':[0.086,0.382,0.373,0.524,3.773,0.605,0.526,0.825,0.159]},'initial':0,'monitored':0,'temp':[4.97,4.41,7.04,10.19,11.73,15.06,16.69,16.5,13.15,11.31,9.96,10.39]},
		{'area':2.6,'action':2.56,'capacity':77.21,'local':{'p':[214,1061,1062,1066,1098],'w':[2.51,2.495,1.815,0.136,0.249]},'dispersal':{'p':[213,214,1061,1062,1063,1065,1066,1098],'w':[0.076,1.019,1.021,0.738,0.055,2.6,0.197,0.266]},'initial':0,'monitored':0,'temp':[4.63,4.03,6.6,9.75,11.28,14.61,16.22,16.05,12.73,10.94,9.61,10.04]},
		{'area':2.346,'action':1.61,'capacity':65.82,'local':{'p':[214,959,962,965,1062,1065,1067],'w':[1.097,2.224,0.271,0.611,1.908,0.136,0.37]},'dispersal':{'p':[214,959,962,965,1062,1065,1066,1067],'w':[0.427,0.745,0.329,0.4,0.781,0.152,2.346,0.227]},'initial':0,'monitored':0,'temp':[4.72,4.14,6.72,9.87,11.39,14.72,16.34,16.14,12.84,11.04,9.7,10.13]},
		{'area':2.6,'action':5.94,'capacity':94.01,'local':{'p':[214,965,1063,1064,1066],'w':[2.383,1.095,1.556,1.316,0.37]},'dispersal':{'p':[214,965,1063,1064,1066,1067],'w':[0.981,0.543,0.759,0.611,0.293,2.6]},'initial':0,'monitored':0,'temp':[4.83,4.25,6.86,10.01,11.54,14.87,16.5,16.31,12.98,11.16,9.81,10.24]},
		{'area':1.177,'action':0.06,'capacity':27.61,'local':{'p':[1069,1071,1075,1076,1092],'w':[0.536,0.537,1.138,0.816,1.431]},'dispersal':{'p':[1068,1069,1071,1075,1076,1092],'w':[1.177,0.286,0.324,0.578,0.384,0.727]},'initial':0,'monitored':0,'temp':[4.98,4.41,7.05,10.19,11.74,15.08,16.72,16.55,13.17,11.31,9.97,10.4]},
		{'area':1.631,'action':0,'capacity':37.82,'local':{'p':[215,1064,1068,1073,1075,1076],'w':[0.679,1.272,0.536,0.086,1.506,0.945]},'dispersal':{'p':[215,1063,1064,1068,1069,1073,1075,1076],'w':[0.364,0.042,0.596,0.305,1.631,0.143,0.637,0.426]},'initial':0,'monitored':0,'temp':[4.99,4.43,7.07,10.21,11.76,15.09,16.73,16.55,13.18,11.33,9.99,10.41]},
		{'area':1.443,'action':0.12,'capacity':36.45,'local':{'p':[215,1072,1074],'w':[2.852,2.409,1.213]},'dispersal':{'p':[215,1070,1072,1073,1074],'w':[1.323,1.443,1.14,0.088,0.528]},'initial':0,'monitored':0,'temp':[5.13,4.6,7.27,10.37,11.92,15.25,16.92,16.71,13.34,11.48,10.12,10.55]},
		{'area':3.179,'action':0.07,'capacity':78.81,'local':{'p':[215,1068,1076,1092,1093,1094],'w':[0.999,0.537,1.655,0.901,2.463,0.722]},'dispersal':{'p':[215,1068,1071,1076,1092,1093,1094],'w':[0.59,0.297,3.179,0.611,0.407,1.119,0.381]},'initial':0,'monitored':0,'temp':[5.12,4.57,7.24,10.36,11.92,15.25,16.91,16.73,13.33,11.46,10.11,10.53]},
		{'area':5.595,'action':0.06,'capacity':138.64,'local':{'p':[215,947,949,951,1070,1074,1078],'w':[0.515,1.566,0.852,1.02,2.409,1.416,1.955]},'dispersal':{'p':[215,947,949,951,1070,1072,1074,1078,1093],'w':[0.437,0.626,0.478,0.442,0.801,5.595,0.625,0.977,0.014]},'initial':0,'monitored':0,'temp':[5.13,4.62,7.28,10.37,11.91,15.24,16.92,16.7,13.35,11.48,10.13,10.56]},
		{'area':3.178,'action':0.1,'capacity':78.49,'local':{'p':[215,949,960,966,1064,1069,1074],'w':[0.886,0.246,0.869,1.032,1.984,0.086,2.208]},'dispersal':{'p':[215,949,960,966,1064,1069,1070,1073,1074],'w':[0.425,0.245,0.412,0.451,0.821,0.171,0.032,3.178,0.852]},'initial':0,'monitored':0,'temp':[5.04,4.5,7.14,10.27,11.8,15.13,16.78,16.58,13.23,11.38,10.03,10.46]},
		{'area':1.712,'action':0.06,'capacity':42.86,'local':{'p':[215,949,1070,1072,1073],'w':[0.165,0.703,1.213,1.416,2.208]},'dispersal':{'p':[215,949,966,1070,1072,1073,1074],'w':[0.243,0.455,0.024,0.443,0.649,0.958,1.712]},'initial':0,'monitored':0,'temp':[5.08,4.55,7.2,10.31,11.84,15.17,16.83,16.62,13.28,11.42,10.07,10.5]},
		{'area':2.548,'action':0.36,'capacity':58.31,'local':{'p':[1063,1064,1068,1069,1092],'w':[2.791,0.209,1.138,1.506,1.377]},'dispersal':{'p':[1063,1064,1068,1069,1075,1092,1098],'w':[1.208,0.246,0.504,0.598,2.548,0.74,0.035]},'initial':0,'monitored':0,'temp':[4.89,4.31,6.93,10.08,11.63,14.96,16.59,16.43,13.06,11.22,9.89,10.32]},
		{'area':1.487,'action':0,'capacity':36.35,'local':{'p':[215,1068,1069,1071],'w':[1.731,0.816,0.945,1.655]},'dispersal':{'p':[215,1068,1069,1071,1076],'w':[0.867,0.394,0.496,0.8,1.487]},'initial':0,'monitored':0,'temp':[5.06,4.51,7.17,10.29,11.84,15.18,16.83,16.65,13.26,11.4,10.05,10.48]},
		{'area':1.403,'action':0.32,'capacity':35.54,'local':{'p':[62,1082],'w':[2.148,1.283]},'dispersal':{'p':[62,945,1077,1078,1079,1082,1085],'w':[0.872,0.039,1.403,0.169,0.677,0.652,0.029]},'initial':0,'monitored':0,'temp':[5.09,4.6,7.25,10.29,11.86,15.14,16.88,16.67,13.3,11.45,10.09,10.53]},
		{'area':8.03,'action':0.67,'capacity':202.48,'local':{'p':[215,951,1072,1084,1093],'w':[0.3,1.904,1.955,2.002,0.824]},'dispersal':{'p':[62,215,943,945,951,1072,1077,1078,1079,1083,1084,1085,1093],'w':[0.795,0.192,0.21,0.081,0.707,0.813,0.106,8.03,0.063,0.062,0.823,0.458,0.422]},'initial':0,'monitored':0,'temp':[5.14,4.63,7.29,10.36,11.92,15.22,16.93,16.72,13.35,11.49,10.13,10.57]},
		{'area':10.062,'action':0.92,'capacity':237.64,'local':{'p':[940,1086],'w':[0.655,1.769]},'dispersal':{'p':[62,202,216,939,940,945,1077,1078,1079,1082,1085,1086],'w':[0.016,0.104,0.149,1.353,0.34,1.378,0.653,0.098,10.062,0.549,0.069,0.608]},'initial':0,'monitored':0,'temp':[5.08,4.58,7.22,10.25,11.83,15.1,16.84,16.63,13.28,11.44,10.07,10.51]},
		{'area':2.655,'action':0.19,'capacity':63.21,'local':{'p':[62,216,1081,1082],'w':[0.142,0.403,2.382,2.353]},'dispersal':{'p':[62,216,1080,1081,1082,1083,1086],'w':[0.237,0.195,2.655,1.024,0.862,0.013,0.004]},'initial':0,'monitored':0,'temp':[5.08,4.59,7.23,10.26,11.85,15.13,16.89,16.7,13.3,11.44,10.08,10.52]},
		{'area':4.391,'action':0.26,'capacity':105.44,'local':{'p':[62,217,1080,1083,1084,1087],'w':[0.287,0.365,2.382,2.274,0.291,0.765]},'dispersal':{'p':[62,217,1080,1081,1082,1083,1084,1087],'w':[0.277,0.225,0.9,4.391,0.047,0.866,0.177,0.324]},'initial':0,'monitored':0,'temp':[5.1,4.61,7.26,10.3,11.89,15.17,16.92,16.73,13.32,11.44,10.1,10.54]},
		{'area':3.041,'action':1.29,'capacity':80.69,'local':{'p':[62,216,1077,1080,1086],'w':[0.926,0.337,1.283,2.353,1.136]},'dispersal':{'p':[62,216,1077,1079,1080,1081,1082,1086],'w':[0.468,0.25,0.478,0.69,0.99,0.082,3.041,0.492]},'initial':0,'monitored':0,'temp':[5.07,4.58,7.22,10.25,11.84,15.11,16.86,16.67,13.29,11.44,10.07,10.51]},
		{'area':2.135,'action':0.01,'capacity':46.27,'local':{'p':[62,1081,1084],'w':[1.124,2.274,1.546]},'dispersal':{'p':[62,1078,1080,1081,1083,1084,1087],'w':[0.533,0.075,0.015,1.034,2.135,1.326,0.02]},'initial':0,'monitored':0,'temp':[5.12,4.63,7.28,10.34,11.91,15.2,16.94,16.74,13.34,11.47,10.12,10.55]},
		{'area':4.975,'action':0.35,'capacity':113.8,'local':{'p':[1078,1081,1083,1087,1093],'w':[2.002,0.291,1.546,2.394,2.307]},'dispersal':{'p':[62,1078,1081,1083,1084,1087,1093,1095,1097],'w':[0.102,0.872,0.299,1.009,4.975,0.982,1.098,0.064,0.006]},'initial':0,'monitored':0,'temp':[5.15,4.65,7.31,10.39,11.96,15.26,16.98,16.78,13.37,11.5,10.15,10.58]},
		{'area':0.459,'action':0.1,'capacity':11.88,'local':{'p':[943,945],'w':[0.492,1.482]},'dispersal':{'p':[62,943,945,951,1077,1078,1079,1085],'w':[0.001,0.295,0.572,0.04,0.044,0.691,0.088,0.459]},'initial':0,'monitored':0,'temp':[5.11,4.61,7.26,10.31,11.87,15.16,16.88,16.66,13.32,11.46,10.1,10.54]},
		{'area':1.434,'action':0.36,'capacity':36.91,'local':{'p':[216,1079,1082],'w':[0.618,1.769,1.136]},'dispersal':{'p':[216,1079,1080,1082,1086],'w':[0.601,0.79,0.014,0.701,1.434]},'initial':0,'monitored':0,'temp':[5.05,4.55,7.18,10.2,11.8,15.06,16.83,16.64,13.26,11.42,10.05,10.49]},
		{'area':2.336,'action':0.33,'capacity':59.18,'local':{'p':[217,1081,1084,1089],'w':[1.932,0.765,2.394,0.255]},'dispersal':{'p':[217,1081,1083,1084,1087,1088,1089,1093,1095,1097],'w':[0.794,0.473,0.007,0.955,2.336,0.167,0.162,0.152,0.378,0.011]},'initial':0,'monitored':0,'temp':[5.15,4.64,7.31,10.38,11.96,15.26,16.99,16.8,13.37,11.48,10.14,10.57]},
		{'area':1.598,'action':0.5,'capacity':40.4,'local':{'p':[1090,1095],'w':[0.439,3.294]},'dispersal':{'p':[217,1087,1088,1089,1090,1095],'w':[0.009,0.244,1.598,1.266,0.358,1.248]},'initial':0,'monitored':0,'temp':[5.18,4.66,7.34,10.43,12,15.32,17.03,16.85,13.4,11.51,10.16,10.59]},
		{'area':2.789,'action':0.29,'capacity':66.74,'local':{'p':[217,1087],'w':[1.224,0.255]},'dispersal':{'p':[217,1087,1088,1089,1090,1095],'w':[0.437,0.234,1.009,2.789,0.553,0.129]},'initial':0,'monitored':0,'temp':[5.15,4.64,7.31,10.4,11.97,15.29,17.01,16.83,13.38,11.48,10.14,10.57]},
		{'area':4.102,'action':1.59,'capacity':109.75,'local':{'p':[218,1088,1091,1095],'w':[1.708,0.439,2.245,0.653]},'dispersal':{'p':[218,1088,1089,1090,1091,1095],'w':[0.766,0.124,0.394,4.102,0.963,0.322]},'initial':0,'monitored':0,'temp':[5.22,4.68,7.37,10.5,12.06,15.42,17.09,16.92,13.46,11.54,10.18,10.6]},
		{'area':4.556,'action':1.82,'capacity':114.08,'local':{'p':[218,1090,1096,1103,1147],'w':[0.544,2.245,1.359,0.529,2.075]},'dispersal':{'p':[218,1090,1091,1096,1103,1147],'w':[0.334,0.906,4.556,0.583,0.302,0.829]},'initial':0,'monitored':0,'temp':[5.11,4.54,7.21,10.36,11.92,15.29,16.94,16.78,13.33,11.43,10.06,10.48]},
		{'area':4.327,'action':1.39,'capacity':111.74,'local':{'p':[1063,1068,1071,1075,1094,1096,1098,1101,1102],'w':[0.28,1.431,0.901,1.377,2.027,0.987,0.293,1.065,0.115]},'dispersal':{'p':[219,1063,1068,1071,1075,1092,1094,1096,1098,1101,1102],'w':[0.04,0.202,0.534,0.487,0.567,4.327,0.826,0.448,0.164,0.493,0.12]},'initial':0,'monitored':0,'temp':[4.89,4.3,6.93,10.08,11.64,14.97,16.6,16.46,13.07,11.22,…
		{'area':7.514,'action':0.99,'capacity':188.67,'local':{'p':[215,1071,1078,1084,1094,1095,1097],'w':[1.268,2.463,0.824,2.307,0.735,0.22,2.635]},'dispersal':{'p':[215,218,1071,1072,1078,1084,1087,1093,1094,1095,1097],'w':[0.598,0.076,0.959,0.008,0.46,0.96,0.099,7.514,0.41,0.179,0.964]},'initial':0,'monitored':0,'temp':[5.2,4.67,7.36,10.47,12.02,15.35,17.03,16.85,13.43,11.54,10.19,10.62]},
		{'area':2.894,'action':1.26,'capacity':74.62,'local':{'p':[218,1071,1092,1093,1096,1097],'w':[1.413,0.722,2.027,0.735,1.694,0.078]},'dispersal':{'p':[218,1071,1092,1093,1094,1096,1097],'w':[0.614,0.376,0.87,0.397,2.894,0.828,0.121]},'initial':0,'monitored':0,'temp':[5.06,4.49,7.15,10.29,11.85,15.19,16.84,16.68,13.27,11.39,10.05,10.47]},
		{'area':2.908,'action':0.46,'capacity':74.71,'local':{'p':[218,1088,1090,1093,1097],'w':[0.581,3.294,0.653,0.22,2.549]},'dispersal':{'p':[217,218,1084,1087,1088,1089,1090,1093,1095,1097],'w':[0.005,0.321,0.105,0.536,1.113,0.148,0.415,0.247,2.908,0.916]},'initial':0,'monitored':0,'temp':[5.2,4.68,7.36,10.47,12.04,15.37,17.06,16.88,13.44,11.54,10.19,10.61]},
		{'area':3.834,'action':1.23,'capacity':91.11,'local':{'p':[218,1091,1092,1094,1101,1103],'w':[1.069,1.359,0.987,1.694,0.446,2.481]},'dispersal':{'p':[218,1091,1092,1094,1096,1101,1103],'w':[0.514,0.669,0.554,0.695,3.834,0.363,0.952]},'initial':0,'monitored':0,'temp':[4.98,4.4,7.04,10.19,11.75,15.1,16.74,16.6,13.18,11.31,9.96,10.38]},
		{'area':2.375,'action':0.35,'capacity':60.1,'local':{'p':[218,1093,1094,1095],'w':[1.852,2.635,0.078,2.549]},'dispersal':{'p':[218,1084,1087,1093,1094,1095,1097],'w':[0.816,0.015,0.047,1.145,0.188,1.116,2.375]},'initial':0,'monitored':0,'temp':[5.23,4.69,7.39,10.51,12.07,15.41,17.09,16.91,13.47,11.57,10.21,10.64]},
		{'area':4.633,'action':2.17,'capacity':119.54,'local':{'p':[214,1061,1063,1065,1092,1102,1104],'w':[0.157,2.25,2.865,0.249,0.293,4.255,0.067]},'dispersal':{'p':[214,219,1061,1063,1065,1075,1092,1098,1101,1102,1104],'w':[0.137,0.019,0.903,1.138,0.155,0.007,0.262,4.633,0.069,1.654,0.207]},'initial':0,'monitored':0,'temp':[4.71,4.11,6.69,9.85,11.39,14.73,16.33,16.19,12.84,11.03,9.69,10.12]},
		{'area':4.8,'action':3.06,'capacity':134.02,'local':{'p':[219,1102,1107,1109,1145],'w':[1.996,1.127,2.376,1.348,2.324]},'dispersal':{'p':[219,220,1099,1102,1106,1107,1109,1145],'w':[0.86,0.041,4.8,0.607,0.108,0.89,0.575,1.062]},'initial':0,'monitored':0,'temp':[4.75,4.15,6.74,9.91,11.45,14.8,16.39,16.26,12.89,11.07,9.7,10.12]},
		{'area':2.403,'action':2.53,'capacity':59.34,'local':{'p':[219,1101,1145,1146,1147],'w':[1.999,1.814,0.735,1.136,0.609]},'dispersal':{'p':[219,1100,1101,1103,1145,1146,1147],'w':[0.883,2.403,0.759,0.076,0.424,0.498,0.374]},'initial':0,'monitored':0,'temp':[4.83,4.23,6.84,10.01,11.56,14.93,16.53,16.41,13.01,11.15,9.78,10.2]},
		{'area':3.038,'action':2.71,'capacity':68.14,'local':{'p':[219,1092,1096,1100,1102,1103,1147],'w':[2.022,1.065,0.446,1.814,0.139,2.867,0.127]},'dispersal':{'p':[219,1092,1096,1098,1100,1101,1102,1103,1147],'w':[0.826,0.551,0.288,0.066,0.72,3.038,0.159,1.005,0.253]},'initial':0,'monitored':0,'temp':[4.81,4.2,6.81,9.98,11.53,14.89,16.5,16.38,12.98,11.13,9.78,10.21]},
		{'area':5.683,'action':2.4,'capacity':143.12,'local':{'p':[219,220,1092,1098,1099,1101,1104,1109],'w':[2.488,0.971,0.115,4.255,1.127,0.139,1.138,0.195]},'dispersal':{'p':[219,220,1061,1063,1092,1098,1099,1101,1102,1104,1109],'w':[0.982,0.414,0.115,0.012,0.204,1.638,0.501,0.143,5.683,0.55,0.131]},'initial':0,'monitored':0,'temp':[4.71,4.11,6.68,9.86,11.4,14.73,16.33,16.2,12.84,11.03,9.69,10.11]},
		{'area':2.578,'action':0.03,'capacity':19.09,'local':{'p':[1091,1096,1101,1147],'w':[0.529,2.481,2.867,1.487]},'dispersal':{'p':[1091,1096,1100,1101,1103,1147],'w':[0.344,1.131,0.1,1.171,2.578,0.724]},'initial':0,'monitored':0,'temp':[4.92,4.33,6.97,10.12,11.68,15.05,16.67,16.54,13.12,11.25,9.88,10.31]},
		{'area':7.756,'action':4.12,'capacity':210.33,'local':{'p':[213,220,1060,1061,1098,1102,1105],'w':[0.42,3.354,2.257,2.656,0.067,1.138,1.479]},'dispersal':{'p':[213,220,1060,1061,1098,1102,1104,1105],'w':[0.315,1.422,0.929,1.071,0.097,0.52,7.756,0.69]},'initial':0,'monitored':0,'temp':[4.69,4.1,6.64,9.81,11.33,14.66,16.23,16.09,12.76,10.99,9.64,10.06]},
		{'area':6.294,'action':0.35,'capacity':157.87,'local':{'p':[212,220,1060,1104,1108,1112,1115],'w':[0.57,0.585,3.654,1.479,0.621,2.555,1.138]},'dispersal':{'p':[212,220,1053,1060,1104,1105,1108,1112,1114,1115],'w':[0.39,0.313,0.011,1.436,0.679,6.294,0.363,0.997,0.024,0.523]},'initial':0,'monitored':0,'temp':[4.78,4.23,6.75,9.92,11.43,14.73,16.26,16.11,12.81,11.08,9.71,10.11]},
		{'area':4.002,'action':0.73,'capacity':99.6,'local':{'p':[220,228,1107,1108,1109,1143,1145],'w':[0.423,0.114,2.437,1.677,1.249,2.128,0.558]},'dispersal':{'p':[220,228,1099,1106,1107,1108,1109,1143,1144,1145],'w':[0.344,0.173,0.053,4.002,0.859,0.765,0.494,0.812,0.124,0.297]},'initial':0,'monitored':0,'temp':[4.71,4.11,6.67,9.86,11.38,14.72,16.29,16.15,12.81,11.02,9.64,10.05]},
		{'area':1.33,'action':0.14,'capacity':33.63,'local':{'p':[1099,1106,1109,1145],'w':[2.376,2.437,0.961,0.243]},'dispersal':{'p':[1099,1106,1107,1109,1145],'w':[0.977,1.078,1.33,0.499,0.317]},'initial':0,'monitored':0,'temp':[4.74,4.14,6.72,9.9,11.43,14.78,16.36,16.22,12.87,11.06,9.68,10.09]},
		{'area':9.127,'action':2.59,'capacity':240.15,'local':{'p':[220,1105,1106,1112,1116,1118,1141,1143],'w':[1.521,0.621,1.677,2.439,0.499,0.903,0.712,3.394]},'dispersal':{'p':[220,1105,1106,1108,1112,1116,1118,1141,1143],'w':[0.674,0.367,0.735,9.127,0.96,0.236,0.408,0.413,1.383]},'initial':0,'monitored':0,'temp':[4.57,3.99,6.49,9.67,11.17,14.48,16.01,15.9,12.6,10.87,9.49,9.89]},
		{'area':1.896,'action':1.16,'capacity':53.03,'local':{'p':[220,1099,1102,1106,1107],'w':[2.91,1.348,0.195,1.249,0.961]},'dispersal':{'p':[220,1099,1102,1106,1107,1109],'w':[1.257,0.654,0.269,0.636,0.355,1.896]},'initial':0,'monitored':0,'temp':[4.71,4.11,6.68,9.86,11.39,14.73,16.31,16.17,12.83,11.03,9.66,10.08]},
		{'area':1.068,'action':0.16,'capacity':27.52,'local':{'p':[1113,1116,1117,1118],'w':[0.146,1.422,1.829,1.293]},'dispersal':{'p':[1110,1113,1115,1116,1117,1118],'w':[1.068,0.237,0.177,0.591,0.736,0.637]},'initial':0,'monitored':0,'temp':[4.58,4.02,6.48,9.64,11.11,14.38,15.87,15.78,12.51,10.84,9.47,9.86]},
		{'area':2.426,'action':0.18,'capacity':61.4,'local':{'p':[221,1113,1114,1117,1124],'w':[2.654,0.732,2.419,0.211,1.214]},'dispersal':{'p':[221,1111,1113,1114,1115,1117,1124],'w':[1.02,2.426,0.425,1.087,0.002,0.203,0.628]},'initial':0,'monitored':0,'temp':[4.71,4.16,6.63,9.77,11.24,14.51,15.99,15.9,12.61,10.94,9.59,9.97]},
		{'area':5.213,'action':1.78,'capacity':137.91,'local':{'p':[1105,1108,1115,1116],'w':[2.555,2.439,2.268,2.008]},'dispersal':{'p':[1105,1108,1112,1115,1116],'w':[1.184,1.137,5.213,0.964,0.934]},'initial':0,'monitored':0,'temp':[4.66,4.11,6.59,9.77,11.26,14.55,16.07,15.95,12.66,10.96,9.58,9.98]},
		{'area':6.964,'action':1.35,'capacity':178.9,'local':{'p':[63,222,1110,1111,1117,1118,1124,1134],'w':[0.725,0.046,0.146,0.732,1.871,1.843,1.603,3.629]},'dispersal':{'p':[63,221,222,1110,1111,1113,1117,1118,1124,1134],'w':[0.444,0.015,0.145,0.124,0.371,6.964,0.678,0.768,0.722,1.443]},'initial':0,'monitored':0,'temp':[4.58,4.03,6.48,9.63,11.07,14.33,15.79,15.72,12.45,10.82,9.46,9.83]},
		{'area':4.547,'action':1.89,'capacity':121.5,'local':{'p':[212,221,1057,1111,1115,1124],'w':[2.13,0.455,2.289,2.419,0.827,0.895]},'dispersal':{'p':[212,221,1057,1105,1111,1114,1115,1124],'w':[0.986,0.248,0.95,0.039,0.882,4.547,0.477,0.519]},'initial':0,'monitored':0,'temp':[4.73,4.17,6.65,9.79,11.28,14.55,16.05,15.94,12.65,10.96,9.62,10.01]},
		{'area':3.619,'action':2.43,'capacity':102.32,'local':{'p':[212,221,1105,1112,1114,1116,1117],'w':[0.209,1.919,1.138,2.268,0.827,0.978,0.37]},'dispersal':{'p':[212,221,1105,1110,1112,1114,1115,1116,1117],'w':[0.212,0.748,0.577,0.069,0.917,0.392,3.619,0.422,0.206]},'initial':0,'monitored':0,'temp':[4.74,4.19,6.68,9.84,11.33,14.61,16.12,16,12.71,11.01,9.65,10.04]},
		{'area':2.515,'action':0.81,'capacity':66.76,'local':{'p':[1108,1110,1112,1115,1117,1118],'w':[0.499,1.422,2.008,0.978,0.018,2.031]},'dispersal':{'p':[221,1108,1110,1112,1115,1116,1117,1118],'w':[0.001,0.392,0.512,0.837,0.469,2.515,0.167,0.924]},'initial':0,'monitored':0,'temp':[4.56,3.99,6.45,9.63,11.1,14.39,15.89,15.79,12.52,10.83,9.46,9.85]},
		{'area':1.92,'action':0.7,'capacity':50.95,'local':{'p':[221,1110,1111,1113,1115,1116],'w':[1.651,1.829,0.211,1.871,0.37,0.018]},'dispersal':{'p':[221,1110,1111,1113,1115,1116,1117,1118],'w':[0.596,0.661,0.265,0.906,0.269,0.099,1.92,0.085]},'initial':0,'monitored':0,'temp':[4.63,4.08,6.53,9.69,11.15,14.42,15.9,15.82,12.54,10.88,9.52,9.9]},
		{'area':5.951,'action':0.93,'capacity':152.3,'local':{'p':[63,1108,1110,1113,1116,1141],'w':[1.003,0.903,1.293,1.843,2.031,2.888]},'dispersal':{'p':[63,1108,1110,1113,1116,1117,1118,1141],'w':[0.528,0.534,0.492,0.852,0.854,0.045,5.951,1.17]},'initial':0,'monitored':0,'temp':[4.46,3.89,6.33,9.51,10.96,14.24,15.73,15.65,12.39,10.73,9.35,9.74]},
		{'area':5.265,'action':0.75,'capacity':127.46,'local':{'p':[222,1044,1048,1120,1121],'w':[0.348,1.191,2.085,3.124,2.747]},'dispersal':{'p':[222,1044,1048,1119,1120,1121],'w':[0.305,0.632,0.939,5.265,1.287,1.122]},'initial':0,'monitored':0,'temp':[4.7,4.13,6.56,9.67,11.18,14.44,15.92,15.81,12.51,10.82,9.55,9.91]},
		{'area':5.297,'action':0.32,'capacity':124.25,'local':{'p':[222,223,1044,1119,1122,1127,1128],'w':[0.441,1.712,0.823,3.124,0.865,0.193,2.056]},'dispersal':{'p':[222,223,1044,1119,1120,1121,1122,1127,1128],'w':[0.303,0.724,0.471,1.296,5.297,0.003,0.407,0.175,0.829]},'initial':0,'monitored':0,'temp':[4.7,4.15,6.57,9.68,11.18,14.44,15.91,15.81,12.5,10.82,9.55,9.91]},
		{'area':4.14,'action':4.28,'capacity':122.07,'local':{'p':[222,1048,1051,1119,1123,1124],'w':[1.52,0.636,0.587,2.747,1.239,1.48]},'dispersal':{'p':[222,1048,1051,1119,1120,1121,1123,1124],'w':[0.778,0.4,0.311,1.122,0.003,4.14,0.478,0.681]},'initial':0,'monitored':0,'temp':[4.68,4.12,6.56,9.67,11.15,14.41,15.88,15.8,12.5,10.84,9.54,9.91]},
		{'area':3.622,'action':0.24,'capacity':91.25,'local':{'p':[222,1120,1128,1135,1137],'w':[2.266,0.865,2.099,1.875,0.703]},'dispersal':{'p':[222,1120,1122,1128,1129,1133,1135,1137],'w':[0.984,0.48,3.622,0.852,0.044,0.088,0.762,0.395]},'initial':0,'monitored':0,'temp':[4.62,4.09,6.5,9.59,11.01,14.26,15.68,15.65,12.35,10.76,9.46,9.83]},
		{'area':2.13,'action':0,'capacity':52.73,'local':{'p':[1051,1057,1121,1124],'w':[2.158,0.882,1.239,1.904]},'dispersal':{'p':[1051,1057,1121,1123,1124],'w':[0.93,0.529,0.668,2.13,0.845]},'initial':0,'monitored':0,'temp':[4.68,4.11,6.56,9.68,11.17,14.44,15.92,15.82,12.54,10.86,9.55,9.93]},
		{'area':6.355,'action':0.56,'capacity':155.19,'local':{'p':[222,1057,1111,1113,1114,1121,1123],'w':[1.668,0.668,1.214,1.603,0.895,1.48,1.904]},'dispersal':{'p':[222,1057,1111,1113,1114,1121,1123,1124,1134],'w':[0.747,0.355,0.536,0.702,0.393,0.675,0.777,6.355,0.083]},'initial':0,'monitored':0,'temp':[4.69,4.14,6.59,9.72,11.18,14.44,15.91,15.83,12.54,10.89,9.56,9.93]},
		{'area':2.638,'action':0.13,'capacity':58.29,'local':{'p':[223,226,1126,1129],'w':[0.898,2.525,1.288,1.913]},'dispersal':{'p':[223,226,1125,1126,1127,1129],'w':[0.432,1.141,2.638,0.674,0.146,0.841]},'initial':0,'monitored':0,'temp':[4.72,4.19,6.6,9.68,11.17,14.44,15.87,15.79,12.46,10.85,9.57,9.92]},
		{'area':8.617,'action':1.24,'capacity':208.31,'local':{'p':[224,226,1125,1127],'w':[3.956,0.594,1.288,2.035]},'dispersal':{'p':[223,224,226,1125,1126,1127],'w':[0.059,1.649,0.272,0.581,8.617,0.838]},'initial':0,'monitored':0,'temp':[4.75,4.2,6.62,9.69,11.24,14.53,15.95,15.84,12.52,10.88,9.61,9.96]},
		{'area':6.613,'action':0.6,'capacity':164.9,'local':{'p':[223,224,1044,1120,1126,1131],'w':[2.07,0.581,2.388,0.193,2.035,2.098]},'dispersal':{'p':[223,224,1044,1120,1125,1126,1127,1131],'w':[1.385,0.298,1.168,0.244,0.252,0.803,6.613,0.887]},'initial':0,'monitored':0,'temp':[4.84,4.27,6.7,9.82,11.41,14.7,16.19,16.01,12.67,10.92,9.69,10.01]},
		{'area':2.847,'action':0,'capacity':70,'local':{'p':[223,1120,1122,1129,1133,1135],'w':[0.446,2.056,2.099,2.308,0.083,0.13]},'dispersal':{'p':[223,1120,1122,1128,1129,1133,1135],'w':[0.336,0.918,0.894,2.847,0.98,0.151,0.12]},'initial':0,'monitored':0,'temp':[4.67,4.13,6.54,9.64,11.1,14.36,15.8,15.73,12.42,10.8,9.51,9.88]},
		{'area':2.608,'action':0.02,'capacity':64.29,'local':{'p':[223,226,1125,1128,1133],'w':[1.227,0.759,1.913,2.308,0.586]},'dispersal':{'p':[223,226,1122,1125,1128,1129,1133,1135],'w':[0.658,0.416,0.025,0.741,0.999,2.608,0.339,0.067]},'initial':0,'monitored':0,'temp':[4.69,4.15,6.56,9.65,11.12,14.38,15.81,15.75,12.43,10.82,9.53,9.89]},
		{'area':8.451,'action':0.34,'capacity':190.97,'local':{'p':[224,225,1037,1038],'w':[2.518,2.921,1.485,2.012]},'dispersal':{'p':[224,225,1037,1038,1130],'w':[1.068,1.229,0.646,0.878,8.451]},'initial':0,'monitored':0,'temp':[4.78,4.19,6.64,9.69,11.28,14.61,16.01,15.85,12.54,10.92,9.64,10.01]},
		{'area':5.599,'action':0.03,'capacity':58.99,'local':{'p':[61,224,1037,1043,1044,1127],'w':[0.997,2.756,2.753,0.26,0.477,2.098]},'dispersal':{'p':[61,224,1037,1043,1044,1127,1131],'w':[0.473,1.18,1.107,0.282,0.268,0.95,5.599]},'initial':0,'monitored':0,'temp':[4.87,4.28,6.73,9.85,11.47,14.78,16.27,16.05,12.72,10.95,9.72,10.04]},
		{'area':1.823,'action':0,'capacity':45.25,'local':{'p':[227,1133,1135,1137],'w':[1.274,0.897,1.021,0.66]},'dispersal':{'p':[227,1132,1133,1135,1137],'w':[0.525,1.823,0.325,0.435,0.386]},'initial':0,'monitored':0,'temp':[4.44,3.9,6.28,9.42,10.81,14.06,15.46,15.45,12.19,10.64,9.29,9.66]},
		{'area':3.197,'action':0.27,'capacity':80.64,'local':{'p':[226,1128,1129,1132,1135],'w':[1.6,0.083,0.586,0.897,2.442]},'dispersal':{'p':[226,1122,1128,1129,1132,1133,1135],'w':[0.628,0.054,0.135,0.284,0.389,3.197,0.944]},'initial':0,'monitored':0,'temp':[4.57,4.04,6.44,9.54,10.94,14.19,15.59,15.58,12.29,10.73,9.41,9.78]},
		{'area':6.636,'action':0.94,'capacity':169.8,'local':{'p':[63,222,1113,1136,1137,1139],'w':[0.56,1.846,3.629,2.586,1.619,0.281]},'dispersal':{'p':[63,222,1113,1124,1134,1136,1137,1139],'w':[0.336,0.812,1.479,0.119,6.636,1.047,0.703,0.203]},'initial':0,'monitored':0,'temp':[4.54,4,6.43,9.58,10.99,14.24,15.69,15.64,12.37,10.77,9.41,9.78]},
		{'area':2.593,'action':0.06,'capacity':64.43,'local':{'p':[1122,1128,1132,1133,1137],'w':[1.875,0.13,1.021,2.442,1.372]},'dispersal':{'p':[1122,1128,1129,1132,1133,1135,1137],'w':[0.78,0.156,0.098,0.547,1,2.593,0.641]},'initial':0,'monitored':0,'temp':[4.57,4.04,6.44,9.54,10.93,14.18,15.58,15.57,12.28,10.72,9.4,9.78]},
		{'area':4.611,'action':0.89,'capacity':119.21,'local':{'p':[227,1134,1137,1139],'w':[2.089,2.586,0.592,2.454]},'dispersal':{'p':[63,227,1134,1136,1137,1139],'w':[0.026,0.844,1.123,4.611,0.362,1.021]},'initial':0,'monitored':0,'temp':[4.4,3.84,6.26,9.44,10.83,14.09,15.53,15.49,12.25,10.66,9.28,9.65]},
		{'area':3.956,'action':0.47,'capacity':100.85,'local':{'p':[222,227,1122,1132,1134,1135,1136],'w':[1.472,1.05,0.703,0.66,1.619,1.372,0.592]},'dispersal':{'p':[222,227,1122,1132,1134,1135,1136,1137],'w':[0.67,0.449,0.369,0.346,0.732,0.591,0.313,3.956]},'initial':0,'monitored':0,'temp':[4.55,4.02,6.42,9.54,10.94,14.19,15.6,15.59,12.3,10.73,9.39,9.77]},
		{'area':1.344,'action':0.07,'capacity':33.98,'local':{'p':[63,1140,1141,1142],'w':[2.093,0.557,0.896,1.925]},'dispersal':{'p':[63,1138,1140,1141,1142],'w':[0.851,1.344,0.281,0.521,0.754]},'initial':0,'monitored':0,'temp':[4.35,3.78,6.23,9.44,10.84,14.14,15.62,15.55,12.31,10.67,9.25,9.64]},
		{'area':2.857,'action':0.59,'capacity':73.79,'local':{'p':[63,1134,1136,1140],'w':[0.632,0.281,2.454,2.054]},'dispersal':{'p':[63,1134,1136,1139,1140],'w':[0.436,0.265,0.976,2.857,0.805]},'initial':0,'monitored':0,'temp':[4.33,3.76,6.19,9.41,10.79,14.07,15.52,15.47,12.24,10.64,9.23,9.6]},
		{'area':1.988,'action':0.59,'capacity':52.49,'local':{'p':[63,1138,1139],'w':[2.296,0.557,2.054]},'dispersal':{'p':[63,1138,1139,1140,1142],'w':[0.975,0.276,0.884,1.988,0.032]},'initial':0,'monitored':0,'temp':[4.31,3.73,6.18,9.4,10.79,14.08,15.54,15.49,12.25,10.64,9.22,9.59]},
		{'area':6.484,'action':2.01,'capacity':170.4,'local':{'p':[63,228,1108,1118,1138,1142,1143],'w':[0.978,1.507,0.712,2.888,0.896,2.738,0.549]},'dispersal':{'p':[63,228,1108,1118,1138,1141,1142,1143],'w':[0.515,0.708,0.383,1.248,0.342,6.484,1.159,0.243]},'initial':0,'monitored':0,'temp':[4.38,3.8,6.25,9.45,10.89,14.19,15.69,15.61,12.35,10.68,9.29,9.68]},
		{'area':6.09,'action':1.01,'capacity':157.25,'local':{'p':[228,1138,1141],'w':[1.881,1.925,2.738]},'dispersal':{'p':[228,1138,1140,1141,1142],'w':[0.836,0.812,0.047,1.133,6.09]},'initial':0,'monitored':0,'temp':[4.4,3.82,6.29,9.51,10.92,14.24,15.75,15.65,12.39,10.72,9.3,9.69]},
		{'area':4.444,'action':1.94,'capacity':119.68,'local':{'p':[228,1106,1108,1141],'w':[4.626,2.128,3.394,0.549]},'dispersal':{'p':[228,1106,1108,1141,1143,1144,1145],'w':[1.863,0.958,1.389,0.428,4.444,0.066,0.064]},'initial':0,'monitored':0,'temp':[4.58,3.99,6.51,9.7,11.2,14.53,16.07,15.95,12.64,10.89,9.5,9.9]},
		{'area':4.012,'action':6.72,'capacity':132.62,'local':{'p':[228,229,1145,1146,1148],'w':[0.375,2.488,2.696,0.058,2.975]},'dispersal':{'p':[228,229,1106,1143,1144,1145,1146,1148],'w':[0.237,0.93,0.115,0.032,4.012,1.067,0.165,1.146]},'initial':0,'monitored':0,'temp':[4.83,4.25,6.85,10.03,11.56,14.93,16.52,16.37,12.99,11.16,9.75,10.16]},
		{'area':4.303,'action':5.03,'capacity':130.49,'local':{'p':[219,228,1099,1100,1106,1107,1144,1146],'w':[0.598,0.013,2.324,0.735,0.558,0.243,2.696,1.53]},'dispersal':{'p':[219,228,229,1099,1100,1106,1107,1143,1144,1145,1146,1148],'w':[0.312,0.141,0.073,0.911,0.37,0.28,0.121,0.034,1.074,4.303,0.654,0.001]},'initial':0,'monitored':0,'temp':[4.81,4.2,6.8,9.98,11.52,14.89,16.48,16.35,12.96,11.13,9.74,…
		{'area':3.432,'action':2.15,'capacity':71.08,'local':{'p':[229,1100,1144,1145,1147],'w':[2.508,1.136,0.058,1.53,2.722]},'dispersal':{'p':[229,1100,1144,1145,1146,1147],'w':[0.939,0.589,0.13,0.669,3.432,1.12]},'initial':0,'monitored':0,'temp':[4.89,4.29,6.92,10.09,11.63,15.02,16.62,16.49,13.08,11.21,9.81,10.23]},
		{'area':6.425,'action':0.97,'capacity':68.91,'local':{'p':[229,1091,1100,1101,1103,1146],'w':[0.063,2.075,0.609,0.127,1.487,2.722]},'dispersal':{'p':[229,1091,1100,1101,1103,1146,1147],'w':[0.113,0.864,0.324,0.093,0.613,1.038,6.425]},'initial':0,'monitored':0,'temp':[4.98,4.4,7.05,10.21,11.76,15.15,16.77,16.63,13.19,11.3,9.91,10.33]},
		{'area':6.957,'action':4.1,'capacity':192.03,'local':{'p':[228,1144],'w':[4.184,2.975]},'dispersal':{'p':[228,229,1144,1145,1148],'w':[1.816,0.033,1.231,0.002,6.957]},'initial':0,'monitored':0,'temp':[4.77,4.2,6.78,9.96,11.46,14.82,16.4,16.25,12.9,11.09,9.68,10.08]}
		]
