# Supplementary material for: Modelling Spatial and Temporal Patterns of African Swine Fever in an Isolated Wild Boar Population to Support Decision-Making
Source: Front Vet Sci. 2020 Apr 8;7:154. doi: 10.3389/fvets.2020.00154 (PMC7156605; doi:10.3389/fvets.2020.00154)
Supplement: Supplementary file 1 [file Data_Sheet_1.ZIP › simBoar v4.2 (ASF)/resources/parameters.txt]

parameters.model={'initialisation':{'week':15,'time':260,'control':False},'simulation':{'time':1561}}															
parameters.survival={'survive':{'male':[0.990,0.993,0.996],'female':[0.990,0.993,0.996]},					 
  		     'seasonality':[1,1,1,1,1,1,1,1,1,1,1,1,1,1,1,1,1,1,1,1,1,1,1,1,1,1,1,1,1,1,1,1,1,1,1,1,1,1,1,1,1,1,1,1,1,1,1,1,1,1,1,1],
		     'density_dependance':[{'action':0.999,'capacity':0.976},{'action':0.999,'capacity':0.978},{'action':0.999,'capacity':0.992}],
		     'breeding':1}
parameters.reproduction={'fecundity':{'male':10,'female':[0.026,0.082,0.123]},
			 'seasonality':[1,1,1,1,1,1,1,1,1,1,1,1,1,1,1,1,1,1,1,1,1,0,0,0,0,0,0,0,0,0,0,0,0,0,0,0,0,0,1,1,1,1,1,1,1,1,1,1,1,1,1,1],
			 'litter_size':[4.5,6.5,6.8],
			 'density_dependance':{'fecundity':[{'action':0.999,'capacity':0.176},{'action':0.999,'capacity':0.306},{'action':0.999,'capacity':0.276}],
					       'litter_size':[{'action':0.999,'capacity':0.596},{'action':0.999,'capacity':0.472},{'action':0.999,'capacity':0.866}]},
			 'pregnancy':18,					
			 'sex_ratio':0.5,
			 'weaning':12,
			 'recovery':6}
parameters.dispersal={'disperse':{'male':[0,0,0],'female':[0,0,0]},
		      'seasonality':[1,1,1,1,1,1,1,1,1,1,1,1,1,1,1,1,1,1,1,1,1,1,1,1,1,1,1,1,1,1,1,1,1,1,1,1,1,1,1,1,1,1,1,1,1,1,1,1,1,1,1,1],
		      'density_dependance':[{'action':0.999,'capacity':0.976},{'action':0.999,'capacity':0.978},{'action':0.999,'capacity':0.992}],										
		      'kernel':{'male':6,'female':4}}
parameters.ageing={'suckling':3,
		   'weaning':12,
		   'maturity':{'male':104,'female':35},	
		   'senility':{'male':780,'female':416},	
		   'maximum':{'male':780,'female':780}}
parameters.control={'culling':{'monitored':{'male':[0.0065,0.0065,0.0065],'female':[0.0065,0.0065,0.0065]},
			       'unmonitored':{'male':[0,0,0],'female':[0,0,0]},
			       'seasonality':[1,1,1,1,1,1,1,1,1,1,1,1,1,1,1,1,1,1,1,1,1,1,1,1,1,1,1,1,1,1,1,1,1,1,1,1,1,1,1,1,1,1,1,1,1,1,1,1,1,1,1,1]}}
parameters.disease={'release':{'week':1041,'individuals':1},
		    'transmission':{'infect':{'direct':0.05,'carcass':0.15},'decay':8,'neighbour':1.35},
		    'progression':{'infectious':1,'immunity':{'recovered':780,'maturnal':{'persistence':15,'efficacy':12}}},
		    'effect':{'survival':{'prenatal':0.5,'postnatal':[0.05,0.05,0.05]},'fertility':0.625}}		
