# Supplementary material for: Modelling Spatial and Temporal Patterns of African Swine Fever in an Isolated Wild Boar Population to Support Decision-Making
Source: Front Vet Sci. 2020 Apr 8;7:154. doi: 10.3389/fvets.2020.00154 (PMC7156605; doi:10.3389/fvets.2020.00154)
Supplement: Supplementary file 1 [file Data_Sheet_1.ZIP › simBoar v4.2 (ASF)/src/boar.py]

import numpy as np
from carcass import Carcass

class Boar:

    def __init__(self,id,patch,sex='male',age=0,stage='piglet',status='susceptible',infectious=0,immunity=0,expired=0,breeding=False,pregnant=False,litter=0,pregnancy=0,piglets=[],recovering=False,recovery=0):
        self.id=id
        self.patch=patch
        self.sex=sex
        self.age=age
        self.stage=stage
        self.status=status
        self.infectious=infectious
        self.immunity=immunity
        if(self.sex=='female'):
            self.breeding=breeding
            self.fertility=1
            self.pregnant=pregnant
            self.litter=litter
            self.pregnancy=pregnancy
            self.piglets=piglets
            self.recovering=recovering
            self.recovery=recovery
            self.antibodies=0

    def control(self,parameters,time,patches,boars,piglets,carcasses):
        if(self.sex=='female'):
            for p in reversed(range(len(self.piglets))):
                if(np.random.random()<((parameters.patches[self.piglets[p].patch]['monitored']*parameters.control['culling']['monitored'][self.piglets[p].sex][min(int(self.piglets[p].age/52),2)]+(1-parameters.patches[self.piglets[p].patch]['monitored'])*parameters.control['culling']['unmonitored'][self.piglets[p].sex][min(int(self.piglets[p].age/52),2)])*parameters.control['culling']['seasonality'][(time-1)%52])):
                    self.piglets[p].stage='culled'
                    piglets.append(self.piglets[p])
                    del self.piglets[p]
        if(np.random.random()<((parameters.patches[self.patch]['monitored']*parameters.control['culling']['monitored'][self.sex][min(int(self.age/52),2)]+(1-parameters.patches[self.patch]['monitored'])*parameters.control['culling']['unmonitored'][self.sex][min(int(self.age/52),2)])*parameters.control['culling']['seasonality'][(time-1)%52])):
            self.stage='culled'
            if(self.sex=='female'):
                for p in reversed(range(len(self.piglets))):
                    if(self.piglets[p].age+1>=parameters.ageing['suckling']):
                        piglets,carcasses=self.piglets[p].infect(parameters,time,patches,boars,piglets,carcasses)
                        piglets,carcasses=self.piglets[p].survive(parameters,time,patches,boars,piglets,carcasses)
                        self.piglets[p].ageing(parameters)
                        piglets.append(self.piglets[p])
                    else:
                        self.piglets[p].stage='expired'
                        piglets.append(self.piglets[p])
                        del self.piglets[p]
        return piglets,carcasses

    def reproduce(self,parameters,time,patches,boars,piglets,carcasses,id):
        if(not(self.breeding)):
            try:breed=min(float(patches[self.patch].population['breeders']['male']*parameters.reproduction['fecundity']['male'])/(patches[self.patch].population['breeders']['female']+0.001),1)*parameters.reproduction['fecundity']['female'][min(int(self.age/52),2)]*parameters.reproduction['seasonality'][(time-1)%52]*(1/(1+(patches[self.patch].density_dependance['fecundity'][min(int(self.age/52),2)]['a']*np.exp(patches[self.patch].density_dependance['fecundity'][min(int(self.age/52),2)]['b']*(patches[self.patch].population['independant']-parameters.patches[self.patch]['action'])))))
            except OverflowError:breed=0
            if(np.random.random()<breed):
                self.breeding=True
                self.pregnant=True
                try:litter_size=np.random.poisson(self.fertility*parameters.reproduction['litter_size'][min(int(self.age/52),2)]*(1/(1+(patches[self.patch].density_dependance['litter_size'][min(int(self.age/52),2)]['a']*np.exp(patches[self.patch].density_dependance['litter_size'][min(int(self.age/52),2)]['b']*(patches[self.patch].population['independant']-parameters.patches[self.patch]['action']))))))
                except OverflowError:litter_size=0
                self.litter=litter_size
        else:
            if(self.recovering):
                self.recovery+=1
                if(self.recovery==parameters.reproduction['recovery']):
                    self.breeding=False
                    self.recovering=False
                    self.recovery=0
            if(len(self.piglets)>0):
                for p in reversed(range(len(self.piglets))):
                    if(self.piglets[p].age+1==parameters.ageing['weaning']):
                        piglets,carcasses=self.piglets[p].infect(parameters,time,patches,boars,piglets,carcasses)
                        piglets,carcasses=self.piglets[p].survive(parameters,time,patches,boars,piglets,carcasses)
                        self.piglets[p].ageing(parameters)
                        piglets.append(self.piglets[p])
                        del self.piglets[p]
                    else:self.piglets[p].age+=1
                if(len(self.piglets)==0):self.recovering=True
                if(self.recovery==parameters.reproduction['recovery']):
                    self.breeding=False
                    self.recovering=False
                    self.recovery=0
            if(self.pregnant):
                self.pregnancy+=1
                if(self.pregnancy==parameters.reproduction['pregnancy']):
                    litter=[]
                    for p in range(self.litter):
                        if(np.random.random()<parameters.reproduction['sex_ratio']):litter.append(Boar(id=id,patch=self.patch,sex='female'))
                        else:litter.append(Boar(id=id,patch=self.patch))
                        id+=1
                    self.piglets=litter
                    self.pregnant=False
                    self.litter=0
                    self.pregnancy=0
                    self.fertility=1
        return piglets,carcasses,id

    def infect(self,parameters,time,patches,boars,piglets,carcasses):
        infection=1-pow(1-parameters.disease['transmission']['infect']['direct'],patches[self.patch].epidemiology['infectious'])*pow(1-parameters.disease['transmission']['infect']['carcass'],np.sum(patches[self.patch].epidemiology['carcasses']))
        if((self.status=='susceptible')&(np.random.random()<infection)):
            self.status='infectious'
            self.infectious=parameters.disease['progression']['infectious']
            if(self.sex=='female'):
                if(not self.breeding):self.fertility=parameters.disease['effect']['fertility']
                for p in reversed(range(len(self.piglets))):
                    self.piglets[p].status='infectious'
                    self.piglets[p].infectious=parameters.disease['progression']['infectious']
                    if(self.piglets[p].sex=='female'):
                        if(not self.piglets[p].breeding):self.piglets[p].fertility=parameters.disease['effect']['fertility']
        elif(self.status=='infectious'):
            if(np.random.random()<parameters.disease['effect']['survival']['postnatal'][min(int(self.age/52),2)]):
                self.infectious-=1
                if(self.infectious==0):
                    self.status='immune'
                    self.immunity=parameters.disease['progression']['immunity']['recovered']
                    if(self.sex=='female'):
                        self.fertility=1
                        self.antibodies=parameters.disease['progression']['immunity']['maturnal']['persistence']
                if(self.sex=='female'):
                    for p in range(self.litter):
                        if(np.random.random()>=parameters.disease['effect']['survival']['prenatal']):self.litter-=1
                    for p in reversed(range(len(self.piglets))):
                        if(self.piglets[p].status=='susceptible'):
                            self.piglets[p].status='infectious'
                            self.piglets[p].infectious=parameters.disease['progression']['infectious']
                            if(self.piglets[p].sex=='female'):
                                if(not self.piglets[p].breeding):self.piglets[p].fertility=parameters.disease['effect']['fertility']
                        elif(self.piglets[p].status=='immune'):
                            self.piglets[p].immunity-=1
                            if(self.piglets[p].sex=='female'):self.piglets[p].antibodies=max(0,self.piglets[p].antibodies-1)
                        elif((self.piglets[p].status=='infectious')&(np.random.random()<parameters.disease['effect']['survival']['postnatal'][min(int(self.piglets[p].age/52),2)])):
                            self.piglets[p].infectious-=1
                            if(self.piglets[p].infectious==0):
                                self.piglets[p].status='immune'
                                self.piglets[p].immunity=parameters.disease['progression']['immunity']['recovered']
                                if(self.piglets[p].sex=='female'):
                                    self.piglets[p].fertility=1
                                    self.piglets[p].antibodies=parameters.disease['progression']['immunity']['maturnal']['persistence']
                        else:
                            if(np.random.random()<min(1,parameters.disease['transmission']['neighbour']*np.sum(parameters.patches[self.piglets[p].patch]['local']['w'])/parameters.patches[self.piglets[p].patch]['area'])):carcasses.append(Carcass([self.piglets[p].patch,np.random.choice(parameters.patches[self.piglets[p].patch]['local']['p'],p=[weight/np.sum(parameters.patches[self.piglets[p].patch]['local']['w']) for weight in parameters.patches[self.piglets[p].patch]['local']['w']])-1],self.piglets[p].status))
                            else:carcasses.append(Carcass([self.piglets[p].patch],self.piglets[p].status))
                            self.piglets[p].stage='expired'
                            piglets.append(self.piglets[p])
                            del self.piglets[p]
            else:
                if(np.random.random()<min(1,parameters.disease['transmission']['neighbour']*np.sum(parameters.patches[self.patch]['local']['w'])/parameters.patches[self.patch]['area'])):carcasses.append(Carcass([self.patch,np.random.choice(parameters.patches[self.patch]['local']['p'],p=[weight/np.sum(parameters.patches[self.patch]['local']['w']) for weight in parameters.patches[self.patch]['local']['w']])-1],self.status))
                else:carcasses.append(Carcass(self.id,[self.patch],self.status))
                self.stage='expired'
                if(self.sex=='female'):
                    for p in reversed(range(len(self.piglets))):
                        if((self.piglets[p].status=='infectious')&(np.random.random()<parameters.disease['effect']['survival']['postnatal'][min(int(self.piglets[p].age/52),2)])):
                            if(self.piglets[p].age+1>=parameters.ageing['suckling']):
                                piglets,carcasses=self.piglets[p].infect(parameters,time,patches,boars,piglets,carcasses)
                                piglets,carcasses=self.piglets[p].survive(parameters,time,patches,boars,piglets,carcasses)
                                self.piglets[p].ageing(parameters)
                                piglets.append(self.piglets[p])
                            else:
                                if(np.random.random()<min(1,parameters.disease['transmission']['neighbour']*np.sum(parameters.patches[self.piglets[p].patch]['local']['w'])/parameters.patches[self.piglets[p].patch]['area'])):carcasses.append(Carcass([self.piglets[p].patch,np.random.choice(parameters.patches[self.piglets[p].patch]['local']['p'],p=[weight/np.sum(parameters.patches[self.piglets[p].patch]['local']['w']) for weight in parameters.patches[self.piglets[p].patch]['local']['w']])-1],self.piglets[p].status))
                                else:carcasses.append(Carcass([self.piglets[p].patch],self.piglets[p].status))
                                self.piglets[p].stage='expired'
                                piglets.append(self.piglets[p])
                                del self.piglets[p]
                        else:
                            if(np.random.random()<min(1,parameters.disease['transmission']['neighbour']*np.sum(parameters.patches[self.piglets[p].patch]['local']['w'])/parameters.patches[self.piglets[p].patch]['area'])):carcasses.append(Carcass([self.piglets[p].patch,np.random.choice(parameters.patches[self.piglets[p].patch]['local']['p'],p=[weight/np.sum(parameters.patches[self.piglets[p].patch]['local']['w']) for weight in parameters.patches[self.piglets[p].patch]['local']['w']])-1],self.piglets[p].status))
                            else:carcasses.append(Carcass([self.piglets[p].patch],self.piglets[p].status))
                            self.piglets[p].stage='expired'
                            piglets.append(self.piglets[p])
                            del self.piglets[p]                  
        else:
            if(self.infectious>0):
                self.status='infectious'
                if(self.sex=='female'):
                    if(not self.breeding):self.fertility=parameters.disease['effect']['fertility']
                    for p in reversed(range(len(self.piglets))):
                        self.piglets[p].status='infectious'
                        if(self.piglets[p].infectious==0):self.piglets[p].infectious=parameters.disease['progression']['infectious']
                        if(self.piglets[p].sex=='female'):
                            if(not self.piglets[p].breeding):self.piglets[p].fertility=parameters.disease['effect']['fertility']
                self.infectious-=1
                if(self.infectious==0):
                    self.status='immune'
                    self.immunity=parameters.disease['progression']['immunity']['recovered']
                    if(self.sex=='female'):
                        self.fertility=1
                        self.antibodies=parameters.disease['progression']['immunity']['maturnal']['persistence']
            else:
                self.immunity-=1
                if(self.immunity==0):self.status='susceptible'
                if(self.sex=='female'):
                    self.antibodies=max(0,self.antibodies-1)
                    for p in reversed(range(len(self.piglets))):
                        if((self.piglets[p].status=='susceptible')&(self.antibodies==0)&(np.random.random()<infection)):
                            self.piglets[p].status='infectious'
                            self.piglets[p].infectious=parameters.disease['progression']['infectious']
                            if(self.piglets[p].sex=='female'):
                                if(not self.piglets[p].breeding):self.piglets[p].fertility=parameters.disease['effect']['fertility']
                        elif(self.piglets[p].status=='infectious'):
                            self.piglets[p].infectious-=1
                            if(self.piglets[p].infectious==0):
                                self.piglets[p].status='immune'
                                self.piglets[p].immunity=parameters.disease['progression']['immunity']['recovered']
                                if(self.piglets[p].sex=='female'):
                                    self.piglets[p].fertility=1
                                    self.piglets[p].antibodies=parameters.disease['progression']['immunity']['maturnal']['persistence']
                            elif(self.antibodies>0):
                                self.piglets[p].status='immune'
                                if(self.piglets[p].sex=='female'):
                                    self.piglets[p].fertility=1
                                    self.piglets[p].antibodies=parameters.disease['progression']['immunity']['maturnal']['persistence']
                            elif((np.random.random()>=parameters.disease['effect']['survival']['postnatal'][min(int(self.piglets[p].age/52),2)])):
                                if(np.random.random()<min(1,parameters.disease['transmission']['neighbour']*np.sum(parameters.patches[self.piglets[p].patch]['local']['w'])/parameters.patches[self.piglets[p].patch]['area'])):carcasses.append(Carcass([self.piglets[p].patch,np.random.choice(parameters.patches[self.piglets[p].patch]['local']['p'],p=[weight/np.sum(parameters.patches[self.piglets[p].patch]['local']['w']) for weight in parameters.patches[self.piglets[p].patch]['local']['w']])-1],self.piglets[p].status))
                                else:carcasses.append(Carcass([self.piglets[p].patch],self.piglets[p].status))
                                self.piglets[p].stage='expired'
                                piglets.append(self.piglets[p])
                                del self.piglets[p]
                        else:
                            if((self.piglets[p].infectious>0)&(self.antibodies==0)):
                                self.piglets[p].infectious-=1
                                if(self.piglets[p].infectious==0):
                                    self.piglets[p].immunity=parameters.disease['progression']['immunity']['recovered']
                                    if(self.piglets[p].sex=='female'):self.piglets[p].antibodies=parameters.disease['progression']['immunity']['maturnal']['persistence']
                                else:
                                    self.piglets[p].status='infectious'
                                    if(self.piglets[p].sex=='female'):
                                        if(not self.piglets[p].breeding):self.piglets[p].fertility=parameters.disease['effect']['fertility']
                            else:    
                                self.piglets[p].immunity-=1
                                if(self.piglets[p].immunity==0):self.piglets[p].status='susceptible'  
                                if(self.piglets[p].sex=='female'):self.piglets[p].antibodies=max(0,self.piglets[p].antibodies-1)               
        return piglets,carcasses

    def disperse(self,parameters,time,patches,boars):
        try:disperse=1-(1-(parameters.dispersal['disperse'][self.sex][min(int(self.age/52),2)]*parameters.dispersal['seasonality'][(time-1)%52]))*(1/(1+(patches[self.patch].density_dependance['dispersal'][min(int(self.age/52),2)]['a']*np.exp(patches[self.patch].density_dependance['dispersal'][min(int(self.age/52),2)]['b']*(patches[self.patch].population['independant']-parameters.patches[self.patch]['action'])))))    
        except OverflowError:disperse=1
        if((patches[self.patch].population['adult']['female']==0)&(self.stage=='piglet')):disperse=1
        if(np.random.random()<disperse):
            settled=False
            distance=0
            exclude=[self.patch]
            neighbours=range(len(parameters.patches[self.patch]['dispersal']['p']))
            weights=parameters.patches[self.patch]['dispersal']['w']
            while((not settled)&(distance<parameters.dispersal['kernel'][self.sex])&(len(neighbours)>0)):
                distance+=1
                self.patch=parameters.patches[self.patch]['dispersal']['p'][np.random.choice(neighbours,p=[weight/np.sum(weights) for weight in weights])]-1
                try:disperse=1-(1-parameters.dispersal['disperse'][self.sex][min(int(self.age/52),2)])*parameters.dispersal['seasonality'][(time-1)%52]*(1/(1+(patches[self.patch].density_dependance['dispersal'][min(int(self.age/52),2)]['a']*np.exp(patches[self.patch].density_dependance['dispersal'][min(int(self.age/52),2)]['b']*(patches[self.patch].population['independant']-parameters.patches[self.patch]['action'])))))
                except OverflowError:disperse=1
                if((patches[self.patch].population['adult']['female']==0)&(self.stage=='piglet')):disperse=1
                if(np.random.random()>=disperse):settled=True
                else:
                    exclude.append(self.patch)
                    neighbours=[p for p in range(len(parameters.patches[self.patch]['dispersal']['p'])) if(not(parameters.patches[self.patch]['dispersal']['p'][p]-1 in exclude))]
                    weights=[parameters.patches[self.patch]['dispersal']['w'][p] for p in neighbours]
            if(self.sex=='female'):
                for piglet in self.piglets:piglet.patch=self.patch

    def survive(self,parameters,time,patches,boars,piglets,carcasses):
        try:survive=parameters.survival['survive'][self.sex][min(int(self.age/52),2)]*parameters.survival['seasonality'][(time-1)%52]*(1/(1+(patches[self.patch].density_dependance['survival'][min(int(self.age/52),2)]['a']*np.exp(patches[self.patch].density_dependance['survival'][min(int(self.age/52),2)]['b']*(patches[self.patch].population['independant']-parameters.patches[self.patch]['action'])))))
        except OverflowError:survive=0
        if((patches[self.patch].population['adult']['female']==0)&(self.stage=='piglet')):survive=0
        if(self.age==parameters.ageing['maximum'][self.sex]):survive=0
        if(self.sex=='female'):
            if((self.pregnant)|(len(self.piglets)>0)):survive*=parameters.survival['breeding']
        if(np.random.random()<survive):
            if(self.sex=='female'):
                for p in reversed(range(len(self.piglets))):
                    try:test=parameters.survival['survive'][self.sex][min(int(self.piglets[p].age/52),2)]*parameters.survival['seasonality'][(time-1)%52]*(1/(1+(patches[self.patch].density_dependance['survival'][min(int(self.piglets[p].age/52),2)]['a']*np.exp(patches[self.patch].density_dependance['survival'][min(int(self.piglets[p].age/52),2)]['b']*(patches[self.patch].population['independant']-parameters.patches[self.patch]['action'])))))
                    except OverflowError:test=0
                    if(np.random.random()>=test):
                        if(np.random.random()<min(1,parameters.disease['transmission']['neighbour']*np.sum(parameters.patches[self.piglets[p].patch]['local']['w'])/parameters.patches[self.piglets[p].patch]['area'])):carcasses.append(Carcass([self.piglets[p].patch,np.random.choice(parameters.patches[self.piglets[p].patch]['local']['p'],p=[weight/np.sum(parameters.patches[self.piglets[p].patch]['local']['w']) for weight in parameters.patches[self.piglets[p].patch]['local']['w']])-1],self.piglets[p].status))
                        else:carcasses.append(Carcass([self.piglets[p].patch],self.piglets[p].status))
                        self.piglets[p].stage='expired'
                        piglets.append(self.piglets[p])
                        del self.piglets[p]
        else:
            if(np.random.random()<min(1,parameters.disease['transmission']['neighbour']*np.sum(parameters.patches[self.patch]['local']['w'])/parameters.patches[self.patch]['area'])):carcasses.append(Carcass([self.patch,np.random.choice(parameters.patches[self.patch]['local']['p'],p=[weight/np.sum(parameters.patches[self.patch]['local']['w']) for weight in parameters.patches[self.patch]['local']['w']])-1],self.status))
            else:carcasses.append(Carcass([self.patch],self.status))
            self.stage='expired'
            if(self.sex=='female'):
                for p in reversed(range(len(self.piglets))):
                    if(self.piglets[p].age+1>=parameters.ageing['suckling']):
                        piglets,carcasses=self.piglets[p].survive(parameters,time,patches,boars,piglets,carcasses)
                        self.piglets[p].ageing(parameters)
                        piglets.append(self.piglets[p])
                    else:
                        if(np.random.random()<min(1,parameters.disease['transmission']['neighbour']*np.sum(parameters.patches[self.piglets[p].patch]['local']['w'])/parameters.patches[self.piglets[p].patch]['area'])):carcasses.append(Carcass([self.piglets[p].patch,np.random.choice(parameters.patches[self.piglets[p].patch]['local']['p'],p=[weight/np.sum(parameters.patches[self.piglets[p].patch]['local']['w']) for weight in parameters.patches[self.piglets[p].patch]['local']['w']])-1],self.piglets[p].status))
                        else:carcasses.append(Carcass([self.piglets[p].patch],self.piglets[p].status))
                        self.piglets[p].stage='expired'
                        piglets.append(self.piglets[p])
                        del self.piglets[p]
        return piglets,carcasses

    def ageing(self,parameters):
        self.age+=1
        if(self.age==parameters.ageing['weaning']):self.stage='juvenile'
        if(self.age==parameters.ageing['maturity'][self.sex]):self.stage='adult'

    def update(self,parameters,initialising,time,patches,boars,id):
        piglets=[]
        carcasses=[]
        if((not initialising)|(parameters.model['initialisation']['control'])):piglets,carcasses=self.control(parameters,time,patches,boars,piglets,carcasses)
        if(not self.stage=='culled'):
            if((self.sex=='female')&(self.stage=='adult')):piglets,carcasses,id=self.reproduce(parameters,time,patches,boars,piglets,carcasses,id)
            if(not initialising):piglets,carcasses=self.infect(parameters,time,patches,boars,piglets,carcasses)
            if(not self.stage=='expired'):
                self.disperse(parameters,time,patches,boars)
                piglets,carcasses=self.survive(parameters,time,patches,boars,piglets,carcasses)
                if(not self.stage=='expired'):self.ageing(parameters)
        return piglets,carcasses,id
