# Supplementary material for: Modelling Spatial and Temporal Patterns of African Swine Fever in an Isolated Wild Boar Population to Support Decision-Making
Source: Front Vet Sci. 2020 Apr 8;7:154. doi: 10.3389/fvets.2020.00154 (PMC7156605; doi:10.3389/fvets.2020.00154)
Supplement: Supplementary file 1 [file Data_Sheet_1.ZIP › simBoar v4.2 (ASF)/src/carcass.py]

class Carcass:

    def __init__(self,patches,status,age=0):
        self.id=id
        self.patches=patches
        self.status=status
        self.age=age

    def update(self):
        self.age+=1
