# Supplementary material for: Modelling Spatial and Temporal Patterns of African Swine Fever in an Isolated Wild Boar Population to Support Decision-Making
Source: Front Vet Sci. 2020 Apr 8;7:154. doi: 10.3389/fvets.2020.00154 (PMC7156605; doi:10.3389/fvets.2020.00154)
Supplement: Supplementary file 1 [file Data_Sheet_1.ZIP › simBoar v4.2 (ASF)/src/model.py]

from patch import Patch
from boar import Boar
from carcass import Carcass
import copy
import numpy as np

class Parameters(object):pass

def read(file_parameters,file_landscape):
    parameters=Parameters()
    execfile(file_parameters)
    execfile(file_landscape)
    return parameters

def write(dir_output,time,patches,boars):
    if(time==0):
        with open(dir_output+'patches.txt','w') as fout:
            fout.write('week\t'+'patch\t'+'adult_male\t'+'adult_female\t'+'juvenile_male\t'+'juvenile_female\t'+'piglet_male\t'+'piglet_female\t'+'expired_male\t'+'expired_female\t'+'culled_male\t'+'culled_female\t'+'breeders_male\t'+'breeders_female\t'+'independant\t'+'susceptible\t'+'infectious\t'+'immune\t'+'load\n')
            for p in range(len(patches)):fout.write('0\t'+str(p+1)+'\t'+str(patches[p].population['adult']['male'])+'\t'+str(patches[p].population['adult']['female'])+'\t'+str(patches[p].population['juvenile']['male'])+'\t'+str(patches[p].population['juvenile']['female'])+'\t'+str(patches[p].population['piglet']['male'])+'\t'+str(patches[p].population['piglet']['female'])+'\t'+str(patches[p].population['expired']['male'])+'\t'+str(patches[p].population['expired']['female'])+'\t'+str(patches[p].population['culled']['male'])+'\t'+str(patches[p].population['culled']['female'])+'\t'+str(patches[p].population['breeders']['male'])+'\t'+str(patches[p].population['breeders']['female'])+'\t'+str(patches[p].population['independant'])+'\t'+str(patches[p].epidemiology['susceptible'])+'\t'+str(patches[p].epidemiology['infectious'])+'\t'+str(patches[p].epidemiology['immune'])+'\t'+str(len(patches[p].epidemiology['carcasses']))+'\n')
        fout.close()
    else:
        with open(dir_output+'patches.txt','a') as fout:
            for p in range(len(patches)):fout.write(str(time)+'\t'+str(p+1)+'\t'+str(patches[p].population['adult']['male'])+'\t'+str(patches[p].population['adult']['female'])+'\t'+str(patches[p].population['juvenile']['male'])+'\t'+str(patches[p].population['juvenile']['female'])+'\t'+str(patches[p].population['piglet']['male'])+'\t'+str(patches[p].population['piglet']['female'])+'\t'+str(patches[p].population['expired']['male'])+'\t'+str(patches[p].population['expired']['female'])+'\t'+str(patches[p].population['culled']['male'])+'\t'+str(patches[p].population['culled']['female'])+'\t'+str(patches[p].population['breeders']['male'])+'\t'+str(patches[p].population['breeders']['female'])+'\t'+str(patches[p].population['independant'])+'\t'+str(patches[p].epidemiology['susceptible'])+'\t'+str(patches[p].epidemiology['infectious'])+'\t'+str(patches[p].epidemiology['immune'])+'\t'+str(len(patches[p].epidemiology['carcasses']))+'\n')
        fout.close()

def update(parameters,initialising,time,patches,boars,carcasses,id):      
    updated_boars=[]
    updated_carcasses=[]
    for b in range(len(boars)):
        boar=copy.deepcopy(boars[b])
        if((not boar.stage=='expired')&(not boar.stage=='culled')):
            piglets,carcass,id=boar.update(parameters,initialising,time+parameters.model['initialisation']['week'],patches,boars,id)
            updated_boars.append(boar)
            updated_boars.extend(piglets)
            for car in carcass:
                if(car.status=='infectious'):updated_carcasses.append(car)
    for c in range(len(carcasses)):
        car=copy.deepcopy(carcasses[c])
        car.update()
        if(car.age<parameters.disease['transmission']['decay']):updated_carcasses.append(car)
    if((not initialising)&(time==parameters.disease['release']['week'])&(parameters.disease['release']['individuals']>0)):
        susceptible=[b for b in range(len(updated_boars)) if((updated_boars[b].stage=='juvenile')|(updated_boars[b].stage=='adult'))]
	if(len(susceptible)>0):
            infected=np.random.choice(susceptible,parameters.disease['release']['individuals'])
            for b in infected:
                updated_boars[infected].status='infectious'
            	updated_boars[infected].infectious=parameters.disease['progression']['infectious']
    for p in range(len(patches)):patches[p].update(p,parameters,time+parameters.model['initialisation']['week'],updated_boars,updated_carcasses)
    return patches,updated_boars,updated_carcasses,id

def initialise(parameters):
    patches=[Patch(p,parameters) for p in range(len(parameters.patches))]
    boars=[]
    carcasses=[]
    id=1
    for p in range(len(patches)):
        for b in range(parameters.patches[p]['initial']):
            if(np.random.random()<(parameters.reproduction['sex_ratio'])):boars.append(Boar(id=id,patch=p,sex='female',age=105,stage='adult'))
            else:boars.append(Boar(id=id,patch=p,age=105,stage='adult'))
            id+=1
    for p in range(len(patches)):patches[p].update(p,parameters,parameters.model['initialisation']['week'],boars,carcasses)
    for time in range(1,parameters.model['initialisation']['time']+1):patches,boars,carcasses,id=update(parameters,True,time,patches,boars,carcasses,id)
    for b in reversed(range(len(boars))):
        if((boars[b].stage=='expired')|(boars[b].stage=='culled')):del boars[b]
    reset_boars=[]
    id=1
    for p in range(len(patches)):
        b=0
        while(b<parameters.patches[p]['initial']):
            boar=copy.deepcopy(np.random.choice(boars))
            boar.patch=p
            if((not boar.stage=='piglet')|(len([i for i in range(len(reset_boars)) if((reset_boars[i].stage=='adult')&(reset_boars[i].sex=='female')&(reset_boars[i].patch==boar.patch))])>0)):
                boar.id=id
                id+=1
                b+=1
                if(boar.sex=='female'):
                    for piglet in boar.piglets:
                        piglet.patch=boar.patch
                        piglet.id=id
                        id+=1
                        b+=1
                    if(np.random.random()>=((b-parameters.patches[p]['initial'])/(len(boar.piglets)+1))):reset_boars.append(boar)
                else:reset_boars.append(boar)
    reset_carcasses=[]
    for p in range(len(patches)):patches[p].update(p,parameters,parameters.model['initialisation']['week'],reset_boars,reset_carcasses)
    return patches,reset_boars,reset_carcasses,id
