# Supplementary material for: Modelling Spatial and Temporal Patterns of African Swine Fever in an Isolated Wild Boar Population to Support Decision-Making
Source: Front Vet Sci. 2020 Apr 8;7:154. doi: 10.3389/fvets.2020.00154 (PMC7156605; doi:10.3389/fvets.2020.00154)
Supplement: Supplementary file 1 [file Data_Sheet_1.ZIP › simBoar v4.2 (ASF)/src/patch.py]

import numpy as np

class Patch:

    def __init__(self,id,parameters):
        self.density_dependance={
            'survival':[{'a':(1/parameters.survival['density_dependance'][i]['action'])-1,'b':np.log((1-parameters.survival['density_dependance'][i]['capacity'])/(parameters.survival['density_dependance'][i]['capacity']*((1/parameters.survival['density_dependance'][i]['action'])-1)))/(parameters.patches[id]['capacity']-parameters.patches[id]['action']+0.001)} for i in range(len(parameters.survival['density_dependance']))],
            'fecundity':[{'a':(1/parameters.reproduction['density_dependance']['fecundity'][i]['action'])-1,'b':np.log((1-parameters.reproduction['density_dependance']['fecundity'][i]['capacity'])/(parameters.reproduction['density_dependance']['fecundity'][i]['capacity']*((1/parameters.reproduction['density_dependance']['fecundity'][i]['action'])-1)))/(parameters.patches[id]['capacity']-parameters.patches[id]['action']+0.001)} for i in range(len(parameters.reproduction['density_dependance']['fecundity']))],
            'litter_size':[{'a':(1/parameters.reproduction['density_dependance']['litter_size'][i]['action'])-1,'b':np.log((1-parameters.reproduction['density_dependance']['litter_size'][i]['capacity'])/(parameters.reproduction['density_dependance']['litter_size'][i]['capacity']*((1/parameters.reproduction['density_dependance']['litter_size'][i]['action'])-1)))/(parameters.patches[id]['capacity']-parameters.patches[id]['action']+0.001)} for i in range(len(parameters.reproduction['density_dependance']['litter_size']))],
            'dispersal':[{'a':(1/parameters.dispersal['density_dependance'][i]['action'])-1,'b':np.log((1-parameters.dispersal['density_dependance'][i]['capacity'])/(parameters.dispersal['density_dependance'][i]['capacity']*((1/parameters.dispersal['density_dependance'][i]['action'])-1)))/(parameters.patches[id]['capacity']-parameters.patches[id]['action']+0.001)} for i in range(len(parameters.dispersal['density_dependance']))]}
        self.boars=[]
        self.population={'adult':{'male':0,'female':0},'juvenile':{'male':0,'female':0},'piglet':{'male':0,'female':0},'adult':{'male':0,'female':0},'expired':{'male':0,'female':0},'culled':{'male':0,'female':0},'breeders':{'male':0,'female':0},'independant':0}
        self.epidemiology={'susceptible':0,'infectious':0,'immune':0,'carcasses':[]}

    def update(self,p,parameters,time,boars,carcasses):
        self.boars=[b for b in range(len(boars)) if(boars[b].patch==p)]
        self.population={'adult':{'male':0,'female':0},'juvenile':{'male':0,'female':0},'piglet':{'male':0,'female':0},'adult':{'male':0,'female':0},'expired':{'male':0,'female':0},'culled':{'male':0,'female':0},'breeders':{'male':0,'female':0},'independant':0}
        self.epidemiology={'susceptible':0,'infectious':0,'immune':0,'carcasses':[]}
        for b in self.boars:
            self.population[boars[b].stage][boars[b].sex]+=1
            if((not boars[b].stage=='expired')&(not boars[b].stage=='culled')):
                self.population['independant']+=1
                self.epidemiology[boars[b].status]+=1
            if(boars[b].sex=='female'):
                if((boars[b].age<parameters.ageing['senility'][boars[b].sex])&(boars[b].stage=='adult')):self.population['breeders']['female']+=1
                for piglet in boars[b].piglets:
                    self.population[piglet.stage][piglet.sex]+=1
                    if(boars[b].antibodies>0):self.epidemiology['immune']+=1
                    else:self.epidemiology[piglet.status]+=1
            elif((boars[b].age<parameters.ageing['senility'][boars[b].sex])&(boars[b].stage=='adult')):self.population['breeders']['male']+=1
        self.epidemiology['carcasses']=[c for c in range(len(carcasses)) if(p in carcasses[c].patches)]

        
