# Supplementary material for: Modelling Spatial and Temporal Patterns of African Swine Fever in an Isolated Wild Boar Population to Support Decision-Making
Source: Front Vet Sci. 2020 Apr 8;7:154. doi: 10.3389/fvets.2020.00154 (PMC7156605; doi:10.3389/fvets.2020.00154)
Supplement: Supplementary file 1 [file Data_Sheet_1.ZIP › simBoar v4.2 (ASF)/src/simBoar.py]

import sys
import model

file_parameters='../resources/parameters.txt'
file_landscape='../resources/landscape/thiessens_'+str(sys.argv[1])+'.txt'
dir_output='../output/thiessens_'+str(sys.argv[1])+'/'+str(sys.argv[2])+'/'
parameters=model.read(file_parameters,file_landscape)
patches,boars,carcasses,id=model.initialise(parameters)
model.write(dir_output,0,patches,boars)
for time in range(1,parameters.model['simulation']['time']+1):
    patches,boars,carcasses,id=model.update(parameters,False,time,patches,boars,carcasses,id)
    model.write(dir_output,time,patches,boars)
